# Supplementary material for: A Complex Network Approach to Stylometry
Source: PLoS One. 2015 Aug 27;10(8):e0136076. doi: 10.1371/journal.pone.0136076 (PMC4552030; doi:10.1371/journal.pone.0136076)
Supplement: S1 File — (ZIP) [file pone.0136076.s001.zip]

Archive with 292 entries (292 files):
- authorship_dataset/a1_the_great_boewar.txt
- authorship_dataset/a1_the_tragedy_of_the_korosko.txt
- authorship_dataset/a1_the_valley_of_fear.txt
- authorship_dataset/a1_through_the_magic_door.txt
- authorship_dataset/a1_uncle_bernac.txt
- authorship_dataset/a2_draculas_guest.txt
- authorship_dataset/a2_lady_of_the_shroud.txt
- authorship_dataset/a2_laiof_the_white_worm.txt
- authorship_dataset/a2_the_jewel_of_seven_stars.txt
- authorship_dataset/a2_the_man.txt
- authorship_dataset/a3_american_notes.txt
- authorship_dataset/a3_barnaby_rudge.txt
- authorship_dataset/a3_great_expectations.txt
- authorship_dataset/a3_hard_times.txt
- authorship_dataset/a3_tale_of_two_cities.txt
- authorship_dataset/a4_a_paiof_blue_eyes.txt
- authorship_dataset/a4_fafrom_the_madding_crowd.txt
- authorship_dataset/a4_jude_the_obscure.txt
- authorship_dataset/a4_pure_woman.txt
- authorship_dataset/a4_the_hand_of_ethelberta.txt
- authorship_dataset/a5_adventures_of_Sally.txt
- authorship_dataset/a5_clicking_of_cuthbert.txt
- authorship_dataset/a5_my_man_jeeves.txt
- authorship_dataset/a5_the_girl_on_the_boat.txt
- authorship_dataset/a5_the_man_with_two_left_feet.txt
- authorship_dataset/a6_beasts_and_supebeasts.txt
- authorship_dataset/a6_chronicles_of_clovis.txt
- authorship_dataset/a6_toys_of_peace.txt
- authorship_dataset/a6_unbearable.txt
- authorship_dataset/a6_when_william_came.txt
- authorship_dataset/a7_Adrift_in_New_York.txt
- authorship_dataset/a7_do_and_dare.txt
- authorship_dataset/a7_Only_An_Irish_Boy.txt
- authorship_dataset/a7_Risen_from_the_Ranks.txt
- authorship_dataset/a7_The_Errand_Boy.txt
- authorship_dataset/a8_confidence_man.txt
- authorship_dataset/a8_moby_dick.txt
- authorship_dataset/a8_omoo.txt
- authorship_dataset/a8_pierre.txt
- authorship_dataset/a8_typee.txt
- style_dataset/cg60.txt
- style_dataset/cg61.txt
- style_dataset/cg62.txt
- style_dataset/cg63.txt
- style_dataset/cg64.txt
- style_dataset/cg65.txt
- style_dataset/cg66.txt
- style_dataset/cg67.txt
- style_dataset/cg68.txt
- style_dataset/cg69.txt
- style_dataset/cg70.txt
- style_dataset/cg71.txt
- style_dataset/cg72.txt
- style_dataset/cg73.txt
- style_dataset/cg74.txt
- style_dataset/cg75.txt
- style_dataset/ch01.txt
- style_dataset/ch02.txt
- style_dataset/ch03.txt
- style_dataset/ch04.txt
- style_dataset/ch05.txt
- style_dataset/ch06.txt
- style_dataset/ch07.txt
- style_dataset/ch08.txt
- style_dataset/ch09.txt
- style_dataset/ch10.txt
- style_dataset/ch11.txt
- style_dataset/ch12.txt
- style_dataset/ch13.txt
- style_dataset/ch14.txt
- style_dataset/ch15.txt
- style_dataset/ch16.txt
- style_dataset/ch17.txt
- style_dataset/ch18.txt
- style_dataset/ch19.txt
- style_dataset/ch20.txt
- style_dataset/ch21.txt
- style_dataset/ch22.txt
- style_dataset/ch23.txt
- style_dataset/ch24.txt
- style_dataset/ch25.txt
- style_dataset/ch26.txt
- style_dataset/ch27.txt
- style_dataset/ch28.txt
- style_dataset/ch29.txt
- style_dataset/ch30.txt
- style_dataset/cj01.txt
- style_dataset/cj02.txt
- style_dataset/cj03.txt
- style_dataset/cj04.txt
- style_dataset/cj05.txt
- style_dataset/cj06.txt
- style_dataset/cj07.txt
- style_dataset/cj08.txt
- style_dataset/cj09.txt
- style_dataset/cj10.txt
- style_dataset/cj11.txt
- style_dataset/cj12.txt
- style_dataset/cj13.txt
- style_dataset/cj14.txt
- style_dataset/cj15.txt
- style_dataset/cj16.txt
- style_dataset/cj17.txt
- style_dataset/cj18.txt
- style_dataset/cj19.txt
- style_dataset/cj20.txt
- style_dataset/cj21.txt
- style_dataset/cj22.txt
- style_dataset/cj23.txt
- style_dataset/cj24.txt
- style_dataset/cj25.txt
- style_dataset/cj26.txt
- style_dataset/cj27.txt
- style_dataset/cj28.txt
- style_dataset/cj29.txt
- style_dataset/cj30.txt
- style_dataset/cj31.txt
- style_dataset/cj32.txt
- style_dataset/cj33.txt
- style_dataset/cj34.txt
- style_dataset/cj35.txt
- style_dataset/cj36.txt
- style_dataset/cj37.txt
- style_dataset/cj38.txt
- style_dataset/cj39.txt
- style_dataset/cj40.txt
- style_dataset/cj41.txt
- style_dataset/cj42.txt
- style_dataset/cj43.txt
- style_dataset/cj44.txt
- style_dataset/cj45.txt
- style_dataset/cj46.txt
- style_dataset/cj47.txt
- style_dataset/cj48.txt
- style_dataset/cj49.txt
- style_dataset/cj50.txt
- style_dataset/cj51.txt
- style_dataset/cj52.txt
- style_dataset/cj53.txt
- style_dataset/cj54.txt
- style_dataset/cj55.txt
- style_dataset/cj56.txt
- style_dataset/cj57.txt
- style_dataset/cj58.txt
- style_dataset/cj59.txt
- style_dataset/cj60.txt
- style_dataset/cj61.txt
- style_dataset/cj62.txt
- style_dataset/cj63.txt
- style_dataset/cj64.txt
- style_dataset/cj65.txt
- style_dataset/cj66.txt
- style_dataset/cj67.txt
- style_dataset/cj68.txt
- style_dataset/cj69.txt
- style_dataset/cj70.txt
- style_dataset/cj71.txt
- style_dataset/cj72.txt
- style_dataset/cj73.txt
- style_dataset/cj74.txt
- style_dataset/cj75.txt
- style_dataset/cj76.txt
- style_dataset/cj77.txt
- style_dataset/cj78.txt
- style_dataset/cj79.txt
- style_dataset/cj80.txt
- style_dataset/ck01.txt
- style_dataset/ck02.txt
- style_dataset/ck03.txt
- style_dataset/ck04.txt
- style_dataset/ck05.txt
- style_dataset/ck06.txt
- style_dataset/ck07.txt
- style_dataset/ck08.txt
- style_dataset/ck09.txt
- style_dataset/ck10.txt
- style_dataset/ck11.txt
- style_dataset/ck12.txt
- style_dataset/ck13.txt
- style_dataset/ck14.txt
- style_dataset/ck15.txt
- style_dataset/ck16.txt
- style_dataset/ck17.txt
- style_dataset/ck18.txt
- style_dataset/ck19.txt
- style_dataset/ck20.txt
- style_dataset/ck21.txt
- style_dataset/ck22.txt
- style_dataset/ck23.txt
- style_dataset/ck24.txt
- style_dataset/ck25.txt
- style_dataset/ck26.txt
- style_dataset/ck27.txt
- style_dataset/ck28.txt
- style_dataset/ck29.txt
- style_dataset/cl01.txt
- style_dataset/cl02.txt
- style_dataset/cl03.txt
- style_dataset/cl04.txt
- style_dataset/cl05.txt
- style_dataset/cl06.txt
- style_dataset/cl07.txt
- style_dataset/cl08.txt
- style_dataset/cl09.txt
- style_dataset/cl10.txt
- style_dataset/cl11.txt
- style_dataset/cl12.txt
- style_dataset/cl13.txt
- style_dataset/cl14.txt
- style_dataset/cl15.txt
- style_dataset/cl16.txt
- style_dataset/cl17.txt
- style_dataset/cl18.txt
- style_dataset/cl19.txt
- style_dataset/cl20.txt
- style_dataset/cl21.txt
- style_dataset/cl22.txt
- style_dataset/cl23.txt
- style_dataset/cl24.txt
- style_dataset/cm01.txt
- style_dataset/cm02.txt
- style_dataset/cm03.txt
- style_dataset/cm04.txt
- style_dataset/cm05.txt
- style_dataset/cm06.txt
- style_dataset/cn01.txt
- style_dataset/cn02.txt
- style_dataset/cn03.txt
- style_dataset/cn04.txt
- style_dataset/cn05.txt
- style_dataset/cn06.txt
- style_dataset/cn07.txt
- style_dataset/cn08.txt
- style_dataset/cn09.txt
- style_dataset/cn10.txt
- style_dataset/cn11.txt
- style_dataset/cn12.txt
- style_dataset/cn13.txt
- style_dataset/cn14.txt
- style_dataset/cn15.txt
- style_dataset/cn16.txt
- style_dataset/cn17.txt
- style_dataset/cn18.txt
- style_dataset/cn19.txt
- style_dataset/cn20.txt
- style_dataset/cn21.txt
- style_dataset/cn22.txt
- style_dataset/cn23.txt
- style_dataset/cn24.txt
- style_dataset/cn25.txt
- style_dataset/cn26.txt
- style_dataset/cn27.txt
- style_dataset/cn28.txt
- style_dataset/cn29.txt
- style_dataset/cp01.txt
- style_dataset/cp02.txt
- style_dataset/cp03.txt
- style_dataset/cp04.txt
- style_dataset/cp05.txt
- style_dataset/cp06.txt
- style_dataset/cp07.txt
- style_dataset/cp08.txt
- style_dataset/cp09.txt
- style_dataset/cp10.txt
- style_dataset/cp11.txt
- style_dataset/cp12.txt
- style_dataset/cp13.txt
- style_dataset/cp14.txt
- style_dataset/cp15.txt
- style_dataset/cp16.txt
- style_dataset/cp17.txt
- style_dataset/cp18.txt
- style_dataset/cp19.txt
- style_dataset/cp20.txt
- style_dataset/cp21.txt
- style_dataset/cp22.txt
- style_dataset/cp23.txt
- style_dataset/cp24.txt
- style_dataset/cp25.txt
- style_dataset/cp26.txt
- style_dataset/cp27.txt
- style_dataset/cp28.txt
- style_dataset/cp29.txt
- style_dataset/cr01.txt
- style_dataset/cr02.txt
- style_dataset/cr03.txt
- style_dataset/cr04.txt
- style_dataset/cr05.txt
- style_dataset/cr06.txt
- style_dataset/cr07.txt
- style_dataset/cr08.txt
- style_dataset/cr09.txt
