# Supplementary material for: A Complex Network Approach to Stylometry
Source: PLoS One. 2015 Aug 27;10(8):e0136076. doi: 10.1371/journal.pone.0136076 (PMC4552030; doi:10.1371/journal.pone.0136076)
Supplement: S1 File — (ZIP) [file pone.0136076.s001.zip › authorship_dataset/a1_the_great_boewar.txt]

take community dutchman type defend fifty year power spain time spain great power world intermix strain inflexible french huguenot give home fortune leave country time revocation edict nantes product must obviously most rugged virile unconquerable race see earth take formidable people train seven generation constant warfare savage man ferocious beast circumstance weakling could survive place acquire exceptional skill weapon horsemanship give country eminently suit tactic huntsman marksman rider finally put finer temper military quality dour fatalistic old testament religion ardent consume patriotism combine quality impulse individual modern boer most formidable antagonist cross path imperial britain military history largely consist conflict france napoleon veteran never treat roughly hard-bitten farmer ancient theology inconveniently modern rifle look map south africa very centre british possession stone peach lie great stretch two republic mighty domain small people come teutonic folk burrow deeply africa twice-told tale must tell again story even most superficial introduction can know appreciate boer know past past make time oliver cromwell zenith pedantically accurate dutch make first lodgment cape good hope portuguese repel evil weather lure forward rumour gold pass true seat empire voyage settle eastern coast gold much portuguese settlement never source wealth mother country never will day great britain sign huge cheque delagoa bay coast settle reek malaria hundred mile poisonous marsh separate healthy inland plateau century pioneer south african colonisation strove obtain further footing save course river make little progress fierce native enervating climate bar way different dutch very rudeness climate impress portuguese adventurer source success cold poverty storm nurse quality make empire man bleak barren land master child light heat dutchman cape prosper grow strong robust climate penetrate inland few number want find close hand build house supply dutch east india company food water gradually bud little townlets wynberg stellenbosch push settlement long slope lead great central plateau extend fifteen hundred mile edge karoo valley zambesi come additional huguenot emigrant good blood france three hundred handful choice seed throw give touch grace soul solid teutonic strain again again course history norman huguenot emigres can see great hand dip storehouse sprinkle nation same splendid seed france found country great rival make country rich mixture choicest rouxs du toits jouberts du plessis villiers score french name most familiar south africa hundred more year history colony record gradual spread afrikaner huge expanse veld lie north cattle raising become industry country six acre can hardly support sheep large farm necessary even small herd six thousand acre usual size five pound year rent payable government disease follow white man africa america australia fatal native epidemic smallpox clear country newcomer further further north push found little town here such graaf-reinet swellendam dutch reformed church store sale bare necessary life form nucleus few scattered dwelling already settler show independence control detachment europe most prominent characteristic even sway dutch company old weak brother john company india cause revolt local rising hardly notice universal cataclysm follow french revolution twenty year world shake titanic struggle england france final count game pay stake cape colony add british empire vast collection states probably title-deed more incontestable two right right conquest right purchase troop land defeat local force take possession cape town pay large sum six million pound stadholder transference south american land bargain probably make rapidly carelessly general redistribution house call way india place see value country look unprofitable desert would castlereagh liverpool think could see item buy six million pound inventory would mixed good evil nine fierce kaffir war great diamond mine world wealthy gold mine two costly humiliating campaign man respect even fight now last hope south africa peace prosperity equal right equal duty man future hold very good land merely count past compel say strong rich high world s esteem possession never pass range gun man-of-war surely most arduous most honourable look end journey descendant may see long record struggle mixture disaster success outpouring blood treasure always tend great enduring goal title-deed estate say good singular ominous flaw provision ocean mark three boundary fourth undefined word hinterland term idea think great britain buy vast region extend settlement discontent dutch liberty pass onwards find fresh nation bar path anglo-celtic colonist question lie germ trouble come american would realise point issue could conceive founding united state dutch inhabitant state new york trek westward establish fresh community new flag american population overtake western state would face face problem country solve find new state fiercely anti-american extremely unprogressive would experience aggravation difficulty statesman deal time transference british flag colonist dutch french german number thirty thousand slaveholder slave numerous prospect complete amalgamation british original settler would seem good much same stock creed could distinguish vary degree bigotry intolerance five thousand british emigrant land settle eastern border colony time onwards slow steady influx english speaking colonist government historical fault historical virtue british rule mild clean honest tactless inconsistent whole might very content leave thing find change habit most conservative teutonic race dangerous venture lead long series complication make troubled history south africa imperial government always take honourable philanthropic view right native claim protection law hold rightly british justice blind least colour-blind view irreproachable theory incontestable argument apt irritate urge boston moralist london philanthropist man whole society build assumption black inferior race such people find high morality impose live entirely different condition feel reason cheap form virtue serenity well-ordered household beacon street belgrave square prescribe relation shall white employer half-savage half-childish retainer branch anglo-celtic race grapple question lead trouble british government south africa always play unpopular part friend protector native servant very point first friction appear old settler new administration rise bloodshed follow arrest dutch farmer maltreat slave suppress five participant hang punishment unduly severe exceedingly injudicious brave race can forget victim field battle never scaffold making political martyr last insanity statesmanship true man arrest judge condemn prisoner dutch british governor interfere side mercy forget desire make racial capital incident typical endure resentment leave jameson raid seem leader ill-fated venture might hang beam actually bring farmhouse cookhouse drift pretoria englishmen might die dutchman die slagter s nek mark dividing way british government afrikaner separation soon become more marked injudicious tampering local government local way substitution english dutch law court vicarious generosity english government give very lenient term kaffir tribe raid border farmer finally same year come emancipation slave british empire fan smoulder discontent active flame must confess occasion british philanthropist willing pay think right noble national action morality advance time british parliament vote enormous sum twenty million pound pay compensation slaveholder remove evil mother country immediate connection thing wait colony affect government own could never constitutional method many grumble good british householder draw purse fob pay think right special grace attend virtuous action bring tribulation world may hope emancipation spend money ruin west indian colony start disaffection south africa end see again doubtless high morality may prove also high wisdom half-told story come finish detail measure less honourable principle carry suddenly country time adjust new condition three million pound ear-marked south africa give price slave sixty seventy pound sum considerably current local rate finally compensation make payable london farmer sell claim reduced price middleman indignation meeting hold little townlet cattle camp karoo old dutch spirit spirit man cut dyke rebellion useless vast untenanted land stretch north nomad life congenial huge ox-drawn wagon bullock-carts old kinsman come gaul vehicle home fort load huge team inspan woman seat man long-barrelled gun walk great exodus begin herd flock accompany migration child help drive tattered little boy ten crack sjambok whip bullock small item singular crowd interest name paul stephanus kruger strange exodus comparable modern time sallying forth mormon nauvoo search promise laud utah country know sparsely settle north orange river great region never penetrate save daring hunter adventurous pioneer chance indeed such element chance graver affair man zulu conqueror sweep land leave untenanted save dwarf bushman hideous aborigine low human race fine grazing good soil emigrant travel small detached party total number considerable six ten thousand accord historian nearly quarter whole population colony early band perish miserably large number make trysting-place high peak east bloemfontein lately orange free state party emigrant cut formidable matabeli branch great zulu nation survivor declare war show first campaign extraordinary ingenuity adapt tactic adversary great military characteristic commando ride battle matabeli number say hundred thirty-five farmer adversary twelve thousand spearmen meet marico river mafeking boer combine use horse rifle cleverly slaughter third antagonist loss tactic gallop range enemy fire volley ride again spearmen could reach savage pursue boer flee pursuit halt boers halted rifle fire begin anew strategy simple most effective remember often own horseman pit savage part world deplore ignorance military tradition save own characteristic service victory voortrekkers clear country orange river limpopo site know transvaal orange free state meantime body emigrant descend now know natal defeat dingaan great chief zulus unable owe presence family employ cavalry tactic effective matabeli again use ingenuity meet new situation receive zulu warrior square laagered wagon man fire woman load six burgher kill three thousand zulus such formation use forty year very zulus mourn disaster isandhlwana now end great journey overcome difficulty distance nature savage enemy boer see end travel very thing desire least come avoid flag great britain boer occupy natal england previously same sea small colony englishmen settle port natal now know durban home government act vacillate way conquest natal boer cause claim british colony same time assert unwelcome doctrine british subject could will throw allegiance might wandering farmer still pioneer british colony emphasise fact three company soldier send now durban usual corporal s guard great britain start new empire handful man waylay boers cut successor often survivor fortify hold defensive position also successor many time reinforcement arrive farmer disperse singular history same factor will always give same result here first skirmish epitome military relation people blunder headstrong attack defeat powerlessness farmer weak fortification same tale again different scale importance natal time onward become british colony majority boer trek north east bitter heart tell wrong brother orange free state transvaal wrong tell difficult reach height philosophic detachment enable historian deal absolutely impartially own country party quarrel least may allow case adversary annexation natal mean definite first break bloodthirsty zulu power throw shadow country hard such trial such exploit turn fertile land conquer return bare pasture upland veld carry natal heavy sense injury help poison relation way momentous episode little skirmish soldier emigrant head boer sea confinement ambition land way new possibly formidable flag would add maritime nation emigrant settle huge tract country orange river south limpopo north recruit newcomer cape colony number fifteen thousand soul population scatter space large germany large pennsylvania new york new england form government individualistic democratic last degree compatible sort cohesion war kaffir fear dislike british government appear tie hold divide subdivide own border germinating egg transvaal full lusty little high-mettled community quarrel fiercely authority cape lydenburg zoutpansberg potchefstroom point turn rifle south orange river vaal form government welter dutch farmer basuto hottentot halfbreeds live chronic state turbulence recognise british authority south transvaal republic north chaos become last unendurable garrison place bloemfontein district incorporate british empire emigrant make futile resistance boomplaats single defeat allow draw settled order civilised rule period transvaal most boers settle desire formal acknowledgment independence british authority determine give great barren country produce little save marksman attraction colonial office bent limitation liability convention conclude two party know sand river convention fix point south african history british government guarantee boer farmer right manage own affair govern own law interference part british stipulate slavery single reservation wash hand finally imagine whole question south african republic come formally existence very year sand river convention second republic orange free state create deliberate withdrawal great britain territory eight year occupied eastern question already become acute cloud great war drift visible man british statesman feel commitment very heavy part world south african annexation always doubtful value undoubted trouble will large part inhabitant majority impossible say withdraw troop amicably roman withdraw britain new republic leave absolute unfettered independence petition present withdrawal home government actually vote forty-eight thousand pound compensate suffer change historical grievance transvaal may great britain can least save perhaps matter claim very clear conscience concern dealing orange free state thus bear sturdy state able time hold bay united force empire meantime cape colony spite secession prosper exceedingly population english german dutch grow two hundred thousand soul dutch still slightly predominate accord liberal colonial policy great britain time come cut cord let young nation conduct own affair complete self-government give governor representative queen retain nominal unexercised veto legislation accord system dutch majority colony could put own representative power run government dutch line already dutch law restore dutch put same footing english official language country extreme liberality such measure uncompromising way carry distasteful legislation might seem english idea chief reason make illiberal treatment british settler transvaal keenly resent cape dutch government rule british british colony moment boer would give englishman vote municipal council city build unfortunately evil man live ignorant boer farmer continue imagine southern relative bondage just descendant irish emigrant still picture ireland penal law alien church twenty-five year sand river convention burgher south african republic pursue strenuous violent existence fight incessantly native sometimes occasional fling little dutch republic south semi-tropical sun wake strange ferment placid friesland blood produce race add turbulence restlessness south formidable tenacity north strong vitality violent ambition produce feud rivalry worthy medieval italy story factious little community chapter guicciardini disorganisation ensue burgher would pay tax treasury empty fierce kaffir tribe threaten north zulus east exaggeration english partisan pretend intervention save boer can read military history see match zulus sekukuni combine certainly formidable invasion pending scattered farmhouse open kaffir farmer homestead american colony indian warpath sir theophilus shepstone british commissioner inquiry three month solve question formal annexation country fact take possession force twenty-five man show honesty belief armed resistance fear complete reversal sand river convention opening new chapter history south africa appear strong feeling time annexation people depress trouble weary contention burgers president put formal protest take abode cape colony pension british government memorial measure receive signature majority boer inhabitant fair minority take view kruger accept pay office government sign people judiciously handle would settle british flag even assert would petition annexation longer withhold immediate constitutional government possible even most recalcitrant might induced lodge protest ballot box body soldier empire always poor luck south africa never bad occasion bad faith simply preoccupation delay promise make instantly fulfil simple primitive man understand way circumlocution office ascribe duplicity really red tape stupidity transvaalers wait would volksraad want british government local matter set right root sekukuni breaking zulus would fulfill pledge delay keenly resent unfortunate choice governor burgher homely folk occasional cup coffee anxious man try rule three hundred pound year coffee money allow transvaal president mean mere form wise administrator would fall sociable democratic habit people sir theophilus shepstone sir owen lanyon volksraad coffee popular discontent grow rapidly three year british break two savage horde threaten land finance too restore reason make many favour annexation weaken very power interest preserve can too often point annexation starting-point trouble great britain mistake may obvious selfish interest view rand mine day country tempt most covetous empty treasury two native war reversion take honestly consider country too distract state govern weakness become scandal danger neighbour sordid action may injudicious high-handed december boer rise farmhouse send rifleman trysting-place british fort country small detachment surround besiege farmer standerton pretoria potchefstroom lydenburg wakkerstroom rustenberg marabastad invest hold end war open country less fortunate bronkhorst spruit small british force take surprise shoot harm antagonist surgeon treat leave record average number wound five man laing s nek inferior force british endeavour rush hill hold boer rifleman man kill wound ingogo may call draw battle loss more heavy enemy finally come defeat majuba hill four hundred infantry mountain defeat drive swarm sharpshooter advance cover boulder action more skirmish follow final british victory would now hardly remember fact skirmish succeed object give importance exaggerate same time may mark beginning new military era drive home fact too badly learn rifle drill make soldier bewilder such experience british military authority continue serve three hundred cartridge year rifle practice still encourage mechanical volley fire destroy individual aim experience first boer war little tactic musketry prepare soldier second value mount rifleman shooting accuracy unknown range art take cover equally neglect defeat majuba hill follow complete surrender gladstonian government act most pusillanimous most magnanimous recent history hard big man draw small blow strike big man knock three time hard still overwhelming british force field general declare hold enemy hollow hand military calculation falsify now farmer may task wood roberts would hard imagine paper least look enemy could crush difficulty public thought consent upraised sword stay apart politician motive undoubtedly moral christian consider annexation transvaal evidently injustice farmer right freedom fight unworthy thing great nation continue unjust war sake military revenge height idealism result such encourage repetition armistice conclude march th lead peace rd same month government yield force repeatedly refuse friendly representation make clumsy compromise settlement policy idealism christian morality thorough try obvious annexation unjust transvaal revert condition annexation define sand river convention government reason would niggle quibble bargain state leave curious hybrid thing such world never see republic part system monarchy dealt colonial office include head colonies news column times autonomous subject vague suzerainty limit able define altogether provision omission convention pretoria appear prove political affair badly conduct military unfortunate year evident first illogical contentious agreement could possibly prove final settlement indeed ink signature hardly dry agitation foot revision boer consider justice leave undisputed victor war full fruit victory hand english-speaking colony allegiance test uttermost proud anglo-celtic stock accustom humbled find action home government convert member beaten race very citizen london console wound pride thought magnanimous action different british colonist durban cape town act own voice settlement find humiliated dutch neighbour ugly feeling resentment leave might perhaps pass transvaal accept settlement spirit mean grow more more dangerous eighteen year people see think see concession lead always fresh demand dutch republic aim merely equality dominance south africa professor bryce friendly critic personal examination country question leave record boer see generosity humanity conduct fear outspoken race convey feeling neighbour can wonder south africa ferment british africander yearn intensity feeling unknown england hour revenge government transvaal war leave hand triumvirate year kruger become president office continue hold eighteen year career ruler vindicate wisdom wise unwritten provision american constitution limit tenure office continue rule generation must turn man autocrat old president say homely shrewd way get good ox lead team pity change good ox leave choose own direction guidance may draw wagon trouble three year little state show sign tumultuous activity consider large france population could more would think might find room inconvenient crowding burgher pass border direction president cry aloud shut kraal proceed find way great trek project north fortunately miscarry east raid zululand succeed defiance british settlement country tear third add transvaal west regard three-year-old treaty invade bechuanaland set two new republic goshen stellaland outrageous proceeding great britain force fit new expedition sir charles warren purpose turn freebooter country may ask man call freebooter founder rhodesia pioneer answer transvaal limit treaty certain boundary man transgress pledge break british power expand north upshot trespass scene drama south africa ring more purse draw pocket unhappy taxpayer million pay defray expense police force necessary keep treaty-breakers order let borne mind assess moral material damage transvaal ill-conceived foolish enterprise jameson raid deputation transvaal visit england solicitation clumsy treaty pretoria alter still more clumsy convention london change provision favour boers second successful war could hardly give more lord derby hand time peace style alter transvaal south african republic change ominously suggestive expansion future control great britain foreign policy also relax power veto retain most important thing fruitful cause future trouble lie omission suzerainty vague term politics theology more nebulous thing more excite imagination passion man suzerainty declare preamble first treaty mention make second thereby abrogate british contention article change preamble continue hold good treaty point suzerainty also independence transvaal proclaimed preamble lapse must also hand boer point fact actually preamble second convention would seem take place first point technical appear eminently question might propriety submit decision board foreign jurist possibly supreme court united state decision give great britain might accept chastened spirit fitting punishment carelessness representative fail make meaning intelligible carlyle say political mistake always end broken head somebody unfortunately somebody usually somebody else read story political mistake too soon shall come broken head synopsis occur signing convention finally establish fail establish position south african republic must now leave large question descend internal affair small state especially train event stir mind people more indian mutiny chapter cause quarrel might seem subtle connection barrenness worthlessness surface value mineral lie craggy mountain western america arid plain west australia ice-bound gorge klondyke bare slope witwatersrand veld lid cover great treasure chest world gold know exist transvaal realise deposit lie thirty mile south capital very extraordinary valuable nature proportion gold quartz particularly high vein remarkable thickness peculiarity rand mine lie fact banket formation metal uniformly distribute enterprise can claim certainty usually associate industry quarry mining add reef originally work outcrop now trace enormous depth present same feature surface conservative estimate value gold place seven hundred million pound such discovery produce inevitable effect great number adventurer flock country desirable very much reverse circumstance keep rowdy desperado element usually make newly open goldfield class mining encourage individual adventurer none nugget gleam mud dolly ballarat recompense forty-niner california travel toil field elaborate machinery could provide capital manager engineer miner technical expert tradesman middleman live uitlanders draw race sun anglo-celtic vastly predominant good engineer american good miner cornish good manager english money run mine largely subscribe england time german french interest become more extensive joint holding now probably heavy british soon population mining centre become great whole boer community consist mainly man prime life man too exceptional intelligence energy situation extraordinary already attempt bring problem home american suggest dutch new york trek west found anti-american highly unprogressive state carry analogy will now suppose state california gold state attract large inrush american citizen come outnumber original inhabitant citizen heavily tax badly use deafen washington outcry injury would fair parallel relation transvaal uitlanders british government uitlanders very real press grievances could possibly deny recount would formidable task whole life darken injustice wrong drive boer cape colony now practise wrong may excusable monstrous primitive virtue characterise farmer break face temptation country boer little affected pretoria government become most corrupt oligarchy venal incompetent last degree official import hollander handle stream gold come mine unfortunate uitlander pay nine-tenths taxation fleece turn meet laughter taunt endeavour win franchise might peaceably set right wrong suffer unreasonable person contrary patient verge meekness capital likely surround rifle situation intolerable successive attempt peaceful agitation numerous humble petition volksraad begin last realise would never obtain redress could find way win attempt enumerate wrong embitter uitlanders more serious may sum way heavily tax provide seven-eighths revenue country revenue south african republic pound gold field open grow four million pound country industry newcomer change poor rich whole world head population spite prosperity bring majority inhabitant country leave vote could mean influence disposal great sum provide such case taxation representation never know voice choice payment official man bad private character might place complete authority valuable interest occasion minister mines attempt jump mine officially learn flaw title total official salary rise sum sufficient pay pound head entire male boer population control education mr john robinson director general johannesburg educational council reckon sum spend uitlander school pound pound allot education make shilling tenpence head annum uitlander child eight pound six shilling head boer child uitlander always pay seven-eighths original sum power municipal government watercarts pipe filthy bucket drain corrupt violent police high death-rate health resort city build despotic government matter press right public meeting disability service jury continual harassing mining interest vexatious legislation head come many grievance special mine affect uitlanders dynamite monopoly miner pay pound extra annum order get bad quality dynamite liquor law one-third kaffir allow habitually drunk incompetence extortion state-owned railway grant concession numerous article ordinary consumption individual high price maintain surround johannesburg toll town profit economical grievance large petty ramify transaction life definite wrong imagine free bear progressive man american briton constant irritation absolutely rule body twenty-five man twenty-one case selati railway company publicly circumstantially accuse bribery full detail bribe receive corruption add such crass ignorance argue publish report volksraad debate use dynamite bomb bring rain fire god impious destroy locust word participate use bible postal pillar box extravagant effeminate such obiter dictum may amusing distance less entertaining come autocrat complete power condition life fact community extremely preoccupy own business follow uitlanders ardent politician desire share government state purpose make condition own industry own daily life more endurable need such interference may judge fair-minded man read list complaint superficial view may recognise boer champion liberty deep insight must see represent elect ruler truth stand history show odious form exclusiveness oppression conception liberty selfish consistently inflict heavy wrong rebel mine increase importance miner number find political disability affect cosmopolitan crowd more proportion amount freedom home institution make accustomed continental uitlanders more patient unendurable american briton american great minority british brunt struggle freedom fall apart fact british more numerous uitlanders combine special reason feel humiliating position more member race first place many british british south african know neighbour country give birth most liberal possible institution give kinsman very boer refuse management own drain water supply again briton know great britain claim paramount power south africa feel own land might look protection connive acquiesce ill treatment citizen paramount power peculiarly gall hold political subjection british most persistent energetic agitator poor cause can bear fairly state honestly consider case opponent boers make briefly show great effort establish country own travel work hard fight bravely effort fate see influx stranger country man questionable character outnumber original inhabitant franchise grant could doubt first boer might control majority vote question time newcomer would dominate raad elect own president might adopt policy abhorrent original owner land boer lose ballot-box victory win rifle fair expect newcomer come gold get gold company pay hundred cent was enough satisfy country leave compel stay stay let thankful tolerate presume interfere law courtesy allow enter country fair statement boer position first sight impartial man might say good deal say close examination would show might tenable theory unjust impossible practice present crowded state world policy thibet may carry obscure corner can great tract country lie right main line industrial progress position too absolutely artificial handful people right conquest take possession enormous country dot such interval boast farmhouse can see smoke number disproportionate area cover refuse admit people equal term claim privileged class shall dominate newcomer completely outnumber own land immigrant more highly educate progressive hold way exist nowhere else earth right right conquest same right may justly invoked reverse intolerable situation would acknowledge come fight come cry member volksraad franchise petition uitlanders present protest protest good protest say kruger mr w y campbell get gun always final court appeal judge creusot judge mauser always president again argument boer would more valid receive benefit immigrant ignore might fairly state desire presence even protest grow rich uitlander s expense could way would consistent discourage profit make comfortable build state money ill-treat same time grow strong taxation must surely injustice again whole argument base narrow racial supposition naturalised citizen boer extraction must necessarily unpatriotic bear example history newcomer soon become proud country jealous liberty old president kruger give franchise generously uitlander pyramid would firm base balance apex true corrupt oligarchy would vanish spirit broad more tolerant freedom influence counsel state republic would become strong more permanent population differ detail unite essential such solution would advantage british interest south africa quite question more way president kruger good friend empire much general question reason uitlander agitate boer obdurate detail long struggle seeker franchise refusers may quickly sketch can entirely ignore desire understand inception great contest outcome dispute time convention pretoria right burghership might obtain year s residence raise five year reasonable limit obtain great britain united state remain safe say would never uitlander question great boer war grievances would right external interference inrush outsider alarm boers franchise raise attainable live fourteen year country uitlanders increase rapidly number suffer formidable list grievance already enumerate perceive wrong numerous hopeless set right seriatim obtain leverage franchise could hope move heavy burden weigh petition uitlanders couch most respectful term submit raad meet contemptuous neglect undeterred failure national reform union association organise agitation come attack draw petition sign adult male uitlanders great number total boer male population country small liberal body raad support memorial endeavour vain obtain justice newcomer mr jeppe mouthpiece select band own soil pay least three quarter tax say man capital energy education least equal will become child day may find minority twenty single friend nineteen will tell wish brother own act make strangers republic such reasonable liberal sentiment combat member assert signature could belong law-abiding citizen actually agitate law franchise intolerance express defiance member already quote challenge uitlanders come fight champion exclusiveness racial hatred win day memorial reject sixteen vote eight franchise law initiative president actually make more stringent frame such way fourteen year probation applicant give previous nationality period would really belong country hope hold possible attitude part uitlanders would soften determination president burgher remonstrate lead state building president point national flag see flag say grant franchise may pull animosity immigrant bitter burghers friend thief murderer newcomer conciliatory opening public address johannesburg thirty-two mile pretoria state head depend revenue gold field pay three visit nine year settle animosity deplorable unnatural man imbue idea chosen people unread book save cultivate very idea could expect learn historical lesson advantage state reap liberal policy ammonite moabites demand admission twelve tribe mistake agitation exclusive policy state existence state wide franchise would make republic firm-based permanent small minority uitlanders desire come british system cosmopolitan crowd united bond common injustice method fail petition right freeman fling natural eye turn flag wave north west south flag mean purity government equal right equal duty man constitutional agitation lay arm smuggle prepare organised rising event follow beginning thrashed perhaps leave tell truth uitlanders concerned action most natural justifiable reason exculpate rise such oppression man race submit trust justice cause moral even material position would infinitely strong unfortunately force more questionable nature extent never spite two commission investigation properly reveal attempt misleading inquiry suppress document order shelter individual deplorable impression leave believe entirely false must british government connive expedition immoral disastrous arrange town rise certain night pretoria attack fort seize rifle ammunition use arm uitlanders feasible device must seem such experience military virtue burgher very desperate conceivable rebel might hold johannesburg universal sympathy cause excite south africa would cause great britain intervene unfortunately complicate matter ask help mr cecil rhodes premier cape man immense energy render great service empire motive action obscure certainly may say sordid always man thought large habit simple may ill-regulated desire consolidate south africa british rule burning sympathy uitlanders fight injustice certain allow lieutenant dr jameson assemble mount police chartered company rhodes founder director purpose co-operating rebel johannesburg revolt johannesburg postpone account disagreement flag rise appear jameson order rhodes force hand conspirator invade country force absurdly inadequate work take hand five hundred policeman three field gun make forlorn hope start mafeking cross transvaal border december th january nd surround boers broken country dornkop lose many number kill wound food spent horse compel lie arm six burgher lose life skirmish uitlanders severely criticise send force help jameson difficulty impossible see could act manner could prevent jameson come relief now unreasonable suppose relieve reliever indeed entirely exaggerated idea strength force bring receive news capture incredulity become confirm rise halfhearted fashion want courage difficulty position hand british government disown jameson entirely could discourage rising president raider keep pretoria let understand fate depend behaviour uitlanders lead believe jameson would shoot lay arm matter fact jameson people surrender promise quarter skillfully kruger use hostage succeed help british commissioner get thousand excited johannesburgers lie arm bloodshed completely out-manoeuvred astute old president leader reform movement use influence direction peace think general amnesty would follow moment people helpless detective arm burgher occupy town sixty number hurry pretoria gaol raider president behave great generosity perhaps could find heart harsh man manage put right win sympathy world own illiberal oppressive treatment newcomer forget face illegal inroad filibuster true issue obscure intrusion take year clear perhaps will never wholly clear forget bad government country real cause unfortunate raid onwards government might grow bad bad always possible point raid justify uitlanders franchise could expect raid would britain object enormous importation arm obvious preparation war precaution second raid year raid stand way progress remonstrance action control good prevent british government leave bad case weakened moral authority raider send home rank file very properly release chief officer condemn term imprisonment certainly err side severity cecil rhodes leave unpunished retain place privy council chartered company continue corporate existence illogical inconclusive kruger say dog beat man set public opinion spite account crowd witness ill inform exact bearing question obvious dutch sentiment cape appear already thoroughly hostile would dangerous alienate british africander also make martyr favourite leader argument may found expediency clear boer bitterly resent justice immunity rhodes meantime president kruger burgher show great severity political prisoner johannesburg armed follower jameson nationality prisoner interesting suggestive twenty-three englishmen sixteen south african nine scotchman six american two welshman irishman australian hollander bavarian canadian swiss turk prisoner arrest january trial take place end april find guilty high treason mr lionel phillips colonel rhodes brother mr cecil rhodes george farrar mr hammond american engineer condemn death sentence commute payment enormous fine prisoner condemn two year imprisonment fine pound imprisonment most arduous try sort embitter harshness gaoler du plessis unfortunate man cut throat several fell seriously ill diet sanitary condition equally unhealthy last end may prisoner six release four six soon follow two stalwart sampson davies refuse sign petition remain prison set free altogether transvaal government receive fine reform prisoners enormous sum pound certain comic relief immediately give grave episode presentation bill great britain pound shilling penny great part head moral intellectual damage raid past reform movement past cause produce remain hardly conceivable statesman love country would refrain make effort remove state thing already cause such grave danger must obviously become more serious year pass paul kruger harden heart move grievance uitlanders become heavier power land able appeal sort redress grievance law court now decree court dependent volksraad chief justice protest such degradation high office dismiss consequence pension judge condemn reformer choose fill vacancy protection fixed law withdraw uitlanders commission appoint state send examine condition mining industry grievance newcomer suffer chairman mr schalk burger most liberal boers proceeding thorough impartial result report amply vindicate reformer suggest remedy would long way satisfy uitlanders such enlightened legislation motive seek franchise would less press president raad would none recommendation commission rugged old autocrat declare schalk burger traitor country sign such document new reactionary committee choose report report word paper outcome affair amelioration come newcomer least again put case publicly record endorse most respect burgher gradually press english-speaking country raid cease obscure issue more more clearly come permanent settlement possible majority population oppress minority try peaceful mean fail try warlike mean fail leave own country paramount power south africa never help perhaps directly appeal might could sake own imperial prestige leave child state subjection uitlanders determine petition queen bring grievance limit local controversy broad field international politics great britain must protect acknowledge protection power direct petition queen pray protection sign april twenty-one thousand uitlanders time event move inevitably end sometimes surface trouble sometimes smooth stream always run swiftly roar fall sound loud ear chapter negotiations british government british people desire direct authority south africa supreme interest various state live concord prosperity need presence british redcoat whole great peninsula foreign critic misapprehension british colonial system can never realise four-coloured flag transvaal union jack self-governing colony wave gold mine would make difference shill revenue great britain transvaal british province would own legislature own revenue own expenditure own tariff mother country rest world england none rich change obvious briton cease insist reason perhaps universally misunderstand abroad hand gainer change most expense blood money fall home country face great britain reason avoid formidable task conquest south african republic good gain bad immense deal lose room ambition aggression case shirk fulfil most arduous duty could question plot annexation transvaal free country government can move advance public opinion public opinion influence reflect newspaper may examine file press month negotiation never find reputable opinion favour such course society meet advocate such measure great wrong ask minimum change would set right restore equality white race africa let kruger liberal extension franchise say paper most representative sane british opinion will find power republic will become weak infinitely more secure let give majority resident male full age full vote will give republic stability power else can reject plea kind persists present policy may possibly stave evil day preserve cherished oligarchy few year end will same extract reflect tone british press exception two paper consider even persistent ill usage people fact peculiarly responsible state justify interfere internal affair republic can deny jameson raid incomplete manner circumstance connect investigate weaken force wish interfere energetically behalf british subject vague widespread feeling perhaps capitalist engineer situation own end difficult imagine state unrest insecurity say state war can advantage capital surely obvious arch-schemer use grievance uitlanders own end good way checkmate would remove grievance suspicion exist ignore obvious magnify remote negotiation hand great britain weaken adversary doubtless calculate would earnest fussy faddy minority idealism morbid restless conscientiousness two most dangerous evil modern progressive state suffer april british uitlanders send petition pray protection native country april previous correspondence dr leyds secretary state south african republic mr chamberlain colonial secretary existence non-existence suzerainty hand contend substitution second convention entirely annul first preamble first apply also second transvaal contention correct clear great britain trick jockey such position receive quid pro quo second convention even most careless colonial secretaries could hardly expect give very substantial contention throw academic question suzerainty transvaal admit power veto foreign policy admission openly tear convention must deprive position sovereign state whole question must acknowledge might very refer trustworthy arbitration now debate little urgency seven month intervene statement reply come bitterly vital question wrong appeal uitlanders sir alfred milner british commissioner south africa man liberal view appoint conservative government command respect confidence party record able clear-headed man too just guilty tolerant injustice matter refer conference arrange president kruger bloemfontein capital orange free state meet may th kruger declare question might discuss independence transvaal cry emphatically practice find party could agree threaten independence essential inadmissible milner contend five year retroactive franchise provision secure adequate representation mining district kruger offer seven year franchise couple numerous condition whittle value very much promise five member thirty-one represent majority male population add provision difference subject arbitration foreign power condition incompatible claim suzerainty proposal impossible early june sir alfred milner cape town president kruger pretoria settle extreme difficulty settlement current run swift roar fall already sound louder ear june th sir alfred milner receive deputation cape town review situation principle equality race say essential south africa state inequality exist keep fever policy aggression singular patience could lapse indifference two day later kruger address raad side concede tittle could give more god always stand want war will give more independence take god restore speak sincerity doubt hard hear god invoked such confidence system encourage liquor traffic native breed most corrupt set official modern world see dispatch sir alfred milner give view situation make british public recognise else serious position essential earnest national effort make set right say case intervention overwhelming attempted answer thing will right leave alone fact policy leave thing alone try year lead bad bad true owe raid bad bad raid verge war raid transvaal verge revolution effect raid give policy leave thing alone new lease life old consequence spectacle thousand british subject keep permanently position helot constantly chafe undoubted grievance call vainly majesty s government redress steadily undermine influence reputation great britain queen s dominion section press transvaal preaches openly constantly doctrine republic embrace south africa support menace reference armament transvaal alliance orange free state active sympathy case war would receive section majesty s subject regret say doctrine support ceaseless stream malignant lie intention majesty s government produce great effect large number dutch fellow colonist language frequently use seem imply dutch superior right even colony fellow-citizens british birth thousand man peaceably dispose leave alone perfectly satisfy position british subject draw disaffection corresponding exasperation part british can see will put stop mischievous propaganda striking proof intention majesty s government oust position south africa such grave measured word british pro-consul warn countryman come see storm-cloud piling north even eye discern terrible tempest end june early part july much hope mediation head afrikander bond political union dutch cape colonist hand kinsman boer british subject enjoy blessing liberal institution anxious see extend transvaal treat folk treat whole contention compress prayer come mission scheme endorse mr hofmeyer mr herholdt bond mr fischer free state introduce raad applaud mr schreiner africander premier cape colony original form provision obscure complicated franchise vary nine year seven different condition debate term amend time reduce seven year propose representation gold field place five concession great could representation five thirty-one consider generous provision majority population reduction year residence eagerly hail england sign compromise might effect sigh relief country say colonial secretary report confirm important change proposal president kruger couple previous amendment lead government hope new law may prove basis settlement line lay sir alfred milner bloemfontein conference add vexatious condition attach conclude majesty s government feel assure president accept principle contend will prepare reconsider detail scheme can show possible hindrance full accomplishment object view will allow nullified reduce value subsequent alteration law act administration same time times declare crisis end dutch statesman cape induce brother transvaal carry such bill will deserve lasting gratitude own countryman english colonist south africa british empire civilised world fair prospect soon destine overcast question detail arise closely examine prove matter very essential importance uitlanders british south african experience past illusory promise president might insist guarantee seven year offer two year more sir alfred milner declare irreducible minimum difference two year would hinder acceptance even expense humiliation representative condition excited distrust draw wily diplomatist alien aspire burghership produce certificate continuous registration certain time law registration fall disuse transvaal consequently provision might render whole bill valueless carefully retain certainly mean use door open stone place block again continued burghership newcomer make depend resolution first raad mining member propose measure reform bill also might sweep house boer majority could opposition vote government might moment unseat clear measure contain such provision must very carefully sift british government could accept final settlement complete concession justice subject hand naturally feel loth refuse clause offer prospect amelioration condition take course suggest government appoint delegate form joint commission inquire working propose bill put final form proposal submit raad august th addition sir alfred milner prepare discuss else include arbitration interference foreign power suggestion joint commission criticise unwarrantable intrusion internal affair country whole question beginning internal affair country internal equality white inhabitant condition self-government restore transvaal futile suggest analogy imagine france would germany interfere question french franchise suppose france contain many german frenchmen ill-treated germany would interfere quickly enough continue fair modus vivendi establish fact case transvaal stand alone such condition thing never know previous precedent can apply save general rule minority white man can continue indefinitely tax govern majority sentiment incline small nation reason justice side england long delay follow proposal secretary colony reply forthcoming pretoria side come evidence preparation war quietly even jameson raid now hurriedly perfect small state enormous sum spend military equipment case rifle box cartridge stream arsenal delagoa bay even indignation english colonist cape town port elizabeth huge packing-case mark agricultural instruments mining machinery arrive germany france find place fort johannesburg pretoria man many nation similar type show martial face boer town condottiere europe ready sell blood gold nobly end fulfill share bargain three week more mr kruger silent eloquent preparation infinitely more importance fact dominate situation burgher can war horse horse can move grass grass will come rain still week rain would negotiation must unduly hurry veld bare russet-coloured dust-swept plain mr chamberlain british public wait week week answer limit patience reach august th colonial secretary show plainness speech unusual welcome diplomacy question could hang sand run glass say run shall hold limit already offer take matter hand will let secure condition shall establish paramount power south africa shall secure fellow-subjects equal right equal privilege promise president kruger independence transvaal grant queen least justice ought accord lord salisbury little time equally emphatic country wish disturb convention long recognise guarantee independence transvaal side guarantee equal political civil right settler nationality convention law medes persian mortal can destroy destroy can never reconstruct same shape long-enduring patience great britain begin show sign give way meantime fresh dispatch arrive transvaal offer alternative proposal joint commission boer government grant franchise proposal sir alfred milner condition great britain withdraw drop claim suzerainty agree arbitration promise never again interfere internal affair republic great britain answer would agree arbitration hope never again occasion interfere protection own subject grant franchise occasion such interference would pass finally would never consent abandon position suzerain power mr chamberlain s dispatch end remind government transvaal matter dispute open two government apart franchise would settle same time mean such question position native race treatment anglo-indian september nd answer transvaal government return short uncompromising withdraw offer franchise re-assert non-existence suzerainty negotiation deadlock difficult see could re-open view arming burgher small garrison natal take position cover frontier transvaal ask explanation presence sir alfred milner answer guard british interest prepare contingency roar fall sound loud september th hold cabinet council most important recent year message send pretoria even opponent government acknowledge temperate offer basis peaceful settlement begin repudiate emphatically claim transvaal sovereign international state same sense orange free state proposal make conditional such acknowledgment could entertain british government prepare accept five year franchise state note august th assume same time raad member might talk own language acceptance term south african republic would remove tension two government would probability render unnecessary future intervention secure redress grievance uitlanders would able bring notice executive council volksraad majesty s government increasingly impressed danger further delay relieve strain already cause much injury interest south africa earnestly press immediate definite reply present proposal accede will ready make immediate arrangement settle detail propose tribunal arbitration most anxiously hope will case reply south african republic negative inconclusive state majesty s government must reserve right reconsider situation novo formulate own proposal final settlement such message great britain wait strained attention answer again delay rain come grass grow veld mount rifleman would burgher humour concession know own power conclude justice time strong military power south africa beat england licking shall give now cry prominent citizen speak country say empire wait debate sound bugle already break wrangle politician call nation test more hammer war adversity providence still fashion nobler high end chapter eve war message send cabinet council september th evidently precursor peace war cloud must burst blow nation wait hushed expectancy reply spend portion time examine speculate military preparation might need war office month arrange contingency make certain disposition appear adequate future experience demonstrate too small very serious matter hand curious turn file such paper times observe first two small paragraph military significance might appear endless column diplomatic political report gradually grow grow last eclipse complete diplomacy thrust tiny paragraph war fill journal july th come first glint arm drab monotony state paper date announce two company royal engineer departmental corp reserve supply ammunition dispatch two company engineer could foresee vanguard great army time world s history cross ocean great british general command field august th time negotiation already assume very serious phase failure bloemfontein conference dispatch sir alfred milner british force south africa absolutely absurdly inadequate purpose defence own frontier surely such fact must open eye spite evidence persist war force british statesman force war usually prepare war exactly mr kruger british authority overbear suzerain power date scatter huge frontier two cavalry regiment three field battery six infantry battalion say six thousand man innocent pastoral state could put field forty fifty thousand mount rifleman mobility double number most excellent artillery include heavy gun see battlefield time most certain boer could make way easily durban cape town british force condemn act defensive could mask destroy main body invader would encounter irregular local resistance would neutralise apathy hostility dutch colonist extraordinary authority seem never contemplate possibility boer take initiative understand case belated reinforcement would certainly land fire republican gun july natal take alarm strong representation send prime minister colony governor sir w hely hutchinson colonial office notorious transvaal arm tooth orange free state likely join strong attempt make privately press alienate loyalty dutch citizen british colony many sinister sign observe spot veld burn unusually early ensure speedy grass-crop first rain collect horse distribution rifle ammunition free state farmer graze sheep cattle natal soil winter drive place safety line drakensberg point approach war natal refuse satisfy even dispatch regiment september th second message receive colonial office state case great clearness precision prime minister desire urge unanimous advice minister sufficient troop dispatch natal immediately enable colony place state defence attack transvaal orange free state inform general officer commanding natal will enough troop even manchester regiment arrive more occupy newcastle same time protect colony south raid laing s nek ingogo river zululand must leave undefended minister know preparation make transvaal orange free state would enable attack make natal short notice minister believe boer make mind war will take place certainly good chance will seem unavoidable deliver blow reinforcement time arrive information receive raid force will make way middle drift greytown way bond s drift stangar view strike railway pietermaritzburg durban cut communication troop supply nearly orange free state farmer klip river division stay colony usually october least trek great loss sheep lamb road lamb die destroy two least entonjanani district farmer trek belonging transvaal first case attempt take hostage child native farm reliable report receive attempt tamper loyal native set tribe tribe order create confusion detail defensive force colony food warlike store large quantity accumulate volksrust vryheid standerton person believe spy see examine bridge natal railway know spy principal centre colony opinion minister such catastrophe seizure laing s nek destruction northern portion railway successful raid invasion such reason believe contemplate would produce most demoralising effect native loyal european colony would afford great encouragement boer sympathiser colony armed prepared will probably keep quiet receive encouragement sort concur policy majesty s government exhaust peaceful mean obtain redress grievance uitlanders authoritatively assert supremacy great britain resort war state question defensive precaution make war answer remonstrance garrison natal gradually increase partly troop europe partly dispatch five thousand british troop india nd berkshire st royal munster fusiliers st manchester nd dublin fusilier arrive succession reinforcement artillery th dragoon guards th lancers th hussar come india st devonshire st gloucester nd king s royal rifles nd gordon highlanders st nd rd battery field artillery make indian contingent arrival late september raise number troop south africa force inadequate contest open field numerous mobile gallant enemy oppose prove strong enough stave overwhelming disaster full knowledge can now see impend disposition troop difference opinion break ruling power natal military chief spot prince kraft say strategy tactic may yield politics political necessity very grave very clear blood soldier pay arise defective intelligence caste feeling make hard professional soldier recognise spite deplorable past experience serious adversary mount farmer certain even paper proclaim time least would underrate enemy most seriously underrate northern third natal vulnerable military position player kriegspiel could wish submit run thin angle culminate apex difficult pass ill-omened laing s nek dominate even more sinister bulk majuba side angle open invasion transvaal orange free state force apex perfect trap mobile enemy can flood country south cut line supply throw series entrenchment would make retreat very difficult matter country such position ladysmith dundee danger imminent still obvious defend force strong enough hold own open field mobile enough prevent mount enemy get flank endow profound military wisdom come knowledge event obvious defend force could place more man fighting line true defensible frontier line tugela matter fact ladysmith choose place indefensible dominate high hill least two direction such event siege town appear never contemplate gun position ask send spite amount store say value more million pound dump small railway junction position could evacuate crippling loss place point bifurcation main line divide little town branch run harrismith orange free state lead dundee coal field newcastle laing s nek tunnel transvaal importance appear now exaggerate attach government natal possession coal field strong suggestion concurrence general penn symons defend force divide detachment three four thousand send dundee forty mile main body remain general sir george white ladysmith general symons underrate power invader hard criticise error judgment nobly atone tragically pay time political narrative reach time suspense follow dispatch cabinet message september th military situation cease desperate still precarious twenty-two thousand regular troop spot might hope reinforce ten thousand colonial force cover great frontier attitude cape colony mean whole-hearted might become hostile black population might conceivably throw weight regular could spare defend natal reinforcement could reach less month outbreak hostility mr chamberlain really play game bluff must confess bluff very weak hand purpose comparison may give idea force mr kruger mr steyn could put field time evident orange free state shadow dispute way would call wanton chivalrous throw weight general press estimate force two republic vary man mr j b robinson personal friend president kruger s man spend much life boer consider latter estimate too high calculation assure basis start very scattered isolated population large family rule most difficult thing estimate reckon suppose natural increase eighteen year figure give date assumption take calculation number voter last presidential election could tell many abstention fighting age five year earlier voting age republic recognise now calculation true figure probable information british intelligence department wrong accord fight strength transvaal alone man orange free state mercenary rebel colony would amount considerable rising cape dutch would bring artillery know hundred gun many fact will need much explain more modern powerful could bring quality large force need speak man brave hardy fire strange religious enthusiasm seventeenth century rifle mount hardy little pony possess mobility practically double number make impossibility outflank marksman supreme add advantage act internal line short safe communication gather formidable task lie soldier empire turn such enumeration strength contemplate man split two detachment await natal may recognise bewail disaster congratulate escape lose great province situate britain india australia must regard very keystone imperial arch risk tedious very essential digression must say here motive boer many year quietly prepare war jameson raid cause certain probably put boer government strong position great effect accelerate matter secretly slowly could more swiftly openly plausible excuse could give matter fact preparation long antecedent raid building fort pretoria johannesburg begin nearly two year wretched incursion importation arm apace very year considerable sum spend military equipment raid boer reason fear british government transvaal might friendly orange free state forty year arm difficult question answer find region conjecture suspicion ascertained fact fairest most unbiased historian must confess large body evidence show head dutch leader northern republic cape enter conception single dutch commonwealth extend cape town zambesi flag speech law dutch aspiration many shrewd well-informed judge see true inner meaning persistent arming constant hostility form tie two republic reconstitute make sovereign independent state own act finally intriguing endeavour poison affection allegiance own dutch colonist political grievance aim end end final expulsion british power south africa formation single great dutch republic large sum spend transvaal secret service money large sum believe spend whole british empire would give idea subterranean influence work army emissary agent spy mission certainly spread british colony newspaper subsidise also considerable sum spend press france germany very nature thing huge conspiracy sort substitute dutch british rule south africa matter can easily definitely prove such question discuss public document man sound take confidence conspirator plenty evidence individual ambition prominent representative man direction hard believe many want individually strive collectively especially see course event actually work end indicate mr j.p fitzpatrick transvaal book subsequent writer subject must acknowledge obligation narrate approach mr d.p graaff formerly member cape legislative council very prominent afrikander bondsman proposition great britain push south africa same politician make same proposal mr beit compare follow statement mr theodore schreiner brother prime minister cape meet mr reitz judge orange free state bloemfontein seventeen eighteen year shortly retrocession transvaal busy establish afrikander bond must patent time event england government intention take independence transvaal just magnanimously grant same intention make war republic just make peace intention seize rand gold field discover time meet mr reitz good get become member afrikander bond study constitution programme refuse follow colloquy substance take place indelibly imprint mind reitz refuse object get people take interest political matter good seem see plainly here line constitution much more ultimately aim reitz see quite clearly ultimate object aim overthrow british power expulsion british flag south africa reitz pleasant conscious smile secret thought purpose discover altogether displeased such case n't suppose flag disappear south africa tremendous struggle fight reitz same pleasant self-conscious self satisfied semi-apologetic smile suppose even struggle take place will opposite side more god side transvaal late war right side will side england must view abhorrence plotting scheme overthrow power position south africa ordain reitz ll see thus conversation end seventeen year elapse watch propaganda overthrow british power south africa ceaselessly spread possible mean press pulpit platform school college legislature culminate present war mr reitz co-worker origin cause believe day f.w reitz sit pen ultimatum great britain proud happy moment life long year look forward eager longing expectation compare utterance dutch politician cape dutch politician orange free state following passage speech deliver kruger bloemfontein year think too soon speak united south africa flag flag queen england would object flag haul burgher transvaal object haul now small little importance grow prepare way take place great nation world dream life say is union state south africa come accomplished south africa will great always same theory quarter dutch thought follow many sign idea prepare practice repeat fairest most unbiased historian can dismiss conspiracy myth may retort conspire own view future south africa endeavour universal flag common speech win colonist can push sea see reason let try will let try prevent let end talk british aggression capitalist design gold field wrong pastoral people veil use cover issue let talk british design republic turn attention moment evidence republican design colony let reflect system white man equal minority race persecute majority let consider truest freedom lie stand universal liberty reaction racial hatred let ponder answer determine sympathy lie leave wide question politics dismiss time military consideration soon such vital moment may now return course event diplomatic struggle government transvaal colonial office september th already narrate final message send pretoria state minimum term british government could accept fair concession subject transvaal definite answer demand nation wait sombre patience reply few illusion country difficulty transvaal war clearly see little honour immense vexation store first boer war still smart mind know prowess indomitable burgher people gloomy none less resolute national instinct wisdom statesman bear local quarrel whole existence empire hang cohesion empire test man empty glass time peace meaningless pour wine ready pour heart blood also time war really found series disconnected nation common sentiment interest empire organic whole ready thrill emotion harden resolve several state union question issue much future history world stake answer already indication colony appreciate fact contention affair mother country alone uphold right empire whole might fairly look support quarrel might arise early july th queensland fiery semitropical offer contingent mount infantry machine gun new zealand western australia tasmania victoria new south wales south australia follow order name canada strong more deliberate spirit north last speak speak more firmly delay citizen least concerned australian many south africa canadian few none less cheerfully take share common burden grow readier cheerier burden come weigh more heavily man many hue make british empire hindoo rajah west african houssas malay police western indian come offer service white man s war british could work own salvation empire pass such race magnificent indian army soldier many season veteran same reason leave untouched england claim credit consideration such abstention irresponsible writer may ask many foreign critic respect public morality appear limit knowledge principle history would advocate such self denial own country place same position september th official reply boer government message send cabinet council publish london manner unbend unconciliatory substance complete rejection british demand refuse recommend propose raad five year franchise measure define minimum home government could accept fair measure justice uitlanders suggestion debate raad bilingual cape colony canada absolutely waived british government state last dispatch reply negative inconclusive reserve right reconsider situation novo formulate own proposal final settlement reply negative inconclusive september nd council meet determine message short firm plan shut door peace purport british government express deep regret rejection moderate proposal submit last dispatch now accordance promise would shortly put forward own plan settlement message ultimatum foreshadow ultimatum future meantime september st raad orange free state meet become more more evident republic possible quarrel contrary great deal friendship admiration intend throw weight great britain time offensive defensive alliance conclude two state must secret history event come write appear singularly rash unprofitable bargain small fear great britain voluntarily turn independent republic live peace forty year law liberal own suicidal treaty agree share fortune state deliberately court war persistently unfriendly attitude reactionary narrow legislation would might imagine alienate sympathy progressive neighbour may ambition already quote report dr reitz s conversation may complete hallucination comparative strength two combatant probable future south africa may treaty make time come test would hold tone president steyn meeting raad support receive majority burgher show unmistakably two republic would act open speech steyn declare uncompromisingly british contention declare state bind transvaal dear obvious military precaution could longer neglect british government send small force protect long exposed line railway lie just transvaal border kimberley rhodesia sir alfred milner communicate president steyn movement troop point way direct free state sir alfred milner add imperial government still hopeful friendly settlement transvaal hope disappoint look orange free state preserve strict neutrality prevent military intervention citizen undertake case integrity free state frontier would strictly preserve finally state absolutely cause disturb good relation free state great britain animate most friendly intention president return somewhat ungracious answer effect disapprove action transvaal regret movement troop would consider menace burgher subsequent resolution free state raad end word come may free state will honestly faithfully fulfill obligation transvaal virtue political alliance exist two republic show impossible country form shadow cause quarrel could save draw whirlpool everywhere border come news martial preparation already end september troop armed burgher gather frontier most incredulous begin last understand shadow great war really fall artillery war munition store accumulate volksrust natal border show storm might expect break last day september twenty-six military train report leave pretoria johannesburg point same time news come concentration malmani bechuanaland border threaten railway line british town mafeking name destine long familiar world october rd occur truth act war british government patient verge weakness refuse regard such continue draw final state paper mail train transvaal cape town stop vereeniging week s shipment gold england amount million pound take boer government debate cape town same day africander minister interior admit many truck pass government line frontier return take conjunction passage arm cartridge cape pretoria bloemfontein incident arouse deep indignation colonial english british public increase report difficulty border town such kimberley vryburg get cannon own defence raads dissolve old president s last word statement war certain stern invocation lord final arbiter england ready less obtrusively less heartily refer quarrel same dread judge october nd president steyn inform sir alfred milner deem necessary call free state burgher mobilise force sir milner write regret preparation declare despair peace sure reasonable proposal would favourably consider majesty s government steyn s reply use negotiate stream british reinforcement cease come south africa force still great minority impossible stop reinforcement correspondence lead october th army reserve first army corps call great britain sign show determine send considerable force south africa parliament also summon formal national assent might gain grave measure evidently pending october th somewhat leisurely proceeding british colonial office bring head arrival unexpected audacious ultimatum boer government contest wit arm must confess laugh usually side simple pastoral south african neighbour present instance exception rule government cautiously patiently lead ultimatum opponent suddenly play very card prepare lie table document very firm explicit term draw impossible evidently frame deliberate purpose force immediate war demand troop border republic instantly withdraw reinforcement arrive last year leave south africa now sea send land fail satisfactory answer forty-eight hour transvaal government will great regret compel regard action majesty s government formal declaration war consequence will hold responsible audacious message receive empire mixture derision anger answer dispatch day sir alfred milner th october majesty s government receive great regret peremptory demand government south african republic convey telegram th october will inform government south african republic reply condition demand government south african republic such majesty s government deem impossible discuss come end long road past battle pen wrangling tongue arbitration lee-metford mauser pitiable come people akin race own same frisian stock people own shore habit mind religion respect law brave too hospitable sport instinct dear anglo-celtic race people world more quality might admire least love independence proud boast encourage exercise come pass room vast south africa can hold blameless matter evil man live tell small superficial sketch err past south africa hand too jameson raid carry englishmen lead officer hold queen s commission also blame shuffling half-hearted inquiry most unjustifiable business match help set great blaze alight hold fagot prove inflammable setting wrong community settled resolution minority tax vex majority determination people live two generation country claim country entirely may dutch ambition dominate south africa petty object britain fight nation struggle uncomplainingly month disaster may claim prove conviction justice necessity struggle dutch idea english idea government prevail huge country mean freedom single race mean equal right white man common law mean coloured race let history declare main issue determine instant clock strike five afternoon wednesday october eleventh eighteen hundred ninety-nine moment mark opening war destine determine fate south africa work great change british empire seriously affect future history world incidentally alter many view art war story war limited material much aspiration care candour shall now endeavour tell chapter talana hill morning october th cold mist boer camp sandspruit volksrust break burgher ride war twelve thousand mount two battery eight krupp gun invade force north hope later join freestaters contingent german transvaalers cross free state border hour dawn gun start rifleman follow close last limber first light day fall black sinuous line wind hill spectator occasion say face study most part expression worn determination bulldog pertinacity sign fear waver else may lay charge boer may never truthfully say coward man unworthy briton s steel word write early campaign whole empire will endorse to-day could such man willing fellow-citizens worth more gold mine country main transvaal body consist commando pretoria comprise man heidelberg middelburg krugersdorp standerton wakkerstroom ermelo state artillery excellent highly organised body provide good gun bring battlefield sixteen krupp drag two heavy six-inch creusot gun destine very important effect early part campaign addition native force certain number european auxiliary great part german corp free state force few hundred come north hollander corp two hundred fifty irish perhaps more properly irish-american-corps same number ride green flag harp man might account divide two very different type town boer smartened perhaps little enervate prosperity civilisation man business professional man more alert quick rustic comrade man speak english dutch indeed many man english descent most formidable number primitive quality back-veld boer sunburned tangle-haired full-bearded farmer man bible rifle imbue tradition own guerrilla warfare perhaps fine natural warrior earth marksman hunter accustom hard fare hard couch rough way speech spite many calumny few unpleasant truth might compare most discipline army humanity desire observe usage war few word here man lead singular host piet joubert cape colonist birth fellow countryman kruger narrow law new country persist regard pale come french huguenot blood strengthen refine race touch derive chivalry generosity make respect even opponent many native broil british campaign show capable leader record stand independence transvaal very consistent accept office british kruger remain always irreconcilable tall burly hard grey eye grim mouth hide bushy beard fine type man lead now sixty-fifth year fire youth burgher urge die experience crafty warwise never dashing never brilliant slow steady solid inexorable northern army two body burgher converge natal consist commando utrecht swaziland district gather vryheid flank british position dundee much large less probably six seven thousand man contingent free state transvaal corp schiel s german make way various pass tintwa pass van reenen s pass lead grim range drakensberg open more fertile plain western natal total force may twenty thirty thousand man account astonishingly high heart convince path easy victory lie could bar way sea british commander underrate opponent ample evidence mistake reciprocal few word now disposition british force concern must borne mind sir george white actual command few day country war declare arrangement fall general penn symons aid hamper advice local political authority main position ladysmith advance post strongly hold glencoe five mile station dundee forty ladysmith reason dangerous division force secure end biggarsberg section railway also cover important colliery district position choose seem case show british commander aware number power boer gun equally defensible rifle fire vulnerable artillery attack case glencoe particularly evident gun hill would render position untenable outlying post hold st leicester regiment nd dublin fusilier first battalion rifles th hussar three company mount infantry three battery field artillery th th th st royal irish fusilier way reinforce arrive first action altogether glencoe camp contain four thousand man main body army remain ladysmith consist st devon st liverpool nd gordon highlanders st gloucester nd king s royal rifles nd rifle brigade reinforce later manchester cavalry include th dragoon guards th lancer detachment th hussar natal carabineer natal mounted police border mount rifle reinforce later imperial light horse fine body man raise principally refugee rand artillery st nd rd battery field artillery mountain battery natal field artillery gun too light service rd company royal engineer whole force eight nine thousand strong immediate command sir george white sir archibald hunter fresh soudan general french general ian hamilton lieutenant first shock boers must fall man could overwhelm more defeat mask sea detachment local volunteer durban light infantry colenso natal royal rifles naval volunteer estcourt power boer mobility inexplicable colony save same blood boer show failing over-confidence part give chance over-confidence theirs prevent instantly avail pass never come again outbreak war october th th boer force cross frontier north west th occupy charlestown top angle natal th reach newcastle large town fifteen mile border watcher house see six mile canvas-tilted bullock wagon wind pass learn raid invasion same date news reach british headquarters advance western pass movement buffalo river east th sir george white make reconnaissance force come touch enemy th six natal police surround capture drift buffalo river th cavalry patrol come touch boer scout acton home besters station voortrekkers orange free state force th also detachment report hadders spruit seven mile north glencoe camp cloud drift could long would burst two day later early morning october th force come last collision half-past three morning daylight mount infantry picket junction road landmans vants drifts fire doornberg commando retire support two company dublin fusilier send five o'clock fine misty morning whole symons s force arm knowledge boer push boldly khaki-clad line fighting man stand long thin rank stare curve saddle-back hill north east strain eye catch glimpse enemy same saddle-back hill occupy own people must confess insoluble mystery hollow flank th hussar mount infantry eighteen motionless gun limber ready horse fidget stamp raw morning air suddenly could officer telescope stare intently point turn steady field glass same place man could see also little murmur interest run rank long sloping hill talana hill olive-green hue stretch front summit rise rounded crest mist clear curve hard-outlined limpid blue morning sky two mile three mile little group black dot appear clear edge skyline become serrated move figure cluster knot open again smoke come long crescendo hoot rise shrill wail shell hum soldier great bee slosh soft earth time heed hillside enemy again good old murderous obsolete heroic tactic british tradition time spite science book-lore good plan bold plan fly straight enemy s throat face chance strength may fail can grasp cavalry move enemy s left flank gun dash front unlimbered open fire infantry move direction sandspruit pass little town dundee woman child come door window cheer think hill more accessible side leicester field battery th leave protect camp watch newcastle road west seven morning ready assault two military fact importance already disclose boer percussion-shells useless soft ground hardly explode boer gun could outrange ordinary fifteen-pounder field gun thing perhaps whole british equipment prepare pin faith two battery th th move first last yard range quickly dominate gun hill gun open crest east talana also master fire th battery infantry order advance open order extend ten pace dublin fusiliers form first line rifle second irish fusilier third first thousand yard advance open grassland range long yellow brown khaki blend withered veld few casualty wood reach lie halfway long slope hill plantation larch hundred yard nearly many deep left side wood left side advance troop stretch long nullah hollow run perpendicularly hill serve conductor bullet cover severe fire point wood nullah troop lie avoid officer irish fusiliers narrate try cut strap fall private razor lend purpose wounded sergeant instantly shoot hand gallant symons refuse dismount shoot stomach fall horse mortally wound excessive gallantry attract enemy s fire retain horse accompany action orderly bear red pennon get hill get hill eternal question carry drip rear edge wood colonel sherston meet end now onwards much soldier battle inkermann shelter wood more eager three battalion press front fringe tree line man difficulty distinguish particular regiment clothe alike make impossible heat action keep sort formation hot fire time advance bring standstill th battery fire shrapnel range yard subdue rifle fire half-past eleven infantry able push more wood open space hundred yard bound rough stone wall build herding cattle second wall run right angle wood enfilading rifle fire sweep open space wall front appear occupy enemy hold kopje avoid cross fire soldier run single file shelter wall cover right reach wall front here second long delay man dribble fire top wall chink stone dublin fusilier more difficult position unable get quickly most hard-breathing excited man crowd wall rifles irish fusilier air full bullet seem impossible live side shelter two hundred yard intervene wall crest kopje kopje clear battle win huddled line crouch man officer sprang shout score soldier vault wall follow heel captain connor irish fusilier personal magnetism carry rifle man own command little forlorn hope strike ala die same night leader brave take place forrard man forrard cried nugent rifles three bullet strike continue drag boulder-studded hill follow side come run crouching yelling khaki-clad figure support rush rear time beat own shrapnel strike amazing thing consider range yard here wall summit colonel gunning rifles many brave man meet end own bullet enemy boer thin front anxious onlooker plain see wave helmet crest learn last must confess pyrrhic victory hill else gun silence fire remove kopje commando seize hill lucas meyer compute man figure include command erasmus make halfhearted demonstration british flank shirker eliminate probable more thousand actual combatant hill number fifty kill hundred wound british loss talana hill kill wound kill many army could ill spare gallant optimistic symons gun rifles sherston connor hambro many brave man die day loss officer proportion man incident occur immediately action much rob british fruit victory artillery push moment hill carry unlimbered smith s nek two hill enemy broken group could see stream fairer chance use shrapnel never instant run old iron church reverse side hill use day boer hospital man white flag probable action good faith simply intend claim protection ambulance party follow too confide gunner command appear think armistice declare hold hand precious minute might turn defeat rout chance pass never return double error fire own advance fail fire enemy s retreat make battle can look satisfaction gunner meantime mile train event lead complete disaster small cavalry force disaster rob dearly buy infantry victory much importance action alone undoubtedly victorious net result day s fighting can say certainly favour wellington assert cavalry always get scrape whole british military history might furnish example mean here again cavalry get trouble suffice civilian chronicle fact leave military critic portion blame company mount infantry rifles tell form escort gun rest mount infantry part th hussar colonel moller move right flank reach right rear enemy such movement lucas meyer opponent would criticism know several commando converge glencoe obviously take very grave certain risk allow cavalry wander too support soon entangle broken country attack superior number boer time might exert important influence action attack boer pony hill opportunity allow pass attempt make get army series defensive position hold cover retreat enemy s fire become too hot allow retain route save appear block horseman take lead heart second commando enemy find way force take defensive position part farm part kopje overlook party consist two troop hussars company mount infantry dublin fusiliers section mount infantry rifle two hundred man subject hot fire hour many kill wound gun bring fire shell farmhouse force perfectly hopeless position lay arm ammunition many horse stampede hem very superior number slight slur can rest survivor decision surrender movement bring such pass more open criticism vanguard considerable body humiliated bitter-hearted man assemble capital brave crafty enemy remainder th hussar major knox detach main force send boer rear undergo somewhat similar experience succeed extricate loss six kill ten wound effort mean lose engage attention considerable body boer day able bring prisoner battle talana hill tactical victory strategic defeat crude frontal attack attempt even feint flanking valour troop general private carry force position radically false use could make victory cover own retreat point boer commando converge already understand gun command heavy could place make more clear october st day battle force withdraw overnight useless hill capture move fresh position side railway four afternoon very heavy gun open distant hill altogether extreme range artillery plump shell shell camp first appearance great creusot officer several man leicester few remain cavalry bit position clearly impossible two morning nd whole force move point south town dundee same day reconnaissance make direction glencoe station pass find strongly occupy little army march again original position command fall colonel yule justly consider man dangerously uselessly expose correct strategy fall still possible join main body ladysmith even cost abandon two hundred sick wound lie general symons hospital dundee painful necessity study situation can doubt wisdom retreat easy task march road sixty seventy mile very rough country enemy press side successful completion loss demoralisation troop perhaps fine military exploit early victory energetic loyal co-operation sir george white fight action elandslaagte rietfontein order keep way open owe mainly skillful guidance colonel dartnell natal police succeed critical manoeuvre october rd beith th waselibank spruit th sunday river morning march sodden rain plaster mud dog-tired good spirit ladysmith cheer comrade battle six day settled sleep four day proper meal wind single march thirty-two mile heavy ground pelting rain storm record dundee column fight win strive toil utmost capacity manhood end reach spot never leave endurance could lose worthy deed lose light division march fifty odd unbroken mile present talavera leave memory standard more important success tradition such suffering such endurance day nerve chapter elandslaagte rietfontein glencoe force strike furiously army lucas meyer hard marching disengage numerous danger threaten comrade ladysmith loyally co-operate draw attention enemy keep line retreat open october th same day battle talana hill line cut boer point nearly midway dundee ladysmith small body horseman forerunner considerable commando compose freestaters transvaalers german advance natal botha s pass command general koch two maxim-nordenfelds capture jameson raider now destine return more british hand colonel schiel german artillerist charge gun evening day general french strong reconnoitering party include natal carabineer th lancer st battery define enemy s position morning st return enemy reinforce night underrate day force take too weak serious attack battery natal artillery little seven-pounder popgun five squadron imperial horse train slowly accompany advance battalion manchester regiment elate news talana hill anxious emulate brother dundee little force move ladysmith early morning least man animate feeling such seldom find place breast british soldier march battle sense duty belief justice cause love regiment country common incentive soldier man imperial light horse recruit british refugee rand add burning sense injustice many case bitter hatred man rule weigh heavily singular corps rank full wealthy man man education drive peaceful vocation johannesburg bent fight way again most unmerited slur cast courage connection jameson raid slur similar corp wash own blood enemy chisholm fiery little lancer command karri davis wools-sampson two stalwart prefer pretoria gaol favour kruger major trooper fire news cartel arrive ladysmith night purport come johannesburg boer hollander ask uniform light horse wear anxious meet battle man fellow townsman know need trouble uniform evening light horse enough know face eight o'clock bright summer morning small force come contact few scattered boer outpost retire firing advance imperial light horse fall green white tent invader come view russet-coloured hillside elandslaagte red brick railway station boer could see swarm building spend night little natal gun fire obsolete black powder throw few shell station say penetrate boer ambulance could see gunner accident regret patient could ambulance mischance serious busy smoky little seven-pounder gun soon meet master distant hillside long thousand yard own furthest range sudden bright flash smoke throb flame long sibilant scream shell thud bury ground limber such judgment range would delight most martinet inspector okehampton bang come right heart battery six little gun lie extremest angle bark impotent fury shell pitch officer command lower field-glass despair see own shell burst short hillside jameson s defeat seem defect artillery french peering pondering soon come conclusion too many boer fifteen-pounders desire target practice find mark natal field artillery few curt order whole force make way rear range perilous gun halt telegraph wire cut telephone attachment make french whisper trouble sympathetic ear ladysmith whisper vain say expect few hundred rifleman find two thousand expect gun find two very excellent reply road rail many man could spare way join soon begin drop useful reinforcement first devon quiet business-like reliable gordons dashing fiery brilliant two squadron th lancer nd r.f.a st r.f.a squadron lancers squadron th dragoon guards french begin feel strong enough task front decide superiority number gun favourite defensive hill would fair fight deadly late noon advance begin hard billow hill make exact limit enemy s position certain mean humanly possible enemy say ian hamilton infantry hope will shift sunset fact know will man cheer laugh long open line advance veld thunder two battery tell boer gunner turn now know outmatch idea take position front flank attack seem difficulty determine front flank fact try could know general white staff arrive ladysmith refuse take command french s hand typical white s chivalrous spirit ten day refuse identify victory right take whole responsibility disaster present now ride shell watch able disposition lieutenant half-past three action fairly begin front advance british lie rolling hill top further low hill defend infantry break column company open order advance broad grassy valley lead main position long kopje flank small sugar-loaf green slope lead ridge death ominous terrible cloud drive cast black shadow combatant stillness great convulsion nature man press silence soft thudding foot rattle sidearms fill air low continuous murmur additional solemnity give attack huge black cloud hang british gun open range yard now swarthy background come quick smokeless twinkle boer reply unequal fight gallantly sustain shot find range wreath smoke burst shell exactly gun follow overmatched two boer piece relapse sulky silence break now again short spurt frenzied activity british battery turn attention begin search ridge shrapnel prepare way advance infantry scheme devonshire hold enemy front main attack left flank carry gordons manchester imperial light horse word front flank cease meaning mobile elastic force attack intend come left become really frontal devon find right flank boer moment final advance great black cloud burst torrent rain lash face man slip slide wet grass advance assault now hissing rain come full more menacing whine mauser bullet ridge rattle end end rifle fire man fall fast comrade press hotly long way summit position nearly foot level railway hillside appear slope really succession undulation advance infantry alternately dip shelter emerge hail bullet line advance dot khaki-clad figure still death writhing agony litter body major gordons shoot leg sit philosophically smoke pipe plucky little chisholm colonel imperial fall two mortal wound dash forward wave coloured sash air long advance try hill man sink panting ground take breath make rush talana hill regimental formation largely man manchester gordons imperial light horse surge upwards long ragged fringe scotchman englishman british africander keep pace race death now last begin see enemy here boulder front glimpse slouched hat peep flushed bearded face droop rifle barrel pause fresh impulse wave man gather fling forward dark figure spring rock front hold rifle token surrender run head sink shoulder jump duck rock panting breathless climber edge plateau two gun flash brightly silence now litter dead gunner wounded officer standing trail small body boer still resist appearance horrify man dress black frock coat look lot seedy business man say spectator seem murder kill surrender fight death stand leader koch old gentleman white beard lie rock wound three place treat courtesy attention die ladysmith hospital day meanwhile devonshire regiment wait attack develop charge hill flank artillery move yard enemy s position devon meet less fierce resistance sweep summit time head fugitive whole infantry now ridge even dour fighter beat cling desperately further edge plateau fire rock race gun officer manchester drummer sergeant gordons officer win sprang triumph piece man regiment swarm yelling cheering astonished ear sound cease fire retire incredible peal again unmistakable urgency instinct discipline man slowly fall truth come mind crafty enemy learn bugle call retire damn shriek little bugler blow advance breath hillside leave man retire hundred yard uncover gun flood plateau boer camp lie white flag show game squadron th lancer th dragoon guards colonel gore latter regiment prowl base hill fade light charge retreat boers kill several make twenty thirty prisoner very few occasion war mount briton overtake mount boer price majuba cry raise infantry dash enemy s position action may indeed say respect converse famous fight true many more british elandslaagte boer majuba defend force much more numerous also british gun true also majuba very much more precipitous elandslaagte practical soldier know easy defend moderate glacis abrupt slope give cover boulder attacker defender crane head edge look whole brilliant little action may say restore thing true proportion show brave boer undoubtedly military feat power equally possible british soldier talana hill elandslaagte fight successive day gallant exploit majuba more show victory previous dundee two maxim-nordenfeld gun efficiency painfully evident action welcome addition artillery two hundred fifty boer kill wound two hundred take prisoner loss fall most heavily johannesburgers german hollander general koch dr coster colonel schiel pretorius well-known transvaalers fall hand own casualty list consist kill wound much same number talana hill heavy loss fall gordon highlanders imperial light horse hollow boer tent stand laagered wagon vanquished murky sky constant drizzle rain victor spend night sleep question night fatigue party search hillside wound carry camp-fire lit soldier prisoner crowd pleasant recall warmest corner good rude fare always reserve downcast dutchman word rude praise sympathy soften pain defeat memory such thing may happy day more potent wisdom statesman weld two race clear boer force line railway evident general white could continue garrison point aware considerable force move north first duty security ladysmith early morning october nd weary victorious troop return town learn doubt general yule intention use broken railway retreat intend come circuitous fashion road white s problem hold tight town same time strike hard northern force prevent interfere yule s retreat furtherance scheme fight october th action rietfontein engagement slight important account clear road secure weary force retire dundee army free state commando vanquish elandslaagte vanguard slowly steadily debouch pass work south eastward cut line dundee ladysmith white s intention prevent cross newcastle road purpose sally ladysmith tuesday th two regiment cavalry th lancer th hussar nd rd field battery th mountain battery four infantry regiment devon liverpool gloucester nd king s royal rifles imperial light horse natal volunteer four thousand man enemy find possession line hill seven mile ladysmith most conspicuous call tinta inyoni part general white s plan attempt drive position wise generalship fight always ground enemy s choosing important hold engage attention last day march retreat column purpose direct attack intend gun more importance infantry indeed infantry might imagine use solely escort artillery desultory inconclusive action ensue continue nine morning half-past afternoon well-directed fire boer gun hill dominate control field artillery advance rifleman restrain shrapnel enemy s gun more easily mark elandslaagte use black powder range vary three four thousand yard loss whole action would insignificant happen gloucester regiment advance somewhat incautiously open catch cross fire musketry strike colonel wilford fifty officer man four day colonel dick-cunyngham gordons colonel chisholm light horse colonel gunning rifles now colonel wilford gloucesters fall head regiment afternoon general white accomplish purpose secure safety dundee column traverse dangerous biggarsberg pass withdraw force ladysmith mean ascertain loss boer probably slight side lose kill wound case fatal total belong gloucester troop raise natal day already narrate whole british army re-assembled more ladysmith campaign enter new phase end first vigorous week hostility interesting sum net result strategical advantage lain boer make position dundee untenable drive ladysmith country railway northern quarter colony possession kill wound six seven hundred man capture two hundred cavalry compel dundee leave considerable store wounded include general penn symons actually die prisoner hand hand tactical advantage lie twice drive position capture two gun take two hundred prisoner probably kill wound many lose whole honour week s fighting natal may say fairly equal more could claim many weary week come chapter battle ladysmith sir george white now reunite force find command formidable little army twelve thousand number cavalry include th lancer th dragoon part th whole th hussar natal carabineer border rifle mount infantry imperial light horse infantry royal irish fusiliers dublin fusiliers king s royal rifles fresh ascent talana hill gordons manchester devon blood elandslaagte leicester liverpools nd battalion king s royal rifles nd rifle brigade gloucester roughly treat rietfontein six battery excellent field artillery th st nd rd th th mountain battery screw gun general could ask more compact workmanlike little force recognise british general beginning tactic must defensive largely outnumber also considerable mishap force would expose whole colony natal destruction action elandslaagte rietfontein force order disengage compromised detachment now longer reason assume offensive know atlantic trail transport already extend channel cape verde hourly draw army corps england fortnight less first would durban game keep army intact let throb engine whirl propeller work empire entrench nose wait would pay good end tame inglorious policy impossible fighting soldier could splendid force permit shut action policy demand honour may forbid october th already boers rumour boer side joubert main body move dundee freestaters north west combined number uncertain least already prove more numerous also more formidable anticipate taste artillery also pleasant delusion would mere useless encumbrance boer force vanish grave thing leave town order give battle mobile enemy might swing seize white determine make venture th enemy visibly converge town high hill rifleshot house watcher could see few six boer camp east north french cavalry push feeler coast edge advance host report warn white would strike scattered band unite must wound send pietermaritzburg would bear explanation non-combatant accompany evening same day joubert person say six mile party man cut water supply town klip fair-sized river run ladysmith danger thirst british inflate send balloon amazement back-veld boer report confirm fact enemy force front night th general white detach two good regiment irish fusilier gloucester mountain battery advance cover darkness seize hold long ridge call nicholson s nek lie six mile north ladysmith determine give battle day object protect left wing freestaters still move north west also keep pass open cavalry might pursue boer fugitive case british victory small detached column number thousand man fate will narrate five o'clock morning th boer already develop perfect genius haul heavy cannon most difficult height open fire hill lie north town shot fire force british already stream ladysmith test strength invader white s army divide three column extreme left quite isolate small nicholson s nek detachment command colonel carleton fusilier three gallant brother command british regiment major adye staff right british flank colonel grimwood command brigade compose st nd battalion king s royal rifles leicester liverpools royal dublin fusiliers centre colonel ian hamilton command devon gordons manchester nd battalion rifle brigade march direct battle train bring durban six battery artillery mass centre colonel downing french cavalry mount infantry extreme right find little opportunity use mount arm day boer position could see formidable centre lie spur signal hill three mile town here two forty-pounders three light gun artillery strength develop number weight metal day wear disposition little could see observer look westward might discern glass spray mount rifleman gallop here possibly small group gunner stand gun leader gaze town destine view such weary dun-coloured plain town long thin line occasional shift sparkle steel show hamilton s grimwood s infantry advance clear cold air african morning detail could see distant smoke train toil heavy grade lead frere colenso bridge ladysmith scramble inconsequential unsatisfactory action ensue difficult describe must direct boer front cover seven eight mile kopje chain fortress form huge semicircle advance chord able position pour converging artillery fire grow steadily hotter day advance early part day forty-two gun work furiously want accuracy may error refraction say common limpid air veld preserve superiority appear want concentration fire period action particular battery fire different point boer half-circle sometimes hour end boer reply would die altogether break augmented violence accuracy increase respect training huge shell large burst battlefield hurl distance unattainable fifteen-pounders envelop battery smoke flame enormous creusot gun pepworth hill throw pound shell distance four mile several pound howitzer outweighted field gun same day roughly teach large gun labour good will could haul field battle learn also enemy disgrace board ordnance record more touch modern invention could show large also small shell use would official gunner hear devilish little one-pound shell vickers-maxim automatic gun explode continuous string cracking banging huge cracker face ear seven o'clock infantry show disposition press attack huge position front many hill hold enemy difficult know line advance take attack convert mere reconnaissance shortly hour boers decide question develop vigorous movement grimwood right flank field gun maxims rifle fire close rapidly centre column draft regiment regiment reinforce right gordons devon manchester three battery send grimwood s relief th lancer act infantry assist hold nine o'clock lull evident fresh commando fresh gun continually stream firing line engagement open again redoubled violence grimwood s three advanced battalion fall abandon ridge hold five hour reason withdrawal could continue hold position message just reach sir george white colonel knox command ladysmith effect look enemy rush town side cross open disorder lose heavily would more th field battery follow interval rd dashed forward fire shrapnel short range order cover retreat infantry bursting huge pound shell snapping vicious little automatic one-pounders cross-fire rifle abdy s dawkins gallant battery swing muzzle hit right leave flash blaze litter dead horse man severe fire gun obscure dust knock little shell automatic gun work retire infantry straggle ridge cover gun whirl bound many horse fall two piece leave team could bring successfully gallantry captain thwaites action battery few gleam light too brilliant day s work splendid coolness courage help alternate retirement retreat infantry pass st battery blewitt s also distinguish staunchness cover retirement cavalry nd goulburn s suffer heavy loss whole such honour fall lot mainly gunner white must now uneasy position become apparent course fall concentrate town left flank air sound distant firing waft five mile broken country message arrive right push most dangerous centre cease exist nd rifle brigade remain would happen enemy burst rudely push straight town more possible boer artillery now prove heavy terrible pounder serenely safe range plump great projectile mass retire troop man little sleep little food unanswerable fire ordeal force retreat retirement may very rapidly become rout such circumstance misgiving officer see man quicken pace glance shoulder whine screech shell still mile home plain open could give relief very moment come opportune unexpected answer plume engine smoke watcher observe morning draw heavy train come puffing creak steep incline draw ladysmith siding sprung crowd merry beard fellow ready hand strange sea cry pull haul rope purchase get long slim gun lash truck singular carriage specially invent captain percy scott labour strain work furiously get pounder quick-firers action last long tube sweep upwards angle might hope reach monster hill horizon two crane long inquisitive neck exchange repartee big creusot weary dispirited british troop hear crash loud sharp field gun see distant hill great spurt smoke flame show shell strike trouble more captain hedworth lambton man save situation masterful gun meet own master sink silence somewhat bedraggled field force come trail ladysmith leave three hundred number high price pay misfortune store make retirement morning seem insignificant meantime may follow unhappy fortune small column already describe send sir george white order possible prevent junction two boer army same time threaten right wing main force advance direction dundee sir george white campaign consistently display quality charm individual may dangerous commander confirm optimist perhaps heart might fail dark day come consider non-destruction newcastle railway acquiescence occupation dundee retention non combatant ladysmith too late get rid useless mouth failure make serious preparation defence town troop beat see always same evidence man habitually hope will consequence remiss make preparation ill unhappily instance ill slowness boer enable dundee ladysmith escape might disaster sir george white nobly frankly take blame nicholson s nek impartial historian must regard self-condemnation excessive immediate cause failure undoubtedly result pure ill-fortune depend thing control evident strategic plan would justify presence column nicholson s nek base supposition main army win action lombard s kop case white might swing right pin boer nicholson s nek case could re-unite isolated wing lose battle become detachment five mile air extricate gallant irishman seem wave very idea defeat assurance report give leader column eleven o'clock morning would relieve would white win action force choose operate independently consist four company gloucester regiment six company royal irish fusiliers mountain battery six seven-pounder screw-guns old soldier regiment india fusilier show ten day talana hill stuff make colonel carleton fusilier exertion much success retreat dundee command column major adye staff officer night sunday october th tramp ladysmith thousand man none army little think exchange jest two outlying picket see last own armed countryman many weary month road irregular night moonless side black loom hill bulk vaguely darkness column tramp stolidly fusilier front gun gloucester several time short halt call make sure bearing last black cold hour come midnight morning column swing leave road front hardly visible stretch long black kopje very nicholson s nek come occupy carleton adye must heave sigh relief realise actually strike force two hundred yard position hitch two hundred yard come incident decide fate enterprise darkness blunder rattle five horseman horse galloping loose stone fly dim light soon see whence come whither know certain design ignorance panic send ride wildly darkness somebody fire sergeant fusilier take bullet hand else shout fix bayonet mule carry spare ammunition kick rear question treachery lead own man hold two frightened mule hand feat hercules lash toss buck loose instant fly helter skelter column nearly mule catch panic vain man hold head mad rush gallop knock torrent frightened creature gloom early hour man must think charge cavalry column dash military order effectively regiment dragoon ride cyclone pass man many muttered curse gather rank more realise grave misfortune befall mad hoof still rattle distance spare cartridge shell cannon mountain gun draw wheel carry adjustable part mule-back wheel south trail east chase west cartridge strew road most way ladysmith face new situation determine often naturally ask colonel carleton make way loss gun ammunition still dark two consideration evident first place natural good soldier endeavour retrieve situation abandon enterprise prudence might become subject public commendation might also provoke private comment soldier s training take chance good can material disposal again colonel carleton major adye know general plan battle would rage very few hour quite understand withdraw would expose general white s left flank attack force consist know now orange freestaters johannesburg police come north west hope relieve eleven believe come might could hold most obvious consideration induce colonel carleton determine carry could programme lay command march hill occupy position heart must sink examine very large too large effectively occupy force command length mile breadth four hundred yard shape roughly sole boot heel end could hope hold hill offer cover boer rifleman daunt set man work build sangars loose stone full dawn first snapping boer mauser hill throw sort rude defence might hope hold help come could help come mean could let white know plight find bring heliograph accurse mule boer thick could send messenger attempt make convert polish biscuit tin heliograph poor success kaffir dispatch promise heavy bribe pass history clear cold morning air balloon hang south first distant thunder white s gun begin sound could attract attention balloon vainly wag flag serene unresponsive brood distant battle now boer thicken side christian wet name soon household word marshal boer attack soon strengthen arrival van dam police five o'clock fire begin six warm seven warmer still two company gloucester line sangar tread sole prevent get too heel fresh detachment boers fire range nearly thousand yard take defence rear bullet fall man smack stone breastwork two company withdraw lose heavily open cross incessant rattle crackle rifle fire come draw very slowly steadily now whisk dark figure boulder see attacker british fire slowly steadily cartridge count cover boers cleverly take seldom much aim could see say present were barrel rifle time thought long morning man may occur preparation such fighting mechanical exercise parade ground shooting annual bagful cartridge expose target measured range warfare nicholson s nek laffan s plain learn future weary hour lie bullet-swept hill listen eternal hissing air click rock british soldier could see fight rage south cheering sight carleton adye gallant comrade must feel heart grow heavy watch boer shell burst british battery british shell burst short opponent long toms lay angle forty-five plump huge shell british gun range latter would dream unlimbering gradually rifle fire die also crackle more faintly white withdraw ladysmith eleven o'clock carleton s column recognise leave fate early nine heliogram send retire opportunity serve leave hill certainly court annihilation man fire six hour loss mount cartridge dwindling hope fade mind still hour hold doggedly nine hour cling pile stone fusilier still exhaust effect march glencoe incessant work many fall asleep boulder sit doggedly useless rifle empty pouch pick cartridge dead comrade fight hopeless know always honour flag glory regiment hatred proud brave man acknowledge defeat come force ready reputation british army sake example military virtue die stolidly stand lead faugh-a-ballagh boy gallant th last death-charge empty rifle unseen enemy may right stalwart leonidas three hundred more spartan cause memory living valour man pass brown leave tradition nation live oak shed passing leaf bole sounder counsel perfection easy study table thing say responsibility officer life man hope may service country weigh think last white flag officer hoist could see unhurt save sangar hit place impression withdraw altogether hoisting flag necessarily compromise whole force difficult question boers instantly leave cover man sangars seriously engage order officer desist firing instant victorious boer tell sight would wish see care now dwell haggard officer crack sword-blades curse day bear privates sob stain face bury hand test discipline stand hard many conform curse flapping handkerchief mean father father die cry fusilier priest gallant heart ill pay ill thank poorly successful world compare unselfish loyalty devotion sting contumely insult add misfortune fellowship brave man rise feud nation may last hope heal rock rise boer strange grotesque figure many walnut-brown shaggy-bearded swarm hill term triumph reproach come lip will say now young boer can shoot harsh word least restrained make use two hundred dead wound scatter hill reach human help receive could give captain rice fusilier carry wound hill giant narrate man refuse gold piece offer ask soldier embroider waist-belts souvenir day will generation remain most precious ornament colonial farmhouse victor gather sing psalm jubilant sad quaver prisoner downcast column weary spend unkempt file boer laager waschbank take train pretoria ladysmith bugler fusilier arm bind mark battle dress person burst camp news two veteran regiment cover flank white s retreat army cost own annihilation chapter lord methuen s advance end fortnight actual hostility natal situation boer army such seriously alarm public home cause universal chorus ill-natured delight press european nation reason hatred sport instinct small large influence ubiquitous dr leyds secret service fund certain continental paper never unanimous premature rejoicing extraordinary want proportion ignorance national character imagine damaging blow british empire france russia austria germany equally venomous can visit german emperor courteous timely action entirely atone senseless bitterness press fatherland great britain rouse habitual apathy disregard foreign opinion chorus execration brace great effort consequence cheer sympathy friend united state good wish small nation europe notably italy denmark greece turkey hungary exact position end fortnight hard slogging quarter colony natal hundred mile railway hand enemy five distinct action fight none perhaps come fair meaning battle distinct british victory two indecisive unfortunate positive disaster lose twelve hundred prisoner battery small gun boers lose two fine gun three hundred prisoner twelve thousand british troop shut ladysmith serious force invader sea distant transport grimy stoker shovel strove hope safety natal honour empire cape colony loyalist wait bated breath know check free state invasion come bound could place might advance effect might dutch population leave ladysmith now apparently grasp boers settle deliberately work throttle narrative must pass western side seat war give consecutive account event begin siege kimberley lead ineffectual effort lord methuen s column relieve declaration war two important movement make boers west advance considerable body formidable cronje attack mafeking enterprise demand chapter own investment kimberley force consist principally freestaters command wessels botha place defend colonel kekewich aid advice help mr cecil rhodes gallantly throw town last train reach founder director great beers diamond mine desire people hour need initiative town provide rifle cannon sustain siege troop colonel kekewich disposal consist four company loyal north lancashire regiment own regiment royal engineer mountain battery two machine gun addition extremely spirited capable local force hundred twenty man cape police two thousand volunteer body kimberley light horse battery light seven-pounder gun also eight maxim mount huge mound debris surround mine form most efficient fortress small reinforcement police tragic circumstance reach town vryburg capital british bechuanaland lie mile north kimberley town strong dutch sympathy news approach boer force artillery evident could hold scott commandant police make attempt organise defence artillery find little sympathy compel abandon charge invader gallant scott ride south trooper humiliation grief inability preserve post blow brain journey vryburg immediately occupy boers british bechuanaland formally annex south african republic policy instant annexation territory invade habitually carry enemy idea british subject join would way shield consequence treason meanwhile several thousand freestaters transvaalers artillery assemble kimberley news town cut relief first task present inpouring army corp obvious base such movement must orange river aar store advance begin accumulate latter place especially chief railway junction north colony enormous mass provision ammunition fodder collect thousand mule long arm british government many part world guard costly essential supply seem dangerously weak orange river aar sixty mile apart th lancer royal munsters nd king s own yorkshire light infantry st northumberland fusilier three thousand man two million pound worth store free state frontier ride verily deplore war much also thankful end october situation dangerous really inexplicable advantage take enemy main force concentrate defend orange river railway bridge essential advance kimberley leave single regiment gun defence aar valuable store fairer mark dashing leader raid mount rifleman never see chance pass many boers early november colesberg naauwpoort abandon small detachment concentrate aar berkshire join yorkshire light infantry nine field gun arrive also general wood work hard fortifying surround kopje week place make tolerably secure first collision opposing force part seat war november th colonel gough th lancer make reconnaissance orange river north two squadron own regiment mount infantry northumberland fusiliers royal munsters north lancashires battery field artillery east belmont fifteen mile come detachment enemy gun make boer position mount infantry galloped flank pass close kopje occupy sharpshooter deadly fire crackle suddenly boulder six man hit four officer show cool marksman dangerous dress distinction will probably disappear hence forwards field battle colonel keith-falconer northumberlands earn distinction soudan shoot dead wood north lancashires hall bevan northumberland wound advance train troop camp drive boer extricate small force might prove serious position enemy superior number work wing troop return camp good object attain must necessary fate many cavalry reconnaissance november th lord methuen arrive orange river proceed organise column advance relief kimberley general methuen previous south african experience command large body irregular horse bechuanaland reputation gallant fearless soldier fifty-five year age force gradually assemble orange river formidable quality number include brigade guards st scots guards rd grenadiers st nd coldstreams nd yorkshire light infantry nd northampton st northumberland wing north lancashires comrade hold kimberley naval brigade seamen gunner marine cavalry th lancer detachment mount infantry artillery th th battery r.f.a extreme mobility aim column tent comfort sort permit officer man light matter climate tropical day follow arctic night daybreak november nd force number eight thousand man set eventful journey distance kimberley more sixty mile probable man force imagine long march would take grim experience would await way dawn wednesday november nd lord methuen move forward come touch boer position belmont survey evening colonel willoughby verner disposition make attack morning force boers much inferior own two three thousand natural strength position make difficult carry could leave menace line communication double row steep hill lie road kimberley ridge snuggle closely boulder enemy wait week preparation construct elaborate shelter pit could lie comparative safety sweep level ground rifle fire mr ralph american correspondent letter most vivid war describe lair litter straw debris food isolate contain grim formidable occupant eyrie bird prey phrase bring home visible peering eye barrel rifle boer marksman crouch munch biltong mealie day break morning rd light enemy soldier battle good old primeval british style alma small scale deadly weapon troop advance grim silence savage-looking rock-sprinkled crag-topped position confront fierce humour breakfast military history agincourt talavera show want food waken dangerous spirit british troop northumberland fusilier explode word express gruffness comrade too energetic staff officer prance line roar rough north-country tongue domn thee get thee let s fire golden light rise sun man set tooth dash hill scramble fall cheering swearing gallant man gallantly lead thought close grim bristle rifle-barrels fringe rock lord methuen s intention attack front flank grenadier lose bearing mobility boers make flank attack impossibility certain become frontal battle resolve number isolated action various kopje rush different british regiment always success always loss honour fight test grim record casualty return lie grenadiers coldstreams northumberlands scots guards brave guardsmen lie thickly slope comrade crown height boer hold desperately fire rifle very face stormers young officer jaw blow piece rifle touch blundell guards shoot dead wounded desperado offer water-bottle point white flag wave defender british left cover meet volley mr e f knight morning post become victim double abuse usage war wound lose right arm explosive bullet man raise flag capture say much humanity british soldier bayonet spot fair blame whole people misdeed few probable man descend such device deliberately fire ambulance much execrate own comrade victory expensive fifty kill two hundred wound lie hillside many skirmish boers lead small material result loss appear much same capture fifty prisoner soldier regard utmost interest sullen slouch crowd rudely clad represent probably poor burgher now middle age suffer most battle long purse mean good horse most enemy gallop very comfortably action leave fringe sharpshooter kopje hold pursuing cavalry want horseman want horse artillery two reason lord methuen give defeat convert rout feeling retreat boer exemplify number turn saddle order place outstretched finger nose derision victor expose fire battalion probably aware present musketry instruction fire british half-battalion individual very serious matter remainder rd spend belmont camp morning advance make enslin ten mile here lie plain enslin bound formidable line kopje dangerous belmont lancers rimington s scout feeble very capable cavalry army come report hill strongly hold more hard slogging front reliever kimberley advance line cape town kimberley railway damage boers repair extent permit armoured train naval gun accompany troop six clock morning saturday th gun come action kopje closely follow gun field artillery lesson war disillusion effect shrapnel fire position make theoretically untenable again again find most inconveniently tenant troop actually engage confidence effect shrapnel fire steadily decline experience method artillery fire curving bullet explode shrapnel shell must devise deal man lie close boulder cover remark shrapnel might include account battle war particularly apposite action enslin here single large kopje form key position considerable time expend prepare british assault directing fire sweep face search hope corner rifleman might lurk two battery engage fire few five hundred infantry advance order guards hold reserve account exertion belmont northumberlands northamptons north lancashires yorkshires work right aid artillery fire clear trench front honour assault must award sailor marine naval brigade undergo such ordeal man seldom face come victor fall task carry formidable hill scourge artillery grand rush sweep slope meet horrible fire rock spurt flame front rank wither storm mauser eye-witness record brigade hardly visible sand knock bullet instant fall cover take breath again deep-chested sailor roar four hundred two hundred seaman two hundred marine loss rapid rush terrible swarm gallant officer little boy-middies cheer ethelston commander powerful strike plumbe senior marine kill captain prothero doris drop still yell seaman take kopje hang little huddart middy die death worth many inglorious year jones marine fall wound rise again rush man gallant marine man ready fight anywhere anyhow moist dry heavy loss fall last make good foothold crest murderous hill leave three officer eighty-eight man total loss few minute nearly cent bluejacket help curve hill get toll eighteen number total british loss action fall little body man uphold most gloriously honour reputation service draw such man white ensign leave island home safety battle enslin cost two hundred kill wound mere fact clear way stage kimberley difficult say advantage win kopje lose man boer kill wound probably less own exhaustion weakness cavalry forbid pursue prevent capture gun three day man fight two exhausting action waterless country tropical sun exertion great barren result naturally subject keen discussion camp public home always come lord methuen s own complaint absence cavalry horse artillery many very unjust charge hurl war office department matter extraordinarily unexpectedly question delay despatch cavalry artillery know extreme mobility enemy certainly ground inquiry boer fight two action draw mainly jacobsdal fauresmith commando burgher boshof famous cronje descend mafeking old guard transvaalers keen disappointment express prisoner belmont enslin arrive time take command evidence latter action reinforcements enemy come labour kimberley relief force mean end height engagement lancer patrol throw right flank report approach considerable body boer horseman take position hill right rear position distinctly menace colonel willoughby verner despatch lord methuen order brigade guards gallant officer misfortune return injure seriously blunder horse mission succeed effect guards move plain intervene such way reinforcement open attack would oppose boer tradition could help defender compel witness defeat body horseman return north day doubt encounter follow action modder river march orange river begin wednesday thursday fight action belmont saturday enslin protection sun day cold night water plentiful quality occasionally vile troop need rest saturday night sunday remain enslin monday morning november th weary march kimberley resume monday november th early dawn little british army dust-coloured column dusty veld move forwards again objective night halt pool klipfontein make whole day s march come touch enemy hopes rise possibly two successive defeat take heart would further resistance advance aware presence cronje formidable character take just view situation perhaps few word might say celebrated leader play western side seat war same part joubert east commandant cronje time war sixty-five year age hard swarthy man quiet manner fierce soul reputation nation resolute man unsurpassed resolution dark face beard virile sedate gentle expression speak little say point gift fire-words brace strengthen weak man hunting expedition native war first win admiration countryman courage fertility resource war lead boer besiege potchefstroom push attack relentless vigour hamper chivalrous usage war eventually compel surrender place conceal garrison general armistice sign act disown own government succeed year live autocrat patriarch farm herd respect many fear time native commissioner leave reputation hard dealing call field again jameson raid grimly herd enemy impossible position desire state hard measure deal captive man capable crafty iron-hard magnetic lie reinforce formidable army path lord methuen s tired soldier fair match side hardy man trained shot good artillery defensive historical british infantry duty discipline fiery courage high heart dust-coloured column move dusty veld entirely hill boer fight become associate mind leader know modder river wound plain idea resistance appear pass mind great confidence lax scouting force equal own number assemble many gun seven mile advance appear conduct expectation impending battle supposition obvious even civilian river would likely place meet obstinate resistance seem ignore perhaps fair blame general fact must vex spirit more s sympathy gentle brave man hear call sleep two gun repugnant common sense suppose cavalry intelligence department fault extraordinary state ignorance footnote late information make certain cavalry report presence enemy lord methuen morning tuesday november th british troop tell would march breakfast reach modder river grim joke live appreciate army reinforce night welcome addition argyll sutherland highlander make loss week cloudless morning dazzling sun rise deep blue sky man hungry march cheerily reek tobacco-pipe float rank cheer see murderous kopje time leave great plain inclined slightly downwards line green show course river further bank few scattered building considerable hotel use week-end resort businessman kimberley lie now calm innocent open window look smiling garden death lurk window death garden little dark man stand door peer glass approach column minister death dangerous cronje consultation prove even more formidable long time semitic face high-nosed bushy-bearded eagle-eyed skin burn brown life veld rey trio fight chief name will always associate gallant resistance boer adviser cronje supreme command disposition masterly original contrary usual military practice defence river conceal man bank placing state staunchness least confidence british side river could retreat rifle inexorable companion trench dug such regard slope ground place triple line fire secure artillery consist several heavy piece number machine gun include diabolical pompoms cleverly place further side stream provide shelter pit row reserve pit gun could readily shift range find row trench broadish river fresh row trench fortify house good artillery work place serious task lie front gallant little army whole position cover four five mile obvious question must here occur mind non-military reader position attack cross high such formidable obstacle answer can answer must little know disposition enemy hopelessly involve action know more dangerous extricate army push attack retirement open plain range thousand yard would dangerous disastrous movement get wise see dark cronje still wait reflective hotel garden veld stream line infantry poor fellow eager seven mile upland air breakfast promise quarter seven patrol lancer fire boer meal artillery order guards send forward right th brigade pole-carew left include newly arrive argyll sutherland highlander sweep onwards fatal fire zone blaze four mile rifle cannon machine gun realise general private walk unwittingly fierce battle fight war position understand guard seven hundred yard boer trench troop nine hundred side very gentle slope make most difficult find cover front lie serene landscape river house hotel movement man smoke peaceful deserted save occasional quick flash sparkle flame noise horrible appalling man nerve steel crash big gun monotonous roar maxims rattle mauser fire find new terror malignant ploop-plooping automatic quick-firer maxim scots guards catch hell-blizzard thing shell big large walnut fly string score man gun destroy instant rifle bullet air hum throb sand mottle pond shower advance impossible retire hateful man fall face huddle close earth too happy friendly ant-heap give precarious shelter always tier tier line rifle fire ripple palpitate front infantry fire also fire fire fire occasional eye hand edge trench stone mark seven hundred yard would instructive know many british bullet find billet day cavalry useless infantry powerless remain gun arm helpless harry always cast implore eye gun rarely indeed gallant gun respond now th th field battery come rattle dash front unlimbered thousand yard naval gun work four thousand two combine insufficient master fire piece large calibre oppose lord methuen must pray gun wellington night never prayer answer more dramatically strange battery come lurch british rear unheralded unknown weary gasp horse pant trace man cake sweat dirt urge last spasmodic trot body horse die pure fatigue mark course sergeant horse tug gun-teams sergeant stagger limber nd field battery march thirty-two mile eight hour now hear crash battle front last desperate effort throw firing line great credit major granet man even gallant german battery save infantry spicheren could boast finer feat now gun gun let good gunner win eighteen field-gun naval piece concealed cannon enemy forward fly shell howl past mid-air weary man nd battery forget labour fatigue stoop strain clay-coloured pounders rifle range limber horse centre hot fire destine short range more disastrous effect tugela same tactic adopt two widely sundered point show care detail war pre-arrange boer leader get horse say officer shoot driver two horse bring own horse get gun gunner shoot brain fall foot shoot bring shell get look roar cannon deafen gradually british gain upper hand here little knoll further side erupt constant flame lie cold silent heavy gun put action withdraw five hundred yard infantry fire still crackle ripple trench gun could come live man horse long past midday unhappy breakfast seem afternoon wear curious condition thing establish gun could advance indeed find necessary withdraw yard range heavy loss time change th battery lose three officer five nineteen man twenty-two horse infantry could advance would retire guards right prevent open flank get enemy s line presence riet river join modder right angle day lie blistering sun sleet bullet whiz head come solid streak telegraph wire say graphic correspondent man gossip smoke many sleep lie barrel rifle keep cool enough use now again come dull thud bullet find mark man gasp drum foot casualty point numerous little cover pipe bullet pass most part overhead meantime development left turn action british victory side ample room extend th brigade spread feel way enemy s line come point fire less murderous approach river more favour attack here yorkshire party lieutenant fox storm farmhouse obtain command drift mixed force highlander fusilier force way lead brigadier person body infantry appear exceed five hundred number assail boer rifleman gun party own gunner unaware modder successfully cross small hamlet call rosmead form point d'appui infantry clung tenaciously reinforcement dribble farther side now boy s otter hunting cried major coleridge north lancashires spring water gladly baking scorch day man jump river splash climb opposite bank wet khaki cling figure blunder hole rescue grasp unwound putty comrade three four o'clock strong party british establish position right flank boers hold grim death intelligent appreciation fortune day depend retain grip hollo here river cried codrington lead forlorn hope right find riet cross give understand modder fordable everywhere say lord methuen official despatch can read account operation strike casual sketchy knowledge cost dearly soldier slog way slog task might make much light clearly know try hand fair lord methuen say own personal gallantry unflinching resolution set most stimulate example troop general could more put heart man now long weary scorching hungry day come end boer begin last flinch trench shrapnel find force flank fill vague alarm fear precious gun night fall steal river cannon withdraw trench evacuate morning weary british anxious general turn grim task more find deserted village line empty house litter empty mauser cartridge-cases show tenacious enemy stand lord methuen congratulate troop achievement speak hardest-won victory annals war such phrase use official despatch hypercritical doubt look too closely term use wounded man flush battle still still student military history must smile such comparison action such albuera inkerman number british engage dissimilar fight five hundred man kill wound can class same category stern desperate encounter more victor carry walk field battle special feature will differentiate fight modder river hundred action adorn standard regiment third battle troop fight week fire ten twelve hour waterless tropical sun weak want food first time call face modern rifle fire modern machine gun open result tend prove hold will now onwards impossible make such frontal attack english make alma french waterloo justify belief human hardihood face pitiless beat bullet shell come modern quick-firing weapon flank make lodgment river impossible could carry position more too demonstrate powerless good artillery disperse resolute well-placed rifleman minor point interest will always remain record forced march nd battery artilleryman will note use gun-pits boers ensure range position never permanently obtain honour day side british rest argyll sutherland highlander yorkshire light infantry nd coldstreams artillery total casualty list few come gallant argyll coldstreams loss boers exceedingly difficult gauge war take utmost pain conceal number desperate long-drawn action end accord official pretorian account loss wound burgher may way good policy imply high standard public virtue long list sadden heart hall war office certain loss modder river could inferior own arise entirely artillery fire time action large number rifleman visible end long pelting match cronje sullenly withdraw cover darkness resolute heart fill fierce determination future british soldier throw ground occupy sleep sleep exhaustion chapter battle magersfontein lord methuen s force now fight three action space single week lose kill wound thousand man more one-tenth total number evidence enemy seriously demoralise general would doubt push kimberley twenty mile distant information reach boer fall very strong position spytfontein full fight strongly reinforce commando mafeking circumstance lord methuen choice give man well-earned rest await reinforcement use reach kimberley completely defeat investing force history first relief lucknow memory guard repetition such experience more necessary methuen strengthen position mile advance more exposed line communication become raid fauresmith southern district orange free state serious danger railway would leave british army very critical position precaution take protection more vulnerable portion line th december commandant prinsloo orange free state thousand horseman two light seven-pounder gun appear suddenly enslin vigorously attack two company northampton regiment hold station same time destroy couple culvert tear three hundred yard permanent way hour northampton captain godley closely press telegram despatch modder camp th lancer ubiquitous nd battery send assistance boer retire usual mobility ten hour line completely restore reinforcement now reach modder river force make more formidable start very essential addition th lancer g battery horse artillery would increase mobility force make possible general follow blow strike magnificent regiment form highland brigade nd black watch st gordons nd seaforths st highland light infantry arrive gallant ill-fated wauchope four five-inch howitzer also come strengthen artillery same time canadian australian several line regiment move line aar belmont appear public home material overwhelming advance ordinary observer even perhaps military critic appreciate great advantage give modern weapon force act defensive enormous pain cronje rey entrench most formidable position front advance confidence prove justified would own ground own condition three precede action engage morning saturday december th british general make attempt find lie front semicircle forbid hill end send reconnaissance early morning include g battery horse artillery th lancer ponderous naval gun precede majestic march thirty-two bullock attend eighty seaman gunner creaked forward plain shoot sunlit boulder-strewn hill front lie silent untenanted glare african day vain great gun explode huge shell fifty pound lyddite ridge vain small piece search cleft hollow shrapnel answer come far-stretching hill flash twinkle betray fierce band lurk boulder force return camp wiser leave sight visible night man might nerve rescuer enterprise northern horizon hill danger quiver darkness long flashing quiver beam swing again seraphic sword-blade kimberley pray help kimberley solicitous news anxiously distractedly great beers searchlight dip rise twenty mile darkness hill cronje lurk come southern column light answer promise soothe good heart kimberley here empire forget may day may week rest assure come three afternoon sunday december th force intend clear path army line magersfontein move prove desperate enterprise rd highland brigade include black watch seaforths argyll sutherland highland light infantry gordons arrive camp day advance morning infantry th lancer mount infantry artillery move front rain hard man blanket two soldier bivouac cold damp ground three mile enemy s position o'clock food drench move forwards drizzle darkness attack terrible line major benson r.a two rimington s scout lead difficult way cloud drift low heaven fall rain make darkness more impenetrable highland brigade form column black watch front seaforths two prevent man straggle night four regiment pack mass quarter column densely possible left guide hold rope order preserve formation many trip stumble ill-fated detachment wander uncertain mean rank file principal officer also same absolute ignorance brigadier wauchope know doubt voice soon still death aware course advance turn enemy s trench attack may argue own formation could rifleman still advance dense clump now know can surmise thought pass mind gallant experienced chieftain walk claim night see strangely ascetic face shadow doom sum word fey hand come death may already lain cold soul close stretch long trench fringe line fierce stare eager face bristle gun-barrel know come ready wait still dull murmur many foot dense column nearly four thousand strong wander onwards rain darkness death mutilation crouching path matter give signal flashing lantern boer scout tripping soldier wire firing gun rank may may none thing matter fact assure boer present sound tin attach alarm wire disturb may instant crash darkness face ear roar point-blank fire night slash throb flame rifle moment outflame doubt whereabouts seem flash mind leader order extend just give man time act storm lead burst head right flank column break piece murderous volley wauchope shoot struggle fall more rumour place word reproach die lip nature gentle soldierly forbid supposition pity utterance brother highlander ascribes man swathe howl rage agony hear afar veld swell frantic struggle crowd hundred drop dead wound knock rush sway broken rank horrible business such range such formation single mauser bullet may pass many man few dashed forward find dead very edge trench few survivor company b c black watch appear never actually retire cling immediate front boer trench remains five company try turn boer flank former body six get unhurt evening lie day two hundred yard enemy rest brigade break disentangle difficulty dead die flee accursed place most unfortunate become catch darkness wire defence find morning hang crow spectator describe riddle bullet shall blame highlander retire viewed desperate surprised man calmness sanity may seem very good thing could dash chaos separate officer know first necessity gain shelter deadly fire already stretch six hundred number ground danger man shake would stricken panic scatter darkness face country cease exist military unit highlander true character tradition shout darkness hoarse voice call seaforths argyll company c company h everywhere gloom come answer clansman hour break day highland regiment re-form shatter weaken undaunted prepared renew contest attempt advance make right ebb flow little band even reach trench come prisoner redden bayonet most part man lie face fire could enemy cover latter keep excellent officer expend leave record never see positive aim lieutenant lindsay bring seaforths maxim firing-line crew two hit continue good service day lancer maxim equally staunch also leave finally lieutenant charge trooper work fortunately gun hand usual quick come aid distressed sun hardly howitzer throw lyddite yard three field battery th nd th work shrapnel mile troop horse artillery right front try enfilade trench gun keep rifle-fire give wearied highlander respite trouble whole situation resolve now battle modder river infantry fire six hundred eight hundred pace could advance would retire artillery keep battle huge naval gun join deep bark deafening uproar boers already learn most valuable military quality assimilate experience quickly shell fire less dangerous trench rock trench very elaborate character dig hundred yard foot hill hardly guide artillery fire artillery fire loss boer day cleverness cronje s disposition trench hundred yard ahead kopje accentuate fascination rise object gunner prince kraft tell story sadowa unlimbered gun two hundred yard front church chlum austrian reply fire invariably pitch steeple own gunner even two thousand-yard mark find difficult avoid overshoot invisible line hit obvious mark day wear reinforcement infantry come force leave guard camp gordons arrive first second battalion coldstream guards artillery move enemy s position same time indication attack right flank grenadier guard five company yorkshire light infantry move direction three remain company barter s yorkshiremen secure drift enemy might cross modder threatening movement right flank would put highlander impossible position succeed most gallantly hold morning arrival guards yorkshire mount infantry th lancer skirmish foot long successful struggle cover flank rd brigade major milton major ray many brave man meet end coldstreams grenadiers relieve pressure side lancer retire horse show first time cavalryman modern carbine can pinch very quickly turn useful infantry soldier lord airlie deserve praise unconventional use man gallantry throw most critical corner fight coldstreams grenadiers yorkshire light infantry hold boer attack right flank indomitable gordons man dargai furious desire avenge comrade highland brigade advance straight trench succeed very great loss get four hundred yard single regiment could carry position general advance question broad daylight punishment receive plan sort may pass lord methuen s mind drive sudden unordered retreat stricken brigade very roughly handle most baptism fire food water burning sun day fall rapidly mile gun time leave partially expose fortunately lack initiative part boers stand friend often come save disaster humiliation brave unshaken face guards present enemy repulse deepen still more serious gordons scots guards still attendance gun advance very close enemy s trench troop support circumstance imperative highlander rally major ewart survive officer rush scattered rank strive hard gather stiffen man daze undergone nature shrink deadly zone bullet fall thickly pipe blow bugle sing poor tired fellow leg flayed blister lie sun could hardly bend hobble duty work gun more moment danger pass evening wear become evident attack could succeed use hold man front enemy s position dark cronje lurk ditch barbed wire approach less defeat think hold modder river enemy would again accommodate enough make way night morning would find road clear kimberley know ground such opinion several modder cronje abandon line know strong magersfontein level plain lie boer position abandon give game altogether abandon know hit hard make absolutely impression defence likely would tamely give advantage surrender fruit victory struggle enough mourn defeat additional agony think little more perseverance might turn victory boer position could take outflank numerous enough mobile enough outflank lie whole secret trouble conjecture might circumstance happen can alter half-past five boer gun unexplained reason silent day open cavalry appearance signal general fall centre last attempt retrieve day abandon highlander dead-beat coldstreams enough mount infantry badly maul remain grenadiers scots guards two three line regiment available new attack occasion such sadowa general must play last card reinforcement rear can good save force try again general grant axiom good time advance utterly exhaust moment enemy probably utterly exhaust too two such force attacker moral advantage lord methuen determine doubt wisely occasion counsel desperation man withdraw case withdraw range boer gun morning see whole force bitter humiliated heart way camp modder river repulse magersfontein cost british nearly thousand man kill wound miss seven hundred belong highlander fifty-seven officer fall brigade alone include brigadier colonel downman gordons colonel codrington coldstreams wound early fight action come evening maxim gun lord winchester same battalion kill injudiciously heroically expose day black watch alone lose nineteen officer three hundred man kill wound catastrophe can match bloody glorious annals splendid regiment slaughter ticonderoga few five hundred fall montcalm s musket never scotland more grievous day magersfontein always give good blood lavish generosity empire may doubted single battle put many family high low mourn tweed caithness shore legend sorrow come scotland old edinburgh castle light ghostly light gleam white window mirk midnight watcher could see sinister sight fatal night december boer loss impossible determine official return state seventy kill two hundred fifty wounded report prisoner deserter place very much high figure unit scandinavian corp place advanced position spytfontein overwhelm seaforths kill wound take eighty man compose story prisoner deserter speak loss very much high officially acknowledge comment battle day lord methuen say give offence highland brigade report allow uncontradicted become generally accept arise complete misunderstanding purport lord methuen s remark praise might bravery condole wreck splendid regiment way officer man hang condition troop expose worthy high tradition british army death wauchope early morning assumption command brigade hughes-hallett late afternoon seem take direction lieutenant wound captain kill say private general dead stay order retire story whole brigade flanking movement boer compel fall most striking lesson engagement extreme bloodiness modern warfare condition bloodlessness here total thousand casualty seven hundred incur five minute whole day shell machine-gun rifle fire furnish odd three hundred also ladysmith british force white s column heavy fire loss again three hundred conservative generalship loss battle future will much less past consequence battle will last much longer will most endure most fiery will win supply food water combatant will become extreme importance keep prolonged trial endurance will last week day hand general s force badly compromise will punish quick surrender will alternative annihilation subject quarter-column formation prove fatal must remember form advance hardly possible night attack tel-el-kebir exceptional circumstance march open desert allow troop move last mile two more extended formation line battalion double-company column most difficult preserve darkness confusion may lead disaster whole mistake lie miscalculation few hundred yard position trench regiment deploy five minute early probable mean certain position would carry action example military virtue soften disaster hold brighter promise future guards withdraw field parade boer shell burst rank fine too restraint g battery horse artillery morning battle armistice understand exist naval gun ignorance open extreme left boer open fire horse artillery recognise mistake remain motionless unlimbered line horse gunner driver place take notice fire presently slacken stop enemy come understand situation worthy remark battle three field battery engage g battery r.h.a fire remain consecutive hour yard boer position corp deserve praise none more gallant brave surgeon ambulance bearer encounter danger enjoy none thrill warfare day fire man work toil wound beevor ensor douglas probyn equally devoted incredible true ten o'clock morning battle troop return camp few five hundred wounded train way cape town chapter battle stormberg attempt now make sketch succession event end investment ladysmith northern natal also show fortune force western side seat war attempt advance relief kimberley distance force may express term familiar european reader say separate paris frankfort american suggest ladysmith boston methuen try relieve philadelphia waterless desert rugged mountain range divide two scene action case british could connection two movement boer land journey hundred mile double choice route cronje joubert might join hand bloemfontein-johannesburg-laing s nek railway direct line harrismith ladysmith possession internal line enormous benefit boer enable throw weight force unexpectedly flank future chapter will record army corps arrive england largely divert natal order first instance prevent colony overrun second rescue beleaguered garrison meantime necessary deal military operation broad space eastern western army declaration war period week position british whole northern part cape colony full danger immense supply gather aar mercy free state raid burgher possess cavalry leader dash stuart sheridan might deal blow would cost million pound worth store dislocate whole plan campaign chance allow pass november st burgher last leisurely fashion saunter frontier arrangement make reinforcement concentration guard vital point object british leader time general advance come hold orange river bridge open way kimberley cover aar junction store protect cost line railway lead cape town kimberley hold much possible two line railway lead colesberg stormberg free state two body invader enter colony move line two railway cross orange river norval s pont bethulie enlist many recruit cape colony dutch advance scanty british force fall front abandon colesberg line stormberg deal movement two british detachment operate colesberg line more vital two rapid advance boers line would threaten precious cape town kimberley connection consist entirely mount troop command same general french win battle elandslaagte act foresight too rare british side early stage war french recent large manoeuvre salisbury plain show great ability cavalry leader send ladysmith very last train make way operation instructive use cavalry horse artillery may treat separately british force face boer advance stormberg command general gatacre man bear high reputation fearlessness tireless energy criticise notably soudan campaign call man undue unnecessary exertion general back-acher call rough soldierly chaff glance long thin figure gaunt don quixote face aggressive jaw would show personal energy might satisfy observer possess intellectual gift qualify high command action atbara brigadier command first reach tear own hand zareeba enemy gallant exploit soldier questionable position general man s strength weakness lie incident general gatacre nominally command division cruelly man divert buller natal methuen could assemble more brigade fall boer advance find early december sterkstroom boers occupy very strong position stormberg thirty mile north enemy gatacre s nature attack moment think strong enough doubt private information dangerous hold boer get colonial dutch possible buller methuen attack east west urge gatacre hold enemy centre night december th advance fact even hour start appear common property camp day actual move times correspondent date december th detail intend credit general man detriment soldier seem campaign show extraordinarily little power dissimulation obvious usually allow obvious think napoleon strike egypt give abroad real object expedition ireland breathe ear two intimate very truth bind genoa lead official toulon more idea fleet army france humble caulker yard fair expect subtlety corsican downright saxon remain strange deplorable country fill spy know advance so-called surprise attempt force general gatacre advance consist nd northumberland fusilier strong maxim nd irish rifle strong maxim mounted infantry two battery field artillery th th total force man three afternoon man entrain open truck burning sun reason impetuous spirit general must chafe keep wait three hour eight o'clock detrain molteno thence short rest meal start night march intend end break day boer trench feel describe operation magersfontein again parallel continue painfully exact nine o'clock pitch dark column move molteno strike black gloom veld wheel gun wrap hide deaden rattle know distance more ten mile hour follow hour guide still unable say reach point must become perfectly evident miss way man dog-tired long day s work follow long night s march plod drowsily darkness ground break irregular weary soldier stumble march daylight come reveal column still look objective fiery general walking front lead horse evident plan miscarry energetic hardy temperament would permit turn blow strike may commend energy can stand aghast disposition country wild rocky very place tactic surprise ambuscade boers excel column still plodded aimlessly dense formation attempt scout ahead flank result show ineffectively carry quarter past four clear light south african morning shot rolling crash musketry tell more rough lesson result neglect usual precaution warfare high face steep line hill boer rifleman lie hid short range fire scourge expose flank man appear chiefly colonial rebel boer backveld happy chance may comparative harmlessness fire even now spite surprise situation might save bewilder troop harried officer know exactly easy wise event appear now course could commend would extricate troop position think feasible plan attack rush make hillside infantry make way distance find positive ledge front could climb advance dead stop man lie boulder cover hot fire come inaccessible marksman meanwhile artillery open fire first time campaign more deadly friend foe least prominent officer fall man tear british shrapnel bullet talana hill modder river show also perhaps less tragic degree long range modern artillery fire difficulty locate infantry use smokeless powder necessary officer command battery provide cool head most powerful glass man service responsibility will become more more terrific rest judgment question now assault fail extricate man position many withdraw hill run gauntlet enemy s fire emerge boulder open ground cling position soldierly hope victory might finally incline clearly safe lie rock cross bullet-swept space portion force extricate appear realise many comrade remain gap gradually increase man stationary man fall hope two body reunite become impossible infantry remain hillside capture rest rally point fifteen hundred yard scene surprise begin orderly retreat molteno meanwhile three powerful boer gun ridge open fire great accuracy fortunately defective shell enemy s contractor trustworthy gunner campaign loss would very much heavy possible here catch glimpse consequence corruption curse country gun move great smartness ridge open fire again again never great result own battery th th handful mount man work hard cover retreat hold enemy s pursuit sad subject discuss instance campaign contain many reverse amount demoralisation troop engage guards marching steadiness hyde park field magersfontein man nicholson s nek chafing lead last hopeless charge even defeat object lesson military virtue here fatigue sleeplessness take fire spirit man drop asleep roadside prod exhaust officer many take prisoner slumber enemy glean unit break small straggling body sorry bedraggled force ten o'clock come wander molteno place honour rear keep irish rifle preserve military formation end loss kill wound severe military honour would less sore more twenty-six kill sixty-eight wounded man hillside somnambulist column six hundred equally divide irish rifle northumberland fusiliers leave prisoner two gun too lose hurried retreat historian especially civilian historian say word unnecessarily aggravate pain brave man personal courage could see sob table waiting-room molteno bewail poor man disaster nelson teneriffe napoleon acre build great reputation spite good thing disaster examine may learn good future would indeed perilous thing agree reverse fit subject open frank discussion detriment enterprise dare call considerable physical effort part engage contrary conception such plan sign great military mind arrange detail same military mind assiduously occupy foresee prevent unnecessary thing may make execution such plan more difficult idea swift sudden attack stormberg excellent detail operation continually open criticism boers suffer stormberg unknown seem instance reason doubt own statement loss very slight time body expose fire usual fight open number probably less quality shooting want energy pursuit make defeat more galling hand gun serve skill audacity consist commando bethulie rouxville smithfield order olivier colonial seduce allegiance defeat general gatacre s occur disaffected district great strategic importance might produce bad consequence fortunately very evil result follow doubt recruiting rebel help forward movement molteno remain hand meanwhile gatacre s force reinforce fresh battery th strong regiment derbyshires st royal scots wing berkshire strong enough hold own time general advance come stormberg district modder river same humiliating absurd position stalemate establish chapter battle colenso two serious defeat week inflict british force south africa cronje lurk trench barbed wire entanglement bar methuen s road kimberley northern part cape colony gatacre s wearied troop defeat drive force consist largely british subject public home steel heart fix eye steadily natal senior general main body troop brigade brigade battery battery touch cape town send instantly durban evident quarter supreme effort make light might last break club dine room railway car wherever man meet talk same word might hear wait buller move hope great empire lie phrase october th sir george white thrust ladysmith november nd telegraphic communication town interrupt november rd railway line cut november th boer hold colenso line tugela th affair armoured train th enemy estcourt st reach mooi river rd hildyard attack willow grange action will treat elsewhere last mark turn tide onwards sir redvers buller mass troop chieveley preparation great effort cross river relieve ladysmith gun call line northern hill tell constant tale restless attack stubborn defence task severe most fight general could ask southern side bank form long slope could shave razor rifle fire enemy advance broad open zone indeed problem many occasion war wonder bullet-proof shield capable shelter lie man could construct trial give alternate rush company safe rest rush would save troop continued tension deadly never end fire idle discuss might mitigate trial open ground pass come enemy broad deep river single bridge probably undermine single ford find exist practice river tier tier hill crown stone wall seam trench defend thousand good marksman world support admirable artillery spite advance open spite passage river ridge could still carry command billow ocean series hill hollow roll northwards ladysmith attack must open defence cover add young energetic louis botha command boer desperate task honour forbade garrison leave fate venture must make most obvious criticism operation attack must make make enemy s condition seem way make obstacle glacislike approach river trench difficult possible future operation prove difficult deceive boer vigilance rapid movement cross tugela military authority state know truth instance history determine army stop line river wellington douro russian danube many example ease may pass will occur reader buller exceptional difficulty contend weak mount troop oppose enemy exceptional mobility might attack flank rear expose great preponderance number come later enable attempt wide turning movement advantage possession more powerful artillery heavy gun naturally least mobile more direct advance more effective would gun reason determine frontal attack formidable boer position move chieveley camp purpose daybreak friday december th force general buller lead action fine british general handle battle alma infantry four strong brigade nd hildyard s consist nd devon nd queen s west surrey nd west yorkshire nd east surrey th brigade lyttelton s comprise nd cameronians rd rifle st durham st rifle brigade th brigade hart s st inniskilling fusilier st connaught rangers nd dublin fusilier border regiment last take place nd irish rifle gatacre remain th brigade barton s include nd royal fusiliers nd scots fusilier st welsh fusilier nd irish fusilier infantry mount man command lord dundonald include th hussar st royal bethune s mounted infantry thorneycroft s mounted infantry three squadron south african horse composite regiment form mount infantry rifles dublin fusilier squadron natal carabineer imperial light horse irregular troop horse might criticise martinet pedant contain fine fight material army urge personal hatred boer mere lust adventure example latter squadron south african horse compose entirely texan muleteer come animal draw own gallant spirit fight line kinsman cavalry general buller s weak arm artillery strong quality number gun five battery gun field artillery th th rd th th few sixteen naval gun h.m.s terrible fourteen pounders two type such good service ladysmith methuen whole force move chieveley camp number man work allot army simple conception terrible might prove execution two point river might cross three mile left name bridle drift straight ahead bridge colenso th irish brigade endeavour cross bridle drift work river bank side support nd english brigade cross colenso th brigade advance help difficulty meanwhile extreme right mount troop dundonald cover flank attack hlangwane hill formidable position hold strongly enemy south bank tugela remain fusilier brigade infantry support movement right gun cover various attack possible gain position trench might enfilade simply state work lie british army bright clear morning sunshine cloudless blue sky advance high hope assault lie long level plain curve river silent serene peaceful dream landscape stretch line line gently curve hill just five o'clock morning naval gun begin bay huge red dustclouds distant foothill show lyddite burst answer come movement sunlit hill brutal furious violence gentle unresponsive countryside place could keen eye detect sign gun man death lurk hollow crouch rock difficult make modern battle intelligible fight front seven eight mile perhaps take doings column turn begin left flank hart s irish brigade advance assault bridle drift unanswered unaimed fire heavy gun irish infantry move forward point order attack dublin lead connaughts inniskillings borderer incredible may appear recent experience magersfontein stormberg man two rear regiment appear advance quarter column deploy enemy s fire open shrapnel strike close formation ace loss life must severe unnecessary approach drift position even existence seem very clearly define find troop advance loop form river expose very heavy cross-fire right flank rain shrapnel front sign enemy could see man drop fast weird soul-shaking experience advance sunlit apparently lonely countryside slight movement broad face path take mark sob gasp writhe man can guess position wound whence shot come strike hissing fat pan monotonous crackle rattle mauser air full can define exactly whence come hill skyline hang least gauzy veil thin smoke indicate whence six man just fall grim drill meet death such hell-storm soldier again again advance course war may question will prove last mortal ask endure such ordeal method attack must find attack must abandon smokeless powder quick-firing gun modern rifle make odds defence gallant irishmen push flush battle careless loss four regiment club military organisation rapidly disappear left gallant spirit furious desire come hand-grip enemy roll broad wave shout angry man never wince fire sweep bank river northern inniskilling southern man connaught orange green protestant catholic celt saxon rivalry now could shed blood most freely common cause hateful seem provincial politics narrow sectarian creed can hold such man apart bank river gain ford water sweep broad unruffled front indication shallow few dash fellow sprang cartridge rifle drag bottom two may even struggle further side conflict evidence may seem incredible river partly dam deepen drift more probable rapid advance attack position drift lose may troop could find ford lie many previous action unwilling retreat unable advance same merciless pelt front flank fold anthill irishmen lie thick wait good time many instance cheery uncomplaining humour colonel brooke connaughts fall head man private livingstone help carry safety task confess bit rap meself sink faint bullet throat sit bullet leg bring tin whistle ll blow tune cry mindful dargai piper arm hanging tendon puff morosely short black pipe now face impossible fiery celtic valour flame furiously upwards fix bayonet man let make name cry colour sergeant never speak again five hour tropical sun grimy parched man hold ground occupy british shell pitch short fall regiment support fire know line advance shot front flank rear th brigade hold grimly fortunately order retire hand certain reach regiment would uselessly destroy lie seem buller show extraordinary ubiquitous personal energy day order fall retreat entire absence haste panic officer man hopelessly jumble general hart judgment may occasionally question cool courage praise hard work reform splendid brigade six hour tramp chieveley camp five six hundred fall loss approximate highland brigade magersfontein dublin connaughts heavy sufferer much mishap th brigade superfluous point same old omission responsible same old result man quarter column advance unseen foe scout forward certain position ford cloud skirmisher precede such advance recent example field teaching text-book equally set naught often campaign may science war lecture-room camberley very little find way veld slog valour private careless dash regimental officer military asset seldom care foresight commander thankless task make such comment great lesson war army too vital thing fall hand caste national duty man speak fearlessly freely believe truth pass misadventure th brigade come move leave right th lyttelton s brigade instruct attack support attack side help naval gun could extricate cover retreat irishmen could play very important part action loss insignificant right turn hildyard s english brigade develop attack colenso bridge regiment hildyard s lead nd west surrey nd devon first battalion ladysmith force east surrey west yorkshires enemy evidently anticipate main attack position trench side exceptionally strong artillery converge bridge least dozen heavy piece number quick-firers bear devon queens open order extended line khaki dot blend admirably plain hardly visible halt lead attack support east surrey west yorkshires advance very heavy fire brigade experience much same ordeal comrade hart s brigade mitigate fact first preserve open order column half-companies extend six pace river front permit right flank fire fatal irishmen loss two hundred man lead regiment succeed reach colenso west surrey advance rush fifty yard time establish station catastrophe occur early hour artillery support render further advance impossible reason must follow fortune unit right consist important body artillery tell support main attack comprise two field battery th th command colonel long six naval gun two four pounders lieutenant ogilvy terrible long record most zealous dashing officer handling egyptian artillery battle atbara much success action unfortunately barbarian campaign liberty may take impunity leave evil tradition french find algerian own close formation adherence volley firing instance use artillery seem legacy savage war cause may early stage action long s gun whirl forward outstrip infantry brigade flank leave slow-moving naval gun ox-teams unlimbered thousand yard enemy s trench position open fire fort wylie centre portion boer position face two unhappy battery destine turn tide battle hope furnish classic example helplessness artillery modern rifle fire even mercer s famous description effect flank fire troop horse artillery waterloo could justice blizzard lead break two doomed battery team fall heap dead mutilated mutilate frantic struggle driver craze horror sprang leader cut trace tear madly field perfect discipline reign vast majority gunner word command lay work gun methodical okehampton most deadly rifle fire partly line front partly village colenso leave flank boer automatic quick-firers find range nicety little shell crackle bang continually battery already gun litter dead still fringe own group furious officer sweat desperate gunner poor long bullet arm liver abandon damn n't abandon gun last cry drag shelter little donga hard captain goldie drop dead lieutenant schreiber colonel hunt fall shot two place officer man fall fast gun could work could remove effort bring team shelter limber lie end death horse survivor take refuge murderous fire small hollow long carry hundred yard line bullet-splashed cannon gun right still serve four man refuse leave seem bear charmed life four strain wrestle beloved pounder spurt sand blue wreath burst shell gasped fall trail comrade sink wheel chin breast third throw hand pitch forward face survivor grim powder-stained figure stand attention look death eye too strike useless sacrifice may say man see die can tell such story camp fire example such death more clang bugle roll drum stir warrior spirit race two hour little knot heart-sick humiliated officer man lie precarious shelter donga look bullet-swept plain line silent gun many wound chief lie still call delirium gun join gallant baptie brave surgeon ride donga murderous fire could injured man now rush make open sometimes hope fire sometimes bring wounded comrade pitiless pelt bullet fearful lead-storm may gather fact gunner find sixty-four wound body several man drop sortie disheartened survivor settle more donga hope cling gun really lose arrival infantry would enable work more infantry last arrive such small number make situation more difficult ease colonel bullock bring two company devon join two company b scots fusilier original escort gun such handful could turn tide also take refuge donga wait good time meanwhile attention general buller clery call desperate position gun make way further nullah rear remain limber horse driver distance donga long bullock devon gunner crouch will volunteer save gun cried buller corporal nurse gunner young few respond desperate venture lead three aide-de-camp general congreve schofield roberts son famous soldier two gun team take horse gallop frantically infernal fire team succeed get gun loss fearful roberts mortally wound congreve leave account show modern rifle fire thousand yard first bullet left sleeve make joint elbow bleed clod earth catch smack right arm horse get right leg horse settle gallant fellow manage crawl group castaway donga roberts insist leave fall fear hamper meanwhile captain reed th battery arrive two spare team horse determined effort make leadership save gun fire too murderous two-thirds horse man include strike general buller command further attempt reach abandoned battery give general clery slightly wound many operation whole field action engage attention make allowance pressure many duty confusion turmoil great action seem most inexplicable incident british military history gun permit fall hand enemy evident gunner could live fire enemy would equally impossible enemy remove gun fire couple battalion infantry many regiment hardly engage could advance such purpose man mounted infantry actually volunteer work none could more capable carry plenty time also gun abandon eleven boer venture seize four could gun save might would think transform excellent bait trap tempt boer trench must fear trembling cherry emmett man first approach could believe such incredible good fortune come fact humiliating inexplicable gun left whole force withdraw ten cannon also handful devon colonel fusilier take prisoner donga shelter day now work leave right consider operation hart s brigade bridle drift lyttelton s brigade support hildyard s attack colenso luckless battery help remain two body troop right further consist dundonald s mount man attack hlangwane hill fortify boer position south river barton s brigade support connect attack central operation dundonald s force entirely too weak such operation capture formidable entrenched hill probable movement mean reconnaissance assault more thousand man mostly irregular position face precipitous entrenched barbed-wire entanglement automatic gun gallant colonial first action fiery courage push attack home leave horse advance mile foot come easy range hidden rifleman learn lesson teach comrade line give approximately equal number attack open possible chance concealed defence more bravely push more heavy repulse irregular carry old soldier mortal man could retire coolly slowly loss brave trooper th field battery possible support advance cover retirement single place day disaster least gleam success come warm heart reward exertion much-enduring man barton s brigade record appear support attack hlangwane hill side help cover ill-fated gun barton apply help dundonald refuse detach troop general buller s real idea reconnaissance force order determine position strength boer line course brigadier must feel reluctance entangle brigade battle really result misunderstanding hand order day seem show serious engagement always intend strange two brigade four play insignificant part barton s brigade give responsibility see right flank attack carry boers hold clear such attack contemplate would think situation appreciate least two battalion might spare cover abandon gun rifle fire two company scots fusiliers share fortune gun two irish fusilier act support brigade whole st royal th hussar might aldershot bearing work fortune day first attempt relief ladysmith come end twelve o'clock troop ground retreat camp shape rout panic withdrawal orderly advance fact remain just man kill wound miss gain absolutely even satisfaction know inflict endured punishment enemy remain day cleverly conceal doubtful more hundred casualty occur rank more show weak arm artillery enemy lie shelter wounded fortunately bear high proportion kill always will rifle fire shell fire effective roughly kill wound more humiliating item miss man gunner devon scots fusiliers take donga small body connaughts dublins regiment find shelter unable leave cling retirement regiment leave hopeless position small knot man allow retire evening boers seem mean anxious increase number prisoner colonel thackeray inniskilling fusilier find handful man surround enemy owe good humour own tact succeed withdraw safety loss fall chiefly hart s brigade hildyard s brigade colonial irregular bear honour fight official report general buller state action colonel long subsequent disaster artillery think battle might successful hard saying throw perhaps too much responsibility gallant unfortunate gunner occasion war great dash part artillery might change fate day bad policy too severe man take risk fail whole operation advance open concealed enemy river front absolutely desperate long may see desperate measure could save situation bring gun action front infantry clearly define position oppose infantry must always remain most hazardous venture war would certainly mere folly say prince kraft advance artillery yard position hold infantry latter fire infantry even short range mere folly exactly colonel long must remember extenuation share idea boer hill inkling front trench river imperfect mean disposal such scouting could fiery impetuous spirit lead position cost dearly certainly more easy critic extenuate fault subsequent allow abandon gun fall hand enemy evidence loss gun seriously affect fate action part field infantry full unceasing support artillery result more favourable centre much colenso more unsatisfactory way inexplicable action find range british military history full light pour more extraordinary battle appear preface sequel action put severe strain charity british public always show prepare extend defeat general preface general buller send word general white propose attack th actual attack deliver th garrison prepare make demonstration might prevent besieger send important reinforcement botha need sequel more serious lose heart defeat general buller officially inform white provision seventy day send heliogram advise surrender garrison white s first reply deserve live anecdote nelson s telescope blind eye effect believe enemy tamper buller s message buller despatch amend message sir george white s reply here append message december th alter december th try colenso yesterday fail enemy too strong force siege operation will take full month prepare can last long many day can hold suggest fire much ammunition can make good term can can remain here alternative suggestion unaided can break find infantry can fight more ten mile camp water can get scarce here happen recollect burn cipher decipher code book decipher message sir g white sir r buller december th today receive understand suggestion take strong available position will enable keep touch enemy harass constantly artillery fire way much possible can make food last much long month will think make term force may hit enemy hard think native spy report artillery fire make considerable impression enemy loss very heavy lose touch enemy will immensely increase opportunity crush bad effect elsewhere touch communication force reckon make effort get reinforcement early possible include india enlist man colony will serve can ride thing may look brighter loss man here would heavy blow england must think fear could cut way enteric fever increase alarmingly here now case last month answer fully keep secret present know plan much allowance make man stagger mental shock defeat physical exertion buller endure government make such allowance clear fact instantly recall cold fact british general head man recommend general head man twelve mile lie arm army certainly very inferior number total british force defeat know still time whole resource empire pour natal order prevent shock disaster such plain statement advice buller give white reject instant fate south africa even believe empire hang decision old soldier ladysmith resist proposal own general sternly attack enemy sorely need help encouragement become message show helper encourager tremendous test sir george white come staunchness loyalty save overwhelming present disaster hideous memory must haunt british military annals century come chapter dark hour week extend december th december th black know generation most disastrous british arm century short space seven day lose extenuation excuse three separate action single defeat vital importance cumulative effect occur main british force south africa very great total loss amount three thousand man twelve gun indirect effect way loss prestige increase confidence more numerous recruit enemy incalculable singular glance extract european press time observe delight foolish exultation reverse receive occur french journal unnatural history largely contest power can regard complacency enmity tribute success russia too least progressive european states natural antagonism thought interest power stand most prominently individual freedom liberal institution same poor excuse may make organ vatican say insensate railing germany country ally century day marlborough dark hour frederick great great world struggle napoleon brothers-in-arms people austrian also country finally sweep map napoleon largely british subsidy british tenacity owe folk turn most bitterly time modern history chance distinguish friend foe never again trust pretext will british guinea spend british soldier sailor shed blood such ally political lesson writer make strong empire let save kinsman america own way meet own fate let hindrance amazing find even american could understand stock spring little such paper new york herald imagine defeat colenso good opportunity terminate war lead american journal take more sane view situation realise ten year such defeat would find end resolution resource british island empire large misfortune meet sombre unalterable determination carry war successful conclusion spare sacrifice could lead end humiliation reverse certain undercurrent satisfaction deed foeman least make contention strong wantonly attack weak absurd stimulus defeat opposition war sensibly decrease become too absurd even most unreasonable platform orator contend struggle force boer fresh detail show thoroughly prepare such contingency much make many oppose war simply sport instinct small large begin realise geographical position people nature country mobility number hardihood force undertake task would necessitate such military effort never call make kipling dawn war sing fifty thousand horse foot table bay statement seem extreme now grow public mind four time number would excessive estimate nation rise grandly effort fear often loudly express parliament would deal too tamely situation fail demand sufficient sacrifice such wave feeling country impossible hold peace meeting anywhere certainty riot london daily oppose war very ably edited overbear general sentiment compel change line province also opposition silent great colony even more unanimous mother country misfortune solidify success might cause sentimental opposition whole energetic mood nation reflect decide measure government deep-sea cable tell list dead step take prove world great latent resource determine spirit december th two day colenso following provision make carry campaign general buller s hand full natal supervision direction whole campaign place hand lord roberts lord kitchener chief staff thus famous old soldier famous young call assistance country remain army reserve call th division man despatch africa th division form ready service considerable artillery reinforcement include howitzer brigade eleven militia battalion send abroad strong contingent volunteer send yeomanry mount force despatch mount corp raise discretion commander-in-chief south africa patriotic offer further contingent colony gratefully accept measure calculate seventy hundred thousand man would add south african army number already short hundred thousand thing draw paper reinforcement free country compulsion would tolerate turn plan actual regiment squadron doubt ancient nation still glow spirit youth fear must soon pass far-distant war war unseen foe murderous ambuscade many volunteer authority embarrass number pertinacity stimulate sight see long queue top-hatted frock-coated young man wait turn orderly room much desperate anxiety hard fare veld bed boer bullet life worth holding especially imperial yeomanry corp rider shot appeal sport instinct race many could ride shoot many could shoot ride more candidate reject accept very short time eight thousand man class wear grey coat bandolier singular formidable force draw part england scotland contingent hard-riding irish fox-hunter noblemen groom ride knee knee rank officer include many well-known country gentleman master hound horse arm good force work hand could imagine high patriotism run corp form man find own equipment contribute pay war fund many young man town justify existence first time single club peculiarly consecrate jeunesse doree three hundred member ride war wait distant necessary reinforcement general africa two division look actually arrive sea form th division sir charles warren th division general kelly-kenny force arrive obviously good three army wait press need help part besiege garrison imminent prospect european complication week pass favour long lull war methuen strengthen position modder river gatacre hold own sterkstroom buller build strength attempt relief ladysmith connected series operation time general french neighbourhood colesberg account will find entirety elsewhere short narrative may give here doings force period inaction come end methuen repulse magersfontein fall line modder river fortify such way feel secure assault cronje hand extend position right left strengthen work already find formidable way condition inaction establish really very much advantage methuen retain communication rail supply cronje come hundred mile road british troop especially highland brigade badly need rest very severe ordeal undergone general hector macdonald military record earn soldierly name fighting mac send india take place ill-fated wauchope pending arrival reinforcement methuen remain quiet boer fortunately follow example northern horizon silver flash light tell kimberley dauntless present hopeful future january st british post kuruman fall twelve officer police capture town isolate capture could effect general operation remarkable capture fortify post point make boers monotony long wait break dashing raid carry detachment methuen s line communication force consist queenslanders canadian toronto company mount munster fusiliers new south wales ambulance duke cornwall s light infantry horse battery singular force small number rake end earth command colonel pilcher move suddenly rapidly belmont strike extreme right boer line consist laager occupy colonial rebel part country could exceed enthusiasm colonist prospect action last cry canadian order advance result absolute success rebel break flee camp take forty fall hand own loss slight three kill few wound fly column occupy town douglas hoist british flag decide time come could hold force fall belmont rebel prisoner send cape town trial movement cover advance force babington methuen s force detachment consist th th lancer mount infantry g troop horse artillery prevent interference pilcher s force north worthy record two body troop operate distance thirty mile succeed preserve telephonic connection seventeen minute average time take question reply encourage small success methuen s cavalry january th make raid free state border remarkable fact save case colonel plumer s rhodesian force first time enemy s frontier violate expedition babington consist same regiment same battery cover pilcher s advance line take south-easterly get left flank boer position aid party victorian mounted rifle considerable tract country overrun farmhouse destroy latter extreme measure may take warning boer such depredation carry part natal could pass impunity policy humanity such course appear open question cause remonstrance president kruger shortly address subject expedition return modder camp end two day see enemy save two similar cavalry reconnaissance occasional interchange long-range shell little sniping two false alarm night break whole front magersfontein yellow line angry light happen methuen s force worthy record time movement general hector macdonald koodoosberg may consider connection lord roberts s decisive operation really part doings general gatacre s force long interval pass disaster stormberg final general advance may rapidly chronicle nominally command division gatacre s troop continually draft east west seldom more brigade order week waiting force consist three field battery th th th mount police irregular horse remains royal irish rifles nd northumberland fusilier st royal scots derbyshire regiment berkshire whole amounting man hold whole district sterkstroom east london coast victorious enemy front disaffected population circumstance could attempt more hold ground sterkstroom unflinchingly line boer defence break scout raid expedition chiefly organise captain montmorency early death cut short career possess quality partisan leader break monotony inaction week end year succession small skirmish town dordrecht centre exercise troop irregular warfare january rd boer force advance attack camp cape mounted police eight mile advance gatacre s main position movement half-hearted beat small loss part less onwards movement importance take place gatacre s column general advance whole line clear difficulty front meantime general buller also play wait game secure knowledge ladysmith could still hold build strength second attempt relieve hard-pressed much-enduring garrison repulse colenso hildyard s barton s brigade remain chieveley mount infantry naval gun two field battery rest force retire frere mile rear embolden success boers send raid party tugela flank check patrol extend springfield west weenen east few plundered farmhouse small list kill wound horseman side sole result spasmodic half-hearted operation time here elsewhere work british reinforcement steadily come buller s army new year sir charles warren s division th nearly complete estcourt whence could reach front moment division include th brigade consist imperial light infantry nd somerset nd dorsets nd middlesex also th call lancashire brigade form nd royal lancaster nd lancashire fusilier st south lancashire york lancaster division also include th hussar th th th battery field artillery battery artillery include howitzer battery come strengthen buller s force amount now more man immense transport preparation make force could mobility necessary flank march january th general buller s new plan advance could set action describe plan disappointing fate await will return story siege ladysmith show narrowly relieve force escape humiliation would say disgrace see town look help fall very eye occur entirely fierce tenacity savage endurance disease-ridden half-starved man hold frail line cover chapter siege ladysmith monday october th date can look satisfaction briton scramble ill-managed action lose detached left wing man right hustle great loss ignominy ladysmith gun outshot infantry check cavalry paralyse eight hundred prisoner may seem great loss compare sedan even ulm such matter comparative force lay arm nicholson s nek large british force surrender day great grandfather egregious duke york command flanders sir george white now confront certainty investment event apparently preparation make open railway many useless mouth permit remain town ladysmith lie hollow dominate ring hill distant hand attempt make early day war fortify hold bulwana lombard s kop position town might shell might might successfully hold much dispute military man balance opinion bulwana least water-supply own might retain question already academic hill hand enemy inner line caesar s camp wagon hill rifleman s post helpmakaar hill make perimeter fourteen mile difficulty retain extensive line exonerate general white abandon hill also retain cavalry town battle ladysmith retreat british boer deliberate effective fashion set investment town british commander accept same inevitable content could stem hold colony threaten flood invasion tuesday wednesday thursday friday commando gradually close south east harass cavalry operation reconnaissance part effect much exaggerate press thursday november nd last train escape brisk fire passenger wrong side seat p.m same day telegraph line cut lonely town settle somberly task hold exultant boer day suppose imminent relieving army appear labyrinth mountain lie south know enemy mountain feel cold chill heart ask army come great number general private trust implicitly valour comrade luck british army example historical luck eye shape invaluable naval gun arrive dramatically very crisis fight time check monster pepworth hill cover retreat army besiege must lain impotent muzzle huge creusots spite naive claim put forward boer special providence process friendly german critic describe commandeering almighty certain very peculiar degree early month war come again again happy chance merciful interposition save british disaster now first week november hill north south east west flashed smoked great pound shell groan scream town long thin s hearty beard man work soldier townsfolk look help gun lambton s supplement two old-fashioned howitzer man survivor mountain battery possible keep fire heavy boer gun could save could least hit punishment bad bear give receive end first week november boers establish circle fire east town break loop klip river broad green plain mile extent furnish graze ground horse cattle besiege rise long flat-topped hill famous bulwana lie great creusot several small gun north pepworth hill creusot two boer battery lombard s kop british naval gun place side open loop form river lie end part defence most liable assault thence west besters south continuous series hill crowned boer gun could harm distant town least effective hold garrison line formidable position much outspoken criticism never suggest white would justify limited garrison incur heavy loss life must follow attempt force first few day siege cloud death lieutenant egerton powerful most promising officer navy leg foot carry lie sandbag parapet watch effect fire s end cricket say gallant sportsman carry rear cigar clenched tooth november rd strong cavalry reconnaissance push colenso road ascertain force enemy direction colonel brocklehurst take th th hussar th lancer th dragoon guards light horse natal volunteer desultory fighting ensue achieve end chiefly remarkable excellent behaviour colonial show equal regular gallantry superior tactic such country require death major taunton captain knapp young brabant son general such good service late stage war heavy price pay knowledge boer considerable strength south end week town already settle routine siege general joubert chivalry always distinguish permit garrison send non-combatant place call intombi camp promptly name funkersdorp facetious safe shell burden support still fall course much-tried commissariat hale male townsfolk refuse most part avoid common danger cling tenaciously shot-torn village fortunately river wear bank run deep channel side find possible hollow cave practically bomb-proof here month townsfolk lead troglodytic existence return home much appreciated seventh day rest grant sabbatarian besieger perimeter defence divide corps might responsible own section south manchester regiment hill call caesar s camp lombard s kop town north-east devon north seem vulnerable point rifle brigade rifles remains th hussar west th lancer th hussar th dragoon guards rest force encamp outskirt town appear idea boer mind mere fact hold dominant position town would soon necessitate surrender army end week realise just british siege lie fire town heavy deadly become more effective week practice range five mile exceedingly accurate same time rifleman become more venturesome tuesday november th make half-hearted attack manchester position south drive difficulty th attempt more serious sustained character begin heavy shell-fire demonstration rifle-fire side object prevention reinforcement true point danger again caesar s camp south evident boer beginning make mind here lie key position two serious attack november th january th direct point manchester caesar s camp reinforce st battalion th rifle hold prolongation same ridge call waggon hill dawn find boer rifleman eight hundred yard evening constant fire maintain hill boer save odds favour spite considerable personal bravery good attack racial tradition depend necessity economy human life oppose consequence two regiment post able hold day loss exceed thirty kill wound enemy expose shrapnel nd battery rifle-fire infantry must suffer very much more severely result action well-grounded belief daylight very little chance boer able carry line date prince wales s birthday salute twenty-one shotted naval gun wind successful day failure attempt ladysmith seem convince enemy wait game hunger shell-fire disease ally would surer less expensive open assault distant hilltop continue plague town garrison citizen sit grimly patient learn endure enjoy crash pound shell patter shrapnel corrugated-iron roof supply adequate besiege fortunate presence first-class organiser colonel ward islington fame assistance colonel stoneman systematise collection issue food civil military stretch utmost rain overhead mud underfoot chafing own idleness humiliate own position soldier wait weary week relief never come day more shell-fire less snipe none send little feeler cavalry gun town most lie still such ups life ladysmith inevitable siege paper ladysmith lyre appear relieve monotony exasperation joke night morning noon shell rain town most timid learn fatalism bravery crash percussion strange musical tang shrapnel sound ear glass garrison could see gay frock parasol boer lady come train see torture doomed town boer sufficiently numerous aid strong position excellent artillery mask ladysmith force sweep conquest natal hard see could prevent ride horse salt water few odds end battalion local volunteer stand durban here orange river singular paralysis seem strike road lie clear first transport army corp hardly past st vincent make mind take road harbour durban pack shipping ten thousand man throw path moment may leave fortune ladysmith follow southerly movement boer two day investment town swing left flank attack colenso twelve mile south shell durban light infantry post long-range fire british fall twenty-seven mile concentrate estcourt leave all-important colenso railway-bridge hand enemy onwards hold north tugela many widow wear crepe get grip more never more critical week war get colenso boer little more formally annex whole northern natal orange free state dangerous precedent table turn amazing assurance burgher peg farm send people occupy newly win estate november th boer remain inert british return small force colenso remove store seem suggest original retirement premature four day pass inactivity four precious day evening fourth november th watcher signal station table mountain see smoke great steamer come past robben island roslin castle first reinforcement week moor yorkshire aurania hawarden castle gascon armenian oriental fleet pass durban man again command sea save empire now too late boers suddenly take initiative dramatic fashion north estcourt general hildyard daily reinforce sea two small townlets least geographical railway point frere ten mile north estcourt chieveley five mile north south colenso november th armoured train despatch estcourt see line already disaster befall campaign account clumsy contrivance heavy now confirm opinion act alone totally inadmissible mean carry artillery force operating flank assure retreat may place modern war method scout appear most inefficient also most expensive invent intelligent horseman would gather more information less visible retain freedom route experience armoured train may steam military history train contain ninety dublin fusilier eighty durban volunteer ten sailor naval pounder gun captain haldane gordons lieutenant frankland dublin fusiliers winston churchill well-known correspondent accompany expedition might foresee occur train steam advance boer army fire try escape find rail block upset dublins durban shoot helplessly truck heavy fire railway accident nervous thing ambuscade combination two must appal brave heart rise occasion haldane frankland rally troop churchill engine-driver engine disentangle send cab full wounded churchill escape come gallantly share fate comrade daze shake soldier continue futile resistance time help escape surrender most spartan military critic can blame few slip escape engine loss two kill twenty wound eighty take remarkable three leader haldane churchill succeed escape pretoria double tide armed man now pour southern natal trainload trainload british regular come danger point fete cheer station lonely farmhouse line hang union jacks folk stoep hear roar chorus great train swing way boer flood churchill see dour resolute ride silently rain chant hymn camp fire brave honest farmer stand unconsciously mediaevalism corruption even rough-tongued tommies stand civilisation progress equal right man invade force number could exceed few thousand formidable mobility lap more powerful less active force estcourt strike communication day two discussion further retreat hildyard strengthen advice presence colonel long determine hold ground november st raiding boer south nottingham road point thirty mile south estcourt forty mile north considerable city pietermaritzburg situation serious invader must stop second large town colony would hand side come tale plundered farm broken household least raider behave wanton brutality smash piano shatter picture slaughter stock vile inscription exhibit predatory violent side paradoxical boer character footnote more hear farmer free state acknowledge ruin come just retribution excess natal british post hildyard s estcourt barton s mooi river thirty mile south boers make half-hearted attempt joubert begin realise strength british reinforcement impossibility number disposal invest succession british post order botha withdraw mooi river begin northerly trek turning-point boer invasion natal mark can claim cause action willow grange fight hildyard walter kitchener command estcourt garrison invader louis botha troop engage east west surrey four company latter west yorkshires durban light infantry battery r.f.a two naval gun hundred colonial horse enemy observe gun hill striking distance estcourt force set november nd make night attack endeavour capture hill take difficulty find gun remove severe counter-attack make daylight boers troop compel great loss less glory return town surrey yorkshire behave very place difficult position badly support artillery martyn s mounted infantry cover retirement great gallantry skirmish end british loss fourteen kill fifty wounded miss certainly more boer indecisive action willow grange boer invasion recede general buller come front november th find enemy more occupy line tugela move frere devote time energy collection force destine three failure make way ladysmith unexpected little known result boer expedition southern natal leader chivalrous joubert injure horse stumbling physically incapacitate remainder campaign return immediately pretoria leave command tugela hand louis botha leave buller organise army frere boer commander draw screen formidable defence tugela will return more fortune unhappy town interest world possibly destiny empire centering very certain ladysmith fall twelve thousand british soldier million pound worth store fall hand invader face alternative abandon struggle reconquer south africa cape town northwards south africa keystone empire instant ladysmith keystone south africa courage troop hold shell-torn townlet confidence public watch never falter instant december th mark gallant exploit part beleaguered garrison whisper transpire come sortie quarter hour start officer engage idea si sic omnia ten o'clock band man slip town six hundred irregular draw imperial light horse natal carabineer border mounted rifles command hunter young most dashing british general edwardes boyston subcommanders man knowledge creep silently drifting sky peep quarter moon mimosa-shadowed plain last front loom dark mass gun hill great creusots plague strong support four hundred man leave base hill hundred imperial hundred border carabineer ten sapper creep upwards major henderson guide dutch outpost challenge satisfy dutch-speaking carabineer high higher man creep silence break occasional slip stone rustle own breathing most leave boot even darkness keep formation right wing curve forward outflank defence suddenly mauser crack spurt flame come boy fix bayonet yelled karri davy bayonet detail word gunner darkness front storm party loom enormous gun gigantic uncertain light huge breech-block wrap long lean muzzle collar gun-cotton keep guard run work hunter stand night light hand charge position crash bring army tent huge tube rear mounting toppled backwards pit howitzer lurk also blow ruin attendant maxim drag exultant captor reach town shouting laughter first break day man wound gallant henderson cheap price best-planned most dashing exploit war secrecy conception vigour execution root idea soldier s craft easily enterprise carry defective boer watch probable gun simultaneously attack boer might find single piece ordnance morning footnote destruction creusot complete hope take pretoria three foot saw muzzle new breech-block provide gun send kimberley heavy cannon arrive late history siege cause considerable consternation inhabitant same morning december th cavalry reconnaissance push direction pepworth hill object doubt ascertain enemy still present force terrific roll mausers answer affirmative two kill twenty wound price pay information three such reconnaissance five week siege difficult see advantage give justified civilian dogmatise such matter can repeat good s judgment endorse opinion vast majority officer heart burning regular colonial troop front martial jealousy allayed three night later same task give four company nd rifle brigade troop choose few sapper gunner whole command colonel metcalfe same battalion single gun howitzer surprise hill objective again stealthy advance darkness again support leave bottom hill again two company carefully ascend again challenge rush flight gun hand stormers here here story varies reason fuse use guncotton defective hour elapse explosion destroy howitzer come come very thoroughly weary time come man descend hill boer already crowd side english cry soldier answer english boers slouch hat helmet dimly see mirk badge friend foe singular letter extant young reitz son transvaal secretary present accord account eight boer present assertion contradiction equally valueless darkness such night obvious discrepancy statement fire say reitz stop cry rifle brigade say charge officer captain paley advance two bullet wound already joubert give shot fall top four englishmen get hold jan luttig strike head rifle stab stomach bayonet seize two throat shout help boy two comrade shoot two two bolted english come number eight hundred footpath two hundred hill exaggeration pardonable darkness lie quiet mouse bank english kill three man bayonet wound two morning find captain paley twenty-two kill wound seem evident reitz mean own little party eight man represent force intercept retire rifleman own knowledge five countryman kill scuffle total loss probably considerable own casualty eleven dead forty-three wounded six prisoner price excessive howitzer morale arise such exploit unfortunate fuse second success might bloodless first sorry say sympathetic correspondent stricken paley get gun paley whisper speak brigade shell-fire scanty ration enteric dysentery ray comfort always brighten garrison buller twelve mile could hear gun advance come earnest suffering would end now instant single light shut true nature situation reveal buller indeed move backwards defeat colenso siege end begin heavy heart undiminished resolution army townsfolk settle long dour struggle exultant enemy replace shatter gun draw line closer still stricken town record siege onwards break new year centre sordid detail sick return price food fifty day seventy pass hand overworked devoted doctor fifteen hundred later two thousand garrison air poison foul sewage dark obscene fly speckle scanty food eggs already shill cigarette sixpence whisky five pound bottle city more free gluttony drunkenness never see shell-fire show war excellent ordeal desire martial excitement minimum danger now again black chance guide bomb five thousand perhaps most tragic issue such deadly missile fall boer kimberley say slain nine wound seventeen ladysmith too day mark red gunner shoot know shell december th kill six man natal carabineer wound three destroy fourteen horse grisly fact record five separate human leg lie ground december nd tragic shot kill five wound twelve devon same day four officer th lancer include colonel sergeant wound most disastrous day little late again turn devon lose officer kill ten wound christmas set misery hunger disease more piteous grim attempt amuse child live joyous season present santa claus too often pound shell top trouble now know heavy ammunition run short must husband emergency surcease constant hail fall town two three hundred shell unusual daily allowance monotonous bombardment new year commence soon vary most gallant spirit-stirring clash arm january th boer deliver great assault ladysmith onfall gallantly make gallantly meet deserve rank classic fight british military history tale side need ashamed tell honour sturdy infantry hold grip long honour also rough man veld lead untrained civilian stretch utmost capacity endurance may boers wish cost constant menace rear may deliberate preparation buller second advance alarm realise must act quickly act rate early new year most determined attack decide storm party consist hundred pick volunteer heidelberg transvaal harrismith free state contingent lead villiers support several thousand rifleman might secure success cover retreat eighteen heavy gun train long ridge end call caesar s camp waggon hill hill three mile long lie south town boer early recognise most vulnerable point attack november th direct now two month renew attempt great resolution less robust opponent twelve o'clock scout hear sound chanting hymn boer camp two morning crowd barefooted man cluster base ridge thread way rifle hand mimosa-bush scattered boulder cover slope hill working party move gun position noise labour help drown sound boer advance caesar s camp east end ridge waggon hill west end point repeat three mile apart attack come complete surprise outpost shoot drive stormers ridge soon presence detect line rock blaze flash gun caesar s camp garrison sturdy regiment manchester aid colt automatic gun defence arrange form small sangars hold ten twenty man few rush darkness lancashire man pull hold strenuously remain crash musketry wake sleeping town street resound shouting officer rattling arm man muster darkness hurry point danger three company gordons leave caesar s camp captain carnegie throw struggle four company gordons come support town lose way splendid colonel dick-cunyngham kill chance shot three thousand yard first appearance recover wound elandslaagte later four company rifle brigade throw firing line total two infantry battalion hold end position man too much dawn day could see boer hold southern northern slope narrow plateau form bloody debatable ground front quarter mile fierce eye glare rifle barrel flash rock long fight sway little little forward upward heave stormers rally soldier hour combatant stone taunt could throw scattered sangars still hold own boer pass such man fourteen private manchester regiment remain untaken two defender leave end bloody day come light rd field battery already admirably lombard s kop again deserve country impossible get boer fire straight position shell fire skim head own man ridge pitch reverse slope accurate fire carry incessant rain shell big dutch gun bulwana shot miscarry major abdy man succeed sweep further slope loss own fighting line exactly same feat equally perform end position major blewitt s st battery expose even more search fire rd see iron endurance british gunner marvel answering shoot flash very dust enemy s explode shell will understand fine must spectacle two battery work open ground sharded splinter eye-witness leave record sight major blewitt stroll gun turn toe last fallen section iron most vivid stir impression carry fight here also gallant sergeant bosley arm leg stricken boer shell cry comrade roll body trail work gun same time early onslaught caesar s camp similar attack make secrecy determination western end position call waggon hill barefooted boer burst suddenly roll rifle-fire little garrison imperial light horse sapper hold position mathias former digby-jones dennis latter show two morning courage napoleon rate high military virtue man surprise disconcert stand desperately slogging match close quarter seventeen sapper thirty more little body irregular end position feebly fortify surprising experienced sound soldier ian hamilton leave defence marked advantage compare attack trench sangar wire entanglement number immensely inferior two company th rifle small body ubiquitous gordons happen hill throw fray unable turn tide thirty-three gordons lieutenant macnaughten thirty wound footnote gordons sapper morning re-escort lambton s gun mount ten seaman gun lose three number defence man retire shelter northern slope reinforce hundred fifty gordons stalwart miller-wallnutt man cast mould berserk viking aid also come two hundred imperial light horse burn assist comrade half-battalion rifle come end long ridge situation dawn day identical stormers seize side bring stand defender british gun fire head own infantry rake further slope waggon hill side boer exertion most continuous strenuous own resistance most desperate fight gallant villiers ian hamilton rally defender lead repeated rush enemy s line continually reinforce boer fight extraordinary resolution never will witness homeric contest question valour foe murderous business side edwardes light horse strike gun-emplacement strange encounter take place point-blank range group boers briton villiers free state shoot miller-wallnut dead ian hamilton fire villiers revolver miss young albrecht light horse shoot villiers boer name jaeger shoot albrecht digby-jones sapper shoot jaeger few minute later gallant lad already win fame enough veteran mortally wound dennis comrade arm glory fall side good fighting time waggon hill january morning good fighter imperial light horseman form centre defence here elandslaagte prove worthy stand line crack regiment british army long day fight maintain equilibrium summit ridge sway little way never amount repulse stormers rout defender intermixed combatant wounded man more find rest rifle enemy unfortunate soldier position receive six more bullet own comrade effort reach deadly rifleman four o'clock huge bank cloud tower upwards unheeded struggle man burst suddenly terrific thunderstorm vivid lightning lashing rain curious british victory elandslaagte herald just such storm bullet-swept hill long fringe fight man take more heed element would two bulldog throat greasy hillside foul mud blood come boer reserve northern slope come own reserve devon regiment fit representative virile county admirably lead park gallant colonel devon sweep boer rifle gordons light horse join wild charge finally clear ridge end boer take risk venture now pay stake hill pass crouch dart spruits turn swirl stream hesitate instant brink relentless sleet bullet come many sweep gorge klip river never again account list field-cornet majority splash find horse shelter gallop great bulwana plain fairly beat fair fight brave man cheer victory devon sweep ridge hearten weary man caesar s camp similar effort manchesters gordons rifles aid fire two battery clear long-debated position wet cold weary food twenty-six hour bedraggled tommies stand yelling waving litter dead die thing ridge fall town must follow history perhaps change old stiff-rank majuba day sweep hour position wily man rock now find equally wily man front soldier last learn craft hunter cling shelter dwell aim ignore dressing lay eighteenth-century tradition pigtailed ancestor hit boer hard hit return may come loss occasion dead body return ridge alone slope dongas river own separate tale possible estimate can make less three hundred kill wound many place much high figure own casualty very serious proportion dead wound unusually high owe fact great part wound necessarily head kill lose officer man wounded officer man total lord ava honoured son honoured father fiery dick-cunyngham stalwart miller-wallnutt brave boy sapper digby-jones dennis adams packman light horse chivalrous lafone mourn quality number grim test casualty return show imperial light horse ten officer regiment command junior captain manchester gordons devon nd rifle brigade honour day course day two attack make point british position observation hill north helpmakaar position east latter never push home obvious feint case schutte commander forty fifty man kill wound stormers abandon attempt point assailant find same scattered impenetrable fringe rifleman same energetic battery wait empire course great struggle watch keen solicitude painful emotion spring impotent sympathy heliogram buller farthest end great body nerve telegraphic wire come announcement attack interval hour come everywhere repulsed fight continue attack continue enemy reinforce south attack renew very hard press message end day leave empire black apprehension dark forecast most dreary anticipation indulge most temperate best-informed london paper first time very suggestion campaign might strength make public last come official news repulse assault ladysmith weary man sorely try officer gather return thanks god manifold mercy london also heart stricken solemn greatness crisis lips long unused prayer join devotion absent warrior chapter colesberg operations four british army field attempt tell story western advance help kimberley eastern repulse colenso central check stormberg remain central account must now give already point long three week declaration war force orange free state begin invade cape colony most providential delay probable ultimate fighting would mountain kopje stormberg colesberg formidable pass lie hex valley immediately north cape town army invader would double kinsman colony ultimate result war must same sight south africa flame might bring continental complication always grave menace invasion colony two point line two railway connect country passing orange river norval s pont bethulie forty mile eastward british troop available fact consider remain imagine british entertain design republic boer jog slowly southward dutch population hesitate unity race speech knowledge just generous treatment empire large number win invader apostate distinguish virulence harshness loyal neighbour here town railway line barkly east ladygrey farmer meet rifle bandolier tie orange puggarees hat ride join enemy possibly ignorant isolated man hardly recognise find border district rebel number ninety cent dutch population meanwhile british leader strenuously endeavour scrape few troop make stand enemy purpose two small force necessary oppose advance bethulie stormberg meet invader pass river norval s pont now occupy colesberg former task already show commit general gatacre latter allot general french victor elandslaagte escape very last train ladysmith take new important duty french s force assemble arundel gatacre s sterkstroom operation former now deal general french south africa prove grave cradle reputation war gain name smart energetic cavalry officer watch handling considerable body horse great salisbury manoeuvre conceive high opinion capacity strong support general buller command peaceful operation french receive appointment south africa person short thick pugnacious jaw character man cold persistence fiery energy cautious audacious weigh action carry dash befit mount leader remarkable quickness decision can think gallop admirer express such man alert resourceful determine entrust hold colesberg boers main advance invader line two railway venture realise weak force oppose break east west occupy dordrecht side steynsberg importance accrue possession point attention may concentrate main line action french s original force mere handful man scrape anywhere naauwpoort base thence make reconnaissance rail november rd arundel hamlet line take company black watch forty mount infantry troop new south wales lancers result expedition save two force come touch touch sustain month many vicissitude invader drive more norval s pont find arundel weakly hold french advance establish camp end december six mile boer line rensburg south colesberg mission present force prevent further advance enemy colony strong enough make serious attempt drive move arundel december th detachment increase size consist largely mount man attain mobility very unusual british force december th attempt part boers advance south easily hold british cavalry horse artillery country french operating dot singular kopje boer love kopje often grotesque shape feel must error refraction look hand hill lie wide stretch green russet savanna noble field horseman horse gunner could wish rifleman cling hill french s trooper circle warily plain gradually contract boer position threaten cut outlying kopje enemy slowly herd colesberg small mobile british force cover very large area hardly day pass part come contact enemy regiment infantry berkshire hold centre hard-riding tasmanians new zealanders australian scots greys inniskillings carabineer form elastic impenetrable screen cover colony aid two battery r horse artillery day general french ride make close personal examination enemy s position scout outpost instruct maintain close possible touch december th enemy abandon rensburg advanced post concentrate colesberg french move force seize rensburg very day december st begin vigorous long-continued series operation five o'clock sunday evening move rensburg camp r battery r.h.a th hussar inniskillings berkshire take position west colesberg same time colonel porter half-battery own regiment carabineer new zealand mounted rifles leave camp two monday morning take position enemy s left flank berkshire major mccracken seize hill drive boer picket horse enfilade enemy s right flank risky artillery duel succeed silence gun morning january nd find boer strongly reinforce old position french content hold wait more troop long come suffolk regiment arrive follow composite regiment choose household cavalry th battery r.f.a boer also reinforce show great energy effort break cordon draw th determined effort make thousand general schoeman turn left flank british dawn actually find elude vigilance outpost establish hill rear position shell gun battery retreat plain pursue th hussar squadron inniskillings cut fugitive same time lisle mount infantry carry position originally hold successful well-managed action boer loss ninety take addition twenty-one prisoner own casualty amount six kill include major harvey th fifteen wound encourage success attempt make suffolk regiment carry hill form key enemy s position town colesberg lie basin surround ring kopje possession would make place untenable plan ascribe colonel watson suffolks time protest raise devolution responsibility subordinate event failure success crown arm delight honour general effort end failure attention call colonel watson colonel long colonel thorneycroft fair state instance general french order colonel watson make night attack hill result disastrous midnight four company canvas shoe stocking foot set forth venture just dawn find slope hill formation quarter column file extend two pace h company lead half-way warm fire open darkness colonel watson give order retire intend believe man get shelter dead ground just quit death immediately leave matter confused condition night black ground break hail bullet whiz rank company get mix darkness contradictory order issue lead company hold ground officer brett carey butler strike company retire dawn find fringe man most wound lie very rifle boer even hold time could advance retire stay lose life purpose survivor compel surrender good evidence here magersfontein enemy warn ready officer engage colonel boy subaltern kill wound take eleven officer hundred fifty man loss unfortunate discreditable affair prove more much accuracy much secrecy necessary successful night attack four company regiment send port elizabeth re-officer arrival st essex enable french fill gap make force spite annoying check french continue pursue original design hold enemy front work east january th porter carabineer own regiment two squadron household cavalry new zealanders new south wales lancers four gun take step forward skirmish occupy position call slingersfontein still further north east menace main road retreat norval s pont skirmishing follow position maintain th boer think long extension must weaken make spirited attack position hold new zealanders company st yorkshire regiment send reinforce french attempt meet volley bayonet charge captain orr yorkshire strike captain madocks new zealanders behave conspicuous gallantry critical instant take command enemy heavily repulse madocks engage point-blank rifle duel frock-coated top-hatted boer leader good fortune kill formidable opponent twenty-one boer dead many wound leave field make small set-off disaster suffolks day january th scale fortune swing alternately way again tip difficult give intelligible account detail operation carry thin fringe man cover side very large area kopje occupy fort intervene plain patrol cavalry french extend east north boers extend also prevent outflank little army stretch stretch two long mobile skirmishing line action resolve encounter small body snap expose patrol game boer aptitude guerrilla tactic give advantage own cavalry quickly adapt new condition occasion patrol sixteen man south australian horse new south wales lancer fall ambush eleven capture remainder three make way camp kill wound duel french side schoeman lambert onwards maneuver fighting dangerously extended line british period thirty mile long reinforce mention st yorkshire later nd wiltshire section th howitzer battery probably very great difference number two little army boer now always work internal line monotony operation break remarkable feat essex regiment succeed hawser good-will get two pounder gun th field battery top coleskop hill rise several hundred foot plain precipitous small task unhampered man climb summit fire day could localise boers open laager shift consequence energetic action part gunner may set example commander battery show appreciate strong tackle stout arm can accomplish gun coleskop dominate small kopje range yard completely command town colesberg could humanitarian political reason shell gradual reinforcement force french end january attain respectable figure ten thousand man string large extent country infantry consist nd berkshire st royal irish nd wiltshires nd worcester st essex st yorkshire cavalry th hussar th dragoon guards inniskillings new zealanders n.s w lancers rimington guides composite household regiment artillery r battery r.h.a th r.f.a section th howitzer battery risk tedium repeat unit force operation war exception perhaps rhodesian column concern difficult get clear impression fluctuating force vast range country cover petty farm give name position tend make issue vague narrative obscure british still lie semicircle extend slingersfontein right kloof camp left general scheme operation continue envelop movement right general clements command section force energetic porter carry successive advance line gradually stretch nearly fifty mile length obscurity operation leave impossibility single correspondent clear idea occur extend front january th french send stephenson brabazon push reconnaissance north colesberg find boer make fresh position rietfontein nine mile own border small action ensue lose ten twelve wiltshire regiment gain knowledge enemy s disposition remainder month two force remain state equilibrium keenly guard strong enough penetrate line general french descend cape town aid general roberts elaboration plan soon change whole military situation south africa reinforcement still dribble british force hoad s australian regiment change infantry cavalry j battery r.h.a india last arrival very much strong reinforcement arrive boer strong able take offensive rey leave modder three thousand man presence infuse new life defender colesberg moment too modder boer come colesberg british begin send cavalry reinforcement modder preparation march kimberley clements s force now become deplete very instant enemy largely increase result could merely hold own avoid very serious disaster movement rey direct turn right position february th th mount patrol principally tasmanians australian inniskillings come contact boers skirmishing ensue heavy loss side british patrol surround lose eleven prisoner tasmanians guides th boer turning movement develop position right slingersfontein strongly attack key british position point kopje hold three company nd worcester regiment boers make fierce onslaught fiercely repel come dark set moon rise sun great assault ladysmith first dim light see advanced sangars boer general favour night attack exceedingly fond use darkness take good position push onwards soon possible see occasion first intimation outpost presence rush foot loom figure cold misty light dawn occupant sangars kill man assailant rush onwards sun top line veld kopje possession shout fire press onwards worcester man steady old soldier battalion contain less four hundred fifty marksman rank company hill proportion fire accurate boer find unable advance long day desperate duel maintain two line rifleman colonel cuningham major stubbs kill endeavour recover ground lose hovel bartholomew continue encourage man british fire become deadly boers dominate direction hacket pain command post gun j battery bring open shell portion kopje hold boers latter reinforce could make advance accurate rifle fire meet bisley champion battalion bullet thigh expend hundred sink loss blood excellent defence please exception too frequent case isolated force lose heart face numerous persistent foe come darkness boer withdraw loss two hundred kill wound order come clements whole right wing draw obedience remains victorious company call hacket pain move force night direction rensburg british loss action twenty-eight kill nearly hundred wounded missing most incur sangars rush early morning action fight extreme right british position severe occur much same result extreme left nd wiltshire regiment station company regiment isolate kopje surround boer rifleman pressure relieve desperate attack hundred victorian rifle gallant australians lose major eddy six officer seven large proportion man prove scattered nation come same home more fiery courage high sense martial duty man great island continent misfortune historian deal contingent rule very nature employ detached party fulfil duty fall lot scout light cavalry duty fill casualty list page chronicler say whole african army utmost admiration dash spirit hard-riding straight-shooting son australia new zealand host hold many brave man none braver evident time onwards turning movement fail enemy develop such strength imminent danger turn situation most serious clements s force could brush would keep enemy cut communication army roberts assemble march free state clements draw wing hurriedly concentrate whole force rensburg difficult operation face aggressive enemy movement time admirably carry always possibility retreat degenerate panic panic moment would most serious matter misfortune occur two company wiltshire regiment leave definite order cut capture resistance third number kill wound man try time work hard colonel carter wiltshires night retreat sixth spend sleep loss two company set accident may always occur warfare inniskilling dragoon victorian mounted rifle also cut retreat whole clements very fortunate able concentrate scattered army few mishap withdrawal heartbreaking soldier work hard long extend line might regard equanimity general understand great strength enemy develop colesberg less would oppose critical movement carry west meanwhile coleskop also abandon gun remove whole force february th pass rensburg fall arundel spot six week early french start stirring series operation would fair suppose fail end begin primary object prevent further advance freestaters colony most critical period war accomplish much success little loss last pressure become severe enemy weaken most essential part general position order relieve object operation really attain clements find arundel more french stormy petrel war flit cape town modder river large prize colesberg await clements continue cover naauwport important railway junction advance roberts s army cause complete reversal whole military situation chapter spion kop whilst methuen gatacre content hold own modder sterkstroom whilst mobile energetic french herd boer colesberg sir redvers buller heavy obdurate inexplicable man gather organise force advance ladysmith nearly month elapse evil day infantry retire ten gun frontal attack colenso sir charles warren s division infantry considerable reinforcement artillery come view terrible nature ground front fight power boers fact always act internal line force even now opinion competent judge too weak matter hand remain several point favour excellent infantry full zeal confidence chief can deny much may criticise incident campaign possess gift impress encourage follower spite colenso sight square figure heavy impassive face convey assurance ultimate victory artillery very much strong especially weight metal cavalry still weak proportion arm last move january th attempt outflank boer take nineteen thousand infantry three thousand cavalry sixty gun include six howitzer capable throw pound lyddite shell ten long-range naval piece barton s brigade troop leave hold base line communication analysis buller s force show detail follow clery s division hildyard s brigade nd west surrey nd devonshire nd west yorkshire nd east surrey hart s brigade st inniskilling fusilier st border regiment st connaught rangers nd dublin fusilier field artillery three battery th th rd squadron th hussar royal engineer warren s division lyttelton s brigade nd cameronians rd king s royal rifles st durham light infantry st rifle brigade woodgate s brigade nd royal lancaster nd lancashire fusilier st south lancashire york lancasters field artillery three battery th th rd squadron th hussar corps troops coke s brigade imperial light infantry nd somerset nd dorsets nd middlesex st howitzer battery two naval gun eight naval pounder gun squadron th hussar royal engineer cavalry st royal dragoon th hussar four squadron south african horse squadron imperial light horse bethune s mounted infantry thorneycroft s mounted infantry squadron natal carabineer squadron natal police company king s royal rifles mounted infantry six machine gun force operation shall attempt describe sixteen mile westward colenso ford tugela river call potgieter s drift general buller s apparent plan seize ferry run point throw right flank colenso boers river formidable line hill cross pass would comparatively easy ground ladysmith hill reach high hope buller man sally adventure dundonald s cavalry force push rapidly forwards cross little tugela tributary main river springfield establish hill command drift dundonald largely exceed instruction applaud courage judgment must remember charitable less fortunate officer private enterprise end disaster reproof can doubt enemy intend hold tract quickness initial movement forestall early morning small party south african horse lieutenant carlisle swim broad river fire bring ferry boat enterprise fortunately bloodless most coolly plan gallantly carry way now open advance could carry rapidly begin boer might conceivably scatter could concentrate fault infantry trudge mud-spattered jovial very heel horse force march most try whole campaign army man can convey river twenty mile base elaborate preparation make feed road such state wagon could hardly move heavy rain just fall stream swell river bullock might strain traction engine pant horse die human mean could store keep advance guard allow own pace ensure ultimate cross river seizure mount alice high hill command drift force wait day day watch distance swarm strenuous dark figure dug haul work hillside opposite bar road would take horizon little shining point twinkle purple haze come morning night heliograph ladysmith explain trouble call help height mount alice answering star hope glimmer shone soothe encourage explain stern man veld dug furiously trench come come cried mount alice body say man spade mattock thursday january th dundonald seize height th ferry take lyttelton s brigade come secure cavalry gain th heavy naval gun bring cover cross th coke s brigade infantry concentrate drift th four regiment lyttelton s brigade begin apparent buller s plan more deeply lay think business potgieter s drift really demonstration order cover actual cross effect ford name trichard s drift five mile westward thus lyttelton s coke s brigade ostentatiously attack potgieter s front three brigade hart s woodgate s hildyard s march rapidly night th real place cross dundonald s cavalry already ridden th pontoon bridge erect strong force throw such way turn right trench front potgieter s admirably plan excellently carry certainly most strategic movement could say strategic movement british side campaign date th infantry cavalry most gun safely loss life boer still retain formidable internal line result change position seem put trouble build new series terrible entrenchment become such expert combination british true right side river considerably ladysmith start time twenty mile less fourteen hope might prove first step most serious right front lie boer position edge lofty plateau high peak spion kop form left corner main ridge could capture command would carry halfway goal essential line hill two most dogged race earth contend immediate advance might secure position reason inexplicable aimless march left follow retirement original position warren s division two invaluable day waste positive assurance commandant edwards chief staff general botha vigorous turning movement left would time completely outflank boer position open way ladysmith small success more welcome rarity come british arm first day dundonald s man throw cover left infantry advance feel right boer position strong boer patrol catch napping ride ambuscade irregular escape hold most gallantly kopje final result surrender twenty-four unwounded prisoner finding thirteen kill wound include mentz field-cornet heilbron two kill two wounded british loss well-managed affair dundonald s force take position extreme left warren s advance british now move boer two separate body include lyttelton s coke s brigade potgieter s drift make really frontal attack main body warren cross trichard s drift swinge boer right midway two movement formidable bastion spion kop stand clearly outline blue natal sky heavy naval gun mount alice two s eight twelve-pounders place support advance howitzer battery give lyttelton help frontal attack two day british press slowly steadily boer cover incessant rain shell dour long-suffering boer make reply save sporadic rifle-fire refuse crisis come expose great gun chance injury january th warren s turn movement begin bring close touch enemy thirty-six field gun six howitzer return crush opposition face ground front pleat long fold advance mean carrying ridge ridge early stage war would entail murderous loss learn lesson infantry now interval ten pace man choose own cover proper boer form carry position position enemy always retire dignity decorum victory side rout steady advance orderly retirement night infantry slept fighting line again three morning light break find rifle long-silent boer gun blaze british advance again colenso brunt fighting fall hart s irish brigade uphold immemorial tradition valour name british service invariably associate lancashire fusilier york lancasters come also large share loss glory slowly surely inexorable line british lap ground enemy hold gallant colonial tobin south african horse ride hill signal hat clear comrade follow closely heel occupy position loss childe major action lyttelton hold boer trench opposite advance yard attack push evening day january th british gain mile ground total loss three hundred kill wound troop good heart promise future again man lie fight again dawn hear crash great gun rattle musketry operation day begin sustain cannonade field battery st howitzer battery fiercely answer enemy eleven infantry begin forward advance would astonish martinet aldershot irregular fringe crawler wriggler writhers crouchers cool deliberate give point grim game death now officer distinctive dress flash sword valiant rush open man too proud lie tactic three month seem obsolete middle ages day line undulate forward evening strip rock-strewn ground gain train ambulance bear hundred wound base hospital frere hildyard s brigade left fighting loss day principally fall morning january nd regiment cluster thickly edge boer main position day spend rest weary man determine point final assault deliver right front command boer line side tower stark eminence spion kop call summit boer voortrekkers first gaze promised land natal could seize hold buller warren sweep bald summit field-glass venture war venture brave man venture most fiery rush master-key lock door might keep evening come telegram london leave whole empire hush anticipation spion kop attack night troop select task eight company nd lancashire fusilier six nd royal lancasters two st south lancashires thorneycroft s company sapper north england job friendly cover starless night man indian file party iroquois brave war trail steal winding ill-defined path lead summit woodgate lancashire brigadier blomfield fusilier lead way severe climb foot come arduous work broken ground affair well-timed black hour precede dawn last steep ascent reach fusilier crouch rock recover breath see plain placid light show comrade rest fine rain fall roll cloud hang low head man unloaded rifle fix bayonet steal more body bent eye peer mirk first sign enemy enemy first sign usually shattering volley thorneycroft s man gallant leader thread way advance lead file find walk level crest gain slow step bated breath open line skirmisher steal possible entirely abandon suddenly raucous shout wie da come darkness shot splutter musketry yell fusilier sprang onwards bayonet boer post vryheid burgher clatter scramble darkness cheer rouse sleep army tell surprise complete position win grey light breaking day man advance narrow undulating ridge prominent end capture trench face weakly hold abandon man uncertain remain halt wait full light see work lie fatal halt result prove natural hard blame officer order indeed might seem more culpable push blindly lose advantage already gain eight o'clock clearing mist general woodgate see matter stand ridge end hold extend rise fall mile whole end plateau gun might hope command rest position hold plateau further end boer strongly entrench spion kop mountain really salient sharp angle boer position british expose cross fire left right eminence shelter string rifleman several gun plateau british hold very much narrow usually represent press many place possible front much more hundred yard wide troop compel bunch room single company take extended formation cover plateau scanty too scanty force shell fire especially fire pom-pom soon become very murderous mass troop cover edge plateau might naturally suggest great tactical skill boer advanced line commandant prinsloo s heidelberg carolina commando keep aggressive attitude british could weaken line oppose skirmisher creep too such way fire really come three separate point leave centre right corner position search bullet early action gallant woodgate many lancashire man shoot spread hold fire occasionally whisk rifle-barrel glimpse broad-brimmed hat morning midday shell maxim rifle fire sweep kop continual driving shower british gun plain fail localise position enemy s able vent concentrated spite expose infantry blame attach gunner hill intervene screen boer artillery consist five big gun two pom-pom fall woodgate thorneycroft bear reputation determine fighter place suggestion buller charge defence hill reinforce noon coke s brigade middlesex dorsets somerset imperial light infantry addition force defender plateau tend increase casualty return strength defence three thousand more rifle could check fire invisible cannon main source loss hand plateau become cumbered troop shell could hardly fail damage cover shelter room extend pressure most severe shallow trench front abandon boers hold lancashire fusilier enfilade rifle cannon dead wounded outnumber hale close skirmisher least occasion boer briton find side same rock handful man torment endurance spring sign enough thorneycroft man huge physique rush forward advance boer may yell command here allow surrender firing could exceed gallantry louis botha s man push attack again again make way british firing line expose recklessness exception grand attack ladysmith unique experience two o'clock rush trench occupy fusilier secure survivor two company prisoner subsequently drive again detached group south lancashires summon surrender surrender cry colour-sergeant nolan will dead body hour hour unintermitting crash shell rock groan scream man tear burst most horrible wound shake troop badly spectator see shell pitch rate seven minute crowded plateau marvel endurance hold devoted man post man wound wound wound again still fighting never inkerman grim soldier s battle company officer superb captain muriel middlesex shoot check give cigarette wounded man continue lead company shoot again brain scott moncrieff same regiment disabled fourth bullet hit grenfell thorneycroft s shoot exclaim s right s much second wound make remark can get right third kill ross lancasters crawl sickbed find dead furthest crest young murray scottish rifle drip five wound still staggered man man worthy such officer retreat retreat yell front line drive regiment weakling hang-backs many man wander reverse slope face death top body british troop never stand firm more fiery ordeal fatal hill position bad effort officer man could mend murderous dilemma fall cover boer rifleman would rush position hold ground horrible shell fire must continue mean answer gun hill front boer position few five battery th th rd rd st howitzer ridge intervene boer gun shell spion kop ridge strongly entrench naval gun distant mount alice could range very long position boer gun uncertain artillery situate could save infantry horrible scourging endure remain debated question british gun could take top mr winston churchill soundness judgment frequently demonstrate war assert might venture contradict personally present venture think strong evidence show could blast measure possible time captain hanwell th r.f.a day battle very utmost difficulty help four horse get light maxim top opinion artillery officer feat impossible path prepare night fall colonel sim despatch party sapper clear track prepare two emplacement top advance meet retire infantry day reinforcement push hill two full brigade draw fight side ridge lyttelton send scottish rifles reach summit add share shamble top shade night close glare burst shell become more lurid man lie extend rocky ground parch exhaust hopelessly jumble exception dorsets cohesion may superior discipline less exposure fact khaki differ somewhat colour twelve hour terrible experience strange effect many man daze battle-struck incapable clear understanding incoherent drunkard lie overpower drowsiness most doggedly patient long-suffering mighty longing water obliterate emotion evening fall most gallant successful attempt make third battalion king s royal rifles lyttelton s brigade relieve pressure comrade spion kop order draw part boer fire ascend northern side carry hill form continuation same ridge movement mean more strong demonstration rifleman push breathless victorious stand very crest position leave nearly hundred dead die show path take advance much desire recall moment buchanan riddell brave colonel stand read lyttelton s note fall boer bullet brain make more gallant leader die live head regiment chisholm dick-cunyngham downman wilford gunning sherston thackeray sitwell maccarthy o'leary airlie lead man gate death fine exploit rd rifle fine bit skirmishing finer bit climb finer bit fighting never see say brigadier certain lyttelton throw two regiment fight pressure hill-top might become unendurable seem also certain hold position rifle gain boer would never reoccupied spion kop now shadow night shell burst thickly plateau much-tried thorneycroft make mind hold such day endure now friendly darkness remove shattered force could see discouragement boer preparation make retirement would hold ground hide horror own loss too apparent forty cent man thirteen hundred dead die grim sight wide-spread battle-field number heap confine space single high rock whole litter broken shattered body can see groan stricken rise long drone chorus ear iron mind indeed can resist such evidence disaster hard age wellington able survey four thousand body pile narrow compass breach badajos resolution sustain knowledge military end fall accomplish task unfinished doubtful even steadfast soul would flinch completion thorneycroft see frightful havoc day shrink thought such better six battalion safely hill mop morning say give word retire meet troop stagger tell route mixed array steadily order long thin line trudge darkness parch lip would articulate whisper water water toil way bottom hill form regiment more march camp morning blood-spattered hill-top pile dead wound hand botha man valour perseverance deserve victory win doubt now a.m morning botha know rifle carry burger s position regard affair hopeless more astonished find report two scout victory defeat come shall sum such action save gallant attempt gallantly carry gallantly meet side result artillery fire war disappointing spion kop question boer gun win action keen disappointment home tendency criticise battle harshness difficult now evidence command say leave undone could alter result thorneycroft know know would keep grip hill face find difficult understand momentous decision whole operation depend leave entirely judgment morning simple lieutenant-colonel boss cry fusilier historian can repeat question general warren bottom hill ascend determine place still hold might send wearied troop bring small number fresh order sapper deepen trench try bring water gun divisional commander lie hand rein critical instant relieve weary man struggle hard day subsequent publication official despatch serve little purpose save show want harmony buller warren former lose confidence subordinate course operation paper general buller express opinion warren s operation more dashing would find turn movement leave comparatively easy matter judgment would probably concurrence most military critic add th ought assume command see thing indeed see blame now discredit general warren estimation troop shoot withdraw tugela lose confidence consequence might very serious must leave high authority argument sound need high authority common-sense say argument absolutely unsound consequence could more serious operation miscarry ladysmith remain unrelieved such want success must case discredit warren eye troop subordinate discredit chief step conduct critical operation personal controversy may suffer remain pigeon-hole never draw account crowding four thousand troop space might afford tolerable cover five hundred loss action very heavy few fifteen hundred kill wound miss proportion kill being account shell fire abnormally high lancashire fusilier heavy sufferer colonel blomfield wound fall hand enemy royal lancasters also lose heavily thorneycroft s man hit engage imperial light infantry raw corp rand refugee endure baptism fire lose man officer loss particularly heavy kill wound boer return show kill wound may truth shell fire british loss might much more general buller lose nearly two thousand man cross tugela purpose still unfulfilled risk loss large part force storm ridge front recross river try easy route elsewhere surprise disappointment public army choose latter course january th fall unmolested boers side tugela must confess retreat admirably conduct military feat bring man gun store safety broad river face victorious enemy stolid unmoved impenetrable demeanour restore serenity confidence angry disappointed troop might heavy heart public fortnight s campaign endurance great loss hardship ladysmith reliever find start buller still hold commanding position mount alice show such sacrifice such exertion more come weary pause ladysmith sick hope defer wait gloomily half-rations horse-flesh movement south chapter vaalkranz general buller troop appear dismay failure plan heavy loss entail movement culminate spion kop soldier grumble true let swear even cost two-thirds number could would make way labyrinth hill fringe death doubtless might first last general show great say exaggerate respect human life intention win path mere slogging chance find less bloody mean morrow return astonish army empire announce find key position hope ladysmith week rejoice assurance shrug shoulder careless friend foe stolid buller proceed work new combination few day reinforcement trickle more make loss precede week battery horse artillery two heavy gun two squadron th hussar infantry draft number twelve fourteen hundred man come share impending glory disaster morning february th army sally forth more try win way ladysmith know enteric rife town shell bullet typhoid germ strike terrible proportion garrison ration starved horse commissariat mule run low comrade many case link battalion such strait fifteen mile buller s soldier high motive brace supreme effort previous attempt line immediately west spion kop follow east spion kop would come high mountain call doornkloof two peak lie low ridge call brakfontein small detached hill name vaalkranz buller s idea could seize small vaalkranz would enable avoid high ground altogether pass troop plateau still hold ford potgieter s command country heavy gun mount alice swartz kop could pass troop will would make noisy demonstration brakfontein suddenly seize vaalkranz hope hold door open passage ladysmith get gun swartz kop preliminary necessary difficult road cut sailor engineer gunner work will general direction majors findlay apsley smith mountain battery two field gun six naval pounders sling steel hawser sailor yeo-hoing halliard ammunition take hand six o'clock morning th gun open furious probably harmless fire brakfontein spion kop boer position opposite shortly feigned attack brakfontein commenced sustain much fuss appearance energy ready development true wynne s brigade woodgate s recover already spion kop experience carry part plan support six battery field artillery howitzer battery two naval gun three hour later telegram way pretoria tell triumphantly burgher drive attack never mean forward infantry retired first artillery alternate battery preserve beautiful order decorum last battery th remain receive concentrated fire boer gun envelop dust explode shell spectator could see gun here limber whirl death quietly walk bucket place gunner draw wagon horse perish effect leisurely contemptuous withdrawal gallantry gunner most striking feature war never more conspicuous feint brakfontein attention boers concentrate lancashire man pontoon bridge suddenly throw river place call munger s drift mile eastward three infantry brigade hart lyttelton hildyard mass ready let slip false attack sufficiently absorbing artillery fire swartz kop gun also battery withdraw brakfontein demonstration turn suddenly crash effect seventy piece real object attack isolated vaalkranz doubtful position subject terrific bombardment weight metal throw single gun great whole german battery day last great war pounders pounders prince kraft discourse would seem toy mighty howitzer s hillside sharded great flake doubtful terrific fire inflict much injury cunning invisible rifleman contend midday infantry begin stream bridge most gallantly efficiently construct warm fire party sapper command major irvine attack lead durham light infantry lyttelton s brigade follow st rifle brigade scottish rd rifle support never old light division peninsular fame spanish hillside great spirit dash descendant face slope vaalkranz open order move plain superb disregard crash patter shrapnel flitting figure spring cover cover stoop darting crouching run glass spectator swartz kop could see gleam bayonet strain furious rush man summit last boer drive trench position gain little else seven officer seventy man lie kill wound boulder few stricken boer five unwounded prisoner string basuto pony poor fruit victory arid hill much hope little gain advance incident occur more picturesque character usual modern warfare invisibility combatant gun absorption individual mass rob battle-field episode adorn justify occasion boer gun cut british advance fly suddenly cover hare tussock race safety plain here wind horse stretch utmost driver stoop lash little gun bound right left british shell burst lyddite shrapnel crash rive lip hollow gallant gun vanish few minute bang more british advance cheer shout laughter british infantryman watch race shelter sporting spirit rise high racial hatred hail gone ground whoop final disappearance gun durham clear path regiment lyttelton s brigade follow hard heel night firmly establish hill fatal slowness mar general buller s previous operation again prevent complete success twice least course operation evidence sudden impulse drop tool midst task more day colenso order give early hour whole force retire gun might cover infantry fire withdraw nightfall abandon also critical moment action vaalkranz original scheme operation plan adjoining hill call green hill partly command vaalkranz carry also two make complete position singly very bad neighbour aide-de-camp ride inquire general buller time come advance reply enough day leave essential portion original scheme result miscarry speed most essential quality carry plan successfully must always attack defence know blow come distribute man gun cover mile ground attacker know will hit screen outpost can mass force throw whole strength mere fraction enemy order must quick tiger spring must tear centre line flank can come assistance time give long line can concentrate scattered gun can mass line defence can reduplicate great advantage attack possesses throw second third attempt buller british movement slow enemy slow most mobile army could still always make disposition choose warren s dawdling first day movement end spion kop might effort condone account possible difficulty supply would strain ingenuity most charitable critic find sufficient reason lethargy vaalkranz daylight come little four operation commence seven lyttelton s brigade storm hill two more long evening officer chafe soldier swear busy boer work furiously bring gun bar path must take general buller remark day two late way quite easy might deduce fact aid balloon brigade occupy vaalkranz erected sangars dug trench morning th position british force dissimilar spion kop again thousand man hill-top expose shell fire several direction gun hill support two point situation modify favour hence escape loss disaster more extended position enable infantry avoid bunch respect situation parallel find fortnight original plan taking vaalkranz first step outflanking brakfontein roll whole boer position first move british attitude become defence attack general ultimate effect operation may question contemplation annoy bewilder extreme present position february th river hill single british brigade expose fire enormous gun pound creusot long long toms station doornkloof several small gun pom-pom spit nook crevice hill side seventy-two gun large small very noisy impotent too much say appear boer way revolutionise idea regard use artillery bring fresh healthy common-sense bear subject unduly fetter pedantic rule boer system single stealthy gun crouch none can see british system six brave gun come action line full interval spread accurate dress visible man always remember say artillery maxim gun gun pretty field-day obvious business let many duel six boer gun sixty british declare black powder useless hide gun smoke must betray smokeless powder gun invisible detection powerful glass dust trail recoil officer able localise gun fight boer six gun line kopje distant rock would difficult say again british tradition favour plant gun close very action vaalkranz two large gun place single shell burst would disable officer place disregard vital matter most obvious dictate common-sense would probably shock want technical smartness irregularity routine drill over-elaboration trifle want grip common-sense adaptation new idea most serious damaging criticism can level army function infantry shoot act spearmen middle ages first duty artillery possible invisible two lesson drive home often war even hidebound conservatism can hardly resist lyttelton s brigade hold vaalkranz three part compass come big shell little shell constant shower long-range rifle bullet useful woolwich common draw impose mass man two infantry division two brigade cavalry strain leash prepare shed blood spruits run red could win way half-starved comrade wait happen hours pass happen occasional shell big gun plump freak gunnery lob slowly division man whoop throw cap pass gun swartz kop range nearly five mile toss shell monster doornkloof finally blow powder magazine applause infantry army picnic spectacle man vaalkranz spite sangar trench cross fire find feint demonstration side come draw concentrated fire position sudden alarm western end hill stoop bearded figure slouch hat bandolier right ridge could stop cleverly advance conduct fiery rush durhams rifles clear crest again prove more much strong defence attack nightfall find position unchanged save pontoon bridge construct day hildyard s brigade march relieve lyttelton s come rest cover swartz kop gun loss two day two hundred fifty trifle aim gain excessive mere demonstration night hildyard s man supplement defence make lyttelton tighten hold hill futile night attack cause instant change spade rifle morning find boers naturally would bring outlying gun tired soldier regret labour night again demonstrate innocuous thing severe shell fire position extend chance cover total forty kill wound strong brigade result long day incessant cannonade nightfall come conclusion gun too many way too hard come high hope order withdraw more accursed river vaalkranz abandon hildyard s brigade seethe indignation order more camp chapter buller s final advance heroic moment siege ladysmith witness repulse great attack epic end dramatic instant story fall anticlimax crowded hospital slaughter horse sporadic shell fire six week inactivity brave garrison endure sordid evil steadily grow inconvenience misfortune misfortune misery south hear thunder buller s gun hill town watch pale face bated breath tragedy spion kop preserve firm conviction very little more would transform salvation heart sink sinking cannonade rise again roar vaalkranz vaalkranz also fail wait majesty hunger weakness help come already narrate general buller make three attempt relief city general incline despair now stimulate despatch lord roberts army mean incline despair immensely cheer good news kimberley side general army prepare last supreme effort time least soldier hope would permit burst way help starve comrade leave bone hill face long ask fight finish now general buller try boer centre try extreme right now try extreme left obvious advantage side make surprising first attempt first place enemy s main position flank hlangwane mountain south tugela case defeat river run second hlangwane mountain point boer position colenso could certainly enfilade fruit victory would great flank finally operation could conduct great distance railhead force would expose little danger flank attack communication cut case spion kop advance potent consideration put single fact turning boer right would threaten freestaters line retreat whole balance advantage lie entirely new attempt whole army advance premonition success example war give endure quality british troop none more striking absolute confidence whole hearted delight three bloody repulse set forth venture february th movement start transfer great part force extreme left centre right th lyttelton s formerly clery s second division warren s fifth division come eastward leave burn murdoch s cavalry brigade guard western side th lord dundonald colonial cavalry two battalion infantry battery make strong reconnaissance hussar hill several hill would occupy order turn position hill take abandon again general buller use hour observatory long-range action retire cavalry boer end few loss side buller see hour two spend telescope hussar hill evidently confirm view two day later february th whole army set forth point morning th twenty thousand man concentrate side spur eminence th heavy gun position ready advance face now formidable boer line hlangwane hill green hill would certainly cost several thousand man take direct storm boer flank hill monte christo cingolo appear extreme boer position plan engage attention trench front terrific artillery fire threat assault same time send true flank attack carry cingolo ridge must take hill could approach th early morning first tinge violet east irregular cavalry second division lyttelton s wynne s brigade start widely curving flanking march country pass broken trooper lead horse single file would find helpless face resistance fortunately cingolo hill very weakly hold evening horseman infantry firm grip thus turn extreme left flank boer position mountainous fortress mount boer force mobile open position such face methuen very hard require great celerity movement find flank succession hill evident hill must mark extreme end line buller find cingolo answer movement throw flank face new position even now boer leader apparently realise main attack possible intervention river make difficult send reinforcement may certain task british find await th prove easy dare hope honour day rest hildyard s english brigade east surrey west surrey west yorkshires nd devon open order rapid advance take advantage cover good usual south african warfare gain edge monte christo ridge swiftly clear crest least regiment engage devon nerve thought own first battalion wait ladysmith capture hill make line trench face buller untenable able advance barton s fusilier brigade take possession whole boer position hlangwane green hill great tactical victory trophy show save worthless debris boer camp very great strategical victory give whole south side tugela also mean command gun great deal north side include colenso trench block way long hundred seventy kill wound fourteen kill trivial price such result last capture ridge exultant troop could see haze lie roof ladysmith besiege heart beat high hope turn glass distant mottle patch tell comrade approach february th british firmly establish whole south bank river hart s brigade occupy colenso heavy gun push more advanced position cross river operation question arise cross wisdom come experience show now would infinitely cross extreme left flank advance line turn strong pieters position just already turn colenso absolutely master card hand refuse play win game more tedious perilous process assumption seem make hypothesis can understand fact enemy demoralise position would strongly hold flanking advantage abandon direct advance order colenso involve frontal attack pieters position february st buller throw pontoon bridge river colenso same evening army begin cross evident boer resistance mean collapse wynne s lancashire brigade first find hotly engage nightfall low kopje front blaze musketry fire brigade hold own lose brigadier second month rank file morning main body infantry pass army absolutely commit formidable unnecessary enterprise fight way straight ladysmith force front weaken number morale thousand freestaters leave order defend own country advance roberts rest depress much news allow leader reach boer tenacious fighter many brave man still fall buller white shake hand high street ladysmith first obstacle face army cross river belt low rolling ground gradually clear advance infantry night close advance line boers british close incessant rifle fire maintain morning more point small body desperate rifleman charge right bayonet infantry morning find still hold position line more more infantry come gun gun roar action begin push stubborn enemy northwards st dorsets middlesex somerset bear heat day nd royal lancasters follow south lancashires take running would take patience also space kinglake scramble broken fight trace doings group man strive struggle rifle fire day steady advance maintain low kopje evening face more serious line pieter s hills operation carry monotony gallantry always same extended advance always same rattle mauser clatter pom-pom ridge always same victorious soldier barren crest few crippled boer many crippled comrade expensive triumph bring goal now advance tide lap base pieter s hill could gather volume enough carry issue long-drawn battle fate ladysmith hang question brigadier fitzroy hart assault entrust way singular picturesque type evolve war dandy soldier always picture neatness top helmet heel well-polished brown boot bring military matter same precision affect dress pedantic accuracy actually battle colenso drill irish brigade hour lead action throw marker deadly fire order change close extended formation might academically correct heavy loss brigade action extent ascribe affect popularity man come know romantic bravery whimsical soldierly humour dislike change admiration personal disregard danger notorious reprehensible general hart ask action see know will find ahead skirmish line will see stand rock answer bear charmed life danger general hart say aide-de-camp good-bye cry fellow grim humour run nature gravely record widely believe line regiment hill-top order teach shrink fire laughter irishman walk open file firing line hold laggard ear man put such spirit irish brigade army valiant man none hold such record rush quick rush long stay short time cover say shrewd military observer hart brigade give task clear way ladysmith regiment take perilous enterprise st inniskilling fusilier nd dublin fusilier st connaught rangers imperial light infantry whole form famous th brigade already extreme british advance now move forwards durham light infantry st rifle brigade lyttelton s brigade come take place hill take lie right soldier compel pass single file heavy fire more mile reach spot seem enterprise short already sixty comrade assemble begin cautious advance line trench sangars seam brown slope time able keep cover casualty comparatively few now last evening sun throw long shadow hill lead regiment inniskillings find utmost fringe boulder clear slope main trench enemy shrapnel spurt great lyddite shell crash could dimly see line bearded face black dot slouch hat yell inniskillings spring carry rush first trench charge desperately onwards second supremely dashing attack supremely steady resistance gallant deeds boer never fight good february evening such smash shell fire live mortal never endure stand doggedly hardy man veld fire fast true fiery rank irishmen yell stormers answer remorseless roar mauser deep-chested shout farmer surge infantry fall rise dash bull-headed crackle line trench still bearded face glare edge still sheet lead pelt rank regiment stagger come staggered again overtake support company dublin connaughts come staggered more finally dissolve shred run swiftly cover thread way stricken comrade never earth retreat survivor less reason ashamed hold utmost capacity human endurance colonel ten officer more regiment lie fatal hill honour honour also gallant dutchman root trench face rush fury such onslaught today tomorrow soldier thank god battle worthy foe thing repulse british soldier rout few hundred yard horrible ordeal magersfontein highlander reform military body now irishman fall cover hold grimly ground win would know advantage defence attack come assault line tenacious man now hour victory exultation friend boer friend boer attempt skilfully too move flank party sweep position fire brigade sorely hurt hold difficulty find morning th still lie ground win loss very heavy colonel thackeray inniskillings colonel sitwell dublins three major twenty officer total six hundred actually engage take such punishment remain undemoralised supreme test troop can put could loss avoid follow original line advance monte christo perhaps turn enemy s left hill way take war game can play stake lose pay forfeit game fair good player pay good grace attack prepare deliver miscarry account excellence defence prove more prove often valour discipline will avail frontal attack brave coolheaded man arm quick-firing rifle irish brigade assault railway hill attack make left probably mean demonstration keep boer reinforce comrade actual attempt line such cost life least brave soldier colonel thorold welsh fusiliers fall thorold thackeray sitwell evening can say british colonel give man lead army now deadlock railway hill bar way hart s man could carry assault hard say could th find two army face critical point irishmen still cling slope hill boer line top fierce rifle fire break day side cover lie low troop support suffer somewhat random shell fire mr winston churchill leave record own observation three shrapnel shell fire venture reverse slope hill account nineteen man four horse enemy can never know hard three shell hit may also believe artillery fire often less futile appear general buller now realise mere rearguard action boer fight army stand doggedly bay revert flanking movement event show never abandon hart s irish brigade present right army new plan masterly keep hart pin boer point move centre leave river envelope left wing enemy manoeuvre hart become extreme left extreme right irish brigade would hinge whole army turn large conception finely carry th day futile shell fire plan future heavy gun get more monte christo ridge hlangwane preparation make throw army west east enemy still snarled occasionally snap front hart s man four company nd rifle brigade protect flank position remain secure meantime contretemps outpost boer leave give withdraw wounded unfortunate fellow hundred lain line agony thirst thirty-six hour most painful incident campaign now th armistice proclaimed crying need survivor attend same day heart soldier sink see stream wagon gun cross river more foil again was blood brave man shed vain grind tooth thought high strategy forward forward know way proud heart wish th occupy large movement troop complete reversal tactic necessitate screen heavy artillery fire british right become left leave right second pontoon bridge throw old boer bridge hlangwane pass large force infantry barton s fusilier brigade kitchener s vice wynne s vice woodgate s lancashire brigade two battalion norcott s formerly lyttelton s brigade coke s brigade leave colenso prevent counter attack left flank communication way hart durham st rifle brigade hold boer front main body army rapidly swing left flank morning th place new attack opposite point troop mass three boer hill may convenience sake call barton s hill army formerly situate assault hill would matter extreme difficulty now heavy gun restore commanding position could sweep side summit recover initial advantage morning sunlight barton s fusilier cross river advance attack scream canopy shell darting crouching gleam bayonet sparkle summit masterful artillery work first long step take last stage relief ladysmith loss slight advantage enormous gain summit fusilier sting sting again cloud skirmisher cling flank hill grip firm grow firm hour three boer hill take eastern now hand british furthest western irish brigade still crouch ready moment final spring would take few hundred yard separate trench two intervene central hill untouched could carry whole position would now final effort turn gun gun monte christo gun hlangwane turn rifle rifle barton s man rifle hart s man carbine distant cavalry scalp crown machine-gun fire now lancashire man norcott s man summit glorious death hill suffering comrade await put bullet man fire spirit worth last hour fail now fail win hair white blood will still run warm think morning s work long drama draw end short day s work show end never doubt hardly instant advance waver point extended line supreme instant natal campaign wave wave long line infantry shimmer hill leave lancasters lancashire fusiliers south lancashires york lancasters burr north country oath racing summit spion kop thousand comrade call vengeance remember man eye lancashire watch cry gallant maccarthy o'leary old th swept dead body mark way take right east surrey cameronians rd rifle st rifle brigade durhams gallant irishmen sorely stricken eager press upwards onwards boer fire lull cease run wild hat-waving man hlangwane upland see silhouette active figure stormers sky-line know position theirs exultant soldier dance cheer ridge sun set glory great drakensberg mountain also night set hope boer invader natal doubt chaos blood labour come last judgment low swallow high world man twentieth seventeenth century fortnight fight weary troop throw night assurance last door ajar light break more effort would open line hill take extend great plain bulwana evil neighbour wrought such harm ladysmith more pieters position fall buller s hand th remainder become untenable boers lose five hundred kill wound prisoner footnote accurate figure will probably never obtain well-known boer pretoria inform pieters most expensive fight whole war seem british general man more action would bring safely ladysmith here miscalculate often miscalculate optimistic side campaign please find hope less reality boer beat fairly beaten disheartened will always subject conjecture entirely strength natal campaign news cronje disaster western side warn must draw east own part believe honour lie gallant man natal move line would cronje cronje force way triumph ladysmith now long-drawn story draw swift close cautiously feel way fringe horse british push great plain delay here crackle musketry find always obstacle give way vanish approach last seem clear dundonald really barrier horseman beleaguered city squadron imperial light horse squadron natal carabineer ride gathering twilight ladysmith picket challenge approach cavalry gallant town save hard say show great endurance rescue rescuer town indefensible lurk hollow commanding hill hold day endure two assault incessant bombardment end owe failure heavy ammunition unable make adequate reply calculate shell fall town two successful sortie destroy three enemy s heavy gun press hunger horseflesh already run short decimate disease more case enteric dysentery hospital time total number admission nearly great total number garrison one-tenth man actually die wound disease ragged bootless emaciate still lurk gaunt soldier martial spirit warrior day relief set forth pursue boer help lead leave record most piteous sight see waste man stoop rifle gasp pressure accoutrement stagger retreat enemy verestschagen might find subject indomitable man emaciate horse pursue formidable foe god s mercy fail overtake record besieged force great relieving army less black depth despondency failure struggle absolute success colenso lose man spion kop vaalkranz now last long-drawn effort more total loss man more cent whole army particular regiment suffer horribly dublin inniskilling fusilier head roll honour five officer cent man leave standing lancashire fusilier royal lancasters hard hit speak buller s power win hold confidence man face repulse repulse soldier still battle steadily command march rd buller s force enter ladysmith state line defender heroism dublin fusilier put van procession tell soldier line street see five officer small clump man remains strong battalion realise first time perhaps relief cost many sob child cheer cheer stream brave man flow hour bank form man brave purpose war garrison useless month rest food would necessary could ready take field more riddle tugela last solve even now light shed matter hard apportion praise blame cheerful optimism symons must lay blame original entanglement man mortal lay life mistake white week country could would alter main fact military situation good commit two error brilliantly two point finally conduct defence tenacity gallantry praise fortunately develop absolutely desperate affair massena s defence genoa few more week would make military tragedy fortunate troop command old soldier india footnote officer high command ladysmith tell illustration nerve discipline troop false alarm boer trench matter continual occurrence beginning end siege single occasion british outpost make mistake exceedingly fortunate officer french operation siege archibald hunter ian hamilton hedworth lambton dick-cunyngham knox courcy hamilton good man true stand long could stand side fortunate commissariat officer office colonels ward stoneman much trench sangars caesar s camp siege win buller white take situation find know own belief line tugela true defence natal reach africa ladysmith already beleaguer troop abandon scheme direct invasion hurry extricate white s division might more rapidly extricate keep original plan question will long furnish excellent subject military debate buller november know ladysmith capable hold march conceivable whole army corp many more troop care summon england would make such advance four month free state would necessitate abandonment sieges kimberley ladysmith boers persist siege could possibly place more man orange river face buller could first week december methuen s force french s force gatacre s force natal force exception garrison pietermaritzburg durban would assemble reserve sixty thousand man colony sea ready fill gap advance move flat country plenty flanking room probable would bloemfontein christmas vaal river late january could boer might remain ladysmith learn capital gold mine take absence might abandon siege trek defend own home appear civilian critic would least expensive mean fight strain come somewhere long struggle ladysmith may mean more certain complete collapse future least plan actually adopt save natal total devastation must count great deal take line buller set task slow deliberate pertinacious fashion can deny pertinacity largely stiffening counsel roberts soldierly firmness white refuse acquiesce suggestion surrender let acknowledge buller s hard problem war solve mere acknowledgment soften criticism singular thing proceeding show quality generally attribute want very point public imagine characteristic reputation downright john bull fighter would take punishment give slog way wince reason attribute particular strategical ability matter fact set colenso attempt cross spion kop enterprise withdrawal compromised army vaalkranz cross clever feint brakfontein final operation especially complete change front third day pieters strategical movement largely conceive admirably carry hand hesitation push onwards disinclination take risk endure heavy punishment even case temporary failure consistent characteristic generalship vaalkranz operation particularly difficult defend charge needlessly slow half-hearted saturnine fighter call prove exceedingly sensitive life man admirable quality occasion spare to-day needlessly imperil tomorrow victory very moment display quality mar two cavalry brigade hand push pursuit routed boer gun endless stream wagon true might lose heavily true also success might end boer invasion natal life trooper would spend such venture cavalry use pursue retire enemy encumber much baggage day indeed past relief ladysmith stir people empire save perhaps subsequent relief mafeking generation even sober unemotional london find soul flutter joy man woman child rich poor clubman cabman join universal delight thought garrison privation impotence relieve impend humiliation lain dark many month spirit weigh subject present thought too painful general talk now instant shadow lift outburst rejoicing triumph gallant boer own escape humiliation knowledge blood son shed vain conviction dark hour now pass light peace dimly break london rang joy bell march morning bell echo town hamlet tropical sun arctic snow flag britain wave chapter siege relief kimberley already narrate arrival army corps england great part draft natal western side start lord methuen perilous enterprise relief kimberley also show three expensive victory lord methuen s force meet paralysing reverse compel remain inactive twenty mile town come succour describe succour eventually arrive attention must pay incident occur city direct assure reason apprehending kimberley part colony contemplated event will danger attack mr schreiner opinion fear groundless anticipation matter entirely foundation such official reply remonstrance inhabitant shadow war dark appeal help fortunate progressive british town usually capacity thing intervention official kimberley particularly lucky centre wealthy alert beers company lay sufficient ammunition supply prevent town helpless presence enemy cannon popgun fire pound shell short range garrison contain seven hundred regular remainder mostly untrained miner artisan sprinkling dangerous man northern war nerve knowledge ground defend essential empire ladysmith more strategic position kimberley unique centre rich tract ground size whole world loss would heavy blow british cause enormous encouragement boer october th several hour expiration kruger s ultimatum cecil rhodes throw kimberley remarkable man stand future south africa clearly dopper boer stand past feature character trait may extravagance call napoleonic restless energy fertility resource attention detail wide sweep mind power terse comment recall great emperor simplicity private life midst excessive wealth finally want scruple ambition further show example enormous donation irish party make bid parliamentary support story jameson raid certain cynicism mind grim humour complete parallel rhodes napoleon peace consolidation south africa free most progressive form government large object expend energy fortune development country conceivable respect building railway importation pedigree bull engage unremitting attention october th fifty thousand inhabitant kimberley first hear voice war rise fall succession horrible scream groan travel veld outlying farmer marvel dreadful clamour siren hooter great mine endure rifle cannon hunger say wild whoop siren try nerve most boer scattered band horseman thick town block railroad raid cattle outskirt make attempt rush defence garrison civilian military approach four thousand number lie close rifle pit redoubt wait attack never come perimeter defend eight mile heap tailing make admirable fortification town none inconvenient height such bad neighbour ladysmith picturesque surroundings favourable defence october th garrison find attack make determine reconnaissance mount force most work loss fall consist diamond fields horse small number cape police company mounted infantry body call kimberley light horse two hundred seventy volunteer force major scott-turner redoubtable fighter feel way north come touch boer latter much superior number manoeuvre cut arrival two company north lancashire regiment turn scale favour lose three kill twenty-one wound skirmish boer loss unknown commander botha slain november th commandant wessels formally summon town assert give colonel kekewich leave send woman child officer blame take advantage permission least communicate civil authority matter fact charge rest misapprehension wessels letter distinction make africander english woman former being offer asylum camp offer make know dozen person take advantage suggestion case english carry promise would convey orange river compliance would put helpless hostage hand enemy publish message usual publish such official document offer show mr rhodes concur impossibility accept difficult allude subject touch painful notorious fact exist siege considerable friction military authority section civilian mr rhodes chief characteristic rhodes bear form restraint very badly chafe mightily unable thing exact way consider may napoleon peace warmest friend could never describe napoleon war military forecast erroneous management jameson fiasco certainly inspire confidence judgment concerned intention good good empire heart may freely grant motive lead cabal even threaten military governor attempt force lord roberts s hand military operation most deplorable credit may give aid military give good grace garrison would commandeer fact town would more united strong presence colonel kekewich chief staff officer major o'meara much plague intrigue boer november th bombardment town commence nine pounder gun artillery garrison could give adequate reply result fortnight s fire seven hundred shell discharge loss two non-combatant question food recognise more importance enemy s fire early relief appear probable advance methuen s force already know pound bread two ounce sugar pound meat allow head small child scarcity milk tell tragic effect ladysmith mafeking kimberley hundred innocent sacrifice november th red-letter day garrison make sortie impression methuen assist operation attack make boer position force consist detachment light horse cape police work brilliantly successful actual storming redoubt carry forty man four kill bring thirty-three prisoner proof victory boer gun usual escape brilliant affair scott-turner wound prevent three day later lead sortie disastrous first successful save very exceptional circumstance modern warfare long odds always defence garrison would probably good advise refrain attack fortification enemy truth baden-powell learn also game tree hill temporary success british blow fierce mauser fire lose indomitable scott-turner twenty-one brave companion kill twenty-eight wound belong colonial corp empire may reflect pride people cause mainly fight show gallantry devotion worthy sacrifice make again siege settle monotonous record decrease ration expectation december come sign hope world southern horizon little golden speck shimmer blue african sky methuen s balloon gleaming sunshine morning low grumble distant cannon sweet music listening citizen day pass further news more week learn bloody repulse magersfontein help more indefinitely postpone heliographic communication open relieve army record first message flash south question number horse inconceivable stupidity cite example military levity incapacity course object question test really communication garrison must confess town seem contain very querulous unreasonable people new year find beleaguered city reduce quarter pound meat head health inhabitant begin break confinement interest keenly arouse attempt make beers workshop build gun might reach opponent remarkable piece ordnance construct american name labram help tool manufacture purpose book find town take shape eventually lb rifled gun prove most efficient piece artillery grim humour mr rhodes s compliment inscribe shell fair retort view openly express threat enemy case capture would carry cage pretoria boer hold time unexpected piece ordnance prepare terrible answer february th enormous gun throw lb shell open kamfersdam four mile centre town shell follow evil precedent german fire fort thickly populated city day night huge missile explode shatter house occasionally kill maim occupant thousand woman child convey mine electric-lighted tunnel lie comfort safety surprising revenge boer extraordinary chance few man kill gun ingenious labram construct pounder even more singular chance leon responsible bring big boer gun strike immediately long-range rifle-shot garrison historian must content give tame account siege kimberley thing tame indeed siege misnomer investment blockade such inhabitant become very restless never prospect surrender utmost impatience begin manifest protracted delay part relief force later understand cunningly kimberley use bait hold enemy final preparation make destruction last great day come record dramatic meeting mount outpost defender advance guard reliever advent seem equally unexpected friend foe skirmish progress february th party kimberley light horse boers new body horseman unrecognised side appear plain open fire enemy stranger ride patrol dickens k.l h mean shoulder-strap ask mean kimberley light horse new zealanders macaulay wild dream future much-quoted new zealander never picture head rescue force relief british town heart africa population assemble watch mighty cloud dust roll south-eastern horizon sweep westward reddish heart hopeful fearful see huge bank draw assault whole cronje s army thought pass many mind dust-cloud thin mighty host horseman spur extended far-flung rank glint spearhead gleam scabbard tell hussar lancers denser bank flank mark position whirling gun wearied spend hundred mile ride dusty rider panting drip horse take fresh heart see broad city sweep martial rattle jingle cheering crowd shout tear french rode kimberley trooper encamp town know bolt prepare launch narrative must beginning month period methuen man still face cronje entrenched force spite occasional bombardment hold position kimberley relieve army french hand operation colesberg clements cape town confer roberts kitchener thence three make way modder river evidently base more largely conceived series operation undertake order draw boer attention thunderbolt fall leave flank strong demonstration end brisk action make early february extreme right cronje s position force consist highland brigade two squadron th lancers co royal engineers nd battery command famous hector macdonald fighting mac call man join regiment private work grade corporal sergeant captain major colonel now still prime manhood find ride head brigade bony craggy scotsman square fight head bulldog jaw conquer exclusiveness routine british service same dogged quality make formidable dervish boer cool brain steady nerve proud heart ideal leader infantry see manoeuvre brigade crisis battle omdurman speak great memory carry engagement field battle turn speech childhood jag rasp homely word brace nerve northern soldier man come india take place poor wauchope put fresh heart gallant sorely stricken brigade four regiment compose infantry force black watch argyll sutherland seaforths highland light infantry leave lord methuen s camp saturday february rd halt fraser s drift pass day koodoosberg day very hot very heavy many man fall never return drift ford find undefended seize macdonald pitch camp south side river send strong party drift seize entrench koodoosberg adjacent kopje lie three-quarters mile north-west drift form key position few boer scout see hurry news come head laager effect message evident tuesday february th boer see assemble north bank morning considerable number begin attack crest hold seaforths macdonald throw two company black watch two highland light infantry fight boer make excellent practice pounder mountain gun rifle fire consider good cover man very deadly poor tait black watch good sportsman gallant soldier wound hardly heal person hit again ve get time dying word blair seaforths carotid cut shrapnel bullet lie hour man company take turn squeeze artery artillery silence boer gun infantry easily hold rifleman babington cavalry brigade arrive camp move north bank river spite fact man horse weary tiring march hope macdonald s force would work boer make attempt capture gun horseman seem realise position party possibility bring considerable coup action come tame conclusion boers retire unpursued attack thursday february th find withdraw same evening own force recall surprise disappointment public home realise direct attention right flank column already produce effect enemy send could leave need great operation pending th brigade return th congratulate lord roberts person th new disposition make destine relieve kimberley inflict blow boer cause never able recover small brown wrinkle puckered eye alert manner lord roberts spite sixty-seven year preserve figure energy youth active open-air life india keep man fit saddle england would sit club armchair hard see wiry figure brisk step lord roberts realise spend forty-one year soldier use regard unhealthy climate carry late life habit martial exercise russian traveller leave record sight surprise most india see veteran commander army ride forth spear carry peg skill practised trooper early youth show mutiny possess fight energy soldier remarkable degree afghan war opportunity prove rare more valuable gift power swift resolution determined execution crisis war army disappear entirely public ken emerge dramatically victor point three hundred mile distant vanish soldier man lord roberts possess remarkable characteristic supreme degree magnetic quality draw merely respect love know chaucer s phrase very perfect gentle knight soldier regimental officer feeling personal affection such unemotional british army never leader course history chivalrous courtesy unerring tact kindly nature unselfish untiring devotion interest endear rough loyal nature would follow much confidence devotion grognards guard case great emperor fear roberts s case many more donga kopje south africa might form grave headstone military reputation being consistently show wide sweep strategy power conceive effect scattered movement great extent country surprise warmest admirer second week february disposition ready follow swift series blow bring boer knee shall describe here exploit fine force cavalry ride hundred mile break heart reddish dustcloud sweep boer besieger hard-pressed kimberley order strike unexpectedly lord roberts make strong demonstration koodoosdrift end boer line withdraw main force forty mile south take rail belmont enslin such secrecy even commanding officer idea whither troop cavalry come french s command colesberg already reach rendezvous travel road naauwpoort thence train force consist carabineer new south wales lancers inniskillings composite regiment household cavalry th hussar mount infantry two battery horse artillery make force nearly three thousand sabre add th th lancer modder river th lancer india scots greys patrol orange river beginning war rimington s scout two brigade mount infantry colonels ridley hannay force latter officer severe skirmish way rendezvous lose fifty sixty kill wound miss five battery horse artillery add force make seven pontoon section royal engineer total number man five thousand night sunday february th formidable force concentrate ramdam twenty mile north-east belmont ready advance two morning monday february th start make long sinuous line night-rider move shadowy veld beat twenty thousand hoof clank steel rumble gunwheels tumbril swell deep low roar surge shingle two river riet modder intervene french kimberley daylight th head force reach waterval drift find defend body boer gun leave small detachment hold french pass man dekiel s drift high stream sweep enemy position considerable force boer come jacobsdal just too late get position resist cross ten minute later matter would much more serious cost very small loss hold side ford midnight whole long column bring bivouac northern bank morning strength force enormously increase arrival more horseman roberts ride give man send-off sight wiry erect figure mahogany face send full fire confidence way march second day february th military operation difficulty thirty long waterless mile could reach modder possible even might fight action win drift weather very hot long day sun beat unclouded sky soldier shade dust-bank ride broad arid plain swell stony hill surround side here extreme distance mount figure move vast expanse boer scout mark amazement advance great array twice man gather sputter rifle fire break left flank great tide sweep carry often desolate land herd mottled springbok grey rekbok could see sweep plain stop curiosity hunter trade stare unwonted spectacle day ride hussar dragoon lancer withered veld man horse droop heat exertion front nearly two mile keep regiment move two abreast open order sight magnificent cloud horseman sweep great barren plain glorious veld catch fire right black cloud smoke lurid heart cover flank beat sun swelter dust overpower gun horse fall trace die pure exhaustion man parch silent cheerful strain eye pierce continual mirage play horizon catch first glimpse modder last sun begin slope west thin line green discern bush skirt bank ill-favoured stream renew heart cavalry push make drift major rimington onerous duty guide force entrust give sigh relief see indeed strike very point aim essential thing movement speed reach point enemy could concentrate oppose depend would find five hundred five thousand wait further bank must anxious eye french watch first regiment ride klip drift boer notice coming transfer pounders might lose heavily force stream time last completely outmanoeuvre come news come broadwood th lancer rush drift small boer force save flight camp wagon supply remain victor night th secure passage modder early morning horse gun splash coffee-coloured water french s force now come level main position boer strike extreme left wing extreme right wing thanks koodoosdrift demonstration fifty mile line naturally very thinly hold save central position magersfontein cronje could denude central position see methuen still wait front case klip drift twenty-five mile magersfontein boer leave wing scatter gather sort cohesion wednesday february th make effort check victorious progress cavalry necessary day rest klip drift kelly-kenny come infantry hold gain day small body boer come ride take position column objective morning advance resume column still forty mile kimberley enemy unknown force four mile french come position two hill long low nek come brisk rifle fire support artillery french stop could even retard disregard boer fire completely cavalry sweep wave wave low nek base hill boer rifleman kopje must see magnificent military spectacle regiment regiment th lancer lead very open order sweep plain gallop pass nek few score horse many man leave forty fifty boer cut pursuit appear very few occasion campaign obsolete absurd weapon sword dead weight bearer now force straight run outpace further force boers may advance direction magersfontein horse come hundred mile four day insufficient food water uncommon sight see trooper walk ease horse carry part monstrous weight saddle gear spite fatigue force press afternoon distant view see reddish plain brick house corrugated roof kimberley boer besiegers clear front night february th relieve column camp plain two mile french staff ride rescued city war cruel cavalry handicap nature country tactic enemy certainly branch service least opportunity distinction work scouting patrolling most dangerous soldier can undertake very nature can find chronicler war correspondent providence always big battalion never campaign more unrecorded heroism heroism picket vedette find way newspaper paragraph large operation war difficult say cavalry cavalry justify existence opinion many tendency future will convert whole force mount infantry little require turn trooper excellent foot soldier show magersfontein th lancer dismount command colonel lord airlie hold threaten flank attack morning little training take cover legging boot rifle carbine would give formidable force twenty thousand man could cavalry great deal more undoubtedly possible many occasion war colesberg diamond hill say here cavalry brave man good horse may expect champion cavalry cause must point occasion cavalry could same number equally brave equally well-mounted infantry will existence cavalry justify lesson south african american civil war light horseman train fight foot type future few more word sequel short sketch siege relief kimberley considerable surprise express great gun kamfersdam piece must weigh many ton could move bullock team rate more two three mile hour elude cavalry indeed surprising circumstance inertia part leader fine example boer tenacity whole course war instant kekewich sure relief muster available man send endeavour get gun already remove retreat cover strong position dronfield hold rifleman light artillery find unable force murray commander detachment remain front morning friday three o'clock weary man horse two french s brigade afoot same object still boer obstinately hold dronfield still position too strong force too extended get exhaust horse night boer abandon excellent rearguard action leave light gun hand cape police gain such start heavy french more important object view could attempt follow chapter paardeberg lord roberts s operation prepare admirable secrecy carry extreme energy aim two different result fortunate enough attain first overpower force cavalry ride boer position raise siege kimberley fate expedition already describe second infantry follow hard heel cavalry hold gain establish cronje s leave flank cut connection bloemfontein portion operation now describe infantry force general roberts assemble very formidable guard leave methuen front line magersfontein contain boer force also leave regiment fight th brigade methuen s action will remember st northumberland fusilier nd yorkshire light infantry nd northampton wing loyal north lancashire regiment stay hold cronje position remain three division infantry ninth make spot constitute way sixth division kelly-kenny th brigade knox oxford light infantry gloucester nd west riding buff th brigade stephenson essex welsh warwicks york seventh division tucker th brigade chermside scots borderers lincolns hampshire norfolks th brigade wavell north staffords cheshires s wales borderers east lancashires ninth division colvile highland brigade macdonald black watch argyll sutherland seaforths highland light infantry th brigade smith-dorrien gordons canadian shropshire light infantry cornwall light infantry two brigade division artillery general marshall first contain th nd th battery colonel hall th st nd colonel mcdonnell howitzer battery naval contingent four gun four pounders captain bearcroft philomel force soon increase transfer guards arrival more artillery number start monday february th amount roughly twenty-five thousand foot eight thousand horse gun considerable army handle foodless waterless country seven hundred wagon draw eleven thousand mule ox collect genius preparation organisation characterise lord kitchener groan creak column arm concentrate ramdam cavalry road infantry rail belmont enslin monday february th cavalry start tuesday infantry press hard first thing secure position cronje s flank purpose th division th kelly-kenny s colvile s push swiftly arrive thursday february th klip drift modder leave cavalry same morning obviously impossible leave jacobsdal hand enemy left flank th division tucker s turn attack town wavell s brigade carry place sharp skirmish chiefly remarkable fact city imperial volunteers find fire first time bear gallantry old train-band descendant loss two kill twenty wound find first time firmly establish enemy s town excellent german hospital thirty forty wound afternoon thursday february th cavalry leave klip drift morning push hard kimberley klip drift kelly-kenny s th division south klip drift wegdraai colvile s th division th division approach jacobsdal altogether british force extend line forty mile same evening see relief kimberley taking jacobsdal also see capture convoy boers dashing exploit strike undoubtedly vulnerable point never clear whence force boer come appear rear occasion seem same body already skirmish hannay s mount infantry orange river join rendezvous ramdam balance evidence come colesberg distant point force command piet wet young two famous brother descend waterval drift ford riet occupy line kopje ought would imagine carefully guard open brisk fire rifle gun convoy ascend northern bank river number bullock soon shoot removal hundred eighty wagon make impossible convoy contain forage provision guard own drift hold colonel ridley company gordons hundred fifty mount infantry artillery certainly seem inadequate force secure most vital vulnerable spot line communication army forty thousand man boers number first five six hundred man position such could attack hand strong enough leave shelter order drive british guard lie extended order wagon assailant keep steady effective fire captain head east lancashire regiment fine natural soldier command british firing line man doubt could hold enemy indefinite time course afternoon reinforcements arrive boer kitchener s horse field battery come restore balance power evening latter swayed altogether favour british tucker appear scene whole th brigade question assault debate positive order arrive lord roberts convoy abandon force return lord roberts need justification decision future course event will furnish napoleon s maxim war concentrate s energy thing time roberts s aim outflank possibly capture cronje s army allow brigade involve rearguard action whole swift-moving plan campaign might dislocate very annoying lose hundred eighty wagon mean temporary inconvenience plan campaign essential thing sacrifice convoy hurry troop original mission heavy heart bitter word fight long abandon charge now least probably few agree wisdom sacrifice loss affair fifty sixty kill wound boer unable get rid store eventually distribute local farmer recover again british force flow country small disaster occur precede day loss fifty man e company kitchener s horse leave guard desert great event come obscure small check incidental war carry immense distance mobile enterprising enemy cronje suddenly become aware net close dark fierce man strive hard make line kopje impregnable must bitter thing abandon trench rifle pit crafty tenacious boer horror cut hereditary instinct father fight horseback enemy foot time last ten week methuen contain front thin line rifleman machine gun throw rest force jacobsdal east would probably attain same result now rumour english flank cronje instantly abandon position plan order restore communication bloemfontein depend supply furious speed draw right wing huge mass horseman gun wagon sweep gap rear british cavalry bind kimberley head british infantry klip drift just room pass dash furious energy wild beast rush trap portion force heavy gun north kimberley warrenton many freestaters also slip return farm remainder number six thousand man majority transvaalers sweep british force movement carry night february th little quicker might conclude aware lumber wagon impede friday morning february th huge rolling cloud dust northern veld move west east tell outpost klip drift cronje s army slip finger lord kitchener command klip drift moment instantly unleash mount infantry direct pursuit knox s brigade speed northern bank river cling right haunch retreat column cronje s man make night march thirty mile magersfontein wagon bullock exhaust impossible absolute abandonment gun store get pursuer deer chase grim old transvaal wolf tooth flash shoulder sight distant white-tilted wagon fire blood mount infantryman send oxford buff west ridings gloucester race river bank glorious virile air african morning kopje ahead sown fierce dopper boer tempting wagon reach body broad plain english hurry suddenly sweep storm bullet long infantry line extend lap flank boer position more terrible duet mauser lee-metford sing st field battery hurry time add deep roar high chorus fine judgment cronje hold last moment safety swift movement rear seize further line two mile again snap eager pursuer day grim weary rearguard stall fiery advance infantry nightfall wagon still untaken pursue force north river must remember numerically inferior pursued simply retard advance enemy give british troop time come knox s brigade splendid work cronje advise inform would leave gun wagon hope swift dash modder might still bring army safety seem underrate british number british activity night friday february th cronje lie northern bank modder store gun still intact enemy front knox s brigade hannay s mounted infantry necessary cronje cross river order line bloemfontein river tend north sooner could cross good south side river considerable british force obvious strategy hurry forward block drift could get river run very deep bank steep might describe small cliff chance horseman less wagon cross point save convenience traffic use year wear slope path shallow british know exactly place block use make few hour success failure whole operation must depend drift cronje mile two distant klipkraal name paardeberg drift wolveskraal drift seven mile cronje push instantly action might get klipkraal man horse bullock equally exhaust long twenty-four hour marching fighting give weary soldier hour rest abandon seventy-eight wagon push daylight farthest three ford wolveskraal drift could reach cross enemy safe klipkraal drift meanwhile secure buff west ridings oxfordshire light infantry spirited little action rapid rush event attract less attention deserve brunt fighting fall oxford lose ten kill thirty-nine wound waste life action small hardly record really very essential campaign lord roberts s energy infuse divisional commander brigadier colonel humble tommy tramp stumble darkness devout faith bobs catch old cronje time mount infantry gallop north south river cross klip drift secure southern end klipkraal thither also come stephenson s brigade kelly-kenny s division knox find morning cronje march northern bank same spot klipkraal safe mount infantry push secure southern end paardeberg drift whither follow same evening stephenson knox remain wolveskraal drift block already smart piece work war wherever french crowning glory movement kimberley head cronje s retreat exertion mount man make relief kimberley already record arrive thursday horse dead beat afoot three o'clock friday morning two brigade three hard work day endeavour capture dronfield position same evening order come french start again instantly kimberley endeavour head cronje s army plead inability many commander might take man horse still fit carry two thousand column least five thousand strong start few hour push whole night horse die rider still column march shadowy veld brilliant star happy chance splendid calculation head straight drift still open cronje close thing midday saturday boer advance guard already kopje command french s man still full fight march thirty mile throw front seize position very eye last drift close cronje get now must crawl trench fight roberts s condition might remain own condition roberts s force close lie alternative meantime still ignorant force find head french make way river occupy long stretch paardeberg drift wolveskraal drift hope force way situation night saturday february th course night british brigade stagger fatigue indomitably resolute crush evasive enemy converge paardeberg highland brigade exhaust heavy march soft sand jacobsdal klip drift nerve fresh exertion word magersfontein fly lip lip rank push twelve mile paardeberg close heel come smith-dorrien s th brigade comprise shropshires cornwall gordons canadian probably very fine brigade whole army push river take position north bank old wolf now fairly surrounded west highlander south river smith-dorrien north east kelly-kenny s division south river french cavalry mount infantry north never general more hopeless plight would possible loophole escape thing apparently attack position formidable bank river fringe rifleman excellent cover bank extend side number dongas make admirable natural trench possible attack side must level plain least thousand fifteen hundred yard width number would swell loss must bold soldier bold civilian would venture question operation carry immediate personal direction lord kitchener general consensus opinion critic may justify might temerity individual cronje tightly surround action heavy loss might justified attempt hold investment complete seem doubt already entirely surrounded experience prove sit insure surrender give great man soldierly gift equally developed may say offence lord kitchener s cool judgment actual field battle prove conclusively longheaded power organisation iron determination put question responsibility happen morning sunday february th quarter assault urge level plain north south line desperate invisible man lie dongas bank river everywhere terrible monotony experience various regiment learn again grim lesson colenso modder river surely need prove more already amply prove bravery can avail conceal rifleman entrench more hardy attack heavy must repulse long circle attack knox s brigade stephenson s brigade highland brigade smith-dorrien s brigade fare alike case advance thousand-yard fire zone resistless sleet bullet compel get keep even recognise attempt impossible great harm might generous emulation man various regiment make little rush company company river bed find expose more withering fire northern bank smith-dorrien s brigade especially canadian regiment distinguish magnificent tenacity persevere attack cornwall same brigade sweep river bank charge admiration see miner johannesburg give impression cornishman fighter record county regiment war explode calumny man fighter could find place smith-dorrien s brigade charge paardeberg infantry severely handle boer rifleman gun th st nd field battery th howitzer battery shell river bed artillery fire prove usual little effect scattered hidden rifleman least distract attention make fire expose infantry front less deadly now napoleon s time effect gun moral material midday french s horse-artillery gun come action north smoke flame dongas tell shell fall wagon combustible store boer line prove unshakable face end result action push shorten stretch river hold north bank smith-dorrien s brigade gain considerable amount ground end position welsh yorkshire essex regiment stephenson s brigade splendid work push boer distance river bank most gallant impossible charge make colonel hannay number mount infantry northern bank shoot majority follower general knox th brigade general macdonald highlander wound colonel aldworth cornwall die head man bullet strike dead whoop west countryman charge eleven hundred kill wound testify fire attack grimness boer resistance distribution loss various battalion eighty canadian ninety west riding regiment hundred twenty seaforths ninety yorkshire seventy-six argyll sutherland ninety-six black watch thirty-one oxfordshires fifty-six cornwall forty-six shropshires show universal gallantry especially highland brigade carry fear face fire enemy also own comrade further side river great military authority state take many year regiment recover spirit steadiness heavily punish two month magersfontein find indomitable highlander take flinch very bloody share bloody day march thirty mile pause action repulse may hear name may more proud victory scroll colour get return eleven hundred casualty contract boer position three mile less two much good closer lie more effective artillery fire might expect probable shrapnel alone loss life might effect same thing easy wise event certainly appear present knowledge action paardeberg unnecessary expensive sun descend sunday february th bloody field crowded field hospital also unbroken circle british troop still hem desperate man lurk willow mimosa drape brown steep bank modder evidence action presence active boer force south probably same well-handled enterprising body capture convoy waterval small party kitchener s horse surprise body thirty man four officer take prisoner much say superiority south african scouting british regular must confess good many instance might quote colonial second none gallantry defective very quality expect excel surprise cavalry post more serious consequence can measure loss man boer obtain possession strong kopje call kitchener s hill lie two mile distant south-east position movement admirable strategically part give beleaguered comrade first station line retreat could win way kopje rearguard action might fight would cover escape least portion force wet indeed responsible manoeuvre southern boers certainly handle small force discreet audacity mark bear leader prove position boers desperate sunday hopeless monday course morning lord roberts come closely follow whole tucker s division th jacobsdal artillery also strongly reinforce th nd th field battery come three naval gun two naval pounders thirty-five thousand man sixty gun gather little boer army poor spirit will applaud supreme resolution gallant farmer hold award cronje title most grimly resolute leader record modern history moment seem courage give way monday morning message transmit lord kitchener ask twenty-four hour armistice answer course curt refusal reply inhuman prevent bury dead save surrender answer give messenger power treat send interval cronje change mind disappear snarl contempt burrow become know woman child laager message send offer place safety even refusal give reason last decision inconceivable lord roberts s disposition simple efficacious bloodless smith-dorrien s brigade win western army reputation hart s irishmen win natal place river west order push gradually occasion serve use trench approach chermside s brigade occupy same position east two division cavalry stand alert eager terrier rat-hole day pitiless gun crash common shell shrapnel lyddite river-bed already slaughtered ox dead horse burning sun horrible pest-hole form send mephitic vapour countryside occasionally sentry river see brown eddy rush water float body boer wash golgotha dark cronje betrayer potchefstroom iron-handed ruler native reviler british stern victor magersfontein last come day reckon wednesday st british now sure grip cronje turn boer force occupy hill south-east drift clear force drive would vanguard relieve army might expect assemble ladysmith bloemfontein colesberg wherever else boer could detach man already know reinforcement leave natal hear free state invade draw necessary crush force hill become too powerful purpose cavalry set forth broadwood th hussar th lancer two battery side french th th lancer household cavalry two battery skirt force boers meet defeat defender hill drive considerable loss well-managed affair enemy lose least hundred fifty prisoner friday february rd attempt rescue make south again end disastrously boer party attack kopje hold yorkshire regiment blow volley make second kopje buff give even rough reception eighty prisoner march meantime hardly night pass boer escape laager give picket end week take six hundred meantime cordon draw tight fire become heavy more deadly condition life fearful place such stench alone might compel surrender crash tropical thunderstorm glare lightning furious thrashing rain relaxation british vigilance balloon float overhead direct fire day day become more furious culminate th arrival four inch howitzer still come sign fierce boer gallant follower bury deep burrow river bank great part lie safe shell rattle musketry outpost move show trench alert thing could end lord roberts admirable judgment patience refuse hurry expense life soldier two brigade end boer line lose chance push now come striking distance night february th determine smith-dorrien s man try luck front trench british time seven hundred yard boer line hold gordons canadian latter river worth enter detail arrangement attack success campaign least accelerate order canadian advance gordons support shropshires take such position left would outflank counter attack part boer canadian advance darkness early morning rise moon front rank hold rifle left hand extended right hand grasp sleeve man rear rank rifle slung carry spade river bank two company g h follow th company royal engineer carry pick empty sand bag long line stole pitchy darkness know instant blaze fire such flame highlander magersfontein might crash front hundred two three four five hundred pace take know must close trench could creep silently enough might spring defender unannounced steal step step pray silence would gentle shuffle foot hear man lie stone-throw hope begin rise break silence night resonant metallic rattle thud fall man empty clatter walk line meat-cans sling wire measurement ninety yard trench instant single rifle sound canadian hurl ground body hardly touch line six hundred yard long come furious glare rifle fire hiss water red-hot plate speeding bullet terrible red light man lie scrape desperately cover could see head boer pop fringe rifle barrel quiver gleam regiment lie helpless fire escape destruction extraordinary rush trench face such continuous blast lead seem impossible equally impossible remain short time moon would would pick man company plain order retire break loose order make way surprisingly little loss strange contretemps occur leap suddenly trench hold gordons transfix bayonet man subaltern twelve man receive bayonet thrust none fortunately very serious nature event take place left line right hardly good plight fire cease moment boer evidently impression whole attack recoil uncertain front small party right second line now consist sixty-five sapper canadian lie mingled line clear firing boer leave trench captain boileau sapper crawl forward bank river discover captain stairs ten man canadian survivor firing line firmly ensconce crevice river bank overlook laager quite happy reassure proximity support bring total number dare band seventy-five rifle meanwhile gordons somewhat perplex fly phantom flit trench past few minute send messenger river bank ascertain turn own front clear fire state survivor message colonel kincaid r.e now command remains assault party reply man would entrench daylight little party distribute dig darkness ignorance exact position boer would permit twice sound pick bring angry volley darkness work never stop early dawn worker find secure position enfilade mile boer trench daybreak british crouched low shelter morning light boer realise change night wrought burgher shoot fill pannikin river understand position overlook hour brisk fire maintain end time white flag trench kincaid stand parapet single haggard figure emerge boer warren burgher enough say speak comrade scramble come walking run british line moment likely forget parch grimy warrior stand cheer cry come crash again distant british camp doubt cronje already realise extreme limit resistance come handful sapper canadian credit immediately white flag flutter morning majuba day line paardeberg six o'clock morning general pretyman ride lord roberts s headquarters white horse dark-bearded man quick restless eye hunter middle-sized thickly build grizzled hair flow tall brown feel hat wear black broadcloth burgher green summer overcoat carry small whip hand appearance respectable london vestryman most redoubtable soldier particularly sinister career general shake hand briefly intimate cronje surrender must unconditional short silence agree stipulation personal wife grandson secretary adjutant servant might accompany same evening despatch cape town receive honourable attention valour character man pallid ragged crew emerge hole burrow deliver rifle pleasant add much memory exasperate british private treat enemy large-hearted courtesy lord roberts show leader total capture number three thousand transvaal eleven hundred free state latter more numerous fact many already shred farm cronje wolverans transvaal german artillerist albrecht forty-four field-cornets commandant fall hand six small gun also secure same afternoon see long column prisoner way modder river entrain cape town most singular lot people see moment earth rag patch grotesque golosh umbrella coffee-pot bible favourite baggage pass ten day glorious history visit laager show horrible smell carry british line swollen carcass swirl muddy river true portent condition strong-nerved man come white sick contemplation place woman child ten day live end end fester mass corruption overshadow incredible swarm fly engineer could face evil sight nauseous smell repay inspection deep narrow trench rifleman could crouch minimum danger shell cave non-combatant remain absolute safety dead accurate knowledge two hundred wound donga represent loss bombardment ten day also paardeberg engagement cost eleven hundred casualty more convincing example could adduce advantage defence attack harmlessness fierce shell fire expose space time make preparation fortnight elapse lord roberts launch force ramdam fortnight work complete revolution campaign hard recall instance history war single movement create such change many different operation february th kimberley danger capture victorious boer army face methuen line magersfontein appear impregnable clements press colesberg gatacre stop stormberg buller could pass tugela ladysmith perilous condition th kimberley relieve boer army scatter take line magersfontein possession clements find assailant retire gatacre able advance stormberg buller weakening army front ladysmith eve relief cost very moderate loss life most lord roberts sense answerable here last reputation found even south african warfare could confirm increase single master hand instant turn england s night day bring nightmare miscalculation disaster weigh long spirit master hand side hand might paralyse kitchener organiser french cavalry leader two man second chief result operation henderson most capable head intelligence richardson difficulty feed army may claim share success chapter roberts s advance bloemfontein surrender cronje take place february th obliterate triumphant memory boer twenty year associate date halt necessary provide food hungry troop enable cavalry horse pick supply forage most inadequate beast learn find living dry withered herbage veld footnote battery turn horse graze find puzzled creature simply gallop plain could reassemble blow call associate feeding rush wait line nosebag put addition work most desperately fortnight elapse lord roberts wait osfontein farmhouse close paardeberg cavalry fit advance march th begin march bloemfontein force hover south east paardeberg operation meanwhile reinforce colesberg ladysmith attain considerable proportion army leadership wet take strong position few mile east cover considerable range kopje march rd reconnaissance make gun engage three day later army advance intention turn force meantime reinforcement arrive british camp derive partly regiment employ point operation partly newcomer empire guards come klip drift city imperial volunteers australian mounted infantry burmese mounted infantry detachment light horse ceylon help form strange invading army draw five continent alien rank position enemy take poplars grove call group poplar farmhouse centre position extend modder river buttress side well-marked hill intermittent kopje gun trench rifle pit barbed wire bull-headed general might find magersfontein just lord roberts s predecessor command say easy thing three cavalry brigade difficult two regiment ultimate blame rest man fail two regiment give inadequate mean work estimate mean military authority politician public first instance equally mistake lord roberts s plan absolutely simple carry conceive absolutely effective intention entanglement ditch wire carefully erect undoing weak party wise atones weakness entrenchment strong party wise leave entrenchment alone use strength lord roberts mean immense preponderance man gun capture dispersal enemy s army might reduce certainty surround must come open must surrender march th cavalry bring river early morning march th send darkness sweep left wing boers establish line retreat kelly-kenny s division th order follow support movement meanwhile tucker push straight southern bank river may surmise instruction case resistance push attack home colvile s th division part naval brigade north river latter shell drift case boer try cross infantry execute turning movement would correspond cavalry flank plan action base supposition prove fallacious prepare elaborate position enemy would stop least little time defend sort occur instant realise cavalry flank make infantry fire shot result very decisive flight derange calculation entirely cavalry place boer army stream kopje would think would dash wagon gun even past unfair criticise movement certain positive order leader may receive face clear sweep cavalry wide enough err edge left right leave fly enemy always seem possibility get gun wet very cleverly cover skirmisher take possession farmhouse right flank keep spirited fire th lancer p battery r.h.a last latter drive shelter again form low kopje pour gall fire right wing whole movement interrupt drive little body fifty man position delay hour cavalry last succeed dislodge possibly may fair say accomplish purpose retire gun wagon reach more important two president steyn kruger come stiffen resistance burgher escape make allowance weary state horse impossible say cavalry handle energy judgment occasion such force man gun hold object such importance small resistance reflect credit would good repeat kimberley tactic sweep regiment extended order past obstacle could pass side little ill-defended kopje lie possible termination war crack cavalry regiment manoeuvre hour let pass reach lord roberts good-humouredly remark end action war ca n't expect come right general french can afford shed leaf laurel wreath hand word can too high gallant little band boer courage face overwhelming mass horseman bluff regard handful force fight serious rearguard action story war tell fire lonely veld farmhouse will century come deserve honoured place victory such word can apply such action cost fifty sixty cavalry kill wound doubtful boer lose many fine military display british side magnificent marching kelly-kenny s th division ten hour hardly halt pound krupp gun trophy hand roberts turn strong position gain twelve fifteen mile road bloemfontein first time show helpless boer army country give number chance now onwards surprise ambuscade could hope success learn learn could stand open field action poplars grove fight march th th army again way th attack new position boer occupy place call driefontein abram s kraal cover front seven mile such formation wing protect northern river southern flank bastion hill extend distance rear position defend choose task would severe modder cover enemy s right turn movement could develop left tucker s division throw very wide side purpose meanwhile contretemps occur throw seriously hamper whole british line battle general french command left wing include kelly-kenny s division first cavalry brigade alderson s mounted infantry order keep touch centre avoid push attack home endeavour carry instruction french move man more more right really squeeze boers lord roberts s central column masked latter essence whole operation frontal attack deliver tucker work rear position military critic decide flanker too slow frontal assailant too fast certain kelly-kenny s division attack cavalry th division place kelly-kenny inform position front abandon four regiment buff essex welsh yorkshire advance pass open crash mauser fire burst front bullet hiss thud rank ordeal very severe yorkshire swing wide right rest brigade welsh regiment lead make frontal attack ridge coolly deliberately man take advantage possible cover boer could see leave position small body crackling sway line british surge high hillside last cheer welshman kent essex comrade sweep crest rank cosmopolitan crew sturdy adventurer know johannesburg police loss defence great attack mercenary instinct teach boer right instant flight hold position too long get british leave four hundred man track gallant advance vast majority wound too often explosive expansive missile make war more hideous boer actually bury hundred ridge total casualty must considerably excess action strategically conceive lord roberts could complete success tactically poor affair consider enormous preponderance man gun glory save four regiment set face sleet lead artillery browbeat gun smother fire cavalry can say say action important enemy badly shake result johannesburg police corps d'elite badly maul burgher impress more example impossibility standing approach open country discipline troop roberts capture gun road clear bloemfontein more singular pretoria hundred mile intervene field driefontein transvaal capital never again meet force willing look infantry eye pitched battle surprise skirmish many last time save doornkop chosen position hold effective rifle fire say push bayonet now army flow swiftly onwards capital indefatigable th division march march more brilliant cross riet river reach asvogel kop evening sunday march th day battle monday army still press onwards disregard else strike straight heart blucher strike paris midday halt farm gregorowski try reform prisoner raid cavalry push kaal spruit evening cross southern railway line connect bloemfontein colony cut point five mile town spite very strenuous opposition boer force hill seize squadron grey mount infantry rimington s guide aid u battery r.h.a hold night same evening major hunter-weston officer already perform least brilliant feat war send lieutenant charles handful mounted sapper hussar cut line north difficult journey very dark night reach object succeed find blow culvert victoria cross gallantry lead save personal decoration high gallantry calculation spring cool brain hot heart man possess rare quality great warrior arise such feat cutting railway subsequent saving bethulie bridge grant popham more service country degree mere valour untempered judgment result cutting line secure twenty-eight locomotive two hundred fifty truck thousand ton coal stand ready leave bloemfontein station gallant little band nearly cut return fight way loss two horse get triumph action driefontein fight th advance begin morning th morning th british practically master bloemfontein distance forty mile can say lord roberts can follow victory win trench dug sangars erect north-west town lord roberts usual perverseness take wrong turning appear broad open plain south resistance would absurd already steyn irreconcilables flee town general meet deputation mayor landdrost mr fraser tender submission capital fraser sturdy clear-headed highlander politician free state combine perfect loyalty adopt country just appreciation quarrel l'outrance british empire would mean fraser s view prevail orange free state would still exist happy independent state may help happiness prosperity prime minister orange river colony half-past tuesday march th general roberts troop enter bloemfontein acclamation many inhabitant propitiate victor sign real sympathy hoist union jack house spectator leave record interminable column yellow-clad weary man worn ration whole-day marche come never jeer never taunting exultant word tramp capital enemy bearing troop chivalrous gentleness least astonishing sight inhabitant passing guards dandy troop england body-servant great queen black sun dust stagger march thirty-eight mile gaunt haggard clothes such state decency demand man discreetly pack heart dense column still swing town aspect kentish hop-picker bearing hero venerable mother could remember bearded rank march past come sadly thin file crimean winter even gallant man could endure more sturdily serve more loyally worthy descendant just month start ramdam lord roberts army ride enemy s capital period africa general hamper want troop troop hamper want general commander-in-chief take main army soldier enough man know handle result solve question future south africa give illustration strategy will become classical military student brisk course event incessant marching fighting may show brief recapitulation february th cavalry infantry march utmost capacity man horse th cavalry halt infantry march hard th cavalry cover forty mile fight action relieved kimberley th cavalry pursuit boer gun day thirty-mile march modder night infantry fight cronje s rearguard action close day th infantry march hard th battle paardeberg th th incessant fight cronje laager wet th march th rest march th action poplars grove heavy marching march th battle driefontein th th infantry covered forty mile th bloemfontein accomplish man half-rations horse could hardly urge walk land water scarce sun semi-tropical infantryman carry weight nearly forty pound few more brilliant achievement history british arm tactic occasionally faulty battle paardeberg blot operation strategy general spirit soldier alike admirable chapter strategic effects lord roberts s march moment lord roberts army advance ramdam british force south africa colesberg force stormberg force brabant s force natal force pressure relieve front tendency increase fresh success main body short chapter must devote follow rapidly fortune various army trace effect lord roberts s strategy movement may take turn west east force general clements formerly french s already tell denude nearly cavalry horse artillery leave presence very superior body enemy circumstance clements withdraw immensely extended line concentrate arundel closely follow elated enemy situation more critical appreciate public force defeat boer would position cut lord roberts s line communication main army would air much credit general clements carter wiltshires hacket pain worcester butcher th r.f.a admirable australian good man true good hold gap empire boer idea strong attack point strategically admirable tactically sufficient energy push home advance british wing succeed withdraw concentrated force arundel too strong attack time suspense time man become such importance even fifty indian syces first last time war own supreme gratification permit twenty-four hour play natural part soldier footnote piteous chagrin fine sikh hold natural work soldier deputation wait lord roberts bloemfontein ask many salaam child see little fight return rapid stroke front hour danger pass boer advance become first halt retreat february th major butcher support inniskillings australian attack rensburg shell enemy morning clements s whole force advance arundel take old position same afternoon clear boer retire british follow march colesberg manoeuvre long telegram steyn wet find town tell whole story retirement long able hold position man come here quickly circumstance will allow matter here take serious turn whole force pass orange river unimpeded blow norval s pont railway bridge clements s brigade follow march th succeed course week throw pontoon bridge river cross orange free state roberts meanwhile seize bloemfontein communication restore railway force clements despatch phillipolis fauresmith town south-west receive submission inhabitant enforce disarmament meantime engineer work furiously restoration railway bridge orange river accomplish week later long period elapse repulse stormberg general gatacre hold own sterkstroom order attack enemy repulse easily occasion venture attack now turn also profit success lord roberts win february rd re-occupied molteno same day send force reconnoitre enemy s position stormberg incident memorable cause death captain montmorency footnote montmorency establish remarkable influence rough follower end war could speak tear eye ask sergeant howe captain alone hill answer captain know fear byrne soldier servant omdurman v.c master gallop madly morning saddle horse bring captain alive dead forcibly seize restrain cavalry most promising young officer british army form corp scout consist originally four man soon expand seventy eighty head man confirm reputation desperate valour win soudan add proof enterprise judgment make leader light cavalry course reconnaissance ascend small kopje accompany three companion colonel hoskier london volunteer soldier vice civilian sergeant howe right top cry comrade reach summit drop instant bullet heart hoskier shoot five place vice mortally wound howe escaping rest scout able get cover keep fight extricate remainder force altogether loss formidable quality quantity more dozen hit boers suffer considerably fire gun march th general gatacre find boer retreat front response doubt message similar already receive colesberg move forward occupy position confront long thence spend day drawing scattered detachment mend railway push forward march th burghersdorp thence th olive siding south bethulie bridge two bridge span broad muddy orange river thick washing basutoland mountain magnificent high railway bridge already blow ruin retreat boer dead man shatter horse give more vivid impression unrelenting brutality war sight structure graceful essential blow huge heap twisted girder broken pier mile west road bridge broad old-fashioned hope preserve mode cross difficult river lie chance troop might anticipate boer destroy bridge singularly favour fortune arrival small party scout cape police major nolan-neylan end bridge find ready blow mine sink detonator fix wire lay connection wire charge make make sure boers also lay several box dynamite last span case mine fail effect advance guard police six number nolan-neylan head throw building command approach bridge handful man open spirited well-aimed fire boer unable approach fresh scout policeman come throw firing line whole long day keep destroyer bridge enemy know weak support could easily destroy game bluff admirably play fire keep hold enemy rifle pit boer trench command bridge brisk fire make impossible cross hand rifle fire command mine prevent explode approach darkness certain would situation save gallantry young popham derbyshires creep two man remove detonator still remain dynamite further span also remove carry bridge heavy fire work make absolutely complete little late exploit captain grant sappers draw charge hole sink drop river thus avoid chance might explode morning shell fire feat popham grant most gallant extraordinary service country high credit belong nolan-neylan police great promptitude galantry attack mcneill support road bridge pontoon bridge norval s pont lord roberts s army whole month dependent supply march th gatacre s force pass orange free state take possession bethulie send cavalry springfontein junction railway cape town east london meet here come contact two battalion guards pole-carew send train lord roberts s force north roberts bloemfontein gatacre springfontein clements south-west brabant aliwal pacification southern portion free state appear complete warlike operation seem moment end scattered party traverse country bill-sticking troop call carry lord roberts s proclamation lonely farmhouse outlying village meantime colonial division fine old african fighter general brabant begin play part campaign many judicious arrangement lord roberts make immediately arrival cape assembling great part scattered colonial band division place general own man defend cause empire legislative assembly field force entrust defence country lie east gatacre s position february th advance penhoek dordrecht imperial troop consist royal scots section th r.f.a colonial brabant s horse kaffrarian mounted rifles cape mounted rifle cape police queenstown east london volunteer force move dordrecht february th occupy town spirited action brabant s horse play distinguished part march th division advance more object attack boer position labuschagne s nek mile north aid accurate fire th r.f.a colonial succeed long day desultory fighting drive enemy position leave garrison dordrecht brabant follow victory push forward two thousand man eight gun six light pounders occupy jamestown resistance march th colonial force approach aliwal frontier town rapid advance major henderson brabant s horse bridge aliwal seize enemy could blow side bridge strong stand make enemy several krupp gun position light horse spite loss twenty-five man kill wound hold height command river week ten day spend pacify large north-eastern portion cape colony aliwal act centre barkly east herschel lady grey village visit small detachment colonial horseman push forward also south-eastern portion free state pass rouxville basutoland border wepener rebellion colony now absolutely dead north-east north-west prieska carnarvon district keep alive fact distance great rebel force scattered very difficult fly column reach lord kitchener return paardeberg attend danger line communication exertion chance become serious soon pass considerable force yeomanry cavalry pass swiftly country stamp smoulder ember much movement free state clements gatacre brabant remain trace very eventful history natal campaign relief ladysmith general buller make attempt harass retreat boers two day few two thousand wagon count road newcastle dundee gun remove train railway destroy north natal lie chain biggarsberg mountain transvaal boer retire freestaters hurry pass drakensberg time make fruitless opposition roberts s march capital accurate information come strength transvaalers estimate range five ten thousand know position formidable gun mount such way command dundee newcastle road general lyttelton s division camp elandslaagte burn murdoch s cavalry dundonald s brigade cover space burn murdoch s western outpost drakensberg pass few boer see know pass hold strength meanwhile line restore rear march th gallant white enable take train durban ten day later colenso bridge restore ladysmith garrison send colenso recruit health form new division th brigade give howard knox command lyttelton return former division second clery th th brigade also form division th place capable command hunter confirm south reputation win north africa first week april hunter s division send durban transfer western side move kimberley whence advance northwards man horse war immense advantage man foot time man ship restore balance captain mahan might find fresh text transference hunter s division subsequent expedition beira april th boer descend mountain wake sleepy army corp brisk artillery fire own gun silence troop instantly relapse slumber movement fortnight side save sir charles warren leave army order take governorship british bechuanaland district still disturbed state presence peculiar significance rescue portion boer domination early day transvaal republic hildyard take command th division state inertia natal force remain lord roberts six week halt bloemfontein necessitate insecurity railway communication want sort military supply more especially horse cavalry boot infantry last able may nd start famous march pretoria accompany victorious progress necessary devote chapter series incident operation take place east south-east bloemfontein period compulsory inactivity incident must record place political military interchange note concern peace paul kruger lord salisbury old english jingle fault dutch give too little ask too much surely never more singular example united president prepare war year spring insulting ultimatum invade unfortunate colony solemnly annex portion invade last drive propose peace shall secure whole point originally issue difficult believe proposal could seriously mean more probable plan may strengthen hand peace deputation send endeavour secure european intervention could point proposal transvaal refusal england might too curiously examine excite sympathy follow emotion fact document follow president orange free state south african republic marquess salisbury bloemfontein march th blood tear thousand suffer war prospect moral economic ruin south africa now threaten make necessary belligerent ask dispassionately sight triune god fight aim justify appalling misery devastation object view assertion various british statesman effect war begin carry set purpose undermine majesty s authority south africa set administration south africa independent majesty s government consider duty solemnly declare war undertake solely defensive measure safeguard threaten independence south african republic continue order secure safeguard incontestable independence republic sovereign international state obtain assurance majesty s subject take part war shall suffer harm person property condition condition alone now past desirous see peace re-establish south africa put end evil now reign south africa majesty s government determine destroy independence republic leave people persevere end course already begin spite overwhelming pre-eminence british empire conscious god light inextinguishable fire love freedom heart father will forsake will accomplish work descendant hesitate make declaration earlier excellency fear long advantage always side long force hold defensive position majesty s colony such declaration might hurt feeling honour british people now prestige british empire may consider assure capture force thereby force evacuate position occupy difficulty can longer hesitate inform government people sight whole civilised world fight condition ready restore peace such message deep simplicity cunning candour send old president kruger s style read line get fact read enormous war preparation republic unprepared state british colony ultimatum annexation stir rebellion silence peace day success fact inextinguishable love freedom mean inextinguishable determination hold white man helot can form just opinion worth message must remember also homely pious phraseology deal man too cunning again again man wily savage treat fight paul kruger simple word peace same paul kruger gentle saying insure disarmament johannesburg instantly arrest enemy man name by-word slimness craftiness south africa such man good weapon absolute naked truth lord salisbury confront reply foreign office march th honour acknowledge honour telegram date march th bloemfontein purport principally demand majesty s government shall recognise incontestable independence south african republic orange free state sovereign international state offer term bring war conclusion beginning october last peace exist majesty two republic convention existence discussion proceed month majesty s government south african republic object obtain redress certain very serious grievance british resident republic suffer course negotiation republic knowledge majesty s government make considerable armament latter consequently take step provide corresponding reinforcement british garrison cape town natal infringement right guarantee convention time take place british side suddenly two day notice south african republic issue insulting ultimatum declare war orange free state even discussion take similar step majesty s dominion immediately invade two republic siege lay three town british frontier large portion two colony overrun great destruction property life republic claim treat inhabitant dominion annex anticipation operation south african republic accumulate many year past military store enormous scale character could intend use great britain honour make observation negative character object preparation make think necessary discuss question raise result preparation carry great secrecy british empire compel confront invasion entail costly war loss thousand precious life great calamity penalty great britain suffer recent year acquiesce existence two republic view use two republic put position give calamity unprovoked attack inflict majesty s dominion majesty s government can answer honour telegram say prepare assent independence south african republic orange free state frank uncompromising reply empire exception small party dupe doctrinaire heartily agree pen drop mauser lee-metford more take debate chapter halt bloemfontein march th lord roberts occupy capital orange free state may st more six week later advance resume long delay absolutely necessary order supply place ten thousand horse mule say use severe work precede month merely large number cavalry charger die abandon remain majority state make useless immediate service might avoid open question notorious general french s reputation horsemaster stand high fame cavalry leader horse urgent need sort supply boot hospital way could come two single-line railway unite single-line railway alternative passing precarious pontoon bridge norval s pont truck truck road bridge bethulie support army fifty thousand man circumstance eight hundred mile base light matter premature advance could thrust home would great misfortune public home army africa become restless inaction more example absolute soundness lord roberts s judgment quiet resolution adhere issue proclamation inhabitant free state promising protection bring arm settle farm most stringent order issue looting personal violence could exceed gentleness good humour troop indeed seem more need order protect extortion conquered enemy strange think separate ninety year savage soldiery badajoz san sebastian street little dutch town form interval curious object-lesson resource empire scattered anglo-celtic race send good blood fight common cause peace great solvent war powerful unifier british german empire much virtue come stress strain battle stand market square bloemfontein see warrior type assure future race middle-sized square-set weather-tanned straw-bearded british regular crowd footpath also might see hard-faced canadian loose-limbed dashing australian fireblooded keen dark new zealanders maori touch here feature gallant man tasmania gentleman trooper india ceylon everywhere wild south african irregular bandolier unkempt wiry horse rimington s man racoon band roberts s horse black plume pink puggarees birdseye same type hard rugged alert man could look splendid soldier remember sacrifice time money comfort most make find fight heart africa doubt spirit race burn now brightly must devoid judgment sympathy real glory british race lie future past empire walk may still walk uncertain step year tread will firm weakness wax youth wane age great misfortune campaign obviously impolitic insist time begin occupation bloemfontein great outbreak enteric troop more two month hospital choke sick general hospital five hundred bed hold seventeen hundred sick nearly enterics field hospital fifty bed hold three hundred seventy case total number case could less six seven thousand evanescent easily treat complaint most persistent debilitating continued fever too require most assiduous attention careful nursing great strain meet can tell exertion military hospital fit private benevolence suffice long struggle meet crisis bloemfontein alone many fifty man die day more new grave cemetery testify severity epidemic man campaign serve country more truly officer man medical service can epidemic forget bravery unselfishness admirable nursing sister set man high standard devotion duty enteric fever always endemic country especially bloemfontein can doubt severe outbreak origin paardeberg water campaign machinery curing disease excellent prevent elementary absent bad water can cost more bullet enemy surely worth make drinking unboiled water stringent military offence attach company squadron most rapid efficient mean boil filtering alone useless incessant trouble would would save division army heartrending medical man emerge hospital full water-born pestilence see regimental watercart fill protest polluted wayside pool precaution inoculation life might save fever die advance troop come colder weather return military operation stagnant main army concern exceedingly inconveniently active quarter three small action two disastrous arm successful defence mark period pause bloemfontein north town twelve mile distant lie ubiquitous modder river cross railway bridge place name glen saving bridge considerable importance might universal testimony farmer district effect time first few day occupation appear imperfectly appreciate great demoralisation boer week take heart return blow bridge rove party enemy compose mainly redoubtable johannesburg police reappear even south river young lygon kill colonels crabbe codrington captain trotter guards severely wound such body gallantly injudiciously attempt arrest arm revolver wander patrol keep country unsettle harass farmer take advantage lord roberts s proclamation find centre point six mile north glen name karee karee formidable line hill cut british advance occupy strong body enemy gun lord roberts determine drive march th tucker s th division consist chermside s brigade lincolns norfolks hampshires scottish borderers wavell s brigade cheshires east lancashires north staffords south wales borderer assemble glen artillery consist veteran th nd th r.f.a three attenuated cavalry brigade mount infantry complete force movement old model result prove too truly french s cavalry get flank gallais s mount infantry tucker s division attack front could more perfect theory apparently more defective practice occasion mere fact cavalry demonstrate rear cause complete abandonment position difficult see object infantry attack could ground irregular unexplored late horseman weary steed find flank enemy gallais s mount infantry davidson s gun come bloemfontein night horse exhaust long march absurd weight british troop-horse ask carry tucker advance infantry exactly kelly-kenny driefontein precisely similar result eight regiment forward echelon battalion imagine silence enemy position abandon undeceive cruel fire beat two company scottish borderer range two hundred yard drive reform donga half-past two boer gun burst shrapnel lincolnshire scottish borderer effect single shell kill five latter regiment chermside s brigade now involve fight wavell s come support ground too open position too strong push attack home fortunately four o'clock horse battery french begin make presence feel boer instantly quit position make broad gap still remain french gallais brandfort plain appear ideal ground cavalry spite enemy gun get safely loss infantry amount hundred sixty kill wound large share casualty honour fall scottish borderer east lancashires infantry handle cavalry slow gun inefficient altogether inglorious day strategically importance ridge capture last come great plain stretch few intermission north march th may nd karee remain advanced post meanwhile series operation east end serious disaster immediately occupation bloemfontein march th lord roberts despatch east small column consist th hussar composite regiment two battery q u horse artillery mount infantry roberts s horse rimington s guide eastern horizon forty mile capital clear atmosphere look distance stand impressive mountain name thabanchu black mountain boer historical spot base wagon voortrekkers come devious way various part assemble further side thabanchu north east lie rich grain-growing portion free state centre ladybrand forty mile intervene bloemfontein thabanchu intersect midway modder river point waterworks erect recently modern machinery take place insanitary town dependent force meet resistance small town thabanchu occupy colonel pilcher leader douglas raid incline explore little further three squadron mount man ride eastward two commando suppose grobler s olivier s see move line suggest join steyn know rally force kroonstad new seat government north free state pilcher great daring push onwards little band tired horse find ladybrand thirty mile support enter town seize landdrost field-cornet find strong body enemy move impossible hold place retire hold grimly prisoner get small loss place start dashing piece bluff take douglas exploit lead hope pilcher may chance show can large mean disposal find enemy follow force push same night thabanchu horseman must cover fifty sixty mile twenty-four hour apparently effect pilcher s exploit halt march commando see trek north-west cause swing thabanchu broadwood young cavalry commander win name egypt consider position unnecessarily expose fall bloemfontein halt first night waterworks halfway journey boer great master ambuscade never race show such aptitude form warfare legacy long succession contest cunning savage never also clever audacious wet s disposition action can ground amaze ingenuity attack also luck favour trap lay might easily prove absolutely fatal position modder british camped numerous broken hill north east force boer suppose number two thousand man come night bring several heavy gun early morning open brisk fire camp surprise complete refinement boer tactic lie fact surprise surprise second more deadly force broadwood consist th hussar composite regiment rimington s scout roberts s horse new zealand burmah mounted infantry q u battery horse artillery such force consist entirely mount man could storm hill boer gun place twelve-pounders unable reach heavy cannon enemy good game obviously continue march bloemfontein send considerable convoy wagon gun cavalry cover rear long-range piece enemy keep usual well-directed harmless fire broadwood s retreat column now find huge plain stretch way bloemfontein break two hill know possession plain continually traverse end end troop convoy surface danger seem end broadwood additional reason feel secure know answer own wise request colvile s division send daybreak morning bloemfontein meet very few mile vanguard must come obviously boer plain would find two fire give thought front ride boer gun roar whence boer rifleman might ride spite obvious boer plain place must bring remarkable surprise cut man veld mile waterworks run deep donga watercourse many large cut rough road right angle depth breadth such wagon would dip incline disappear two minute would become visible again crown side appearance huge curving ditch stagnant stream bottom slope side ditch fringe boers ride thither dawn now wait unsuspecting column more three hundred four time number approach odds can represent difference concealed man magazine rifle man plain two danger boer run skilful disposition luck equally great risk enormous force come way colvile s few mile would arrive would ground upper low millstone british scout might give alarm broadwood s mount man would wheel swiftly right left secure end long donga happen man could possibly escape take chance brave man fortune friend wagon come scout u battery q roberts s horse abreast rest cavalry wagon occupy most part unarmed sick soldier black transport driver come drift boer quickly quietly take possession drive further slope thus troop see wagon dip reappear continue course idea ambush could suggest thing could avert absolute catastrophe appearance hero would accept certain death order warn comrade such man rode wagon unhappily stress rush moment certainty name rank know find brave enough fire revolver face certain death outburst fire answer shot sequel save column often give man die choice death nameless soldier detachment already place could save heavy loss wagon pass nine lead battery artillery very edge donga helpless limbered-up battery instant team shoot gunner make prisoner terrific fire burst same instant roberts s horse abreast gun files bout gallop yelled colonel dawson exertion major pack-beresford corp extricate reform hundred yard loss horse man heavy major pack-beresford officer shoot unhorsed man remain necessarily prisoner very muzzle rifleman donga roberts s horse turn gallop dear life flat four six gun footnote two overturned could right wheeler shot could extricate tumult officially state gun q battery halt thousand yard donga impression examine ground more six hundred q battery gun rearmost u battery swung dash frantically place safety same instant boer line donga spring empty magazine mass rush shout soldier plunge horse scream kaffir few moment sauve-qui-peut serjeant-major martin u single driver wheeler get last gun battery four gun extricate q major phipps-hornby whirl plain pull unlimbered open brisk fire shrapnel thousand yard donga battery double distance action would more effective would less deadly rifle fire case sudden change flight discipline order steady whole force roberts s man spring horse burmese new zealanders fling skirmish line cavalry move left find drift donga could pass chaos come few minute calm settled purpose q battery cover retreat force most nobly fortnight later pile horse visible many hundred yard plain show gun stand colenso horse gunner devilish sleet lead stand work load fire man leave gun leave two man work load fire single officer last order retirement come ten man several wound leave foot scratch team limber drive single gunner twelve-pounders stagger action skirmish line mount infantry sprang foot hail bullet cheer pass slight task extricate sorely stricken force close contact exultant enemy lead terrible donga thanks coolness broadwood steadiness rearguard thing practicable passage find two mile south captain chester-master rimington s corps roberts s new zealanders rd mounted infantry cover withdrawal turn action horseman train fight foot very much good regular cavalry two hour time drift pass survivor force find safety loss disastrous dishonourable engagement severe thirty officer five hundred man kill wound miss prisoner come more three hundred lose hundred wagon considerable quantity store seven twelve-pounder gun five u battery two q u battery major taylor sergeant-major martin seem escape rest capture bloc q battery nearly man kill wound roberts s horse new zealanders mount infantry corp suffer most heavily many brave man die none great loss service major booth northumberland fusiliers serve mount infantry four comrade hold position cover retreat refuse leave such man inspire tradition past pass story own death inspire fresh hero future broadwood instant disentangle face bring gun action strong enough man condition seriously attack enemy martyr s mount infantry come lead queenslanders cost loss help extricate disordered force colvile s division bushman s kop few mile hope might push prevent gun wagon remove colvile make advance slowly flanking direction dash swiftly forward retrieve situation must acknowledge problem face general great difficulty certain could throw man action capture gun would reach possible might swell disaster charity can feel return morning reinforcement night attempt force boer position lack enterprise footnote may urge general colvile s defence division already long march bloemfontein division contain two such brigade macdonald s smith-dorrien s may safely call exertion gunner officer colvile s division hear comrade gun section fire know sign desperate situation victory leave boer possession waterworks bloemfontein fall change react most disastrously enteric already decimate troop effect sanna s post defeat increase fact four day later april th second even more deplorable disaster befell troop surrender five company infantry two mount reddersberg many surrender small body troop occur course war public remember seldom word surrender hear endless succession european war become very restive subject sometimes incline question new humiliating fact imply deterioration spirit fear natural could more unjust most splendid army march red-crossed flag fact new condition new inherent condition country huge distance small body must detach amount space cover large body sufficient military purpose reconnoitring distribute proclamation collect arm overawe outlying district weak column must use very often column must contain infantry soldier demand cavalry excessive such body move hilly country unfamiliar always liable surround mobile enemy surround length resistance limit three thing cartridge water food three wepener mafeking could hold indefinitely want reddersberg nicholson s nek position impossible could break can man foot break horseman hence repeat humiliation little impede course war really accept inevitable price pay condition war fight number discipline resource mobility distance nature country insecurity supply need take heart happen force act soldier find sometimes position whence wisdom valour could rescue travel country fashion defensive warfare trench fort superhuman size strength bar path marvel such incident more frequent more serious deplorable white flag wave company british troop man censorious subject never travel south africa disaster reddersberg three company irish rifle two nd northumberland fusilier same unfortunate regiment already cut stormberg detach gatacre s rd division headquarters springfontein abandonment thabanchu disaster sanna s post obvious draw detached party east five company order leave dewetsdorp garrison get railway line order issue too late too slow obey halfway journey town reddersberg enemy come five gun artillery powerless seize kopje take such shelter could find wait hope succour assailant seem detach wet s force north contain many victor sanna s post attack begin a.m april rd day man lie stone subject pelt shell bullet cover good casualty heavy total loss fifty kill wound more serious enemy s fire absence water save very limited supply cart message pass dire strait find late afternoon news reach headquarters lord roberts instantly despatch camerons just arrive egypt bethany point line telegraph gatacre springfontein take measure save compromised detachment telegram reach gatacre early evening rd collect force fifteen hundred man entrain journey forty mile line detrain reach reddersberg ten twelve mile line morning already too late besieged force unable face second day water burning sun lay arm doubt stress thirst dreadful can say defence rise high point resolution know help could garrison hold could lift rifle ammunition run low bad management cause shoot too fast captain mcwhinnie command behave utmost personal gallantry troop general gatacre also involve disaster blame may attach leave detachment dewetsdorp supporting body reddersberg might fall must remember total force small cover long stretch line communication general gatacre s energy gallantry by-word army come stormberg disaster fresh mishap force make continuance command impossible much sympathy feel army universally respect officer man return england division take general chermside single week time war seem break lose nearly twelve hundred man seven gun man free state fighting mainly commando ladybrand winburg bethlehem harrismith district deserve great credit fine effort leader wet confirm reputation already gain dashing indefatigable leader force weak lord roberts able really direct own brush manner wet take advantage roberts s enforced immobility dare get mighty enemy fine exhibition courage enterprise public home chafe sudden unexpected turn affair general constant own fixed purpose permit strength waste cavalry again disorganise fly excursion wait grimly strong enough strike straight pretoria short period depression come gleam light west capture commando sixty boer sixty foreigner fight boers death gallant frenchman villebois-mareuil appear ambition play lafayette south africa kruger s washington time kimberley reoccupied british accumulate force make strong movement coincide roberts bloemfontein hunter s division natal move kimberley methuen already command considerable body troop include number newly arrive imperial yeomanry methuen pacify surround country extend outpost barkly west side boshof warrenton vaal river centre april th news reach boshof boer commando see ten mile east town force consist yeomanry kimberley light horse butcher s veteran th battery send attack find take position kopje contrary boer custom kopje support french generalship certainly astute boer cunning kopje instantly surround small force summit artillery face gun find exactly same position man twenty-four hour reddersberg again show advantage mount rifleman cavalry yeomanry light horseman leave horse ascend hill bayonet three hour boer lay arm villebois shoot seven companion nearly sixty prisoner speak skirmishing yeomanry way handle lord chesham work way hill fire lose four kill few wound affair small complete come time success very welcome bustling week see expensive victory karee disaster sanna s post reddersberg successful skirmish boshof chapter must devote movement south boer force disposition lord roberts make meet chapter clearing south-east lord roberts never show self-command fixed purpose more clearly six week halt bloemfontein wet most enterprising aggressive boer commander attack eastern post menace line communication fussy nervous general would harass man worn horse endeavour pursue number will-of-the-wisp commando roberts content build strength capital spread nearly twenty thousand man line rail bloemfontein bethulie time come would strike rest army rehorsed reshod respect reorganise powerful weapon forge week collection mount infantry central army division place command ian hamilton hutton ridley brigadier hutton s brigade contain canadian new south wales man west australian queenslanders new zealanders victorians south australian tasmanians four battalion imperial mounted infantry several light battery ridley s brigade contain south african irregular regiment cavalry imperial troop strength whole division come ten thousand rifle rank ride hardy good corner earth old flag fly word general distribution troop instant roberts gather spring eleven division infantry field st methuen s th hunter s kimberley form really hundred-mile-distant left wing lord roberts s army side also considerable force yeomanry general villebois discover centre roberts th division kelly-kenny s bloemfontein th tucker s karee twenty mile north th colvile s th pole-carew s bloemfontein french s cavalry division also centre descend line cape come rd division chermside s late gatacre s now move reddersberg south th rundle s rouxville south east hunter s division hart s brigade brabant s colonial division shut wepener rest aliwal troop operate free state addition division mount infantry process formation remain three division natal nd clery s th lyttelton s th hildyard s late warren s cavalry brigade burn-murdoch dundonald brocklehurst numerous militia unbrigaded regiment line communication form british army south africa mafeking irregular stand bay force large plumer little north endeavour relieve beira portuguese port treaty right may pass troop curious mixed force australian new zealanders disembark push rhodesia cut trek boer might make direction carrington fierce old soldier large experience south african warfare command picturesque force move tropical forest crocodile-haunted stream comrade shiver cold southerly wind cape winter government people world understand beginning campaign grave task undertake realise must acknowledge carry half-hearted way vast scene operation canadian might find native climate end queenslander follow close detail movement boer counter movement british southeast portion free state period would tax industry historian patience reader let tell much general truth little geographical detail possible narrative interrupt eternal reference map narrative spoil main force freestaters assemble north-eastern corner state make sally southward attack avoid pleasure eastern line british outpost first engagement sanna s post great deserved success three day later secure five company reddersberg warn time small british body close support railway line nourish artery necessary very existence army hold too strongly attack bethulie bridge particularly important point boers approach even length announce officially destroy actually attack wepener basutoland border find isolated force proceed accord custom hem bombard three great ally want food want water want cartridge compel surrender occasion boer undertake task strength troop wepener thousand seven hundred number formidable quality place occupy part brabant s colonial division consist hardy irregular man stuff defender mafeking such man too shrewd herd untenable position too valiant surrender tenable force command dashing soldier colonel dalgety cape mounted rifles tough fighter famous namesake nearly thousand man brabant s horse four hundred cape mounted rifles four hundred kaffrarian horse scout hundred regular include twenty invaluable sapper strong gun two seven-pounders two naval twelve-pounders two fifteen-pounders several machine gun position take jammersberg three mile north wepener very strong would take large force wet disposal turn defence arrange major cedric maxwell sapper huge perimeter nearly eight mile make defence small force most difficult matter result prove good disposition same time boer come confidence victory superiority gun immense superiority man day two fierce struggle attack dwindle mere blockade april th attack furiously day night th pressure equally severe two day occur vast majority casualty defender take cover way british regular attain outshoot opponent rifle cannon captain lukin s management artillery particularly skilful weather vile hastily dug trench turn ditch full water discomfort danger shake courage gallant colonial assault assault repulse scourging cannon meet stolid endurance boer excel previous feat handling artillery drag two gun summit lofty jammersberg whence fire camp nearly horse kill three hundred trooper hit number double official return simple reason spirit force high very severely wound report wound none serious case reach hand dr faskally admirable work very slender resource many enemy lose can never certainly know push home several attack impossible imagine loss less victorious defender end seventeen day mud blood brave irregular see empty laager abandon trench own resistance advance brabant rescue cause hasty retreat enemy wepener mafeking kimberley taking first gun ladysmith deed imperial light horse can deny irregular south african force brilliant record war associate many success few disaster fine record can think fairly ascribed great hardihood portion race compare south african must admit good colonial corps least man briton britain imperial light horse proportion very much high may fairly argue exploit prove american war prove long german conception discipline obsolete fetish spirit free man individualism encourage crushed equal feat arm clerk miner engineer elandslaagte hill bayonet shoulder shoulder gordons accord sir george white save ladysmith january th show man race spirit drill discipline make formidable soldier intelligent appreciation fact might course few year save much money would pay war may ask long period seventeen day british could tolerate force rear great superiority number could readily send army drive answer must lord roberts despatch trusty lieutenant kitchener aliwal whence heliographic communication wepener sure place could hold use kimberley hold enemy make plan destruction bait tempt ruin trap little slow closing war free state might end th th boer hold front wepener let trace movement british detachment time brabant s force hart s brigade divert way kimberley form part hunter s division move south wepener advance rouxville slowly fear scare boer sufficiently compromise chermside s rd division approach north-west move railway bethany pass reddersberg dewetsdorp would directly threaten boer line retreat movement make reassuring slowness gentleness curved hand approach unconscious fly suddenly april st lord roberts let action agent swift energetic mind planner wet could escape hold lord roberts s hand few day ready strike abominable weather rain fall sheet know south african road south african mud south african drift will understand impossible swift military movement circumstance first clearing cloud hill south east bloemfontein dot scout rundle th division bring swiftly south unite chermside east reddersberg whole force number rifle thirty gun advance dewetsdorp rundle senior officer command march blue hill wepener line sky twenty mile south eloquent man aim object march april th rundle advance find force artillery path dewetsdorp always difficult calculate number hidden man lurk gun make boer army knowledge total wepener certain force oppose must very inferior own constantia farm find position difficult imagine more three thousand man left flank weak point movement side would cut wepener drive main force north would think contain force three thousand man flanking movement eight thousand would turn turn often long-range action begin friday april th last whole st nd rd sustain few loss make impression enemy thirty st worcester wander night wrong line make prisoner exception four day noisy fighting appear cost side fifty casualty probable deliberation operation conduct rundle s instruction wait force position subsequent movement show general fear strike sunday night april nd pole-carew sally bloemfontein line would take right flank boer face rundle boers occupy strong position leeuw kop bar path dewetsdorp boer cover wepener boer turn cover boer leeuw kop could must sweep way pole-carew find help compensate war handsome dashing debonnaire approach field battle light-hearted schoolboy approach football field occasion act energy discretion cavalry threaten flank enemy stephenson s brigade carry position front small cost same evening general french arrive take force consist now stephenson s guards brigade make th division two brigade cavalry corp mount infantry day rd advance resume cavalry bear brunt fighting gallant corps roberts s horse behaviour sanna s post admirable again distinguish lose colonel brazier creagh th again horseman honour casualty fall th lancer regular cavalry regiment bear honour war lose several man officer th hussar also suffer boer drive position lose more heavily skirmish large battle campaign pom-poms supply belated energy ordnance department use effect engagement boer learn first time unnerving noisy particularly deadly firework often crackled ear gunner wednesday morning rundle addition pole-carew s division strong enough attack french position flank requisite great victory presence enemy wepener siege raise force front rundle disappear boer army can disappear com
[truncated: 347,063 more chars]
