# Supplementary material for: A Complex Network Approach to Stylometry
Source: PLoS One. 2015 Aug 27;10(8):e0136076. doi: 10.1371/journal.pone.0136076 (PMC4552030; doi:10.1371/journal.pone.0136076)
Supplement: S1 File — (ZIP) [file pone.0136076.s001.zip › authorship_dataset/a1_the_tragedy_of_the_korosko.txt]

public may possibly wonder never hear paper fate passenger korosko day universal press agency responsive slight stimulus may seem incredible international incident such importance remain long unchronicled suffice very valid reason personal political nature hold fact know good number people time version actually appear provincial paper generally discredit now throw narrative form incident collate swear statement colonel cochrane cochrane army navy club letter miss adams boston mass supplement evidence captain archer egyptian camel corps give secret government inquiry cairo mr james stephens refuse put version matter write proof submit correction deletion make may suppose succeed detect grave misstatement fact objection may publication depend private personal scruple korosko turtle-bottomed round-bowed stern-wheeler inch draught line flat-iron start th february year shellal head first cataract bind wady halfa passenger card trip here reproduce s.w korosko february th passenger colonel cochrane cochrane london mr cecil brown london john h headingly boston u.s.a miss adams boston u.s.a miss s adams worcester mass u.s.a mon fardet paris mr mrs belmont dublin james stephens manchester rev john stuart birmingham mrs shlesinger nurse child florence party start shellal intention travel two hundred mile nubian nile lie first second cataract singular country nubia vary breadth few mile many yard name apply narrow portion capable cultivation extend thin green palm-fringed strip side broad coffee-coloured river stretch libyan bank savage illimitable desert extend whole breadth africa side equally desolate wilderness bound distant red sea two huge barren expanse nubia writhes green sandworm course river here disappear altogether nile run black sun-cracked hill orange drift-sand lie glacier valley everywhere see trace vanished race submerge civilisation grotesque grave dot hill stand sky-line pyramidal grave tumulus grave rock grave everywhere grave occasionally boat rocky point see deserted city house wall battlement sun shine empty window square sometimes learn roman sometimes egyptian sometimes record name origin absolutely lose ask amazement race build uncouth solitude find difficult accept theory value guard-house rich country frequent city many fortress hold wild predatory man south explanation fierce neighbour climatic change stand grim silent city hill can see grave people port-hole man-of-war weird dead country tourist smoke gossip flirt pass egyptian frontier passenger korosko form merry party most travel cairo assouan even anglo-saxon ice thaw rapidly nile fortunate single disagreeable person small boat sufficient mar enjoyment whole party vessel little more large steam launch bore cynic grumbler hold company mercy korosko free kind colonel cochrane cochrane officer british government act large system average declare certain age incapable further service demonstrate worth such system spend decline year explore morocco shooting lion somaliland dark straight aquiline man courteously deferential manner steady question eye very neat dress precise habit gentleman tip trim finger-nail anglo-saxon dislike effusiveness cultivate self-contained manner apt first acquaintance repellent seem really know pain conceal kind heart human emotion influence action respect affection inspire fellow-traveller feel meet man acquaintance unlikely ripen friendship friendship attain would unchanging inseparable part wear grizzled military moustache hair singularly black man year make allusion conversation numerous campaign distinguish reason usually give reticence date such early victorian day sacrifice military glory shrine perennial youth mr cecil brown take name chance order appear passenger list young diplomatist continental embassy man slightly taint oxford manner err side unnatural inhuman refinement full interesting talk cultured thought sad handsome face small wax-tipped moustache low voice listless manner relieve charming habit suddenly light rapid smile gleam catch fancy acquire cynicism eternally crushing overlie natural youthful enthusiasm ignore obvious express keen appreciation seem average man trivial unhealthy choose walter pater travel author sit day reserve affable awning novel sketch-book camp-stool personal dignity prevent make advance choose address find courteous amiable companion american form group john h headingly new englander graduate harvard complete education tour world stand good type young american quick observant serious eager knowledge fairly free prejudice fine balance unsectarian earnest religious feeling hold steady sudden gust youth less appearance more reality culture young oxford diplomatist keener emotion less exact knowledge miss adams miss sadie adams aunt niece former little energetic hard-featured bostonian old-maid huge surplus unused love stern swarthy feature never home now busy self-imposed task bring east standard massachusetts hardly land egypt realise country need put right conviction strike very fully occupy saddle-galled donkey starve pariah dog fly eye baby naked child importunate beggar ragged untidy woman challenge conscience plunge bravely work reformation could speak word language unable make delinquent understand want passage nile leave immemorial east very much find afford good deal sympathetic amusement fellow-traveller enjoy effort more niece sadie share mrs belmont distinction most popular person boat very young fresh smith college still possess many virtue fault child frankness trusting confidence innocent straightforwardness high spirit also loquacity want reverence even fault cause amusement preserve many characteristic clever child none less tall handsome woman look old year account low curve hair ear fullness bodice skirt mr gibson initiate imitate whisk skirt frank incisive voice pleasant catch laugh familiar welcome sound board korosko even rigid colonel soften geniality oxford-bred diplomatist forget unnatural miss sadie adams companion passenger may dismiss more briefly interesting neutral amiable monsieur fardet good-natured argumentative frenchman hold most decide view deep machination great britain illegality position egypt mr belmont iron-grey sturdy irishman famous astonishingly good long-range rifle-shot carry nearly prize wimbledon bisley offer wife very charming refined woman full pleasant playfulness country mrs shlesinger middle-aged widow quiet soothing thought take six-year-old child mother s thought likely boat open rail bulwark reverend john stuart nonconformist minister birmingham presbyterian congregationalist man immense stoutness slow torpid way bless considerable fund homely humour make tell very favourite preacher effective speaker advance radical platform finally mr james stephens manchester solicitor junior partner hickson ward stephens travel shake effect attack influenza stephens man course thirty year work clean firm s window manage business most long time absolutely immerse dry technical work live idea satisfy old client attract new mind soul become formal precise law expound fine sensitive nature danger warp busy city man s liable become work become engrained habit bachelor hardly interest life draw soul gradually bricked body mediaeval nun last come kindly illness nature hustle james stephens groove send broad world roar manchester shelf full calf-skin authority first resent deeply seem trivial compare own petty routine gradually eye open begin dimly see work trivial compare wonderful varied inexplicable world ignorant vaguely realise interruption career might more important career sort new interest take possession middle-aged lawyer develop after-glow youth waste book character too form admit dry precise way trifle pedantic mode speech read think observe score baedeker underlinings annotation prideaux s commentary travel cairo party contract friendship miss adams niece young american girl chatter audacity constant flow high spirit amused interested turn feel mixture respect pity knowledge limitation become good friend people smile see clouded face sunny bending same guide-book little korosko puff splutter way river kick white water make more noise fuss five knot hour atlantic liner record voyage deck thick awning sit little family passenger few hour ease sidle bank allow visit more innumerable succession temple remains grow more modern ascend cairo traveller sate gizeh sakara contemplation very old building hand man construct become impatient temple hardly old christian era ruins would gaze wonder veneration country hardly notice egypt tourist view languid interest half-greek art nubian bas-relief climb hill korosko see sun rise savage eastern desert move wonder great shrine abou-simbel old race hollow mountain cheese finally evening fourth day travel arrive wady halfa frontier garrison town few hour account small mishap engine-room morning devote expedition famous rock abousir great view may obtain second cataract eight-thirty passenger sit deck dinner mansoor dragoman copt syrian come forward accord nightly custom announce programme morrow ladies gentleman say plunge boldly rapid broken stream english to-morrow will remember forget rise gong strike compress journey twelve o'clock arrive place donkey expect shall ride five mile desert pass temple ammon-ra date eighteenth dynasty way reach celebrated pulpit rock abousir pulpit rock suppose call rock pulpit reach will know very edge civilisation very little more will take country dervish will obvious top pass summit will perceive full extremity second cataract embrace wild natural beauty most dreadful variety here very famous people carve name will carve name also mansoor wait expectantly titter bow arrive will return wady halfa remain two hour suspect camel corps include grooming beast bazaar return wish very happy good-night gleam white tooth lamplight long dark petticoat short english cover-coat red tarboosh vanish successively ladder low buzz conversation suspend come break anew m rely mr stephens tell abousir say miss sadie adams know look right time six hour state-room n't get abou-simbel wall picture straight mind see yesterday never hope keep say aunt safe commonwealth avenue s dragoman hustle ll time read expect shall begin enthuse want come right again s just too good mr stephens try keep inform think might wish precise information prepare small digest matter say stephens hand slip paper miss sadie look light deck lamp break low hearty laugh re abousir read now mean re mr stephens put re rameses second last paper give habit acquire miss sadie say stephens custom legal profession make memo make mr stephens memo memorandum know put re so-and-so show suppose s good short way say miss sadie feel queer somehow apply scenery dead egyptian king re cheops n't strike funny ca n't say say stephens wonder true english less humour american s just kind humour say girl quiet abstracted way talk think aloud use imagine less come think dickens thackeray barrie many humourist admire most britisher never day hear people laugh hard london theatre man time laugh auntie look see door open make such draught funny expression mr stephens else strike funny miss sadie send temple ticket little map begin letter enclosed please find bottom bracket enclo usual form business business say sadie demurely silence s thing wish remark miss adams hard metallic voice disguise softness heart could see legislature country lie few cold-drawn fact front d make platform own mr stephens run party ticket bill compulsory use eyewash would plank would abolition yashmak veil thing turn woman bale cotton good pair eye look never could think wear say sadie day see veil lift know make tired woman cry miss adams wrathfully might try preach duty decency cleanliness line bolster good land yesterday abou-simbel mr stephens pass house can call mud-pie house see two child door usual crust fly eye great hole poor little blue gown get donkey turn sleeve wash face handkerchief sew rent country would soon think ashore needle-case white umbrella mr stephens warm job get room such room pack folk fairly chore hire help ve see more temple abou-simbel never leave boston sake see more dust mess would think could crowd house size newport bathing-hut time pin skirt come face colour smoke-stack n't more hour maybe hour house clean fresh new pine-wood box new york herald line shelf paper mr stephens wash hand come past door again two child sit stoop eye full fly just same little paper cap make new york herald head say sadie s ten o'clock to-morrow early excursion s just too beautiful purple sky great silver star say sadie look silent desert black shadow hill s grand s terrible too think really are dragoman say just now very end civilisation savagery bloodshed southern cross twinkle prettily s stand beautiful edge live volcano shucks sadie n't talk child say old woman nervously s enough scare listen n't feel auntie look great desert stretch lose shadow hear sad whisper wind s just most solemn thing see life m glad ve find will make solemn dear say aunt ve sometimes think sakes alive s somewhere hill shadow side river rise high shrill whimpering rise swell end long weary wail s jackal miss adams say stephens hear see sphinx moonlight american lady rise face show nerve ruffle time again would n't come past assouan say ca n't think possess bring way here sadie mother will think clean crazy d never dare look eye wrong ve see want see river ask now cairo again auntie cry girl n't faint-hearted n't know sadie feel bit unstrung beast caterwauling just more could put s consolation schedule way home to-morrow ve see rock temple m full rock temple mr stephens n't mope never see come sadie good-night good-night good-night miss adams two lady pass cabin monsieur fardet chat subdued voice headingly young harvard graduate bend forward confidentially whiff cigarette dervish mister headingly say speak excellent english separate syllable d frenchman will dervish exist think wood full say american monsieur fardet glance red core colonel cochrane s cigar glow darkness american english whisper perfectly comprehend continent american oppose english say headingly slow deliberate manner wo n't say tiff people mostly irish stock always mad england most kindly think mother country see may aggravating folk sometimes own folk ca n't wipe slate bien say frenchman least can say could offence say repeat are dervish invention lord cromer year n't say cried headingly know paris expose patrie well-informed paper hut colossal say headingly mean tell monsieur fardet siege khartoum death gordon rest just great bluff will deny emeute local understand now long forget profound peace soudan hear raid monsieur fardet ve read battle too arab try invade egypt two day pass toski dragoman say fight bluff also pah friend know english look see pipe content face say now good simple folk will never hurt time think watch planning here egypt weak cry allons swoop gull crust right say world come england already begin tidy just good miss adams force way house arab come say world certainly say england just wait little minute make nice proper world wait year say again come just wait little say england trouble khartoum set right shall very glad come wait again say come can come say england still raid battle leave egypt would run raid say world oh say england week sure enough paper full new raid dervish blind mister headingly understand very such thing can few bedouin little backsheesh blank cartridge behold raid say american m glad know right business often puzzle england get get country monsieur see mean example favourable tariff british good monsieur same give contract britisher precisely monsieur example railroad build right country run river would valuable contract british monsieur fardet honest man imaginative french company monsieur hold railway contract say american puzzle n't seem get much trouble say still course must indirect pull somewhere example egypt doubt pay keep red-coat cairo egypt monsieur pay england suppose know own business seem take great deal trouble get mighty little exchange n't mind keep order guard frontier constant war dervish hand n't know object suppose deny prosperity country increase enormously come revenue return show tell also poor folk justice never here cry frenchman angrily let island can world certainly american live own land seem strange european nation slop country mean s easy talk course still get room spare people begin push edge shall start annex also present just here north africa italy abyssinia england egypt france algiers france cried monsieur fardet algiers belong france laugh monsieur honour wish very good-night rise seat walk rigid outraged patriotism cabin chapter ii young american hesitate little debate mind post daily record impression keep home-staying sister cigar colonel cochrane cecil brown still twinkle corner deck student acquisitive search information quite know lead matter colonel very soon come headingly say push camp-stool direction place antidote see fardet pour politics ear can always recognise confidential stoop shoulder discuss haute politique say dandy diplomatist sacrilege night nocturne blue silver might suggest moon rise desert movement mendelssohn s song seem embody sense vastness repetition cry wind interminable expanse subtler emotion can translate word still hint chord harmony seem wilder more savage to-night remark american give same feeling pitiless force atlantic cold dark winter day perhaps knowledge right very edge kind law order suppose dervish colonel cochrane arabian side say colonel egyptian fortify camp sarras forty mile south sixty mile very wild country would come dervish post akasheh side abousir side excursion abousir rock forbid last year thing quiet now prevent come side absolutely say cecil brown listless voice fear come course would perfectly simple difficulty would lie return might find hard get camel spend halfa garrison beast fresh get track know keep try n't safe reckon dervish s fear remark brown must always bear mind amenable same motive people many anxious meet death absolute uncompromising believer destiny exist reductio ad absurdum bigotry proof surely lead blank barbarism think people real menace egypt ask american seem hear difference opinion monsieur fardet example seem think danger very press rich man colonel cochrane answer little pause prepare lie worth three year british officer withdraw dervish would mediterranean would civilisation egypt would hundred million invest country monument nation look most precious memorial past come now colonel cry headingly laugh surely n't mean would shift pyramid can foretell would iconoclast world extreme mohammedan last time overrun country burn alexandrian library know representation human feature letter koran statue always irreligious object eye fellow care sentiment europe more could offend more delighted would would sphinx colossi statue abou-simbel saint england cromwell s trooper now say headingly slow thoughtful fashion suppose grant dervish could overrun egypt suppose also english hold m never asking reason spend million dollar life many man get more france get germany country run risk never lay cent good many englishman ask question remark cecil brown s opinion policeman world long enough police sea pirate slaver now police land dervish brigand sort danger civilisation never mad priest witch doctor firebrand sort planet report appearance snipe british officer tire last kurd break loose asia minor world want know great britain keep order military mutiny egypt jehad soudan still great britain set right accompaniment curse such policeman get seize ruffian pal get hard knock thanks let europe own dirty work say colonel cochrane cross leg lean forward decision n man definite opinion n't agree brown think advocate such course take very limited view national duty think national interest diplomacy lie great guiding force providence fact get good nation use good whole nation cease respond time hospital few century spain greece virtue man nation place earth merely pleasant profitable often call carry unpleasant unprofitable obviously right mere shirk undertake headingly nodded approvingly own mission germany predominant abstract thought france literature art grace english-speakers same boat much new york sun may scream good man high conception moral sense public duty find people now two quality need direct weak race ca n't help abstract thought graceful art moral sense will hold scale justice even keep free taint corruption rule india come kind natural law air rush vacuum world direct interest deliberate intention draw same thing will happen also pressure destiny will force administer whole america mexico horn headingly whistle jingo would please hear colonel cochrane say d vote senate make committee foreign relations world small grow small day s single organic body spot gangrene enough vitiate whole s room dishonest default tyrannical irresponsible government long exist will always source trouble danger many race appear incapable improvement can never hope get good government former device providence such case extermination more virile stock attila tamerlane prune weak branch now more merciful substitution ruler even mere advice more advanced race case central asian khanate protected state india work good fit work think would cowardice crime shirk decide fitting case interference objected american predatory country could grab land world such pretext event inexorable inevitable event will decide take egyptian business example world mind people interference egypt leave possession country never choice chain event massacre street alexandria mount gun drive fleet understand fulfilment solemn treaty obligation lead bombardment bombardment lead landing save city destruction landing cause extension operation here country hand time trouble beg implore french else come help put thing right desert work ready enough scold impede now try get come wild dervish movement sit tight never want task now come must put workmanlike manner ve bring justice country purity administration protection poor man make more advance last twelve year moslem invasion seventh century pay couple hundred man spend money country england directly indirectly make shill n't believe will find history more successful more disinterested bit work headingly puff thoughtfully cigarette house bay boston just ruin whole prospect say old chair litter stoop shingle loose garden run wild n't know neighbour exactly justified rush stamp run thing own line fire ask colonel headingly laugh rise camp-stool n't come provision monroe doctrine colonel say m begin realise modern egypt bit interesting ancient rameses second n't last live man country two englishman rise yawn s whimsical freak fortune send man little island atlantic administer land pharaoh remark cecil brown shall pass again never leave trace successive race hold country anglo-saxon custom write deed rock dare say remains cairo drainage system will most permanent record prove thousand year hence work hyksos king here shore party come could hear mellow irish accent mrs belmont deep voice husband iron-grey rifle-shot mr stuart fat birmingham clergyman thrash question piastre noisy donkey-boy join chaff advice hubbub die party come ladder good-night shutting door little steamer lie silent dark motionless shadow high halfa bank point civilisation comfort lie limitless savage unchangeable desert straw-coloured dream-like moonlight mottle black shadow hill chapter iii stoppa backa cry native pilot european engineer bluff bow stern-wheeler squelch soft brown mud current sweep boat bank long gangway throw six tall soldier soudanese escort file light-blue gold-trimmed zouave uniform jaunty yellow red forage-caps show bravely clear morning light top bank range line donkey air full clamour boy shrill strident voice cry virtue own beast abuse neighbour colonel cochrane mr belmont stand bow wear broad white puggareed hat tourist miss adams niece lean rail sorry wife n't come belmont say colonel think touch sun yesterday head ache very badly voice strong thick figure stay keep company mr belmont say little american old maid learn mrs shlesinger find ride too long letter must mail to-day mrs belmont will lonesome re very good miss adams shall know two o'clock certain must certain take lunch shall famish expect shall ready hock seltzer rate say colonel desert dust give flavour bad wine now lady gentleman cried mansoor dragoman move forward priest flow garment smooth clean-shaven face must start early may return meridial heat weather run dark eye little group tourist paternal expression take green glass miss adams glare very great desert mr stuart set very fine donkey prize donkey sir always put gentleman most weight never mind take monument ticket to-day now lady gentleman please grotesque frieze party move plank gangway brown crumble bank mr stephens lead thin dry serious figure english straw hat red baedeker gleam arm hand hold little paper note brief take miss sadie arm aunt toil bank young girl s laughter rang frank clear morning air baedeker come flutter foot mr belmont colonel cochrane follow brim sun-hat touch discuss relative advantage mauser lebel lee-metford walk cecil brown listless cynical self-contained fat clergyman puff slowly bank many gasp witticism own defect m man carry say glance ruefully rotundity chuckle wheezily own little joke last come headingly slight tall student stoop shoulder fardet good-natured fussy argumentative parisian see escort to-day whisper companion observe pah cry frenchman throw arm derision escort paris versailles part play monsieur headingly deceive part play pourquoi ces droles militaires dragoman hein dragoman s role thing man look cautiously answer make sure english mount earshot c'est ridicule monsieur say shrug fat shoulder mais que voulez-vous c'est l'ordre official egyptien egyptien pah anglais anglais toujours anglais cry angry frenchman frieze now more grotesque change suddenly equestrian sharply outline deep-blue egyptian sky never ride ride egypt donkey break canter nile irregular full charge such scene fly veil clutch hand huddle sway figure anxious face nowhere see belmont square figure balance small white donkey wave hat wife come saloon-deck korosko cochrane sit very erect stiff military seat hand low head high heel ride young oxford man look droop eyelid think desert hardly respectable doubt universe whole party string bank vary stage jolting discomfort brown-faced noisy donkey-boy run donkey look could see little lead-coloured stern-wheeler gleam mrs belmont s handkerchief deck run broad brown river wind long curve five mile square white block-house black rag hill mark outskirt wady halfa starting-point morning n't just too lovely cried sadie joyously ve get donkey run caster saddle just elegant did see cunning bead thing neck must make memo re donkey mr stephens n't correct legal english stephens look pretty animated boyish face look coquettish straw hat wish courage tell own language just too sweet fear thing offend put end present pleasant intimacy compliment dwindle smile look very happy say could help feel good dry clear air blue sky crisp yellow sand superb donkey carry ve just get world make happy use just now suppose never know sad oh am miserable just too miserable word ve sit cry day day smith s college girl just crazy know cry guess reason would n't tell time real true reason n't know know come great dark shadow n't know ve just get settle miserable never real cause mr stephens ve such good time life really n't think look real cause sorrow miss sadie hope heart will able say same same age aunt surely hear calling wish mr stephens would strike donkey-boy whip hit donkey again cry miss adams jog high raw-boned beast hi dragoman mansoor tell boy wo n't animal ill use ought ashamed little rascal ought s grin advertisement tooth paste think mr stephens knit black soldier pair woollen stocking would allow wear poor creature bandage leg putty miss adams say colonel cochrane look find india good support leg marching very much good stocking n't say remind mostly sick horse s elegant soldier monsieur fardet tell s scare opinion miss adams say frenchman hastily may colonel cochrane think monsieur fardet s opinion officer responsibility care safety frontier say colonel coldly least will agree effect make scene very much more picturesque desert right lie long curve sand dune might fringe forget primeval sea top could see black craggy summit curious volcanic hill rise libyan side crest low sand-hills would catch glimpse now tall sky-blue soldier walk swiftly rifle trail moment lank warlike figure would sharply silhouette sky would dip hollow disappear hundred yard would show instant vanish wherever raise ask sadie watch move figure look just same tint hotel boy state think question might arise say mr stephens never happy could anticipate wish pretty american make two reference morning ship s library here re s say black soldier note th soudanese battalion egyptian army recruit dinka shilluks two negroid tribe live south dervish country equator can recruit come dervish ask headingly sharply dare say such very great difficulty say monsieur fardet wink american old man remains old black battalion serve gordon khartoum medal show many deserter mahdi s army say colonel long want look right elegant blue jacket miss adams observe trouble guess would wish less ornamental bit whiter sure miss adams say colonel see fellow field assure utmost confidence steadiness ll take word try say miss adams decision make smile road lain side river swirl left hand deep strong cataract here rush current break black shining boulder foam spout high could see white gleam rapid bank grow rugged cliff cap peculiar outstanding semi-circular rock require dragoman s aid tell party famous landmark bind long level stretch lie donkey take canter farther side scattered rock black orange midst rise broken shaft pillar length engraved wall look greyness solidity more work nature man fat sleek dragoman dismount stand wait petticoat cover-coat straggler gather temple lady gentleman cry air auctioneer sell high bidder very fine example eighteenth dynasty here cartouche thotmes third point donkey-whip rude deep hieroglyphic wall live sixteen hundred year christ make remember victorious exhibition mesopotamia here history time mother return captive tie chariot see crowned lower egypt upper egypt offer sacrifice honour victory god ammon-ra here bring captive cut right hand corner see little pile right hand sake n't here day say miss adams s altered remark cecil brown east still east ve doubt hundred mile perhaps good deal less stand shut whisper colonel party shuffle line wall face big hat throw backwards sun strike old grey masonry brassy glare carry strange black shadow tourist mix grim high-nosed square-shouldered warrior grotesque rigid deity line broad shadow reverend john stuart birmingham smudge heathen king god worship s ask wheezy voice point yellow assouan cane hippopotamus say dragoman tourist titter just suspicion mr stuart carving n't big little pig protest see king put spear ease make small show very small thing king say dragoman see king s prisoner exceed knee much taller much more powerful see big horse king horse same way small woman see here just trivial little wife now cried miss adams indignantly sculpt king s soul would need lens see fancy allow wife put now miss adams say frenchman would more fighting mesopotamia time bring revenge perhaps day will soon come picture big strong wife trivial little husband hein cecil brown headingly drop glib comment dragoman empty light-hearted chatter tourist jar sense solemnity stand silence watch grotesque procession sun-hat green veil pass vivid sunshine front old grey wall two crested hoopoe flutter call ruin pylon n't sacrilege say oxford man last now m glad feel s always strike headingly answer feeling m quite clear own mind thing approach approach sure way whole prefer ruin see young diplomatist look peculiarly bright smile fade too soon languid blase mask ve get map say american sometimes very midst waterless trackless desert see ruins mark remains temple perhaps example temple jupiter ammon most considerable shrine world hundred mile anywhere ruin solitary unseen unchanging century appeal s imagination present check door barnum s show subtle feeling romance right absolutely say cecil brown look desert dark intolerant eye could come wander here alone stumble chance find s self absolute solitude dim light temple grotesque figure would perfectly overwhelming man would prostrate wonder awe belmont puff bulldog pipe stuart wheeze miss sadie adams laugh jay dragoman speak piece say headingly want stand think time never seem get chance ripe manslaughter stand great pyramid could n't get quiet moment would boost top take kick man would send top jump hit meat fancy travel way america see pyramid find good kick arab front oxford man laugh gentle tired fashion start again say two hasten forward take place tail absurd procession route run now large scattered boulder stony shingly hill narrow winding path curve rock view cut similar hill black fantastic slag-heap shaft mine silence fall little company even sadie s bright face reflect harshness nature escort close march boot scrunch loose black rubble colonel cochrane belmont still ride van know belmont say colonel low voice may think fool n't little bit belmont give short gruff laugh seem right saloon korosko now here seem air say still know party come here week wrong n't mind take chance war-path colonel answer s straightforward way business woman helpless crowd become really dreadful course chance hundred trouble wo n't bear think wonderful thing complete unconsciousness danger english tailor-made dress enough walk mr stephens say miss sadie afternoon dress think french more style english milliner more severe cut n't cunning little ribbon bow thing same way colonel smile belmont quite serene mind rate say course would n't say think daresay will prove quite unfounded could imagine party dervish prowl say belmont can imagine just happen come pulpit rock very morning consider movement freely advertise know week programme find strike such wonderful coincidence very remote chance say belmont stoutly glad heart wife safe snug board steamer now clear rock again fine stretch firm yellow sand extend very base conical hill lie ay-ah ay-ah cry boy whack come stick flank donkey break gallop stream plain come end path curve hill dragoman call halt now lady gentleman arrive famous pulpit rock abousir summit will presently enjoy panorama remarkable fertility first will observe rocky side hill everywhere cut name great man pass travel name old time christ got moses ask miss adams auntie m surprised cried sadie dear egypt great man may pass way moses s name very likely same herodotus say dragoman gravely long wear brown rock will see belzoni high gordon hardly name famous soudan will find now permission shall take good-bye donkey walk path will see river desert summit top minute two climb bring semicircular platform crown rock side perpendicular black cliff hundred fifty foot high swirling foam-streaked river roar past base swish water low roar surge mid-stream boulder boom hot stagnant air could see course river quarter mile breadth run very deep strong sleek black eddy occasional spoutings foam side frightful wilderness black scattered rock debris carry river high flood direction sign human being dwelling side say dragoman wave donkey-whip east military line conduct wady halfa sarras sarras lie south black hill two blue mountain see very dongola more hundred mile sarras railway forty mile long much annoy dervish very glad turn rail spear telegraph wire also much appreciate thereby now will kindly turn will explain also see side view see must always haunt mind such expanse savage unrelieved desert might part cold burned-out planet fertile bountiful earth stretch die soft violet haze extremest distance foreground sand bright golden yellow quite dazzling sunshine here scattered cordon stand six trusty negro soldier lean motionless rifle throw shadow look solid golden plain lie low line black slag-heap yellow sand-valleys wind turn top high more fantastic hill peep s shoulder blend distant violet haze none hill height few hundred foot most savage saw-toothed crest steep scarp sun-baked stone give fierce character own libyan desert say dragoman proud wave hand great desert world suppose travel right west here turn north south first house would come would america make home-sick miss adams believe american old maid attention draw conduct sadie catch arm hand point desert now n't too picturesque cry flush excitement pretty face look mr stephens s just thing want make just perfectly grand see man camel come hill look long string red-turbaned rider wind ravine fall such hush buzzing fly sound quite loud ear colonel cochrane light match stand hand unlit cigarette flame lick finger belmont whistle dragoman stand stare mouth half-open curious slaty tint full red lip look uneasy sense wrong colonel break silence george belmont believe hundred-to-one chance come say chapter iv s meaning mansoor cried belmont harshly people stand stare lose sense dragoman make effort compose lick dry lip answer know say quavering voice cry frenchman can see armed man camel ababdeh bishareen bedouins short such employ government frontier jove may right cochrane say belmont look inquiringly colonel n't say n't fellows friendly friendly side river say colonel abruptly perfectly certain use mincing matter must prepare bad spite word stand stock-still huddled group stare plain nerve numb sudden shock scene dream vague impersonal un-real man camel stream gorge lie mile distant side path travel retreat entirely cut appear dust length line quite army emerge hill seventy man camel cover considerable stretch ground reach sandy plain very deliberately form front harsh call bugle trot forward line parti-coloured figure sway sand smoking rolling yellow cloud heel camel same moment six black soldier double front martinis trail snuggle well-trained skirmisher rock haunch hill breech block snap corporal give order load now suddenly first stupor excursionist pass succeed frantic impotent energy run plateau rock aimless foolish flurry frightened fowl yard could bring acknowledge possible escape again again rush edge great cliff rise river young most daring could never descend two woman cling side trembling mansoor feeling officially responsible safety run desperation skirt theirs flutter stephens lawyer keep close sadie adams mutter mechanically n't alarm miss sadie n't alarmed own limb twitch agitation monsieur fardet stamp guttural rolling r s glance angrily companion way betrayed fat clergyman stand umbrella stare stolidly big frightened eye camel-men cecil brown curl small prim moustache look white contemptuous colonel belmont young harvard graduate three most cool-headed resourceful member party stick say colonel s escape may remain united ve halt say belmont reconnoitre know very escape take time n't see can suppose hide woman headingly suggest ca n't know many here take woman can come hiding-place make way boat admirable cried colonel cochrane admirable way please miss adams bring lady here mansoor instant lose part plateau invisible plain here feverish haste build little cairn many flaky slab stone lie take long prop large rock make lean-to put two side-pieces complete slab same colour rock casual glance hiding-place very visible two lady squeeze crouch sadie s arm throw aunt wall man turn light heart see ring sharp peremptory crack rifle-shot escort follow isolated shot drown long spatter roll irregular volley plain air full phit-phit-phit bullet tourist huddle rock exception frenchman still stamp angrily strike sun-hat clenched hand belmont cochrane crawl soudanese soldier fire slowly steadily rest rifle boulder front arab halt five hundred yard evident leisurely movement perfectly aware possible escape traveller pause ascertain number close most fire camel few dismount kneel here little shimmering white spot golden back-ground shot come sometimes singly quick sharp throb sometimes rolling volley sound boy s stick draw iron railing hill buzz bee-hive bullet make sharp crackling strike rock good expose say belmont draw colonel cochrane large jagged boulder already furnish shelter three soudanese bullet good hope say cochrane grimly infernal fool belmont protest more energetically ridiculous expedition deserve get is hard poor soul never know danger suppose s help faint n't think firing might bring troop halfa ll never hear good six mile here steamer halfa would five n't return steamer will give alarm shall time poor norah poor little norah muttered belmont depth grizzled moustache suppose will cochrane ask pause may cut throat may take slave khartoum n't know much choose s trouble anyhow soldier sit abruptly lean forward knee movement attitude natural hard realise shoot head stir groan comrade bend moment shrug shoulder turn dark face arab more belmont pick dead man s martini ammunition-pouch three more cochrane say little brass cylinder palm hand ve let shoot too soon too often wait rush re famous shot belmont cry colonel ve hear crack n't think could pick leader can make white camel right front mean fellow peer two hand belmont thrust cartridge alter sight s shocking bad light judge distance say low point-blank trajectory lee-metford come useful ll try five hundred fire change white camel peer rider see sand fly see fancy take sight trifle too full try again man rifle rock equally steady again camel chief remain un-harmed third shot must move few pace right become restless belmont throw empty rifle exclamation disgust s confounded light cry cheek flush annoyance think waste three cartridge fashion bisley d shoot turban vibrating glare mean refraction s matter frenchman monsieur fardet stamp plateau gesture man sting wasp s'cre nom s'cre nom shout show strong white tooth black waxed moustache wring right hand violently send little spray blood finger-tip bullet chip wrist headingly run cover crouch intention drag demented frenchman place safety take three pace hit loin fall dreadful crash stone stagger foot fall again same place flounder horse break m whisper colonel run aid lie still china-white cheek black stone year wander elm cambridge surely last fate earth could predict would slay bullet fanatical mohammedan wild libyan desert meanwhile fire escort cease shoot last cartridge second man kill third corporal charge receive bullet thigh sit stone tie injury grave preoccupied look wrinkled black face old woman piece broken plate three fasten bayonet determine metallic rasp snap air man intend sell life dearly re come cried belmont look plain let come colonel answer put hand trouser-pockets suddenly pull fist shake furiously air oh cad confounded cad shout eye congest rage fate poor donkey-boys carry self-contained soldier usual calm firing remain huddle pitiable group rock base hill now conviction charge dervish must come first spring animal shrill inarticulate cry fear gallop plain small flanking-party eight ten camel-men work firing dash fly donkey-boys hack hew cold-blooded deliberate ferocity little boy flapping galabeeah keep ahead pursuer time long stride camel run arab thrust spear middle stoop small white-clad corpse look flock sheep trail desert people rock time think cruel fate donkey-boys even colonel first indignant outburst forget advance camel-men trot bottom hill dismount leave camel kneeling rush furiously onward fifty clamber path rock red turban appear vanish again scramble boulder shot pause surge three black soldier kill stamp two hurrying foot burst plateau top unexpected resistance check instant traveller nestle await own fashion come arab colonel hand trouser-pockets try whistle dry lip belmont fold arm lean rock sulky frown lower face strangely mind act three successive miss tarnish reputation marksman trouble more impending fate cecil brown stand erect pluck nervously up-turned point little prim moustache monsieur fardet groan wounded wrist mr stephens sombre impotence shake head slowly live embodiment prosaic law order mr stuart stand umbrella still expression heavy face stare brown eye headingly lie china-white cheek rest motionless stone sun-hat fall look quite boyish ruffled yellow hair un-lined clean-cut face dragoman sit stone play nervously donkey-whip arab find reach summit hill just foremost rush lie hand most unexpected incident arrest time first appearance dervish fat clergyman birmingham look man cataleptic trance move speak now suddenly wake bind strenuous heroic energy may mania fear may blood berserk ancestor stir suddenly vein break wild shout catch stick strike right leave arab fury more savage own help draw narrative leave record picture burn brain none clear man large face shine perspiration great body dance unwieldy agility strike shrinking snarl savage spear-head flash rock quick vicious upward thrust clergyman fall hand knee horde pour seize unresisting victim knife glimmer eye rude hand clutch wrist throat brutal unreasoning violence haul push steep winding path camel wait frenchman wave unwounded hand walk vive khalifa vive madhi shout blow butt-end remington beat silence now herd base abousir rock little group modern type fall rough clutch seventh century save rifle hand distinguish man desert warrior first carry crescent flag arabia east change dervish raider less brave less cruel less fanatical forebear stand circle lean gun spear look exultant eye dishevelled group captive clothe approach uniform red turban gather neck head fierce face look scarlet frame yellow untanned shoe white tunic square brown patch let carry rifle small discoloured bugle slung shoulder negro fine muscular man limb jet hercules baggara arab small brown wiry little vicious eye thin cruel lip chief also baggara tall man black beard come chest pair hard cold eye gleam glass thick black brow fix now captive feature grave thought mr stuart bring hat face still flush anger trouser stick part leg two survive soudanese soldier black face blue coat blotch crimson stand silently attention side forlorn group castaway chief stand minute stroke black beard fierce eye glance pale face miserable line captive harsh imperious voice say bring mansoor dragoman front bent outstretched supplicate palm employer always seem comic flap skirt short cover-coat now glare mid-day sun face gather appear add grotesque horror scene dragoman salaam salaam ungainly automatic doll chief rasp curt word two fall suddenly face rub forehead sand flapping hand s cochrane ask belmont make exhibition can understand colonel answer absurd cry frenchman excitedly people wish harm never injure hand always friend could speak would make comprehend hola dragoman mansoor excited gesture monsieur fardet draw sinister eye baggara chief again ask curt question mansoor kneeling front answer tell frenchman dragoman tell friend khalifa tell countryman never quarrel enemy also chief ask religion call own say mansoor khalifa say necessity friendship infidel unbeliever tell france look religion good chief say none blaspheme dog son dog would say religion good say indeed friend khalifa will accept koran become true believer spot will will promise side send alive khartoum will fare same way may make compliment monsieur chief tell custom frenchman change religion compulsion chief say few word turn consult short sturdy arab elbow say monsieur fardet say dragoman speak again will make trough dog feed say anger sir now talk ask colonel ali wad ibrahim same raid last year kill nubian village ve hear say colonel name bold most fanatical khalifa s leader thank god woman clutch two arab talk stern restrained fashion come strangely southern race now turn dragoman still kneel sand ply question point first prisoner confer more finally say mansoor contemptuous wave hand indicate might convey thank heaven gentleman think save present time say mansoor wipe sand stick perspire forehead ali wad ibrahim say unbeliever edge sword son prophet might more profit beit-el-mal omdurman gold people will pay come can work slave khalifa decide put death mount spare camel ride party chief wait end explanation now give brief order negro step forward long dull-coloured sword hand dragoman squeal rabbit see ferret throw frantically sand more cochrane ask cecil brown colonel serve east traveller smattering arabic can make say use keep dragoman would trouble pay ransom too fat make good slave poor devil cried brown here cochrane tell let ca n't let butcher front say will find money will answerable reasonable sum ll stand mean will allow cry belmont will sign joint bond indemnity say lawyer paper pencil could throw shape instant chief could rely perfectly correct valid colonel s arabic insufficient mansoor too madden fear understand offer make negro look question chief long black arm swung upwards sword hiss shoulder dragoman scream arrest blow bring chief lieutenant side new interest swarthy face crowd also form dense circle grovelling plead man colonel understand sudden change fathom reason instinct flash stephens s horrified perception oh villain cry furiously hold tongue miserable creature silent die thousand time good die too late already could see base design coward hope save own life betray woman see chief brave man s contempt stern face make sign haughty assent mansoor speak rapidly earnestly point hill word baggara dozen raider rush path lose view top come shrill cry horrible strenuous scream surprise terror instant later party stream sight again drag woman midst sadie young active limb keep spring slope encourage aunt shoulder old lady struggle rush white figure look thin limb open mouth chicken drag coop chief s dark eye glance indifferently miss adams gaze smoulder fire young woman give abrupt order prisoner hurry miserable hopeless drive cluster kneel camel pocket already ransack content throw camel-food bag neck tie ali wad ibrahim s own hand say cochrane whisper belmont look smoulder eye wretched mansoor ve get little hip revolver discover shall shoot cursed dragoman give woman colonel shake head keep say sombre face woman may find use chapter v camel brown white kneel long line champing jaw move rhythmically side side gracefully poise head turn right leave mincing self-conscious fashion most beautiful creature true arabian trotter slim limb finely turn neck mark breed few slow heavy beast ungroomed skin disfigure black scar old firing load doora waterskin raider few minute suffice redistribute load make place prisoner none bind exception mr stuart arab understand clergyman accustom associate religion violence look fierce outburst quite natural regard now most dangerous enterprising captive hand tie plaited camel-halter include dragoman two wounded black allow mount precaution escape save afford slowness beast shouting man roaring camel creature jolt leg long straggle procession set homely river face shimmering violet haze hang huge sweep beautiful terrible desert stripe tiger-fashion black rock golden sand none white prisoner exception colonel cochrane camel seem alarm distance ground look curious sway motion insecurity saddle make sick frighten bodily discomfort forget turmoil bitter thought chasm gape old life new short time space divide less hour stand summit rock laugh chatter grumble heat fly become peevish small discomfort headingly hypercritical tint nature could forget own tint lie cheek black stone sadie chatter tailor-made dress parisian chiffon now cling half-crazy pommel wooden saddle suicide rise red star hope mind humanity reason argument remain brutal humiliation force time second rocky point steamer wait saloon white napery glittering glass late novel london paper least imaginative could see clearly white awning mrs shlesinger yellow sun-hat mrs belmont lie canvas chair lie sight little floating chip break home silent ungainly step camel carry more hopelessly very morning beneficent providence appear pleasant life little commonplace perhaps soothing restful now red head-gear patch jibbehs yellow boot already show colonel man wander party robber troop regular army khalifa now strike desert show possess rude discipline work demand mile ahead flank ride scout dip rise yellow sand-hills ali wad ibrahim head caravan short sturdy lieutenant bring rear main party straggle couple hundred yard middle little dejected clump prisoner attempt make keep apart mr stephens soon contrive camel two lady n't down-hearted miss adams say most indefensible outrage can question step will take proper quarter set matter right convince shall subject bad temporary inconvenience villain mansoor need appear shock see change little bostonian lady shrunk old woman hour swarthy cheek fall eye shine wildly sunken darken socket frightened glance continually turn sadie surely wrecker angel can gather good treasure moment disaster here worldling doom already frivolity selfishness pass think grieve sadie thought aunt aunt thought sadie man think woman belmont think wife think else also kick camel s shoulder heel find side miss adams ve get here whisper may separate soon make arrangement separated wail miss adams n't speak loud infernal mansoor may give again hope wo n't might must prepare bad example might determine get rid man keep miss adams shudder god s sake tell mr belmont old woman day could stand sadie clean craze think s mother wait home clasp thin hand agony thought put hand dust-cloak say belmont sidle camel hers n't miss grip now hide dress ll always key unlock door miss adams feel slip hand look moment bewilderment purse lip shake stern brown face disapproval push little pistol hiding-place same ride thought whirl could indeed eliza adams boston narrow happy life oscillate comfortable house commonwealth avenue tremont presbyterian church here hunch camel hand butt pistol mind weigh justification murder oh life sly sleek treacherous life trust show bad can face sweet smooth most fear bad miss sadie will question ransom say stephens argue own conviction still dose egypt dervish country sure energetic pursuit must try lose courage hope good scared mr stephens say sadie turn blanched face belie word re god s hand surely wo n't cruel easy talk trust thing now real test s blue heaven say voice find birmingham clergyman join party tie hand clutch makloofa saddle fat body sway dangerously side side stride camel wounded leg ooze blood clot fly burning desert sun beat bare head lose hat umbrella scuffle rise fever fleck large white cheek touch colour bring light brown ox-eye always seem somewhat gross vulgar person fellow-traveller now bitter healing draught sorrow transform purify spiritualise exalt become calmly strong make feel strong look speak life death present hope future black cloud misery begin show golden rift two cecil brown shrug shoulder could change hour conviction life even fardet frenchman touch strengthen take hat pray colonel make turban red silk cummerbund insist mr stuart wear homely dress gorgeous headgear look man dress amuse child now dull ceaseless insufferable torment thirst add aching weariness come motion camel sun glare again yellow sand great plain shimmered glow feel ride cooling sheet molten metal lip parch dry tongue tag leather lisp curiously speech vowel sound would come effort miss adams s chin drop chest great hat conceal face auntie will faint get water say sadie oh mr stephens could dervish ride baggara exception negro uncouth fellow face pit small-pox expression seem good-natured compare arab comrade stephens venture touch elbow point water-skin exhaust lady negro shake head brusquely same time glance significantly arab say might act differently lay black forefinger breast jibbeh tippy tilly say s ask colonel cochrane tippy tilly repeat negro sink voice wish prisoner hear colonel shake head arabic wo n't bear much strain n't know say say tippy tilly hicks pasha negro repeat believe fellow friendly ca n't quite make say cochrane belmont think mean name tippy tilly kill hicks pasha negro show great white tooth hear own word come aiwa say tippy tilly bimbashi mormer boum jove ve get cried belmont s try speak english tippy tilly can get egyptian artillery serve egyptian artillery bimbashi mortimer take prisoner hicks pasha destroy turn dervish save skin s colonel say few word arabic receive reply two arab close negro quicken pace leave quite right say colonel fellow friendly would fight khedive khalifa n't know can good ve bad hole come right side reach pursuit wo n't forty-eight hour belmont calculate matter slow deliberate fashion twelve rock say would become alarmed steamer appear two colonel interrupt lunch hour remember say come would lord s think real sleepy old crock belmont continue absolute confidence promptness decision wife would insist immediate alarm give suppose start two-thirty halfa three journey stream long say take turn camel corps give hour hour get river would abousir rock pick track six o'clock clear race four hour ahead beast very spend may save cochrane may n't expect see padre alive to-morrow miss adams make sort thing again must forget people trick murder prisoner see chance rescue see here belmont case get n't s matter mortgage want set right ride shoulder incline deep detail business friendly negro talk tippy tilly manage slip piece cloth soak water hand mr stephens miss adams moisten lip even few drop give renewed strength now first crushing shock wiry elastic yankee nature begin reassert people n't look would harm mr stephens say guess work religion own such s wrong wrong stephens shake head silence see death donkey-boys maybe send guide good path say old lady maybe specially single good work niece energetic enterprising temperament capable glory chance evangelise khartoum turn omdurman little well-drained broad-avenued replica new england town know think time say sadie remember temple see morning give exclamation surprise three morning seem dim past experience life vast change new overpower thought come ride silence full strange expansion time last stephens remind sadie leave remark unfinished oh wall picture temple think remember poor string prisoner drag foot great king deject look warrior lead could could think three hour same fate own mr headingly turn face begin cry n't take sadie say aunt remember minister say just now right hollow god s hand think mr stephens red edge baedeker still project lawyer s pocket worth captor s take glance will leave will look few reference halt general idea country draw small map day river run south north must travel west suppose fear pursuit keep too nile bank caravan route remember run parallel river seventy mile inland continue direction day ought come line pass come assiout remember right egyptian side side lead dervish country perhaps word interrupt high eager voice break suddenly torrent jostle word word meaning pour strenuously angry assertion foolish repetition pink deepen scarlet mr stuart s cheek eye vacant brilliant gabble gabble gabble ride kindly mother nature will let child mishandle too too much say wounded leg crusted lip anxious weary mind come time body become more habitable coax mind nirvana delirium little cell-workers tinker toil get thing good homecoming see veil cruelty nature wear try peer will sometimes catch glimpse very homely kindly face arab guard look askance sudden outbreak clergyman verge lunacy lunacy fearsome supernatural thing ride forward speak emir return say comrade close side minister s camel prevent fall friendly negro sidle beast colonel whisper halt presently belmont say cochrane thank god may give water ca n't tell tippy tilly could help would turn bimbashi get egypt think s willing enough power jove belmont look river route lain sand-strewn khors jagged black edge place would hardly think possible camel could climb open now hard roll plain cover thickly rounded pebble dip rise violet hill horizon regular long brown pebble-strewn curve look dark roller monstrous ground-swell here little straggling sage-green tuft camel-grass sprout stone brown plain violet hill else front lie black jagged rock pass orange slope sand thin line green mark course river cool beautiful green look stark abominable wilderness side could see high rock accurse rock tempt ruin river curve sun gleam water oh liquid gleam insurgent animal craving brutal primitive longing instant take soul lose family country liberty water water water could think mr stuart delirium begin roar orange insufferable listen rough sturdy irishman rise superior bodily crave gleam river must somewhere halfa wife might very water look pull hat eye ride gloomy silence bite strong iron-grey moustache slowly sun sink west shadow begin trail path heart would cool desert breeze spring whisper rolling stone-strewed plain emir head call lieutenant side pair peer eye shade hand look landmark satisfied grunt chief s camel seem break short knee hock three curious broken-jointed jerk stomach stretch ground succeed camel reach spot lie also stretch long line rider sprang lay chop tibbin cloth front well-bred camel will eat ground gentle eye quiet leisurely way eating condescending mince manner feminine genteel party prim old maid foregather heart libyan desert interference prisoner male female could escape centre huge plain emir come stand comb blue-black beard finger look thoughtfully dark sinister eye miss adams see shudder always sadie gaze fix see distress give order negro bring water-skin give tumblerful hot muddy taste leather oh delightful parch palate emir say few abrupt word dragoman leave ladies gentleman mansoor begin old consequential manner glare colonel s eye strike word lip break long whimper excuse conduct could wail very knife throat will very rope throat see egypt again growl cochrane savagely meantime s right colonel say belmont own sake ought know chief say part ll blackguard think too bind hear say cochrane shrug shoulder privation make irritable bite lip keep bitter answer walk slowly straight-legged military stride say ask belmont look dragoman eye stern colonel s seem somewhat good manner say more water short supply say to-morrow shall come selimah everybody shall plenty camel too say long stop here very little rest say forward oh mr belmont hold tongue snap irishman begin more count time distance work expect wife insist indolent real give instant alarm halfa pursuer already track camel corps egyptian horse would travel moonlight faster day-time know custom halfa keep least squadron ready start instant dine mess officer tell quickly could take field show water-tank food beast admire completeness arrangement little thought might mean future would least hour would get start again present halting-place would clear hour gain perhaps morning suddenly thought terribly interrupt colonel rave madman appear crest slope arab hanging wrist face purple rage excitement tug bent writhe furious effort get free curse murderer shriek see front belmont cry ve kill cecil brown happen conflict own ill-humour cochrane stroll crest find group camel hollow little knot angry loud-voiced man brown centre group pale heavy-eyed upturned spiky moustache listless manner search pocket now determine tear clothes hope find secrete hideous negro silver bangle ear grin jabber young diplomatist s impassive face seem colonel heroic inhuman white calm abstracted eye coat already open negro s great black paw fly neck tear shirt waist sound r-r-rip abhorrent touch coarse finger man town finished product nineteenth century drop life-traditions become savage face savage face flush lip curl chatter tooth ape eye indolent eye always twinkle placidly gorged frantic throw negro strike again again feebly viciously broad black face hit girl arm open palm man wince instant appal sudden blaze passion impatient snarl cry slide knife long loose sleeve strike upwards whirling arm brown sit blow begin cough cough man cough choke dinner furiously ceaselessly spasm spasm angry red cheek turn mottled pallor liquid sound throat clap hand mouth roll side negro brutal grunt contempt slide knife sleeve more colonel frantic impotent anger seize bystander drag rave fury forlorn party hand lash camel-halter lie last bitter silence delirious nonconformist headingly cecil brown haggard eye turn pale face know lose frieze light-hearted rider stand clearly blue morning sky view deck-chair korosko two ten third mind pleasure trip draw climax fardet frenchman sit alone chin rest hand elbow knee stare miserably desert belmont see start suddenly prick head dog hear strange step clench finger bend face forward stare fixedly black eastern hill pass belmont follow gaze yes-yes move see twinkle metal sudden gleam flutter white garment dervish vedette flank turn camel twice danger signal discharge rifle air echo crack hardly die saddle arab negro instant camel foot move slowly point alarm several armed man surround prisoner slip cartridge remingtons hint remain still heaven man camel cried cochrane trouble forget strain eye catch sight new-comer believe own people confusion tug hand free halter bind ve smart give credit say belmont eye shine thick brow here long two hour could reasonably expect hurrah monsieur fardet ca va bien n'est ce pa hurrah hurrah merveilleusement bien vivent anglais vivent anglais yell excited frenchman head column camelry begin wind rock see here belmont cry colonel fellow will want shoot see know way must ready will ready jump fellow blind eye ll take big nigger can get arm stephens must can fardet comprenez vous il est necessaire plug johnny can hurt dragoman tell two soudanese soldier must ready word die murmur swallow twice arab say sound voice bitter day very bitter moment happy mr stuart lie pebble rib camel chuckle consumedly joke busy little cell-workers come repair fat face wreathe crease merriment sick heart-sick woman cry man turn silence tear monsieur fardet fall face shake dry sobbing arab fire rifle welcome friend trot camel open return salute wave rifle lance air small band first more thirty dress same red headgear patched jibbehs carry small white banner scarlet text scrawl draw eye thought tourist else same fear grip heart same impulse keep silent stare swaying white figure see rank desert warrior s middle cried stephen last look miss adams surely woman camel difficult catch glimpse suddenly two body meet rider open see plainly s white woman steamer take belmont give cry sound high norah darling shout keep heart m here chapter vi korosko take chance rescue reckon elaborate calculation hour distance unsubstantial mirage shimmer horizon would alarm halfa find steamer return evening even now nile thin green band farthest horizon pursuit probably begin hundred mile even less would dervish country small chance egyptian force could overtake sink silent sulky despair exception belmont hold guard strive wife s assistance two body camel-men unite arab grave dignified fashion exchange salutation experience negro grin chatter shout careless good-humour even koran able alter leader new-comer greybeard worn ascetic high-nosed old man abrupt fierce manner soldierly bearing dragoman groan see flap hand miserably air man see trouble accumulate trouble emir abderrahman say fear now shall never come khartoum alive name mean colonel cochrane hear monster cruelty fanaticism red-hot moslem old fighting preach dispensation never hesitate carry fierce doctrine koran final conclusion emir wad ibrahim confer gravely camel side side red turban incline inwards black beard mingle white turn stare long fixedly poor head-hanging huddle prisoner young man point explain senior listen sternly impassive face s nice-looking old gentleman white beard ask miss adams first rally bitter disappointment leader now cochrane answer n't say take command lady say dragoman now head s good put mind elder mathews presbyterian church minister scott s time anyhow power hand black-haired flint eye sadie dear feel now cooler n't auntie n't fret m strong faith set poor example sadie clean craze first suddenness thinking mother trust would think land ll head-line boston herald guess somebody will suffer poor mr stuart cried sadie monotonous droning voice delirious man come again ear come auntie see can relieve m uneasy mrs shlesinger child say colonel cochrane can see wife belmont can see else bring cry thank god shall hear n't hurt norah run forward grasp kiss hand wife hold help camel kind grey eye calm sweet face irishwoman bring comfort hope whole party devout roman catholic creed form excellent prop hour danger anglican colonel nonconformist minister presbyterian american even two pagan black rifleman religion various form fulfil same beneficent office whisper always bad world can small thing harsh way providence may seem whole wise good thing cheerfully whither great hand guide dogma common fellow misfortune hold intimate deep-lying spirit calm essential fatalism world-old framework religion fresh crop dogma grow ephemeral lichens granite surface poor thing say can see much bad time really john dear quite even very thirsty party fill water-skin nile let much want n't see mr headingly mr brown poor mr stuart state reduce headingly brown trouble husband answer n't know often thank god to-day norah here husband s side much much here safe halfa has news town ask colonel boat escape mrs shlesinger child maid downstairs cabin arab rush vessel deck time escape boat n't know hit arab fire time cried belmont exultantly responsive irish nature catch sunshine instant jove ll garrison must hear firing d think cochrane must full cry scent four hour minute might see white puggaree british officer come rise disappointment leave colonel cold sceptical need come come strong say fellow pick man good leader own ground will take lot beating suddenly pause look arab george say s sight worth see great red sun disc slip violet bank horizon hour arab prayer old more learn civilisation would turn magnificent thing skyline adored wild child desert noble essential polished persian ideal high material sun face central shrine religion pray pray fanatical moslem rapt absorb yearning eye shine face rise stoop grovel forehead pray carpet could doubt watch strenuous heart-whole devotion here great living power world reactionary tremendous countless million thinking cape juby confines china let common wave pass let great soldier organiser arise use grand material hand shall say may besom providence may sweep rotten decadent impossible half-hearted south europe thousand year make room sounder stock now rise foot bugle rang prisoner understand travel day fate travel night also belmont groan reckon pursuer catch leave camp already get way accept inevitable flat arab loaf give effort chef post-boat taste dry brown bread luxury luxury second ration glass water fresh-filled bag newcomer provide ample supply body would follow lead soul readily soul body heaven earth might now base material want satisfy instant spirit begin sing mount camel sense romance position mr stuart remain babble ground arab make effort lift saddle large white upturned face glimmer gathering darkness hi dragoman tell forget mr stuart cry colonel use sir say mansoor say too fat will take farther will die say trouble take cried cochrane man will perish hunger thirst s emir hi shout black-bearded arab pass tone use summon dilatory donkey-boy chief deign answer say guard dash butt remington colonel s rib old soldier fall forward gasp carry senseless clutch pommel saddle woman begin cry man muttered curse clench hand writhe impotent passion brutal injustice ill-usage check even remonstrance belmont grip hip-pocket little revolver remember already give miss adams hot hand clutch would mean death emir massacre party now ride onwards see most singular phenomenon egyptian desert front ill-treatment companion leave humour appreciation beauty sun sink horizon remain slaty-violet hue now begin lighten brighten curious false dawn develop seem vacillate sun come path just abandon rosy pink hang west beautifully delicate sea-green tint upper edge slowly fade slate again night come twenty-four hour sit canvas chair discuss politics starlight saloon deck korosko twelve breakfast start spruce fresh last pleasure trip world fresh impression come rudely jostle take-it-for-granted complacency same shimmer silver star look last night same thin crescent moon chasm lie old pampered life long line camel move noiselessly ghost desert silent sway white figure arab sound anywhere very faint sound hear human voice sing strong droning unmusical fashion strange effect far-away voice huge inarticulate wilderness come well-known rhythm distant chant could hear word nightly pitch move tent day s march home was mr stuart right mind again coincidence delirium choose song moist eye friend look darkness know home very wanderer gradually voice die hum absorb more masterful silence desert dear old chap hope re hurt say belmont lay hand cochrane s knee colonel straighten still gasp little breathing right again now would kindly show man strike fellow front camel fardet s young fellow moustache ca n't see very light think could pick again thank belmont think rib knock wind must make iron frightful blow could rally quickly colonel clear throat hummed stammer fact dear belmont m sure would let lady old use lose military carriage always dear stays jove cry astonished irishman slight artificial support say colonel stiffly switch conversation chance morrow still come dream leave long night s march desert dream silence borne forward soft shuffle sponge foot flitting flicker figure oscillate side whole universe seem hang monstrous time-dial front star would glimmer lantern very level path look again hand's-breadth shine hour hour broad stream flow sedately deep blue background world system drift majestically overhead pour dark horizon vastness beauty vague consolation prisoner own fate own individuality seem trivial unimportant play such tremendous force slowly grand procession swept heaven first climb hang long little apparent motion sink grandly downwards east first cold grey glimmer appear own haggard face shock s sight day torture heat now night bring even more intolerable discomfort cold arab swathe gown wrap head prisoner beat hand shiver miserably miss adams feel most very thin impair circulation age stephen slip norfolk jacket throw shoulder ride sadie whistle chat make here believe aunt really relieve carry jacket attempt too boisterous obvious true probably feel cold less party old old fire burn heart curious joy inextricably mix misfortune would find hard say adventure great evil great blessing lifetime boat sadie s youth beauty intelligence humour make realise could good expect charitably endure now feel really use hour learn turn turn s natural protector begin find understand really strong reliable man trick custom build artificial nature impose even little glow self-respect begin warm blood miss youth young now middle age come beautiful belated flower believe time enjoy mr stephens say sadie bitterness would say answer quite certain would leave here approach tenderness put speech girl look surprise think ve very wicked girl life say pause good time never think unhappy strike serious get shall good woman more earnest woman future good man suppose just trouble come look bring virtue friend take poor mr stuart example know noble constant man see belmont wife front fearlessly forward hand hand think cochrane always seem board boat stand-offish narrow sort man look courage unselfish indignation ill use fardet too brave lion think misfortune good sadie sigh would end right here might say few week month misery end death n't know reap benefit improvement character bring suppose escape will lawyer hesitate professional instinct still strong will consider action lie organiser expedition take abousir rock else egyptian government protect frontier will nice legal question will sadie first time drop formal miss girl too much earnest notice will more tender say will try make else happy memory misery endure life make happy can help say darkness make more easy break reserve habitual need rough schooling less could character change good show little know very selfish thoughtless least need strong emotion sufficiently alive now different need emotion mr stephens good stagnation pain good stagnation just begin live hitherto machine earth s surface one-ideaed man one-ideaed man remove dead man just begin realise year never stir never feel real throb human emotion pass time observe vaguely wonder want prevent share experience fellow-mortals now last few day teach keenly can live can warm hope deadly fear can hate can can strong feeling soul can experience come life may brink grave least can say now live lead soul-killing life england ambitious want get mother sister think thank heaven here morning come aunt will soon cease feel cold coat oh very good circulation can manage very shirt-sleeve now long cold weary night deep blue-black sky lighten wonderful mauve-violet large star still glint brightly grey line crept high high deepen delicate rose-pink fan-like ray invisible sun shooting quiver suddenly feel warm touch hard black shadow sand front dervish loosen cloak proceed talk cheerily prisoner also begin thaw eagerly eat doora serve breakfast short halt call cup water hand can speak colonel cochrane ask dragoman ca n't snap colonel very important safety may come colonel frown pull moustache ask last must trust much get egypt wife home child part slave life cause doubt know black man speak hicks speak night long talk say could very understand come say say eight egyptian soldier arab six black two fellah say wish promise very good reward help escape course shall ask hundred egyptian pound shall tell would ask sure would agree propose could promise think ride camel very chance come would ready take advantage can promise two hundred pound will help think could buy arab mansoor shake head too much danger try say suppose try fail will end will tell say stroll old negro gunner groom camel wait reply emirs intend halt half-hour most baggage-camels bear prisoner worn long rapid march clearly impossible move time lay long neck ground last symptom fatigue two chief shake head inspect terrible old man look hard-lined rock feature captive say mansoor face turn shade more sallow listen emir abderrahman say become moslem worth delay whole caravan order carry baggage-camels say could travel twice fast wish know will accept koran same tone still translate continue good consent will most certainly put death unhappy prisoner look despair two emir stand gravely watch part say cochrane soon die now slave khartoum say norah ask belmont die john n't think shall afraid absurd die never belief say fardet possible honour frenchman convert fashion draw wounded wrist stick front jacket je suis chretien j'y reste cry gallant falsehood sentence say mr stephens ask mansoor beseeching voice would change might place good humour implore ask ca n't say lawyer quietly miss sadie miss adams just say will save oh auntie think might whimper frightened girl would very wrong say old lady throw arm own dear little sadie whisper ll strong would just hate keep grip dear pray find strength leave n't forget old aunt eliza time hand instant heroic line dishevelled bedraggled pleasure-seeker look death face close look less fear conscious feeling curiosity nervous tingling approach dentist s chair dragoman make motion hand shoulder try fail emir abderrahman say negro hurry want scissors ask colonel hurt woman say mansoor same gesture impotence cold chill fall stare helpless horror death abstract thing insufferable detail brace endure evil own person heart still soft woman say man buzz s pistol miss adams say belmont give here wo n't torture wo n't stand offer money mansoor offer cried stephen look here ll turn mohammedan ll promise leave woman alone n't binding s compulsion ca n't see woman hurt wait bit stephen say colonel must n't lose head think see way see here dragoman tell grey-bearded old devil know cursed tinpot religion put smooth translate tell can expect adopt know particular brand rot want believe tell will instruct perfectly willing listen teaching can add creed turn such beauty bounder black beard must claim attention bow suppliant sweeping hand dragoman explain christian already full doubt need little more light knowledge guide path allah two emir stroke beard gazed suspiciously abderrahman speak crisp stern fashion dragoman two stride instant later bugle ring signal mount say mansoor explain ride middle prisoner shall reach mid-day will rest own moolah very good learn man will come give hour teaching end time will choose way choose will decide khartoum put death last word wo n't take ransom wad ibrahim would emir abderrahman terrible man advise give christian too mansoor blush deeply complexion would allow yesterday morning perhaps will to-morrow morning serve lord long ask seem reasonable very ride onwards guard freedom show change faith put very different footing prisoner reprieve few hour ride dark shadow death close life cling pleasure hour long pain shrink scream see merciful death hold soothe arm association will change walk own free-will broad road son daughter man must tread fear lose dear intimate think know eternally thing surprise make deliberate suicide cling madly bridge-pier river sweep nature afraid weary workman may suddenly throw tool strike invent fashion keep constant present work tired harassed humiliated folk rejoice few more hour suffering leave chapter vii show journey onwards very spot pass sunset evening region fantastic black hill orange sand border river long leave everywhere now same brown roll gravelly plain ground-swell shine rounded pebble surface occasional little sprout sage-green camel-grass extend front slope upwards line violet hill sun high enough cause tropical shimmer wide landscape brown violet edging stand hard clearness dry pure air long caravan straggle slow swing baggage-camels flank ride vedettes halt rise peer backwards hand shade eye distance spear rifle seem stick straight thin needle knitting suppose nile ask cochrane ride chin shoulder eye strain wistfully eastern skyline good fifty mile belmont answer much say colonel could move more fifteen sixteen hour camel more two mile hour trot would give forty mile still fear rescue n't know much good postponement hope may just take gruel never say die cry cheery irishman s plenty time mid-day hamilton hedley camel corps good boy ll streak ll baggage-camels hold can lie life little think dine mess last night tell precaution raid depend life ll play game m very hopeful say cochrane course must keep good face can woman see tippy tilly good word five nigger two brown johnny must man speak ride keep ca n't see help ve get pistol whisper belmont square chin strong mouth set granite try game woman mean shoot three own hand ll die mind easy good man say cochrane ride silence none speak much curious dreamy irresponsible feeling creep take narcotic drug merciful anodyne nature use great crisis fret nerve too think friend past life comprehensive way view complete subtle sweetness mingle sadness fate fill quiet serenity despair s devilish pretty say colonel look always idea die real good yellow london fog could n't change bad die sleep say sadie beautiful wake find world piece hetty smith use say college say good-night bright world wish good-morning puritan aunt shake head idea s terrible thing unprepared presence maker say s loneliness death terrible say mrs belmont love pass simultaneously think more change house bad come bad wo n't lonely say husband ll shall find brown headingly stuart wait side frenchman shrug shoulder belief survival death envy two catholic quiet way take thing grant chuckle think friend cafe cubat would say learn lay life christian faith sometimes amuse sometimes madden ride onwards alternate gust laughter fury nurse wounded wrist time mother sick baby brown hard pebbly desert visible time single long thin yellow streak extend north south could see band sand more few hundred yard rise high eight ten foot prisoner astonished observe arab point air utmost concern halt come edge man brink unfordable river very light dusty sand wander breath wind send dance air whirl midge emir abderrahman try force camel creature step two stand still shiver terror two chief talk little whole caravan trail head north streak sand left ask belmont find dragoman ride elbow course drift sand mansoor answer sometimes wind bring long place to-morrow wind come perhaps will grain leave will carry air again arab will sometimes fifty hundred mile drift suppose try cross camel break leg suck swallow long will can say cochrane s favour longer chase good chance fresh camel hundredth time look long hard skyline great empty dun-coloured desert glint steel twinkle white helmet yearn soon clear obstacle front spindled streak dust would blow empty room curious see narrow could jump arab would still many hundred yard risk cross good hard country more tired beast whip amble double-jointed jogtrot set prisoner nodding bow grotesque ludicrous misery fun first smile soon fun become tragedy terrible camel-ache seize spine waist deep dull throb rise gradually splitting agony ca n't stand sadie cry miss adams suddenly ve good m fall auntie ll break limb hold just little maybe ll stop lean hold saddle say colonel ll find will ease strain take puggaree hat tie end sling front pommel put foot loop say will steady stirrup relief instant stephens same sadie presently weary doora camel come crash limb star split asunder caravan come old sober gait belt drift sand ask colonel presently s white say belmont here mansoor front dragoman shake head n't know sir never see same thing right desert north south draw white line straight clear slash chalk brown table very thin extend break horizon horizon tippy tilly say dragoman s great caravan route say mansoor make white bone seem incredible true draw see indeed beaten track desert hollow long usage covered bone give impression continuous white ribbon long snouty head scatter everywhere line rib continuous look place framework monstrous serpent endless road gleam sun pave ivory thousand year highway desert time animal countless caravan die preserve dry antiseptic air wonder hardly possible walk now tread skeleton must route speak say stephens remember mark map make miss adams baedeker say disused account cessation trade follow rise dervish use main road skin gum darfur find way lower egypt look listless curiosity enough engross present own fate caravan strike south old desert track golgotha road seem fit avenue await end weary camel weary rider drag miserable goal now critical moment approach decide fate colonel cochrane weigh fear terrible befall woman put pride extent ask advice renegade dragoman fellow villain coward least oriental understand arab point view change religion bring close contact dervish overhear intimate talk cochrane s stiff aristocratic nature fight hard could bring ask advice such man last gruff most unconciliatory voice know rascal same way look thing say object keep thing twenty-four hour much matter befall shall reach rescue can stave day know advice dragoman answer already answer will become will certainly carry khartoum safety will never leave camping-place alive colonel s well-curved nose take high tilt angry flush redden thin cheek ride silence little indian service leave curried-prawn temper extra touch cayenne add recent experience minute could trust reply ll set say last thing possible need pretend s enough say colonel abruptly mansoor shrug shoulder use ask become angry answer wish say try own attempt least can say could save m angry colonel answer pause more conciliatory voice climb farther care now think might choose give priest moolah come hint really soften bit point n't think consider hole can very much objection come might play take interest ask more instruction way hold matter day two n't think would good game will say mansoor tell think wish speak moolah will fat little man grey beard brown camel front may tell name convert infidel great pride would certainly prefer injure think might bring islam tell mind open say colonel n't suppose padre would now dead think may stretch point mansoor work will agree forget past way tippy tilly say sir keep man understand can help moolah ll tell agree prisoner acquiesce colonel s plan exception old new england lady absolutely refuse even show interest mohammedan creed guess too old bow knee baal say most would concede would openly interfere companion might say argue priest ask fardet ride talk matter very important natural way think try gain time would refuse more say think cochrane proposal say belmont pardon cry frenchman will say word friend colonel possible man fit will come attempt priest will see colonel will say colonel dignity friend will most countryman very want sympathy idea people great fault find nation oh drop politics cried belmont impatiently talk politics say very practical can colonel cochrane pretend priest really interested religion effect religion world little church bear breed will say colonel believe hypocrite sure could act enough deceive such man priest colonel sit very stiff blank face man quite sure compliment insult can talk say last very glad relieved think fit equally interested creed ask information verity desire play part certainly think would much good monsieur fardet would undertake say mrs belmont decision matter arrange sun now high shone dazzle brightness bleach bone lie road again torture thirst fall little group survivor again ride withered tongue crusted lip vision saloon korosko dance mirage eye see white napery wine-cards place long neck bottle siphon sideboard sadie bear become suddenly hysterical shriek senseless laughter jar horribly nerve aunt side mr stephens could soothe last weary overstrung girl relapse sleep faint hang limp pommel keep fall friend cluster baggage-camels weary rider again again jerk nose-ropes prevent lie horizon horizon stretch huge arch speckless blue monstrous concavity creep inexorable sun splendid barbarous deity claim tribute human suffering immemorial right course still lie old trade route progress very slow more two emir ride shake head look weary baggage-camels prisoner perch great laggard ride wounded soudanese soldier limp badly strained tendon constant prodding could keep emir wad ibrahim raise remington creature hobble past send bullet brain wounded man fly forward high saddle fall heavily hard track companion misfortune look see stagger foot dazed face same instant baggara slip camel sword hand n't look n't look cried belmont lady ride face south hear sound baggara pass few minute clean sword hairy neck camel glance quick malicious gleam tooth trot low pitch human misery least secure future vicious threatening smile might thrill leave now unmoved stir most vague resentment many thing interest old trade route condition take notice here course crumble remains ancient building old date could assign design far-off civilisation give traveller shade sun protection ever-lawless child desert mud brick refuge construct show material carry distant nile top little knoll see shattered plinth pillar red assouan granite wide-winged symbol egyptian god cartouche second rameses three thousand year can get ineffaceable footprint warrior-king surely most wonderful survival history still able gaze high-nosed masterful lie powerful arm cross chest majestic even decay gizeh museum captive cartouche message hope sign sphere egypt ve leave card here may again say belmont try smile now come most satisfying sight human eye can rest here depression side road thin scurf green mean water very surface quite suddenly track dip bowl-shaped hollow most dainty group palm-tree lovely green sward bottom sun gleaming brilliant patch clear restful colour dark glow bare desert make shine purest emerald setting burnished copper beauty promise future water shade weary traveller could ask even sadie revive cheery sight spend camel snort step more briskly stretch long neck sniff air unhomely harshness desert seem never see more beautiful look green sward dark star-like shadow palm-crowns look deep green leaf rich blue sky forget impending death beauty nature bosom return centre grove consist seven large two small saucer-like cavity fill peat-coloured water enough form plentiful supply caravan camel man drink greedily taint all-pervading natron camel picket arab throw sleeping-mats shade prisoner receive ration date doora tell might would heat day moolah would come sunset lady give thick shade acacia tree man lie palm great green leaf swish slowly hear low hum arab talk dull champing camel instant most mysterious least understand miracle green irish valley see long straight line commonwealth avenue third dine little table opposite bust nelson army navy club swishing palm branch transform long-drawn hum pall mall spirit several way wander strange un-traced track memory weary grimy body lie senseless palm-tree oasis libyan desert chapter viii colonel cochrane awaken slumber pull shoulder eye open fall black anxious face tippy tilly old egyptian gunner crooked finger lay thick liver-coloured lip dark eye glance leave right ceaseless vigilance lie quiet move whisper arabic will lie here can tell can understand say will talk slowly very good great trust black man mansoor talk direct miralai say wait long asleep now hour shall call evening prayer first here pistol may say arm clumsy old-fashioned thing colonel see glint percussion cap nipple know load slip inner pocket norfolk jacket thank say speak slowly may understand eight wish egypt also four man party mehemet ali fasten twelve camel fast save ride emirs guard watch scatter direction twelve camel close here twelve acacia tree can get mount start think many can overtake shall rifle guard strong enough stop many water-skin fill may see nile again to-morrow night colonel could follow understand enough set little spring hope bubble heart last terrible day leave mark livid face hair turn rapidly grey might father spruce well-preserved soldier pace straight military stride saloon deck korosko excellent say three lady black soldier shrug shoulder mefeesh say old case plenty more woman get egypt will come hurt will place harem khalifa say nonsense say colonel sternly shall take woman shall think talk thing sense black man answer angrily can ask companion must end failure year wait such chance now come wish throw owe foolishness woman promise come egypt ask cochrane two hundred egyptian pound promotion army word englishman very good shall three hundred can make new plan can take woman tippy tilly scratch woolly head perplexity might indeed excuse bring three more faster camels place indeed three very good camel cooking fire get woman know very would fall begin gallop fear man will fall easy matter remain galloping camel woman impossible shall leave woman will leave woman shall leave start very good say colonel abruptly settle sleep more know oriental silent man most likely way negro turn creep little distance meet fellaheen comrade mehemet ali charge camel two argue little time three hundred golden piece lightly resign negro creep colonel cochrane mehemet ali agree say put nose-rope three more camel foolishness death now come shall awaken woman tell colonel shake companion whisper wind belmont fardet ready risk stephens prospect passive death present little terror seize convulsion fear think active exertion avoid shiver long thin limb pull baedeker begin write will flyleaf hand twitch hardly legible strange gymnastic legal mind death even violence accept quietly place order thing death overtake galloping frantically desert wholly irregular discomposing dissolution fear humiliation agony fruitless struggle colonel cochrane tippy tilly creep shadow great acacia tree spot woman lie sadie aunt lie arm girl s head pillow old woman s bosom mrs belmont awake enter scheme instant must leave say miss adams earnestly matter age anyhow aunt eliza wo n't move n't think cry girl ve get come straight else stay right here come come ma'am time argue nonsense say colonel roughly life depend make effort can possibly leave will fall ll tie puggaree wish cummerbund lend poor stuart now tippy think might make break black soldier stare disconsolate face desert turn heel oath say sullenly see come foolish talk ruin chance own half-a-dozen mount camel-men appear suddenly lip bowl-shaped hollow stand hard clear evening sky copper basin meet great blue lid travel fast wave rifle come instant later bugle sound alarm camp buzz overturn bee-hive colonel run companion black soldier camel stephens look relieve belmont sulky monsieur fardet rave uninjured hand air sacred name dog cry end never come hand accurse dervish oh really dervish say colonel acid voice seem alter opinion think invention british government poor fellow temper get frayed thin colonel s sneer match magazine instant frenchman dance front broken torrent angry word hand clutch cochrane s throat belmont stephens could pull grey hair say damn impudence cry colonel die let die gentleman many corner-boys say belmont dignity say glad see monsieur fardet learn adventure colonel sneer shut cochrane want aggravate cry irishman word belmont forget permit people address fashion look own manner gentlemen gentleman here lady cried stephen angry over-strained man relapse gloomy silence pace jerk viciously moustache very catch thing ill-temper even stephens begin angry anger scowl pass here crisis fate shadow death mind absorb personal grievance slight could hardly put word misfortune bring human spirit rare height pendulum still swing soon attention draw more important matter council war hold two emir stern compose listen voluble report leader patrol prisoner notice fierce old man stand graven image young emir pass hand beard twice nervous gesture thin brown finger twitch long black hair believe gippies say belmont very judge fuss make look scare now s give order can here mansoor matter dragoman come run light hope shine brown face think see frighten believe soldier give order fill water-skin ready start darkness come order gather moolah come convert already tell very much inclined think same mansoor may assurance may never know mussulman preacher come walk moment paternal contented smile face pleasant easy task one-eyed man fringe grizzled beard face fat look fatter mark many fold crease green turban head mark mecca pilgrim hand carry small brown carpet parchment copy koran lay carpet ground motion mansoor side give circular sweep arm signify prisoner gather downward wave mean seat group sit short green sward palm-tree seven forlorn representative alien creed midst sit fat little preacher eye dancing face face expound principle new crude more earnest faith listen attentively nod head mansoor translate exhortation sign acquiescence moolah become more amiable manner more affectionate speech die sweet lamb ask set will carry everlasting gehenna accept law allah write prophet will assuredly bring unimaginable joy promise book camel say choose break dogmatic text pass creed argument clear god beginning stick rifle turk victory always take el obeid take khartoum destroy hicks slain gordon prevail come can say blessing allah rest colonel look long exhortation moolah observe dervish clean gun count cartridge make preparation man expect might soon call fight two emir confer grave face leader patrol point speak direction egypt evident least chance rescue could keep thing few more hour camel recover long march pursuer indeed close certain overtake god s sake fardet try keep play say believe chance can keep ball roll hour frenchman s wounded dignity easily appease monsieur fardet sit moodily palm-tree black brow draw say still pull thick strong moustache come fardet depend say belmont let colonel cochrane frenchman answer snappishly take too much colonel cochrane say belmont soothingly speak fractious child quite sure colonel will express regret happen will acknowledge wrong ll sort snap colonel merely personal quarrel belmont continue hastily good whole party wish speak moolah feel good man job frenchman shrug shoulder relapse deep gloom moolah look kindly expression begin fade large baggy face mouth draw corner become hard severe infidel play say dragoman talk say s get impatient say cochrane perhaps can belmont damned fellow leave lurch ready wit woman save situation sure monsieur fardet say mrs belmont frenchman man gallantry honour would permit own wounded feeling interfere fulfilment promise duty three helpless lady fardet foot instant hand heart understand nature madame cry incapable abandon lady will can matter now mansoor may tell holy man ready discuss high matter faith ingenuity amaze companion take tone man strongly attract single remain shred doubt hold shred tear moolah always stubborn little point prevent absolute acceptance faith islam question mixed personal compliment priest self-congratulations come teaching wise man profound theologian hanging pouch moolah s eye quiver satisfaction lead happily hopefully onwards explanation explanation blue overhead turn violet green leaf black great serene star shine more crown palm-tree learning speak lamb say moolah answer argument fardet s study university el azhar cairo know allude learning faithful learning unbeliever fit pry too deeply way allah star tail oh sweet lamb profit know god make very safe hand friend puff foolish learning west understand wisdom consist follow will allah chosen prophet lay book now lamb see ready come islam time bugle tell march order excellent emir abderrahman choice take way leave father point would gladly instruction say frenchman indeed pleasure hear clear word cloudy account teacher moolah rise gleam suspicion twinkle single eye further instruction may come say shall travel khartoum will joy see grow wisdom virtue walk fire stoop pompous slowness stout man return two half-charred stick lay cross-wise ground dervish come cluster see new convert admit fold stand dim light tall fantastic high neck supercilious head camel sway now say moolah voice lose conciliatory persuasive tone more time here ground make two stick foolish superstitious symbol former creed will trample sign renounce will kiss koran sign accept more need way instruction shall give stand four man three woman meet crisis fate none perhaps miss adams mrs belmont deep religious conviction child world disagree symbol earth represent european pride pride white race swell hold faith countryman sinful human un-christian motive make public martyr christian creed hush tension nerve low sound grow suddenly loud ear swishing palm-leaves swift-flowing river could hear dull soft thudding galloping camel s coming whisper cochrane try stave five minute longer fardet frenchman step courteous wave uninjured arm air man prepare accommodate will tell holy man quite ready accept teaching sure friend say dragoman thing wish order set rest possible doubt may remain heart true religion can tell miracle profess can bring even humble christian can virtue religion religion superior can doubt more beg give sign may able say know religion islam more powerful dignity reserve arab good fund curiosity hush listening arab show word frenchman translate mansoor appeal such thing hand allah say priest disturb law such power claim let witness frenchman step forward raise hand take large shine date moolah s beard swallow immediately produce more left elbow often give little conjuring entertainment board boat fellow-passengers good-natured laughter expense quite skilful enough deceive critical european intelligence now look piece obvious palming might point fate would hang deep hum surprise rise ring arabs deepen frenchman draw date nostril camel toss air apparently never descend gape sleeve obvious enough companion dim light favour performer delighted interested audience pay little heed mount camel-man trot swiftly palm trunk might fardet carry own success try repeat trick more result date fall palm deception stand reveal vain try pass little stock moolah say arab strike fardet shoulder thick shaft spear enough child s play say angry priest man babe try impose manner here cross koran shall fardet look helplessly companion can more ask five minute say colonel cochrane perhaps enough soldier answer here emir camel-man approach hear afar make two arab chief deliver brief report stab forefinger direction come rapid exchange word emirs stride forward group prisoner bigot barbarian none less two most majestic man advance twilight palm grove fierce old greybeard raise hand speak swiftly short abrupt sentence savage follower yelp hound huntsman fire smoulder arrogant eye shine hundred here read strength danger mahdi movement here convulsed face fringe wave arm frantic red-hot soul ask good bloody death own hand might bloody meet prisoner embrace true faith ask emir abderrahman look cruel eye moolah reputation preserve confess failure embrace let rest little time moolah give order arab sprang camel emir wad ibrahim file nearly party mount ready rifle unslung s happen ask belmont thing look cry colonel george think come right gippy camel corps hot trail know else could scare colonel really think shall save sobbed sadie dull routine misery pass deaden nerve seem incapable acute sensation now sudden return hope bring agony recovery frost-bitten limb even strong self-contained belmont fill doubt apprehension hopeful sign relief now approach set trembling surely would n't come very weak cry jove commandant let come weak court-martialled sure re god s hand anyway say wife soothing irish voice kneel john dear s last time pray earth heaven may divide n't n't cry colonel anxiously see eye moolah too late two roman catholic drop knee cross spasm fury pass face mussulman priest public testimony failure missionary effort turn say emir stand cried mansoor life s sake stand ask leave put death let say obstinate irishman will rise prayer finish emir stand listen moolah baleful gaze two kneeling figure give two rapid order four camel bring forward baggage-camels hitherto ridden stand unsaddled tether n't fool belmont cry colonel depend humour get mrs belmont put frenchman shrug shoulder look mon dieu cry such impracticable people voila add shriek two american lady fall knee mrs belmont camel was absurd mr stephens kneel sadie bury haggard face long thin hand colonel monsieur fardet remain standing cochrane look frenchman interrogative eye say stupid pray life pray now hope goodness providence drop knee rigid military grizzled unshaven chin chest frenchman look kneeling companion eye travel onwards angry face emir moolah sapristi growl suppose frenchman afraid ostentatious sign cross take place knee foul bedraggle wretched seven figure knelt wait humbly fate black shadow palm-tree emir turn moolah mock smile point result ministration give order instant four man seize couple deft turn camel-halter secure wrist fardet scream rope bite open wound take dignity despair ruin believe ruin also cried mansoor wring hand woman get three camel never cried belmont wo n't separate plunge madly weak privation two strong man hold elbow n't fret john cry wife hurry camel harm shall come n't struggle ll hurt dear four man writhe see woman drag agony sadie aunt appear senseless fear mrs belmont keep brave face seat camel rise lead tree four man stand ve pistol pocket say belmont look wife would give soul able pass keep john may useful fear pray feel guardian angel wing guardian angel turn shrink sadie coax little hope despairing heart short thick arab command wad ibrahim s rearguard join emir moolah three consult occasional oblique glance prisoner emir speak mansoor chief wish know four rich man say dragoman finger twitch nervousness pluck incessantly front covercoat wish know ask colonel know evident cry monsieur fardet wish know good worth keep ransom think see thing say colonel s really decide stephens doubt rich n't know lawyer answer case wish place different footing emir speak again harsh rasp voice say mansoor translate baggage-camels spend beast leave can keep ready now decide rich will preference tell equally rich case say choose camel dragoman shrug shoulder say colonel escape think fellows will agree ought belmont married man let monsieur belmont cry fardet think also say stephens irishman would hear share share alike cry sink swim devil take flincher wrangle become quite heat struggle unselfishness say colonel old colonel very angry man would think octogenarian cry remark quite uncalled say belmont let refuse very wise cry frenchman see friend here lady carry alone surely would good advise look perplexity fardet say obviously true could desert comrade emir suggest solution chief say say mansoor can settle leave allah draw lot n't think can say colonel three companion nod assent moolah approach four splinter palm-bark protrude finger say draw long camel say mansoor must agree abide absolutely say cochrane again companion nod dervish form semicircle front fringe oscillate head camel cooking fire throw red light group emir stand fierce face prisoner four man line guard again three woman look camel tragedy malicious smile fat one-eyed moolah advance fist close four little brown spicule protrude finger belmont hold first irishman give involuntary groan wife gasp splinter come hand frenchman s turn inch longer belmont s come colonel cochrane piece long two put stephens big belmont s colonel winner terrible lottery re welcome place belmont say ve wife child hardly friend world wife ll stay indeed agreement agreement s fair play prize lucky emir say mount say mansoor arab drag colonel wrist-rope wait camel will stay rearguard say emir lieutenant can keep woman also dragoman dog put put death chapter ix none three could understand arabic order emir would unintelligible conduct mansoor unfortunate dragoman treachery subservience apostasy find bad fear realise dervish leader give curt command shriek fear poor wretch throw forward face clutch edge arab s jibbeh claw brown finger edge cotton skirt emir tug free find still hold convulsive grip turn kick mansoor vicious impatience drive pester cur dragoman s high red tarboosh fly air lie groan face stunning blow arab s horny foot leave bustle movement camp old emir mount camel party already begin follow companion squat lieutenant moolah dozen dervish surround prisoner mount camel tell minister death three man understand look face sand run very low glass life hand still bind guard cease hold turn three say good-bye woman camel now norah say belmont s hard luck chance rescue ve good first time wife break sob convulsively face hand n't cry little woman ve good time give love friend bray remember amy mccarthy blessingtons ll find enough spare would take roger s advice investment mind john wo n't live sorrow sorrow break strong man bury face hairy side camel two sob helplessly stephens meanwhile push way sadie s beast see worn earnest face look dim light n't afraid aunt say sure will escape colonel cochrane will look egyptian can hope will good drink leave wish could give aunt jacket will cold to-night m afraid ca n't get keep bread eat early morning speak quite quietly man arrange detail picnic sudden glow admiration quietly consistent man warm impulsive heart unselfish cry never see talk saint stand very presence death think want say last word sadie n't mind die much happy often want speak think perhaps would laugh never take very seriously quite natural course high spirit still very serious now really dead man matter very much say oh n't mr stephens cry girl wo n't very painful say would make die happy n't want selfish think would darken life sad recollection would say word wish say tell love always love first different man course absurd know enough never say try make ridiculous just want know now ca n't matter way ll understand really love tell know frightened unhappy last two day always would infinitely happy life girl sit pale silent look wonder eye upturned face know say solemn presence love burn brightly shadow death child s heart seem incomprehensible understand sweet beautiful also wo n't say more say can see bother want know now know right thank listen patiently gently good-bye little sadie ca n't put hand will put stephens kiss turn take place more belmont fardet whole life struggle success never feel such glow quiet contentment suffuse instant grip death close argue love innermost fact life obscure change absolutely satisfying complete pain pleasure want comfort death sweetness golden mist stephens could sing joy face murderer really time think important all-engrossing delightful thing could look casual acquaintance more life would think would know colonel cochrane s camel side old soldier wrist free look scene wonder tenacious way hope must really abandon evident arab group victim remain mount would guard three woman could understand throat companion already cut eastern refinement cruelty rearguard would wait egyptian close warm body victim might insult pursuer doubt right explanation colonel hear such trick case would more twelve arab prisoner were friendly tippy tilly six man belmont could get arm free hand revolver might come colonel crane neck groan disappointment could see face guard firelight baggara arab man pity bribery tippy tilly must advance first time stiff old soldier abandon hope good-bye fellows god bless cry negro pull camel s nose-ring make follow woman come misery too deep word departure relief three man leave glad say stephens heart cry fardet long wait very long now say belmont grimly arab close colonel three woman give backward glance come edge oasis straight stem palm see gleam fire group arab catch last glimpse three white hat instant later camel begin trot look more palm grove black clump vague twinkle light somewhere heart yearning eye gaze throbbing red point darkness pass edge depression instant huge silent moonlit desert sign oasis leave side velvet blue-black sky blaze star slope downwards vast dun-coloured plain two blur point junction woman sit silence despair colonel silent also could say suddenly four start saddle sadie give sharp cry dismay hush night come petulant crack rifle several brisk rat-tat-tat interval more may rescuer may egyptian cried mrs belmont sudden flicker hope colonel cochrane n't think may egyptian sadie whimper must egyptian colonel listen expectantly silent again take hat solemn gesture use deceive mrs belmont say may face truth friend meet end brave man fire gun spear shudder say true say colonel would world take real ground hope may hand use prepare bitter disappointment listen attack hear reply egyptian attack would attack force doubt is say little strange waste cartridge jove look point eastern desert two figure move expanse swiftly stealthily furtive dark shadow light ground see dimly dip rise rolling desert now lose now reappear uncertain light fly arab suddenly halt summit sand-hill prisoner could see outline plainly sky camel-men sit camel horseman sit horse gippy camel corps cry colonel two man say miss adams voice despair vedette ma'am throw feeler desert main body ten mile likely give alarm good old camel corps self-contained methodical soldier suddenly turn inarticulate excitement red flash top sand-hill follow crack rifle whisk two figure swiftly silently two trout stream arab halt instant uncertain delay journey pursue leave pursue now undulation sand-drift vedettes might direction emir gallop line exhortation order camel begin trot hope prisoner dull agony terrible jolt mile mile mile mile speed onwards vast expanse woman cling good might pommel colonel spend still keenly look-out sign pursuer think think cry mrs belmont move front colonel raise saddle screen eye moonshine jove re right ma'am man could see now straggling line rider ahead desert same direction cry mrs belmont eye very much good colonel s cochrane mutter oath moustache look track say course s own vanguard leave palm grove chief keep infernal pace order close draw closer could see plainly indeed body arabs presently emir wad ibrahim come trot take counsel emir abderrahman point direction vedettes appear shake head man many grave misgiving raider join long straggle line whole body move steadily southern cross twinkle just skyline front hour hour dreadful trot continue fainting ladies cling convulsively cochrane worn indomitable encourage hold peer backwards desert first glad sign pursuer blood throb temple cry hear roll drum come darkness feverish delirium see cloud pursuer very heel long night cry glad tidings end disappointment heartache rise sun show desert stretch move monstrous face dull eye heavy heart stare huge empty expanse hope thin light morning mist horizon shock lady look companion think spruce hale old soldier fellow-passenger cairo case miss adams old age seem pounce spring hair grizzle hour hour privation now silvery white white stubble too obscure firm clean line chin throat vein face inject feature shoot heavy wrinkle ride arched chin sink breast old time-rotted body wear bright alert eye always trace gallant tenant live shattered house delirious spend die preserve chivalrous protect air turn lady shoot little scrap advice encouragement peer continually help never come hour sunrise raider call halt food water serve more moderate pace pursue southern journey long straggle line trail quarter mile desert more careless bearing way chat ride clear think shake pursuer direction now east south evidently intention long detour strike nile again point egyptian outpost already character scenery change lose long level pebbly desert come more fantastic sunburned black rock rich orange sand already pass side rise scaly conical hill loose slag-like debris jagged-edged khors sinuous stream sand run water-course centre camel follow twist boulder scramble adhesive spongy foot place would impossible horse broken rock could sometimes see long undulating dart neck creature front nightmare procession serpent indeed much effect dream prisoner sound save soft dull padding shuffling foot strange wild frieze move slowly silently onwards setting black stone yellow sand arch vivid blue span rugged edge ravine miss adams freeze silence long cold night begin thaw now cheery warmth rise sun look rub thin hand sadie remark think hear night dear now see cry ve think auntie must try think dearie s auntie never fret sadie auntie think particular mr stephens auntie gentle brave think fix little thing try pull jacket poor roped-up hand murderer wait s saint hero now s trouble anyhow say miss adams bluntness year bring wish also n't see would help think might feel less lonesome say sadie droop saucy little chin breast four ride silence little time colonel clap hand brow gesture dismay good god cry head again again perceive night seem quite rational daybreak shock sudden outbreak try calm soothe word mad hatter shout think see n't trouble say mrs belmont lay hand soothingly camel close wonder overdo think work long shall halt presently few hour sleep will quite restore colonel look again again cry agitation surprise never see plainer life groan point rock right front poor old stuart red cummerbund head just same leave lady follow direction colonel s frightened gaze instant amaze black bulge ridge bastion right side terrible khor camel wind point rise small pinnacle pinnacle stand solitary motionless figure clothe entirely black save brilliant dash scarlet head could surely two such short sturdy figure such large colourless face libyan desert shoulder stoop forward seem stare intently ravine pose outline caricature great napoleon can possibly must cry lady see look wave hand good heaven ll shoot get fool ll shoot roar colonel dry throat would emit discordant croaking several dervish see singular apparition hill unslung remingtons long arm suddenly shoot figure birmingham clergyman brown hand seize skirt disappear snap high pass just spot mr stuart stand appear tall figure emir abderrahman spring boulder shout wave arm shout drown long rippling roar musketry side khor bastion-like cliff fringe gun-barrel red tarboosh droop trigger lip also come long spurt flame angry clatter rifle raider catch ambuscade emir fall again wave splotch blood long white beard keep point gesticulate scattered follower could understand want come tear pass push front few dismounted try climb sword hand deadly line muzzle hit come roll rock rock bottom ravine shooting very good negro make way unharmed whole side brain dash butt-end martini top emir fall rock lie crumpled heap brown white patchwork quilt bottom become evident even exalt fanatical soul chance must get fatal rock desert again gallop pass frightful thing see camel gallop broken ground beast s own terror ungainly bound sprawl four leg air hideous cry yell rider buck high saddle spring make picture forget woman scream mad torrent frenzied creature come pour past colonel edge camel theirs farther farther rock retreat arab air full whistling bullet could hear smack loudly stone keep quiet ll pass whisper colonel again now hour action arrive wish heaven could see tippy tilly friend now time help watch mad stream fugitive fly past shambling squattering loose-jointed beast black face egyptian gunner now really seem whole body haste get clear ravine thought spend prisoner rush past straggler run gauntlet fierce fire pour last young baggara black moustache pointed beard look pass shake sword impotent passion egyptian rifleman same instant bullet strike camel creature collapse neck leg ground young arab sprang seize nose-ring beat savagely flat sword make stand dim glaze eye tell own tale desert warfare death beast death rider baggara glare lion bay dark eye flash murderously red turban crimson spot sprang dark skin never wince bullet wound fierce gaze fall prisoner exultant shout dash broad-bladed sword gleam head miss adams sight rush figure maniac face throw camel side arab bound rock aim thrust mrs belmont point could reach colonel lean forward pistol blow man s head concentrated rage superior even agony death fellow lie kicking striking bound loose stone fish shingle n't frighten lady cry colonel quite dead assure sorry presence fellow dangerous little score own settle man try break rib remington hope hurt miss adams instant will come old boston lady mean hurt rock high very short distance fall saddle sadie mrs belmont colonel cochrane descend slip boulder climb find miss adams foot wave remains green veil triumph hurrah sadie hurrah own darling sadie shriek save girl save george cry colonel shout ecstasy sadie learn think more terrible day schooling arm mrs belmont cheek hers dear sweet angel cry can heart glad n't believe cry brave irishwoman ll never believe see john s body lie see n't want live see more last dervish clatter khor now cliff could see egyptian tall thin square shouldered figure look outline blue sky wonderfully warrior ancient bas-relief camel background hurry join same time begin ride farther end ravine dark face flush eye shine excitement victory pursuit very small englishman straw-coloured moustache weary manner ride head halt camel fugitive salute lady wear brown boot brown belt steel buckle look trim workmanlike khaki uniform em time em proper say very glad assistance m sure hope re none bad mean s rough work lady re halfa suppose ask colonel re show re sarras crowd know meet desert head em johnnies herd em ve get em toast tell get rock ll see thing happen s knockout time leave people wells very uneasy say colonel suppose n't hear young officer look serious shake head bad job say re poisonous crowd put em corner mean never expect see alive re very glad pull fire most hope might revenge englishman archer flanking party ll come past n't think way ve get chap funny old bird red top-knot see later hope good day lady touch helmet tap camel trot man ca n't good stay past say colonel evident now man would come broken single file past black man brown soudanese fellaheen good camel corps corps d'elite egyptian army brown bandolier chest rifle hold thigh large man droop black moustache pair binoculars hand ride side hulloa archer croak colonel officer look vacant unresponsive eye complete stranger m cochrane know travel excuse sir advantage say officer know colonel cochrane cochrane man three inch tall black hair s right cry colonel testily try few day dervish see friend will recognise good god cochrane really could believe great scott must ve hear fellow grey night jove quite say colonel flushing allow hint archer could get food drink lady discuss personal appearance would much more practical s right say captain archer friend stuart know here bring stuff poor fare lady good re old soldier cochrane get rock presently ll see lovely sight time stop shall action again five minute can n't get such thing cigar ask colonel wistfully archer draw thick satisfy partaga case hand half-a-dozen wax vesta canter man old soldier lean rock draw fragrant smoke jangled nerve know full virtue tobacco gentle anodyne stay fail strength soothe worrying brain watch dim blue reek swirl feel pleasant aromatic bite palate restful languor creep weary harassed body three lady sit flat rock good land sight sadie cried miss adams suddenly first reappearance old self would mother say see sakes alive hair full straw frock clean crazy guess want setting right say sadie voice much more subdued sadie old mrs belmont look just too perfectly sweet anyhow ll allow ll fix dress mrs belmont s eye shake head sadly gently put girl s hand care look can think say could leave man love mine m begin begin think sob poor sadie bury hot face mrs belmont s motherly bosom chapter x camel corps pass onwards khor pursuit retreat dervish few minute escape prisoner leave alone now come cheery voice call red turban bob rock large white face nonconformist minister smile thick lance support injured leg murderous crutch combine peaceful appearance give most incongruous aspect sheep suddenly develop claw two negro basket water-skin word word cry stump know exactly feel ve bring water ali cup miss adams shall more presently now turn mrs belmont dear dear poor soul heart bleed s bread meat basket must very moderate first chuckle joy slap fat hand watch ask face turn grave again colonel shake head leave fear tut tut cry clergyman boisterous voice could cover despondency expression think doubt here spite never lose heart mrs belmont husband s position could possibly hopeless mine see stand rock put delirium say colonel lady see never venture believe afraid behave very badly captain archer say nearly spoil plan deserve try drumhead court-martial shot fact hear arab forget anxiety know leave wonder shoot drumhead court-martial say colonel world get here halfa people close track time abandon pick desert must delirious suppose tell hear voice sing hymn long way providence god bring camel ambulance quite again day come sarras people meet doctor wound say man habit will good loss blood now friend big brown eye lose twinkle become very solemn reverent very confines death dear companion may instant same power save may save let pray may always remember spite prayer also must accept good wise thing kneel black rock prayed never pray very discuss prayer treat lightly philosophically deck korosko easy feel strong self-confident comfortable deck-chair slippered arab handing coffee liqueur sweep placid stream existence dash horrible jagged fact life batter shake must cling blind inexorable destiny too horrible belief chasten power act intelligently purpose living work power tear groove break small sectarian way force good path learn realise day horror great hand close suddenly mould new shape fit new use could such power deflect human supplication last court appeal leave open injured humanity prayed lover love poet write very soul rise singular illogical feeling inward peace satisfaction prayer can give hush say cochrane listen sound volley come crackle narrow khor colonel fidget old horse hear bugle hunt yapping pack can see come way way please path top lady will come will spare sight painful clergyman lead side avoid body litter thickly bottom khor hard walking shingly slaggy stone make way summit last lie vast expanse rolling desert foreground such scene none likely forget perfectly dry clear light unvarying brown tint hard desert background detail stand clearly toy figure arrange table hand's-touch dervish leave ride slowly little distance confused crowd patchwork jibbehs red turban sway motion camel present appearance man defeat movement very deliberate look change formation uncertain tactic ought wonder puzzle spend camel situation hopeless could conceive sarras man emerge khor dismount beast hold group four rifle-men knelt long line woolly curl fringe smoke send volley volley arab shoot desultory fashion camel sullen group dervish long line kneeling rifle-man eye spectator fix desert three squadron halfa camel corps come dense close column wheel beautifully widespread semicircle approach arab catch two fire jove cry colonel see camel dervish kneel simultaneously man spring front tall stately figure could emir wad ibrahim see kneel instant prayer rise take saddle place very deliberately sand stand good man cry colonel stand sheepskin mean ask stuart arab sheepskin saddle recognise position perfectly hopeless determine fight death take sheepskin stand die see sheepskin will give take quarter now drama rapidly approach climax halfa corps ring smoke flame surround clump kneel dervish answer good could many already rest load fire unflinching courage always make worthy antagonist dozen khaki-dressed figure sand show bloodless victory egyptian now stir bugle call sarras man answer halfa corps camel also man form single long curved line last volley charge inwards wild inspiriting yell black bring central african wild minute mad vortex rush figure rifle butt rise fall spear-head gleam dart roll dust cloud bugle rang more egyptian fall form quick precision highly discipline troop centre sheepskin lie gallant barbarian raider nineteenth century revenge seventh three woman stare horror-stricken fascinate stirring scene now sadie aunt sob colonel turn cheering word eye fall face mrs belmont white set carve ivory large grey eye fix trance good heaven mrs belmont is matter cry answer point desert mile side scene fight small body man ride jove s can strain eye distance great could sure camel-men dozen number s devil leave palm grove say cochrane s else can consolation ca n't get again ve walk right lion s mouth mrs belmont still gaze same fixed intensity same ivory face now wild shriek joy throw two hand air s scream save s colonel s oh miss adams miss adams caper top hill wild eye excited child companion would believe could see moment mortal sense more acute never put whole heart soul can realise mrs belmont already run rocky path way camel could distinguish long carry glad message van approach party three white dot shimmer sun could come three european hat rider travel swiftly time comrade start meet could plainly see indeed belmont fardet stephens dragoman mansoor wounded soudanese rifleman come see escort consist tippy tilly old egyptian soldier belmont rush onwards meet wife fardet stop grasp colonel s hand vive france vivent anglais yell tout va bien n'est ce pas colonel canaille vivent croix et chretiens incoherent delight colonel too enthusiastic anglo-saxon standard would permit could gesticulate laugh nervous crackling way top-note emotion dear boy deuced glad see again give lose never please life get mine friend quarrel ungrateful wretch save arrange excellent tippy tilly much bring alive egypt again slip darkness hide grove leave creep rifle shoot man murder curse moolah sorry shoot believe could persuade christian now permission will hurry embrace miss adams belmont wife stephens miss sadie think very evident sympathy miss adams reserve fortnight pass special boat place disposal rescued tourist already north assiout morning would find baliani take express cairo last evening mrs shlesinger child escape unhurt already send frontier miss adams very ill privation first time allow come deck dinner sit now lounge chair thin stern kindlier sadie stand tuck rug shoulder mr stephens carry coffee place wicker table side deck belmont wife seat silent sympathy contentment monsieur fardet lean rail argue remissness british government take more complete control egyptian frontier colonel stand very erect front red end cigar-stump protrude moustache matter colonel would recognise see broken old man libyan desert might little grizzle moustache hair more fine glossy black much admire voyage stony face unsympathetic manner receive return halfa commiseration dreadful way privation blanch dive cabin reappear hour exactly fatal moment cut manifold resource civilisation look such sternly question manner stare moral courage make remark modern miracle observe time forward colonel ride hundred yard desert always begin preparation put small black bottle pink label side-pocket coat know time man may know say old soldier young man s heart young man s spirit wish keep young man s colour also very unreasonable very soothing restful saloon deck sound gentle lipping water ripple side steamer red after-glow western sky mottle broad smooth river crimson dimly could discern tall figure heron stand sand-bank line riverside date-palm glide past majestic procession more silver star twinkle same clear placid inexorable star weary eye often upturned long night desert martyrdom put cairo miss adams ask mrs belmont last shepheard s think mr stephens oh shepheard s decidedly stay continental hope shall lose sight n't want lose sight mrs belmont cry sadie oh must come state ll give just lovely time mrs belmont laugh pleasant mellow fashion duty ireland too long already husband business home rack ruin add slyly just possible come state might find must meet again say belmont talk adventure more will easy year two still too dream-like seem remark wife providence very good soften disagreeable remembrance mind feel happen previous existence fardet hold wrist cotton bandage still body forget quickly mind look very dream-like mrs belmont hard spare mr brown mr headingly care world cry sadie take leave mr stuart limp deck open book hand thick stick support injured leg ripe fruit pick unripe left say answer young girl s exclamation know spiritual state poor dear young fellow great master gardener pluck fruit accord own knowledge bring passage read lantern table sit yellow light shone heavy cheek red edge book strong steady voice rise wash water let give thanks lord hath redeem deliver hand enemy gather land east west north south astray wilderness way find city dwell hungry thirsty soul faint cry lord trouble deliver distress lead forth right way might city dwell oh man would praise lord goodness declare wonder doeth child man sound compose write two thousand year say clergyman close book age man force acknowledge guide hand lead part n't believe inspiration stop two thousand year tennyson write such fervour conviction oh trust somehow good will final goal ill repeat message give just micah ezekiel world young repeat cruder more elementary message very mr stuart say frenchman ask praise god take danger pain want know arrange thing put pain danger opinion more occasion blame praise would thank pull river also push most can claim providence heal wound own hand inflict n't deny difficulty say clergyman slowly self-deceived can deny difficulty look boldly tennyson face same poem grand deep most obviously inspire language remember effect falter firmly tread fall weight care great world s altar stairs slope darkness god stretch lame hand faith grope gather dust chaff call feel lord faintly trust large hope central mystery mystery problem sin suffering huge difficulty reasoner solve order vindicate dealing god man take own case example very clear get experience say humility clear view duty teach less remiss say think true less indolent feel right cry sadie teach more life put learn much unlearned much different girl never understand own nature say stephens can hardly say nature understand live unimportant neglect vital oh good shake-up nobody harm colonel remark too much feather-bed-and-four-meals-a-day life good man woman firm belief say mrs belmont gravely rise great height day desert sin come weigh much may forgive sake unselfish day sit thoughtful silence little scarlet streak turn carmine grey shadow deepen wild-fowl fly past dark straggle v s dull metallic surface great smooth-flowing nile cold wind spring eastward party rise leave deck stephens lean forward sadie remember promise desert whisper say escape would try future make else happy must say hand meet shadow
