# Supplementary material for: A Complex Network Approach to Stylometry
Source: PLoS One. 2015 Aug 27;10(8):e0136076. doi: 10.1371/journal.pone.0136076 (PMC4552030; doi:10.1371/journal.pone.0136076)
Supplement: S1 File — (ZIP) [file pone.0136076.s001.zip › authorship_dataset/a1_the_valley_of_fear.txt]

valley fear sir arthur conan doyle part tragedy birlstone chapter warn incline think say sherlock holmes remark impatiently believe most long-suffering mortal ll admit annoy sardonic interruption really holmes say severely little try time too much absorb own thought give immediate answer remonstrance lean hand untasted breakfast stare slip paper just draw envelope take envelope hold light very carefully study exterior flap porlock s writing say thoughtfully can hardly doubt porlock s writing see twice greek e peculiar top flourish distinctive porlock must very first importance speak vexation disappear interest word awaken porlock ask porlock watson nom-de-plume mere identification mark lie shifty evasive personality former letter frankly inform name own defy trace teem million great city porlock important great man touch picture pilot fish shark jackal lion insignificant companionship formidable formidable watson sinister high degree sinister come purview hear speak professor moriarty famous scientific criminal famous crook blush watson holmes murmur deprecating voice say unknown public touch distinct touch cried holmes develop certain unexpected vein pawky humour watson must learn guard call moriarty criminal utter libel eye law lie glory wonder great schemer time organizer deviltry controlling brain underworld brain might make mar destiny nation s man aloof general suspicion immune criticism admirable management self-effacement very word utter could hale court emerge year s pension solatium wounded character celebrated author dynamics asteroid book ascend such rarefied height pure mathematics say man scientific press capable criticize man traduce foul-mouthed doctor slandered professor such would respective role s genius watson spare less man day will surely come may see exclaim devoutly speak man porlock so-called porlock link chain little way great attachment porlock quite sound link flaw chain able test chain strong weak link exactly dear watson hence extreme importance porlock lead rudimentary aspiration right encourage judicious stimulation occasional ten-pound note send devious method twice give advance information value high value anticipate prevent avenge crime can doubt cipher find communication nature indicate again holmes flatten paper unused plate rise lean stare curious inscription run follow douglas birlstone birlstone make holmes obviously attempt convey secret information use cipher message cipher instance none say instance many cipher would read easily apocrypha agony column such crude device amuse intelligence fatigue different clearly reference word page book tell page book powerless douglas birlstone clearly word contain page question indicate book native shrewdness dear watson innate cunning delight friend would surely prevent inclose cipher message same envelope miscarry undone wrong harm come second post now overdue shall surprise bring further letter explanation more probable very volume figure refer holmes s calculation fulfil very few minute appearance billy page very letter expect same writing remark holmes open envelope actually sign add exultant voice unfold epistle come get watson brow cloud glance content dear very disappointing fear watson expectation come trust man porlock will come harm dear mr holmes say will matter too dangerous suspect can see suspect come quite unexpectedly actually address envelope intention send key cipher able cover see would hard read suspicion eye please burn cipher message can now use fred porlock holmes sit little time twist letter finger frowning stare fire say last may may guilty conscience know traitor may read accusation s eye being presume professor moriarty less party talk know mean predominant can hum s large question first brain europe power darkness infinite possibility anyhow friend porlock evidently scare sense kindly compare writing note envelope tell ill-omened visit clear firm hardly legible write simply drop fear would make inquiry case possibly bring trouble doubt say course pick original cipher message bend brow s pretty madden think important secret may lie here slip paper human power penetrate sherlock holmes push untasted breakfast light unsavoury pipe companion deep meditation wonder say lean stare ceiling perhaps point escape machiavellian intellect let consider problem light pure reason man s reference book point departure somewhat vague let see can narrow focus mind seem less impenetrable indication book none surely quite bad cipher message begin large may take work hypothesis particular page cipher refers book already become large book surely gain indication nature large book sign make watson chapter second doubt hardly watson will sure agree page give number chapter immaterial also page find second chapter length first must really intolerable column cry brilliant watson scintillate morning column very much deceive now see begin visualize large book print double column considerable length word number document two hundred ninety-third reach limit reason can supply fear surely injustice more coruscation dear watson brain-wave volume unusual would send intend plan nip send clue envelope say note would seem indicate book think would difficulty find imagine would too short watson very common book say certainly sound plausible contract field search large book print double column common use bible cry triumphantly good watson good may say quite good enough even accept compliment could hardly name volume would less likely lie elbow moriarty s associate edition holy writ numerous could hardly suppose two copy would same pagination clearly book standardized know certain page will exactly agree page very few book would correspond exactly therein lie salvation search narrow standardized book may suppose possess bradshaw difficulty watson vocabulary bradshaw nervous terse limit selection word would hardly lend send general message will eliminate bradshaw dictionary fear inadmissible same reason leave almanac excellent watson very much mistake touch spot almanac let consider claim whitaker s almanac common use requisite number page double column reserve early vocabulary become remember right quite garrulous end pick volume desk here page column two substantial block print dealing perceive trade resource british india jot word watson number thirteen mahratta fear very auspicious beginning number hundred twenty-seven government least make sense somewhat irrelevant professor moriarty now let try again mahratta government word pig's-bristles undone good watson finish speak jesting vein twitching bushy eyebrow bespeak disappointment irritation sit helpless unhappy stare fire long silence break sudden exclamation holmes dash cupboard emerge second yellow-covered volume hand pay price watson too up-to-date cry time suffer usual penalty seventh january very properly lay new almanac more likely porlock take message old doubt would tell letter explanation write now let see page store number thirteen much more promising number hundred twenty-seven is holmes s eye gleam excitement thin nervous finger twitch count word danger ha ha capital put watson danger may come very soon name douglas rich country now birlstone house birlstone confidence press watson think pure reason fruit green-grocer such thing laurel wreath send billy stare strange message scrawl decipher sheet foolscap knee queer scramble way express meaning say contrary quite remarkably say holmes search single column word express meaning can hardly expect get want bind leave intelligence correspondent purport perfectly clear deviltry intend douglas may reside state rich country gentleman sure confidence could get confident press result very workmanlike little bit analysis holmes impersonal joy true artist good work even mourn darkly fall high level aspire still chuckle success billy swing open door inspector macdonald scotland yard usher room early day end s alec macdonald attain national fame now achieve young trusted member detective force distinguish several case intrust tall bony figure give promise exceptional physical strength great cranium deep-set lustrous eye speak less clearly keen intelligence twinkle bushy eyebrow silent precise man dour nature hard aberdonian accent twice already career holmes help attain success own sole reward intellectual joy problem reason affection respect scotchman amateur colleague profound show frankness consult holmes difficulty mediocrity know high talent instantly recognize genius macdonald talent enough profession enable perceive humiliation seek assistance already stand alone europe gift experience holmes prone friendship tolerant big scotchman smile sight early bird mr mac say wish luck worm fear mean mischief afoot say hope fear would truth m think mr holmes inspector answer know grin maybe wee nip would keep raw morning chill wo n't smoke thank ll push way early hour case precious man know good own self inspector stop suddenly stare look absolute amazement paper table sheet scrawl enigmatic message douglas stammer birlstone s mr holmes man s witchcraft name wonderful get name cipher dr watson occasion solve s amiss name inspector look dazed astonishment just say mr douglas birlstone manor house horribly murder last night chapter sherlock holmes discourse dramatic moment friend exist would overstatement say shock even excite amazing announcement tinge cruelty singular composition undoubtedly callous long overstimulation emotion dull intellectual perception exceedingly active trace horror feel curt declaration face show quiet interested composure chemist see crystal fall position oversaturated solution remarkable say remarkable n't seem surprised interest mr mac hardly surprise surprise receive anonymous communication quarter know important warn danger threaten certain person hour learn danger actually materialize person dead interested observe surprised few short sentence explain inspector fact letter cipher macdonald sit chin hand great sandy eyebrows bunch yellow tangle birlstone morning say come ask care come friend here say might perhaps good work london think say holmes hang mr holmes cry inspector paper will full birlstone mystery day two s mystery man london prophesy crime occur lie hand man rest will follow doubt mr mac propose lie hand so-called porlock macdonald turn letter holmes hand post camberwell n't help much name say assume much certainly did n't say send money twice note camberwell post office trouble see call inspector look surprise little shocked always keep faith promise first write would try trace think know professor ve hear mention exactly inspector macdonald smile eyelid quiver glance wo n't conceal mr holmes think c.i.d wee bit bee bonnet professor make inquiry matter seem very respectable learn talented sort man m glad ve get recognize talent man ca n't recognize hear view make business see chat eclipse talk get way canna think reflector lantern globe make clear minute lend book n't mind say bit head good aberdeen upbringing d make grand meenister thin face gray hair solemn-like way talk put hand shoulder part father s blessing cold cruel world holmes chuckle rub hand great say great tell friend macdonald pleasing touch interview suppose professor s study s fine room very fine very handsome indeed mr holmes sit front write desk just sun eye face shadow evening mind lamp turn face would happen observe picture professor s head n't miss much mr holmes maybe learn see picture young woman head hand peep sideways painting jean baptiste greuze inspector endeavour look interested jean baptiste greuze holmes continue join finger tip lean chair french artist flourish year allude course working career modern criticism more indorse high opinion form contemporary inspector s eye grow abstracted n't say holmes interrupt say very direct vital bearing call birlstone mystery fact may sense call very centre macdonald smile feebly look appealingly thought move bit too quick mr holmes leave link two ca n't get gap whole wide world can connection dead painting man affair birlstone knowledge come useful detective remark holmes even trivial fact year picture greuze entitle jeune fille l'agneau fetch million two hundred thousand franc more forty thousand pound portalis sale may start train reflection mind clear inspector look honestly interested may remind holmes continue professor s salary can ascertain several trustworthy book reference seven hundred year could buy quite could ay s remarkable say inspector thoughtfully talk mr holmes m just love s fine holmes smile always warm genuine admiration characteristic real artist birlstone ask ve time say inspector glance watch ve cab door wo n't take twenty minute victoria picture think tell mr holmes never meet professor moriarty never know room s matter three time room twice wait different pretext leave come can hardly tell official detective last occasion take liberty run paper most unexpected result find compromising absolutely amaze now see point picture show very wealthy man acquire wealth unmarried young brother station master west england chair worth seven hundred year own greuze surely inference plain mean great income must earn illegal fashion exactly course reason think dozen exiguous thread lead vaguely centre web poisonous motionless creature lurk mention greuze bring matter range own observation mr holmes admit say interesting s more interesting s just wonderful let little clearer can forgery coining burglary money come read jonathan wild name familiar sound novel n't take much stock detective novel chap thing never let see s just inspiration business jonathan wild n't detective n't novel master criminal live last century thereabouts s use m practical man mr mac most practical thing life would shut three month read twelve hour day annals crime come circle even professor moriarty jonathan wild hidden force london criminal sell brain organization fifteen cent commission old wheel turn same speak come s will again ll tell two thing moriarty may interest ll interest right enough happen know first link chain chain napoleon-gone-wrong end hundred broken fight man pickpocket blackmailer card sharper sort crime chief staff colonel sebastian moran aloof guard inaccessible law think pay d hear six thousand year s pay brain see american business principle learn detail quite chance s more prime minister get give idea moriarty s gain scale work point make business hunt moriarty s check lately just common innocent check pay household bill draw six different bank make impression mind queer certainly gather want gossip wealth single man know doubt twenty banking account bulk fortune abroad deutsche bank credit lyonnais likely sometime year two spare commend study professor moriarty inspector macdonald grow steadily more impressed conversation proceed lose interest now practical scotch intelligence bring snap matter hand can keep anyhow say ve get side-tracked interesting anecdote mr holmes really count remark connection professor crime get warning receive man porlock can present practical need get may form conception motive crime gather original remark inexplicable least unexplained murder now presume source crime suspect might two different motive first place may tell moriarty rule rod iron people discipline tremendous punishment code death now might suppose murder man douglas approach fate know arch-criminal s subordinate way betray chief punishment follow would know put fear death suggestion mr holmes engineer moriarty ordinary course business was robbery hear would course first hypothesis favour second moriarty may engage engineer promise part spoil may pay much manage possible may third combination birlstone must seek solution know man too suppose leave here may lead birlstone must cried macdonald jump chair word s later think can give gentleman five minute preparation ample say holmes spring hasten change dress gown coat way mr mac will ask good enough tell prove disappointingly little enough assure case might worthy expert s close attention brighten rub thin hand listen meagre remarkable details long series sterile week lie here last fitting object remarkable power special gift become irksome owner use razor brain blunt rust inaction sherlock holmes s eye glisten pale cheek take warmer hue whole eager face shone inward light call work reach lean forward cab listen intently macdonald s short sketch problem await sussex inspector dependent explain scribbled account forward milk train early hour morning white mason local officer personal friend hence macdonald notify much more promptly usual scotland yard provincial need assistance very cold scent metropolitan expert generally ask run dear inspector macdonald say letter read official requisition service separate envelope private eye wire train morning can get birlstone will meet meet too occupied case snorter n't waste moment get start can bring mr holmes please will find own heart would think whole fix theatrical effect n't dead man middle word snorter friend seem fool remark holmes sir white mason very live man judge more will give detail meet get mr douglas fact horribly murder inclosed official report n't say horrible s recognize official term give name john douglas mention injury head discharge shotgun also mention hour alarm close midnight last night add case undoubtedly murder arrest make case present very perplexing extraordinary feature s absolutely present mr holmes permission will leave mr mac temptation form premature theory insufficient datum bane profession can see two thing certain present great brain london dead man sussex s chain trace chapter tragedy birlstone now moment will ask leave remove own insignificant personality describe event occur arrive scene light knowledge come way can make reader appreciate people concerned strange setting fate cast village birlstone small very ancient cluster half-timbered cottage northern border county sussex century remain unchanged last few year picturesque appearance situation attract number well-to-do resident villa peep wood wood locally suppose extreme fringe great weald forest thin reach northern chalk number small shop come meet want increased population seem prospect birlstone may soon grow ancient village modern town centre considerable area country tunbridge wells place importance ten twelve mile eastward border kent mile town stand old park famous huge beech tree ancient manor house birlstone part venerable building date time first crusade hugo capus build fortalice centre estate grant red king destroy fire smoke-blackened corner stone use jacobean time brick country house rise ruin feudal castle manor house many gable small diamond-paned window still much builder leave early seventeenth century double moat guard more warlike predecessor allow dry serve humble function kitchen garden inner still lie forty foot breadth now few foot depth whole house small stream feed continue sheet water turbid never ditchlike unhealthy ground floor window foot surface water approach house drawbridge chain windlass long rust break late tenant manor house characteristic energy set right drawbridge capable raise actually raise evening lower morning thus renew custom old feudal day manor house convert island night fact very direct bearing mystery soon engage attention england house untenanted year threaten moulder picturesque decay douglas take possession family consist two individual john douglas wife douglas remarkable man character person age may fifty strong-jawed rugged face grizzling moustache peculiarly keen gray eye wiry vigorous figure lose strength activity youth cheery genial somewhat offhand manner give impression see life social stratum low horizon county society sussex look curiosity reserve more cultivated neighbour soon acquire great popularity villager subscribe handsomely local object attend smoking concert function remarkably rich tenor voice always ready oblige excellent song appear plenty money say gain california gold field clear own talk wife spend part life america good impression produce generosity democratic manner increase reputation gain utter indifference danger wretched rider turn meet take most amazing fall determination hold own good vicarage catch fire distinguish also fearlessness reentered building save property local fire brigade give impossible thus come john douglas manor house five year win quite reputation birlstone wife too popular make acquaintance english fashion caller stranger settle county introduction few matter less retire disposition very much absorb appearance husband domestic duty know english lady meet mr douglas london time widower beautiful woman tall dark slender twenty year young husband disparity seem wise mar contentment family life remark sometimes know confidence two appear complete wife very reticent husband s past life else seem more likely imperfectly inform also note comment few observant people sign sometimes nerve-strain part mrs douglas would display acute uneasiness absent husband particularly late return quiet countryside gossip welcome weakness lady manor house pass remark bulk large people s memory event arise give very special significance individual residence roof true intermittent presence time strange happening will now narrate bring name prominently public cecil james barker hales lodge hampstead cecil barker s tall loose-jointed figure familiar main street birlstone village frequent welcome visitor manor house more noticed friend past unknown life mr douglas see new english surroundings barker undoubted englishman remark clear first know douglas america live intimate term appear man considerable wealth repute bachelor age young douglas forty-five most tall straight broad-chested fellow clean-shaved prize-fighter face thick strong black eyebrow pair masterful black eye might even aid very capable hand clear way hostile crowd ride shoot spend day wandering old village pipe mouth drive host absence hostess beautiful countryside easy-going free-handed gentleman say ames butler word man cross cordial intimate douglas less friendly wife friendship more seem cause irritation husband even servant able perceive annoyance such third person family catastrophe occur denizen old building will suffice large household mention prim respectable capable ames mrs allen buxom cheerful person relieve lady household care six servant house bear relation event night january th eleven forty-five first alarm reach small local police station charge sergeant wilson sussex constabulary cecil barker much excited rush door peal furiously bell terrible tragedy occur manor house john douglas murder breathless burden message hurry house follow few minute police sergeant arrive scene crime little twelve o'clock take prompt step warn county authority serious afoot reach manor house sergeant find drawbridge window light whole household state wild confusion alarm white-faced servant huddle hall frightened butler wring hand doorway cecil barker seem master emotion open door entrance beckon sergeant follow moment arrive dr wood brisk capable general practitioner village three man enter fatal room horror-stricken butler follow heel close door shut terrible scene maid servant dead man lie sprawl outstretched limb centre room clothe pink dressing gown cover night clothes carpet slipper bare foot doctor knelt hold hand lamp stand table glance victim enough show healer presence could dispense man horribly injure lie chest curious weapon shotgun barrel saw foot front trigger clear fire close range receive whole charge face blow head piece trigger wire make simultaneous discharge more destructive country policeman unnerved trouble tremendous responsibility come suddenly will touch superior arrive say hushed voice stare horror dreadful head touch now say cecil barker ll answer see exactly find sergeant draw notebook just half-past eleven begin undress sit fire bedroom hear report very loud seem muffle rush n't suppose thirty second room door open open poor douglas lie see bedroom candle burn table light lamp minute afterward see hear mrs douglas come stair rush prevent see dreadful sight mrs allen housekeeper come take ames arrive run room more surely hear drawbridge keep night lower could murderer get question mr douglas must shoot first idea see barker draw curtain show long diamond-paned window open full extent look hold lamp illuminate smudge blood mark boot-sole wooden sill stand get mean wade moat exactly room minute crime must water very moment doubt wish heaven rush window curtain screen can see never occur hear step mrs douglas could let enter room would too horrible horrible enough say doctor look shattered head terrible mark surround ve never see such injury birlstone railway smash say remark police sergeant slow bucolic common sense still ponder open window s very say man escape wade moat ask get house bridge s question say barker o'clock raise nearly six o'clock say ames butler ve hear say sergeant usually raise sunset would half-past four six time year mrs douglas visitor tea say ames could n't raise wind come say sergeant come must get bridge six hide mr douglas come room eleven mr douglas house night last thing turn see light right bring here man wait shoot get window leave gun s read else will fit fact sergeant pick card lie dead man floor initial v.v number rudely scrawl ink s ask hold barker look curiosity never notice say murderer must leave v.v can make sense sergeant keep turn big finger s v.v somebody s initial maybe get dr wood good-sized hammer lie rug front fireplace substantial workmanlike hammer cecil barker point box brass-headed nail mantelpiece mr douglas alter picture yesterday say see stand chair fix big picture account hammer d put rug find say sergeant scratch puzzled head perplexity will want good brain force get bottom thing will london job finish raise hand lamp walk slowly room hullo cry excitedly draw window curtain side o'clock curtain draw lamp lit say butler would shortly four hide here sure enough hold light mark muddy boot very visible corner m bind say bear theory mr barker look man get house four curtain draw six bridge raise slip room first see place could hide pop curtain seem clear enough likely main idea burgle house mr douglas chance come murder escape s read say barker say n't waste precious time could n't start scout country fellow get sergeant consider moment train six morning ca n't get rail road leg dripping s odds will notice anyhow ca n't leave here relieve think none see more clearly stand doctor take lamp narrowly scrutinize body s mark ask could connection crime dead man s right arm thrust dress gown expose high elbow halfway forearm curious brown design triangle circle stand vivid relief lard-coloured skin s tattoo say doctor peer glass never see man brand time brand cattle meaning n't profess know meaning say cecil barker see mark douglas many time last ten year say butler many time master roll sleeve notice very mark ve often wonder could crime anyhow say sergeant s rum thing same case rum now butler give exclamation astonishment point dead man s outstretched hand ve take wed ring gasp indeed master always wear plain gold wed ring little finger left hand ring rough nugget twisted snake ring third finger s nugget s snake wedding ring s right say barker tell say sergeant wed ring always murderer first take ring call nugget ring wed ring put nugget ring again worthy country policeman shake head seems sooner get london case say white mason smart man local job too much white mason wo n't long now here help expect ll look london anyhow m ashamed say deal too thick chapter darkness three morning chief sussex detective obey urgent call sergeant wilson birlstone arrive headquarters light dog-cart breathless trotter five-forty train morning send message scotland yard birlstone station twelve o'clock welcome white mason quiet comfortable-looking person loose tweed suit clean-shaved ruddy face stoutish body powerful bandy leg adorn gaiter look small farmer retired gamekeeper earth very favourable specimen provincial criminal officer real downright snorter mr macdonald keep repeat ll pressman fly understand m hope will get work get poke nose mess trail can remember bit will come home mr holmes mistake also dr watson medico will word say finish room westville arm s place hear clean good man will carry bag way gentleman please very bustling genial person sussex detective ten minute find quarter ten more seat parlour inn treat rapid sketch event outline previous chapter macdonald make occasional note holmes sit absorb expression surprised reverent admiration botanist survey rare precious bloom remarkable say story unfolded most remarkable can hardly recall case feature more peculiar think would say mr holmes say white mason great delight re time sussex ve tell now matter time take sergeant wilson three four morning word make old mare need such hurry turn immediate could sergeant wilson fact check consider maybe add few own ask holmes eagerly first hammer examine dr wood help find sign violence hope mr douglas defend hammer might leave mark murderer drop mat stain course prove remark inspector macdonald many hammer murder trace hammer quite n't prove n't use might stain would help matter fact none examine gun buckshot cartridge sergeant wilson point trigger wire pull hinder barrel discharge fix make mind take chance miss man sawed gun more two foot long could carry easily s coat complete maker s name print letter p-e-n fluting barrel rest name cut saw big p flourish e n small ask holmes exactly pennsylvania small arms company well-known american firm say holmes white mason gaze friend little village practitioner look harley street specialist word can solve difficulty perplex very helpful mr holmes doubt right wonderful wonderful carry name gun maker world memory holmes dismiss subject wave doubt american shotgun white mason continue seem read sawed-off shotgun weapon use part america apart name barrel idea occur evidence man enter house kill master american macdonald shake head man surely travel overfast say hear evidence stranger house open window blood sill queer card mark boot corner gun could arrange mr douglas american live long america mr barker n't need import american order account american doings ames butler reliable ten year sir charles chandos solid rock douglas take manor house five year never see gun sort house gun make conceal s barrel saw would fit box could swear such gun house anyhow never see macdonald shake obstinate scotch head m convince house say m ask conseedar accent become more aberdonian lose argument m ask conseedar involve suppose gun bring house strange thing person oh man s just inconceivable s clean common sense put mr holmes judge hear state case mr mac say holmes most judicial style man burglar suppose exist ring business card point premeditated murder private reason very good here man slip house deliberate intention commit murder know know will deeficulty make escape house surround water weapon would choose would say most silent world could hope deed slip quickly window wade moat get leisure s understandable understandable way bring most noisy weapon could select know will fetch human being house spot quick can run odds will see can get moat credible mr holmes put case strongly friend reply thoughtfully certainly need good deal justification may ask mr white mason examine farther side moat see sign man climb water sign mr holmes stone ledge could hardly expect track mark none ha would objection mr white mason house may possibly small point might suggestive propose mr holmes think put touch fact suppose strike white mason look doubtfully amateur work mr holmes say inspector macdonald play game own idea game rate say holmes smile case help end justice work police separate official force first separate wish score expense same time mr white mason claim right work own way give result own time complete stage sure honour presence show know say white mason cordially come dr watson time come ll hope place book walk quaint village street row pollarded elm side just two ancient stone pillar weather-stained lichen-blotched bear summit shapeless rampant lion capus birlstone short walk winding drive such sward oak see rural england sudden turn long low jacobean house dingy liver-coloured brick lie old-fashioned garden cut yew side approach wooden drawbridge beautiful broad moat still luminous quicksilver cold winter sunshine three century flow past old manor house century birth homecoming country dance meeting fox hunter strange now old age dark business cast shadow venerable wall strange peaked roof quaint overhang gable fitting cover grim terrible intrigue look deep-set window long sweep dull-coloured water-lapped front feel more fitting scene could set such tragedy s window say white mason immediate right drawbridge s open just find last night look narrow man pass n't fat man anyhow n't need deduction mr holmes tell could squeeze right holmes walk edge moat look examine stone ledge grass border ve good look mr holmes say white mason sign land leave sign exactly water always turbid generally colour stream bring clay deep two foot side three middle can put idea man drown cross child could drown walk drawbridge admit quaint gnarl dried-up person butler ames poor old fellow white quiver shock village sergeant tall formal melancholy man still hold vigil room fate doctor depart fresh sergeant wilson ask white mason sir can home ve enough can send want butler wait tell warn mr cecil barker mrs douglas housekeeper may want word presently now gentleman perhaps will allow give view form first will able arrive own impress country specialist solid grip fact cool clear common-sense brain take way profession holmes listen intently sign impatience official exponent too often produce suicide murder s first question gentleman suicide believe man begin take wed ring conceal come here dress gown trample mud corner curtain order give idea wait open window put blood can surely dismiss say macdonald think suicide question murder determine house let s hear argument considerable difficulty way must will suppose first person person house crime get man here time still asleep deed queerest noisy weapon world tell happen weapon never see house seem very likely start agree alarm give minute most pass whole household mr cecil barker alone claim first ames spot tell time guilty person manage make footmark corner open window mark sill blood take wed ring dead man s finger rest s impossible put very clearly say holmes incline agree drive theory still face big difficulty anyhow cease impossibility man get house four-thirty six say dusk time bridge raise visitor door open prevent may common burglar may private grudge mr douglas mr douglas spend most life america shotgun seem american weapon would seem private grudge more likely theory slip room first come hide curtain remain past eleven night time mr douglas enter room short interview interview mrs douglas declare husband leave more few minute hear shot candle show say holmes exactly candle new burn more inch must place table attack course would fall fall show attack instant enter room mr barker arrive candle lit lamp s clear enough now can reconstruct thing line mr douglas enter room put candle man appear curtain arm gun demand wed ring heaven know must mr douglas give cold blood course struggle douglas may grip hammer find mat shoot douglas horrible way drop gun also would seem queer card v.v may mean make escape window moat very moment cecil barker discover crime s mr holmes very interesting just little unconvincing man would absolute nonsense n't else even bad cried macdonald somebody kill man could clearly prove way mean allow retreat cut mean use shotgun silence chance escape come mr holmes s give lead say mr white mason s theory unconvincing holmes sit intently observant long discussion miss word say keen eye dart right leave forehead wrinkle speculation few more fact get theory mr mac say kneel body dear injury really appal can butler moment ames understand often see very unusual mark branded triangle circle mr douglas s forearm frequently sir never hear speculation mean sir must cause great pain inflict undoubtedly burn now observe ames small piece plaster angle mr douglas s jaw did observe life sir cut shave yesterday morning did know cut shave very long time sir suggestive say holmes may course mere coincidence may point nervousness would indicate reason apprehend danger notice unusual conduct yesterday ames strike little restless excited sir ha attack may entirely unexpected seem make little progress perhaps would question mr mac mr holmes s good hand mine will pass card v.v rough cardboard sort house n't think holmes walk desk dab little ink bottle blotting paper print room say black ink purplish thick pen fine elsewhere say can make inscription ames sir think mr mac give impression secret society sort same badge forearm s idea too say white mason can adopt work hypothesis see difficulty disappear agent such society make way house wait mr douglas blow head nearly weapon escape wade moat leave card dead man will mention paper tell member society vengeance hang gun weapon exactly miss ring quite arrest s past two now take grant dawn constable forty mile look wet stranger mr holmes burrow close change clothes ready can hardly miss miss now holmes window examine lens blood mark sill clearly tread shoe remarkably broad splay-foot would say curious can trace footmark mud-stained corner would say more shapely sole certainly very indistinct s side table mr douglas s dumb-bell say ames dumb-bell s s n't know mr holmes may notice month dumb-bell holmes say seriously remark interrupt sharp knock door tall sunburned capable-looking clean-shaved man look difficulty guess cecil barker hear masterful eye travel quickly question glance face face sorry interrupt consultation say hear late news arrest such luck ve find bicycle fellow leave bicycle come look hundred yard hall door find three four groom idler stand drive inspect bicycle draw clump evergreen conceal use rudge-whitworth splash considerable journey saddlebag spanner oilcan clue owner would grand help police say inspector thing number register must thankful ve get ca n't find least likely get come name wonderful make fellow leave world get n't seem get gleam light case mr holmes n't friend answer thoughtfully wonder chapter people drama see want study ask white mason reentered house time say inspector holmes nod perhaps would now hear evidence people house could use dining room ames please come first tell know butler s account simple clear give convincing impression sincerity engage five year douglas first come birlstone understand mr douglas rich gentleman make money america kind considerate employer quite ames use perhaps ca n't never see sign apprehension mr douglas contrary most fearless man know order drawbridge pull night ancient custom old house keep old way mr douglas seldom london leave village day crime shop tunbridge wells ames observe restlessness excitement part mr douglas day seem impatient irritable unusual bed night pantry house put silver hear bell ring violently hear shot hardly possible would pantry kitchen very house several closed door long passage housekeeper come room attract violent ringing bell front house reach bottom stair see mrs douglas come hurry seem particularly agitated just reach bottom stair mr barker rush study stop mrs douglas beg god s sake room cry poor jack dead can god s sake persuasion stair mrs douglas scream make outcry mrs allen housekeeper take upstairs stay bedroom ames mr barker return study find exactly police see candle lit time lamp burn look window night very dark could see hear rush hall ames turn windlass lower drawbridge mr barker hurry get police such essential evidence butler account mrs allen housekeeper corroboration fellow servant housekeeper s room front house pantry ames work prepare bed loud ringing bell attract attention little hard hearing perhaps hear shot case study long way remember hear sound imagine slamming door good deal early hour least ringing bell mr ames run front see mr barker very pale excited come study intercept mrs douglas come stair entreat answer say could hear take stay say mrs allen take bedroom endeavour soothe greatly excite tremble make attempt downstairs just sit dressing gown bedroom fire head sink hand mrs allen stay most night servant bed alarm reach just police arrive sleep extreme house could possibly hear housekeeper could add cross-examination save lamentation expression amazement cecil barker succeed mrs allen witness occurrence night very little add already tell police personally convince murderer escape window bloodstain conclusive opinion point bridge possible way escape could explain become assassin take bicycle indeed could possibly drown moat place more three foot deep own mind very definite theory murder douglas reticent man chapter life never speak emigrate america very young man prosper barker first meet california become partner successful mining claim place call benito canyon very douglas suddenly sell start england widower time barker realize money come live london thus renew friendship douglas give impression danger hang head always look sudden departure california also rent house quiet place england connect peril imagine secret society implacable organization douglas s track would never rest kill remark give idea never tell society come offend could suppose legend placard reference secret society long douglas california ask inspector macdonald five year altogether bachelor say widower hear first wife come remember say german extraction see portrait very beautiful woman die typhoid year meet n't associate past particular part america hear talk chicago know city work hear talk coal iron district travel good deal time politician secret society politics care politics reason think criminal contrary never meet straighter man life curious life california stay work claim mountain would never man could help s first think leave suddenly europe make sure believe warning sort week leave dozen man inquire sort man mighty hard-looking crowd come claim want know tell europe know find mean good easy see man american californian n't know californian american right miner n't know very glad see six year seven five year california business date less eleven year least must very serious feud would keep such earnestness long would light thing would give rise think shadow whole life never quite mind man danger hanging know n't think would turn police protection maybe danger could protect s thing know always arm revolver never pocket bad luck dress gown leave bedroom last night bridge guess think safe date little clearer say macdonald quite six year douglas leave california follow year marry five year must return time marriage month good man know mrs douglas marriage england ten year see good deal barker look sternly detective see good deal answer see can visit man know wife imagine connection imagine mr barker bind make inquiry can bear case mean offense inquiry offensive barker answer angrily s fact want interest s interest clear did mr douglas entirely approve friendship wife barker grow paler great strong hand clasp convulsively right ask such question cry matter investigate must repeat question refuse answer can refuse answer must aware refusal answer would refuse conceal barker stand moment face set grimly strong black eyebrow draw low intense thought look smile guess gentleman clear duty right stand way d ask worry mrs douglas matter enough just now may tell poor douglas just fault world jealousy fond man could fond friend devote wife love come here forever send wife talk seem sympathy kind wave jealousy would pass would handle say wild thing moment more ve swear come reason would write such penitent implore letter just can take gentleman last word man more loving faithful wife can say also friend could more loyal speak fervour feeling inspector macdonald could dismiss subject aware say dead man s wed ring take finger appear say barker mean appears know fact man seem confused undecided say appears mean conceivable take ring mere fact ring absent may remove would suggest s mind would marriage tragedy connect barker shrug broad shoulder ca n't profess say mean answer mean hint could reflect way lady s honour eye blaze instant evident effort get grip own emotion wrong track s n't know ve else ask present say macdonald coldly small point remark sherlock holmes enter room candle light table light see terrible incident occur exactly rang help arrive very speedily minute arrive find candle lamp light seem very remarkable again barker show sign indecision n't see remarkable mr holmes answer pause candle throw very bad light first thought get good lamp table light blow candle exactly holmes ask further question barker deliberate look seem defiance turn leave room inspector macdonald send note effect would wait mrs douglas room reply would meet dining room enter now tall beautiful woman thirty reserve self-possessed remarkable degree very different tragic distracted figure picture true face pale draw endure great shock manner compose finely moulded hand rest edge table steady own sad appeal eye travel curiously inquisitive expression question gaze transform suddenly abrupt speech find ask imagination undertone fear hope question take possible step mrs douglas say inspector may rest assure will neglect spare money say dead even tone desire possible effort make perhaps can tell may throw light matter fear know service hear mr cecil barker actually see never room tragedy occur turn stair beg return room quite hear shot come put dressing gown come long hear shot stop stair mr barker may couple minute hard reckon time such moment implore assure could mrs allen housekeeper lead upstairs again dreadful dream can give idea long husband downstairs hear shot can say dressing room hear house night nervous fire thing know nervous just point want come mrs douglas know husband england marry five year hear speak occur america might bring danger mrs douglas think earnestly answer say last always feel danger hanging refuse discuss want confidence most complete love confidence desire keep alarm think brood know silent know mrs douglas s face lit quick smile can husband carry secret life woman love suspicion know refusal talk episode american life know certain precaution take know certain word let fall know way look unexpected stranger perfectly certain powerful enemy believe track always guard sure year terrify come home later expect might ask ask holmes word attract attention valley fear lady answer expression use question valley fear are never get valley fear ask see more serious usual sometimes think never shall answer surely ask mean valley fear face would become very grave would shake head bad enough shadow say please god shall never fall real valley live terrible occur certain can tell more never mention name delirious fever hunting accident three year remember name come continually lip speak anger sort horror mcginty name bodymaster mcginty ask recover bodymaster mcginty body master never mine thank god answer laugh could get connection bodymaster mcginty valley fear point say inspector macdonald meet mr douglas boarding house london become engage was romance secret mysterious wedding romance always romance mysterious rival quite free hear doubt wed ring take suggest suppose enemy old life track commit crime possible reason could take wed ring instant could swear faint shadow smile flicker woman s lip really can tell answer certainly most extraordinary thing will detain long sorry put trouble such time say inspector point doubt can refer arise rise again conscious quick question glance just survey impression evidence make question might speak bow sweep room s beautiful woman very beautiful woman say macdonald thoughtfully door close man barker certainly here good deal man might attractive woman admit dead man jealous maybe know good cause jealousy s wed ring ca n't get past man tear wed ring dead man s say mr holmes friend sit head hand sink deep thought now rise ring bell ames say butler enter mr cecil barker now ll see sir come moment say barker garden can remember ames mr barker foot last night join study mr holmes pair bedroom slipper bring boot police slipper now still chair hall very good ames course important know track may mr barker s sir may say notice slipper stain blood indeed own natural enough consider condition room very good ames will ring want few minute later study holmes bring carpet slipper hall ames observe sol dark blood strange murmured holmes stand light window examine minutely very strange indeed stoop quick feline pounce place slipper blood mark sill exactly correspond smile silence colleague inspector transfigure excitement native accent rattle stick railing man cry s doubt barker just mark window s good deal broad bootmark mind say splay-foot here s explanation s game mr holmes s game ay s game friend repeat thoughtfully white mason chuckle rub fat hand professional satisfaction say snorter cry real snorter chapter dawn light three detective many matter detail inquire return alone modest quarter village inn take stroll curious old-world garden flank house row very ancient yew tree cut strange design gird beautiful stretch lawn old sundial middle whole effect soothing restful welcome somewhat jangled nerve deeply peaceful atmosphere could forget remember fantastic nightmare darken study sprawling bloodstained figure floor stroll try steep soul gentle balm strange incident occur bring tragedy leave sinister impression mind say decoration yew tree circle garden end farthest house thicken continuous hedge side hedge conceal eye approach direction house stone seat approach spot aware voice remark deep tone man answer little ripple feminine laughter instant later come end hedge eye light mrs douglas man barker aware presence appearance give shock dining-room demure discreet now pretense grief pass eye shine joy living face still quiver amusement remark companion sit forward hand clasp forearm knee answer smile bold handsome face instant just instant too late resume solemn mask figure come view hurried word two pass barker rise come excuse sir say address dr watson bow coldness show dare say very plainly impression produce mind think probably friendship mr sherlock holmes know would mind come speak mrs douglas instant follow dour face very clearly could see mind s eye shattered figure floor here few hour tragedy wife friend laugh bush garden greet lady reserve grieve grief dining room now meet appealing gaze unresponsive eye fear think callous hard-hearted say shrug shoulder business mine say perhaps day will justice realize need dr watson realize say barker quickly say possible business exactly say will beg leave resume walk moment dr watson cry woman pleading voice question can answer more authority else world may make very great difference know mr holmes relation police good else can suppose matter bring confidentially knowledge absolutely necessary pass detective s say barker eagerly own entirely really n't know justify discuss such point beg implore will dr watson assure will help help greatly will guide point such ring sincerity woman s voice instant forget levity move will mr holmes independent investigator say own master would act own judgment direct same time would naturally feel loyalty official work same case would conceal would help bring criminal justice can say would refer mr holmes want full information say raise hat way leave still seat conceal hedge look end see still talk very earnestly gaze clear interview subject debate wish none confidence say holmes report occur spend whole afternoon manor house consultation two colleague return five ravenous appetite high tea order confidence watson mighty awkward come arrest conspiracy murder think will come most cheerful debonair humour dear watson exterminate fourth egg shall ready put touch whole situation n't say fathom trace miss dumb-bell dumb-bell dear watson possible penetrate fact case hang miss dumb-bell need downcast n't think inspector mac excellent local practitioner grasp overwhelming importance incident dumb-bell watson consider athlete dumb-bell picture unilateral development imminent danger spinal curvature shock watson shock sit mouth full toast eye sparkle mischief watch intellectual entanglement mere sight excellent appetite assurance success very clear recollection day night thought food baffled mind chafe problem thin eager feature become more attenuated asceticism complete mental concentration finally light pipe sit inglenook old village inn talk slowly random case think aloud make considered statement lie watson great big thumping obtrusive uncompromising lie s meet threshold start point whole story tell barker lie barker s story corroborate mrs douglas lie also lie conspiracy now clear problem lie truth try hard conceal let try watson can get lie reconstruct truth know lie clumsy fabrication simply could true consider accord story give assassin less minute murder commit take ring ring dead man s finger replace ring thing would surely never put singular card victim say obviously impossible may argue too much respect judgment watson think will ring may take man kill fact candle light short time show lengthy interview was douglas hear fearless character man would likely give wed ring such short notice could conceive give watson assassin alone dead man time lamp lit doubt gunshot apparently cause death shot must fire time early tell could mistake such matter presence deliberate conspiracy part two people hear gunshot man barker woman douglas top able show blood mark windowsill deliberately place barker order give false clue police will admit case grow dark now ask hour murder actually occur half-past ten servant move house certainly time quarter eleven room exception ames pantry try experiment leave afternoon find noise macdonald can make study can penetrate pantry door shut housekeeper s room corridor could vaguely hear voice very loudly raise sound shotgun extent muffle discharge very close range undoubtedly instance would very loud silence night easily penetrate mrs allen s room tell somewhat deaf none less mention evidence hear door slam hour alarm give hour alarm give would quarter eleven doubt hear report gun real instant murder now determine barker mrs douglas presume actual murderer could quarter eleven sound shot bring quarter past eleven ring bell summon servant instantly give alarm question face answer shall surely way solve problem convinced say understanding two people must heartless creature sit laugh jest few hour husband s murder exactly shine wife even own account occur whole-souled admirer womankind aware watson experience life teach few wife regard husband would let man s speak word stand husband s dead body marry watson hope inspire wife feeling would prevent walk housekeeper corpse lie few yard badly stage-managed even raw investigator must strike absence usual feminine ululation else incident alone would suggest prearrange conspiracy mind think definitely barker mrs douglas guilty murder appalling directness question watson say holmes shake pipe come bullet put mrs douglas barker know truth murder conspire conceal can give whole-souled answer sure more deadly proposition clear let moment consider difficulty stand way will suppose couple unite bond guilty love determine get rid man stand large supposition discreet inquiry servant fail corroborate way contrary good deal evidence douglas very attach sure can true say think beautiful smiling face garden least give impression will suppose extraordinarily astute couple deceive point conspire murder husband happen man head danger hang word holmes look thoughtful see watson sketch theory say beginning false accord idea never hidden menace secret society valley fear boss macsomebody else good sweeping generalization let see bring invent theory account crime play idea leave bicycle park proof existence outsider stain windowsill convey same idea card body might prepare house fit hypothesis watson now come nasty angular uncompromising bit wo n't slip place cut-off shotgun weapon american could sure sound would bring s mere chance mrs allen start inquire slamming door guilty couple watson confess ca n't explain again woman lover conspire murder husband advertise guilt ostentatiously remove wed ring death strike very probable watson again thought leave bicycle conceal occur would really seem worth dull detective would naturally say obvious blind bicycle first thing fugitive need order make escape can conceive explanation combination event wit man can conceive explanation simply mental exercise assertion true let indicate possible line thought admit mere imagination often imagination mother truth will suppose guilty secret really shameful secret life man douglas lead murder will suppose avenger avenger reason confess still loss explain take dead man s wed ring vendetta might conceivably date man s first marriage ring take such reason avenger get barker wife reach room assassin convince attempt arrest would lead publication hideous scandal convert idea prefer let purpose probably lower bridge can quite noiselessly raise again make escape reason think could more safely foot bicycle leave machine would discover get safely bound possibility possible doubt say reserve remember watson occur certainly very extraordinary now continue supposititious case couple necessarily guilty couple realize murderer place position may difficult prove deed connive rapidly clumsily meet situation mark put barker s bloodstained slipper windowsill suggest fugitive get obviously two must hear sound gun give alarm exactly would good hour event propose prove outsider may trace take would most effective proof resource science exhaust think evening alone study would help much evening alone propose presently arrange estimable ames mean wholehearted barker shall sit room see atmosphere bring inspiration m believer genius locus smile friend watson shall see way big umbrella here ll borrow may certainly wretched weapon danger serious dear watson certainly ask assistance ll take umbrella present await return colleague tunbridge wells present engage try likely owner bicycle nightfall inspector macdonald white mason come expedition arrive exultant report great advance investigation man ll admeet doubt outsider say macdonald s past now ve bicycle identify description man s long step journey sound beginning end say holmes m sure congratulate heart start fact mr douglas seem disturb day tunbridge wells tunbridge wells become conscious danger clear man come bicycle tunbridge wells might expect come take bicycle show hotel identify manager eagle commercial belong man name hargrave take room two day bicycle small valise whole belonging register name come london give address valise london make content british man undoubtedly american say holmes gleefully indeed solid work sit spinning theory friend s lesson practical mr mac ay s just mr holmes say inspector satisfaction may fit theory remark may may let hear end mr mac was identify man little evident carefully guard identification paper letter mark clothes cycle map county lie bedroom table leave hotel breakfast yesterday morning bicycle more hear inquiry s puzzle mr holmes say white mason fellow want hue cry raise would imagine would return remain hotel inoffensive tourist must know will report police hotel manager disappearance will connect murder would imagine still justified wisdom date rate take description macdonald refer notebook here could give n't seem take very particular stock still porter clerk chambermaid agree cover point man five foot nine height fifty year age hair slightly grizzle grayish moustache curved nose face describe fierce forbid bar expression might description douglas say holmes just fifty grizzled hair moustache same height did get else dress heavy gray suit reefer jacket wear short yellow overcoat soft cap shotgun less two foot long could very fit valise could carry overcoat difficulty consider bear general case mr holmes say macdonald get man may sure description wire five minute hear shall able judge even stand surely long way know american call hargrave come tunbridge wells two day bicycle valise latter sawed-off shotgun come deliberate purpose crime yesterday morning set place bicycle gun conceal overcoat see arrive can learn need pass village reach park gate many cyclist road presumably conceal cycle laurel find possibly lurk eye house wait mr douglas come shotgun strange weapon use house intend use very obvious advantage would impossible miss sound shot common english sport neighbourhood particular notice would take very clear say holmes mr douglas appear leave bicycle approach house twilight find bridge take chance intend doubt make excuse meet meet slip first room see conceal curtain thence could see drawbridge know escape moat wait quarter-past eleven mr douglas usual nightly come room shoot escape arrange aware bicycle would describe hotel people clue leave make way mean london safe hide place already arrange mr holmes mr mac very good very clear end story end crime commit hour early report mrs douglas barker conspiracy conceal aid murderer s escape least reach room escape fabricate evidence escape window probability let lower bridge s reading first two detective shake head mr holmes true tumble mystery say london inspector way bad add white mason lady never america life possible connection could american assassin would cause shelter freely admit difficulty say holmes propose make little investigation own to-night just possible may contribute common cause can help mr holmes darkness dr watson s umbrella want simple ames faithful ames doubt will stretch point line thought lead invariably basic question athletic man develop frame unnatural instrument single dumb-bell late night holmes return solitary excursion sleep double-bedded room good little country inn could already asleep partly awaken entrance holmes murmur find stand silence candle hand tall lean figure incline say watson whisper would afraid sleep same room lunatic man softening brain idiot mind lose grip least answer astonishment s lucky say word would utter night chapter solution morning breakfast find inspector macdonald white mason seat close consultation small parlour local police sergeant table front pile number letter telegram carefully sort docket three place side still track elusive bicyclist holmes ask cheerfully late news ruffian macdonald point ruefully heap correspondence present report leicester nottingham southampton derby east ham richmond fourteen place three east ham leicester liverpool clear case actually arrest country seem full fugitive yellow coat dear say holmes sympathetically now mr mac mr white mason wish give very earnest piece advice case bargain will doubt remember present half-proved theory retain work own idea satisfy correct reason present moment tell mind hand say would play game fairly think fair game allow unnecessary moment waste energy profitless task here advise morning advice sum three word abandon case macdonald white mason stare amazement celebrate colleague consider hopeless cry inspector consider case hopeless consider hopeless arrive truth cyclist invention description valise bicycle fellow must somewhere get doubt somewhere doubt shall get would waste energy east ham liverpool sure can find short cut result hold s hardly fair mr holmes inspector annoy know method work mr mac will hold short time possible wish verify detail way can very readily make bow return london leave result entirely service owe too much act experience can recall more singular interesting study clean mr holmes see return tunbridge wells last night general agreement result happen give completely new idea case ask spend tell would hour last night manor house happen can give very general answer moment way read short clear interesting account old building purchasable modest sum penny local tobacconist here holmes draw small tract embellish rude engraving ancient manor house waistcoat pocket immensely add zest investigation dear mr mac conscious sympathy historical atmosphere s surroundings n't look impatient assure even bald account raise sort picture past s mind permit give sample erected fifth year reign james standing site much old building manor house birlstone present fine survive example moated jacobean residence make fool mr holmes tut tut mr mac first sign temper detect wo n't read verbatim feel strongly subject tell account taking place parliamentary colonel concealment charles several day course civil war finally visit second george will admit various association interest connect ancient house n't doubt mr holmes business breadth view dear mr mac essential profession interplay idea oblique use knowledge often extraordinary interest will excuse remark mere connoisseur crime still old perhaps more experienced m first admit say detective heartily get point admit such deuced round-the-corner way ll drop past history get present-day fact call last night already say manor house see barker mrs douglas see necessity disturb please hear lady visibly pining partake excellent dinner visit specially make good mr ames exchange amiability culminate allow reference else sit alone time study ejaculate now order give permission mr mac inform room normal state pass instructive quarter hour make mystery simple matter look miss dumb-bell always bulk large estimate case end find come edge unexplored let little further very little further will promise shall share know re bind take own term say inspector come tell abandon case name goodness abandon case simple reason dear mr mac get first idea investigate investigate murder mr john douglas birlstone manor n't trouble trace mysterious gentleman bicycle assure wo n't help suggest will tell exactly will m bind say ve always find reason queer way ll advise mr white mason country detective look helplessly holmes method new good enough inspector good enough say last capital say holmes recommend nice cheery country walk tell view birlstone ridge weald very remarkable doubt lunch could get suitable hostelry ignorance country prevent recommend evening tired happy man get past joke cried macdonald rise angrily chair spend day say holmes pat cheerfully shoulder will meet here dusk fail fail mr mac sound more sanity excellent advice n't insist long here need now part want write note mr barker ll dictate ready dear sir strike duty drain moat hope may find s impossible say inspector ve make inquiry tut tut dear sir please ask hope may find may bear investigation make arrangement workman will work early to-morrow morning divert stream impossible divert stream think explain matter now sign send hand four o'clock hour shall meet again room may can assure inquiry come definite pause evening draw reassemble holmes very serious manner curious detective obviously critical annoyed gentleman say friend gravely ask now put test will judge observation make justify conclusion come chill evening know long expedition may last beg will wear warmest coat first importance place grow dark permission shall get start pass bound manor house park come place gap rail fence slip gathering gloom follow holmes reach shrubbery lie nearly opposite main door drawbridge latter raise holmes crouch screen laurel three follow example now ask macdonald gruffness possess soul patience make little noise possible holmes answer here really think might treat more frankness holmes laugh watson insist dramatist real life say touch artist call insistently well-staged performance surely profession mr mac would drab sordid sometimes set scene glorify result blunt accusation brutal tap shoulder can make such denouement quick inference subtle trap clever forecast coming event triumphant vindication bold theory pride justification life s work present moment thrill glamour situation anticipation hunt would thrill definite timetable ask little patience mr mac will clear hope pride justification rest will come get death cold say london detective comic resignation good reason join aspiration vigil long bitter slowly shadow darken long sombre face old house cold damp reek moat chill bone set tooth chatter single lamp gateway steady globe light fatal study else dark still long last ask inspector finally watch more notion long last holmes answer asperity criminal would always schedule movement railway train would certainly more convenient s watch speak bright yellow light study obscure somebody pass fro laurel lie immediately opposite window more hundred foot presently throw open whining hinge could dimly see dark outline man s head shoulder look gloom minute peer forth furtive stealthy fashion wish assure unobserved lean forward intense silence aware soft lapping agitated water seem stir moat hold hand suddenly haul fisherman land fish large object obscure light drag open casement now cried holmes now foot stagger stiffened limb run swiftly bridge rang violently bell rasping bolt side amaze ames stand entrance holmes brush word follow rush room occupy man watch oil lamp table represent glow see now hand cecil barker hold enter light shone strong resolute clean-shaved face menace eye devil meaning cry anyhow holmes take swift glance pounce sodden bundle tie cord lie thrust writing table mr barker bundle weight dumb-bell just raise bottom moat barker stare holmes amazement face thunder come know ask simply put put perhaps say replaced say holmes will remember inspector macdonald somewhat strike absence dumb-bell draw attention pressure event hardly time give consideration would enable draw deduction water weight miss very far-fetched supposition sink water idea least worth testing help ames admit room crook dr watson s umbrella able last night fish inspect bundle first importance able prove place accomplish very obvious device announce moat would dry to-morrow course effect hide bundle would most certainly withdraw moment darkness enable less four witness take advantage opportunity mr barker think word lie now sherlock holmes put sop bundle table lamp undo cord bind extract dumb-bell toss fellow corner draw forth pair boot american perceive remark point toe lay table long deadly sheathe knife finally unravel bundle clothing comprise complete set underclothes sock gray tweed suit short yellow overcoat clothes commonplace remark holmes save overcoat full suggestive touch hold tenderly light here perceive inner pocket prolong line such fashion give ample space truncated fowling piece tailor s tab neck neal outfitter vermissa u.s.a spend instructive afternoon rector s library enlarge knowledge add fact vermissa flourish little town head good know coal iron valley united state recollection mr barker associate coal district mr douglas s first wife would surely too far-fetched inference v.v card dead body might stand vermissa valley very valley send forth emissary murder may valley fear hear much fairly clear now mr barker seem stand way explanation sight see cecil barker s expressive face exposition great detective anger amazement consternation indecision sweep turn finally take refuge somewhat acrid irony know such lot mr holmes perhaps tell more sneer doubt could tell great deal more mr barker would come good grace oh think can say s secret here secret man give take line mr barker say inspector quietly must just keep sight warrant can hold can damn please say barker defiantly proceeding seem come definite end concern look granite face realize peine forte et dure would force plead will deadlock break woman s voice mrs douglas stand listening open door now enter room enough now cecil say come future enough enough more enough remark sherlock holmes gravely sympathy madam strongly urge confidence common sense jurisdiction take police voluntarily complete confidence may fault follow hint convey friend dr watson time reason believe directly concern crime now assure same time much unexplained strongly recommend ask mr douglas tell own story mrs douglas give cry astonishment holmes s word detective must echo aware man seem emerge wall advance now gloom corner appear mrs douglas turn instant arm barker seize outstretched hand s way jack wife repeat sure indeed mr douglas say sherlock holmes sure will find good man stand blink dazed look come dark light remarkable face bold gray eye strong short-clipped grizzled moustache square project chin humorous mouth take good look amazement advance hand bundle paper ve hear say voice quite english quite american altogether mellow please historian bunch dr watson ve never such story pass hand ll lie last dollar tell own way fact ca n't miss public long ve cooped two day ve spend daylight hour much daylight could get rat trap put thing word re welcome public s story valley fear s past mr douglas say sherlock holmes quietly desire now hear story present ll sir say douglas may smoke talk thank mr holmes re smoker remember right ll guess sit two day tobacco pocket afraid smell will give lean mantelpiece suck cigar holmes hand ve hear mr holmes never guess meet nod paper will say ve bring fresh inspector macdonald stare newcomer great amazement fairly beat cry last mr john douglas birlstone manor death investigate two day world spring now seem come floor jack-in-a-box mr mac say holmes shake reprove forefinger would read excellent local compilation describe concealment king charles people hide day excellent hiding place hide place use may again persuade find mr douglas roof long play trick mr holmes say inspector angrily long allow waste search know absurd instant dear mr mac last night form view case could put proof evening invite colleague take holiday day pray more could find suit clothes moat become apparent body find could body mr john douglas must bicyclist tunbridge wells conclusion possible determine mr john douglas could balance probability connivance wife friend conceal house such convenience fugitive await quiet time could make final escape figure right say douglas approvingly think d dodge british law sure stand also see chance throw hound track mind first last ashamed would again ll judge tell story never mind warn inspector m ready stand pat truth m begin beginning s indicate bundle paper mighty queer yarn ll find come man good cause hate would give last dollar know get long alive alive safety world hunt chicago california chase america marry settle quiet spot think last year peaceable never explain wife thing pull would never quiet moment again would always imagining trouble fancy know may drop word here word yesterday gentleman see never know right matter tell know barker here night thing happen mighty little time explanation know now would wise man tell sooner hard question dear take hand instant own act good gentleman day happening tunbridge wells get glimpse man street glimpse quick eye thing never doubt bad enemy hungry wolf caribou year know trouble come come home make ready guess d fight right own luck proverb state never doubt would still guard day never park s d drop buckshot gun could draw bridge mind always more restful bridge evening put thing clear head never dream get house wait make dressing gown habit sooner enter study scent danger guess man danger life ve more most time kind sixth sense wave red flag see signal clear enough could n't tell instant spot boot window curtain see plain enough d just candle hand good light hall lamp open door put candle jump hammer d leave mantel same moment spring see glint knife lash hammer get somewhere knife tinkle floor dodge table quick eel moment later d get gun coat hear cock get hold could fire barrel wrestle end minute more death man lose grip never lose grip get butt downward moment too long maybe pull trigger maybe just jolt anyhow get barrel face stare leave ted baldwin d recognize township again spring own mother would n't recognize see m use rough work fairly turn sick sight hang side table barker come hurry hear wife come run door stop sight woman promise d come soon say word two barker take glance wait rest come sign understand could hear happen know instant idea come fairly dazzle brilliance man s sleeve slip branded mark lodge forearm see here man know douglas turn own coat cuff show brown triangle circle exactly see dead man sight start seem see clear glance height hair figure same own could swear face poor devil bring suit clothes quarter hour barker put dressing gown lie find tie thing bundle weighted weight could find put window card mean lie body lie own ring put finger come wed ring hold muscular hand can see strike limit move day marry would take file get n't know anyhow care part want could n't just leave detail take care hand bring bit plaster put wear instant slip mr holmes clever chance take plaster would find cut situation could lie low get could join widow chance last live peace rest life devil would give rest long ground see paper baldwin get man would end trouble n't much time make clear barker wife understand enough able help know hide place ames never enter head connect matter retire barker rest guess can fill open window make mark sill give idea murderer escape tall order bridge way fix ring bell worth happen afterward know gentleman can please ve tell truth whole truth help god ask now stand english law silence break sherlock holmes english law main just law will get bad desert mr douglas would ask man know live here get house hide get know holmes s face very white grave story fear say may find bad danger english law even enemy america see trouble mr douglas ll take advice still guard now long-suffering reader will ask come time sussex manor house birlstone also year grace make eventful journey end strange story man know john douglas wish journey twenty year time westward thousand mile space may lie singular terrible narrative singular terrible may find hard believe even tell even occur think intrude story finish read will find detail distant event solve mystery past shall meet more room baker street many wonderful happening will find end part scowrers chapter man fourth february year severe winter snow lie deep gorge gilmerton mountains steam plough keep railroad open evening train connect long line coal-mining iron-working settlement slowly groan way steep gradient lead stagville plain vermissa central township lie head vermissa valley point track sweep downward bartons crossing helmdale purely agricultural county merton single track railroad siding numerous long line truck pile coal iron ore tell hide wealth bring rude population bustling life most desolate corner united state america desolate little could first pioneer traverse imagine fairest prairie most lush water pasture valueless compare gloomy land black crag tangled forest dark often scarcely penetrable wood flank high bare crown mountain white snow jag rock tower flank leave long wind tortuous valley centre little train slowly crawl oil lamp just lit lead passenger car long bare carriage twenty thirty people seat great number workman return day s toil low part valley least dozen grimed face safety lantern carry proclaim miner sit smoking group converse low voice glance occasionally two man opposite side car uniform badge show policeman several woman labouring class two traveller might small local storekeeper make rest company exception young man corner man concern take good look worth fresh-complexioned middle-sized young man would guess thirtieth year large shrewd humorous gray eye twinkle inquiringly time time look spectacle people easy see sociable possibly simple disposition anxious friendly man could pick gregarious habit communicative nature quick wit ready smile man study more closely might discern certain firmness jaw grim tightness lip would warn depth pleasant brown-haired young irishman might conceivably leave mark good evil society introduce make two tentative remark miner receive short gruff reply traveller resign uncongenial silence stare moodily window fade landscape cheering prospect grow gloom pulse red glow furnace side hill great heap slag dump cinder loom side high shaft colliery tower huddled group mean wooden house window begin outline light scatter here line frequent halting place crowd swarthy inhabitant iron coal valley vermissa district resort leisured culture everywhere stern sign crude battle life rude work rude strong worker young traveller gaze dismal country face mingled repulsion interest show scene new interval draw pocket bulky letter refer margin scribble note waist produce would hardly expect find possession mild-mannered man navy revolver large size turn slantwise light glint rim copper shell drum show fully load quickly restore secret pocket observe working man seat adjoining bench hullo mate say seem heeled ready young man smile air embarrassment say need sometimes place come may m last chicago stranger part may find need here say workman young man seem interested hear doings hereabouts way think country full ll hear quick enough make come here hear always work willing man member union sure ll get job guess friend mean make s eminent order freemen s town lodge lodge ll find friend remark singular effect companion glance suspiciously car miner still whisper two police officer doze come seat close young traveller hold hand put say hand-grip pass two see speak truth say workman s make certain raise right hand right eyebrow traveller raise left hand left eyebrow dark night unpleasant say workman stranger travel answer s good enough m brother scanlan lodge vermissa valley glad see part thank m brother john mcmurdo lodge chicago bodymaster j.h scott luck meet brother early plenty wo n't find order more flourish anywhere state right here vermissa valley could lad ca n't understand spry man union find work chicago find plenty work say mcmurdo leave mcmurdo nod policeman smile guess chap would glad know say scanlan groan sympathetically trouble ask whisper deep penitentiary job rest kill s early day talk such thing say mcmurdo air man surprise say more intend ve own good reason leave chicago let enough take ask such thing gray eye gleam sudden dangerous anger glass right mate offense mean boy will think none bad may bind now vermissa s third halt line stay mcmurdo take envelope hold close murky oil lamp here address jacob shafter sheridan street s boarding house recommend man know chicago n't know vermissa beat live hobson s patch s here draw say s bit advice ll give part re trouble vermissa straight union house see boss mcginty bodymaster vermissa lodge can happen part black jack mcginty want long mate maybe ll meet lodge evening mind word trouble boss mcginty scanlan descend mcmurdo leave again thought night now fall flame frequent furnace roar leap darkness lurid background dark figure bend strain twist turn motion winch windlass rhythm eternal clank roar guess must look say voice mcmurdo turn see policeman shift seat stare fiery waste matter say policeman allow must bad devil could name s more d expect guess new part young man mcmurdo answer surly voice just mister advise careful choose friend n't think d begin mike scanlan gang friend roar mcmurdo voice bring head carriage witness altercation did ask advice think such sucker could n't move speak speak lord d wait long time thrust face grin patrolman snarl dog two policeman heavy good-natured man take aback extraordinary vehemence friendly advance reject offense stranger say warning own good see own showing new place m new place m new kind cried mcmurdo cold fury guess re same place shove advice nobody ask maybe ll see more very long say patrolman grin re real hand-picked judge think same remark guess may meet again m afraid n't think cried mcmurdo name s jack mcmurdo see want ll find jacob shafter s sheridan street vermissa m hide day night dare look face n't make mistake murmur sympathy admiration miner dauntless demeanour newcomer two policeman shrug shoulder renew conversation few minute later train run ill-lit station general clearing vermissa large town line mcmurdo pick leather gripsack start darkness miner accost gar mate know speak cop say voice awe grand hear let carry grip show road m pass shafter s way own shack chorus friendly good-night miner pass platform set foot mcmurdo turbulent become character vermissa country place terror town way even more depressing long valley least certain gloomy grandeur huge fire cloud drift smoke strength industry man find fit monument hill spill side monstrous excavation town show dead level mean ugliness squalor broad street churn traffic horrible rut paste muddy snow sidewalk narrow uneven numerous gas-lamp serve show more clearly long line wooden house veranda face street unkempt dirty approach centre town scene brighten row well-lit store even more cluster saloon gaming house miner spend hard-earned generous wage s union house say guide point saloon rise dignity hotel jack mcginty boss sort man mcmurdo ask never hear boss could hear know stranger part think name know clear country s paper often enough miner lower voice affair affair good lord mister queer must say offense s set affair ll hear part s affair scowrers seem read scowrers chicago gang murderer hush life cry miner stand still alarm gaze amazement companion man wo n't live long part speak open street many man life beat less know s read m say read truth man look nervously speak peer shadow fear see lurking danger killing murder god know murder spare n't dare breathe name jack mcginty connection stranger whisper likely let pass now s house re standing street ll find old jacob shafter run honest man life township thank say mcmurdo shake hand new acquaintance plod gripsack hand path lead dwelling house door give resounding knock open very different expect woman young singularly beautiful german type blonde fair-haired piquant contrast pair beautiful dark eye survey stranger surprise please embarrassment bring wave colour pale face frame bright light open doorway seem mcmurdo never see more beautiful picture more attractive contrast sordid gloomy surroundings lovely violet grow black slag-heap mine would seem more surprising entranced stand stare word break silence think father say please little touch german accent come see town expect minute mcmurdo continue gaze open admiration eye drop confusion masterful visitor miss say last m hurry see house recommend board think might suit now know will quick make mind say smile blind man could much answer laugh compliment come right sir say m miss ettie shafter mr shafter s daughter mother s dead run house can sit stove front room father come here can fix thing right heavy elderly man come plod path few word mcmurdo explain business man name murphy give address chicago turn else old shafter quite ready stranger make bone term agree condition apparently fairly flush money seven dollar week pay advance board lodging mcmurdo self-confessed fugitive justice take abode roof shafters first step lead long dark train event end distant land chapter bodymaster mcmurdo man make mark quickly wherever folk soon know week become infinitely most important person shafter s ten dozen boarder honest foreman commonplace clerk store very different calibre young irishman evening gather joke always ready conversation bright song good bear boon companion magnetism draw good humour show again again show railway carriage capacity sudden fierce anger compel respect even fear meet law too connect exhibit bitter contempt delight alarmed fellow boarder first make evident open admiration daughter house win heart instant set eye beauty grace backward suitor second day tell love onward repeat same story absolute disregard might say discourage else would cry bad luck else let look lose life s chance heart s desire else can keep say ettie day will come will say m young enough wait dangerous suitor glib irish tongue pretty coaxing way also glamour experience mystery attract woman s interest finally love could talk sweet valley county monaghan come lovely distant island low hill green meadow seem more beautiful imagination view place grime snow verse life city north detroit lumber camp michigan finally chicago work planing mill come hint romance feeling strange thing happen great city strange intimate might speak speak wistfully sudden leaving breaking old tie flight strange world end dreary valley ettie listen dark eye gleam pity sympathy two quality may turn rapidly naturally love mcmurdo obtain temporary job bookkeeper well-educated man keep most day find occasion report head lodge eminent order freemen remind omission visit evening mike scanlan fellow member meet train scanlan small sharp-faced nervous black-eyed man seem glad see more glass two whisky broach object visit say mcmurdo say remember address make bold call m surprised ve report bodymaster n't see boss mcginty find job busy must find time none else good lord man re fool union house register name first morning come here run must n't s mcmurdo show mild surprise ve member lodge two year scanlan never hear duty press maybe chicago s same society here scanlan look long fixedly sinister eye n't ll tell month s time hear talk patrolman leave train know oh get thing get good bad district tell hound think lord ll man mcginty s heart hate police too scanlan burst laugh see lad say take leave s police ll hate n't now take friend s advice chance same evening mcmurdo more press interview urge same direction may attention ettie more evident gradually obtrude slow mind good german host cause boarding-house keeper beckon young man private room start subject circumlocution seem mister say gettin set ettie ai n't wrong young man answer vell vant tell right now ai n't manner use s slip afore tell vell can lie tell truth tell vas ask would n't tell dare say leetle baggage perhaps vish frighten avay frighten mcmurdo fire moment friend need ashamed frightened teddy baldwin devil boss scowrers scowrers ve hear s scowrers here scowrers always whisper afraid scowrers boarding-house keeper instinctively sink voice talk terrible society scowrers say eminent order freeman young man stare member order vould never house know vere pay hundred dollar veek s wrong order s charity good fellowship rule say maybe place here here s murder society s vat mcmurdo laugh incredulously can prove ask prove fifty murder prove vat milman van shorst nicholson family old mr hyam little billy james prove man voman valley vat know see here say mcmurdo earnestly want take ve say else make good must quit room put place here stranger town belong society know innocent ll find length breadth state always innocent now count join here tell same murder society call scowrers guess owe apology else explanation mr shafter can tell vat whole vorld know mister boss boss offend vat vill strike prove too often s just gossip want proof say mcmurdo live here long vill get proof forget vill soon bad rest vill find lodging mister can here bad enough people come court ettie dare turn boarder indeed shall sleep here to-night mcmurdo find sentence banishment comfortable quarter girl love find alone sitting-room same evening pour trouble ear sure father give notice say s little would care just room indeed ettie s week ve know very breath life ca n't live oh hush mr mcmurdo n't speak say girl tell too late promise marry least can promise else suppose first ettie would chance girl sink face hand wish heaven first sob mcmurdo knee instant god s sake ettie let stand cry will ruin life own sake promise follow heart acushla t safe guide promise know say seize ettie s white hand own strong brown say will mine will face here here jack arm now could here could take struggle pass moment mcmurdo s face end set granite here say ll hold world ettie right here leave ettie ca n't leave here d never hold head again feel drive afraid free folk free country love will dare come n't know jack ve here too short time n't know baldwin n't know mcginty scowrers n't know n't fear n't believe say mcmurdo ve live rough man darling fear always end fear always ettie s mad face man father say crime crime valley know name come none bring justice answer ettie witness dare appear would live month also always own man swear accuse scene crime surely jack must read understand paper united state write read true think story maybe man reason maybe wrong way help oh jack n't let hear speak speak baldwin speak loathe oh jack now can tell truth loathe heart fear also fear fear father know great sorrow would come dare say really feel put half-promises real truth hope would fly jack could take father live forever power wicked man again struggle mcmurdo s face again set granite harm shall come ettie father wicked man expect may find bad bad re jack would trust anywhere mcmurdo laugh bitterly good lord little know innocent soul darling could even guess pass mine hullo s visitor door open suddenly young fellow come swagger air master handsome dashing young man same age build mcmurdo broad-brimmed black feel hat trouble remove handsome face fierce domineer eye curved hawk-bill nose look savagely pair sit stove ettie jump foot full confusion alarm m glad see mr baldwin say re early think come sit baldwin stand hand hip look mcmurdo ask curtly s friend mine mr baldwin new boarder here mr mcmurdo may introduce mr baldwin young man nod surly fashion maybe miss ettie tell say baldwin n't understand relation n't can understand now can take young lady mine ll find very fine evening walk thank humour walk n't man s savage eye blaze anger maybe humour fight mr boarder cried mcmurdo spring foot never say more welcome word god s sake jack oh god s sake cried poor distracted ettie oh jack jack will hurt oh s jack say baldwin oath ve come already oh ted reasonable kind sake ted love big-hearted forgiving think ettie leave alone could get thing settle say mcmurdo quietly maybe mr baldwin will take turn street s fine evening s open ground block ll get even need dirty hand say enemy ll wish never set foot house time present cry mcmurdo ll choose own time mister can leave time see here suddenly roll sleeve show forearm peculiar sign appear brand circle triangle d'you know mean know care will know ll promise wo n't much old perhaps miss ettie can tell ettie ll come knee d hear girl knee ll tell punishment may ve sow lord ll see reap glance fury turn heel instant later door bang few moment mcmurdo girl stand silence throw arm oh jack brave use must fly to-night jack to-night s hope will life read horrible eye chance dozen boss mcginty power lodge mcmurdo disengage hand kiss gently push chair acushla n't disturb fear m freeman m tell father maybe good n't make saint perhaps hate too now ve tell much hate jack life last could never ve hear harm freeman anywhere here think bad freeman jack make friend boss mcginty oh hurry jack hurry get word first hound will trail think same thing say mcmurdo ll right now fix can tell father ll sleep here to-night find quarter morning bar mcginty s saloon crowd usual favourite loafing place rougher element town man popular rough jovial disposition form mask cover great deal lie apart popularity fear hold township indeed whole thirty mile valley past mountain side enough fill bar none could afford neglect good will secret power universally believe exercise pitiless fashion high public official municipal councillor commissioner road elect office vote ruffian turn expect receive favour hand assessment tax enormous public work notoriously neglect account slur bribe auditor decent citizen terrorize pay public blackmail hold tongue bad thing befall thus year year boss mcginty s diamond pin become more obtrusive gold chain more weighty more gorgeous vest saloon stretch threaten absorb whole side market square mcmurdo push open swinging door saloon make way crowd man atmosphere blur tobacco smoke heavy smell spirit place brilliantly light huge heavily gilt mirror wall reflect multiply garish illumination several bartender shirt sleeves hard work mixing drink lounger fringe broad brass-trimmed counter end body rest bar cigar stick acute angle corner mouth stand tall strong heavily build man could none famous mcginty black-maned giant beard cheek-bone shock raven hair fall collar complexion swarthy italian eye strange dead black combine slight squint give particularly sinister appearance else man noble proportion fine feature frank bearing fit jovial man-to-man manner affect here would say bluff honest fellow heart would sound rude outspoken word might seem dead dark eye deep remorseless turn man shrink feel face face infinite possibility latent evil strength courage cunning make thousand time more deadly good look man mcmurdo elbow way forward usual careless audacity push little group courtier fawn powerful boss laugh uproariously small joke young stranger s bold gray eye look fearlessly glass deadly black turn sharply young man ca n't call face mind m new here mr mcginty new ca n't give gentleman proper title s councillor mcginty young man say voice group m sorry councillor m strange way place advise see see d'you think s early day heart big body soul fine face d ask good say mcmurdo gar ve get irish tongue head anyhow cry saloon-keeper quite certain humour audacious visitor stand dignity good enough pass appearance sure say mcmurdo tell see tell brother scanlan lodge vermissa drink health councillor good acquaintance raise glass serve lip elevate little finger drink mcginty watch narrowly raise thick black eyebrow oh s say ll look bit closer mister mcmurdo bit closer mr mcmurdo n't take folk trust part believe re tell come here moment bar small room line barrel mcginty carefully close door seat bite thoughtfully cigar survey companion disquiet eye couple minute sit complete silence mcmurdo bear inspection cheerfully hand coat pocket twist brown moustache suddenly mcginty stoop produce wicked-looking revolver see here joker say think play game would short work strange welcome mcmurdo answer dignity bodymaster lodge freeman give stranger brother ay s just same prove say mcginty god help fail make lodge chicago june bodymaster james h scott district ruler bartholomew wilson hum seem glib enough test here working same poor job answer quick enough always quick speech quick action name know good may try sooner think hear lodge part ve hear take man brother true mr mcmurdo leave chicago m damned tell mcginty open eye use answer such fashion amuse wo n't tell brother may tell lie truth too bad tell can put way see here mister ca n't expect bodymaster pass lodge man past ca n't answer mcmurdo look puzzle take worn newspaper cut inner pocket would n't squeal fellow say ll wipe hand face say such word cried mcginty hotly right councillor say mcmurdo meekly apologize speak thought know safe hand look clipping mcginty glance eye account shooting jonas pinto lake saloon market street chicago new year week work ask hand paper mcmurdo nod shoot help uncle sam make dollar maybe mine good gold look cheap make man pinto help shove queer mean pass dollar circulation say would split maybe split n't wait see just kill light coal country coal country cause d read paper n't too particular part mcginty laugh first coiner murderer come part think d welcome s size mcmurdo answer guess ll say can make dollar mcmurdo take dozen pocket never pass philadelphia mint say n't say mcginty hold light enormous hand hairy gorilla s can see difference gar ll mighty useful brother m think can bad man two friend mcmurdo time take own part d soon wall n't shove push guess ll share shove rest boy seem good nerve n't squirm shove gun danger councillor mcmurdo draw cock pistol side pocket peajacket cover time guess shot would quick gar mcginty flush angry red burst roar laughter say ve such holy terror come hand many year reckon lodge will learn proud want ca n't speak alone gentleman five minute must butt bartender stand abash m sorry councillor s ted baldwin say must see very minute message unnecessary set cruel face man look servant s shoulder push bartender close door say furious glance mcmurdo get here first ve word say councillor man say here now face cry mcmurdo ll say own time own way tut tut say mcginty get barrel will never new brother here baldwin s greet such fashion hold hand man make never cried baldwin fury ve offer fight think wrong say mcmurdo ll fight fist wo n't satisfy ll fight way choose now ll leave councillor judge bodymaster young lady s free choose cried baldwin two brother lodge say say boss oh s ruling ted baldwin say mcginty wicked stare would dispute would throw stand five year favour man never see life re bodymaster life jack mcginty god come vote councillor sprang tiger hand close s neck hurl barrel mad fury would squeeze life mcmurdo interfere easy councillor heaven s sake easy cry drag mcginty release hold baldwin cow shake gasp breath shiver limb look very edge death sit barrel hurl ve ask many day ted baldwin now ve get cried mcginty huge chest rise fall maybe think vote bodymaster would find shoe s lodge say long chief ll man lift voice ruling mumble baldwin feel throat cry relapse moment bluff joviality good friend again s end matter take bottle champagne shelf twist cork see now continue fill three high glass let drink quarrelling toast lodge know can bad blood now left hand apple throat say ted baldwin offense sir cloud heavy answer baldwin will forever brighten swear man drink glass same ceremony perform baldwin mcmurdo cried mcginty rub hand s end black blood come lodge discipline s heavy hand part brother baldwin know will damn soon find brother mcmurdo ask trouble faith d slow say mcmurdo hold hand baldwin m quick quarrel quick forgive s hot irish blood tell s bear grudge baldwin take proffered hand baleful eye terrible boss sullen face show little word move mcginty clap shoulder tut girl girl cry think same petticoat come two boy s devil s own luck s colleen must settle question s jurisdiction bodymaster lord praise enough woman ll affiliate lodge brother mcmurdo own way method different chicago saturday night meeting come ll make free forever vermissa valley chapter lodge vermissa day follow evening contain many exciting event mcmurdo move lodging old jacob shafter s take quarter widow macnamara s extreme outskirt town scanlan original acquaintance train occasion shortly move vermissa two lodge boarder hostess easy-going old irishwoman leave freedom speech action welcome man secret common shafter relent extent let mcmurdo come meal intercourse ettie mean break contrary draw closer more intimate week bedroom new abode mcmurdo feel safe take coining mould many pledge secrecy number brother lodge allow come see carry pocket example false money cunningly strike never slight difficulty danger pass such wonderful art command mcmurdo condescend work perpetual mystery companion make clear ask live visible mean would very quickly bring police track policeman indeed already incident luck would adventurer great deal more good harm first introduction few evening find way mcginty s saloon make close acquaintance boy jovial title dangerous gang infest place know dashing manner fearlessness speech make favourite rapid scientific way polish antagonist bar-room scrap earn respect rough community incident raise even high estimation just crowded hour night door open man enter quiet blue uniform peaked cap mine police special body raise railway colliery owner supplement effort ordinary civil police perfectly helpless face organize ruffianism terrorize district hush enter many curious glance cast relation policeman criminal peculiar part state mcginty stand counter show surprise policeman enrol customer straight whisky night bitter say police officer n't think meet councillor ll new captain say mcginty s re look councillor lead citizen help uphold law order township captain marvin name d captain marvin say mcginty coldly own police township need import good pay tool capitalist hire club shoot poor fellow citizen wo n't argue say police officer good-humouredly expect duty same see ca n't see same drunk glass turn eye fall face jack mcmurdo scowl elbow hullo hullo cry look here s old acquaintance mcmurdo shrink never friend cursed copper life say acquaintance n't always friend say police captain grin re jack mcmurdo chicago right enough n't deny mcmurdo shrug shoulder m deny say d think m ashamed own name ve get good cause anyhow devil d'you mean roar fist clench jack bluster wo n't officer chicago come darned coal bunker know chicago crook see mcmurdo s face fall n't tell re marvin chicago central cry just same old teddy marvin service n't forget shooting jonas pinto never shoot s good impartial evidence ai n't death come uncommon handy would shove queer can let bygone perhaps m duty say could get clear case chicago s open to-morrow m very ve give pointer re sulky dog thank suppose mean thank say mcmurdo very gracious manner s mum long see live straight say captain lord get s story good-night good-night councillor leave bar-room create local hero mcmurdo s deed chicago whisper put question smile wish greatness thrust now thing officially confirm bar loafers crowd shake heartily hand free community time could drink hard show little trace evening mate scanlan hand lead home feted hero would surely spend night bar saturday night mcmurdo introduce lodge think pass ceremony initiate chicago particular rite vermissa proud undergo postulant assembly meet large room reserve such purpose union house sixty member assemble vermissa mean represent full strength organization several lodge valley mountain side exchange member serious business afoot crime might man stranger locality altogether less five hundred scatter coal district bare assembly room man gather long table side second laden bottle glass member company already turn eye mcginty sit head flat black velvet cap shock tangled black hair coloured purple stole neck seem priest preside diabolical ritual right left high lodge official cruel handsome face ted baldwin wear scarf medallion emblem office most part man mature age rest company consist young fellow eighteen twenty-five ready capable agent carry command senior old man many feature show tigerish lawless soul look rank file difficult believe eager open-faced young fellow very truth dangerous gang murderer mind suffer such complete moral perversion take horrible pride proficiency business look deep respect man reputation make call clean job contort nature become spirited chivalrous thing volunteer service man never injure many case never see life crime commit quarrel actually strike fatal blow amuse company describe cry contortion murder man first show secrecy arrangement time narrative describe proceeding extraordinarily open repeated failure law prove hand would dare witness unlimited number stanch witness could call well-filled treasure chest could draw fund engage good legal talent state ten long year outrage single conviction danger threaten scowrers lie victim outnumber take surprise might occasionally leave mark assailant mcmurdo warn ordeal lie would tell consist lead now room two solemn brother plank partition could hear murmur many voice assembly twice catch sound own name know discuss candidacy enter inner guard green gold sash chest bodymaster order shall truss blind enter say three remove coat turn sleeve right arm finally pass rope elbow make fast place thick black cap right head upper part face could see lead assembly hall pitch dark very oppressive hood hear rustle murmur people voice mcginty sound dull distant covering ear john mcmurdo say voice already member ancient order freemen bow assent lodge chicago bow again dark night unpleasant say voice stranger travel answer cloud heavy storm approach brother satisfy ask bodymaster general murmur assent know brother sign countersign indeed say mcginty would know county county part certain rite also certain duty own call good man ready test stout heart take stride forward prove word say feel two hard point front eye press appear could move forward danger lose none less nerve step resolutely pressure melt low murmur applause stout heart say voice can bear pain answer test could keep scream agonizing pain shoot forearm nearly faint sudden shock bit lip clench hand hide agony can take more say time loud applause finer first appearance never make lodge hands clap hood pluck head stand blink smile congratulation brother last word brother mcmurdo say mcginty already swear oath secrecy fidelity aware punishment breach instant inevitable death say mcmurdo accept rule bodymaster time circumstance name lodge vermissa welcome privilege debate will put liquor table brother scanlan will drink worthy brother mcmurdo s coat bring put examine right arm still smart heavily flesh forearm circle triangle deep red branding iron leave two neighbour pull sleeve show own lodge mark ve say brave tut say burn ache same drink follow ceremony initiation dispose business lodge proceed mcmurdo accustom prosaic performance chicago listen open ear more surprise venture show follow first business agenda paper say mcginty read following letter division master windle merton county lodge say dear sir job andrew rae rae sturmash coal owner place will remember lodge owe return service two brother matter patrolman last fall will send two good man will take charge treasurer higgins lodge address know will show act freedom j.w windle d.m.a.o.f windle never refuse occasion ask loan man two refuse mcginty pause look room dull malevolent eye will volunteer job several young fellow hold hand bodymaster look approving smile ll tiger cormac handle last wo n't wrong wilson ve pistol say volunteer mere boy teen s first blood time will great start pistol ll find wait m mistake report monday will time enough ll get great welcome return reward time ask cormac thick-set dark-faced brutal-looking young man ferocity earn nickname tiger never mind reward just honour thing maybe will few odd dollar bottom box man ask young wilson sure s ask man judge s business carry same would speaking two brother merton lodge come week business quarter ask faith wise ask know can testify trouble can come man will make clean job time too cried ted baldwin folk gettin hand part last week three man turn foreman blaker s owe long time ll get full proper get mcmurdo whisper neighbour business end buckshot cartridge cry man loud laugh think way brother mcmurdo s criminal soul seem already absorb spirit vile association now member say t proper place lad mettle several sit hear word applaud s cry black-maned bodymaster end table t new brother sir find way taste mcmurdo rise foot instant would say eminent bodymaster man want take honour choose help lodge great applause feel new sun push rim horizon elder seem progress little too rapid would move say secretary harraway vulture-faced old graybeard sit chairman brother mcmurdo wait good pleasure lodge employ sure mean m hand say mcmurdo time will come brother say chairman mark willing man believe will good work part small matter to-night may take hand please will wait worth can come to-night anyhow will help know stand community will make announcement later meanwhile glance agenda paper two more point bring meeting first will ask treasurer bank balance pension jim carnaway s widow strike work lodge see loser jim shoot last month try kill chester wilcox marley creek mcmurdo s neighbour inform fund good moment say treasurer bankbook front firm generous late max linder co pay five hundred leave alone walker brothers send hundred take return ask five hear wednesday winding gear may get order burn breaker last year become reasonable west section coaling company pay annual contribution enough hand meet obligation archie swindon ask brother sell leave district old devil leave note say free cross sweeper new york large mine owner power ring blackmailer gar make break note reach guess wo n't show face valley again elderly clean-shaved man kindly face good brow rise end table face chairman mr treasurer ask may ask buy property man drive district brother morris buy state merton county railroad company buy mine todman lee come market same way last year same company brother morris buy ironwork manson shuman van deher atwood give late buy west gilmerton general mining company n't see brother morris say chairman matter buy ca n't carry district respect eminent bodymaster think may matter very much process now ten long year gradually drive small man trade result find place great company railroad general iron director new york philadelphia care threat can take local boss mean will send stead make dangerous small man could harm money power long squeeze too dry would stay power big company find stand profit will spare pain expense hunt bring court hush ominous word face darken gloomy look exchange omnipotent unchallenged very think possible retribution background banish mind idea strike chill most reckless advice speaker continue easier small man day drive power society will break unwelcome truth popular angry cry speaker resume seat mcginty rise gloom brow brother morris say always croaker long member lodge stand power united state can touch sure try often enough lawcourt expect big company will find easy pay fight same little company now brethren mcginty take black velvet cap stole speak lodge finish business evening save small matter may mention part time now come fraternal refreshment harmony strange indeed human nature here man murder familiar again again strike father family man personal feeling thought compunction compassion weep wife helpless child tender pathetic music could move tear mcmurdo fine tenor voice fail gain good will lodge could longer withhold thrill m sit stile mary bank allan water very first night new recruit make most popular brother mark already advancement high office quality need good fellowship make worthy freeman give example evening whisky bottle pass many time man flush ripe mischief bodymaster rise more address boy say s man town want trim s see get m speaking james stanger herald ve see s open mouth again murmur assent many muttered oath mcginty take slip paper waistcoat pocket law order s head reign terror coal iron district twelve year now elapse first assassination prove existence criminal organization midst day outrage never cease now reach pitch make opprobrium civilized world such result great country welcome bosom alien fly despotism europe shall become tyrant very man give shelter state terrorism lawlessness establish very shadow sacred fold starry flag freedom would raise horror mind read exist most effete monarchy east man know organization patent public long endure can forever live sure ve read enough slush cry chairman toss paper table s say question m ask shall say kill cry dozen fierce voice protest say brother morris man good brow shave face tell brethren hand too heavy valley will come point self-defense man will unite crush james stanger old man respect township district paper stand solid valley man strike will stir state will end destruction would bring destruction mr standback cried mcginty police sure pay afraid law court judge n't try now come judge lynch might try case say brother morris general shout anger greet suggestion raise finger cry mcginty could put two hundred man town would clear end end suddenly raise voice bend huge black brow terrible frown see here brother morris eye time ve heart try take heart will ill day brother morris own name come agenda paper m think s just ought place morris turn deadly pale knee seem give way fall chair raise glass trembling hand drink could answer apologize eminent bodymaster brother lodge say more faithful member know fear evil come lodge make speak anxious word great trust judgment own eminent bodymaster promise will offend again bodymaster s scowl relax listen humble word very good brother morris s would sorry needful give lesson long chair shall united lodge word deed now boy continue look company ll say much stanger get full desert would more trouble need ask editor hang journal state would cry police troop guess can give pretty severe warning will fix brother baldwin sure say young man eagerly many will take dozen two guard door ll come gower mansel scanlan two willabys promise new brother say chairman ted baldwin look mcmurdo eye show forget forgive can come want say surly voice s enough sooner get work good company break shout yell snatch drunken song bar still crowd reveller many brother remain little band tell duty pass street proceed two three sidewalk provoke attention bitterly cold night half-moon shine brilliantly frosty star-spangled sky man stop gather yard face high building word vermissa herald print gold letter brightly lit window come clanking printing press here say baldwin mcmurdo can stand door see road keep open arthur willaby can stay come fear boy dozen witness union bar very moment nearly midnight street desert save two reveller way home party cross road push open door newspaper office baldwin man rush stair face mcmurdo remain room come shout cry help sound trample foot fall chair instant later gray-haired man rush landing seize could get spectacle come tinkle mcmurdo s foot thud groan face dozen stick clatter fall writhe long thin limb quiver blow cease last baldwin cruel face set infernal smile hack man s head vainly endeavour defend arm white hair dabble patch blood baldwin still stoop victim put short vicious blow could see part expose mcmurdo dash stair push ll kill man say drop baldwin look amazement curse cry interfere new lodge stand raise stick mcmurdo whip pistol pocket stand cry ll blow face lie hand lodge n't order bodymaster man kill kill s truth say remark man gar d hurry cry man window light ll whole town here five minute indeed sound shout street little group compositor pressman form hall nerve action leave limp motionless body editor head stair criminal rush make way swiftly street reach union house mixed crowd mcginty s saloon whisper bar boss job carry mcmurdo break side street devious path own home chapter valley fear mcmurdo awake morning good reason remember initiation lodge head ache effect drink arm brand hot swollen own peculiar source income irregular attendance work late breakfast remain home morning write long letter friend read daily herald special column put last moment read outrage herald office editor seriously injure short account fact more familiar writer could end statement matter now hand police can hardly hope exertion will attend good result past man recognize hope conviction may obtain source outrage need hardly say infamous society hold community bondage long period herald take uncompromising stand mr stanger s many friend will rejoice hear cruelly brutally beaten sustain severe injury head immediate danger life state guard police arm winchester rifle requisition defense office mcmurdo lay paper light pipe hand shaky excess previous evening knock landlady bring note just hand lad unsigned run thus wish speak would house will find flagstaff miller hill will come now important hear say mcmurdo read note twice utmost surprise could imagine mean author feminine hand might imagine beginning adventure familiar enough past life writing man educate too finally hesitation determine see matter miller hill ill-kept public park very centre town summer favourite resort people winter desolate enough top view whole straggling grimy town wind valley scattered mine factory blacken snow side wooded white-capped range flank mcmurdo stroll wind path hedge evergreen reach deserted restaurant form centre summer gaiety bare flagstaff man hat draw collar overcoat turn turn face mcmurdo see brother morris incur anger bodymaster night lodge sign give exchange meet want word mr mcmurdo say old man speak hesitation show delicate ground kind come put name note cautious mister never know time thing may come never know trust trust surely may trust brother lodge always cry morris vehemence say even think seem man mcginty look here say mcmurdo sternly last night know swear good faith bodymaster would ask break oath view take say morris sadly can say sorry give trouble come meet thing come bad pass two free citizen can speak thought mcmurdo watch companion very narrowly relax somewhat bearing sure speak say newcomer know strange open mouth mr morris think say here hear take boss mcginty say morris bitterly indeed injustice cry mcmurdo loyal lodge tell straight would poor creature repeat might say confidence will warn may get help sympathy give look say morris may put very life hand say bad seem last night shape bad bad still new conscience can harden theirs think speak say give may curse sure say would would ask join freeman s society chicago swear vow charity fidelity cross mind might find would lead crime call crime mcmurdo answer call crime cried morris voice vibrate passion see little can call else crime last night man old enough father beat blood drip white hair was crime else would call would say war say mcmurdo war two class strike good could think such thing join freeman s society chicago m bind say join philadelphia just benefit club meeting place s fellow hear place curse hour name first fall ear come god wife three child come start drygoods store market square prosper word freeman force join local lodge same last night ve badge shame forearm bad brand heart find order black villain catch meshwork crime could word say make thing good take treason same last night ca n't get world store leave society know mean murder god know wife child oh man awful awful put hand face body shake convulsive sob mcmurdo shrug shoulder too soft job say wrong sort such work conscience religion make criminal choose job know would come maybe m coward maybe s thought poor little woman child make anyhow guess will haunt forever lonely house twenty mile here range tell door same last night could trust job come hand crimson wrist turn child scream house boy five see father murder nearly faint horror keep bold smile face know would house would come bloody hand would little fred would scream father criminal part sharer murder lose forever world lose also good catholic priest would word hear scowrer excommunicate faith s stand see same road ask end ready cold-blooded murderer also can stop would ask mcmurdo abruptly would inform god forbid cried morris sure very thought would cost life s say mcmurdo m think weak man make too much matter too much wait live here longer look valley see cloud hundred chimney overshadow tell cloud murder hang thick low head people valley fear valley death terror heart people dusk dawn wait young man will learn ll let know think see more say mcmurdo carelessly very clear man place sooner sell get dime dollar business worth good will say safe gar think informer cried morris piteously let rest ll bear say mind maybe day ll come expect mean kindly speak now ll get home word say morris may see may want know speak s think offer clerkship store refuse s business long brother morris may find thing future same afternoon mcmurdo sit smoking lose thought stove sitting-room door swing open framework fill huge figure boss mcginty pass sign seat opposite young man look steadily time look steadily return m much visitor brother mcmurdo say last guess too busy folk visit think d stretch point drop see own house m proud see here councillor mcmurdo answer heartily bring whisky bottle cupboard s honour expect s arm ask boss mcmurdo make wry face m forget say s worth s worth answer loyal help lodge speak brother morris miller hill morning question come suddenly answer prepare burst hearty laugh morris n't know could earn living here home sha n't know get too much conscience s good-hearted old chap idea loose end would good turn offer clerkship drygoods store oh refuse sure could n't earn ten time much own bedroom four hour work s would n't get too much morris guess tell s enough most folk part may enough most folk ai n't enough councillor say mcmurdo boldly judge man ll know swarthy giant glare hairy paw close instant glass would hurl head companion laugh loud boisterous insincere fashion re queer card sure say want reason ll give did morris say lodge s dare n't trust heart loyal brother know watch wait time admonish m think time draw s room scabby sheep pen keep company disloyal man might think disloyal too see s chance keep company dislike man mcmurdo answer disloyal man would use word twice s enough say mcginty drain glass come give word season ve d know say mcmurdo come learn speak morris mcginty laugh s business know township say guess d reckon hearing pass time s ll just say leavetaking cut short very unexpected fashion sudden crash door fly open three frowning intent face glare peak police cap mcmurdo sprang foot draw revolver arm stop midway become conscious two winchester rifle level head man uniform advance room six-shooter hand captain marvin chicago now mine constabulary shake head half-smile mcmurdo think d get trouble mr crooked mcmurdo chicago say ca n't keep can take hat come guess ll pay captain marvin say mcginty d know break house fashion molest honest law-abiding man re stand deal councillor mcginty say police captain man mcmurdo help hinder duty friend mine ll answer conduct say boss account mr mcginty may answer own conduct day captain answer man mcmurdo crook come here s crook still cover patrolman disarm s pistol say mcmurdo coolly maybe captain marvin alone face face would take easily s warrant ask mcginty gar man might live russia vermissa folk run police s capitalist outrage ll hear more reckon think duty good way can councillor ll look accuse ask mcmurdo concern beating old editor stanger herald office n't fault n't murder charge s cry mcginty laugh can save deal trouble drop right now man saloon play poker midnight can bring dozen prove s affair guess can settle court to-morrow meanwhile come mcmurdo come quietly n't want gun head stand wide mr mcginty warn will stand resistance duty determine appearance captain mcmurdo boss force accept situation latter manage few whispered word prisoner part jerk thumb upward signify coining plant right whisper mcmurdo devise safe hide place floor ll bid good-bye say boss shake hand ll see reilly lawyer take defense take word wo n't able hold would n't bet guard prisoner two shoot try game ll search house leave apparently find trace concealed plant descend man escort mcmurdo headquarters darkness fall keen blizzard blow street nearly desert few loiterer follow group embolden invisibility shout imprecation prisoner lynch cursed scowrer cry lynch laugh jeer push police station short formal examination inspector charge put common cell here find baldwin three criminal night arrest afternoon wait trial morning even inner fortress law long arm freemen able extend late night come jailer straw bundle bedding extract two bottle whisky glass pack card spend hilarious night anxious thought ordeal morning cause result show magistrate could possibly evidence hold high court hand compositor pressman force admit light uncertain much perturbed difficult swear identity assailant believe accuse cross examine clever attorney engage mcginty even more nebulous evidence injured man already depose take surprise suddenness attack could state fact first man strike wear moustache add know scowrers else community could possibly enmity long threaten account outspoken editorial hand clearly show united unfaltering evidence six citizen include high municipal official councillor mcginty man card party union house hour very much later commission outrage needless say discharge very apology bench inconvenience put imply censure captain marvin police officious zeal verdict greet loud applause court mcmurdo see many familiar face brothers lodge smile wave sit compressed lip brood eye man file dock little dark-bearded resolute fellow put thought comrade word ex-prisoners pass damn murderer say ll fix chapter dark hour need give impetus jack mcmurdo s popularity fellow would arrest acquittal man very night join lodge bring magistrate new record annals society already earn reputation good boon companion cheery reveller man high temper would take insult even all-powerful boss addition impress comrade idea brain ready devise bloodthirsty scheme hand would more capable carry ll boy clean job say oldster wait time could set work mcginty instrument enough already recognize supremely able feel man hold fierce bloodhound leash cur small work day would slip creature prey few member lodge ted baldwin resent rapid rise stranger hate keep clear ready fight laugh gain favour fellow quarter become even more vital lose ettie shafter s father would more would allow enter house ettie too deeply love give altogether own good sense warn would come marriage man regard criminal morning sleepless night determine see possibly last time make strong endeavour draw evil influence suck house often beg make way room use sitting-room seat table turn letter front sudden spirit girlish mischief come still nineteen hear push open door now tiptoe forward lay hand lightly bended shoulder expect startle certainly succeed turn startle tiger spring turn right hand feel throat same instant hand crumple paper lie instant stand glaring astonishment joy take place ferocity convulse feature ferocity send shrinking horror never intrude gentle life s say mop brow think come heart heart find good want strangle come darling hold arm let make recover sudden glimpse guilty fear read man s face woman s instinct tell mere fright man startle guilt guilt fear s come jack cry scared oh jack conscience ease would look sure think thing come trip lightly fairy foot more jack sudden suspicion seize let see letter write ettie could n't suspicion become certainty s woman cry know else hold wife write know married man stranger nobody know marry ettie see now swear re woman earth cross christ swear white passionate earnestness could believe cry will show letter ll tell acushla say m oath show just would n't break word would keep hold promise s business lodge even s secret scare hand fall ca n't understand might hand detective feel tell truth gather arm kiss fear doubt sit here s queer throne such queen s good poor lover can find ll good day m think now mind easy again can ease jack know criminal criminal never know day may hear court murder mcmurdo scowrer s boarder call yesterday heart knife sure hard word break bone true dear s bad think poor man try own way get right ettie throw arm lover s neck give jack sake god s sake give ask come here to-day oh jack see beg bended knee kneel here implore give raise soothe head breast sure darlin n't know ask could give would break oath desert comrade could see thing stand could never ask want could n't suppose lodge would let man free secret ve think jack ve plan father save money weary place fear people darken life ready would fly philadelphia new york would safe mcmurdo laugh lodge long arm think could stretch here philadelphia new york west england germany father come anywhere get valley fear mcmurdo thought old brother morris sure second time hear valley name say shadow indeed seem lie heavy darken moment life suppose ted baldwin forgive fear suppose chance would see look dark hungry eye fall gar d teach good manner catch see here little girl ca n't leave here ca n't take will leave find own way will try prepare way get honourably honour such matter s just look ll give six month ll work can leave ashamed look face girl laugh joy six month cry promise may seven eight year furthest will leave valley most ettie could obtain distant light illuminate gloom immediate future return father s house more light-hearted jack mcmurdo come life might think member doings society would tell soon discover organization wide more complex simple lodge even boss mcginty ignorant many thing official name county delegate live hobson s patch line power several different lodge wield sudden arbitrary way mcmurdo see sly little gray-haired rat man slinking gait sidelong glance charge malice evans pott name even great boss vermissa feel repulsion fear huge danton may feel puny dangerous robespierre day scanlan mcmurdo s fellow boarder receive note mcginty inclose evans pott inform send two good man lawler andrews instruction act neighbourhood cause particular object give would bodymaster see suitable arrangement make lodging comfort time action arrive mcginty add impossible remain secret union house would oblige mcmurdo scanlan would put stranger few day boarding house same evening two man arrive carry gripsack lawler elderly man shrewd silent self-contained clad old black frock coat soft feel hat rag grizzled beard give general resemblance itinerant preacher companion andrews little more boy frank-faced cheerful breezy manner holiday mean enjoy minute man total abstainer behave way exemplary member society simple exception assassin often prove most capable instrument association murder lawler already carry fourteen commission kind andrews three mcmurdo find quite ready converse deed past recount half-bashful pride man good unselfish service community reticent immediate job hand choose boy here drink lawler explain can count say more must take amiss order county delegate obey sure say scanlan mcmurdo s mate four sit supper s true enough ll talk cow come home killing charlie williams simon bird job past work say dozen here word say say mcmurdo oath suppose n't jack knox ironhill d way see get desert s herman strauss wo n't tell ca n't make d glad know lawler smile shake head draw spite reticence guest scanlan mcmurdo quite determine present call fun early hour morning mcmurdo hear creep stair awaken scanlan two hurry clothes dress find steal leave door open dawn light lamp could see two man distance street follow warily tread noiselessly deep snow boarding house edge town soon crossroad boundary here three man wait lawler andrews hold short eager conversation move clearly notable job need number point several trail lead various mine stranger take lead crow hill huge business strong hand able thanks energetic fearless new england manager josiah h dunn keep order discipline long reign terror day break now line workman slowly make way singly group blackened path mcmurdo scanlan stroll keep sight man follow thick mist lie heart come sudden scream steam whistle ten-minute signal cage descend day s labour begin reach open space mine shaft hundred miner wait stamp foot blow finger bitterly cold stranger stand little group shadow engine house scanlan mcmurdo climb heap slag whole scene lie see mine engineer great bearded scotchman name menzies come engine house blow whistle cage lower same instant tall loose-framed young man clean-shaved earnest face advance eagerly pit head come forward eye fall group silent motionless engine house man draw hat turn collar screen face moment presentiment death lay cold hand manager s heart shake see duty intrusive stranger ask advance loiter answer lad andrews step forward shoot stomach hundred waiting miner stand motionless helpless paralyze manager clap two hand wound double stagger assassin fire sidewise kick claw heap clinker menzies scotchman give roar rage sight rush iron spanner murderer meet two ball face drop dead very foot surge forward miner inarticulate cry pity anger couple stranger empty six-shooter head crowd break scatter rush wildly home vermissa few bravest rally return mine murderous gang vanish mist morning single witness able swear identity man front hundred spectator wrought double crime scanlan mcmurdo make way scanlan somewhat subdue first murder job see own eye appear less funny lead believe horrible scream dead manager s wife pursue hurry town mcmurdo absorb silent show sympathy weakening companion sure war repeat war hit good can high revel lodge room union house night killing manager engineer crow hill mine would bring organization line blackmailed terror-stricken company district also distant triumph wrought hand lodge would appear county delegate send five good man strike blow vermissa demand return three vermissa man secretly select send kill william hales stake royal good know most popular mine owner gilmerton district man believe enemy world way model employer insist efficiency work pay certain drunken idle employee member all-powerful society coffin notice hang door weaken resolution free civilized country find condemn death execution now duly carry ted baldwin sprawl now seat honour bodymaster chief party flushed face glazed bloodshot eye tell sleeplessness drink two comrade spend night mountain unkempt weather-stained hero return forlorn hope could warmer welcome comrade story tell retold cry delight shout laughter wait man drive home nightfall take station top steep hill horse must walk fur keep cold could lie hand pistol pull shoot again again scream mercy scream repeat amusement lodge let s hear again squeal cry none know man eternal drama killing show scowrers gilmerton vermissa man rely contretemps man wife drive still empty revolver silent body suggest shoot harmless folk connect mine sternly bidden drive keep silent bad thing befall blood-mottled figure leave warning such hard-hearted employer three noble avenger hurry mountain unbroken nature come very edge furnace slag heap here safe sound work plaudit companion ear great day scowrers shadow fall even darker valley wise general choose moment victory redouble effort foe may time steady disaster boss mcginty look scene operation brooding malicious eye devise new attack oppose very night half-drunken company break touch mcmurdo arm lead inner room first interview see here lad say ve get job s worthy last ll own hand proud hear mcmurdo answer can take two man manders reilly warn service ll never right district chester wilcox settle ll thanks lodge coal field can ll good anyhow shall find mcginty take eternal half-chewed half-smoked cigar corner mouth proceed draw rough diagram page tear notebook s chief foreman iron dike company s hard citizen old colour sergeant war scar grizzle ve two try luck jim carnaway lose life now s take s house alone iron dike crossroad same see here map earshot s good day s arm shoot quick straight question ask night wife three child hire help ca n't pick choose s none could get bag blast powder front door slow match s man n't tell shoot jim carnaway shoot thunder carnaway house night shoot s enough ve get settle thing right s two woman child too else can get seem hard ve sort fool s talk easy councillor easy say think would stand order bodymaster own lodge s right s wrong s decide ll course will give night two may see house make plan very good say mcginty shake hand leave will great day bring news s just last stroke will bring knee mcmurdo think long deeply commission suddenly place hand isolated house chester wilcox live five mile adjacent valley very night start alone prepare attempt daylight return reconnaissance day interview two subordinate manders reilly reckless youngster elate deer-hunt two night later meet town three armed carry sack stuff powder use quarry two morning come lonely house night windy broken cloud drift swiftly face three-quarter moon warn guard bloodhound move forward cautiously pistol cock hand sound save howling wind movement sway branch mcmurdo listen door lonely house still lean powder bag rip hole knife attach fuse alight two companion take heel distance safe snug sheltering ditch shatter roar explosion low deep rumble collapse building tell work clean job carry bloodstained annals society ala work organize boldly carry warn fate various victim know mark destruction chester wilcox move family day safe less known quarter guard police watch empty house tear gunpowder grim old colour sergeant war still teach discipline miner iron dike leave say mcmurdo s man ll get sure wait year vote thanks confidence pass full lodge time matter end few week later report paper wilcox shoot ambuscade open secret mcmurdo still work unfinished job such method society freemen such deed scowrers spread rule fear great rich district long period haunt terrible presence page stain further crime say enough show man method deed write history record wherein may read detail may learn shooting policemen hunt evans venture arrest two member society double outrage plan vermissa lodge carry cold blood two helpless disarmed man also may read shooting mrs larbey nurse husband beat death order boss mcginty killing elder jenkins shortly follow brother mutilation james murdoch blow staphouse family murder stendals follow hard same terrible winter darkly shadow lie valley fear spring come run brook blossom tree hope nature bind long iron grip nowhere hope man woman live yoke terror never cloud dark hopeless early summer year chapter danger height reign terror mcmurdo already appoint inner deacon prospect day succeed mcginty bodymaster now necessary council comrade help advice more popular become freemen blacker scowl greet pass street vermissa spite terror citizen take heart band oppressor rumours reach lodge secret gathering herald office distribution firearm law-abiding people mcginty man undisturbed such report numerous resolute arm opponent scatter powerless would end past aimless talk possibly impotent arrest say mcginty mcmurdo bolder spirit saturday evening may saturday always lodge night mcmurdo leave house attend morris weak brother order come see brow crease care kindly face draw haggard can speak freely mr mcmurdo sure ca n't forget speak heart keep even boss come ask else could trust n't agree say know can speak safe ve secret here put hand breast just burn life wish come tell will mean murder sure n't may bring end god help wit mcmurdo look man earnestly tremble limb pour whisky glass hand s physic say now let hear morris drink white face take tinge colour can tell sentence say s detective trail mcmurdo stare astonishment man re crazy say n't place full police detective harm s man district say know little can ve hear pinkerton s ve read folk name can take ve show trail s take-it-or-miss-it government concern s dead earnest business proposition s result keep hook crook get pinkerton man deep business destroy must kill s first thought come will lodge did n't say would end murder sure murder n't common enough part indeed s point man murder d never rest easy again s own neck may stake god s name shall rock fro agony indecision word move mcmurdo deeply easy see share s opinion danger need meet grip morris s shoulder shake earnestness see here man cry screech word excitement wo n't gain sit keening old wife wake let s fact fellow hear come come man would advise tell store east come here leave good friend telegraph service here s letter yesterday s part top page can read mcmurdo read scowrers get part read plenty paper expect hear news long five big corporation two railroad take thing dead earnest mean can bet ll get right deep pinkerton take hold order good man birdy edwards operate thing get stop right now now read postscript course give learn business s queer cipher handle yard day can get meaning mcmurdo sit silence time letter listless hand mist lift moment abyss else know ask tell else man friend person would likely write dare say know two more lodge s likely enough ask likely may give description fellow birdy edwards could get trail s possible think know just tell news come way business would know pinkerton man mcmurdo give violent start gar cry ve get fool know lord re luck will fix can harm see here morris will leave thing hand sure will take mine ll can stand right let run even name need mention ll take letter come will content s just would ask leave keep head shut now ll get lodge ll soon make old man pinkerton sorry would n't kill man less know friend morris easy conscience will good will sleep ask question let thing settle hold now morris shake head sadly leave feel blood hand groan self-protection murder anyhow say mcmurdo smile grimly s guess man would destroy leave long valley brother morris ll elect bodymaster ve surely save lodge clear action think more seriously new intrusion word would show may guilty conscience may reputation pinkerton organization may knowledge great rich corporation set task clear scowrers reason action man prepare bad paper would incriminate destroy leave house give long sigh satisfaction seem safe danger must still press somewhat way lodge stop old man shafter s house forbidden tap window ettie come dancing irish deviltry lover s eye read danger earnest face happen cry oh jack danger sure very bad sweetheart may wise make move bad make move promise would day think time come news to-night bad news see trouble come police pinkerton sure would n't know acushla may mean m too deep thing may get quick say would come oh jack would saving m honest man thing ettie would n't hurt hair bonny head world can give pull inch golden throne cloud always see would trust put hand word listen say order indeed s way thing happen valley feel bone may many will look m anyhow day night s must come d come jack shall come valley close can never come can leave perhaps hide police never chance message s must come know good woman place come s d leave can get marry will come jack will come god bless trust s fiend abuse now mark ettie will just word reach will drop come right waiting room depot stay come day night ll come word jack somewhat ease mind now own preparation escape begin mcmurdo lodge already assemble complicated sign countersign could pass guard inner guard close-tiled buzz pleasure welcome greet enter long room crowd haze tobacco smoke see tangled black mane bodymaster cruel unfriendly feature baldwin vulture face harraway secretary dozen more leader lodge rejoice take counsel news indeed s glad see brother cry chairman s business here want solomon judgment set right s lander egan explain neighbour take seat claim head money give lodge shooting old man crabbe stylestown s say fire bullet mcmurdo rise place raise hand expression face freeze attention audience dead hush expectation eminent bodymaster say solemn voice claim urgency brother mcmurdo claim urgency say mcginty s claim rule lodge take precedence now brother attend mcmurdo take letter pocket eminent bodymaster brethren say bearer ill news day know discuss blow fall warn would destroy information most powerful rich organization state bind destruction very moment pinkerton detective birdy edwards work valley collect evidence may put rope neck many send man room felon s cell situation discussion make claim urgency dead silence room break chairman evidence brother mcmurdo ask letter come hand say mcmurdo read passage aloud matter honour can give particular letter put hand assure else can affect interest lodge put case reach let say mr chairman say old brother hear birdy edwards name good man pinkerton service know sight ask mcginty say mcmurdo murmur astonishment hall believe hold hollow hand continue exult smile face act quickly wisely can cut thing short confidence help little fear fear anyhow can know affair might say stanch councillor man million capitalist think weak brother lodge could buy will get secret maybe get already s sure cure never leave valley say baldwin mcmurdo nod good brother baldwin say difference say true word to-night shall know eminent bodymaster say mcmurdo earnestly would put too vital thing discuss open lodge god forbid throw doubt here much word gossip get ear man would end chance get would ask lodge choose trusty committee mr chairman might suggest brother baldwin here five more can talk freely know advise proposition adopt committee choose chairman baldwin vulture-faced secretary harraway tiger cormac brutal young assassin carter treasurer brother willaby fearless desperate man would stick usual revelry lodge short subdue cloud man s spirit many first time begin see cloud avenge law drift serene sky dwell long horror deal much part settled life thought retribution become remote seem more startling now come closely break early leave leader council now mcmurdo say mcginty alone seven man sit freeze seat say just now know birdy edwards mcmurdo explain need tell here name s brave man crazy pass name steve wilson lodge hobson s patch know fall talk think little time would give second thought letter now m sure s man meet car line wednesday hard case say reporter believe moment want know could scowrers call outrage new york paper ask kind question get bet give d pay pay say could get stuff would suit editor say think would please hand twenty-dollar bill information s ten time say can find want tell stuff could make know n't newspaper man ll tell get hobson s patch chance telegraph bureau leave see here say operator d guess charge double rate guess say fill form stuff might chinese could make fire sheet day say clerk say s special news paper s scare tap operator think think time think differently now gar believe right say mcginty allow right now fix suggest ay sooner d start minute know could find say mcmurdo s hobson s patch n't know house ve get plan ll take advice ll patch to-morrow morning ll find operator can locate guess ll tell m freeman ll offer secret lodge price bet ll tumble ll tell paper house s much life would worth let come folk ll see s horse sense let come ten o'clock night shall see will fetch sure can plan rest widow macnamara s lonely house s true steel deaf post s scanlan house get promise ll let know d whole seven come nine o'clock ll get get alive can talk birdy edwards s luck rest day s vacancy pinkerton s m mistake leave mcmurdo nine to-morrow ll get door shut can leave rest chapter trapping birdy edwards mcmurdo say house live lonely very suit such crime plan extreme fringe town stand road case conspirator would simply call man many time empty pistol body instance very necessary find much know know pass employer possible already too late work indeed could least revenge man hopeful great importance come detective s knowledge argue would trouble write forward such trivial information mcmurdo claim give would learn own lip power would find way make speak first time handle unwilling witness mcmurdo hobson s patch agree police seem take particular interest morning captain marvin claim old acquaintance chicago actually address wait station mcmurdo turn refuse speak mission afternoon see mcginty union house come say good say mcginty giant shirt sleeve chain seal gleam athwart ample waistcoat diamond twinkle fringe bristle beard drink politics make boss very rich powerful man more terrible seem glimpse prison gallows rise night reckon know much ask anxiously mcmurdo shake head gloomily s here time six week least guess n't come part look prospect work time railroad money expect get result pass s weak man lodge cry mcginty true steel man lord skunk morris man give would ve mind send couple boy evening give beat see can get would harm mcmurdo answer wo n't deny liking morris would sorry see come harm speak twice lodge matter may see same never seem sort squeal still stand ll fix old devil say mcginty oath ve eye year past know mcmurdo answer must to-morrow must lie low pinkerton affair settle ca n't afford set police buzzing to-day day true say mcginty ll learn birdy edwards get news cut heart first did seem scent trap mcmurdo laugh guess take weak point say could get good trail scowrers s ready follow take money mcmurdo grin produce wad dollar note much more see paper paper paper fill constitution book rule form membership expect get right end leave faith s right say mcginty grimly n't ask n't bring paper would carry such thing suspected man captain marvin speak very day depot ay hear say mcginty guess heavy end business come could put old shaft ve work ca n't get past man live hobson s patch to-day mcmurdo shrug shoulder handle right can never prove killing say can see come house dark ll lie will see now see here councillor ll show plan ll ask fit will come good time very come ten tap three time open door ll get shut s man s easy plain step want consider s hard proposition s heavily arm ve fool proper likely guard suppose show right room seven man expect find alone shooting somebody hurt s noise bring damned copper township top guess right work will big room same see chat ll open door show parlour door leave get paper will give chance tell thing shape will faked paper read will jump get grip pistol arm ll hear call will rush quicker good strong man may more can manage allow can hold come s good plan say mcginty lodge will owe debt guess move chair can put name man s come sure councillor little more recruit say mcmurdo face show think great man s compliment return home make own preparation grim evening front first clean oil load smith wesson revolver survey room detective trap large apartment long deal table centre big stove side side window shutter light curtain draw mcmurdo examine attentively doubt must strike apartment very expose secret meeting distance road make less consequence finally discuss matter fellow lodger scanlan scowrer inoffensive little man too weak stand opinion comrade secretly horrify deed blood sometimes force assist mcmurdo tell shortly intend mike scanlan would take night keep clear will bloody work here morning indeed mac scanlan answer s will nerve want see manager dunn colliery just more could stand m make same mcginty lodge will think none bad ll just advise leave evening man come good time arrange outwardly respectable citizen clad cleanly judge face would read little hope birdy edwards hard mouth remorseless eye man room hand redden dozen time harden human murder butcher sheep foremost course appearance guilt formidable boss harraway secretary lean bitter man long scraggy neck nervous jerky limb man incorruptible fidelity finance order concern notion justice honesty treasurer carter middle-aged man impassive sulky expression yellow parchment skin capable organizer actual detail nearly outrage spring plotting brain two willabys man action tall lithe young fellow determined face companion tiger cormac heavy dark youth fear even own comrade ferocity disposition man assemble night roof mcmurdo killing pinkerton detective host place whisky table hasten prime work baldwin cormac already half-drunk liquor bring ferocity cormac place hand stove instant light night still cold will say oath ay say baldwin catch meaning strap will truth ll truth never fear say mcmurdo nerve steel man whole weight affair manner cool unconcerned mark applaud handle say boss approvingly warning will get hand throat s pity shutter window mcmurdo draw curtain tight sure can spy now s close hour maybe wo n't come maybe ll get sniff danger say secretary ll come never fear mcmurdo answer eager come can see hark sit wax figure glass arrest halfway lip three loud knock sound door hush mcmurdo raise hand caution exulting glance circle hand lay weapon sound life mcmurdo whisper room close door carefully strained ear murderer wait count step comrade passage hear open door few word greeting aware strange step unfamiliar voice instant later come slam door turning key lock prey safe trap tiger cormac laugh horribly boss mcginty clap great hand mouth quiet fool whisper ll undoing mutter conversation room seem interminable door open mcmurdo appear finger lip come end table look subtle change come manner great work face set granite firmness eye shone fierce excitement spectacle become visible leader man stare eager interest say still same singular gaze look man man cried boss mcginty last here birdy edwards here mcmurdo answer slowly birdy edwards here birdy edwards ten second brief speech room might empty profound silence hissing kettle stove rise sharp strident ear seven white face turn upward man dominate set motionless utter terror sudden shivering glass bristle glisten rifle barrel break window curtain tear hanging sight boss mcginty give roar wounded bear plunge half-opened door levelled revolver meet stern blue eye captain marvin mine police gleam sight boss recoil fall chair re safe councillor say man know mcmurdo baldwin n't take hand pistol ll cheat hangman pull lord make will forty armed man house can figure chance take pistol marvin possible resistance menace rifle man disarm sulky sheepish amaze still sit table d say word separate say man trap guess may meet again see stand courthouse ll give think now know now last can put card table birdy edwards pinkerton s choose break gang hard dangerous game play soul soul dear know play captain marvin here employer know s to-night thank god winner seven pale rigid face look unappeasable hatred eye read relentless threat maybe think game take chance anyhow will take further hand sixty more will see jail night ll tell put job never believe such society think paper talk would prove tell freeman chicago make surer just paper talk find harm society deal good still carry job come coal valley reach place learn wrong n't dime novel stay look never kill man chicago never mint dollar life give good never spend money know way good wish pretend law work just think join infernal lodge take share council maybe will say bad can say long get truth night join beat old man stanger could warn time hold hand baldwin would kill suggest thing keep place thing know could prevent could save dunn menzies know enough will see murderer hang give chester wilcox warning blow house folk hide many crime could stop look think often man come home road town stay indoors think would come ll see work blast traitor hiss mcginty closed tooth ay john mcginty may call ease smart enemy god man part take man get poor devil man woman hold grip just way call traitor guess s many thousand will call deliverer save ve three month would n't three such month again let loose treasury washington stay man secret right here hand d wait little longer n't come knowledge secret come letter come town would set wise act act quickly ve more say time come ll die easy think work valley now marvin ll keep more take get little more tell scanlan give sealed note leave address miss ettie shafter mission accept wink know smile early hour morning beautiful woman much muffled man board special train send railroad company make swift unbroken journey land danger last time ettie lover set foot valley fear ten day later marry chicago old jacob shafter witness wedding trial scowrers hold place adherent might terrify guardian law vain struggle vain money lodge money squeeze blackmail whole countryside spend water attempt save cold clear unimpassioned statement know detail life organization crime unshaken wile defender last many year break scatter cloud lift forever valley mcginty meet fate scaffold cringe whine last hour come eight chief follower share fate fifty-odd various degree imprisonment work birdy edwards complete guess game hand play ted baldwin escape scaffold willabys several fierce spirit gang ten year world come day free more day edwards know man very sure would end life peace swear oath think holy blood vengeance comrade strive keep vow chicago chase two attempt success sure third would get chicago changed name california light time life ettie edwards die again nearly kill again name douglas work lonely canyon english partner name barker amass fortune last come warning bloodhound track more clear just time england thence come john douglas second time marry worthy mate live five year sussex county gentleman life end strange happening hear epilogue police trial pass case john douglas refer high court quarter session acquit act self-defense get england cost write holmes wife force here may more dangerous escape safety husband england two month case extent pass mind morning come enigmatic note slip letter box dear mr holmes dear say singular epistle superscription signature laugh quaint message holmes show unwonted seriousness deviltry watson remark sit long clouded brow late last night mrs hudson landlady bring message gentleman wish see mr holmes matter utmost importance close heel messenger come cecil barker friend moated manor house face draw haggard ve bad news terrible news mr holmes say fear much say holmes cable note s poor douglas tell name edwards will always jack douglas benito canyon tell start south africa palmyra three week exactly ship reach cape town last night receive cable mrs douglas morning jack lose overboard gale st helena know accident occur ivy douglas ha come say holmes thoughtfully ve doubt stage-managed mean think accident none world murder surely think also infernal scowrers cursed vindictive nest criminal good sir say holmes master hand here case sawed-off shotgun clumsy six-shooter can tell old master sweep brush can tell moriarty see crime london america motive man can afford fail whole unique position depend fact must succeed great brain huge organization turn extinction man crush nut triphammer absurd extravagance energy nut very effectually crushed same come man can say first word come business lieutenant american advise english job take partnership foreign criminal could great consultant crime moment man doom first would content use machinery order find victim would indicate matter might treat finally read report failure agent would step master touch hear warn man birlstone manor house come danger great past was right barker beat head clenched fist impotent anger tell sit say can get level king devil n't say say holmes eye seem look future n't say ca n't beat must give time must give time sit silence minute fateful eye still strain pierce
