# Supplementary material for: A Complex Network Approach to Stylometry
Source: PLoS One. 2015 Aug 27;10(8):e0136076. doi: 10.1371/journal.pone.0136076 (PMC4552030; doi:10.1371/journal.pone.0136076)
Supplement: S1 File — (ZIP) [file pone.0136076.s001.zip › authorship_dataset/a1_through_the_magic_door.txt]

care humble bookshelf may lowly room adorn close door room shut care world plunge soothe company great dead magic portal fair land whither worry vexation can follow more leave vulgar sordid stand noble silent comrade wait rank pass eye file choose man hold hand dreamland surely would eerie line book familiarity deaden sense mummified soul embalm cere-cloth natron leather printer s ink cover true book enfold concentrated essence man personality writer fade thin shadow body impalpable dust here very spirit command familiarity also lessen perception miraculous good fortune enjoy let suppose suddenly learn shakespeare return earth would favour hour wit fancy eagerly would seek very good elbow week week hardly trouble put hand beckon matter mood man may pass magic door can summon world s great sympathize thoughtful here king thought dreamy here master fancy amusement lack can signal world s great story-teller come dead man hold enthral hour dead such good company may come think too little living real press danger many never find own thought own soul obsess dead second-hand romance second-hand emotion surely good dull soul-killing monotony life bring most human race good dead man s wisdom strength living own strenuous day come magic door sit here green settee can see old oak case untidy line volume smoking forbidden would care hear talk ask good volume dear personal friend can man talk more pleasantly book own favourite care re-read elbow tattered cover bring mellow memory represent little sacrifice make possession dearer see line old brown volume bottom represent lunch buy student day time too affluent threepence modest allowance midday sandwich glass beer luck would way class lead past most fascinating bookshop world door stand large tub fill ever-changing litter tattered book card announce volume therein could purchase identical sum carry pocket approach combat rage betwixt hunger youthful body inquiring omnivorous mind five time six animal win mental prevail entrance five minute digging out-of-date almanac volume scotch theology table logarithm find make worth will look title will see very badly four volume gordon s tacitus life too short read original long good translation sir william temple s essay addison s work swift s tale tub clarendon s history gil blas buckingham s poem churchill s poem life bacon bad old threepenny tub always such plebeian company look thickness rich leather richness dim gold lettering adorn shelf noble library even odd almanac sermon bear trace former greatness fade silk dress reduced gentlewoman present pathos glory past reading make too easy nowadays cheap paper edition free library man appreciate full worth thing come effort now get thrill carlyle feel hurry home six volume gibbon s history arm mind just starve want food devour rate day book very own can really get taste work will never true inward pride possession choose book line most pleasure most profit point stained copy macaulay s essays seem entwine whole life look backwards comrade student day sweltering gold coast form part humble kit a-whaling arctic honest scotch harpooner addle brain may still see grease stain second engineer grapple frederick great tattered dirty worn gilt-edged morocco-bound volume could take place noble gateway book form may approach study letter history milton machiavelli hallam southey bunyan byron johnson pitt hampden clive hastings chatham nucleus thought good grip pleasant easy fill lie short vivid sentence broad sweep allusion exact detail throw glamour subject make least studious reader desire macaulay s hand can lead man pleasant path indeed may give hope find senior schoolboy book very volume even more tattered predecessor open new world history lesson abhorrent suddenly task drudgery become incursion enchant land land colour beauty kind wise guide point path great style love even fault indeed now come think fault love sentence could too stiff rich embroidery antithesis too flowery please read universal shout laughter tagus vistula inform pope day crusade past delight learn lady jerningham keep vase people place foolish verse mr dash write verse fit place lady jerningham s vase kind sentence use fill vague endure pleasure chord linger musician s ear man plainer literary diet grow old still glance essay fill admiration wonder alternate power handle great subject adorn delightful detail just bold sweep brush most delicate stippling lead path indicate alluring side-track branch admirable somewhat old-fashioned literary historical education night effect work book allude essay curious know exact age youth come end study wish macaulay write historical novel convince would great know power draw imaginary character certainly gift reconstruct dead celebrity remarkable degree look simple half-paragraph give johnson atmosphere was more definite picture give short space close club-room table stand omelet nugent lemon johnson assemble head live canvas reynolds spectacle burke tall thin form langton courtly sneer beauclerk beam smile garrick gibbon tap snuff-box sir joshua trumpet ear foreground strange figure familiar figure bring gigantic body huge massy face seam scar disease brown coat black worsted stocking grey wig scorched foretop dirty hand nail bite pare quick see eye mouth move convulsive twitch see heavy form rolling hear puffing come sir sir sir n't see way question sir etch memory can remember visit london age sixteen first thing housing luggage make pilgrimage macaulay s grave lie westminster abbey just shadow addison dust poet love great object interest london hold might think owe merely knowledge stimulation fresh interest charm gentlemanly tone broad liberal outlook general absence bigotry prejudice judgment now confirm feel four-volume edition history stand see right essay recollect third chapter work reconstruct england seventeenth century always seem very high-water mark macaulay s power marvellous mixture precise fact romantic phrasing population town statistic commerce prosaic fact life transmute wonder interest handling master feel could cast glamour multiplication table set take single concrete example mean fact londoner country countryman london feel equally place day difficult travel would seem hardly require state afford opportunity leave strong impression reader s mind see macaulay make more hundred paragraph discuss hundred various point cockney rural village stare much intrude kraal hottentot hand lord lincolnshire shropshire manor appear fleet street easily distinguish resident population turk lascar dress gait accent manner gaze shop stumble gutter run porter stand waterspout mark excellent subject operation swindler banterers bullies jostle kennel hackney coachman splash head foot thief explore perfect security huge pocket horseman s coat stand entrance splendour lord mayor s show money-droppers sore cart s tail introduce appear most honest friendly gentleman see painted woman refuse lewkner lane whetstone park pass countess maid honour ask way st james informant send mile end shop instantly discern fit purchaser nobody else would buy second-hand embroidery copper ring watch would ramble fashionable coffee-house become mark insolent derision fop grave waggery templar enraged mortified soon return mansion homage tenant conversation boon companion find consolation vexation humiliation undergone more great man see assize take seat bench judge muster militia salute lord lieutenant whole put detached chapter description very head essay happen occur volume history whole seem reach same level short article can feel brilliant piece special pleading fervid whig must more say side set forth essay tinge also doubt own political religious limitation good get right broad field literature philosophy johnson walpole madame d'arblay addison two great indian clive warren hastings own favourite frederick great too must surely stand first rank would wish eliminate diabolically clever criticism montgomery would wish think macaulay s heart too kind soul too gentle pen bitter attack bad work will sink own weight necessary souse author would think more highly man savage bit work n't know talk macaulay always make think scott book fade olive-backed line shelf see own perhaps great influence wake such admiration perhaps real similarity mind character two man n't see say just think scott s border ballad macaulay s lays machine must alike product similar man could possibly write poem swing dash love noble martial simple strong mind strength simplicity throw think thing obscure must superficial often shallow stream turbid deep clear remember fatuous criticism matthew arnold glorious lay call poetry quote can man die good face fearful odds ash father temples god try show macaulay poetic sense really show dramatic sense baldness idea language evidently offend exactly true merit lie macaulay give rough blunt word simple-minded soldier appeal two comrade help deed valour high-flown sentiment would absolutely character line think take context admirable ballad poetry just dramatic quality sense ballad poet must opinion arnold s shake faith judgment would forgive good deal man write more charge dumb fort folly fall may victor come find body wall bad verse s life aspiration thing human society understand value noble inspirit text shall meet everywhere engrave appropriate place progress street will brighten ennoble continual series beautiful mental impulse image reflect soul print thought meet eye think walk empty listless mind splendid material run waste mean mere scriptural text bear same meaning human creature can fail spur onwards work day night cometh man can work mean beautiful thought can say uninspired thought may gather hundred author match hundred use fine thought fine language most precious jewel hid expose use ornament take example horse-trough road house plain stone trough man could pass feeling save vague discontent ugliness suppose front slab print verse coleridge prayeth good loveth thing great small dear lord fashion know loveth fear may misquote ancient mariner elbow even stand elevate horse-trough suppose small way few man choose quotation print study mantelpiece still heart carlyle s transcription rest rest shall eternity rest pretty good spur weary man need more general application same thing public private use people understand graven thought beautiful ornament graven image strike eye right deep soul macaulay s glorious lay save want flower manliness patriotism can pluck quite bouquet good fortune learn lay horatius heart child stamp plastic mind even now can reel whole goldsmith say conversation man thousand pound bank could compete man actual sixpence pocket ballad bear mind outweighs whole bookshelf wait reference want now move eye little farther shelf line olive-green volume edition scott surely must give little breathing space venture ii great thing start life small number really good book very own may appreciate first may pine novel crude unadulterated adventure may will give preference can dull day come rainy day come always drive fill chink reading worthy book wait patiently notice suddenly day mark epoch life understand difference see flash stand literature day onwards may return crudity least standard comparison mind can never same gradually good thing become more dear build grow mind become part good self last can look now old cover love mean past olive-green line scott s novel start rhapsody first book own long long could appreciate even understand last realize treasure boyhood read surreptitious candle-ends dead night sense crime add new zest story perhaps observe ivanhoe different edition first copy leave grass side stream fall water eventually pick three day later swollen decompose mud-bank think may say wear lose indeed perhaps year replace instinct always read again break fresh ground remember late james payn tell anecdote two literary friend agree write scene fiction think most dramatic examine paper find three choose same moment unknown knight ashby-de-la-zouch ride past pavilion less man strike sharp end lance challenge mortal combat shield formidable templar indeed splendid moment matter templar allow rule order take part secular frivolous affair tournament privilege great master make thing churlish thing gainsay was wendell holmes describe prosaic man enter drawing-room couple fact ill-conditioned bull-dog heel ready let loose play fancy great writer can never wrong shakespeare give sea-coast bohemia victor hugo call english prize-fighter mr jim-john-jack s end second line rail point say editor minor author make second line say author right can carry reader conviction digression ivanhoe book second great historical novel language think successive reading deepen admiration scott s soldier always good woman exception weak here soldier very good romantic figure rebecca redeem female side story usual commonplace routine scott draw manly man manly man find task sympathetic draw young heroine convention demand never hardihood break get dozen chapter end minimum petticoat long stretch example beginning tournament end friar tuck incident realize height continue romantic narrative could attain n't think whole range literature finer sustain flight admit intolerable amount redundant verbiage scott s novel endless unnecessary introduction make shell very thick come oyster often admirable learn witty picturesque relation proportion story suppose introduce much english fiction very good matter very bad place digression want method order traditional national sin fancy introduce essay live year thackeray vanity fair sandwich ghost story dickens dare might dramatic author rush footlights begin tell anecdote play suspend action character wait wearily wrong great name can quote support sense form lamentably lack sir walter sin rest get past crisis real story find terse phrase short fire-word surely remember reckless sergeant dragoon stand last grim puritan head price set thousand mark bed heather say draw puritan draw also sword lord gideon say verbiage very spirit man party few stern word haunt mind bow bill cry saxon varangians moslem horse charge home feel just must cry even more terse businesslike actual battle-cry father same man long-drawn day fight red dragon wessex low ridge hastings roar norman chivalry break terse strong prosaic very genius race cry high emotion damp cover too precious exhibit perhaps meet widow man young signal midshipman take nelson s famous message signal yeoman communicate ship s company officer impressed man duty mutter ve always least highfalutin would depress exalt british company statement delight german troop can march battle singing luther s hymn frenchmen will work frenzy song glory fatherland martial poet need trouble imitate least need imagine will supply want british soldier sailor work heavy gun south africa sing here s lump sugar bird see regiment action refrain little bit top martial poet aforesaid genius insight kipling would waste good deal ink get such chant russian respect remember reading column ascend breach sing lustily start finish few survivor leave victorious crest song still spectator inquire wondrous chant warm such deed valour find exact meaning word endlessly repeat ivan garden picking cabbage fact suppose mere monotonous sound may take place tom-tom savage warfare hypnotize soldier valour cousin atlantic same blending comic most serious work take song sing most bloody war anglo-celtic race wage war could say stretch uttermost show true form tramp tramp tramp john brown s body marching georgia playful humour run exception know most tremendous war-song can recall even outsider time peace can hardly read emotion mean course julia ward howe s war-song republic choral opening line mine eye see glory come lord sing battle-field effect must terrific long digression bad thought side magic door ca n't pull dozen entangle scott s soldier talk say theatrical posing heroic thing hero abominate just short bluff word simple manly way expression metaphor draw natural range thought pity keen appreciation soldier give little soldier own contemporary fine perhaps world see true write life great soldier emperor piece hackwork career could tory patriot whole training look napoleon malignant demon justice such theme europe day full material man could draw sympathetic hand would give portrait murat s light-cavalrymen grenadier old guard draw same bold stroke rittmeister gustavus archer french king s guard quentin durward visit paris scott must see many iron man precede twenty year scourge also redemption europe soldier scowl sidewalk would interesting much romantic figure past mail-clad knight ruffle cavalier novel picture life peninsular veteran view duke would striking dugald dalgetty german war man realize true interest age happen live sense proportion lose little thing hard-by obscure great thing distance easy dark confuse fire-fly star fancy example old masters seek subject inn parlour st sebastians columbus discover america very face say think ivanhoe good scott s novel suppose most people would subscribe second good speak general average hardly might find admirer would vote place honour scottish-born man novel deal scottish life character quality raciness give place apart rich humour soil such book old mortality antiquary rob roy put different class old scottish woman soldier good series type draw same time must admit merit associate dialect such limitation can never take same place work make equal appeal world whole perhaps quentin durward account wide interest strong character-drawing european importance event people describe would vote second place father sword-and-cape novel form numerous addition light literature last century picture charles bold unspeakable louis extraordinarily vivid can see two deadly enemy watch hound chase herald cling convulsion cruel mirth more clearly most thing eye actually rest portrait louis astuteness cruelty superstition cowardice follow closely comines more effective set bluff war-like rival often historical character work actual physique exactly would picture high church innsbruck see effigy louis charles might walk very page scott-louis thin ascetic varminty charles head prize-fighter hard portrait upset preconceived idea example see national portrait gallery man noble olive-tinted poetic face start read wicked judge jeffreys occasionally innsbruck absolutely satisfied mantelpiece portrait painting represent queen mary s bothwell take look mark big head fit conceive large scheme strong animal face make captivate sensitive feminine woman brutally forceful feature mouth suggestion wild boar tusk beard could bristle fury whole man life-history reveal picture wonder scott see original hang hepburn family seat personally always very high opinion novel critic use somewhat harshly come last tired pen mean count robert paris convince first last series would attract much attention waverley can understand state mind expert cry mingled admiration despair study condition byzantine society life here come scotch lawyer make whole thing clear flash many man could draw more less success norman england mediaeval france reconstruct whole dead civilization plausible way such dignity such minuteness detail think most wonderful tour force fail health show end novel latter equal first contain scene such humour anna comnena reading aloud father s exploit such majesty account muster crusader shore bosphorus book could gainsay rightful place very front rank novel would carry narrative give glimpse actual progress first crusade incident was world s history historical incident seldom definite beginning middle end half-crazed preaching peter fall jerusalem leader would take second homer justice godfrey perfect soldier leader bohemund unscrupulous formidable tancred ideal knight errant robert normandy half-mad hero here material rich feel worthy handle rich imagination could evolve more marvellous thrilling actual historical fact glorious brotherhood novel think pure romance talisman exquisite picture hebridean life pirate splendid reproduction elizabethan england kenilworth rich humour legend montrose bear mind splendid series write coarse age word offend most sensitive car borne great noble man walter scott high service literature humanity reason life good reading same shelf novel lockhart course son-in-law admiring friend ideal biographer perfectly impartial man sympathetic mind stern determination tell absolute truth would frail human side man can believe world quite good subject most biography surely worthy people swear little sometimes keen eye pretty face open second bottle would good stop first make feel man brother need length lady begin biography deceased husband word d dirty man book certainly would more readable subject more lovable too great light shade picture sure more know scott more would admire live drinking age drinking country doubt take allowance toddy occasionally evening would lay feeble successor table last year least poor fellow abstemious enough sip barley-water pass decanter high-souled chivalrous gentleman fine sense honour translate empty phrase year labour denial remember become sleep partner printing house involve failure legal very little moral claim could blame clear account bankruptcy would enable become rich man again few year take whole burden bear rest life spend work time health long effort save honour shadow stain nearly hundred thousand pound think pass creditor great record hundred thousand pound life throw power work superhuman man try write fiction know mean record scott produce two long novel single year remember read book reminiscence second thought lockhart writer lodge room castle street edinburgh see evening silhouette man outline blind opposite house evening man write observer could see shadow hand convey sheet paper desk pile side party return still hand move sheet morning tell room opposite occupy walter scott curious glimpse psychology writer fiction show fact write two book good too time health such could remember word listen read hear work man apparently simple process brain such ordinary memory complete abeyance very high most complex faculty imagination supreme form absolutely unimpaired extraordinary fact ponder give support feeling writer imaginative work must supreme work come strange way medium place paper creative thought germ thought large growth come fly brain bullet surprise own idea conscious sense originate here man brain function paralyze produce magnificent work possible indeed conduit pipe infinite reservoir unknown certainly always good work leave least sense personal effort pursue line thought possible frail physical power unstable nervous system keep man s materialism low render more fitting agent spiritual use old tag great genius madness close ally thin partition room divide apart genius even moderate faculty imaginative work seem weaken seriously tie soul body look british poet century chatterton burns shelley keats byron burns old brilliant band burns thirty-eight pass burn brother terribly express shelley true die accident chatterton poison suicide sign morbid state true rogers live centenarian banker first poet wordsworth tennyson browning raise average age poet reason novelist especially late year deplorable record will end schedule white-lead worker dangerous trade look really shock case young american example band promising young writer few year sweep author admirable book david harum frank norris man think seed greatness more living writer pit seem fine american novel also die premature death stephen crane man also most brilliant work harold frederic master-craftsman profession world proportion number could show such loss meantime own man robert louis stevenson henry seton merriman many even great man usually speak career really premature end thackeray example spite snowy head dickens attain age whole sir walter year life never write novel fortunately world longer working career most brother employ creative faculty twenty year much suppose shakespeare bard avon example limited tenure genius life believe outlive great part own family healthy stock die judge nervous disease show progressive degeneration signature probably locomotor ataxy special scourge imaginative man heine daudet many more victim tradition first mention long death die fever contract drinking bout absurd face such fever know science very moderate drinking bout would extremely likely bring chronic nervous complaint disastrous end remark scott pass line green volume make digressive garrulous account character complete deal strange secretive vein run nature stretch truth many occasion order conceal fact author famous novel even intimate friend meet day day aware man whole europe talk even wife ignorant pecuniary liability crash ballantyne firm tell first time sharer ruin psychologist might trace strange twist mind numerous elfish fenella-like character flit keep irritating secret long chapter many novel s sad book lockhart s life leave gloom mind sight weary giant stagger burden debt overladen work wife dead nerve break intact honour most move history literature pass cloud left memory supremely noble man would bent face fate last die track whimper sample human emotion great joy great success great downfall bitter grief son man n't think many great lie great slab dryburgh iii can pass long green rank waverley novels lockhart s life flank here heavy metal four big grey volume old-fashioned large-print edition boswell s life johnson emphasize large print weak point most cheap edition english classic come now market subject least archaic abstruse need good clear type help way good eye temper pay little more book make use book interest fascinate wish could join heartily chorus praise kind-hearted old bully enjoy difficult follow own advice clear s mind cant subject accustom look sympathetic glass macaulay boswell hard take rub s eye good honest stare s own account man s actual word deed limitation try leave odd mixture impression could express save john bull take literature exaggerated john bull caricaturist quality good evil high here rough crust kindly heart explosive temper arrogance insular narrowness want sympathy insight rudeness perception positiveness overbear bluster strong deep-seated religious principle characteristic cruder rougher john bull great grandfather present good-natured johnnie boswell live wonder much hear now huge friend scotch persistence succeed inoculate whole world hero worship most natural admire relation two man delightful reflect credit safe basis third person could argue meet boswell twenty-third johnson fifty-fourth year keen young scot mind reverent impressionable figure past generation fame already make moment meet bind exercise absolute ascendency make unbiassed criticism more difficult would ordinary father son end unbroken relation very pooh-pooh boswell macaulay chance man write good biography language great rare literary quality clear vivid style more flexible saxon great model remarkable discretion hardly permit fault taste whole enormous book must pick step pitfall side say fool coxcomb private life never pen hand numerous argument johnson venture little squeak remonstrance roar sir come silence few view experience prove wiser question slavery wrong could quote memory least dozen case include such vital subject american revolution hanoverian dynasty religious toleration boswell s view survive excel biographer tell just little thing want know often read life man leave remote idea personality here man live again short description johnson s person life tour hebrides very book shelf typical vivid portraiture may take read paragraph person large robust may say approach gigantic grown unwieldy corpulency countenance naturally cast ancient statue somewhat disfigure scar king s evil now sixty-fourth year become little dull hearing sight always somewhat weak much mind govern even supply deficiency organ perception uncommonly quick accurate head sometimes also body shake kind motion effect palsy appear frequently disturb cramp convulsive contraction nature distemper call st vitus dance wear full suit plain brown clothes twisted hair button same colour large bushy greyish wig plain shirt black worsted stocking silver buckle tour journey wear boot very wide brown cloth great-coat pocket might hold two volume folio dictionary carry hand large english oak stick must admit can reconstruct great samuel mr boswell s fault dozen equally vivid glimpse give hero just pen-pictures big uncouth man grunt groan gargantuan appetite twenty cup tea trick orange-peel lamp-post fascinate reader give johnson broad literary vogue writing could writing can say life to-day rasselas surely stilted romance life poet succession preface ramblers ephemeral essay monstrous drudgery dictionary huge piece spadework monument industry inconceivable genius london few vigorous line journey hebrides spirited page number political pamphlet main output lifetime surely must admit enough justify predominant place english literature must turn humble much-ridiculed biographer real explanation talk give such distinction clear-cut positiveness subject sign narrow finality impossible man sympathy imagination see side question understand little island great human knowledge must ocean infinite possibility surround look result did single man very dull race stand convict many incredible blunder recall remark bagehot time view most learn could stamp whole human race result would propagate most absurd error ask become swallow winter rolling wheeze oracle answer swallow say certainly sleep winter number conglobulate fly heap throw water lie bed river boswell gravely docket information remember right even sound naturalist white selborne doubt swallow more wonderful johnson s misjudgments fellow-authors anywhere would expect find sense proportion conclusion would seem monstrous modern taste shakespeare say never write six consecutive good line would admit two good verse gray s exquisite elegy write country churchyard would take very acid critic find two bad tristram shandy would live hamlet gabble swift s gulliver s travel poor stuff never write good tale tub voltaire illiterate rousseau scoundrel deist hume priestley gibbon could honest man political opinion sound now caricature suppose even day reactionary poor man honour charles second good king government turn civil service side judge india encourage trade country rich account trade wonder adam smith company proposition lay land proprietor turn tenant vote wish good labourer wage raise balance trade country margin must pay current coin few conviction prejudice most unreasoning aversion more generous moment proud consider johnson eliminate very much left hate whigs dislike scotsmen detest nonconformist young lady join odious wench loathe american walk narrow line belch fire fury right left macaulay s posthumous admiration very meet life macaulay would contrive unite hat nearly johnson abominate can say prejudice found strong principle could alter own personal interest demand weak point record dictionary abuse pension pensioner mean state impose slavery hireling write unfortunate definition pension must seem most improbable contingency george iii policy charity offer little later make hesitation accept would feel violent expression conviction represent real intensity feeling fact instance seem great talker talk more properly monologue discursive essay perhaps few marginal note subdued audience could talk equal term man could brook contradiction even argument most vital question life would goldsmith defend literary view burke whiggism gibbon deism common ground philosophic toleration could stand could argue would rude goldsmith put pistol miss fire would knock butt end face rhinoceros laugh end gentle argument napoleon say king would say ouf hear dead can help think old man johnson s circle must give sigh relief last could speak freely heart danger scene sir very likely ripen let more n't certainly would get boswell s account hear chat such man burke reynolds difference freedom atmosphere club evening formidable doctor compare small estimate character fair make allowance terrible experience youth early middle age spirit scar face fifty-three pension give existence spend constant struggle first necessity life daily meal nightly bed see comrade letter die actual privation childhood know happiness blind gawky youth dirty linen twitching limb always street lichfield quadrangle pembroke coffee-house london object mingled pity amusement proud sensitive soul day life must bring bitter humiliation such experience must break man s spirit embitter here doubt secret roughness carelessness sensibility cause boswell s father christen ursa major nature way warp must admit terrific force rending good innate evil result dreadful experience great quality memory chief read omnivorously read remember merely vague general way remember read particular place date poetry could quote page latin english such memory enormous advantage carry corresponding defect mind cram people s good can room fresh manufacture own great memory think often fatal originality spite scott exception slate must clear put own writing johnson discover original thought reach forward future throw fresh light enigma mankind face overload past space else modern development sort cast first herald ray mind journey france few year great cataclysm world know mind arrest much trivial never respond storm-signal must surely visible read amiable monsieur sansterre show brewery supply statistic output beer same foul-mouthed sansterre strike drum drown louis voice scaffold association show unconscious sage edge precipice little learning avail discern would great lawyer divine would think could keep canterbury woolsack case memory learning dignity inherent sense piety justice would send straight top brain work own limitation remarkable more wonderful proof opinion question scotch law give boswell use latter scotch judge outsider special training short notice write such weighty opinion cram argument reason think remarkable tour force literature can show really very kind-hearted man must count much large charity come small purse room house become sort harbour refuge several strange batter hulk find last mooring blind mr levett acidulous mrs williams colourless mrs moulins old ail try group spend s day guinea always ready poor acquaintance poet humble might preface book dedication ponderous sonorous sentence bear hall-mark maker rough kindly man man bear poor street-walker home shoulder make forget least forgive dogmatic pedantic doctor club always interest view great man take old age death practical test philosophy life sound hume see death afar meet unostentatious calm johnson s mind flinch dread opponent letter talk latter year long cry fear cowardice physically most stout-hearted man live limit courage spiritual diffidence couple actual belief possibility world more humane liberal theology soften strange see cling desperately crazy body gout asthma st vitus dance six gallon dropsy could attraction existence eight hour day spend groan chair sixteen wheezing bed would give leg say year life none less hour last strike man could bear more simple dignity courage say will resent may can never open four grey volume get mental stimulus desire wide reading insight human learning character leave good wiser man iv johnsoniana gibbon two edition please old complete somewhat crab print could resist get set bury s new six-volume presentment history read book n't want handicap way want fair type clear paper light volume read lightly earnestness purpose keenness knowledge classical atlas elbow note-book hard take easy stage hark now keep grip past link follow thrill wo n't keep bed night will forget appointment day will feel certain sedate pleasure will gain can never lose solid definite will make broad deep were condemn spend year desert island allow book companion certainly choose consider enormous scope food thought contain volume cover thousand year world s history full good accurate standpoint broadly philosophic style dignify more elastic method may consider manner pompous live age johnson s turgid period corrupt literature own part dislike gibbon s pomposity paragraph measure sonorous venture describe advance roman legion debate greek senate waft upwards lucid just spirit side uphold instruct war nation clash race rise fall dynasty conflict creed serene float panorama flow past weighty measure unemotional voice whisper true meaning scene ear most mighty story tell begin description state roman empire early caesar throne undisputed mistress world pass line emperor strange alternation greatness profligacy descend occasionally criminal lunacy empire rotten begin top take century corrupt man spear religion peace affect much spite adoption christianity roman history still write blood new creed add fresh cause quarrel violence many already exist war angry nation mild compare excited sectary come mighty rush wind blow waste place world destroy confound whirl madly old order leave broken chaos finally cleanse purify stale corrupt storm-centre somewhere north china suddenly may very again human volcano blow top europe cover destructive debris absurd point conqueror overrun roman empire terrified fugitive drive stampeded cattle blunder bar way wild dramatic time time formation modern race europe nation come whirl north east dust-storm seem chaos blend neighbour toughen fibre whole fickle gaul get steady frank steady saxon get touch refinement norman italian get fresh lease life lombard ostrogoth corrupt greek make way manly earnest mahommedan everywhere seem see great hand blend seed can now save emigration take place war example take much prophetic power say very great build side atlantic anglo-celtic basis see italian hun scandinavian being add feel human quality may thereby evolve revert gibbon stage flight empire rome byzantium even anglo-celtic power might find centre day london chicago toronto whole strange story tidal wave mahommedanism south submerge north africa spread right leave india side spain finally wash right wall byzantium bulwark christianity become now advanced european fortress moslem such tremendous narrative cover world s known history can acquire make part aid humble atlas pencil note-book already recommend interesting hard pick example always seem peculiarly impressive first entrance new race stage history glamour hang early youth great man remember russian make debut come great river appear bosphorus two hundred canoe endeavour board imperial galley singular thousand year pass ambition russian still carry task skin-clad ancestor fail turk again may recall characteristic ferocity open career handful mission emperor town besiege landward side barbarian asiatic obtain leave take part skirmish first turk gallop shoot barbarian arrow lie proceed suck blood horrify man s comrade could bring face such uncanny adversary opposite side two great race arrive city stronghold ambition many century even more interesting race arrive disappear appeal most powerfully imagination take example fate vandal conquer north africa german tribe blue-eyed flaxen-haired somewhere elbe country suddenly too seize strange wandering madness epidemic time line least resistance always north south east west south-west course vandals course must continue pure love adventure thousand mile traverse many fair resting-places quest cross south france conquer spain finally more adventurous pass africa occupy old roman province two three generation hold much english hold india number least hundred thousand presently roman empire give flicker show still fire ash belisarius land africa reconquer province vandal cut sea flee inland whither carry blue eye flaxen hair exterminate negro amalgamate traveller bring story mountain moon negroid race light eye hair possible here trace vanish german recall parallel case lose settlement greenland also always seem most romantic question history more perhaps strain eye see ice-floes greenland coast point old eyrbyggia must stand scandinavian city found colonist iceland grow considerable place much send denmark bishop would fourteenth century bishop come see find unable reach account climatic change bring ice fill strait iceland greenland day able say become old scandinavian time remember most civilized advanced race europe may overwhelm esquimaux despised skroeling may amalgamate conceivably might hold own very little know portion coast would strange nansen peary stumble remains old colony find possibly antiseptic atmosphere complete mummy bygone civilization more return gibbon mind must first plan incessant labour twenty year carry enormous work classical author little know byzantine historian diffuse monkish chronicle crabbed assimilate work appropriate place huge framework great application great perseverance great attention detail need coral polyp quality somehow heart own creation individuality man become insignificant much overlooked little creature build reef thousand know gibbon s work care gibbon whole justify fact man great work work represent facet character may dozen remarkable unite make complex unique creature gibbon cold-blooded man brain seem grow expense heart can recall life generous impulse ardent enthusiasm save classic excellent judgment never cloud haze human emotion least such emotion control will could more laudable less lovable abandon girl order father sum sigh lover obeys son father die record fact remark tear son seldom last terrible spectacle french revolution excite mind feeling self-pity retreat switzerland invade unhappy refugee just grumpy country gentleman england might complain annoy tripper touch dislike allusion boswell make gibbon often even mention name can read great historian s life understand think few man bear material self-sufficient contentment more completely edward gibbon gift great scholar insatiable thirst learn form immense industry retentive memory broadly philosophic temperament enable man rise partisan become impartial critic human affair true time look bitterly prejudice matter religious thought view familiar modern philosophy would shock susceptibility more liberal more virtuous day turn encyclopedia see late word contention famous fifteenth sixteenth chapter necessary dwell say biographer time day christian apologist dream deny substantial truth more important allegation gibbon christian may complain suppression circumstance might influence general result must remonstrate unfair construction case longer refuse hear reasonable evidence tend show persecution less severe believe slowly learn can afford concede validity secondary cause assign gibbon even still more discreditable fact historian again again admit account secondary cause contribute progress establishment christianity leave question natural supernatural origin christianity practically untouched very case century abuse shower historian posthumous apology would seem call physically gibbon small johnson large curious affinity bodily ailment johnson youth ulcerate torture king s evil spite royal touch gibbon give concise lurid account own boyhood successively afflict lethargy fever opposite tendency consumptive dropsical habit contraction nerve fistula eye bite dog most vehemently suspect madness practitioner call aid fee doctor swell bill apothecary surgeon time swallow more physic food body still mark indelible scar lancet issue caustic such melancholy report fact england day seem very full hereditary form chronic ill-health call general name struma hard-drinking habit vogue century can say can trace connection struma learning compare account gibbon johnson s nervous twitch scarred face st vitus dance realize two most solid english writer generation heir same gruesome inheritance wonder picture extant gibbon character subaltern south hampshire militia small frame huge head chubby face pretentious uniform must look most extraordinary figure never peg square hole father man very different type hold commission lead poor gibbon become soldier spite war break regiment muster unfortunate student own utter dismay keep arm conclusion hostility three year divorce book loudly bitterly resent south hampshire militia never see enemy perhaps even gibbon poke fun three year canvas probable man more cause smile book-worm captain man hand close much more readily pen-handle sword-hilt lament item colonel s example encourage daily practice hard even excessive drinking give gout loss many busy idle hour compensate elegant pleasure say temper insensibly sour society rustic officer alike deficient knowledge scholar manner gentleman picture gibbon flush wine mess-table hard-drinking squire must certainly curious admit find consolation hardship spell soldier make englishman more improve health change current thought even useful historian celebrated characteristic sentence say discipline evolution modern battalion give clear notion phalanx legion captain hampshire grenadiers useless historian roman empire n't know gibbon fault write few six account own career differ equally bad man must more heart soul gibbon write good autobiography most difficult human composition call mixture tact discretion frankness make impossible blend gibbon spite foreign education very typical englishman many way reticence self-respect self-consciousness race british autobiography frank consequently british autobiography good trollope s perhaps good know form literature least adapt national genius could imagine british rousseau still less british benvenuto cellini way credit race much evil neighbour least grace enough ashamed suppress publication left gibbon fine edition lord braybrooke s pepys diary truth great autobiography language deliberately write such mr pepys jot day day quaint mean thought come head would very much surprised tell work quite unique literature involuntary autobiography compile obscure reason private reference certainly never mean publication much first line literature boswell s book biography gibbon s history race too afraid give produce good autobiography resent charge national hypocrisy nation least frank own emotion especially certain side affair heart example such index man s character profoundly modify life space fill man s autobiography perhaps gibbon s case omission matter little save instance well-controlled passion future madame neckar heart never organ give much trouble fact british author tell own story try make respectable more respectable man less interesting become rousseau may prove maudlin degenerate cellini may stand self-convicted amorous ruffian respectable thoroughly human interesting same wonderful thing mr pepys man succeed make seem insignificant really must man considerable character attainment would guess read trivial comment catalogue dinner inane domestic confidence more interesting inanity effect leave mind grotesque character play fussy self-conscious bluster woman timid man dress-proud purse-proud trim politics religion garrulous gossip immerse always trifle day-by-day man year-by-year man very different person devoted civil servant eloquent orator excellent writer capable musician ripe scholar accumulate volume large private library day public spirit leave university can forgive old pepys good deal philander remember official navy office stick post bad day plague may indeed assuredly coward coward sense duty enough overcome cowardice most truly brave mankind amazing thing will never explain pepys earth induce incredible labour write shorthand cipher triviality life even own very gross delinquency man would too glad forget diary keep ten year abandon strain eye crabbed shorthand help destroy sight suppose become familiar write read easily ordinary script even huge labour compile book strange manuscript effort leave memorial own existence single countless son man such case would assuredly leave direction somebody s care reference deed bequeath library cambridge way could ensure diary read date choose name death allusion leave ingenuity perseverance single scholar dusty volume would still lie unread top shelf pepysian library publicity object could alternative reference self-information will observe character curious vein method order love estimate exact wealth catalogue book schedule possession conceivable systematic recording deed even misdeed sort analogous spring morbid tidiness mind may weak explanation difficult advance minor point must strike reader pepys musical nation english day appear seem command instrument many several part-singing common much charles second s day need envy least seem advantage real music too music dignity tenderness word worthy such treatment cult may last remains mediaeval pre-reformation day english church choir read somewhere most famous europe strange thing land whole last century produce single master first rank national change drive music land has life become serious song pass southern climes hear poor folk sing pure lightness heart england ala sound poor man s voice raise song mean too surely drunk console know germ old power always ready sprout forth nourish cultivate cathedral choir good old catholic day equally true believe orchestral association now good europe least german paper say occasion recent visit north england choir can read pepys know general musical habit much less cultivate now old v long jump samuel pepys george borrow pole human character contact shelf favourite author wonderful think land cornwall long peninsula extend ocean catch sort strange float thing hold isolation weave texture cornish race strange strain lurk now throw great man singular un-english way feature world marvel celtic dark old iberian further deeply lie spring semitic phoenician rove man tyre noble southern face oriental imagination far-off day forget blue mediterranean settle granite shore northern sea whence come wonderful face great personality henry irving strong beautiful un-saxon know mother cornish woman whence come intense glowing imagination brontes miss-austen-like calm predecessor again know mother cornish woman whence come huge elfin creature george borrow eagle head perch rocklike shoulder brown-faced white-headed king man get remarkable face strange mental gift place literature more father cornishman strange weird great lurk great peninsula jut western sea borrow may pleases call east anglian english englishman love term coincidence east anglian bear cornish blood show strange quality birth accidental quality throw twilight world author shrink voluminous feel may can never hope read work very weakly avoid altogether balzac example hundred odd volume tell masterpiece rest pot-boiler agree such author make undue claim little span mortal year ask too much incline give dumas too stand edge look huge crop content sample here could raise objection borrow month s reading even leisurely reader will master write lavengro bible spain romany rye finally wish wild wales four book much find great reputation four book quite language very strange man bigoted prejudiced obstinate inclined sulky wayward man could catalogue quality seem pick winner great rare gift preserve day sense great wonder mystery life child sense quickly dull retain word-master enough make people hark also write can help see eye eye see ear hear dull commonplace strange mystic deep meaning struggle always light chronicle conversation washer-woman arrest word say singular reply meet man public-house feel read account would wish know more man approach town see make see collection commonplace house frowsy street very strange wonderful winding river noble bridge old castle shadow dead human being object much thing symbol reminder past look man man represent was name welsh instant individual forget drag train ancient briton intrusive saxon unheard-of bard owen glendower mountain raider thousand fascinating thing danish name leave individual modern commonplace fly huge skull hythe parenthesis may remark examine say skull care seem human average viking berserker varangians harald haardraada innate wickedness pope borrow road lead rome word english fellow could write organ-roll could get sentence nervous vital vivid music line bless ear music prose take chapter lavengro screaming horror come spirit encamp dingle man write catch true mantle bunyan defoe observe art simplicity notice example curious weird effect produce study repetition word dingle come master-note chime take passage britain end bible spain hate quote masterpiece very selfish reason poor setting can afford show brilliants none less cost may let transcribe noble piece impassioned prose england long long may ere sun thy glory sink wave darkness gloomy portentous cloud now gather rapidly thee still still may please almighty disperse grant thee futurity longer duration still brighter renown thy past thy doom hand may doom noble worthy style old queen water may sink dost sink blood flame mighty noise cause more nation participate thy downfall fate may please lord preserve thee disgraceful slow decay become ere extinct scorn mockery self-same foe now envy abhor thee still fear thee nay even will honour respect thee remove thee false prophet see vanity divined lie daub thy wall untempered mortar may fall see vision peace peace strengthen hand wicked make heart righteous sad oh fear result shall thy end majestic enviable god shall perpetuate thy reign water old queen take fight flaming tinman s too long quotation read read word language can find strong more condensed more restrained narrative see own eye many noble fight more international battle good two great country pit second-hand impression borrow s description leave more vivid remembrance mind real witchcraft letter great fighter leave secure reputation literary circle circle would amaze learn writer book natural advantage six foot three height staglike agility could hardly fail formidable scientific sparrer tell curious sprawling fashion own heart love fight man remember thumb-nail sketch hero n't must quote will glad read again s cribb champion england perhaps good man england huge massive figure face wonderfully lion belcher young mighty place teucer belcher most scientific pugilist enter ring want strength wo n't say appear walk now evening white hat white great coat thin genteel figure springy step keen determined eye crosse contrast grim savage shelton civil word nobody hard blow anybody hard blow give proper play athletic arm will unsense giant individual stroll hand support brown coat lappet undersized look king light-weight so-called randall terrible randall irish blood vein bad last antagonist ned turner beat still think good man perhaps right thing shall name dozen tremendous way bulldog hudson fearless scroggins beat conqueror sam jew black richmond know most dangerous black even broken thigh purcell could never conquer seem shall name thee last ay believe art last strong family still sod mayst long continue true piece english stuff tom bedford hail thee tom bedford name may please thee call spring winter hail thee six-foot englishman brown eye worthy carry six-foot bow flodden england s yeoman triumph scotland s king clan chivalry hail thee last english bruiser many victory hast achieve true english victory unbought yellow gold word heart long may lose fighting blood come old world peace shall last able root nature world arm tooth last guarantee future number wealth water guard can hold safe old iron pass spirit barbarous perhaps possibility barbarism none wide world effeminacy borrow s view literature literary man curious publisher brother author hate fine comprehensive hatred book can recall word commendation living writer posthumous praise generation immediately precede southey indeed commend most would regard exaggerated warmth rest live dickens thackeray tennyson glorious prime look fixedly past obscure dane forget welshman reason expect proud soul bitterly wound own early failure slow recognition know chief clan clan heed withdraw haughty disdain look proud sensitive face hold key life hark talk pugilism recall incident give pleasure friend mine read pugilistic novel call rodney stone famous australian prize-fighter stretch bed mortal sickness die gladiator listen intent interest keen professional criticism combat novel reader get point young amateur fight brutal berk berks wind hold adversary stiff left arm amateur s second story old prize-fighter shout advice deal situation s right s get yell stricken man bed care critic can see own devotion ring trio brown volume stand appropriately enough flank borrow three volume pugilistica give year old friend robert barr mine can never pick hour strike rich horrible slang day vapid witless corinthian talk ogles fogles pointless joke maddening habit italicize word two sentence even stern desperate encounter fit sport man albuera waterloo become dull vulgar dreadful jargon tum hazlitt s account encounter gasman bristol bull feel savage strength hardened reader wince even print frightful right-hander fell giant leave red ruin eyebrow jaw even hazlitt present describe such combat poor imagination fire deed humble hero live vividly earth now appeal faithful little-read page picturesque creature man great force character will reach limit human bravery endurance jackson cover gold brown gentleman jackson jackson balustrade calf noble head write name pound weight dangle little finger here pen-portrait know can see now see walk holborn hill smithfield scarlet coat work gold buttonhole ruffle frill fine lace small white stock collar invent looped hat broad black band buff knee-breeches long silk string stripe white silk stocking pump paste buckle waistcoat pale blue satin sprig white impossible look fine ample chest noble shoulder waist too small large too large hip balustrade calf beautifully turn delicate ankle firm foot peculiarly small hand think nature send earth model good five mile hour envy man admiration woman now discriminate portrait portrait really help see writer set describe read can understand even reminiscent sport description old day tonis bills jacks always mr john jackson friend instructor byron blood town jackson heat combat seize jew mendoza hair ensure pug close-cropped race see square face old broughton supreme fight man eighteenth century man humble ambition begin pivot man prussian guard work way regiment chronicler good captain godfrey write english would take beating passage stop regularly swordsman carry blow truly line step distrusting stop blow puddle return arm unaided body produce fly-flap blow broughton step boldly firmly bid welcome coming blow receive guardian arm general summons swell muscle firm body second arm supply weight pour pile-driving force man would little more gallant captain poor broughton fight too often damn re beat cry royal duke beat highness ca n't see man cry blinded old hero tragedy ring life wave youth surge upwards wave swept sob shingle youth will serve say terse old pug sad downfall old champion wise tom spring tom bedford borrow call wit leave ring unconquered prime fame cribb also stand champion broughton slack belcher rest end common tragedy latter day fighting man often curious unexpected rule short-lived alternation excess normal existence asceticism training undermine constitution popularity man woman undoing king ring last deadly light-weight microbe tubercle equally fatal perhaps less reputable bacillus crockiest spectator good chance life magnificent young athlete come admire jem belcher die hooper pearce game chicken turner hudson randall nonpareil occasionally reach mature age life take strange turn gully know become wealthy man member pontefract reform parliament humphries develop successful coal merchant jack martin become convinced teetotaller vegetarian jem ward black diamond develop considerable power artist cribb spring langan many successful publican strangest perhaps broughton spend old age haunt sale old picture bric-a-brac see record impression silent old gentleman clad old-fashioned garb catalogue hand broughton terror england now harmless gentle collector many natural die violent death accident few own hand man first class die ring approach singular mournful fate befall simon byrne brave irishman misfortune cause death antagonist angus mackay meet own end hand deaf burke byrne mackay could say boxer very first rank certainly would appear may argue prize-ring human machine become more delicate more sensitive jar shock early day fatal end fight exceedingly rare gradually such tragedy become more common now even glove shock frequency feel rude play forefather indeed too rough more highly organize generation still may help clear mind cant remember two three year hunting-field steeple-chase claim more victim prize-ring two century many man serve country strength courage bring fame cribb mistake royal navy terrible dwarf scroggins chest shoulder springing hit many year carry canny welshman ned turner stop career stop turn brilliant irishman jack randall shaw stand high heavy-weight cut piece french cuirassier first charge waterloo brutal berk die greatly breach badajos life man stand just supreme thing time call unflinching endurance could bear world arm look jem belcher beautiful heroic jem manly byron essay old prize-ring man s lore man s bore let pass three low-down unjustifiable fascinating volume noble topic vi great short story english language bad basis debate sure few supremely good short story supremely good long book take more exquisite skill carve cameo statue strange thing two excellence seem separate even antagonistic skill mean ensure skill great master literature field scott dickens thackeray reade leave single short story outstanding merit possible exception wander willie s tale red gauntlet hand man very great short story stevenson poe bret harte write great book champion sprinter seldom five-miler now choose team would put really large choice point judge want strength novelty compactness intensity interest single vivid impression leave mind poe master may remark way sight green cover order favourite shelf start train thought poe mind supreme original short story writer time brain seed-pod full seed fly carelessly spring nearly modern type story just think offhand prodigal fashion seldom trouble repeat success push new achievement must ascribe monstrous progeny writer detection crime quorum par parva fui may find little development own main art must trace admirable story monsieur dupin wonderful masterful force reticence quick dramatic point mental acuteness quality can ascribe ideal detective admirably succeed writer must necessarily content time follow same main track poe originator detective story treasure-hunting cryptogram-solving yarn trace gold bug just pseudo-scientific verne-and-wells story prototype voyage moon case monsieur valdemar man receive cheque story owe spring poe pay tithe monument master would pyramid big cheops could give two place team would gold bug murder rue morgue see could better would admit perfect excellence story two proportion perspective lack horror weirdness idea intensify coolness narrator principal actor dupin case grand same may say bret harte also great short story teller prove incapable long flight always own gold-miner strike rich pocket find continuous reef pocket very limited gold good luck roaring camp tennessee s partner think worthy place immortal true tinge dickens parody master symmetry satisfy completeness short story dickens never attain man can read two story gulp throat man envy stevenson surely shall two place also finer sense short story can write judgment two masterpiece life essentially short story happen publish volume dr jekyll mr hyde take vivid narrative wonderfully deep true allegory supremely fine bit work story choice would pavilion links very model dramatic narrative story stamp clearly brain read cornhill come again many year volume form able instantly recognize two small modification text very much bad original form small thing seem somehow chip perfect statue surely very fine work art could leave definite impression course dozen story would put average writer s good work shame strange stevenson glamour may discourse later two would dispose admit complete excellence would pass such team else impertinence mention contemporary certainly brace rudyard kipling power compression dramatic sense way glow suddenly vivid flame mark great master choose long varied collection many claim high speak memory say story impress most drum fore aft man would king man brushwood boy perhaps whole first two choose add list masterpiece story invite criticism defy great batsman cricket man can play unorthodox game take liberty deny inferior player succeed brilliantly face disregard law here think model story most dangerous young writer could follow digression most deadly fault short narrative incoherence want proportion make story stand still page bind forward few sentence genius override just great cricketer hook ball glide straight leg dash exuberance full-blooded confident mastery carry team immortal would complete contain least two representative kipling now nathaniel hawthorne never appeal high degree fault sure own always seem crave strong fare give too subtle too elusive effect indeed more affect short work son julian can quite understand high artistic claim senior writer delicate charm style bulwer lytton claimant haunted haunters very good ghost story know such include list story too old blackwood metempsychosis call leave deep impression mind incline many year read number good story characteristic great work grant allen s john creedy good story philosophic basis deserve place good first-class work pick also contemporary work wells quiller-couch reach high standard little sketch old oeson nought crosse opinion good kind read didactic talk come look old green cover poe sure name few book really influence own life put second macaulay s essay read young mind plastic stimulate imagination set supreme example dignity force method tell story altogether healthy influence perhaps turn thought too forcibly morbid strange saturnine creature devoid humour geniality love grotesque terrible reader must furnish counteract quality poe may become dangerous comrade know perilous track deadly quagmires strange mind lead grey october sunday morning pick dying man side-walk baltimore age see very prime strength manhood say look poe world s supreme short story writer rival say maupassant great norman never rise extreme force originality american natural inherit power inborn instinct right way make effect mark great master produce story naturally perfectly apple tree produce apple fine sensitive artistic touch easily delicately point make clear nervous style free redundancy disfigure much english work pare quick time can write name maupassant recall spiritual interposition extraordinary coincidence own life travel switzerland visit place gemmi pass huge cliff separate french german canton summit cliff small inn break journey explain inn inhabit year still three month winter utterly isolate could time approach wind path mountain side become obliterate snow impossible come descend could see light valley lonely live moon curious situation naturally appeal s imagination speedily begin build short story own mind depend group strong antagonistic character pen inn loathe utterly unable get s society day bring tragedy week travel turn idea end time return france read happen buy volume maupassant s tale never see first story call l'auberge inn run eye print page amaze see two word kandersteg gemmi pass settle read ever-growing amazement scene lay inn visit plot depend isolation group people snowfall imagine save maupassant bring savage hound course genesis thing clear enough chance visit inn impressed same train thought quite intelligible perfectly marvellous short journey chance buy book world would prevent make public fool would believe work imitation think hypothesis coincidence can cover fact several incident life convince spiritual interposition prompting beneficent force try help can old catholic doctrine guardian angel beautiful believe real basis truth subliminal ego use jargon new psychology astral term new theology can learn convey mind own known sense unable apprehend too long side track turn maupassant choose could run poe close domain strange weird american make entirely own read maupassant s story call horla good bit diablerie could wish frenchman course broad range keen sense humour break decorum story give pleasant sub-flavour say can doubt austere dreadful american great more original mind two talk weird american story read work ambrose bierce work midst life man flavour quite own great artist way cheer reading leave mark proof good work often wonder poe get style sombre majesty good work carve polished jet peculiarly own dare say take volume could light anywhere paragraph would show mean kind thing now fine tale volume magi iron-bound melancholy volume magi therein say glorious history heaven earth mighty sea genius overrule sea earth lofty heaven much lore too saying say sybils holy holy thing hear old dim leave tremble dodona allah liveth fable demon tell sit side shadow tomb hold most wonderful sentence seven start seat horror stand trembling aghast tone voice shadow tone being multitude being vary cadence syllable syllable fall duskily ear well-remembered familiar accent many thousand departed friend sense austere dignity man invent style always derive influence more usual compromise several influence can trace poe s hazlitt quincey set forth tell weird story might develop kind now leave will pass noble edition cloister hearth volume left notice glance rambling remark class ivanhoe second historical novel century dare say many would give esmond first place can quite understand position own recognize beauty style consistency character-drawing absolutely perfect queen anne atmosphere never historical novel write man know period thoroughly great virtue essential novel essential novel interest addison unkindly remark real essential pastrycooks never run short paper now esmond opinion exceedingly interesting campaign lowlands machiavelian hero duke come also lord mohun show ill-omened face long stretch story heavy reading pre-eminently good novel must always advance never mark time ivanhoe never halt instant just make superiority novel esmond piece literature think latter more perfect three vote plump cloister hearth great historical novel indeed great novel sort think may claim read most more famous foreign novel last century speak limit reading more impressed book reade s tolstoi s peace war seem stand very top century s fiction certain resemblance two sense space number figure way character drop drop englishman more romantic russian more real earnest great think reade book take reader hand lead middle ages conventional study-built middle age period quiver life full folk human real bus-load oxford street take holland show painter dyke life lead long line rhine spinal marrow mediaeval europe show dawn printing beginning freedom life great mercantile city south germany state italy artist-life rome monastic institution eve reformation cover book naturally introduce too tell such vividness spirit apart huge scope mere study gerard s own nature rise fall regeneration whole pitiable tragedy end make book great contain think blending knowledge imagination make stand alone literature let read autobiography benvenuto cellini charles reade s picture mediaeval roman life wish appreciate way reade collect rough ore smelt fiery imagination good thing industry collect fact great rarer tact know use get exact pedantry thorough dull ideal writer historical romance reade most perplexing figure literature never man hard place good good bad level surreyside melodrama good weak piece bad good always silk cotton cotton silk flaw man addition great book already speak write never too late mend hard cash foul play griffith gaunt must always stand very first rank novelist quality heart work recognize nowhere else absolutely love own hero heroine cordially detest own villain sweep emotion own speak warmly enough humanity lovability woman rare gift very rare man power draw human delightful girl nineteenth-century fiction julia dodd never pleasure meet man could draw character delicate delightful could write such episode robber inn cloister hearth adventurous romance high form such range power grant few man hat always ready come charles reade vii good magic door shut side door world trouble hope fear headache heartache ambition disappointment lie green settee face long line silent soothe comrade peace spirit rest mind company great dead learn love learn admire learn know comradeship mean great solace anodyne god give man shed blessing here magic door rest house may forget past enjoy present prepare future sit green settee familiar upper shelf tattered macaulay dapper gibbon drab boswell olive-green scott pied borrow goodly company rub shoulder way wish s dear friend would friend also borrow snarl churlishly scott would think noble spirit romantic fancy would charm huge vagrant word too bitter young man use elder fact borrow dangerous virus poison distort whole vision bigoted sectarian religion see virtue own interpretation great riddle downright heathendom blood-stained berserk chaunting druid appeal mind imagination man own creed time differ minutia ritual interpretation mystic passage evil bone charity sort such person scott reverent regard old usage become hateful eye case disappointed man big borrow can remember much say good brother author bard wales scalds sagas seem find kindred spirit suggest complex nature take mean inform world could read cymric norse must unkind magic door charitable uncharitable surely crown virtue much top line concern already gossipped six sitting surcease reader see second line third equally dear heart appeal same degree emotion memory patient may talk old friend tell love mean past pick book line would pick little fibre also mind very small doubt intimate essential part now hereditary impulse personal experience book three force making man book second line consist see novelist eighteenth century regard essential put single book such sterne s tristram shandy goldsmith s vicar wakefield miss burney s evelina three author count turn write three book first-rate importance mastery nine book might claim fairly broad view most important distinctive branch english literature three man course field richardson smollett book richardson s clarissa harlowe pamela sir charles grandison fielding s tom jones joseph andrews amelia smollett s peregrine pickle humphrey clinker roderick random real work three great contemporary illuminate middle eighteenth century nine volume let walk nine volume see can discriminate throw little light interval hundred fifty year comparative aim justify permanent value work fat little bookseller city rakehell wit noble blood rugged scotch surgeon navy three strange immortal now challenge comparison three man dominate fiction century owe life type century familiar fifth generation subject dogmatic can imagine three writer would appeal quite differently temperament might desire champion could find argument sustain s choice can think large section critical public could maintain smollett same level two ethically gross grossness accompany full-blooded humour more mirth-compelling more polished wit rival can remember callow boyhood puris omnia pura read peregrine pickle laugh cry banquet fashion ancients read again manhood same effect great appreciation inherent bestiality merit gross primitive merit high degree respect can challenge comparison field richardson view life more limit character less vary incident less distinctive thought less deep assuredly award third place trio richardson fielding indeed competition giant let take point turn compare characteristic rarest subtle supreme degree could draw most delightful woman most perfect woman think whole range literature eighteenth-century woman eighteenth-century man get great deal more deserve such charm little dignity own such good sense such dear pretty dainty way human charming even now become ideal can come know double emotion respectful devotion abhorrence herd swine surround pamela harriet byron clarissa amelia sophia western equally delightful negative charm innocent colourless woman amiable doll nineteenth century beauty nature depend alert mind clear strong principle true womanly feeling complete feminine charm respect rival author may claim tie could give preference set perfect creature plump little printer worn-out man-about-town supreme woman mind man drop say capable tom jones see state bad form inverted cant cant make bad libel mankind say man truly love woman usually false libel false vile fashion arouse good tom newcome s indignation tom jones more fit touch hem sophia s dress captain booth mate amelia never field draw gentleman save perhaps squire alworthy lusty brawling good-hearted material creature good could fashion hero touch distinction spirituality nobility here think plebeian printer very much good aristocrat sir charles grandison very noble type spoil little over-coddling part creator perhaps very high-souled exquisite gentleman same married sophia amelia forbid banns even persevere mr b too amorous lovelace spite aberration man gentle nature possibility greatness tenderness can doubt richardson draw high type man grandison seldom never better richardson also subtler deep writer opinion concern fine consistent character-drawing very search analysis human heart easily such simple english depth truth come reflection condescend none scuffle buffeting pantomime rally enliven cheapen many field s page latter may grant broad view life personal acquaintance circle also douce citizen rival able willing explore picture low london life prison scene amelia thief kitchen jonathan wild sponging house slum vivid complete friend hogarth most british artist even fielding most british writer great most permanent fact life find small circle two man woman may furnish tragedian comedian most satisfying theme range limit richardson know very clearly very thoroughly just knowledge essential purpose pamela perfect woman humble life clarissa perfect lady grandison ideal gentleman three figure lavish most loving art now hundred fifty year know may find more satisfying type prolix may admit could bear cut love sit tell just use letter narrative make gossipy style more easy first write tell pass letter same time write friend also state view also see friend case reply advantage comment advice really know finish may little wearisome first accustom more hustling style firework chapter gradually create atmosphere live come know people character trouble know dream-folk fiction three time long ordinary book doubt grudge time hurry surely good read masterpiece three book will leave permanent impression mind attuned sedate life last quiet century lonely country-house few letter few paper suppose reader complain length book could too much happy pamela unhappy clarissa extraordinary circumstance can now get receptive frame mind normal such occasion record macaulay tell indian hill station book rare let loose copy clarissa effect might expect richardson suitable environment community mild fever live dream whole episode pass literary history never forget experience tuned ear beautiful style correct simple page scholar may applaud servant-maid understand course obvious disadvantage tale tell letter scott revert guy mannering conspicuous success vividness always gain expense strain reader s good-nature credulity feel constant detail long conversation could possibly record such fashion indignant dishevelled heroine could sit record escape such cool minuteness description richardson could remain intrinsically faulty fielding use third person break fetter bind rival give freedom personal authority novel never enjoy least master whole balance incline richardson dare say hundred think first may already urge supreme credit first surely originator high place imitator even imitate also improve amplify richardson field father english novel man first see romantic gallantry bizarre imaginings enthral story may make everyday life tell everyday language great new departure entirely field imitator perhaps parodist supreme audacity would say brazen impudence use poor richardson s own character take pamela own first novel joseph andrews use too unkind purpose ridicule matter literary ethic thackeray write novel bring pickwick sam weller order show faulty character wonder even gentle little printer grow wroth allude rival somewhat unscrupulous man vexed question moral surely talk also good deal inverted cant certain class critic inference appear subtle connection immorality art handling lewd depicting sort hallmark true artist difficult handle depict contrary easy essentially dramatic many form temptation employ present easy cheap method create spurious effect difficulty lie difficulty lie avoid try avoid face reason writer cease gentleman write woman s eye would justly knock say woman s ear must draw world must surely just selection restraint artist show true coarser age great writer heed restriction life few restriction own age must live must side life absolutely exclude mean decency need weaken prudery lie spirit wish lecture various spirit could preach good text three great rival richardson fielding smollett possible draw vice freedom purpose condemn such writer moralist good example richardson again possible draw vice sympathy disapprobation simply fact such writer realist such field more possible draw vice order extract amusement such man coarse humorist such smollett lastly possible draw vice order show sympathy such man wicked man many writer restoration reason exist treat side life richardson s good nowhere find more deftly apart writing must very noble field man good hero draw alone accept task cleanse london time most dangerous lawless european capital hogarth s picture give notion pre-fielding day low rough high-born bully drunkenness villainy thief kitchen riverside trapdoors body thrust augean stable clean poor hercules weak frail physically more fit sick-room such task cost life die wear own exertion might cost life more dramatic fashion become marked man criminal class head own search-party information bribe rascal new den villainy expose carry point little more year thing london turn most rowdy remain most law-abiding european capital has man leave finer monument want real human fielding will find novel real kindliness too often veil mock cynicism diary voyage lisbon know health irretrievably ruin year number day see man longer motive affectation pretence immediate presence most tremendous reality sit shadow death field display quiet gentle courage constancy mind show splendid nature shroud early frailty just word eighteenth-century novel finish somewhat didactic chat will admit never prosed much period subject seem encourage skip sterne great sympathy finicky method skip miss burney s novel feminine reflection great master just precede goldsmith s vicar wakefield surely deserve paragraph book tinge goldsmith s work beautiful nature fine heart could write just fine heart could write deserted village strange think old johnson patronizing snub shrink irishman poetry fiction drama latter prove great man here object-lesson fact life may treat offence shirk face duly record wish set sensitive mind young girl book would prepare life way contaminate delicacy feeling book choose readily vicar wakefield much eighteenth-century novelist shelf own case corner own brain year may never think suddenly stray word train thought lead straight look love rejoice know let pass may interest more statistic could take various free library kingdom prove comparative popularity different novelist public think quite certain mr george meredith would come very low indeed hand number author convene determine fellow-craftsmen consider great most stimulate own mind equally confident mr meredith would vast preponderance vote indeed conceivable rival would mr hardy become interesting study such divergence opinion merit quality repel many reader attract opinion must allow special weight most obvious reason complete unconventionality public read amuse novelist read new light throw art read meredith mere amusement intellectual exercise kind mental dumb-bell develop thinking power mind state tension whole time read will follow nose sportsman follow pointer will observe remark excite presence beloved richard feverel lurk corner great book wise witty master s novel may more characteristic more profound own part would always present new-comer come influence think put third vanity fair cloister hearth name three novel admire most victorian era book publish believe incredible say little discrimination critic public nearly twenty year second edition need never effect cause inadequate cause may stand way book s success undoubtedly style subdue temper here little luxuriance exuberance attain late work innovation stall public critic regard doubt affectation carlyle s consider twenty year forget case original genius style organic thing part man much colour eye quote carlyle shirt take pleasure skin eternally fix strange powerful style describe best perhaps own strong word speak carlyle perhaps arriere pensee word would apply strongly favourite author say writing hero style resemble early architecture utter dilapidation loose rough seem wind-in-the-orchard style tumble here appreciable fruit uncouth bluster sentence commencement run abrupt ending smoke wave sea-wall learn dictionary word give hand street slang accent fall haphazard slant ray drive cloud page breeze whole book produce kind electrical agitation mind joint wonderful description example style vivid impression leave such expression page breeze comment carlyle sample meredith passage equally perfect richard feverel come own last confess strong belief critical discernment public think good work often overlook literature water find true level opinion slow form set true last sure critic unite praise bad book damn good could continually five-year influence would wise affect final result sheridan say flea bed unanimous could push think unanimity critic push good book literature minor excellence richard feverel excuse prolixity enthusiast scattered aphorism worthy place british proverb could more exquisite rise prayer man prayer answer expediency man s wisdom right god s great thought come heart good word coward sneer failing humanity healthy optimism ring phrase mind grasp happiness uppermost pinnacle wisdom whence see world design more playful mood woman last thing will civilize man let hurry abruptly start quotation richard feverel lose see goodly line brother italian sandra belloni vittoria rhoda fleming carry stevenson critical foot beauchamp s career too deal obsolete politics great writer spend temporary theme beauty paint passing fashion gown tend become obsolete frame here also dainty diana egoist immortal willoughby pattern eternal type masculine selfishness harry richmond first chapter opinion fine piece narrative prose language great mind would work form age favour novelist accident elizabethan would great dramatist queen anne great essayist medium work must equally throw image great brain great soul viii leave eighteenth-century novelist field richardson smollett safely solidity audacity sincerity coarseness fibre bring perceive end shelf weary ready let run row will tell few thing may interest will dull enough bear love book heart choice gift god want might play music deaf walk academy colour-blind appeal book-sense unfortunate old brown volume corner get can imagine buy threepence remnant box edinburgh weather-beaten comrade gallery elbow way quality stall worth word two take handle see swarthy squat bullet-proof cover scaling leather now open fly-leaf ex libris guilielmi whyte fade yellow ink wonder william whyte may earth reign merry monarch pragmatical seventeenth-century lawyer judge hard angular writing date issue print just time pilgrim father settle new american home first charles s head still firm shoulder little puzzled doubt book latin cicero might admit treat law warfare picture pedantic dugald dalgetty bear buff coat holster turn reference fresh emergency occur hullo here s say wonder may poison come book run dirty forefinger index ob fas est aquam hostis venere etc tut tut s allow here enemy barn ob fas est hostem incendio etc say may quick ambrose straw tinder box warfare child s play time tilly sack magdeburg cromwell turn hand mash tub sword might much now long campaign man harden embitter many law unrepealed less century highly discipline british troop claim dreadful right badajos rodrigo recent european war short discipline humanity time piece long war would show man same civilization thin veneer now see whole row book take sweep nearly shelf proud collection napoleonic military memoir story tell illiterate millionaire give wholesale dealer order copy book language treat aspect napoleon s career think would fill case library somewhat take aback few week receive message dealer get volume await instruction send instalment wait complete set figure may exact least bring home impossibility exhaust subject danger lose s self year huge labyrinth reading may end leave very definite impression mind might perhaps take corner here military memoir might hope get finality here marbot end first soldier book world complete three-volume french edition red gold cover smart debonnaire author here frontispiece pleasant boyish face captain beloved chasseurs here grizzled old bull-dog full general look full fight real blow begin throw doubt authenticity marbot s memoir homer may dissolve crowd skin-clad bard even shakespeare may jostle throne honour plausible baconians human gallant inimitable marbot book give good picture napoleonic soldier even more interesting great leader must most singular figure history soldier huge shako hairy knapsack heart steel man latent power must french nation could pour blood son twenty-three year hardly pause take time work hot ferment revolution leave man s vein exhaust very last fight french fight fine proud infantry waterloo really french cavalry green laurel great epic rest get good own cavalry take gun again again sweep large portion ally field finally ride unbroken full fight read gronow s memoir chatty little yellow volume bring age more vividly more pretentious work will find chivalrous admiration officer express fine performance french horseman must admit look history always good ally generous co-partner battlefield first fault politics party rejoices break bind maker treaty staunch enough tory pitt castlereagh whig time queen anne sooner later must come end marlborough war suddenly vamp peace leave ally lurch account change domestic politics same frederick great would napoleonic day fox could control country partner battlefield little say hearty splendid staunchness prussian waterloo read frenchman houssaye get central view understand part play think old blucher seventy year old ride regiment charge cavalry day swear would come wellington strap horse nobly redeem promise loss prussian waterloo short own would know read historian abuse belgian ally overdo fight splendidly brigade infantry share critical instant battle turn also would learn british source look portuguese ally also train magnificent troop wellington s earnest desire ten thousand waterloo campaign portuguese first top rampart badajos never credit spaniard often defeat unconquerable pertinacity play great part struggle think very amiable partner suppose national history may open similar charge must confess marbot s detail occasionally little hard believe never page lever such series hairbreadth escape dare-devil exploit surely stretch little sometimes may remember adventure eylau think eylau cannon-ball strike top helmet paralyze concussion spine russian officer run forward cut horse bit man s face nearly famous charger savage marbot buy cure thrust boiling leg mutton mouth try bite certainly need robust faith get incident reflect hundred battle skirmish napoleonic officer must endure must uninterrupted routine life first dark hair lip first grey head presumptuous say may may possible such unparalleled career rate fact fiction fact opinion artistic touch high light few book could spare shelf memoir gallant marbot dwell particular book good take whole line full interest marbot give point view officer segur fezensac colonel gonville different branch service pen man rank even more graphic here example paper good old cogniet grenadier guard could read write great war tough soldier never battle here sergeant bourgogne also dreadful account nightmare campaign russia gallant chevillet trumpeter chasseurs matter-of-fact account see daily combat sandwich betwixt real business day forage frugal breakfast supper good writing easy reading record man action briton can help ask realize man would happen cogniets bourgogne marbots lead great captain time prime vigour head make landing kent month touch-and-go single naval slip leave channel clear would follow embarkation boulogne bring constant practice incredibly fine point last horse two hour start evening might see whole host pevensey flats know humbert handful man ireland story reassure conquest course unthinkable world arm could napoleon never think conquest britain expressly disclaim contemplate gigantic raid would much damage year come england would occupy home pick piece energy spend abroad thwart continental plan portsmouth plymouth sheerness flame london level ground ransom own figure more feasible programme united fleet conquer europe enormous army inexhaustible treasury swell ransom britain could turn conquest america would win old colony france leave master world bad happen meet waterloo south would again egypt more russia hurry france swift vessel still force enough hold own continent would doubt big stake lie table good could play again lose win clear board fine game little nelson stop blow fix edge salt water limit napoleon s power s cast medal top cabinet will bring close home take die medal napoleon arrange issue day reach london serve rate show great muster bluff really mean serious business side head france engage strangling throw earth curious fish-tailed creature stand perfidious albion frappe londres print part descente dans angleterre struck commemorate conquest remain now souvenir fiasco close call way talk napoleon s flight egypt see curious little book call remember right intercept letter copy shelf friend more fortunate show incredible hatred exist end eighteenth century two nation descend even most petty personal annoyance occasion british government intercept mail-bag letter come french officer egypt friend home publish least allow publish hope doubt cause domestic complication was more despicable action know injury inflict draw forth such retaliation see burned mutilated british mail lie wet leave suppose refinement vengeance publish thunder-bolt might french officer read letter even century feeling guilt whole credit writer give impression noble chivalrous set man address right people matter therein lie poisoned sting most un-british affair monstrous thing side remember arrest poor british tourist commercial chance france war renew run trust confidence little outing change air certainly get napoleon s steel grip fall rejoin family must heart adamant will iron look conduct naval prisoner natural proceeding would exchange reason think good policy representation british government set save case high officer hence misery hulk dreadful prison barrack england hence also unhappy idler verdun splendid loyalty must humble frenchman never allow instant turn bitterly author great misfortune bring vividly home description prison give borrow lavengro passage strange appearance mighty casernes blank blind wall window grate slanting roof orifice tile remove would protrude dozen grim head feast prison-sick eye wide expanse country unfold airy height much misery casernes roof doubtless many wistful look turn direction lovely france much poor inmate endure much complain disgrace england say england general kind bountiful ration carrion meat bread see very hound occasionally turn unworthy entertainment even most ruffian enemy helpless captive such ala fare casernes visit ruthless inroad call slang place straw-plait hunt pursuit contraband article prisoner order procure few necessary comfort existence habit making red-coated battalion march prison bayonet s point carry havoc ruin poor convenience ingenious wretchedness endeavour raise triumphant exit miserable booty bad accursed bonfire barrack parade plait contraband view glare eyeball lofty roof hurrah troop frequently drown curse pour tempest-shower terrific war-whoop vive l'empereur little vignette napoleon s man captivity here worth preserve bearing veteran wound field battle mercer s recollection battle waterloo mercer spend day fire case french cavalry range fifty two hundred yard lose two-thirds own battery process evening look own grim handiwork satisfy curiosity hougoumont retrace step hill attention call group wound frenchman calm dignify soldier-like oration address rest can livy compose fine harangue hero course could retain precise word import exhort bear suffering fortitude repine woman child soldier make mind suffer fortune war remember surround englishmen ought doubly careful disgrace display such unsoldier-like want fortitude speaker sit ground lance stick upright old veteran thick bushy grizzly beard countenance lion lancer old guard doubt fight many field hand flourish air speak severed wrist lie earth ball case-shot probably enter body break leg suffering night exposure mangled must great betray bearing roman perhaps indian warrior could fancy conclude appropriately speech word mexican king too bed rose load moral responsibility man mind insensible moral responsibility surely must crushed now want understand character napoleon surely must take fresh start launch portentous subject leave military man let credit own country infamous incident letter indicate six well-thumbed volume napier s history story great peninsular war fight history more chivalrous manly account give s enemy indeed napier seem push too admiration appear extend gallant soldier oppose character ultimate aim leader fact political follower charles james fox heart seem enemy even moment lead man most desperately verdict history action man honest zeal freedom inflame somewhat political strife turn own country truth champion freedom approve military despot most uncompromising kind seem wildly foolish napier s politics may seem strange soldiering splendid prose very good know passage work describe breach badajos charge fusilier albuera french advance fuentes d'onoro read haunt mind book worthy monument great national epic pregnant sentence close end great war memory service veteran was british war same might write quotation give mercer s book turn thought direction british military reminiscence period less numerous less varied less central french full character interest same find turn loose large library hesitate cover hour usually book soldier memoir take man never interesting thoroughly earnest earnest life stake event type soldier good man keen work general culture enable see work perspective sympathize gentler aspiration mankind such man mercer ice-cool fighter sense discipline decorum prevent move bombshell fizz foot man thoughtful philosophic temperament weakness solitary musing child flower write time classic account great battle see point view battery commander many wellington s soldier write personal reminiscence can get pleasant abridgement wellington s man admirably edit dr fitchett anton highlander harris rifleman kincaid same corp most singular fate make australian nonconformist clergyman most sympathetic eloquent reconstructor old hero noble example unity british race fifty scattered land still mourns rejoices same historic record just word close over-long too discursive chatter subject twin red volume flank shelf maxwell s history wellington think will find good more readable reader must feel great soldier own immediate follower feel respect affection s failure attain more affectionate emotion alleviate knowledge last thing invite desire n't damned fool sir exhortation good citizen pay compliment curious callous nature brusque limited hard huntsman learns love hound show affection good deal contempt man instrument scum earth say english soldier fellow enlist drink plain fact enlist drink general order full undeserved reproach time most lavish praise could hardly meet real desert army war see little save official capacity old comrades-in-arms major-general drummer-boy man would elect serve work more say sight long nose worth ten thousand man field battle leathery breed care little gentler amenity long french drub mind comprehensive alert warfare singularly limit civil affair statesman constant example devotion duty self-sacrifice high disinterested character country good presence fiercely oppose catholic emancipation reform bill modern life found could never bring see pyramid stand base apex large pyramid broad base even military affair averse change know improvement come initiative year authority supreme flogging break man s spirit self-respect leathern stock hamper movement old traditional regime find champion hand strongly oppose introduction percussion cap oppose flint steel musket war politics rightly judge future read letter dispatch surprised sometimes incisive thought vigorous expression passage describe way soldier would occasionally desert town besiege know write must take lie bloody hand place sure take sooner later dry cover extraordinary caprice always pervade english character deserter very badly treat enemy desert france treat low mortal slave scavenger english caprice can account just make nobleman associate stage-coach driver become stage-coach driver read passage often phrase extraordinary caprice always pervade english character come observe fresh manifestation let last note great duke carping let final sentence will remind frugal abstemious life carpetless floor little camp bed precise courtesy leave humble letter unanswered courage never flinch tenacity never falter sense duty make life long unselfish effort behalf seem high interest state stand huge granite sarcophagus dim light crypt st paul s hush austere spot cast mind day little england alone stand firm great soldier great army world know feel dead man stand pray may still find such cloud gather again see literature waterloo represent small military library book deal personal view matter think siborne s letter collection narrative survive officer make siborne year most interesting gronow s account also very vivid interesting strategical narrative houssaye s book favourite take french point view get action ally truer perspective english german account can fascination great combat make narrative bear enthral interest wellington use say too much make would imagine british army never fight battle characteristic speech must admit british army never matter fact many century fight battle finally decisive great european war lie perennial interest incident last act long-drawn drama very fall curtain man could tell play would end run thing see victor s description singular thing twenty-five year incessant fight material method warfare make little progress know great change breech-loader heavy artillery ironclad great advance art war invent time peace improvement obvious same time valuable extraordinary adopt signalling example heliograph flag-waving would make immense difference napoleonic campaign principle semaphore know belgium numerous windmill would seem furnish natural semaphore four day campaign waterloo fight whole scheme military operation side again again imperilled finally case french bring utter ruin lack intelligence could easily convey june th interval sunshiny day four-inch glass mirror would put napoleon communication gruchy whole history europe might alter wellington suffer dreadfully defective information might easily supply unexpected presence french army first discover four morning june enormous importance get news rapidly wellington brussels might instantly concentrate scattered force good line resistance folly send single messenger vital information reach three afternoon distance thirty mile again blucher defeat ligny th enormous importance wellington know line retreat prevent french drive wedge single prussian officer despatch information wound never reach destination day wellington learn prussian plan tiny thing history depend ix contemplation fine little regiment french military memoir bring question napoleon see very fair line deal also scott s life entirely success ink too precious shed such venture here three volume physician bourrienne bourrienne know know man doctor quite excellent admirably translate meneval also patient meneval write untold hour dictation ordinary talk speed expect legible make mistake least master could fairly criticize legibility record napoleon s holograph account engagement lay president senate worthy man think draw plan battle meneval survive master leave excellent intimate account constant s account also write point view proverbial man hero vivid terrible picture napoleon most haunting man never see book directly deal mean taine s account first volume origines france contemporaine can never forget read produce effect wonderful novel way example say mere crude word napoleon more mediaeval italian cunning present succession document give series contemporary instance prove get fix head blow blow pass phase character coldhearted amorousness power work spoiled child wilfulness quality pile illustration example say emperor marvellous memory detail account head artillery lay list gun france master look remark omit two fort dieppe man gradually etch indelible ink wonderful figure conscious end figure archangel surely archangel darkness will taine s method take fact let speak napoleon leave legacy codicil will man try assassinate wellington mediaeval italian again more corsican englishman bear india hindoo read life borgias sforzas medicis lustful cruel broad-minded art-loving talented despot little italian state include genoa buonapartes migrate get real descent man stigmata clear outward calm inward passion layer snow volcano characterize old despot native land pupil machiavelli raise dimension genius can whitewash may will never get layer thick enough cover stain cold-blooded deliberate endorsement noble adversary s assassination book give extraordinarily vivid picture man memoir madame remusat daily contact court study quick critical eye clever woman most unerring thing life blind love read page feel know see talk singular mixture small great huge sweep imagination very limited knowledge intense egotism impatience obstacle boorishness gross impertinence woman diabolical playing weak side come contact make most striking historical portrait most book deal day greatness here see three-volume account weary year st helena can help pity mewed eagle play great game must pay stake same man royal duke shoot ditch danger throne was danger throne europe harsh retreat st helena say remember put milder break life fifty thousand man pay mistake leniency forget now pathetic picture modern prometheus chain rock devour vulture own bitter thought impression world retain always much easy follow emotion reason especially cheap magnanimity second-hand generosity involve reason must still insist europe s treatment napoleon vindictive hudson lowe man try live trust commit country certainly post would hope credit slack easy-going would would chance second flight consequence strict assiduous would assuredly represent petty tyrant glad outpost say lowe s general campaign sure sound rest outpost st helena true duty europe france include sound rest purchase price own reputation great schemer world else vent energy turn task vilify guardian natural enough never know control brook now natural also sentimentalist think detail take emperor s point view deplorable own people mislead one-sided account throw wolf man serve country post anxiety danger such responsibility few could endure let remember montholon s remark angel heaven would satisfy let recall also lowe ample material never trouble state own case je fais mon devoir et suis indifferent pour reste say interview emperor idle word apart particular epoch french literature rich branch rich memoir interest forward always kindly gossip know ready set benefit posterity own history nearly enough charming sidelight look sailor napoleonic war example play epoch-making part nearly twenty year freedom refugee sea navy sweep europe would organize despotism time everybody fight own direct interest pressure terrible hand fight water french spaniard danes russian turk even american kinsman middy grow post-captains admiral dotard prolonged struggle literature show marryat s novel many found personal experience nelson s collingwood s letter lord cochrane s biography wish more collingwood wield fine pen remember sonorous opening trafalgar message captain lamented death lord viscount nelson duke bronte commander-in-chief fall action st arm victory cover glory memory will dear british navy british nation zeal honour king interest country will hold shine example british seaman leave duty return thanks etc etc worthy sentence carry such message write too rage tempest sinking vessel main poor crop such soil doubt sailor too busy much write none less wonder many thousand understand treasure experience would descendant can call mind old three-decker use rot portsmouth harbour often think could tell tale miss chapter literature could supply napoleonic memoir french fortunate equally interesting age louis xiv produce even more wonderful series deeply subject amaze number feel court roi soleil could give neighbour just take more obvious st simon s memoir give more comprehensive intimate view age know treat time queen victoria st evremond nearly complete want view woman quality letter madame sevigne eight volume perhaps most wonderful series letter woman pen want confession rake period here too salacious memoir mischievous duc roquelaure read nursery certainly even boudoir strange very intimate picture time book fit character reappear come know quite familiarly finish love hate duel intrigue ultimate fortune care deeply put julia pardoe s four-volumed court louis xiv shelf will find very admirable condensation distillation most salt leave book too big bottom shelf hold brown gold cover extravagance cost sovereign portrait wonderful galaxy louis devout maintenon frail montespan bossuet fenelon moliere racine pascal conde turenne saint sinner age want make present chance copy court times louis xiv will never think money waste bore unduly patient friend love memoir napoleonic give touch human interest arid record history history arid ought most interesting subject earth story forefather human race event make wherein weismann s view hold field microscopic fraction very body instant chance inhabit may bear part unfortunately power accumulate knowledge impart two very different thing uninspired historian become merely dignified compiler enlarged almanac worst man come fancy imagination can breathe breath life dry bone fashion dryasdusts belabour wander orthodox path must necessarily inaccurate froude attack also macaulay day will read pedant forget ask very ideal history write think point two row shelf m'carthy s history own time lecky s history england eighteenth century curious write irishman opposite politics live age irish affair cause such bitterness conspicuous merely literary grace broad toleration see side question handle problem point view philosophic observer never sectarian partisan way talk history read parkman s work think very great historian seldom hear name new england man birth write principally early history american settlement french canada perhaps excusable great vogue england even american find many read four volume green gold jesuit canada frontenac worth reading pioneer france montcalm wolfe discovery great west etc day hope complete set take book jesuit canada worth reputation noble tribute man puritan blood pay wonderful order show heyday enthusiasm brave soldier cross invade canada china place danger face horrible death find n't care faith man may profess christian can read true record feel very high man evolve sanctity devotion find marvellous man indeed pioneer civilization apart doctrine bring savage high european culture own deportment object-lesson chastely austerely nobly man could live france send myriad brave man battlefield long record glory think can point courage steadfast absolutely heroic man iroquois mission nobly live make body book serenely die form end tale can even now read shudder nightmare horror fanaticism may brace man hurl oblivion mahdi s horde khartoum feel least high development such emotion man slowly cold blood endure thankless life welcome dreadful end faith can equally boast martyr painful thought show many thousand must give blood error testify faith brave man testify more important still subjugation body absolute supremacy dominating spirit story father jogue many worth recount show spirit man also iroquois mission tortured mutilate sweet parishioner very dog use howl distorted figure make way france reason personal rest recuperation need special dispensation say mass catholic church regulation priest shall deform savage knife wrought good know receive dispensation send louis xiv ask could doubt assemble courtier expect hear ask vacant bishopric actually ask high favour send iroquois mission savage signalize arrival burn alive parkman worth reading account indian perhaps very strange thing most unaccountable small number iroquois most formidable tribe five nation scalping-parties wander expanse thousand square mile good reason doubt whole five nation could put many thousand warrior field same tribe northern american east north west number always insignificant huge country good climate plenty food people thickly may take striking example purpose design run affair man very moment old world ready overflow new world empty receive north america people china people european might found settlement could never take possession continent buffon make striking remark creative power appear never great vigour america allude abundance flora fauna compare great division earth s surface number indian illustration same fact special cause very modest scientific attainment reflect countless herd bison use cover western plain mark present day race statistic french canadian end continent southern negro seem absurd suppose geographical reason nature prolific here elsewhere deep water leave will get usual six-inch wading-depth more x n't know two little book get henley s song sword book verse ought limited poetry section perhaps work prose verse put ready hand remarkable man man very much great work great work seldom know personality more magnetic stimulating leave presence battery leave generating station charge full make feel lot work glorious able needful get start very hour frame vitality giant cruelly bereft outlet strength distil hot word warm sympathy strong prejudice manner human stimulate emotion much time energy might build imperishable name spend encouraging waste leave broad thumb-mark pass dozen second-hand henleys fortify literature to-day ala little very very good fine time few poet write sixteen consecutive line more noble more strong begin well-known quatrain night cover black pit pole pole thank gods unconquerable soul grand literature grand pluck too come man fault own prune prune again ill-grown shrub surgeon s knife say fell clutch circumstance winced cried aloud bludgeonings chance head bloody unbowed lady byron call mimic woe poet grand defiance indian warrior stake proud soul can hold hand quivering body two quite distinct vein poetry henley very extreme heroic gigantic run large sweeping image thunder word such song sword much more write wild singing northern scald mind more characteristic finer side work delicate precise finely etch extraordinarily vivid little picture draw carefully phrased balanced english such hospital verse london voluntary stand midway two style read hospital verse get book verse read delay will surely find good ill unique can name least can name compare goldsmith crabbe write indoor theme monotonous majestic metre weary modern reader varied flexible dramatic stand confound weekly journal lightning conductor cause such man pass leave total output five booklet absolute digression book business shelf corner mean chronicle various sort here three line carry splendid stretch french usually mean european history luck would begin just time leaf first froissart second monstrelet third comines read three good contemporary account first hand considerably more century fair slice total written record human race froissart always splendid desire avoid mediaeval french specialist can read pleasure can get lord berners equally mediaeval very charming english can turn modern translation such johnes single page lord berners delightful strain think read bulky volume archaic style personally prefer modern even show patience reach end big second tome wonder time old hainault canon idea flash mind day might come book would great authority time live whole institution chivalry fear more likely whole object gain mundane advantage various baron knight name deed recount leave record example visit court england take handsomely-bound copy work doubtless could follow good canon would find journey litter similar copy probably expensive gift recipient return would knightly soul make book enshrine own valour look too curiously motive must admit work could more thoroughly herodotus canon s cheery chatty garrulous take-it-or-leave-it manner advantage old greek accuracy consider belong same age gravely accept traveller tale sir john maundeville think remarkable careful accurate chronicler take example description scotland scotch would give credit jean-le-bel matter scotch description subject fourteenth-century hainaulter might fairly allow little scope imagination can see account must whole very correct galloway nag girdle-cakes bagpipe little detail ring true jean-le-bel actually present border campaign froissart get material never attempt embroider accuracy can extent test must predispose accept account confirmation most interesting portion old froissart s work deal knight knight-errant time deed habit method talk true live just little true heyday chivalry quite early enough meet many man look flower knighthood time book read too comment very man many could read may take fancy portrait correct picture soldier find account always consistent collate remark speech knight occasion will find remarkable uniformity run may believe really represent kind man fight crecy poictiers age french scottish king prisoner london england reach pitch military glory perhaps never equal history respect knight differ present historical romance turn supreme romancer will find scott s mediaeval knight usually muscular athlete prime life bois-guilbert front-de-boeuf richard ivanhoe count robert such occasionally most famous froissart s knight old crippled blind chandos good lance day must seventy lose life charge side already lose eye age ride english army slew spanish champion big marten ferrara morning navaretta youth strength very useful doubt especially heavy armour carry horse s gallant steed supply muscle english hunting-field many dodder old man firmly seat familiar saddle can give point youngster game knight outlive else could still carry war wiliness experience arm cool undaunted courage varnish chivalry can gainsay knight often bloody ferocious barbarian little quarter war save ransom might claim savagery light-hearted creature formidable boy play dreadful game true also own curious code own class feeling genial sympathetic even warfare personal feeling bitterness might now war frenchmen german contrary opponent very softspoken polite small vow may relieve would desire attempt small deed arm midst fight would stop breather converse amicably many compliment s prowess seaton scotsman exchange many blow wish company french knight say thank gentleman thank gallop english knight make vow own advancement exaltation lady would ride hostile city paris touch lance inner barrier whole story most characteristic time gallop french knight barrier see vow make attack call carry return stand unmannerly butcher pole-axe side-walk strike pass kill here end chronicler least doubt butcher very evil time hand french knight would stand see own order even enemy meet plebeian end comines chronicler less quaint more conventional froissart writer romance can dig plenty stone quarry use own little building course quentin durward come bodily page comines whole history louis xi relation charles bold strange life plessis-le-tours plebeian courtier barber hangman astrologer alternation savage cruelty slavish superstition set forth here would imagine such monarch unique such mixture strange quality monstrous crime could never match cause will always produce result read walewski s life ivan terrible will find more century later russia produce monarch even more diabolical work exactly same line louis even small details same cruelty same superstition same astrologer same low-born associate same residence influence great city parallel could hardly more complete sup too full horror finish ivan pass same author s account peter great land succession monarch blood snow iron ivan peter kill own son hideous mockery religion run give grotesque horror own henry eighth very bad would wise benevolent rule russia talk romance chivalry tattered book much disreputable cover most know washington irving s conquest granada know get material book spanish chronicle presume war moor christian knight must most chivalrous exploit could name book get beauty glamour good lance-heads gleam dark defile red bale fire glow crag stern devotion mail-clad christian debonnaire courtly courage dashing moslem washington irving write else book alone force door library love book man write fresher english purer style still conquest granada turn most often hark moment history see romance here two exotics side side flavour new brace foreign novelist know two book green-and-gold volume contain work pomeranian meinhold excellent translation lady wilde first sidonia sorceress second amber witch n't know may turn stranger view middle ages quaint detail simple life sudden interval grotesque savagery most weird barbarous thing make human comprehensible incident haunt read executioner chaffers villager price will give put young witch torture run barrel apple barrel ground now old rheumatic stooping straining bad sloping hill explain dear little child may see easily sidonia amber witch give such picture old germany never see elsewhere meinhold belong bygone generation author find new note great power merejkowski mistake young career still forerunner death god two book able obtain picture renaissance italy decline rome opinion masterpiece fiction confess read pleased find open mind new impression great mental danger come man grow old become attached old favourite room new-comer persuade day great thing end own poor brain get ossify open critical paper see common disease knowledge literary history assure always same young writer discourage adverse comparison common lot beginning resource pay heed criticism try satisfy own high standard leave rest time public here little bit doggerel pin see bookcase may ruffled hour bring peace guidance young brother critic kind never mind critic flatter matter critic blame same critic curse none bad good rest xi talk past tense hero knight-errant surely day pass earth explore last savage tame final cannon scrap world settle unbroken virtue unutterable dulness man will cast thought age will idealize romance courage even distant forbear wonderful people rude implement limited appliance will say read exploration voyage war now take first book travel shelf knight s cruise falcon nature guilty pun put soul body name read simple record tell hakluyt more wonderful two landsman solicitor remember right southampton quay pick long-shore youth embark tiny boat put sea turn buenos ayres thence penetrate paraquay return west indie sell little boat home could elizabethan mariner more spanish galleon now vary monotony such voyage very certain adventurer would share doubloon surely nobler pure lust adventure answer call sea golden bait draw old spirit still live disguise will top hat frock coat prosaic setting perhaps even also will seem romantic century blur book show romance heroism still linger earth large copy voyage discovery antarctic captain scott write plain sailor fashion attempt over-statement colour none less perhaps more leave deep impression mind read reflect read seem get clear view just quality make good kind briton nation produce brave man nation man energy certain type mix bravery energy gentle modesty boyish good-humour just type high here whole expedition seem imbue spirit commander flinching grumbling discomfort take jest thought self work success enterprise read such privation endured chronicled make ashamed show emotion small annoyance daily life read scott s blinded scurvy-struck party stagger goal complain can heat northern sun dust country road weakness modern life complain too much ashamed complain time think effeminate complain gentleman always stoic soul too great affect small trouble life look cold sir say english sympathizer french emigre fall noble draw threadbare coat sir say gentleman never cold s consideration s own self-respect check grumble self-suppression also concealment pain two old noblesse oblige characteristic now little more tradition public opinion firm matter man must hop shin hack wring hand knuckle bruise make feel object pity contempt tradition arctic exploration noble american book case point greely s arctic service worthy shelf-companion scott s account voyage discovery incident book can never forget episode twenty-odd man lie horrible bluff die day cold hunger scurvy dwarf puny tragedy romance gallant starve leader give lecture abstract science attempt take thought die man suffering picture bad suffer cold bad suffer hunger bad live dark man could thing six month end live tell tale indeed marvel world feeling lie exclamation poor dying lieutenant is wretched groan turn face wall anglo-celtic race always run individualism none capable conceive carry finer ideal discipline roman grecian annals even lava-baked sentry pompeii give more sternly fine object-lesson duty young recruit british army rank birkenhead expedition greely s give rise example seem hardly less remarkable may remember read book even eight unfortunate still leave hardly able move weakness hunger seven take odd man ice shoot dead breach discipline whole grim proceeding carry much method signing paper sight capitol washington offence consist can remember steal eat thong bind two portion sledge appetizing bootlace fair commander say series petty theft thong sledge might mean life death whole party personally must confess bearing arctic seas always deep interest border mysterious region can most lovely most repellent earth must always retain glamour stand confines known geography shoot southward fly duck take gizzard pebble swallow land shore human foot tread memory inexpressible air great ice-girt lake deep blue water cloudless sky shade light green cold yellow horizon noisy companionable bird huge greasy-backed water animal slug-like seal startlingly black dazzling whiteness ice will come man dream will seem little more fantastic dream remove main stream life play fish hundred ton weight worth two thousand pound world bookcase place main line thought lead straight very shelf bullen s cruise cachelot book full glamour mystery sea mar brutality ship sperm-whale fishing open-sea affair very different greenland ice grope serve seven-months apprenticeship fear thing past certainly northern fishing man risk life get oil sink pipe ground more fortunate handle most virile writer describe sailor s life bullen s english good rise great height wish show high would take book sea idyll example ear music prose simple paragraph magnificent description long calm tropic change unusual unwholesome come bright blue sea longer reflect limpid mirror splendour sun sweet silvery glow moon coruscating cluster countless star ashen-grey hue bedim countenance die filmy greasy skin appear overspread recent loveliness ocean surface sea sick stagnant foul turbid water arise miasmatic vapour breath decay cling clammily palate dull sense draw strange force unfathomable depth eerie shape seek surface blink glassily unfamiliar glare exchange native gloom uncouth creature bedight tasselled fringe weed-growths wave fathom-long medusae coloured spot eye cluster transparent substance wriggle worm-like form such elusive matter small exposure sun melt lower vast pale shadow creep sluggishly happily undistinguishable add half-familiar flavour strange faint smell hang take whole essay describe calm tropic take sunrise see crow's-nest must admit few fine piece descriptive english time choose sea library dozen volume certainly give bullen two place much matter individual taste tom cringle s log certain hope boy respond now shark pirate planter rollick high spirit splendid book dana s two year mast find room also stevenson s wrecker ebb tide clark russell deserve whole shelf anyhow could miss wreck grosvenor marryat course must represent pick midshipman easy peter simple sample throw melville s otaheite book now too completely forget typee omoo quite modern flavour kipling s captain courageous jack london s sea wolf conrad s nigger narcissus will enough turn study cabin bring wash surge car write word can oh longs sometimes life grow too artificial old viking blood begin stir surely must linger man dwell island ancestor longship coracle still more must salt drop tingle blood american reflect broad continent forefather cross mile ocean central states million million descendant never see sea say omoo typee book sailor melville describe life otaheitans sink too rapidly obscurity charming interesting task critic catholic taste sympathetic judgment undertake rescue work lost book would repay salvage small volume set forth name claim attention would interesting more interesting material would serve introduction sure many good book possibly great sweep time rush chance example book unknown author publish moment great national excitement public crisis arrest popular mind hundred still-born fashion none live now book modern write youth thirty snaith s broke covenden scarce attain second edition say classic positive perfectly sure man write possibility classic here novel eight day forrest ca n't buy lucky even can find library write will bring indian mutiny home book will here s will warrant never hear powell s animal episode collection dog-and-cat anecdote series very singularly tell story deal animal side human will feel entirely new flavour discriminate palate book come ten year utterly unknown can point three small shelf many lose light must flit darkness let hark moment subject begin romance travel frequent heroism modern life two book scientific exploration here exhibit quality strongly know could choose two good book put young man s hand wish train first gentle noble firmness mind secondly great love interest pertains nature darwin s journal voyage beagle discerning eye must detect long origin specie appear simply strength book travel brain first order unite many rare quality character arise never more comprehensive mind too small too great alert observation page occupy analysis peculiarity web minute spider deal evidence subsidence continent extinction myriad animal sweep knowledge great botany geology zoology lend corroborative aid youth darwin s age twenty-three year start world surveying ship beagle could acquire such mass information fill same wonder perhaps same nature boy musician exhibit instinct touch master quality would less disposed look savant fine contempt danger veil such modesty read line order detect argentina country settlement cover rove band horse indian give quarter white darwin ride four hundred mile bahia buenos ayres even hardy gauchos refuse accompany personal danger hideous death small thing compare new beetle undescribed fly second book allude wallace s malay archipelago strange similarity mind two man same courage moral physical same gentle persistence same catholic knowledge wide sweep mind same passion observation nature wallace flash intuition understand describe letter darwin cause origin specie very time latter publish book found twenty year labour prove same thesis must feeling read letter fear book find more enthusiastic admirer man sense anticipate here also see science hero less religion wallace s mission papua examine nature specie birds-of-paradise course year wandering island make complete investigation whole fauna footnote somewhere explain papuan live bird-of-paradise country confirm cannibal fancy live year such neighbour let young fellow read two book can fail mind spirit strengthen reading xii here final seance last time patient comrade ask make comfortable old green settee look oaken shelf bear good may preach content last time look line volume mention ten owe debt gratitude hundred thought course brain look perhaps man say say invariably say too much let didactic moment assume solemn oh call pedantic attitude eye catch small select corner constitute library science want say advise young man begin life counsel devote evening week scientific reading perseverance adhere resolution begin twenty would certainly find unusually well-furnished mind thirty would stand right good stead line life might walk advise read science mean choke dust pedant lose subdivision lepidoptera classification dicotyledonous plant dreary detail prickly bush enchant garden foolish indeed begin walk butt head keep very clear explore open bed wander easy path reason avoid text-book repel cultivate popular science attract can hope specialist varied subject broad idea general result understand relation very little reading will give man such knowledge geology example will make quarry railway cut object interest very little zoology will enable satisfy curiosity proper name style buff-ermine moth present instant buzz lamp very little botany will enable recognize flower likely meet walk abroad give tiny thrill interest chance ken very little archaeology will tell british tumulus help fill outline broken roman camp very little astronomy will cause look more intently heaven pick brother planet move own circle stranger star appreciate order beauty majesty material universe most surely outward sign spiritual force man science can materialist amazing sectarian can limit possibility creator show picture artist show bust sculptor show music musician may begin talk universe universe-maker call name will here flammarion s l'atmosphere very gorgeous weather-stained copy fade scarlet gold book small history value young frenchman die fever west coast africa give professional fee sight take little ship s bunk sallow face large sad eye look poor boy fear never see beloved marseille again talk popular science know good book exciting man s first interest give broad general view subject samuel laing would imagine wise savant gentle dreamer volume also energetic secretary railway company many man high scientific eminence begin prosaic line life herbert spencer railway engineer wallace land surveyor man pronounce scientific brain laing continue life devote time dull routine work remain harness extreme old age soul still open fresh idea brain acquire new concretion knowledge indeed remarkable fact read book will full man excellent device talk recently read hard audience may say wish personal dare bet more interesting usual small talk must course tact discretion mention laing s work awake train thought lead remark meet table d'hote elsewhere make remark prehistoric remain valley somme know show throw allusion rock temple yucatan instantly pick enlarge speak ancient peruvian civilization keep abreast cite titicaca image know speak quaternary man time more more amaze fulness accuracy information flash explanation cross mind read samuel laing s human origins cry coincidence pour water new-drawn spring big two-volumed book end science shelf would even now right call scientific dispute pedant myers human personality own opinion worth will recognize century hence great root book whole new branch science will spring four cover will find great evidence patience industry thought discrimination sweep mind can gather thousand separate fact bind mesh single consistent system darwin more ardent collector zoology myers dim region psychic research whole hypothesis new new nomenclature terminology invent express telepathy subliminal rest will always monument acute reasoning express fine prose found ascertained fact mere suspicion scientific thought scientific method great charm branch literature may remove actual research poe s tale example owe much effect case pure illusion jules verne also produce charmingly credible effect most incredible thing adept use considerable amount real knowledge nature most gracefully shine light form essay playful thought draw analogy illustration actual fact show combination present peculiar piquancy reader could get good illustration mean three little volume make wendell holmes immortal series autocrat poet professor breakfast table here subtle dainty delicate thought continually reinforce allusion analogy show wide accurate knowledge work wise witty large-hearted tolerant could choose s philosopher elysian field athens would surely join smile group listen human kindly word sage boston suppose just continual leaven science especially medical science early student day give book strong attraction never known love man never see ambition lifetime look face irony fate arrive native city just time lie wreath newly-turned grave read book again see especially strike up-to-dateness tennyson s memoriam seem work sprang full flower fifty year time can hardly open page haphazard light passage illustrate breadth view felicity phrase singular power playful most suggestive analogy here example paragraph good dozen combine rare quality insanity often logic accurate mind overtasked good mental machinery ought break own wheel lever thrust suddenly tend stop reverse motion weak mind accumulate force enough hurt stupidity often save man mad frequently see person insane hospital send consequence call religious mental disturbance confess think good many hold same notion keep wit enjoy life very asylum decent person ought mad really hold such such opinion brutal cruel heathenish make life hopeless most mankind perhaps entire race assume necessity extermination instinct give regulate matter name call matter fakir monk deacon believe receive ought produce insanity well-regulated mind s fine bit breezy polemic dreary fifty fine bit moral courage too university professor venture say put lamb essayist flavour actual knowledge practical acquaintance problem affair life lack elfin londoner say latter rarer quality essays elia well-thumbed see love lamb less love more exquisite wendell holmes touch note awaken answering vibration own mind essay must always somewhat repellent form literature handle light deft touch too reminiscent school theme boyhood put head show can get even stevenson most profound admiration find difficult carry reader series such paper adorn original thought quaint turn phrase man book virginibus puerisque high example may spite inherent unavoidable difficulty task style stevenson realize beautiful nervous own natural god-given style would never pain acquire sad read much-lauded anecdote imitate author pick drop search good good always most natural stevenson become conscious stylist applaud many critic seem man most natural curl will still conceal wig moment precious lose grip will abide own sterling lowland saxon direct word short cut sentence know recent year may find mate strong plain set occasional happy word shine cut jewel really good stylist beau brummell s description well-dressed man dress would observe moment begin remark man s style odds matter clouding crystal diversion reader s mind matter manner author s subject author edinburgh edition think presentation last suggest perhaps whole would prefer scattered book complete set more whole most author least sure friend reverence memory good warrant express instruction publish complete edition very possibly arrange lamented end speak generally would say author serve very carefully prune expose wind time let weak twig immature shoot shorn strong sturdy well-seasoned branch leave shall whole tree stand strong year come false impression true stevenson would critical grandchild acquire chance pick dozen volume watch hand stray rank would pray might alight love new arabian nights ebb-tide wrecker kidnapped treasure island can surely never lose charm noble book class last kidnap treasure island see shine forth low shelf treasure island good story could imagine kidnap might more permanent value excellent graphic sketch state highland last jacobite insurrection contain novel admirable character alan breck long john surely john silver face size ham little gleaming eye crumb glass centre king seafaring desperado observe strong effect produce case seldom direct assertion part story-teller usually comparison innuendo indirect reference objectionable billy bone haunt dread seafaring man leg captain flint tell brave man afraid none silver silver genteel again john say fear pew fear flint flint own self fear fear proud rough crew afloat flint s devil would fear sea now will tell m boasting man see easy keep company quartermaster lamb n't word flint s old buccaneer touch here hint grow individuality smooth-tongued ruthless masterful one-legged devil creation fiction organic living reality come contact such effect fine suggestive stroke draw buccaneer simple effective little touch indicate way thinking act want cabin want pickle wine now sail bill would n't stand speak twice never bill s way way sich sail scott s buccaneer pirate admirable lack human find here will long john silver lose place sea fiction may lie stevenson deeply influence meredith even book influence master apparent apt use occasional archaic unusual word short strong description striking metaphor somewhat staccato fashion speech spite flavour quite individuality enough constitute school own fault perhaps limitation lie never execution entirely original conception picture side life strange exceptional female interest feel apotheosis boy-story penny number youth excelsis good fresh picturesque limit scope still retain definite well-assured place literature reason treasure island rise generation twenty-first century robinson crusoe nineteenth balance probability direction modern masculine novel deal exclusively rougher more stirring side life objective subjective mark reaction abuse love fiction phase life orthodox aspect end conventional marriage hackneyed worn shadow wonder tendency sometimes swing extreme give less fair share affair man british fiction nine book ten hold love marriage be-all end-all life know actual practice may career average man marriage incident momentous incident several sway many strong emotion business ambition friendship struggle recurrent danger difficulty tax man s wisdom courage love will often play subordinate part life many world love jar continually hold predominating all-important fact life unnatural tendency certain school stevenson certainly leader avoid altogether source interest misuse overdo love-making richard feverel lucy desborough indeed could too much make attractive more passion must handle great master courage break conventionality straight actual life inspiration use novel piquant form speech most obvious stevenson s device man handle adjective great judgment nicer discrimination hardly page work come word expression strike pleasant sense novelty express meaning admirable conciseness eye come coasting dangerous begin quote example interminable suggest now miss mark very seldom example eye-shot commend substitute glance tee-hee giggle grate somewhat ear authority chaucer might cite expression order extraordinary faculty use pithy simile arrest attention stimulate imagination voice sound hoarse awkward rusty lock see sway stricken wind laugh rang false cracked bell voice shake taut rope mind fly weaver s shuttle blow resound grave thick sob private guilty consideration would continually observe peep forth man s talk rabbit hill could more effective direct homely comparison main characteristic stevenson curious instinct say brief space just few word stamp impression reader s mind will make see thing more clearly would probably eye actually rest here few word-picture take haphazard hundred equal merit macconochie stand tongue mouth hand chin dull fellow think hard stewart run more mile could help laugh look last see hill hold hand side nearly burst run ballantrae turn face wrinkle tooth show mouth say word whole appearance kind dreadful question look doubt look grin gulp detect thief look warlike eye could see challenge lip could more vivid effect produce such sentence much more might say stevenson s peculiar original method fiction minor point might remark inventor may call mutilated villain true mr wilkie collins describe gentleman deprive limb afflict insupportable name miserrimus dexter stevenson use effect often such telling result may say make own say hyde very impersonation deformity horrid blind pew black dog two finger miss long john leg sinister catechist blind shoot ear smite staff black arrow too dreadful creature come tap stick often use device handle artistically never fail produce effect stevenson classic large word mean classic piece work pass permanent literature country rule know classic grave guess poe borrow roman catholic canonize saint century death classic choice lie grandchild can hardly think healthy boy will let stevenson s book adventure die think such short tale pavilion links magnificent parable dr jekyll mr hyde will cease esteem remember eagerness delight read early tale cornhill late seventy early eighty unsigned old unfair fashion man sense prose could fail know same author year learn author stevenson s collect poem small cabinet would give more most mere playful sally freakish mind indeed classic judgment odds good narrative ballad last century right suppose ancient mariner appear very end eighteenth would put coleridge s tour force grim fancy first know none compare glamour phrase easy power ticonderoga immortal epitaph two piece alone give niche own poetical literature just character give niche own affection never meet most prized possession several letter receive samoa distant tower keep surprisingly close watch bookman hand first hold striver quick appreciation keen sympathy meet man s work half-way weave beauty own mind now very patient friend time come part hope little sermon bore over-much put track know verify pass harm save breath time waste may score mistake say privilege conversationalist misquote judgment may differ very liking may abhorrence mere thinking talk book good upshot may time magic door still shut still land faerie ala shut door can seal still come ring bell call telephone summons sordid world work man daily strife s real life imitation now portal wide open stride face fate braver heart rest quiet comradeship find magic
