# Supplementary material for: A Complex Network Approach to Stylometry
Source: PLoS One. 2015 Aug 27;10(8):e0136076. doi: 10.1371/journal.pone.0136076 (PMC4552030; doi:10.1371/journal.pone.0136076)
Supplement: S1 File — (ZIP) [file pone.0136076.s001.zip › authorship_dataset/a1_uncle_bernac.txt]

dare say already read uncle s letter hundred time sure know heart none less take pocket sit side lugger again much attention first time write prim angular hand such might expect man begin life village attorney address louis laval care william hargreaves green man ashford kent landlord many hogshead untaxed french brandy normandy coast letter find way same hand dear nephew louis say letter now father dead alone world sure will wish carry feud exist two family time trouble father draw side king people end know fly country become possessor estate grosbois doubt very hard find different position ancestor sure would land hold bernac stranger brother mother will least always meet sympathy consideration now advice know always republican become evident use fight fate napoleon s power too great shake try serve howl wolf able much become very good friend may ask return now probably aware army boulogne few mile grosbois will come will certainly forget hostility father consideration service uncle true name still proscribe influence emperor will set matter right come come come confidence uncle c bernac much letter puzzle most seal red wax affix end uncle apparently use thumb signet could see little rippling edge coarse skin imprint wax seal write english two word n't come hastily scrawl man woman impossible say stare face sinister addition invitation n't come add unknown uncle mine account sudden change plan surely inconceivable case send invitation place else wish warn accept offer hospitality letter french warning english could add england seal unbroken could england know content letter sit big sail hum shell head green water hiss think hear uncle mine father descendant proud old family france choose beauty virtue rank wife never hour give cause regret lawyer brother hers understand offend father slavish obsequiousness day prosperity venomous enmity day trouble hound peasant family compel fly country aid robespierre bad excess receive reward castle estate grosbois own fall robespierre succeed conciliate barras successive change still manage gain fresh tenure property now appear letter new emperor france also take part befriend man such history service republican uncle could possibly render matter could form opinion now will ask doubt accept invitation such man man father always stigmatise usurper traitor easy speak now fact new generation feel very irksome difficult carry bitter quarrel last old emigres clock time seem stop year remain love hatred era fix indelibly soul burn fiery furnace pass grow strange soil understand world move new issue arise incline forget feud last generation france longer murderous land sans-culotte guillotine basket glorious queen war attack conquer still hard press scattered son could hear call arm sound ear call more uncle s letter take water channel long heart country struggle father live never dare say serve conde fight quiberon would seem black treason death reason return land birth desire strong eugenie same eugenie thirty year wife same way think parent branch choiseuls prejudice even strong father little think pass mind child many time mourn french victory parlour caper joy garden little window choked laurel bush corner bare brick house use meet night dearer difference surround would tell ambition would strengthen enthusiasm ready time come reason death father receipt letter uncle ashford become too hot hold will say english very generous host french emigrant carry kindly remembrance land people country overbear swagger folk even quiet sleepy ashford plague young kentish squire farley name earn reputation town bully roisterer could meet utter insult merely present french government might excusable english patriot france frenchman often force deaf presence last conduct become intolerable determine teach lesson several coffee-room green man evening full wine malice heap insult french eye creep moment see take now monsieur laval cry put rude hand shoulder here toast drink arm nelson strike french stand leer see would drink sir say will drink toast will drink mine return come say drink now monsieur let toast say fill glass say full now here s cannon-ball carry arm instant glass port wine run face hour meeting arrange shoot shoulder night come little window eugenie pluck laurel leaf stick hair legal proceeding duel make position little difficult town will explain thing hesitation accept unknown uncle s invitation spite singular addition find cover indeed sufficient influence emperor remove proscription attach name barrier shut country would demolish must picture time sit side lugger turn prospect position head reverie interrupt heavy hand english skipper drop abruptly arm now master say s time step dingey inherit politics aristocrat never lose sense personal dignity gently push pollute hand remark still long way shore can please say roughly m can take choice get dingey swimming vain plead pay price add price mean watch belong three generation lavals now lie shop dover goldsmith little enough too cry harshly sail jim bring now master can step side can come dover n't take vixen cable s length ambleteuse beef gale come sou'-west case shall say can lie life answer laugh irritate fashion turn intention chastise very helpless fellow serious affair course question use cane vile habit strike hand give advantage marquis chamfort tell first settle sutton time emigration lose tooth reprove unruly peasant make good necessity shrug shoulder pass side lugger little boat bundle drop conceive heir lavals travel single bundle baggage two seaman push pull long slow stroke low-lying shore certainly promise wild night dark cloud roll setting sun now fray rag edge extend good third way heaven split low horizon crimson glare sunset beat gap appearance fire monstrous reek smoke red dancing belt light lie broad slate-coloured ocean centre little black craft wallow tumble two seaman keep look heaven shoulder land fear moment would put gale burst fill apprehension time end pull turn face skyward draw attention storm-drift ask light begin twinkle dusk right left s boulogne north etaples south say seamen civilly boulogne etaples word come boulogne boyhood summer bathing could remember little lad trot father s side pace beach wonder fisherman s cap fly approach etaples thence flee england folk come rave pier-head pass join thin voice father s shriek stone break mother s knee frenzy fear hatred here place childhood twinkle north south darkness ten mile furthest lie own castle own land grosbois man blood live die long duke william conquer proud island water strain eager eye darkness think distant black keep fortalice might even now visible sir say seaman tis fine stretch lonesome coast many cock hackle help ashore take ask t business mine sir answer trade even speak think conspirator master put name lor love sir re use give word none escape prisoner man lean oar could see gloom face thrust forward wrinkle suspicion re boney s spy cry spy tone voice enough convince say m darn know d spy d ha hand landing skipper might say mind ve word say boney say seaman speak very thick rumble voice s rare good friend poor mariner surprise hear speak virulence feeling new french emperor england exceed belief high low unite hatred sailor soon give clue politics poor mariner can run little bit coffee sugar run silk brandy boney thank say merchant spell now s turn poor mariner remember buonaparte personally very popular smuggler might see make hand trade channel seaman continue pull left hand point right slate-coloured dancing water s boney say live quieter age can conceive thrill simple word send ten year first hear man curious italian name think ten year time take private become non-commissioned officer clerk win fifty-pound advance salary spring instant month people ask break north italy plague venice genoa wither touch swarthy ill-nourished boy cow soldier field outwit statesman council chamber frenzy energy rush east man still marvel way convert egypt french department again italy beat austria second time earth travel quickly rumour come come new victory new combination crackling old system blurring ancient line frontier holland savoy switzerland become mere name map france eat europe direction make emperor beardless artillery officer effort crush republican old king proud nobility europe helpless come watch dart place place shuttle destiny hear name always connection new achievement new success come last look more human monstrous overshadow france menace europe giant presence loom continent deep impression fame make mind english sailor point confidently darkening water cry s boney look instant foolish expectation see gigantic figure elemental creature dark inchoate threatening brood water channel even now long gap year knowledge downfall great man cast spell read hear can give idea name mean day summit career actually meet eye very different childish expectation mine north long low cape name now escape evening light same greyish green tint headland now darkness fall gradually break dull glow cool iron wild night see lose heave sweep boat lurid streak carry vague sinister suggestion red line splitting darkness might giant half-forged sword-blade point england ask just say master say s boney s army boney middle camp fire ll see dozen such ostend s audacious enough come little boney could dowse lord nelson s eye s chance know can lord nelson know ask man point shoulder darkness horizon perceive three little twinkling light watch dog say husky voice andromeda forty-four add companion often think long glow land three little light sea stand much two great rival face face power land power water centuries-old battle may last century come frenchman know struggle already decide lie childless nation lusty young brood spring france fall die england fall many nation will carry speech tradition blood history future land loom darker thudding wave sand sound loud instant ear could already see quick dancing gleam surf front suddenly peer deepen shadow long dark boat shoot trout stone make straight direction guard boat cried seaman bill boy re say begin stuff sea boot boat swerve sight shy horse direction fast eight frantic oar could drive seaman stare wipe brow conscience n't seem much easy own say make sure preventive looks n't queer cargo coast to-night mister remark comrade could cursed know ram cake good trinidad tobacco boot see ve see french prison now give way bill minute later low grating sound run aground gravelly leach bundle throw ashore step seaman push prow again spring comrade deep water already glow west vanish storm-cloud heaven thick blackness gather ocean turn watch vanish boat keen wet blast flap face air fill high piping wind deep thunder sea thus wild evening early spring year louis laval twenty-first year age return exile thirteen year country family many century ornament support treat badly country repay service insult exile confiscation forget laval new generation drop knee sacred soil strong smell seaweed nostril press lip wet pringling gravel chapter ii salt-marsh man reach mature age can rest point vantage cast eye long road travel lie gleam sunshine stretch shadow valley know whence whither twist bend full promise menace approach lie expose open gaze plain can scarce remember dark may seem long hesitate cross road thus try recall stage journey knowledge end can longer make clear even may seem time spite strain year many passage befall time life come very clearly gusty evening day can feel briny wholesome whiff seaweed carry intimate feeling reality sense smell can confer wet shingle french beach rise knee first thing put purse inner pocket coat take order give gold piece sailor hand ashore little doubt fellow wealthy more assure prospect actually draw silver half-crown could bring offer end give tenth part whole fortune stranger nine sovereign put very carefully sit flat rock just high water mark turn mind weigh already cold hungry wind lash face spray smart eye least long living charity enemy country thought set heart dancing castle could remember good ten mile now arrive unseemly hour unkempt weather-stained uncle never see sensitive pride conjure picture scornful face servant look bedraggled wanderer england slink castle own must seek shelter night leisure fair show appearance possible must present relative could find refuge storm will ask doubtless make etaples boulogne answer same reason force land secretly forbid coast name laval still head list proscribed father famous energetic leader small influential body man remain true cost old order thing think way think despise give much principle curious saint-like trait nature draw most strongly involve great sacrifice sometimes think condition less onerous bourbon might few least less noble follower french noble more faithful english stuart cromwell luxurious court rich appointment could hold would desert royal cause word can exaggerate self-abnegation man see supper party father s roof guest two fencing-masters three professor language ornamental gardener translator book hold hand front coat conceal rent lapel eight man high nobility france might choose ask would consent forget past throw heartily new order thing humble sadder incapable monarch hartwell still hold allegiance old montmorencies rohans choiseuls share greatness family determine also stand ruin dark chamber exiled monarch furnish good tapestry gobelins china sevres gulf separate old age theirs can still see ill-clad grave-mannered man raise hat noble group noble history can show visit coast-town see uncle learn return sanction would simply deliver hand gen d'armes look-out stranger england new emperor thing drag whole seem good course wander inland hope find empty barn out-house could pass night unseen undisturbed morning consider approach uncle bernac new master france wind freshen meanwhile gale dark seaward side could catch white flash leap wave here blackness lugger bring dover could see sign land side seem could make line low hill come traverse find dim light exaggerate size mere scattered sand-dune mottle patch bramble toil bundle slung shoulder plod heavily loose sand trip creeper forget wet clothes numb hand recall many hardship adventure ancestor undergone amuse think day might come own descendant might fortify recollection happen great family individual always subordinate race seem never get end sand-dune last come heartily wish again sea part come creek beach form low tide great desolate salt-marsh must forlorn place even daytime such night most dreary wilderness first softness ground cause slip walk soon mud ankle half-way knee foot give loud flop raise dull splash set again would willingly make way even return sand-dune try pick path lose bearing air full sound storm sea seem side hear may steer observation star quiet english life teach such thing know could scarcely profit few star visible peep here rift fly storm-cloud wander wet weary trust fortune always blunder deep deep horrible bog begin think first night france destine also last heir lavals destine perish cold misery depth obscene morass must toil many mile dreary fashion sometimes come shallower mud sometimes deep never make way dry perceive gloom turn heart even heavy curious clump whitish shrub cotton-grass flowering variety glimmer suddenly darkness now hour early pass just such square-headed whitish clump confirm opinion already begin form wander circle make certain stoop strike momentary flash tinder-box sure enough own old track very clearly mark brown mud front confirmation bad fear throw eye heaven despair see first time give clue uncertainty surround else glimpse moon two flow cloud might small avail white face mark long thin v shoot swiftly shaftless arrow flock wild duck flight same direction face turn now observe kent creature come inland rough weather breaking make doubt course indicate path would lead sea struggle take precaution walk straight line very careful make stride equal length leg last hour perseverance reward welcome sight little yellow light cottage window glimmer darkness shine eye heart glow twinkle little golden speck mean food rest life wanderer blunder mud slush fast weary leg would bear too cold miserable refuse shelter doubt sake gold piece fisherman peasant live strange situation would shut eye might suspicious presence appearance approach become more more wonderful live bog grow bad good occasional gleam moonshine could make water lie glimmer pool low dark cottage light break could see now shine small square window approach gleam suddenly obscured yellow frame appear black outline man s head peer darkness second time appear reach cottage stealthy manner peep whisk peep more fill surprise certain vague apprehension cautious movement sentinel singular position watch-house determine spite misery see more trust shelter roof indeed amount shelter might hope very great draw softly could see light beat several point whole cottage most crazy state disrepair moment pause think even salt-marsh might perhaps safe resting-place night headquarters desperate smuggler such conjecture lonely dwelling must scud cover moon more darkness pitchy black feel might reconnoitre little more closely fear discovery walk tiptoe approach little window look see reassure vastly small wood fire crackle old-fashioned country grate seat strikingly handsome young man read earnestly fat little book oval olive-tinted face long black hair ungathered queue poet artist whole appearance sight refined face warm yellow firelight beat very cheer cold famished traveller stand instant gaze notice way full somewhat loose-fitting low lip quiver continually repeat read still look put book table approach window catch glimpse figure darkness call could hear wave hand gesture welcome instant later door fly open thin tall figure standing threshold skirt flap wind dear friend cry peer gloom hand eye screen salt-laden wind drive sand give think never come ve wait two hour answer step front light fall face afraid sir say time finish sentence strike hand angry cat spring room slam door crash face swiftness movement malignity gesture such singular contrast appearance strike speechless surprise stand door front witness fill even great astonishment already say cottage last stage disrepair many seam crack light break whole hinge side door give stand view further end room fire burn gaze see man reappear front fire fumble furiously hand bosom spring disappear chimney could see shoe black calf stand brickwork side grate instant again door cry voice seem thrill strong emotion traveller lose way pause think course pursue will find little here tempt stay say last weary spent sir surely will refuse shelter wander hour salt-marsh did meet ask eagerly stand little door wild place time troublous man must take precaution take few step open door sufficiently allow head come say look long time very search manner name louis laval say think might sound less dangerous plebeian form whither wish reach shelter england coast shake head slowly show little reply satisfy can come here say surely impossible show find way marsh easy enough few hundred pace direction will perceive light village already free marsh step pace two door order point way turn heel already take stride two inhospitable hut suddenly call come monsieur laval say quite different ring voice really can permit leave tempestuous night warm fire glass brandy will hearten way may think feel dispose contradict could make sudden welcome change manner much oblige sir say follow hut chapter iii ruin cottage delightful see glow twinkle fire escape wet wind numbing cold curiosity already rise high lonely man singular dwell thought run personal comfort remarkable appearance fact await company miserable ruin heart morass sinister hour finally inexplicable incident chimney excited imagination comprehension moment charge sternly continue journey same breath invite most cordially seek shelter hut point keenly alert explanation endeavour conceal feeling assume air man find quite natural much too absorb own personal want thought spare glance cottage enter confirm conjecture appearance already give rise use human residence man here rendezvous prolong moisture peel plaster flake wall cover stone blotch rosette lichen whole place rotten scale leper single large room unfurnished save crazy table three wooden box might use seat great pile decayed fishing-net corner splinter fourth box hand-axe lean wall show wood fire gather table gaze chiefly draw lamp book lie open basket project knuckle-end ham corner loaf bread black neck bottle host suspicious cold first meeting now atone inhospitality overdone cordiality even hard explain many lamentation mud-stained sodden condition draw box close blaze cut corner bread ham could help observing loose under-lipped mouth wreathe smile beautiful dark eye continually run attire ask re-asking business might say air false candour will very understand day worthy merchant must good can get ware emperor god save see fit wisdom put end open trade must come such place get touch bring coffee tobacco promise tuileries difficulty get emperor drink ten cup day real mocha ask question must know grow confines france vegetable kingdom still remain few napoleon conquer trader risk inconvenience hard say supply suppose sir seafaring trading line content answer reticence could see excite curiosity more account read lie tell-tale eye time talk look now full light lamp fire could see even more good-looking first thought type beauty never taste feature refine effeminate regular would perfect ill-fitting slab mouth clever weak face full sort fickle enthusiasm feeble impulsiveness feel more know less reason probably find fear first conclusion right occasion change view second will forgive monsieur laval little cold first say emperor coast place swarm police agent trader must look own interest will allow fear unnatural dress appearance such would expect meet such place such time lip return remark refrain can assure say merely traveller lose way now refresh rest will encroach further hospitality ask point way village tut stay night grow wilder instant speak come whoop scream wind chimney old place come ear walk window look very earnestly just see first approach fact monsieur laval say look false-air good fellowship may good service will wait here hour ask waver distrust curiosity frank never man look less frank speak wait here people business way come incline take walk marsh chance find lose way hand would exceedingly awkward come here absence imagine take favour would remain here hour may tell matter stand chance miss request seem reasonable enough same oblique glance tell false still could see harm could come comply request certainly could devise arrangement would give such opportunity satisfy curiosity wide stone chimney clamber sight adventure would inconclusive indeed settle point journey say snatch black broad-brimmed hat run very briskly door sure will refuse request must delay longer shall never get business finish close door hurriedly hear splashing foot-step lose howling gale mysterious cottage mine ransack could pluck secret lift book leave table rousseau s social contract excellent literature hardly would expect trader carry whilst await appointment smuggler fly-leaf write lucien lesage woman s hand lucien sibylle lesage name good-looking sinister acquaintance remain now discover conceal chimney listen intently sound save cry storm step edge grate see spring side fire very broad old-fashioned cottage chimney stand side inconvenienced heat smoke bright glare show instant seek recess cause fall removal stone lie small bundle could least doubt fellow strive frantically conceal first alarm approach stranger take hold light small square yellow glazed cloth tie white tape open number letter appear single large paper fold address letter take breath first glance citizen talleyrand republican style address citizen fouche citizen soult citizen macdonald citizen berthier whole list famous name war diplomacy pillar new empire world could pretended merchant coffee write great notable paper would explain doubt lay letter shelf unfold paper enclose take more opening sentence convince salt-marsh might prove very much safe place accursed cottage word meet eye fellow-citizens france deed to-day prove even midst troop tyrant unable escape vengeance outraged people committee three act temporarily republic award buonaparte same fate already befall louis capet avenge outrage th brumaire get heart sprang suddenly mouth paper flutter finger grip iron close suddenly ankle light fire see two hand even terrified glance perceive cover black hair enormous size friend cry thundering voice time least too many chapter iv men night little time give realise extraordinary humiliating position find lift ankle fowl pull perch jerk roughly room striking stone floor thud shake breath body n't kill toussac say soft voice let make sure first feel pressure thumb chin finger throat head slowly force strain become unbearable quarter inch mark say thunderous voice can trust old turn n't toussac n't say same gentle voice speak first see horrible snick make haunt long time think sacred flame life can readily snuff great material finger thumb mind can indeed conquer matter fighting must close quarter neck twisted could see people discuss fate could lie listen fact remain dear charles fellow all-important secret life recognise voice now speak man cottage owe put power harm let sit toussac possibility escaping irresistible force neck drag instantly sit position first time able look dazed fashion see man hand fall murderer past murderous plan future already gather hear see understand also heart lonely marsh absolutely power none less remember name bear conceal could sickening terror lie heart three room former acquaintance two new comer lesage stand table fat brown book hand look compose face humorous question twinkle eye master chess-player might assume leave opponent move top box sit very ascetic-faced yellow hollow-eyed man fifty prim lip shrunken skin hang loosely long jerking tendon prominent chin dress snuff-coloured clothes leg knee-breeches ludicrous thinness shake head air sad wisdom could read little comfort inhuman grey eye man call toussac alarm most colossus bulky tall misshapen excess muscle huge leg crook great ape indeed animal whole appearance beard eye paw hand still clutch collar expression too thatch hair show large black eye look sinister question judge jury clear executioner whence come business come know hiding-place ask thin man first come mistake darkness lesage answer will acknowledge night would expect meet many people salt-marsh discover mistake shut door conceal paper chimney forget might see crack hinge again show way get rid eye catch gap realise see action must arouse curiosity such extent would quite certain would think speak call hut order might time consider sapristi couple cut wood-axe bed soft corner marsh would settle business say fellow side quite true good toussac usual lead ace trump little delicacy little finesse let hear first object learn man laval say name cry thin man name accord account laval first object find truth see conceal paper important question thing turn more important still make little plan wait see approach leave alone hut watch window see fly hiding-place enter ask toussac good enough lift lie young fellow look proudly applause comrade thin man clap hand softly look very hard dear lesage say certainly excel new republic look minister police shall know find confess guide toussac shelter follow perceive gentleman s leg project fireplace even wit usually none slow hardly grasp situation toussac grasp leg always practical good toussac enough word growl hairy creature talk act buonaparte crown head head shoulder let fellow come business refined feature lesage make look possible protector large dark eye cold hard jet look toussac say right say imperil own safety secret devil take own safety cried toussac matter imperil success plan more importance two thing reply lesage doubt rule confederation define exactly such case responsibility must rest passer rule heart turn cold man poet s face support savage side hope raise again thin man say little hitherto continue stare very intently begin now show sign alarm bloodthirsty proposal comrade dear lucien say soothing voice lay hand young man s arm philosopher reasoner must respect human life tabernacle lightly violate frequently agree excess marat respect opinion charles interrupted will allow always willing obedient disciple again say personal safety involve see middle course could more averse cruelty present month toussac silence man bow street certainly such dexterity process probably more painful spectator victim could aware horrible sound announce own dissolution constancy enough endure remember right chiefly instigation deed surely more vital occasion toussac stop cry thin man voice rise soft tone perfect scream giant s hairy hand grip chin more appeal lucien practical moral ground let deed consider thing will cut hope mercy consider also argument seem moment stagger young man olive complexion turn shade greyer will hope case charles say choice obey rule latitude allow inner committee take quorum change rule power pendulous lip quiver softening eye slowly pressure cruel finger chin begin sweep shoulder commend soul virgin saint ignatius always especial patron family man charles already befriend darted forward begin tear toussac s hand vehemence very different former philosophic calm shall kill cry angrily set will mine let toussac take thumb chin wo n't tell see inflexible face companion bluster would help turn suddenly tone entreaty see now ll make promise say listen lucien let examine police spy shall die may toussac harmless traveller blunder here evil chance lead foolish curiosity inquire business will leave will observe beginning affair never open mouth say word defence make mightily pleased silence come pride courage lose life self-respect more could face now appeal advocate turn eye monster hold condemn brutality alarm less self-interested attitude man never dangerous afraid judge judge cause fear most inflexible life depend answer come appeal champion lesage tap finger tooth smile indulgently earnestness companion rule rule keep repeat exasperate voice will take responsibility ll tell mister say toussac savage voice s rule rule s say man shelter offender shall treat guilty offence attack shake serenity champion least excellent man action toussac say calmly come choose right course must leave wiser head own air tranquil superiority seem daunt fierce creature hold shrug huge shoulder silent dissent lucien friend continue surprised consider position aspire family instant stand way wish may express grasp true principle liberty privilege small band never despair republic owe charles acknowledge say young man answer much agitation sure last oppose wish might express case fear tenderness heart may lead astray mean ask question seem can end matter think also full secret desperate man possession hope would suffer leave hut alive sweet human life dear respite short murderous hand take chin hear sudden chiming little bell lamp blaze strange fantastic blur moment mind clear again look strange gaunt face examiner whence come ask england french arrive to-night lugger dover fellow speak truth growl toussac ll say speak truth see lugger land just boat bring push remember boat first thing see coast france little think would mean now advocate begin ask question vague useless question slow hesitate fashion set toussac grumbling cross-examination appear useless farce certain eagerness intensity questioner s manner give assurance end view merely wish gain time time suddenly quick perception come nerve strain extremity danger become convinced really await tense expectation read draw face sidelong head ear scoop hand twitching restless eye expect interruption talk talk talk order gain time sure whisper secret ear numb cold heart warm little spring hope begin bubble run toussac chafe word-fencing now oath break dialogue enough cry child s play sort risk head come here good talk fellow suppose come london listen fine phrase say get business very good say champion s excellent little cupboard here make fine prison could wish let put here pass business can deal finish overhear say say lesage n't know devil come cry toussac turn suspicious eye protector never know squeamish certainly backward affair man bow street fellow secret must die shall see trial sense arrange plot last moment turn man loose will ruin let snap neck great hairy hand stretch again lesage spring suddenly foot face turn very white stand listen forefinger head slant long thin delicate hand quiver leaf wind hear whisper say old man silence listen minute more stay strain ear wind still whimper chimney rattle crazy window say lesage last nervous laugh storm make curious sound sometimes hear say toussac hush cry again clear rise cry float high wailing storm wild musical cry begin low note thrilling swiftly keen sharp-edged howl hound follow lesage dash fireplace see thrust paper blaze grind heel toussac seize wood-axe lean wall thin man drag pile decayed netting corner open small wooden screen shut low recess here whisper quick scramble refuge hear say would safe could lie hand wish chapter v law cupboard little more hurry low narrow feel darkness heap peculiar wickerwork basket nature could mean imagine discover lobster trap light enter crack old broken door wide numerous could see whole room just quit sick faint shadow death still cloud wit none less fascinated scene lie thin friend same prim composure emaciate face seat again box hand clasp knee rock slowly backwards forward notice lamplight jaw muscle contract rhythmically gill fish stand lesage white face glistening moisture loose lip quiver fear now would make vigorous attempt compose feature rally fresh wave terror would sweep set shake more toussac stand fire magnificent figure axe hold leg head throw defiance great black beard bristle straight front say word fibre body brace struggle howl hound rise loud clearer marsh run forward throw open door keep dog cried lesage agony apprehension fool chance kill leash leash can save think run free may escape lesage cower table agonised eye fix blue-black square door man befriend still sway body singular half-smile face skinny hand twitch frill shirt conjecture hold weapon conceal toussac stand open door much fear loathe could take eye gallant figure much occupy singular drama impending fate three man cottage thought own fortune pass completely mind mean stage terrible all-absorbing drama play crouch squalid recess sole spectator could hold breath wait watch suddenly become conscious could three see invisible read tense face stare eye toussac swing axe shoulder poise blow lesage cower put hand eye open door ceased swinge spindle leg sit little brown image edge box moist pattering foot yellow streak shoot doorway toussac lash see english cricketer strike ball aim true bury head hatchet creature s throat force blow shatter weapon weight hound carry backwards floor roll hairy man hairy dog growl worry bestial combat fumble animal s throat could see give sudden sharp yelp pain rending sound tearing canvas man stagger hand drip tawny mass blotch crimson lie motionless floor now cried toussac voice thunder now rush hut lesage shrink corner frenzy fear whilst toussac kill hound now raise agonised face wet dip basin cry must fly charles hound leave police may still escape same imperturbable face motionless save rhythm jaw muscle walk quietly close door think friend lucien say quiet voice stay lesage look amazement gradually replace terror pallid feature understand charles cry oh think say smile may here few minute hound slip leash see leave marsh sure come here cottage sure come here let fly darkness may escape shall stay madman may sacrifice own life mine stay wish part run door foolish helpless flapping hand sprang front determine gesture authority young man stagger blow fool say companion poor miserable dupe lesage s mouth open stand stare knee bent spread-fingered hand most hideous picture fear see charles stammer hawk word say smile grimly police agent time very soul society inmost council lead oh charles heart think hear come charles let pass beg implore let pass granite face shake slowly side side toussac dog cripple toussac might friend toussac vigorous thin little fellow good lucien destine trophy bow spear must reconcile fact lesage slap forehead assure dream police agent repeat charles police agent think would surprise most republican none advance enough often gather charles listen philosophy sibylle too n't tell sibylle police spy also joke charles say joke man relax grim feature eye pucker amusement astonishment very flattering say confess think play part cleverly fault bungler unleash hound least shall credit make single-handed capture very desperate dangerous conspirator smile drily description prisoner emperor know reward friend add also punish enemy time hold hand bosom now draw show brass gleam pistol butt use say answer look s eye stay hut alive dead lesage put hand face begin cry loud helpless sobbing bad charles moan tell toussac kill man bow street also set fire house rue basse rampart now turn wish throw light proper moment very fine charles will think make public own defence can explain emperor still time prevent tell know really think right friend say draw pistol cock perhaps did little instruction two point very properly remark still time set right matter detail give live give dead think whole dead horrible see toussac tear throat hound make flesh creep creep now pity mingle disgust unfortunate young man fit nature life retired student dream poet drag strong will own part child could more incapable playing forgive trick catch selfish fear willing sacrifice fling ground flounder convulsion terror whilst terrible little companion cynical smile stand pistol hand play helpless panting coward cat might mouse read inexorable eye jest finger seem already tighten trigger full horror cold-blooded murder push open crazy cupboard rush plead victim come buzz voice clanking steel stentorian shout name emperor single violent wrench tear door hut hinge still blow hard open doorway could see thick cluster mount man plume slant mantle flap rain shine shoulder side light hut strike head two beautiful horse heavy red-toupeed busby hussar stand head doorway stand hussar man high rank could see richness dress distinction bearing boot knee uniform light blue silver tall slim light-cavalry figure suit marvel could admire way carry never deign draw sword shine side stand doorway glancing blood-bespattered hut stare occupant very cool alert expression handsome face pale clear-cut bristling moustache cut brass chin-chain busby say old man put pistol breast brown coat lucien lesage say hussar look disgust prostrate figure floor pretty conspirator say get grovel hound here gerard take charge bring camp young officer two trooper heel come clank hut wretched creature swooning drag darkness man call toussac kill hound escape lesage would get also prevent keep dog leash colonel lasalle think may congratulate hold hand speak turn abruptly heel hear general savary say look door toussac escape tall dark young man appear circle light cast lamp agitation handsome swarthy face show effect news quarter hour get dangerous man emperor will furious direction fly must inland ask general savary point understand information two monsieur name mention say abruptly can understand general savary answer sneer would tell cottage rendezvous decide last moment give mean track toussac let hound slip certainly think will answer emperor way manage business sir affair say general savary sternly meantime tell person seem useless conceal identity letter pocket would reveal name louis laval say proudly may confess think exaggerate own importance england think france wonder return quick march event france really forget existence young general savary least impressed aristocratic name jot notebook monsieur laval matter say spy blunder entirely chance will answer safe keep case want will certainly want say general savary meantime need trooper chase make personally responsible bring camp need see objection remain keep shall send require will emperor s order are paper cottage burn unfortunate duplicate excellent come lasalle minute count here let man scatter may still ride two tall soldier clank cottage take further notice companion hear sharp stern order jingling metal trooper spring saddle more instant later listen dull beat hoof die rapidly confused murmur little snuff-coloured champion door hut peer darkness come look usual dry sardonic smile young man say play pretty tableaux vivants amusement can thank nice seat front row parterre very deep obligation sir answer struggle gratitude aversion hardly know thank look singular expression ironical eye will opportunity thank later say meantime say stranger coast responsible safe keep can good follow will take place may sleep safety chapter vi secret passage fire already smoulder companion blow lamp take ten pace lose sight ill-omened cottage receive singular welcome home-coming wind soften fine rain cold clammy come drift sea leave find much loss first land companion walk brisk assure step evident guide landmark invisible part wet miserable forlorn bundle arm nerve jangle terrible experience trudge silence side turn mind occur young hear much political discussion elder england state affair france perfectly familiar aware recent elevation buonaparte throne enrage small formidable section jacobins extreme republican see effort abolish kingdom end transform empire indeed pitiable result frenzied striving crown eight fleurs-de-lis change high crown surmount cross ball hand follower bourbon company spend youth equally disappoint manner mass french people hail final step return chaos order contradictory motive more violent spirit party unite hatred napoleon fierce determination get rid mean hence series conspiracy most base england hence also large use spy informer part fouche savary responsibility safety emperor lie strange chance land french coast very same time murderous conspirator enable see weapon police contrive thwart outwit associate look series adventure wandering salt-marsh entrance cottage discovery paper capture conspirator long period suspense toussac s dreadful thumb chin finally move scene witness killing hound capture lesage arrival soldier could wonder nerve overwrought surprise little convulsive gesture frightened child chief think now fill mind relation dangerous man walk side conduct bearing fill abhorrence see depth cunning dupe betray companion read lean smiling face cold deliberate cruelty nature stand pistol hand whimpering coward outwit could deny own foolish curiosity place most hopeless position brave wrath formidable toussac order extricate evident also might make achievement more striking deliver two prisoner trooper true conspirator might find difficult prove inconsistent such conduct seem little yellow flint-stone man walk mile two silence ask suddenly meaning might hear dry chuckle darkness amuse abruptness directness question most amusing person monsieur monsieur let see say name laval quite monsieur laval impetuosity ingenuousness youth want know chimney jump chimney want know reason thing blurt question habit live people keep thought find very refresh motive conduct doubt save life say much oblige intercession most difficult thing world express gratitude person fill abhorrence fear halting speech instance ingenuousness accuse can thanks say coldly perfectly right think suit purpose let perish perfectly right think obligation would fail see hand stretch just overgrown puppy lasalle very honourable think serve emperor field battle risk life behalf come live danger consort desperate man know least slip would mean death notice fine clean-handed gentleman continue burst bitter passion dare more endure more toussac few kidney comrade lasalle childish cavalry charge undertake service marshal put render emperor press service daresay strike light monsieur monsieur laval quite curious name escape daresay take same view colonel lasalle question can offer opinion say know owe life intercession know reply might make evasion moment hear couple pistol shot distant shouting darkness stop few minute silent more must catch sight toussac say companion afraid too strong too cunning take know impression leave can tell will meet more dangerous man answer would avoid meet mean defend companion s dry chuckle show appreciate feeling absolutely honest man very common thing day say outbreak revolution embrace whole strength simple nature believe writer speaker tell convince little disturbance few necessary execution france become heaven earth centre peace comfort brotherly love good many people get fine idea head head mostly drop sawdust-basket time toussac true peace find war comfort grind poverty equality empire drive mad become fierce creature see idea devote huge body giant s strength destruction interfere ideal fearless persevere implacable doubt will kill part play to-night calm voice companion utter remark make understand boast say more courage need carry unsavoury trade play part beau sabreur lasalle pause little speak say miss chance certainly ought shoot struggle hound wound would tear bit over-boiled pullet perhaps leave salt-marsh time feel soft springy turf downland foot path rise dip curve low coast hill spite darkness companion walk great assurance never hesitate instant keep stiff pace welcome sodden benumbed condition young leave native place doubtful even daylight recognise countryside now darkness stupefy adventure could form least idea make certain recklessness take possession care little long could gain rest shelter stand need know long walk know doze woke doze again whilst still automatically keep pace comrade last arouse come dead stop rain cease moon still obscured heaven clear somewhat could see little distance direction huge white basin gape front make deserted chalk quarry bramble ferns grow thickly edge companion stealthy glance make sure observe pick way scattered clump bush reach wall chalk skirt distance squeeze cliff bramble come last spot further progress appear impossible can see light ask companion turn look carefully direction unable see never mind say first will follow way instant turn swing pluck tangle bush bar way turn square dark opening white glimmering wall front small entrance grow large say hesitate instant whither strange man lead did live cave wild beast trap lure moon shine instant silver light black silent porthole look inexpressibly cheerless menacing turn good friend say companion must trust altogether trust disposal pass shall follow creep narrow passage low crawl hand knee crane neck could see black angular silhouette companion come pause entrance rustling branch snap twig faint light suddenly shut leave pitchy darkness hear scraping knee crawl come step say shall more room can strike light ceiling low arch could easily strike elbow touch wall side day slim lithe find difficulty make way onwards end hundred pace may hundred fifty feel hand dip front clamber instantly conscious pure air large cavity hear snapping companion s flint red glow tinder paper leap suddenly clear yellow flame taper first could see stern emaciate face grotesque carving walnut wood ceaseless fishlike vibration muscle jaw light beat full stand strangely dim halo darkness raise taper sweep slowly arm s length illuminate place stand find subterranean tunnel appear extend bowel earth high could stand erect ease old lichen-blotched stone line wall tell great age spot stand ceiling fall original passage block cutting make point chalk form narrow burrow come cutting appear quite recent mound debris trenching tool still lie passage companion taper hand start tunnel follow heel step great stone fall roof wall now obstruct path say grin shoulder see england never answer precaution device man adopt rough day long now rough day come again very useful know such place whither lead ask say stop old wooden door powerfully clamp iron fumble metal-work keep could see sharp snick door revolve slowly hinge steep flight time-worn step lead upwards motion close door head stair second wooden gate open similar manner daze come chalk pit now succession incident begin rub eye ask young louis laval late ashford kent dream adventure hero pigault lebrun massive moss-grown arch mighty iron-clamped door indeed dim shadowy background vision gutter taper sodden bundle sordid detail disarrange toilet assure too clearly reality swift brisk business-like manner companion occasional abrupt remark bring fancy ground more hold door open now close again pass find long vaulted corridor stone-flagged floor dim oil lamp burning further end two iron-barred window show come earth s surface more corridor pass several passage short winding stair head open door lead small comfortable bedroom presume will satisfy want to-night say ask good throw damp clothes snowy coverlet instant curiosity overcome fatigue much indebted sir say perhaps will add favour let know house must suffice to-night morning shall matter ring small bell gaunt shock-headed country man-servant come run call mistress retire suppose sir good two hour very good shall call morning close door echo step seem hardly die ear sink deep dreamless sleep youth fatigue can give chapter vii owner grosbois host good word noise room awake morning find standing side bed compose feature drab attire hard associate stir scene yesterday repulsive part play now fresh morning sunlight present appearance pedantic schoolmaster impression increase masterful benevolent smile regard spite smile more conscious whole soul shrink ease break companionship involuntarily form carry heap clothes arm throw chair bottom bed gather little tell last night say wardrobe present somewhat scanty fear inch great household bring few thing here may find fit here too razor soap powder-box will return hour toilet will doubtless complete find own clothes little brushing good avail offer extent ruffled shirt black satin cravat finish dressing look window room open blank wall host return look keenly scrutinising eye appear satisfy see will will very indeed say nod critical head time slight indication travel hard work costume more fashionable foppishness incroyable hear lady remark good taste now sir will kindly follow solicitude dress fill surprise soon forget shock await pass passage large hall seem strangely familiar full-length portrait father stand right front stand stare gasp astonishment turn see cold grey eye companion fix humorous glitter seem surprised monsieur laval say god s sake say trifle further place take answer break dry chuckle lay skinny brown hand wrist lead large apartment centre table tastefully lay low chair young lady seat book hand rise enter see tall slender dark face pronounce feature black eye extraordinary brilliancy even glance strike expression regard mean friendly sibylle say host word take breath lip cousin england louis laval dear nephew daughter sibylle bernac mother s brother charles bernac uncle bernac stammer idiot tell cry sorry chance quietly observe english education nephew might also hard stand friend comrade reason think personally interested will permit now welcome heartily france express regret reception rough sure sibylle will help atone smile archly daughter continue regard stony face look gradually spacious room weapon wall deer s head come dimly memory view oriel window too clump oak sloping park sea distance certainly see true own castle grosbois dreadful man snuff-coloured coat sinister plotter death's-head face man hear poor father curse often man oust own property instal place could forget also risk save night soul again tear gratitude repulsion seat table eat newly-found uncle mine continue explain point fail understand suspect instant set eye say old enough remember father young gallant very double may say flattery difference favour name handsome man betwixt rouen sea must bear mind expect many young aristocrat age wander coast surprise recognise last night never hear secret passage grosbois come vaguely childhood hear underground tunnel roof fall render useless precisely say uncle castle pass hand very first thing cut new opening end foresee troublesome time might use indeed repair might make escape mother father very much easy affair word recall hear could remember dreadful day lord country side chase wolf howl mob still cluster pier-head shake fist hurl stone remember too very man speak throw oil flame day fortune found ruin look find keen grey eye fix could see read thought mind must let bygone bygone say quarrel last generation sibylle represent new cousin say word take notice presence join name glance same hostile expression already remark come sibylle say father can assure cousin louis concerned family misunderstanding end very talk way father answer picture hang hall coat-of-arms see wall hold castle land heir lavals tell satisfy dark scornful eye fix wait reply father hasten intervene very hospitable tone greet cousin say harshly chanced louis heritage fall remind fact need reminding say injustice cry evident malignant scorn girl gall quick true can forget castle ground belong ancestor clod indeed could forget think harbour bitterness mistake own part ask good open career own sword never time could more easily more brilliantly cry uncle great thing happen world emperor s court will middle understand content serve wish serve country serve emperor country become chaos hear very easy service say cousin think would very much more comfortable england would much safe also girl say seem mean insult could imagine offend never meet woman conceive hearty rapid dislike could see remark offensive father look eye angry own cousin brave man more can say else could mention say ask never mind snap jump air man afraid rage may master may say more wish run room seem startle retort rise would follow toss head laugh incredulously suppose never meet uncle say few minute embarrassed silence never answer think now meet such question daughter father fill certain vague horror feel must even bad man take completely forfeit loyalty own dear silence sufficient answer say hesitate reply know come meet last night pass share s confidence think read aright now ask letter invite leave england come here did observe think two sinister word puzzle much warn come mean wish come here did think would harm sit silent few second afraid say too much answer come very unexpected afraid would harm think danger here sure advise leave lose instant danger again hesitate reckless motion throw prudence wind turn father say harm sagacity discover assure mademoiselle matter misjudge say happen interfere save life last night save life two conspirator plan chance discover conspirators look surprise would kill intervene interest harm awhile reason wish come castle grosbois very frank wish equally happen happen youth england affair heart cousin mine say appear strange last question come end serious conversation strange frankness begets frankness hesitate leave very good true girl world england say eugenie name eugenie choiseul niece old duke reply seem give cousin great satisfaction large dark eye shine pleasure very attach ask shall never happy see would give god forbid castle grosbois even cousin hold hand charmingly frank impulsiveness will forgive rudeness say see ally enemy hand still clasp father re-enter room chapter viii cousin sibylle could see uncle s grim face look keen satisfaction contend surprise sign sudden reconciliation trace recent anger seem leave address daughter spite altered tone notice eye look defiance distrust paper importance look say hour shall engage can guess louis would see old place again sure could good guide sibylle will take raise objection part overjoy proposal give opportunity learn more singular cousin mine tell much seem know much more meaning obscure warning give father frankly anxious know love affair two question press answer sweet coast-land air sweeter gale night walk old yew-lined path park castle look gable grey pinnacle oak-mullioned window ancient wing crenulated wall meurtriere window modern pleasant verandah veil honeysuckle show fresh little detail particularity make understand dear place become would still keep offer apology fact hostess visitor bitter say cuckoo take strange nest drive build make blush think father invite own house perhaps root here too long answer perhaps own good drive carve own fortune intend say emperor know camp here hear family still proscribe harm will boldly ask admit service say call usurper wish evil own part never hear say great noble expect would quite englishman cousin louis come here pocket full pitt s guinea heart treason meet hospitality english answer heart always french father fight quiberon let generation settle own quarrel say quite father s opinion judge father word deed say warn finger upraise cousin louis wish life conscience never let suspect say word set guard life gasp oh would stick cry kill mother say slaughter mean cold brutality break gentle heart now perhaps begin understand can talk fashion speak could see secret brooding year bitter resentment crush silent soul rise suddenly flush dark cheek gleam splendid eye realise moment tall slim figure dwell unconquerable spirit must think speak very freely know few hour cousin louis say speak freely own relative true never expect such term look forward come dread sorrow doubt show feeling father bring indeed answer fear presence unwelcome most unwelcome own sake mine say sake suspect tell father s intention might unfriendly mine ask surprise stop embarrassment tell heart s may tell hand also promise love may happiness attend say make come unwelcome thick english air dim wit cousin say shake stately head can speak freely now know plan would hateful must know father could marry would unite claim succession grosbois come might bourbon buonaparte could shake position think solicitude show toilet morning anxiety make favourable impression displeasure cold smile face see hand hand believe right cry right course right look watch now walk edge dry moat look sure enough little yellow face tone angle window see watch rise wave hand merrily now know save life say save say would suit plan good marry daughter wish live understand impossible poor cousin louis way guard return lavals must lie ensure none return word hers couple furtive yellow face still lurk window make realise imminence danger france reason take interest pass could make inquiry absolutely power memory tell ruthless dangerous man deal say must know affection already engage answer make most uneasy afraid afraid most afraid lucien man can stand way plan lucien name lightning flash dark night hear vagary woman s love possible spirited woman love poor creature see grovel last night frenzy fear now remember also see name sibylle fly-leaf book lucien sibylle inscription recall also uncle say aspiration lucien hot-headed easily carry say father see great deal lately sit hour room lucien will say pass fear forward may lead evil lucien student man world strong opinion politics wit s end silent tell terrible position lover place even hesitate quick intuition woman read doubt mind know cry understand paris god s sake tell know name lesage lucien lesage see stammer see arrive france last night see happen grip wrist anxiety cruel tell seem more cruel still keep silent look bewilderment uncle come close-cropped green lawn side merry clashing steel jingling spur walk handsome young hussar same charge prisoner commit night sibylle never hesitate instant set face blaze eye sweep father say lucien see impassive face wince moment passionate hatred contempt read eye will discuss future time say will know here now cry lucien gentlemen say turn young hussar sorry intrude little domestic difference attention will sure make allowance lieutenant tell prisoner last night very dear friend daughter s such family consideration prevent duty emperor make duty more painful would sympathy mademoiselle say young hussar cousin now turn understand take prisoner ask unfortunately duty will get truth whither take emperor s camp mademoiselle politics duty wield sword sit horse obey order gentleman will witness receive instruction colonel lasalle charge arrest tut tut child enough say uncle harshly insist know will tell monsieur lucien lesage seize concern plot life emperor privilege denounce would-be assassin denounce cry girl know set encourage hold try draw oh villain villain sin ancestor expiate compel call such man father uncle shrug shoulder say useless argue woman s tantrum hussar make would stroll embarrassing stand listen such word fury call stop witness never see such recklessness passion blaze dry wide-opened eye deceive never deceive cry know own conscience know may murder murder mother can never frighten accomplice proclaim republican might creep house estate belong now try make friend buonaparte betray old associate still trust send lucien death know plan cousin louis know also can assure just much chance agree d lie grave wife man lucien see pitiful poltroon prove would say say uncle coolly present return right mind will ashamed make public exposure weakness now lieutenant say message monsieur laval say young hussar turn contemptuously uncle emperor send bring camp boulogne heart leapt thought escape uncle ask good cry horse escort wait gate ready start instant nay can such very great hurry say uncle surely will wait luncheon lieutenant gerard emperor s commission sir carry such manner say young hussar sternly already waste too much time must way five minute uncle place hand arm lead slowly gateway cousin sibylle already pass matter wish speak time short will forgive introduce preamble see cousin sibylle behaviour morning such prejudice can assure very amiable girl speak just now mention plan conceive confess can imagine more convenient unite order settle question branch family shall hold estate unfortunately say objection pray fact cousin s hand just learn promise need hinder say sour smile will undertake never claim promise fear english idea marriage love convenience case scheme question own affection pledge young lady england look wickedly corner grey eye think louis say sibilant whisper menace serpent s hiss derange plan impunity matter choice grip sleeve wave hand satan may show kingdom principality look park cry field wood look old castle father live eight hundred year say word more flash memory little red-brick house ashford eugenie s sweet pale face look laurel bush grow window impossible say must manner make comprehend really face darken anger persuasion change instant menace know might wish last night say would never put finger save glad hear say answer make easier say wish own way more just say free bond gratitude hold doubt would more cry will wish more heartily still finish very sir own way will mine shall see come good end group hussar stand horse head gateway few minute pack scanty possession hasten corridor chill strike suddenly heart thought cousin sibylle could leave alone grim companion old castle tell very life might stake stop perplexity suddenly patter foot run good-bye cousin louis cry outstretched hand think say father explanation quarrel thank god cry chance get beware will injury can may bad can leave here power fear more reason avoid call cousin louis good-bye god chapter ix camp boulogne uncle still stand castle gateway very picture usurper own old coat-of-arms bend argent three blue martlets engrave stone side give sign greet mount large grey horse await look thoughtfully down-drawn brow jaw muscle still throb stealthy rhythmical movement read cold settled malice set yellow face stern eye own part spring readily enough saddle man s presence first loathsome right glad able turn stern quick order lieutenant jingle clatter trooper journey glance black keep grosbois sinister figure stand look gateway see head white handkerchief gleam instant last greeting gloomy meurtriere window again chill run think fearless girl hand leave sorrow clear mind youth tarnish breath glass could carry heavy heart lightfooted horse sweet air white glimmering road wind sea left lie great salt-marsh scene adventure could even see fancy dull black spot distance mark position terrible cottage little cluster house show position etaples ambleterre fishing village whilst could see point seem last night glow half-forged red-hot sword-blade now white snow-field camp great army little dim cloud water stand land spend day pleasant homely land will always rank own affection now turn attention sea hussar ride form could perceive guard escort save patrol last night first famous soldier napoleon see admiration curiosity look man win world-wide reputation discipline gallantry appearance mean gorgeous dress equipment much more modest east kent yeomanry ride saturday ashford stained tunic worn leather rough hardy horse give very workmanlike appearance small light brown-faced fellow heavily whisker moustached many wear ear-ring ear surprise even young most boyish-looking bristle hair second look perceive whisker form lump black wax stick side face tall young lieutenant notice astonishment gaze boyish trooper say artificial sure enough can expect lad seventeen hand can spoil appearance regiment parade girl s cheek rank melt terribly warm weather lieutenant say hussar join conversation freedom characteristic napoleon s troop caspar year two will dispense know perhaps will dispense head also time say corporal front laugh manner england would mean court-martial seem survival revolution officer private leave very familiar footing increase doubt freedom emperor would chat old soldier liberty would allow take uncommon thing shower chaff come rank direct own commanding officer sorry say also very unusual thing shower bullet come also unpopular officer continually assassinate own man battle montebello know officer exception lieutenant belong th demi-brigade shoot relic bad time emperor gain more complete control good feeling establish history army time prove rate high efficiency could maintain flog still use prussian english service show first time great body man could induce act sense duty love country hope reward fear punishment french general could suffer division straggle would face country certainty would concentrate day battle prove soldier worthy trust thing strike curious hussar pronounce french utmost difficulty remark lieutenant ride side ask foreign country man recruit could perceive frenchmen faith must let hear say say would answer thrust sabre premier regiment french cavalry first hussar bercheny true man recruit alsace few can speak german good frenchman kleber kellermann come same part man pick officer add pull light moustache are fine service swagger vanity fellow amuse cock busby swing blue dolman hang shoulder sit horse clatter scabbard manner tell boyish delight pride regiment look lithe figure fearless bearing could quite imagine more justice frank smile merry blue eye assure would prove good comrade take observation suddenly place hand knee ride side side trust emperor displeased say very grave face can think can answer come england put service disposal report present last night hear presence den thief very anxious bring perhaps wish guide england doubt know way island hussar s idea island seem limit little patch lie norman breton coast try explain great country much small france say shall know presently conquer say camp shall probably enter london wednesday evening else thursday morning week plunder town army corp take possession scotland ireland serene confidence make smile know can ask oh say emperor arrange army prepare brave man will fight would use emperor say simple answer understand first time absolute trust confidence soldier leader feeling fanaticism strength religion never mahomet nerve arm believer strengthen pain death more absolutely little grey-coated idol worship choose more point assert indeed humanity would find million grant claim hear stout gentleman straw hat late day may find hard understand see mangled soldier still die breath cry turn livid face pass would realise hold mind man ask lieutenant presently jerk thumb distant cloud water spend life stay such good fighting french service father drive country aristocrat death could offer sword emperor miss great deal doubt shall still plenty fine war think english will offer battle doubt fear understand emperor person come would throw arm hear fine woman woman beautiful say time square shoulder puff chest curl end little yellow moustache will escape boat mutter last could see still picture little island imagination could see might remain say hussar bercheny can set whole population running woman man doubt observe very fine body man officer pick service senior hardly same standard rest self-confidence officer seem more own age ask see service moustache bristle indignation question look severe eye good fortune present nine battle sir more forty skirmish say also fight considerable number duel can assure always ready meet even civilian may wish put proof assure very fortunate young see much ill-temper vanish quickly come explain serve hohenlinden campaign moreau napoleon s passage alps campaign marengo army little time name etienne gerard will unfamiliar say believe may claim hero two little story soldier love tell camp fire will hear duel six fencing master will tell single-handed charge austrian hussar graz bring silver kettledrum crupper mare can assure accident present last night colonel lasalle very anxious sure prisoner might make turn poor chicken-hearted creature hand provost-marshal toussac seem man breed could ask good sword-point escape catch sight fire pistol two know bog too could follow will prisoner ask lieutenant gerard shrug shoulder very sorry mademoiselle cousin say fine girl love such man many gallant soldier country side hear emperor weary endless plottings example will make whilst young hussar talk canter broad white road now quite close camp could see lie arrangement regiment brigade approach lie high ground could see canvas city interminable line picketed horse park artillery swarm soldier centre clear space very large tent cluster low wooden house middle tricolour banner wave emperor s quarter small tent headquarters general ney command corp understand several army dot dunkirk north most southerly emperor inspect turn main body contain most pick troop see most especially now empress court come pont briques present moment add hushed voice point great white tent centre road camp run considerable plain cover body cavalry infantry engage drill hear much england napoleon s troop feat appear extraordinary imagination prepare man very striking appearance matter fact ordinary infantry line blue coat white breech gaiter quite little fellow even high brass-covered hat red plume could make very impose spite size tough wiry eighteen month camp train high pitch perfection rank full veteran under-officers see much service general command never equal ability mean foe lie menace eye fix distant cliff england pitt able place first navy world two shore history europe might very different to-day lieutenant gerard see interest gaze manoeuvre troop good enough satisfy curiosity such approach road journey fellow black horse great blue rug croup cuirassier say heavy can raise more trot charge manage shall brigade chasseurs hussar follow advantage civilian inspect ask civilian general st cyr call spartan rhine opinion simplicity life dress part good soldier would wear uniform simple blue ride coat such see st cyr excellent officer popular seldom speak sometimes shut day end tent play violin think soldier none worse enjoy glass good wine smart jacket few brandenburg chest part know would tell harm soldiering see infantry leave man yellow facing precisely oudinot s famous grenadier grenadier red shoulder-knots fur hat strap knapsack imperial guard successor old consular guard win marengo eighteen hundred get cross honour battle th line name terrible th light infantry come pyrenees know good marcher great rascal army light cavalry green horse chasseurs guard sometimes call guides say emperor s favourite troop make great mistake prefer hussar bercheny cavalry green pelisse also chasseurs can tell here regiment colonel handle admirably move flank open column half-squadrons wheel line charge could now monsieur laval here gate camp boulogne duty take straight emperor s quarter chapter x ante-room camp boulogne contain time hundred fifty thousand infantry fifty thousand cavalry population second paris city france divide four section right camp left camp camp wimereux camp ambleteuse whole mile depth extend seashore length seven mile land side open sea side fringe powerful battery contain mortar cannon size never see battery place edge high cliff lofty position increase range enable drop missile deck english ship pretty sight ride camp man more year possible decorate ornament tent most little garden front sun-burned fellow might see pass kneel shirt-sleeve spud watering-can midst flower-bed sit sunshine opening tent tie queue pipe-clay belt polish arm hardly bestow glance pass patrol cavalry come direction endless line form street name print board thus pass rue d'arcola rue kleber rue d'egypte rue d'artillerie volante find great central square headquarters army situate emperor time use sleep village call pont briques four mile inland day spend camp continual council war hold here also minister general army corps scatter coast come thither make report receive order consultation plain wooden house construct contain very large room three small pavilion observe serve ante-chamber house seek audience emperor might assemble door strong guard grenadier announce napoleon s presence guardian sprang horse sign follow example officer guard take name return accompany general duroc thin hard dry man forty formal manner suspicious eye is monsieur louis laval ask stiff smile bow emperor very anxious see longer need lieutenant personally responsible bring safely general very good may come prefer pass huge tent unfurnished save row wooden bench side number man naval military uniform seat numerous group stand chat subdued tone end door lead imperial council chamber now see man official dress walk door scratch gently nail instantly open slip discreetly close softly whole assembly hang air court camp atmosphere awe reverence more impressive affect bluff soldier sailor emperor seem formidable distance find even more overwhelming now close hand need fear monsieur laval say companion good reception know general duroc s manner cursed court emperor smile smile flunkey red velvet coat emperor frown look face man wash imperial plate will see frown reflect bad plain-witted man may never find earn frown smile wear shoulder-strap lieutenant side squadron good horse knee sabre clank stirrup-iron monsieur talleyrand s grand hotel rue saint florentin hundred thousand livres income still wonder hussar could right smile duroc greet could mean emperor s intention friendly very tall handsome young man brilliant uniform come spite change dress recognise general savary command expedition night monsieur laval say shake hand very pleasantly hear doubt fellow toussac escape really anxious seize evidently mere dupe dreamer shall shall keep very strict guard emperor s person master toussac man despise seem feel great rough thumb chin answer think very dangerous man indeed emperor will see presently say savary very busy morning bid say audience smile pass assuredly get whisper gerard good many man here would risk savary address address emperor certainly attention friend here monsieur talleyrand come singular-looking person shuffle direction man fifty year age largely make shoulder chest stoop good deal limp heavily leg walk slowly lean silver-headed stick sober suit black silk stocking same hue look strangely staid brilliant uniform surround spite plain dress expression great authority shrewd face draw bow salute move tent monsieur louis laval say stop front cold grey eye play head heel bow coldness share dislike father use profess unfrocked priest perjured politician manner polished engaging hard hold know cousin rohan very indeed say two rascal world quite serious present believe relate cardinal montmorency laval also old friend mine understand offer service emperor come england purpose sir meet little adventure immediately arrival understand hear story worthy police agent two jacobin lonely hut see danger emperor expose may make more zealous service uncle monsieur bernac castle grosbois know see yesterday very useful servant emperor incline head downward ear more congenial service will find monsieur laval bow whisk tap way tent again friend certainly destine great say hussar lieutenant monsieur talleyrand waste smile bow promise know way wind blow fly kite foresee shall ask interest get captaincy english campaign council war end speak inner door end great tent open small knot man come dress dark blue coat trimming gold oak-leaves mark marshal empire man hardly reach middle age army might consider fortunate gain command regiment continuous war open system rule seniority yield merit open rapid career successful soldier carry curved cocked hat arm now lean sword-hilts fall little circle chat eagerly man family ask hussar same blood rohans montmorencies understand will understand change country tell man emperor great country waiter wine smuggler cooper barrel house painter trade give murat massena ney lannes aristocrat name thrill eagerly ask point famous soldier oh many famous soldier room say add twist moustache may junior officer here rise high ney right see man close-cropped red hair large square-jowled face such see english prize-fighter call peter red sometimes red lion army say companion say brave man army can admit brave people could mention still undoubtedly very good leader general ask carry head side general lannes carry head left shoulder shoot neck siege st jean d'acre gascon fear give ground accuse countryman little talkative quarrelsome monsieur smile mistake think perhaps say might amuse monsieur think possibly mean gascons really quarrelsome contend mild race france opinion always ready uphold way may suggest say lannes very valiant man occasionally perhaps trifle hot-headed man auguereau look interest hero castiglione take command occasion napoleon s heart spirit fail man judge would shine war peace long goat s face brandy nose look spite golden oak-leaves just such long-legged vulgar swagger foul-mouthed old soldier barrack-room can show old man sudden promotion come too late change always corporal prussian guard hat french marshal rough fellow say gerard answer remark emperor warn wish soldier army rapp lefebvre big boot clanking sabre too much empress s drawing-room tuileries vandamme also dark man heavy face heaven help english village find quarter get trouble break jaw westphalian priest could find second bottle tokay murat suppose murat black whisker red thick lip brown egypt face man word see rave front brigade light cavalry plume toss sabre flashing would wish see finer know square grenadier break scatter very sight egypt emperor keep arab would look little general fine horseman swordsman opinion lasalle light cavalry officer man will follow murat stern-looking man lean oriental sword oh soult most obstinate man world argue emperor handsome man junot bernadotte lean tent-pole look interest extraordinary face adventurer start musket knapsack rank content baton marshal pass grasp sceptre king might say fellow gain throne spite napoleon aid man look singular pronounced feature swarthiness proclaim spanish origin must read flashing black eye huge aggressive nose reserve strange destiny fierce masterful man surround emperor none great gift none also ambition more distrust jules bernadotte fierce masterful man auguereau boast fear god devil thrill cow pale smile black frown little man rule watch suddenly come assembly start hush such see boy school master enter unexpectedly open door headquarters stand master even sudden silence scramble foot bench feel know instantly present pale luminosity ivory face draw eye dress might plain hundred appearance would first would notice little plump heavy-shouldered figure green coat red collar cuff white well-formed leg sword gilt hilt tortoise-shell scabbard head uncover show thin hair ruddy chestnut colour arm flat cocked hat twopenny tricolour rosette already reproduce picture right hand hold little ride switch metal head walk slowly forward face immutable eye fix steadily measure inexorable very personification destiny admiral bruix know voice thrill never hear more harsh more menacing more sinister pucker brow light-blue eye glance swiftly sweep sabre here sire dark grizzled middle-aged man naval uniform advance throng napoleon take three quick little step menace fashion see weather-stained cheek sailor turn shade paler give helpless glance assistance come admiral bruix cry emperor same terrible rasping voice obey command last night could see westerly gale come sire know could hardly speak agitation know ship lee shore right judge sir cry emperor cold fury indignation conceive judgment place mine matter navigation sire matter tempest sire prove right still dare bandy word justice side hush great audience such heavy silence come many wait bated breath emperor s face terrible cheek greenish livid tint singular rotary movement muscle forehead countenance epileptic raise whip shoulder take step admiral insolent rascal hiss italian word coglione use observe feeling overcome french become more more foreigner moment seem slash sailor face whip latter take step clap hand sword care sire say few instant tension terrible napoleon bring whip sharp crack own thigh vice-admiral magon cry will future receive order connect fleet admiral bruix will leave boulogne twenty-four hour withdraw holland lieutenant gerard hussar bercheny companion s gauntlet sprang busby order bring monsieur louis laval castle grosbois here sire good may retire lieutenant salute whisked heel clatter whilst emperor s blue eye turn often hear phrase eye look pierce gaze really give feeling penetrate s inmost thought sternness melt read great gentleness kindness expression come serve monsieur laval sire time make mind own master sire father aristocrat sire supporter bourbons sire will find france now aristocrat jacobin frenchman work glory country see louis bourbon see sire insignificant-looking man sire think fine-looking man moment see hard gleam resentment change blue eye put hand pinch ear monsieur laval bear courtier say louis bourbon will find can gain throne write proclamation london sign louis part find crown france lie ground lift sword-point lift france sword also sire say talleyrand stand elbow napoleon look famous minister seem read suspicion eye turn secretary leave monsieur laval hand meneval say desire see council chamber inspection artillery chapter xi secretary emperor general official stream review leave gentle-looking large-eyed man black suit very white cambric ruffle introduce monsieur meneval private secretary majesty must get food monsieur laval say always emperor get food chance may many hour take meal presence fast also assure nearly faint hunger thirst emperor manage ask monsieur meneval such kindly human appearance already feel much ease oh man iron monsieur laval must set watch know work eighteen hour end take cup two coffee wear everybody even soldier can keep assure look very high honour charge paper time very try same sometimes eleven o'clock night monsieur laval write dictation head ache want sleep dreadful work dictate quickly can talk never repeat now meneval say suddenly shall stop here good night s rest just congratulate add shall continue dictation three to-morrow morning mean good night s rest hour meal monsieur meneval ask accompany unhappy secretary tent oh hour will observe see already long dinner time review review else will probably take attention else suddenly evening will occur dinner dinner constant instant will cry poor constant see must unfit eat time say secretary laugh discreet way man always oblige control emotion imperial kitchen say indicate large tent just headquarters here borel second cook door many pullet to-day borel monsieur meneval heartrending cry cook behold draw flap entrance show seven dish contain cold fowl eighth now fire turn hear majesty start review must put ninth manage say companion turn tent know twenty-three fowl get ready ask meal day call dinner eleven night care little eat drink will keep wait bottle chambertin red mullet pullet marengo satisfy need unwise put pastry cream table likely eat fowl curious sight halt exclamation astonishment groom canter very beautiful arab horse lane tent pass grenadier stand small pig arm hurl foot horse pig squeal vigorously scuttle horse canter change step mean ask jardin head groom break charger emperor s use first train cannon fire ear strike suddenly heavy object finally test pig throw foot emperor very firm seat very often lose reverie ride might very safe horse train see young man asleep door tent see would think present moment serve emperor seem very easy service wish service easy monsieur laval joseph linden foot exact size emperor s wear new boot shoe three day give master can see gold buckle pair present moment monsieur caulaincourt will join dinner tent tall handsome man very elegantly dress come greet rare find rest monsieur meneval very light task head household think more leisure time dinner emperor return here tent ready can see emperor return room can reach camp fare monsieur laval doubt will excuse own part excellent appetite cutlet salad relish hear talk companion full curiosity concern singular man genius elevate rapidly high position world head household discuss extraordinary frankness say england monsieur laval ask very good gather paper drive emperor frantic will insist read willing lie wager very first thing enter london will send cavalry detachment various newspaper office endeavour seize editor say laugh will issue long proclamation prove conquer england entirely good english very much own inclination perhaps emperor will allow english understand absolutely demand protestant ruler possible few little point differ holy church too bad too bad cry meneval look amuse frighten companion s audacity doubt state reason emperor tamper little mahomedanism daresay would attend church st paul s readily mosque cairo would ruler bigot emperor think think too much say caulaincourt gravely think much people france get way think know mean meneval see much answer secretary certainly encourage originality surround hear say many time desire mediocrity poor compliment must confess honour serve clever man court show cleverness pretend dull say caulaincourt bitterness many famous character remark conceal character remain minister clerk general superior aide-de-camp agent wonderful man middle many mirror reflect different side see financier call lebrun gendarme name savary fouche figure diplomatist call talleyrand see different figure really same man monsieur caulaincourt example arrange household can dismiss servant permission still always emperor play must confess meneval play else see clearly wonderful cleverness will let too friendly combine set marshal hardly two speaking term look davoust hate bernadotte lannes bessieres ney massena can keep sabre sheath meet know weak point savary s thirst money cambaceres s vanity duroc s bluntness berthier s foolishness maret s insipidity talleyrand s mania speculation many tool hand know own great weakness may sure use knowledge must work exclaim may say say meneval energy eighteen hour twenty-four week end preside legislative council faint desk will death just wear bourrienne will die post murmur hard hard also man france say caulaincourt very genius system order discipline renumbers chaos poor country find revolution would govern want govern else will understand napoleon could save longing fix secure come iron pillar man man day monsieur laval see now get can want good-humoured easy time get covet glance frighten woman walk street wolf people look pass face quite different craggy hollow-cheeked oblique menace gaze jaw pike oh little lieutenant buonaparte military school brienne singular figure man say see will sit throne kneel scaffold now look ten year exclaim ten year bring barrack-room tuileries bear could keep bourrienne tell little fellow brienne grand imperial manner would praise blame glare smile exactly now see mother monsieur laval tragedy queen tall stern reserve silent spring flow could see gentle spaniel-eyes secretary disturb frankness caulaincourt s remark can tell live very terrible tyranny monsieur laval say hardly venture discuss ruler frankly fact say would listen pleasure perhaps approval little frailty would human take quality ruler would ask man justify choice nation completely work hard subject general beloved soldier master beloved servant never holiday always ready work roof tuileries more abstemious eater drinker educate brother own expense very poor man cause even most distant relative share prosperity word economical hard-working temperate read london paper prince wales monsieur laval think come very comparison think long record brighton scandal london scandal newmarket scandal leave george undefended understand say emperor s private life public ambition english attack fact say caulaincourt emperor know know room enough world france england must supreme england crush could lie foundation permanent peace italy austria can crush again crush germany divide russia can expand south east america can take leisure find pretext louisiana canada world empire wait thing stop point opening tent broad blue channel snow-white gull distance sail blockading fleet think again see night light ship sea glow camp shore power land ocean face face whilst wait world stand see would come chapter xii man action meneval s tent pitch such way could overlook royal headquarters too absorb interest conversation emperor use entrance return review suddenly startle appearance captain dress green jacket chasseurs guard come say napoleon wait secretary poor meneval s face turn white beautiful ruffle spring foot hardly able speak agitation gasp oh misfortune monsieur caulaincourt must excuse hat sword come monsieur laval instant lose could judge terror meneval scene witness admiral bruix influence emperor exercise never ease always brink catastrophe encourage day rudely rebuff bully public slighted private spite singular fact remain love serve monarch love serve perhaps stay here say come ante-chamber still crowd people responsible must come oh trust offended could get see frightened companion scratch door open instantly roustem mameluke guard room pass considerable size furnish extreme simplicity paper silver-grey colour sky-blue ceiling centre imperial eagle gold hold thunderbolt spite warm weather large fire burn side air heavy heat aromatic smell aloe middle room large oval table cover green cloth litter number letter paper raise writing-desk side table green morocco chair curved arm sit emperor number official stand wall take notice hand small penknife whittle wooden knob end chair glance enter shake head coldly meneval wait monsieur meneval say can remember wait late secretary bourrienne enough excuse take report write absence make copy poor meneval take paper shake hand carry little side table reserve use napoleon rise pace slowly room hand big head stoop little forward certainly secretary observe write single document spatter whole place ink obvious twice use white kerseymere knee-breeches pen-wiper stand quietly roustem door take slight notice presence cry presently is ready meneval more secretary turn chair face more agitated please sire stammer matter now please sire find little difficulty read write tut tut sir see report sire forage cavalry horse napoleon smile action make face look quite boyish remind cambaceres meneval write account battle marengo think letter rough plan engagement incredible much difficulty appear read write document cavalry horse contain instruction admiral villeneuve concentration fleet obtain command channel give will read snatch paper quick impulsive way characteristic long fierce stare crumple hurl table will dictate say pace long room pour forth torrent word poor meneval face shine exertion strive hard put paper grow excite own idea napoleon s voice become shriller step faster seize right cuff finger same hand twist right arm singular epileptic gesture peculiar thought plan admirably clear even know matter could readily follow impress marvellous grasp fact enable speak confidence line-of-battle ship frigate sloop brig ferrol rochefort cadiz carthagena brest exact strength man gun name force english vessel equally finger end such familiarity would remarkable naval officer think question ship fifty man deal begin realise immense grasp capacious mind appear pay least attention seem really watch closely turn finish dictation appear surprised monsieur laval able transact naval business minister marine elbow rule know thing perhaps good bourbon same habit would now live fog england must majesty s memory order observe result system say drawer brain open could close seldom fail find want poor memory name date excellent fact face good deal bear mind monsieur laval example see little drawer full ship sea contain harbour fort france example may tell minister war read report coast defences able point omit two gun battery ostend brain-drawers regiment france drawer order marshal berthier clean-shaven man stand bite nail window bow emperor s question sometimes tempted believe sire know name man rank say think know most old egyptian grumbler say monsieur laval drawer canal bridge road manufacture detail internal administration law finance italy colony holland thing demand drawer own day monsieur laval france ask more ruler carry eight yard ermine dignity ride stag forest fontainebleau think helpless gentle pompous louis father take visit understand france convulsion suffering indeed require strong head think monsieur laval ask emperor halt moment fire grind dainty gold-buckled shoe burning log come very wise decision say answer question always way thinking true defend young englishman drink toast downfall inn village live remember incident could imagine reach ear impulse sire impulse cry tone contempt know people mean say thing impulse charenton thing doubtless impulse sane people risk life defend time hope feel stand france sire conversation still walk room twist right arm occasionally look eyeglass sight weak always need single glass indoors binoculars sometimes stop help great pinche snuff tortoise-shell box observe none reach nose drop finger waistcoat floor answer seem please suddenly seize ear pull considerable violence quite right friend say stand france just frederic second stand prussia will make great power world monarch europe will find necessary keep palace paris will come hold train coronation descendant spasm pain pass suddenly face god building will descendant hear mutter pass hand forehead seem frighten england approach invasion ask suddenly hear express fear get channel force truth say fear hear express l get soldier very jealous sailor always honour say very small army nearly man volunteer sire pooh conscript cry make motion hand sweep will land hundred thousand man kent sussex will fight great battle will win loss ten thousand man third day shall london will seize statesman banker merchant newspaper man will impose indemnity hundred million pound will favour poor expense rich shall party will detach scotland ireland give constitution will put superior condition england thus will sow dissension everywhere price leave island will claim fleet colony way shall secure command world france least century come short sketch could perceive quality hear remark napoleon mind could conceive large scheme same time evolve practical detail would seem bring bound possibility instant would wild dream overrun east schedule ship port store troop would need turn dream fact grip heart question same decision make strike straight enemy s capital soul poet mind man business first order combination may make man dangerous world think may purpose never purpose give object-lesson own capacity govern idea perhaps might turn influence emigre tell rate leave stand watch curious succession point give opinion few hour seem too large too small extraordinary mind instant arrangement winter cantonment two hundred thousand man discuss caulaincourt curtailing expense household possibility suppress carriage desire economical home make good show abroad say honour sub-lieutenant find could live very franc year would hardship extravagance palace must stop example see account cup coffee drunk day sugar franc coffee franc pound come sou cup would good make allowance coffee stable bill also too high present price fodder seven eight franc week enough horse stable two hundred will waste tuileries thus few minute would pass question milliard question sous management empire stable time time could observe throw little oblique glance ask think time wonder very much approval consequence now look see follow fortune bring many young nobility understand see very much monsieur laval say suddenly see method prepare enter service assuredly sire answer can very hard master say smile speak admiral bruix duty discipline necessary high low rank anger never rise here draw hand throat never permit cloud brain dr corvisart here would tell slow pulse patient fast eater sire say large-faced benevolent-looking person whisper marshal berthier ohe rascal rake doctor will forgive tell unwell die disease remedy eat too fast fault state allow more few minute meal remind must dinner hour constant four hour sire serve sire monsieur isabey sire doll shall see show man enter evidently just arrive long journey arm carry large flat wickerwork basket two day send monsieur isabey courier arrive yesterday sire travel paris model sire may lie table could first imagine mean see isabey open basket cram little puppet foot high dress most gorgeous silk velvet costume trimming ermine hanging gold lace presently designer take place table understand emperor extraordinary passion detail directly control court doll dress order judge effect gorgeous costume order grand functionary state occasion ask hold little lady hunt costume amaranth gold toque plume white feather empress s hunt sire waist lower say napoleon very definite opinion lady dress cursed fashion seem thing dominion can regulate tailor duchesne take three inch coat-tail army fleet france can prevent pick very gorgeous figure green coat grand master hunt sire berthier new costume red arch-chancellor violet grand chamberlain emperor much amuse child new toy form little group figure table might idea dignitary would look chat throw basket very good say david work very isabey will submit design court outfitter estimate expense may tell lenormand venture send such account last send empress shall see vincennes would think right monsieur laval spend twenty-five thousand franc single dress even mademoiselle eugenie choiseul was wizard man know could love affair clash army struggle nation look amazement fear pleasant boyish smile light pale face plump little hand rest instant shoulder eye bright blue amuse would turn dark thoughtful steel-grey moment excitement surprise tell little encounter englishman village inn still more surprised now tell certain young lady must certainly think very badly serve agent england know such important detail can conceive sire such trifle report instant remember certainly very modest young man hope will lose charming quality little time court think own private affair importance know sire name great-uncle cardinal laval montmorency precisely germany quite germany notre dame place first cousin duke rohan london london tuileries might asking wonder fall follower faithful bourbon would man make exile refuse offer return come here berthier take favourite ear caressing gesture peculiar could count rascal understand sire conversation carry voice make inaudible people room now listen berthier say drive would exile also sire diable least frank could exile sire dead sire napoleon begin laugh say berthier dull-witted say think pretty sure berthier fond reason own think would much value else now could say monsieur talleyrand would change very quickly new master change old genius know adapt emperor love more suddenly produce little scene sort make everybody very uncomfortable could tell awkward compromise question put present forget own fear might come interest reply famous diplomatist might make suggestion everybody know true stand lean black ebony stick bulky shoulder stoop forward amused smile face most innocent compliment address few title respect always meet napoleon equal term never condescend fawn flatter think desert sire enemy offer more give perfectly sure would really can answer sire offer make will very large see apart very nice hotel rue st florentin two hundred thousand pleased allow position first minister europe really sire put throne can see can position think pretty safe say napoleon look hard thoughtful eye way talleyrand must marry madame grand get rid can scandal court astounded hear delicate personal matter discuss public way also characteristic rule extraordinary man proclaim look delicacy good taste two fetter mediocrity attempt cripple genius question private life choosing wife discarding mistress young conqueror thirty-six claim right discuss finally settle talleyrand break more benevolent inscrutable smile suppose early association sire say instinct avoid marriage napoleon begin laugh forget sometimes really bishop autun speak say think perhaps interest enough pope ask return little attention give coronation show leniency matter clever woman madame grand observe listen attention talleyrand shrug rounded shoulder intellect woman always advantage sire clever woman compromise husband stupid woman compromise clever woman say napoleon is woman clever enough conceal cleverness woman france always danger cleverer man can understand heart head want influence monarch invariably ruin career look henry fourth louis fourteenth ideologist dreamer sentimentalist full emotion energy logic foresight look accurse madame stael look salon quartier st germain eternal clack clack clack give more trouble fleet england can look baby needlework suppose think very dreadful opinion monsieur laval easy question answer silent age become practical man say emperor will understand dare say think time stupid parisian say misalliance widow famous general beauharnais make marry unknown buonaparte beautiful dream nine inn single day s journey milan mantua write letter wife nine letter day become disillusioned monsieur learns accept thing could think beautiful young man must learn accept thing glamour romance bald dead thing life own face cloud old life perhaps charm emperor s crown never give may nine letter write day wayside inn bring more true joy treaty tear province neighbour sentiment pass face come sudden concise fashion own affair eugenie choiseul niece duc choiseul ask sire affianced sire shake head impatiently wish advance court monsieur laval say must commit such matter care likely can look indifference marriage emigre alliance enemy share opinion sire ta ta ta age opinion emigre blood vein will come marriage shall care monsieur laval wish come pont briques may present empress constant lady desire see majesty shall tell come later lady cry emperor smiling see many face camp moustache want name sire mademoiselle sibylle bernac cried napoleon must daughter old bernac grosbois way monsieur laval uncle mother s side may flush shame acknowledge emperor read feeling very savoury trade true can assure very necessary way uncle understand hold estate descend sire blue eye flash suspicion trust join service merely hope restore sire ambition make career proud thing say emperor find family merely perpetuate could restore estate monsieur laval thing come such pitch france begin restorations affair endless would shake public confidence more devoted adherent man hold land belong long serve uncle serve land must remain can young lady require show constant instant later cousin sibylle conduct room face pale set large dark eye fill resolution carry princess mademoiselle come here want ask emperor brusque manner adopt woman even woo sibylle glance eye meet instant feel presence renew courage look bravely emperor answer come sire implore favour father s daughter certainly claim mademoiselle wish ask father s name own implore sire spare life monsieur lucien lesage arrest yesterday charge treason student sire mere dreamer live world make tool design man dreamer cry emperor harshly most dangerous take bundle note table glance presume fortunate enough lover mademoiselle sibylle s pale face flush look emperor s keen sardonic glance examination here come confess see young man s character say worthy love implore spare sire ask impossible mademoiselle conspire two side bourbon jacobins hitherto too long-suffering encourage patience cadoudal d'enghien die bourbon quiet now must teach same lesson astonished still astonished passion brave pure cousin love cowardly low-minded man accordance strange law draw extreme nature hear emperor s stern reply last sign colour fade pale face eye dim despair tear gleam white cheek dew petal lily god s sake sire love mother spare cry fall knee emperor s foot will answer never offend again tut tut cried napoleon angrily turn heel walk impatiently room can grant ask mademoiselle say finish can decision high matter state affect intrusion woman jacobin dangerous late example must make shall faubourg st antoine hand more emperors set face firm manner show hopeless cousin persevere woman pleads lover would dare harmless sire death will frighten spare will answer loyalty ask impossible constant raise ground right monsieur laval say emperor interview can lead remove cousin room again turn face show even now hope abandon sire cry say example must make toussac could lie hand toussac dangerous man father lead lucien example must make example guilty innocent guilty hand could find napoleon think moment say lesage will forgive can day long ask week least respite week can find toussac time lesage will pardon will die eighth day enough monsieur laval remove cousin matter more importance attend shall expect evening pont briques ready present empress chapter xiii man dreams escort cousin sibylle presence emperor surprise find same young hussar officer wait command guard bring camp mademoiselle luck ask excitedly clank answer sibylle shake head fear much emperor terrible man brave indeed attempt charge unshaken square spend horse ask heart heavy mademoiselle unsuccessful boyish blue eye fill tear fair moustache droop such deplorable fashion could laugh matter less serious lieutenant gerard chance meet escort camp say cousin kind enough give sympathy trouble sibylle cry carry angel lucky man bless love trust may worthy turn cold proud instant throw doubt wretched lover hers know emperor can say heart soul poet too high-minded suspect intrigue fall victim toussac pity know murderer five time know also will peace france take cousin louis will help lieutenant tug moustache look jealous eye surely mademoiselle will permit help cry piteous voice may need say will come now will ask ride edge camp leave quick imperative way come charmingly sweet womanly lip grey horse come camp wait hussar soon saddle clear hut cousin turn alone now say understand can rely entirely say death cry gerard two brave man say smile give horse head canter downland direction grosbois part remain thought time wonder plan could head hope get track toussac woman s wit spur danger lover might perhaps succeed fouche savary fail last turn horse find young hussar still stare distant rider faith woman etienne keep repeat eye smile rider afraid emperor oh etienne here woman worthy little sentence keep mutter vanish hill become conscious last presence mademoiselle s cousin ask join know perfectly ready capture toussac excellent order save life lover struggle face young hussar more generous nature win sapristi will even will make happy cry shake hand extend hussar bercheny quarter see line picketed horse will send lieutenant etienne gerard will find sure blade always disposal let hear sooner good shake bridle youth gallantry line red toupet flow dolman spur twinkle heel four long day word come cousin quest hear grim uncle mine castle grosbois town boulogne hire such room thin purse could afford shop baker name vidal church st augustin rue vents last year strange impulse lead old tread more drag foot same spot sound crisp tread youth room still very picture plaster head jean bart use stand side table stand narrow window small detail young eye look conscious own heart feeling undergo much change little glass face long draw weary face age man window turn bare lonely people mighty host hundred fifty thousand man think grand army vanish shred cloud windy day sordid detail bourgeois lodging remain unchanged truly man humble want lesson teach nature first care choose room send grosbois poor little bundle carry ashore squally night english lugger use credit favourable reception emperor assurance employment give order obtain such wardrobe would enable appear discredit richly dress courtier soldier surround know whim plainly-dressed man company most luxurious time bourbon never period fine linen brave coat more necessary man would keep favour new court young empire can afford take grant morning fifth day receive message duroc head household attend emperor headquarters camp seat imperial carriage would disposal might proceed court pont briques present reception empress arrive show large entrance tent admit constant room emperor stand fire kick heel grate talleyrand berthier attendance meneval secretary sit writing-table monsieur laval say emperor friendly nod hear charming cousin sire answer fear effort will vain wish success reason fear miserable poet formidable same example sort must make darkness draw constant appear taper light candle emperor order twilight say doubt monsieur laval long residence england find also most home dim light think brain people must dense fog judge nonsense write accursed paper convulsive gesture accompany sudden outburst passion seize sheaf late london paper table ground fire heel editor cry guttural rasping voice hear first meet dirty man pen office will talk great powers europe enough freedom press would see establish paris talleyrand part see need paper moniteur government may make know decision people opinion sire say minister good open foe secret less dangerous shed ink blood matter enemy leave rave few paris paper long head five hundred thousand armed man ta ta ta cry emperor impatiently speak receive crown father late king even would intolerable government newspaper bourbon allow criticise now use swiss guard grenadier eighteenth brumaire would become precious national assembly time bayonet stomach mirabeau might settle whole matter later take head king queen blood hundred thousand people sit stretch plump white-clad leg fire blackened shred english paper red glow beat upwards beautiful pallid sphinx-like face face poet philosopher ruthless ambitious soldier hear folk remark two portrait emperor alike fault lie artist fact vary mood make different man prime feature become heavy see sixty year mankind can say repose never look more beautiful face dream illusion talleyrand say always practical cold cynical twilight now hear sound sea imagination begin work same hear music especially music repeat again again piece passaniello strange effect begin ossianise get large idea great aspiration such time mind always turn east swarm ant-heap human race alone possible very great renew dream think possibility drilling arm vast mass man precipitate europe conquer syria fate world really decide siege acre egypt foot already picture approach india mount elephant hold hand new version koran compose bear too late accept world s conqueror must claim divine alexander declare son jupiter question world grow old lose enthusiasm would happen make same claim monsieur talleyrand would smile hand parisian would write little lampoon wall appear address express thought aloud allow run most fantastic extravagant length call ossianising recall wild vague dream gaelic ossian poem always fascination meneval tell hour time sometimes talk strain most intimate thought aspiration heart courtier stand silence wait instant would return more practical incisive self great ruler say must power religion power sword more important command soul body man sultan example head faith army roman emperor position must incomplete accomplish present instant thirty department france pope more powerful universal dominion peace can assure world authority europe seat paris king many lieutenant hold crown central power france reign peace will establish many power equal strength must always lead struggle become predominant central position wealth history mark france power will control regulate germany divide russia barbarous england insular france remain begin understand listen friend england wrong declare long live little thirty-six year old artilleryman could possibly peace world drink coffee constant place small table elbow lean chair more still stare moodily red glow fire chin sink chest day say king europe will walk emperor france order hold train coronation will maintain palace paris city will stretch versailles plan make paris will show worthy love parisian none can forget turn gun know ready again make admire fear never make look treasure genoa picture statue venice vatican louvre spoil victory decorate must always change always chatter wave hat now would soon wave fist give talk wonder thing quiet dome invalides regilded keep thought mischief louis xiv give war louis xv give gallantry scandal court louis xvi give cut head help bring scaffold talleyrand sire always moderate least regret death less make room sire could hold talleyrand bear reach high always same remember arrange treaty campo formio young general thirty high vacant throne imperial arm commissioner s tent instantly spring step throw could endure think time know heart happen even day brother lucien live little room few franc week know perfectly day would come stand now prospect reason great hope clever school forty-second fifty-eight mathematics perhaps ability else truth always dream work encourage ambition thing inherit father weak stomach very young paris father sister caroline rue richelieu see king pass carriage would think little boy corsica take hat stare destine monarch france even feel carriage ought belong constant discreet valet bent whisper emperor course say appointment forget sire side room sire talleyrand berthier exchange glance minister begin move door can remain here say emperor light lamp constant carriage ready half-an-hour look draft letter emperor austria let observation talleyrand meneval lengthy report here new dockyard brest extract essential leave desk five o'clock to-morrow morning berthier will whole army boat seven will see can embark three hour monsieur laval will wait here start pont briques crisp order walk little swift step room see square green white leg frame instant doorway flutter pink skirt curtain close berthier stand bite nail talleyrand look slight raising bushy eyebrow meneval rueful face turn great bundle paper copy morning constant noiseless tread light candle sconce room hear minister whisper girl imperial opera say berthier is little spanish lady favour think here yesterday countess cottage ambleteuse must scandal court say talleyrand sour smile recall moral sentiment emperor reprove now monsieur laval add draw very much wish hear bourbon party england must hear view imagine chance success ten minute ply question show clearly emperor read aright determine come might side win still talk constant enter hurriedly look anxiety perplexity could imagine smooth imperturbable face good heavens monsieur talleyrand cry clasp unclasp hand such misfortune could expect constant oh monsieur dare intrude emperor empress come chapter xiv josephine unexpected announcement talleyrand berthier look silence trained feature great diplomatist live mask betray fact still capable emotion spasm pass cause mischievous amusement consternation berthier honest affection napoleon josephine run frantically door bar empress enter constant rush curtain screen emperor s room lose courage know stout-hearted man come run talleyrand advice too late now roustem mameluke open door two lady enter room first tall graceful smile face affable dignified manner dress black velvet cloak white lace neck sleeve wear black hat curling white feather companion short countenance would plain alert expression large dark eye give charm character small black terrier dog follow first lady turn hand thin steel chain lead mameluke attendant good keep fortune roustem say peculiarly sweet musical voice emperor very fond dog intrude quarter can less consult taste good evening monsieur talleyrand madame remusat drive cliff stop pass know emperor come pont briques perhaps already start expect find here imperial majesty here short time say talleyrand bow rub hand hold salon such salon pont briques capable evening emperor promise would set work favour presence wish could persuade work less monsieur talleyrand frame iron can continue way nervous attack come more frequently will insist noble martyr doubt present moment tell monsieur talleyrand expect instant majesty case shall sit await return monsieur meneval pity see paper desolate monsieur bourrienne desert emperor more take place come fire madame remusat insist know must cold constant come put rug madame remusat s foot little act thoughtfulness kindness empress endear really enemy france even most bitterly oppose husband consort first man europe lonely divorce woman eat heart malmaison always praise beloved know sacrifice emperor make ambition wife cost great struggle keen regret now sit fire same chair recently occupy emperor opportunity study person strange fate raise daughter lieutenant artillery first position woman europe six year old napoleon occasion see first forty-second year little distance discreet light courtier s flattery say might very pass thirty tall elegant figure girlish supple slimness easy natural grace movement inherit tropical west indian blood feature delicate hear youth strikingly beautiful most creole woman become passee early middle age make brave fight art ally attack time success such sit aloof dais drive past procession might still pass lovely woman small room good light crude pink white conceal sallow cheek become painfully harsh artificial own natural beauty still linger last refuge beauty eye large dark sympathetic mouth too small amiable most frequent expression smile seldom broaden laugh own reason prefer tooth see bearing dignified little west indian come straight loin charlemagne could improve walk glance sweep dress wave hand happy mixture sweetness woman condescension queen watch admiration lean forward pick little piece aromatic aloe wood basket throw fire napoleon smell burn aloe say never such nose can detect thing quite hide emperor excellent nose many thing say talleyrand state contractor find cost oh dreadful come examine account dreadful monsieur talleyrand escape will make allowance must exact young gentleman monsieur talleyrand think present minister explain few word receive emperor s personal service josephine congratulate most kindly sympathy ease mind know brave loyal man dreadful affair infernal machine always uneasy really safest time war assassin hate now understand new jacobin plot just discover same monsieur laval conspirator take say talleyrand empress overwhelm question hardly wait answer anxiety dreadful man toussac take cry hear young lady endeavour baffle secret police freedom lover reward success cousin imperial majesty mademoiselle sibylle bernac name france few day monsieur laval say josephine smile seem affair empire already revolving must bring pretty cousin emperor say pretty court present madame remusat will take note name empress stoop again basket aloe wood stand fireplace suddenly see stare hard little cry surprise stoop lift object carpet emperor s soft flat beaver little tricolour cockade josephine spring look hat hand imperturbable face minister monsieur talleyrand cry dark eye begin shine anger suspicion say emperor here hat pardon imperial majesty say say say leave room short time endeavour conceal cry quick instinct woman assure tell know empress s eye dart face face marshal berthier cry insist tell instant emperor slow-witted soldier stammer twist cocked hat know more monsieur talleyrand say emperor leave time door poor berthier more confused really imperial majesty can undertake say door emperor quit apartment josephine s eye flash heart shrunk think ask same dreadful question just time breathe prayer good saint ignatius always gracious family danger pass come madame remusat say gentleman will tell shall very soon find sweep great dignity curtained door follow distance few yard wait lady frightened face lagging unwilling step show perfectly appreciate situation indeed emperor s open infidelity public scene give rise notorious even ashford reach ear napoleon s self-confidence contempt world effect make careless think say josephine carry jealousy lose dignity restraint usually mark conduct give embarrassing moment talleyrand turn finger lip berthier agony apprehension continue double twist cock hat hold hand constant faithful valet venture intervene mistress fatal door majesty will resume seat shall inform emperor here say two deprecate hand outstretched is cry furiously see understand will expose will reproach perfidy let pass constant dare stand way allow announce majesty shall announce swift undulation beautiful figure dart past protesting valet part curtain throw open door vanish room seem creature full fire spirit flush break paint cheek eye gleam just anger outraged wife force way husband s presence woman change impulse full little squirt courage corresponding reaction cowardice hardly vanish sight harsh roar angry beast instant josephine come fly room again emperor inarticulate passion rave heel frightened begin run fireplace madame remusat wish form rearguard such occasion begin run also two pair startle hen come rustling flutter seat leave cower whilst emperor convulsed face torrent camp-fire oath stamp rage room constant shout is way serve sense discretion never privacy must eternally submit spy woman else liberty none josephine finish hesitation now none bring end would sure give good deal slip room least own embarrassment exceed interest emperor lofty standpoint care little presence many article furniture fact strange man s peculiarity just delicate personal scene privacy usually associate prefer public know reproach additional sting fall ear victim wife groom live dread hold ridicule infamy smile crowd amusement temper reflection might endure same exposure josephine take refuge woman s last resource cry bitterly graceful neck stoop knee two hand face madame remusat weep also pause hoarse scolding voice very hoarse raucous angry come soft hissing clicking sob sometimes fierce taunt would bring reply empress gentle reproof gallantry remonstrance excited fresh rush vituperation outburst throw snuff-box crash floor spoiled child would hurl toy morality cry morality make make morality man apart accept nobody s condition tell always josephine foolish phrase mediocre people wish fetter great apply will never consent frame conduct puerile arrangement society feeling sob empress great man make feeling decide shall interference place josephine submit fancy think quite natural allow latitude favourite device emperor s wrong point turn conversation get right work first explosion passion now assume offensive argument war instinct always attack look lenormand s account josephine say are aware many dress last year hundred forty less many cost much twenty-five thousand livres tell six hundred dress wardrobe many hardly use madame remusat know say true can deny dress napoleon will such monstrous extravagance could two regiment cuirassier fleet frigate money squander foolish silk fur might turn fortune campaign again josephine give permission order parure diamond sapphire lefebvre bill send refuse pay apply again shall march prison file grenadier milliner shall accompany emperor s fit anger tempestuous never very prolong curious convulsive wriggle arm always show excite gradually die look time paper meneval write automaton uproar come fire smile lip brow shadow depart excuse extravagance josephine say lay hand shoulder diamonds fine dress very necessary ugly woman order make attractive can need such purpose fine dress first see rue chautereine woman world attract will vex josephine make say thing seem unkind drive little pont briques see catch cold will come salon napoleon ask empress bitterest resentment seem vanish instant first kindly touch hand still hold handkerchief eye chiefly think conceal effect tear cheek will come carriage will follow see lady berline constant order embarkation troop berthier come here talleyrand wish describe view future spain portugal monsieur laval may escort empress pont briques shall see reception chapter xv reception empress pont briques small village sudden arrival court remain week cram visitor would very much simple come boulogne more suitable building good accommodation napoleon name pont briques pont briques word impossible permit carry wish army cook footman settle little place arrive dignitary new empire lady court admirer camp empress chateau accommodation rest quarter cottage good might wait ardently moment take comfort versailles fontainebleau empress graciously offer seat berline way village entirely forgetful apparently scene pass chat ask thousand personal question affair kindly curiosity doings most marked characteristic especially interested eugenie subject equally interested talk end rhapsody part little sympathetic ejaculation empress titterings madame remusat must certainly bring court cry kindly woman such paragon beauty virtue must allow waste english village speak emperor find know majesty know oh man hear diamond sapphire lefebvre give word know pay leisure see emperor know say monsieur laval say marriage affair josephine shake head groan serious monsieur laval capable single lady court marry week subject will listen argument bring extraordinary match way will speak emperor return paris will see can arrange still endeavour thank sympathy kindness berline rattle drive pull entrance chateau knot scarlet footman bearskin two sentry guards announce imperial quarter empress lady hurry prepare toilet evening show salon guest already begin assemble large square room furnish modestly sitting-room provincial gentleman would likely wall-paper gloomy furniture dark mahogany upholster fade blue nankeen numerous candle candelabrum table sconce wall give air festivity even sombre surroundings large central room several small card-table lay doorway drape oriental chintz number lady gentleman stand former high evening dress emperor give sanction latter equally divide civilian black court costume soldier uniform bright colour graceful drapery predominate spite lecture economy emperor very harsh lady dress manner would sustain brilliancy court prevail fashion give opening taste display simple classical costume die republic oriental dress take place compliment conqueror egypt lucretia change zuleika salon reflect austerity old rome turn suddenly many eastern harem enter room retire corner fear find none know pluck arm turn find look yellow inscrutable face uncle bernac seize unresponsive hand wring false cordiality dear louis say really hope meeting here bring grosbois can understand living paris can afford miss such opportunity show court can assure principally think hear splendid reception emperor take personal service speak make fully realise treat likely coax young emigre service convince lie none less bow utter few word cold thanks see still bear grudge pass day say really dear louis occasion own good chiefly heart young strong man louis profession see dangerous child estate take take sibylle charming girl must allow prejudice ill temper may show will confess reason annoy turn thing take hope hear now think good matter never think beg will discuss say curtly stand deep thought few moment raise evil face cruel grey eye mine settle say can bear grudge wish successor reasonable louis must acknowledge would now six foot deep salt-marsh neck break stand friend risk true own motive say very likely none less save bear ill will fault mine hold estate account could explain betray comrade daughter hate ill-used wife father regard source trouble salon empress place family quarrel merely shrug shoulder silent very sorry say good intention could advance few man france exercise more influence request make sir number personal article belong father sword seal deskful letter silver plate such thing short would wish keep memory glad will come grosbois night look thing choose wish take conscience will clear promise readily would would come ask eagerly tone voice arouse suspicion glance see exultation eye remember warning sibylle can come learn duty emperor settle shall come very good week perhaps week shall expect eagerly louis rely promise laval never know break unanswered squeeze hand slip crowd grow denser instant salon stand silence thinking sinister invitation uncle s hear own name look see caulaincourt brown handsome face tall elegant figure make way first entrance court monsieur laval say high-bred cordial manner feel lonely certainly many friend father here will overjoy make acquaintance father s son meneval tell gather know hardly even sight know marshal say see council emperor s tent ney red head lefebvre singular mouth bernadotte beak bird prey precisely rapp bullet head talk junot handsome dark man whisker poor soldier very unhappy ask man rise society etiquette terrify much more danger war can hear sabre clash big boot feel home stand cock hat arm pick spur lady train talk david s picture passaniello s opera prostrate emperor will even permit swear scruple own account tell soldier army courtier court poor fellow can help soldier time look rapp twenty wound endeavour exchange little delicate drollery young lady see say would pass very vivandiere make fly mamma scratch head can imagine offend beautiful woman white dress tiara diamond ask madame murat sister emperor caroline beautiful pretty sister marie see corner see tall stately dark-eyed old lady talk napoleon s mother wonderful woman source strength shrewd brave vigorous force respect know careful save wife small country gentleman corsica secret little confidence permanence present state thing always lay evil day emperor know amuse exasperate precaution murat suppose shall see ride kentish hop-field long famous soldier pause opposite shake hand companion elegant well-knit figure large fiery eye noble bearing make innkeeper s boy man would draw attention admiration assembly europe mop curly hair thick red lip give touch character individuality appearance redeem handsome face insipidity tell devilish bad country cavalry cut hedge ditch say road good field impossible hope soon monsieur caulaincourt man will settle gardener continue learn more watering-pot spud horse sabre army hear embark to-morrow know very will disembark again wrong side channel villeneuve scatter english fleet can attempt constant tell emperor whistle malbrook time dress morning usually come move very clever constant tell tune emperor whistle say murat laugh part think know difference malbrook marseillaise here empress charming look josephine enter several lady train whole assembly rise honour empress dress evening gown rose-coloured tulle spangle silver star effect might seem meretricious theatrical woman carry great grace dignity little sheaf diamond wheat-ear rise head sway gently walk could entertain more charmingly move people amiable smile set everybody ease kindly natural manner conviction give thoroughly ease amiable exclaim could help love family can resist say caulaincourt glance see murat hearing look face emperor s sister shock follow direction see malignant glance two beautiful woman follow empress walk room whisper titter maliciously madame murat turn mother stern old lady toss haughty head derision contempt feel napoleon theirs ought can bear think imperial majesty highness hate joseph lucien carry train coronation try trip emperor interfere oh real corsican blood very comfortable people get spite evident hatred husband s family empress appear entirely unconcerned ease stroll group guest kindly glance pleasant word tall soldierly man brown-faced moustached walk occasionally lay hand caressing motion arm son eugene beauharnais say companion son exclaim seem old two caulaincourt smile surprise know marry beauharnais very young fact hardly sixteen sit boudoir son bake egypt syria pretty bridge gap see tall handsome clean-shaven man just kiss josephine s hand talma famous actor help napoleon critical moment career emperor never forget debt consul contract really secret talleyrand s power lend napoleon hundred thousand franc set egypt now much distrust emperor can forget old kindness never know abandon friend forgive enemy serve may coachman drunk morning night gain cross marengo safe caulaincourt move speak lady again leave own thought turn extraordinary man present moment hero spoiled child nobler bad side alternate rapidly sooner make mind new revelation would destroy view drive fresh conclusion necessary france evident serve serve s country honour penance serve was worthy merely obedience might love esteem add question find difficult answer will never answer end time company now lose appearance formality even soldier seem ease many side room form table whist vingt-et-un own part quite entertain watch people beautiful woman handsome man bearer name hear previous generation now ring world immediately front ney lannes murat chat laugh freedom camp three two destine execute cold blood third die battle-field come shadow cast gloom cheery full-blooded life small silent middle-aged man look unhappy ill ease lean wall see great stranger address observation reply great good-will most execrable french n't happen understand english ask ve never meet living soul country oh understand very live most life surely english sir understand englishman france lock key breach treaty amiens english answer american name robert fulton come reception way can keep memory emperor examine invention mine will make great change naval warfare else ask curious american invention might reply very soon convinced madman idea make ship wind current mean coal wood burn nonsense float barrel full gunpowder would blow ship piece strike listen time indulgent smile now look point vantage old age can see warrior statesman room even emperor great effect history world silent american look drab commonplace gold-slashed uniform oriental dress suddenly conversation interrupt hush room such cold uncomfortable hush come roomful happy romp child grave-faced elder come chatting laughter die sound rustling card clicking counter cease room man woman rise foot constrain expectant expression face doorway pale face green coat red cordon white waistcoat say might behave occasion sometimes capable merry most talkative company consular imperial day hand might absolutely ferocious insulting observation come contact rule two extreme silent morose ill ease shoot curt little remark make uncomfortable always sigh relief would pass room occasion seem wholly recover storm afternoon look brooding eye lower brow chance very door glance fall come here monsieur laval say lay hand shoulder turn big gaunt man accompany room look here cambaceres simpleton say always say old family would never come would settle england huguenot see usual miscalculate here heir lavals come offer service monsieur laval now aide-de-camp beg keep wherever promotion indeed sense enough know own sweet sake emperor order encourage follow conscience approve sordid motive love country prompt now walk napoleon feel humiliated ashamed prisoner lead car captor soon else make ashamed conduct servant become manner outrageous say nature always first being resent courtesy gallantry man accustom disguise woman fact weak sex emperor louis xiv feel even temporary conventional attitude humility woman too great condescension own absolute supremacy chivalry condition society refuse accept soldier amiable enough nod joke sister also say few word tone drill sergeant pair recruit empress join ill-humour come head wish would wear wisp pink head josephine say pettishly woman think dress can even moderation taste see again such thing will thrust fire shawl day hard please napoleon day can abide will certainly change offend say josephine admirable patience emperor take few step people form lane pass stop look shoulder empress often tell josephine can tolerate fat woman always bear mind napoleon madame chevreux present surely napoleon madame very fat fat prefer see pause young lady blue dress knee seem give way terrible emperor transfix search eye mademoiselle bergerot old twenty-three sire time marry woman marry twenty-three marry poor girl appear incapable answering empress gently remark young man question address oh difficulty say emperor must look find husband turn horror find eye fix question gaze face find wife also monsieur laval say shall see shall see name quiet refined man black gretry musician remember see hundred time can never recall name joseph chenier course see tragedy forget name good write poetry sire permission dedicate last volume very likely time read pity poet now france deed last few year would give subject homer virgil seem can create kingdom poet consider great french writer racine sire blockhead corneille infinitely great ear metre triviality kind can sympathise spirit poetry conscious corneille great poet would make prime minister good fortune live epoch intellect admire knowledge human heart profound feeling write present write tragedy henry iv sire will sir too present day will politics stage write play alexander name pitch same person already address still gretry musician say meekly emperor flush instant imply rebuke say pass several lady stand door card-room madame say hope behave last hear paris doings furnish quartier st germain good deal amusement gossip beg majesty will explain mean say spirit couple name colonel lasalle foul calumny sire very possibly awkward many calumny cluster person certainly most unfortunate lady respect scandal general rapp s aide-de-camp must come end name continue turn mademoiselle perigord age twenty very thin elbow red god madame boismaison never see same grey gown red turban diamond crescent never wear sire same weary sight let never see again monsieur remusat make good allowance spend sire hear put carriage give money hoard bank give may keep fitting appearance let hear carriage coach-house return paris junot rascal hear gamble lose most infernal run luck sire say soldier give word ace fall four time run ta ta child sense value money much owe forty thousand sire lebrun see can toulon thousand thanks sire tut rapp lasalle spoiled child army more card rascal low dress madame picard spoil even pretty woman inexcusable now josephine room can come hour read sleep tired to-night come salon desire help welcome entertain guest can remain here monsieur laval presence will necessary send order door close long sigh relief empress waiter negus friendly chatter begin more click counter rustle card just come help entertainment chapter xvi library grosbois now friend come end singular adventure encounter arrival france adventure might interest introduce figure emperor eclipse completely sun eclipse star even now see year old man s memoir emperor still true tradition will brook opposition draw word deed feel own poor story withers story excuse describe first most vivid impression serve purpose must bear now tell expedition red mill befell library grosbois two day pass reception empress josephine remain time allow cousin sibylle might save lover capture terrible toussac own part very anxious save craven lover hers handsome face belie poor spirit lonely beautiful woman strong will loyal heart touch feeling feel would help even own good judgment desire mixture feeling late afternoon see general savary enter little room lodge boulogne glance flushed cheek triumphant eye tell confident own success tell would find cousin louis cry come straight say would help taking mademoiselle insist use soldier say savary shrug shoulder cry vehemence discretion sight soldier would fly hiding-place would never able follow can afford run risk too much already stake such affair three man useful thirty say savary case employ more say friend lieutenant lieutenant gerard hussar bercheny quite more gallant officer grand army etienne gerard three monsieur laval equal adventure disposal tell mademoiselle toussac hide hide red mill search assure search two day come know jeanne portal love watch six day last night steal red mill basket wine fruit morning see eye sweep country side read terror see twinkle bayonet sure toussac mill see own eye case instant lose cry savary know boat coast likely slip dark make escape england red mill can see surround country mademoiselle right think large body soldier would warn escape propose ask meet south gate camp hour s time dress might gentleman travel high road shall see gerard shall adopt suitable disguise bring pistol most desperate man france shall horse disposal set sun lie dull red western horizon white chalk cliff french coast flush pink find more gate boulogne camp sign companion tall man dress blue coat brass button small country farmer tighten girth magnificent black horse whilst little slim young ostler wait roadside hold bridle two recognise pair horse ride first come camp answer smile keen handsome face ostler see swarthy feature savary broad-brimmed hat farmer think may travel fear excite suspicion say crook straight little gerard now shall push way may find too late life share adventure somehow ride stand water could dimly see loom english coast suggestion dreamy village hum bee pealing sunday bell think long white high street ashford red brick house inn great swinging sign life spend peaceful surroundings now here spirit horse knee two pistol peep holster commission whole future might depend arrest most redoubtable conspirator france wonder look many danger many vicissitude still evening ride short crisp turf stand most clearly memory become blase adventure become blase else world can give save simple joy home taste full relish such expedition must approach hot blood youth still throb s vein route leave upland boulogne lie skirt desolate marsh wander inland plain fern bramble familiar black keep castle grosbois rise left guidance savary strike right sunken road shoulder hill further slope see old windmill black evening sky upper window burn red spot blood last ray setting sun close door stand cart full grain sack shaft point downwards horse graze distance gaze woman appear stared hand eye see say savary eagerly sure enough guard let take road wind hill will see very door gallop forward suggest ground too cut long way safe long road can tell traveller walk horse path unconcerned air could assume sharp exclamation make glance suddenly woman stand hillock roadside gaze face rigid suspicion sight military bearing companion change fear certainty instant whip shawl shoulder wave frantically head hearty curse savary spur horse bank gallop straight mill gerard heel just time still hundred pace door man sprang gaze head whisk way could mistake huge bristling beard broad chest rounded shoulder toussac glance show would ride could get spring mill close heavy door clang window gerard window cried savary small square window open basement room mill young hussar disengage saddle fly clown hoop franconi s instant later open door blood stream face hand flee stair say need hurry can pass say savary spring horse carry first line entrenchment most gallantly lieutenant gerard hope hurt few scratch general more get pistol miller here say squat rough little fellow appear open doorway mean brigands enter mill fashion sit read paper smoke pipe coltsfoot custom time evening suddenly word man come fly window cover glass open door friend ve trouble enough lodger day three more turn conspirator toussac house toussac cry miller kind name maurice merchant silk man want come emperor s name miller s jaw drop listen n't know offer good price bed ask more question day can expect certificate character lodger course matter state interfere justice quiet gentleman enough letter just now letter careful say rascal own head may find way sawdust basket woman bring can tell know talk madman make blood run cold hear s swear will murder shall very glad see last now gentleman say savary draw sword may leave horse here window forty foot can escape will see pistol prime shall soon bring fellow term stair narrow winding make wood lead small loft light slit wall remains wood litter straw show toussac spend day sign now evident ascend flight step climb find way bar heavy door surrender toussac cried savary useless attempt escape hoarse laugh sound door man surrender will make bargain small matter business to-night will leave alone will give solemn pledge surrender camp to-morrow little debt wish pay to-day understand owe ask impossible would save great deal trouble can grant such request must surrender ll work first come come can escape put shoulder door now hot flash pistol keyhole bullet smack wall hurl door massive rotten age splinter rend give way rush weapon hand find empty room devil get cried savary glare top room square empty space few corn-bags litter further side open window lie pistol still smoke discharge rush crane head simultaneous cry astonishment escape distance ground great could survive fall toussac take advantage presence cart full grain-sacks describe lain close mill shorten distance give excellent mean break fall even shock tremendous look lie pant heavily top bag hear cry look shake fist defiantly roll cart spring savary s black horse gallop great beard fly wind untouched pistol bullet try bring fly creak wooden stair open door mill quick good start time gerard saddle become tiny man small horse gallop green slope opposite hill shade evening too draw left huge salt-marsh find difficult follow chance certainly favour never swerve course keep straight line take sea instant fear see dart morass still hold horse s head hill-side could make never pull rein never glanced fly onwards man definite goal view lieutenant gerard light man mount good long begin gain could keep sight certain ride always danger might use knowledge country throw track sink hill heart sink also rise again renew hope catch sight more galloping front last fear befell more couple hundred pace lose trace vanish rolling ground could see reach summit road left cry gerard gascon blood aflame excitement friend let keep left wait moment cry bridle-path right likely take take moment hear sound hoof horse great black horse certainly general savary break suddenly dense tangle bramble front saddle empty find hiding-place here bramble cry gerard already spring horse lead bush follow example minute two make way wind path deep chalk quarry sign cried gerard escape suddenly understand furious rage miller describe cause doubt learn come betray night arrival sweetheart way discover let know promise deliver to-morrow order give time revenge uncle now idea head ride chalk quarry course must same chalk quarry underground passage grosbois open doubt treasonable meeting uncle learn secret twice hit wrong spot third trial gain face cliff make way bush find narrow opening hardly visible gathering darkness search savary overtake foot now leave horse chalk-pit two companion follow narrow entrance tunnel large old passage light black pitch stumble forward good might feel way keep hand side wall trip occasionally stone scatter path seem very great distance uncle lead way light now darkness uncertainty tension feeling appear long journey savary s deep voice elbow growl question many more mile travel moleheap hush whisper gerard hear front stand listen breathless silence darkness hear sound door creaking hinge cried savary eagerly rascal sure enough time least get part fear remember uncle open door lead castle secret catch sound hear seem show toussac also know open suppose close remember size iron clampings bind possible even last moment might find face face insuperable obstacle hurry dark suddenly could raise shout joy distance yellow glimmer light visible contrast black darkness lie door open mad thirst vengeance toussac never give thought pursuer heel now need long grope race passage winding stair second door stone-flagged corridor castle grosbois oil-lamp still burn end frightful cry long-drawn scream terror pain rang enter kill kill cry voice woman servant rush madly passage help help kill monsieur bernac shouted savary library door green curtain again horrible cry ring die harsh croaking end loud sharp snick crack s joint many time loud know too dreadful sound portend rush room hardened savary dare-devil hussar recoil horror sight meet gaze uncle seat write desk door murderer enter doubt first glance shoulder raise scream see terrible hairy face come second cry may great hand clutch head never rise chair perhaps too paralyse fear still sit door strike colour cheek head turn completely horribly distorted purple face look squarely shoulder often dream thin face bulge grey eye shockingly open mouth come disturb stand toussac face flush triumph great arm fold chest friend say too late see pay debt surrender cried savary shoot shoot cry drum hand breast n't suppose fear miserable pellet oh imagine will take alive ll soon knock idea head instant swing heavy chair head rush furiously fire pistol could stop thunderbolt man blood spurt wound lash madly chair eyesight happily fail swashing blow come corner table crash break fragment mad bellow rage spring savary tear ground hand chin gerard could seize arm three strong man strong put again again shake free again again get grip more lose blood fast instant huge strength ebb supreme effort stagger foot three hang hound bear shout rage despair thunder whole castle knee give way fall huge inert heap floor black beard bristle ceiling stand panting ready spring move dead savary deadly pale lean hand side table mighty arm throw feel hug bear say dangerous man less france emperor lose enemy brave man too soldier would make say gerard thoughtfully quartermaster hussar bercheny must very foolish person set will emperor seat sick dazed settee scene bloodshed new enough shock most harden savary give little cognac flask tear curtain lay terrible figure uncle bernac can here say must get report emperor soon possible paper bernac s must seize many bear conspiracy speak gather number document scatter table letter lie desk apparently just finish time toussac s irruption hullo s say savary glance fancy friend bernac dangerous man also dear catulle beg send very first mail phial same tasteless essence send three year mean almond decoction leave trace particular reason want course week implore delay may rely interest emperor occasion demand addressed chemist amiens say savary turn letter poisoner top virtue wonder essence almond leave trace intend wonder say uncle dead say chapter xvii end general savary ride straight pont briques report emperor gerard return lodging share bottle wine expect find cousin sibylle surprise sign leave word tell whither just daybreak morning wake find equerry emperor hand shoulder emperor desire see monsieur laval say pont briques know promptitude first requisite hope advance service ten minute saddle hour chateau conduct upstairs room emperor josephine recline sofa charming dressing-gown pink lace stride energetic fashion dress curious costume assume official hour begin white sleeping suit red turkish slipper white bandanna handkerchief tie head whole give appearance west indian planter strong smell eau-de-cologne judge just come bath good humour usual reflect two smile face turn announce hard believe man kindly expression genial eye come east wind reception-room night leave trail wet cheek downcast face wherever pass make excellent debut aide-de-camp say savary tell occur could good arrange time think such thing wife will sleep more soundly now know toussac way terrible man cry empress georges cadoudal terrible man star josephine say napoleon pat head see own career lie know exactly destined can harm work accomplish arab believer fate arab right plan napoleon decide fate fate plan little stupid n't see part fate also brain capable plan always build scaffolding can see build finish never look forward less two year busy morning monsieur laval plan event will occur autumn winter way good-looking cousin appear manage affair very cleverly very fine girl waste such creature lucien lesage scream mercy week past think great pity acknowledge always woman ideologist dreamer carry whim imaginings easterns can conceive man fine soldier formidable presence could get egyptian believe great general kleber body porter head hair-dresser poor creature lesage will make hero woman oval face eye calf imagine see true colour would turn convinced sire little see cousin sure could great contempt cowardice meanness speak warmly sir chance just little touch fair cousin sire already tell ta ta ta water many thing happen constant enter room admit sire very good shall move room josephine shall come too business mine room pass long narrow two window side curtain draw light very good further door roustem mameluke arm fold face sink downwards attitude shame contrition stand very man talk look scared eye start fear see emperor approach napoleon stand leg apart hand look long searchingly fine fellow say last burn finger fancy will come fire again perhaps think continue politics profession majesty will overlook lesage stammer shall faithfully promise will most loyal servant day death hum say emperor spill pinch snuff front white jacket sense say make good servant man thorough fright very exacting master care require will welcome will give forgiveness example say emperor whim man enter service shall marry agree struggle poet s face clasp unclasp hand may ask sire may ask circumstance sire enough cry emperor harshly turn heel argue order young lady mademoiselle bergerot desire husband will marry will return prison again struggle man s face silent twitching writhe indecision enough cry emperor roustem call guard sire send prison guard roustem will sire will will marry whomever please villain cry voice sibylle standing opening curtain window face pale anger eye shine scorn parting curtain frame tall slim figure lean forward fury passion forget emperor empress revulsion feeling craven love tell cry would believe could believe know earth thing contemptible say would prove defy now see thank god find time think sake bring death man worth hundred oh rightly punish unwomanly act toussac revenge enough say emperor sternly constant lead mademoiselle bernac room sir think can condemn lady court take such man husband suffice show true colour mademoiselle bernac cure foolish infatuation roustem remove prisoner monsieur laval say emperor wretched lesage conduct room such bad piece work coffee breakfast idea josephine give credit now laval feel owe recompense set young aristocrat good example share toussac business certainly act very ask recompense sire say uneasy sense come modesty speak already decide reward shall such allowance will permit keep proper appearance aide-de-camp determine marry suitably lady-in-waiting empress heart turn lead sire stammer impossible oh occasion hesitate lady excellent family want personal charm word affair settle marriage take place thursday impossible sire repeat impossible longer service sir will understand word tolerate tell settle love give sire possible change indeed say emperor coldly persist such resolution can expect retain place household here whole structure ambition plan crumble hopelessly ear bitter moment life sire say must true promise give beggar roadside shall none less marry eugenie choiseul empress rise approach window least make mind monsieur laval say certainly take look lady-in-waiting mine refuse such indignation quick rasping ring draw curtain second window woman stand recess take step forward room cry spring arm hers stand man dream look sweet laugh eye eugenie kiss kiss again lip cheek hair could persuade indeed really let leave say voice empress come napoleon make sad remind too much old day rue chautereine end little romance emperor s plan usual carry marry thursday say long all-powerful arm pluck kentish town bring channel order make sure allegiance strengthen court presence choiseul cousin sibylle shall write day marry gallant lieutenant gerard many year become chief brigade most noted cavalry leader army france day also may tell come rightful inheritance grosbois still darken thought terrible uncle mine happen night toussac stand bay library enough small fortune already hear more perhaps care emperor faint shadow try page raise hear history despairing gain command channel fear attempt invasion might cut abandon camp boulogne hear also very army mean england strike austria russia year prussia day enter service sail forth atlantic never return faithfully share fortune rise star sink also look old master find very difficult say very good man very bad know very great thing deal also great impossible judge ordinary standard let rest silently great red tomb invalides workman s work mighty hand mould france trace line modern europe crumble dust fate use fate throw still live memory little man grey coat still move thought action man write praise blame own part try tell impression make far-off day army england lie boulogne come more castle grosbois
