# Supplementary material for: A Complex Network Approach to Stylometry
Source: PLoS One. 2015 Aug 27;10(8):e0136076. doi: 10.1371/journal.pone.0136076 (PMC4552030; doi:10.1371/journal.pone.0136076)
Supplement: S1 File — (ZIP) [file pone.0136076.s001.zip › authorship_dataset/a2_draculas_guest.txt]

start drive sun shine brightly munich air full joyousness early summer just depart herr delbr�ck ma�tre d'h�tel quatre saisons stay come bareheaded carriage wish pleasant drive say coachman still hold hand handle carriage door remember nightfall sky look bright shiver north wind say may sudden storm sure will late here smile add know night johann answer emphatic ja mein herr touch hat drive quickly clear town say signal stop tell johann tonight cross answer laconically walpurgis nacht take watch great old-fashioned german silver thing big turnip look eyebrow gather little impatient shrug shoulder realise way respectfully protest unnecessary delay sink carriage merely motion proceed start rapidly make lost time now horse seem throw head sniff air suspiciously such occasion often look alarm road pretty bleak traverse sort high wind-swept plateau drive see road look little use seem dip little wind valley look invite even risk offend call johann stop pull tell would drive road make sort excuse frequently cross speak somewhat pique curiosity ask various question answer fencingly repeatedly look watch protest finally say johann want road shall ask come tell ask answer seem throw box quickly reach ground stretch hand appealingly implore just enough english mixed german understand drift talk seem always just tell very idea evidently frighten time pull say cross walpurgis-nacht try argue difficult argue man know language advantage certainly rest begin speak english very crude broken kind always get excited break native tongue time look watch horse become restless sniff air grow very pale look frightened way suddenly jump forward take bridle lead twenty foot follow ask answer cross point spot leave draw carriage direction road indicate cross say first german english buried kill remember old custom bury suicide cross-road see suicide interesting life could make horse frighten whilst talk hear sort sound yelp bark horse get very restless take johann time quiet pale say sound wolf wolf here now say question is n't long wolf city long long answer spring summer snow wolf here long whilst pet horse try quiet dark cloud drift rapidly sky sunshine pass breath cold wind seem drift past breath more nature warning fact sun come brightly again johann look lift hand horizon say storm snow come long time look watch again straightway hold rein firmly horse still paw ground restlessly shake head climb box time come proceeding journey feel little obstinate get carriage tell say place road lead point again cross mumble prayer answer unholy unholy enquire village village live hundred year curiosity pique say village now burst long story german english mixed could quite understand exactly say roughly gather long hundred year man die bury grave sound hear clay grave open man woman find rosy life mouth red blood haste save life aye soul here cross leave flee place living live dead dead evidently afraid speak last word proceed narration grow more more excited seem imagination get hold end perfect paroxysm fear white-faced perspire tremble look expect dreadful presence would manifest bright sunshine open plain finally agony desperation cry walpurgis nacht point carriage get english blood rise stand say afraid johann afraid home shall return alone walk will good carriage door open take seat oak walking-stick always carry holiday excursion close door point munich say home johann walpurgis-nacht n't concern englishmen horse now more restive johann try hold excitedly implore foolish pity poor fellow deeply earnest same could help laugh english quite now anxiety forget mean make understand talk language jabber native german begin little tedious give direction home turn cross-road valley despair gesture johann turn horse munich lean stick look slowly road come crest hill man tall thin could see much distance draw horse begin jump kick scream terror johann could hold bolt road run madly watch sight look stranger find too light heart turn side road deepen valley johann object slight reason could see objection daresay tramp couple hour thinking time distance certainly see person house place concern desolation notice particularly turn bend road come scattered fringe wood recognise impressed unconsciously desolation region pass sit rest begin look strike considerably cold commencement walk sort sighing sound seem now high overhead sort muffled roar look upwards notice great thick cloud drift rapidly sky north south great height sign come storm lofty stratum air little chilly think sit still exercise walking resume journey ground pass now much more picturesque striking object eye might single charm beauty take little heed time deepen twilight force begin think find way home brightness day air cold drifting cloud high overhead more marked accompany sort far-away rush sound seem come interval mysterious cry driver say come wolf hesitate say would see deserted village presently come wide stretch open country shut hill side cover tree spread plain dot clump gentler slope hollow show here follow eye winding road see curve close dense clump lose look come cold shiver air snow begin fall think mile mile bleak country pass hurry seek shelter wood front darker darker grow sky faster heavier fall snow earth glistening white carpet further edge lose misty vagueness road here crude level boundary marked pass cutting little find must stray miss underfoot hard surface foot sink deeply grass moss wind grow strong blow increase force fain run air become icy-cold spite exercise begin suffer snow now fall thickly whirl such rapid eddy could hardly keep eye open now heaven tear asunder vivid lightning flash could see ahead great mass tree chiefly yew cypress heavily coat snow soon shelter tree comparative silence could hear rush wind high overhead presently blackness storm become merge darkness night by-and-by storm seem pass now come fierce puff blast such moment weird sound wolf appear echo many similar sound now again black mass drift cloud come straggling ray moonlight light expanse show edge dense mass cypress yew tree snow cease fall walk shelter begin investigate more closely appear many old foundation pass might still stand house ruin could find sort shelter skirt edge copse find low wall encircle follow presently find opening here cypress form alley lead square mass kind building just catch sight drift cloud obscure moon pass path darkness wind must grow colder feel shiver walk hope shelter grope way blindly stop sudden stillness storm pass perhaps sympathy nature s silence heart seem cease beat momentarily suddenly moonlight break cloud show graveyard square object great massive tomb marble white snow lie moonlight come fierce sigh storm appear resume course long low howl many dog wolf awed shocked feel cold perceptibly grow seem grip heart flood moonlight still fall marble tomb storm give further evidence renew return track impel sort fascination approach sepulchre see such thing stand alone such place walk read doric door german countess dolingen gratz styria sought found death top tomb seemingly drive solid marble structure compose few vast block stone great iron spike stake see grave great russian letter dead travel fast weird uncanny whole thing give turn make feel quite faint begin wish first time take johann s advice here thought strike come mysterious circumstance terrible shock walpurgis night walpurgis night accord belief million people devil abroad grave open dead come forth walk evil thing earth air water hold revel very place driver specially shun depopulated village century suicide lie place alone unmanned shiver cold shroud snow wild storm gather again take philosophy religion teach courage collapse paroxysm fright now perfect tornado burst ground shake thousand horse thunder time storm bore icy wing snow great hailstone drive such violence might come thong balearic slinger hailstone beat leaf branch make shelter cypress more avail stem standing-corn first rush tree soon fain leave seek spot seem afford refuge deep doric doorway marble tomb crouch massive bronze door gain certain amount protection beating hailstone now drive ricochet ground side marble lean door move slightly open inwards shelter even tomb welcome pitiless tempest enter come flash forked-lightning light whole expanse heaven instant living man see eye turn darkness tomb beautiful woman rounded cheek red lip seemingly sleep bier thunder break overhead grasp hand giant hurl storm whole thing sudden could realise shock moral physical find hailstone beat same time strange dominate feeling alone look tomb just come blinding flash seem strike iron stake surmount tomb pour earth blast crumble marble burst flame dead woman rise moment agony lap flame bitter scream pain drown thundercrash last thing hear mingling dreadful sound again seize giant-grasp drag hailstone beat air seem reverberant howling wolf last sight remember vague white move mass grave send phantom sheeted-dead close white cloudiness driving hail gradually come sort vague beginning consciousness sense weariness dreadful time remember slowly sense return foot seem positively rack pain could move seem numb icy feeling neck spine ear foot dead torment breast sense warmth comparison delicious nightmare physical nightmare may use such expression heavy weight chest make difficult breathe period semi-lethargy seem remain long time fade must slept swoon come sort loathing first stage sea-sickness wild desire free know vast stillness envelop world asleep dead break low panting animal close feel warm rasping throat come consciousness awful truth chill heart send blood surge brain great animal lie now lick throat fear stir instinct prudence bid lie still brute seem realise now change raise head eyelash see two great flaming eye gigantic wolf sharp white tooth gleam gape red mouth could feel hot breath fierce acrid spell time remember more become conscious low growl follow yelp renew again again seemingly very hear holloa holloa many voice call unison cautiously raise head look direction whence sound come cemetery block view wolf still continue yelp strange way red glare begin move grove cypress follow sound voice draw closer wolf yelp faster louder fear make sound motion come red glow white pall stretch darkness tree come trot troop horseman bear torch wolf rise breast make cemetery see horseman soldier cap long military cloak raise carbine take aim companion knock arm hear ball whizz head evidently take body wolf sight animal slink shot follow gallop troop rode forward follow wolf disappear snow-clad cypress draw try move powerless could see hear two three soldier jump horse kneel raise head place hand heart good news comrade cry heart still beat brandy pour throat put vigour able open eye fully look light shadow move tree hear man call draw utter frightened exclamation light flash come pour cemetery pell-mell man possess further come close ask eagerly find reply rang hurriedly come quick quick place stay night question ask manner key answer come variously indefinitely man move common impulse speak restrain common fear give thought indeed gibbered wit plainly give moment wolf wolf put shudderingly use try sacred bullet third remark more ordinary manner serve right come night truly earn thousand mark ejaculation fourth blood broken marble say pause lightning never bring safe look throat see comrade wolf lie keep blood warm officer look throat reply right skin pierce mean never find yelping wolf become ask man hold head seem least panic-stricken party hand steady tremor sleeve chevron petty officer home answer man long face pallid actually shake terror glance fearfully grave enough may lie come comrade come quickly let leave cursed spot officer raise sit posture utter word command several man place horse spring saddle take arm give word advance turn face cypress ride swift military order tongue refuse office perforce silent must fall asleep thing remember find stand support soldier side broad daylight north red streak sunlight reflect path blood waste snow officer tell man say see find english stranger guard large dog dog dog cut man exhibit such fear think know wolf see young officer answer calmly say dog dog reiterate ironically evident courage rise sun point say look throat work dog master instinctively raise hand throat touch cry pain man crowd look stoop saddle again come calm voice young officer dog say aught else say laugh mount trooper ride suburb munich here come stray carriage lift drive quatre saisons young officer accompany whilst trooper follow horse ride barrack arrive herr delbr�ck rush quickly step meet apparent watch take hand solicitously lead officer salute turn withdraw recognise purpose insist come room glass wine warmly thank brave comrade save reply simply more glad herr delbr�ck first take step make search party please ambiguous utterance ma�tre d'h�tel smile officer plead duty withdraw herr delbr�ck enquire soldier search shrug shoulder depreciation own deed reply fortunate obtain leave commander regiment serve ask volunteer know lose ask driver come hither remains carriage upset horse run surely would send search-party soldier merely account oh answer even coachman arrive telegram boyar guest take pocket telegram hand read bistritz careful guest safety most precious aught happen miss spare find ensure safety english adventurous often danger snow wolf night lose moment suspect harm answer zeal fortune dracula hold telegram hand room seem whirl attentive ma�tre d'h�tel catch think fall strange weird impossible imagine grow sense being way sport opposite force mere vague idea seem way paralyse certainly form mysterious protection distant country come very nick time message take danger snow-sleep jaw wolf judge s house time examination draw malcolm malcolmson make mind somewhere read fear attraction seaside also fear completely rural isolation old know charm determine find unpretentious little town would distract refrain ask suggestion friend argue would recommend place knowledge already acquaintances malcolmson wish avoid friend wish encumber attention friend friend determine look place pack portmanteau clothes book require take ticket first name local time-table know end three hour journey alight benchurch feel satisfied obliterate track sure peaceful opportunity pursue study straight inn sleepy little place contain put night benchurch market town three week crowd excess remainder twenty-one day attractive desert malcolmson look day arrival try find quarter more isolated even quiet inn good traveller afford place take fancy certainly satisfy wild idea regard quiet fact quiet proper word apply desolation term convey suitable idea isolation old rambling heavy-built house jacobean style heavy gable window unusually small set high customary such house surround high brick wall massively build indeed examination look more fortify house ordinary dwelling thing please malcolmson here think is very spot look can get opportunity use shall happy joy increase realise doubt present inhabit post-office get name agent rarely surprise application rend part old house mr carnford local lawyer agent genial old gentleman frankly confess delight willing live house tell truth say too happy behalf owner let house rend free term year accustom people here see inhabit long empty kind absurd prejudice grow can put occupation add sly glance malcolmson scholar want quiet time malcolmson think needless ask agent absurd prejudice know would get more information require subject quarter pay three month rent get receipt name old woman would probably undertake come key pocket landlady inn cheerful most kindly person ask advice such store provision would likely require throw hand amazement tell settle judge s house say grow pale speak explain locality house say know name finish answer aye sure enough sure enough very place judge s house sure enough ask tell place call tell call locally many year long could say part country think must hundred year more abode judge hold great terror account harsh sentence hostility prisoner assizes house could tell often ask could inform general feeling own part would take money drinkwater s bank stay house hour apologise malcolmson disturbing talk too bad sir young gentleman too will pardon say live alone boy ll excuse say would n't sleep night pull big alarm bell s roof good creature manifestly earnest kindly intention malcolmson amused touch tell kindly much appreciate interest add dear mrs witham indeed need concern man read mathematical tripos too much think disturb mysterious somethings work too exact prosaic kind allow corner mind mystery kind harmonical progression permutation combination elliptic function sufficient mystery mrs witham kindly undertake see commission look old woman recommend return judge s house interval couple hour find mrs witham wait several man boy carry parcel upholsterer s man bed car say table chair might very bed n't air mayhap fifty year proper young bone lie evidently curious see house manifestly afraid somethings slight sound clutch malcolmson never leave moment whole place examination house malcolmson decide take abode great dining-room big enough serve requirement mrs witham aid charwoman mrs dempster proceed arrange matter hamper bring unpacked malcolmson see much kind forethought send own kitchen sufficient provision last few day express sort kind wish door turn say perhaps sir room big draughty might big screen put bed night truth tell would die shut kind thing put head side top look image call too much nerve flee incontinently mrs dempster sniff superior manner landlady disappear remark own part n't afraid bogie kingdom ll tell sir say bogies kind sort thing bogie rat mouse beetle creaky door loose slate broken pane stiff drawer handle stay pull fall middle night look wainscot room old hundred year old think s rat beetle imagine sir wo n't see none rats bogie tell bogie rats n't get think else mrs dempster say malcolmson gravely make polite bow know more senior wrangler let say mark esteem indubitable soundness head heart shall give possession house let stay here last two month tenancy four week will serve purpose thank kindly sir answer could n't sleep home night greenhow s charity sleep night room lose get live rule very strict s too many watch vacancy run risk matter sir d gladly come here attend altogether stay good woman say malcolmson hastily come here purpose obtain solitude believe grateful late greenhow organise admirable charity perforce deny opportunity suffer such form temptation saint anthony could more rigid point old woman laugh harshly young gentleman say n't fear naught belike ll get solitude want here set work cleaning nightfall malcolmson return walk always book study walk find room sweep tidy fire burning old hearth lamp lit table spread supper mrs witham s excellent fare comfort indeed say rub hand finish supper lift tray end great oak dining-table get book again put fresh wood fire trim lamp set spell real hard work pause eleven o'clock knock bit fix fire lamp make cup tea always tea-drinker college life sit late work take tea late rest great luxury enjoy sense delicious voluptuous ease renew fire leap sparkle throw quaint shadow great old room sip hot tea revel sense isolation kind begin notice first time noise rat make surely think can time read must notice presently noise increase satisfied really new evident first rat frighten presence stranger light fire lamp time grow bolder now disport wont busy hark strange noise old wainscot ceiling floor race gnaw scratch malcolmson smile recall mind saying mrs dempster bogies rats rat bogie tea begin effect intellectual nervous stimulus see joy long spell work night past sense security give allow luxury good look room take lamp hand wonder quaint beautiful old house long neglect carving oak panel wainscot fine door window beautiful rare merit old picture wall coat thick dust dirt could distinguish detail hold lamp high could head here see crack hole block moment face rat bright eye glitter light instant squeak scamper follow thing most strike rope great alarm bell roof hang corner room right-hand side fireplace pull close hearth great high-backed carved oak chair sit last cup tea make fire work sit corner table fire left little rat disturb somewhat perpetual scampering get accustom noise ticking clock roar move water become immerse work world problem try solve pass suddenly look problem still unsolved air sense hour dawn dread doubtful life noise rat cease indeed seem must cease lately sudden cessation disturb fire fall low still throw deep red glow look start spite sang froid great high-backed carved oak chair right side fireplace sit enormous rat steadily glare baleful eye make motion hunt stir make motion throw still stir show great white tooth angrily cruel eye shone lamplight add vindictiveness malcolmson feel amaze seize poker hearth run kill could strike rat squeak sound concentration hate jump floor run rope alarm bell disappear darkness range green-shaded lamp instantly strange say noisy scampering rat wainscot begin again time malcolmson s mind quite problem shrill cock-crow tell approach morning bed sleep sleep sound even wake mrs dempster come make room tidy place get breakfast ready tap screen close bed wake little tired still night s hard work strong cup tea soon freshen take book morning walk bring few sandwich care return dinner time find quiet walk high elm way town here spend great part day study laplace return look see mrs witham thank kindness see come diamond-paned bay window sanctum come meet ask look searchingly shake head say must overdo sir paler morning too late hour too hard work brain n't good man tell sir pass night hope heart sir glad mrs dempster tell morning right sleeping sound oh right answer smile somethings n't worry rat circus tell place wicked look old devil sit own chair fire would n't take poker run rope alarm bell get somewhere wall ceiling could n't see dark mercy say mrs witham old devil sit chair fireside take care sir take care s many true word speak jest mean pon word n't understand old devil old devil perhaps sir need n't laugh malcolmson break hearty peal young folk think easy laugh thing make old shudder never mind sir never mind please god ll laugh time s wish good lady beam sympathy enjoyment fear moment oh forgive say malcolmson presently n't think rude idea too much old devil chair last night thought laugh again home dinner evening scampering rat begin early indeed arrival ceased whilst presence freshness disturb dinner sit fire smoke clear table begin work tonight rat disturb more previous night scamper squeak scratch gnaw get bolder degree come mouth hole chink crack cranny wainscoting eye shine tiny lamp firelight rise fall now doubtless accustom eye wicked playfulness touch sometimes bold make sally floor moulding wainscot now again disturb malcolmson make sound frighten smite table hand give fierce hsh hsh flee straightway hole early part night wear noise malcolmson get more more immerse work stop previous night overcome sudden sense silence faint sound gnaw scratch squeak silence grave remember odd occurrence previous night instinctively look chair stand close fireside very odd sensation thrill great old high-backed carve oak chair fireplace sit same enormous rat steadily glare baleful eye instinctively take thing hand book logarithm fling book badly aim rat stir again poker performance previous night repeat again rat closely pursue flee rope alarm bell strangely too departure rat instantly follow renewal noise make general rat community occasion previous malcolmson could see part room rat disappear green shade lamp leave upper part room darkness fire burn low look watch find close midnight sorry divertissement make fire make nightly pot tea get good spell work think entitle cigarette sit great oak chair fire enjoy whilst smoking begin think would know rat disappear certain idea morrow entirely disconnect rat-trap accordingly light lamp place would shine right-hand corner wall fireplace get book place handy throw vermin finally lift rope alarm bell place end table fix extreme end lamp handle could help notice pliable especially strong rope use could hang man think preparation make look say complacently now friend think shall learn time begin work again somewhat disturb first noise rat soon lose proposition problem again call immediate surroundings suddenly time might sudden silence take attention slight movement rope lamp move stir look see pile book range cast eye rope look see great rat drop rope oak arm-chair sit glare raise book right hand take careful aim fling rat latter quick movement spring dodge missile take book third fling rat time unsuccessfully last stand book poise hand throw rat squeaked seem afraid make malcolmson more eager strike book fly strike rat resound blow give terrified squeak turn pursuer look terrible malevolence run chair-back make great jump rope alarm bell run lightning lamp rock sudden strain heavy topple malcolmson keep eye rat see light second lamp leap moulding wainscot disappear hole great picture hang wall obscured invisible coating dirt dust shall look friend s habitation morning say student collect book third picture fireplace shall forget pick book comment lift conic sections mind cycloidal oscillations principia quaternions thermodynamics now book fetch malcolmson take look start sudden pallor overspread face look uneasily shiver slightly murmur bible mother give odd coincidence sit work again rat wainscot renew gambol disturb somehow presence give sense companionship could attend work strive master subject engage give despair bed first streak dawn stole eastern window sleep heavily uneasily dream much mrs dempster wake late morning seem ill ease few minute seem realise exactly first request surprise servant mrs dempster to-day wish would get step dust wash picture specially third fireplace want see late afternoon malcolmson work book shaded walk cheerfulness previous day come day wear find reading progress work satisfactory conclusion problem baffle state jubilation pay visit mrs witham good traveller find stranger cosy sitting-room landlady introduce dr thornhill quite ease combine doctor s plunging series question make malcolmson come conclusion presence accident preliminary say dr thornhill shall pleasure answer question may choose ask will answer question first doctor seem surprised smile answer done did mrs witham ask come here see advise dr thornhill moment take aback mrs witham get fiery red turn doctor frank ready man answer openly n't intend know suppose clumsy haste make suspect tell idea being house think take too much strong tea fact want advise possible give tea very late hour keen student time suppose may take liberty college man offence advise quite stranger malcolmson bright smile hold hand shake say america say must thank kindness mrs witham too kindness deserve return part promise take more strong tea tea let shall bed tonight o'clock late will capital say doctor now tell notice old house malcolmson tell minute detail happen last two night interrupt now exclamation mrs witham finally tell episode bible landlady s pent-up emotion find vent shriek stiff glass brandy water administer grow compose again dr thornhill listen face grow gravity narrative complete mrs witham restore ask rat always rope alarm bell always suppose know say doctor pause rope say doctor slowly very rope hangman use victim judge s judicial rancour here interrupt scream mrs witham step take recovery malcolmson look watch find close dinner hour home complete recovery mrs witham again assail doctor angry question mean put such horrible idea poor young man s mind quite enough already upset add dr thornhill reply dear madam distinct purpose want draw attention bell rope fix may highly overwrought state study too much bind say seem sound healthy young man mentally bodily see rat suggestion devil doctor shake head would offer stay first night feel sure would cause offence may get night strange fright hallucination want pull rope alone will give warn may reach time service shall sit pretty late tonight shall keep ear open alarm benchurch get surprise morning oh doctor mean mean mean possibly nay more probably shall hear great alarm bell judge s house tonight doctor make effective exit could think malcolmson arrive home find little usual time mrs dempster rule greenhow s charity neglect glad see place bright tidy cheerful fire well-trimmed lamp evening cold might expect april heavy wind blow such rapidly-increasing strength promise storm night few minute entrance noise rat cease soon become accustom presence begin again glad hear feel more feeling companionship noise mind run strange fact cease manifest great rat baleful eye come scene reading-lamp lit green shade keep ceiling upper part room darkness cheerful light hearth spread floor shine white cloth lay end table warm cheery malcolmson sit dinner good appetite buoyant spirit dinner cigarette sit steadily work determine let disturb remember promise doctor make mind make good time disposal hour work right thought begin wander book actual circumstance call physical attention nervous susceptibility deny time wind become gale gale storm old house solid seem shake foundation storm roar rage many chimney queer old gable produce strange unearthly sound empty room corridor even great alarm bell roof must feel force wind rope rise fall slightly bell move little time time limber rope fall oak floor hard hollow sound malcolmson listen bethought doctor s word rope hangman use victim judge s judicial rancour corner fireplace take hand look seem sort deadly interest stand lose moment speculation victim grim wish judge such ghastly relic eye stand swaying bell roof still lift rope now again presently come new sensation sort tremor rope move look instinctively malcolmson see great rat come slowly glare steadily drop rope start muttered curse rat turning run rope again disappear same instant malcolmson become conscious noise rat cease begin again set thinking occur investigate lair rat look picture intend light lamp shade hold stand opposite third picture fireplace right-hand side see rat disappear previous night first glance start suddenly drop lamp deadly pallor overspread face knee shake heavy drop sweat come forehead tremble aspen young plucky pull pause few second step forward again raise lamp examine picture dust wash now stand clearly judge dress robe scarlet ermine face strong merciless evil crafty vindictive sensual mouth hooked nose ruddy colour shape beak bird prey rest face cadaverous colour eye peculiar brilliance terribly malignant expression look malcolmson grow cold see very counterpart eye great rat lamp fall hand see rat baleful eye peer hole corner picture note sudden cessation noise rat pull examination picture judge seat great high-backed carved oak chair right-hand side great stone fireplace corner rope hang ceiling end lie coil floor feeling horror malcolmson recognise scene room stand gaze awestruck manner expect find strange presence look corner fireplace loud cry let lamp fall hand judge s arm-chair rope hang sit rat judge s baleful eye now intensify fiendish leer save howling storm silence fall lamp recall malcolmson fortunately metal oil spilt practical need attend settle nervous apprehension turn wipe brow thought moment will say shall become crazy fool must stop promise doctor would take tea faith pretty right nerve must get queer state funny notice never feel life right now shall such fool again mix good stiff glass brandy water resolutely sit work nearly hour look book disturb sudden stillness wind howl roar loud rain drive sheet window beat hail glass sound save echo wind roar great chimney now hiss few raindrop find way chimney lull storm fire fall low cease flame throw red glow malcolmson listen attentively presently hear thin squeak noise very faint come corner room rope hang think creaking rope floor swaying bell raise lower look see dim light great rat cling rope gnaw rope already nearly gnaw could see light colour strand lay bare look job complete severed end rope fall clatter oaken floor whilst instant great rat remain knob tassel end rope now begin sway fro malcolmson feel moment pang terror think now possibility call world assistance cut intense anger take place seize book read hurl rat blow aim missile could reach rat drop strike floor soft thud malcolmson instantly rush dart disappear darkness shadow room malcolmson feel work night determine vary monotony proceeding hunt rat take green shade lamp insure wide spread light gloom upper part room relieve new flood light great comparison previous darkness picture wall stand boldly stand malcolmson see right opposite third picture wall right fireplace rub eye surprise great fear begin come centre picture great irregular patch brown canvas fresh stretch frame background chair chimney-corner rope figure judge disappear malcolmson chill horror turn slowly begin shake tremble man palsy strength seem leave incapable action movement hardly even thought could see hear great high-backed carved oak chair sit judge robe scarlet ermine baleful eye glare vindictively smile triumph resolute cruel mouth lift hand black cap malcolmson feel blood run heart moment prolonged suspense singing ear could hear roar howl tempest sweep storm come striking midnight great chime market place stand space time seem endless still statue wide-open horror-struck eye breathless clock strike smile triumph judge s face intensify last stroke midnight place black cap head slowly deliberately judge rise chair pick piece rope alarm bell lie floor draw hand enjoy touch deliberately begin knot end fashion noose tighten test foot pull hard satisfied make run noose hold hand begin move table opposite side malcolmson keep eye pass quick movement stand front door malcolmson begin feel trap try think fascination judge s eye never take perforce look see judge approach still keep door raise noose throw entangle great effort make quick movement side see rope fall hear strike oaken floor again judge raise noose try ensnare keep baleful eye fix time mighty effort student just manage evade many time judge seem never discourage discompose failure play cat mouse last despair reach climax malcolmson cast quick glance lamp seem blaze fairly good light room many rat-hole chink cranny wainscot see rat eye aspect purely physical give gleam comfort look see rope great alarm bell laden rat inch cover more more pour small circular hole ceiling whence emerge weight bell begin sway hark sway clapper touch bell sound tiny bell begin sway would increase sound judge keep eye fix malcolmson look scowl diabolical anger overspread face eye fairly glow hot coal stamp foot sound seem make house shake dreadful peal thunder break overhead raise rope again whilst rat keep run rope work time time throw draw close victim hold open noose approach come closer seem paralysing very presence malcolmson stand rigid corpse feel judge s icy finger touch throat adjust rope noose tighten tighten judge take rigid form student arm carry place standing oak chair step put hand catch end sway rope alarm bell raise hand rat flee squeak disappear hole ceiling take end noose malcolmson s neck tie hanging-bell rope descend pull chair alarm bell judge s house begin sound crowd soon assemble light torch various kind appear soon silent crowd hurry spot knock loudly door reply burst door pour great dining-room doctor head end rope great alarm bell hang body student face judge picture malignant smile squaw nurnberg time much exploit irving play faust very name old town hardly know great bulk travel public wife second week honeymoon naturally want else join party cheery stranger elias p hutcheson hail isthmian city bleeding gulch maple tree county neb turn station frankfort casually remark see most all-fired old methuselah town yurrup guess much travelling alone enough send intelligent active citizen melancholy ward daft house take pretty broad hint suggest join force find comparing note intend speak diffidence hesitation appear too eager such good compliment success married life effect entirely mar begin speak same instant stop simultaneously again anyhow matter elias p hutcheson become party straightway amelia find pleasant benefit quarrel find restrain influence third party such now take opportunity spoon odd corner amelia declare result experience advise friend take friend honeymoon did nurnberg much enjoy racy remark transatlantic friend quaint speech wonderful stock adventure might step novel keep last object interest city visit burg day appoint visit stroll wall city eastern side burg seat rock dominate town immensely deep fosse guard northern side nurnberg happy never sack would certainly spick span perfect present ditch use century now base spread tea-garden orchard tree quite respectable growth wander wall dawdle hot july sunshine often pause admire view spread especial great plain cover town village bound blue line hill landscape claude lorraine always turn new delight city myriad quaint old gable acre-wide red roof dot dormer window tier tier little right rise tower burg still stand grim torture tower perhaps most interesting place city century tradition iron virgin nurnberg hand instance horror cruelty man capable long look forward see here last home pause lean wall moat look garden seem quite fifty sixty foot sun pour intense moveless heat oven rise grey grim wall seemingly endless height lose right leave angle bastion counterscarp trees bush crown wall again tower lofty house massive beauty time set hand approval sun hot lazy time own linger lean wall just pretty sight great black cat lie stretch sun whilst gambol prettily tiny black kitten mother would wave tail kitten play would raise foot push little encouragement further play just foot wall elias p hutcheson order help play stoop take walk moderate size pebble see say will drop kitten will wonder come oh careful say wife might hit dear little thing ma'am say elias p m tender maine cherry-tree lor bless would n't hurt poor pooty little critter more n d scalp baby may bet variegated sock see ll drop fur s thus say lean hold arm full length drop stone may attractive force draw less matter great more probably wall plump slope base notice inclination stone fall sicken thud come hot air right kitten s head shatter little brain black cat cast swift upward glance see eye green fire fix instant elias p hutcheson attention give kitten lie still just quiver tiny limb whilst thin red stream trickle gape wound muffled cry such human being might give bend kitten lick wound moaning suddenly seem realise dead again throw eye shall never forget sight look perfect incarnation hate green eye blaze lurid fire white sharp tooth seem shine blood dabble mouth whisker gnash tooth claw stand stark full length paw make wild rush wall reach momentum end fall add horrible appearance fall kitten rise black fur smear brain blood amelia turn quite faint lift wall seat close shade spread plane-tree here place whilst compose hutcheson stand move look angry cat join say wall guess air savage beast see cept apache squaw edge half-breed nickname splinter cos way fix papoose steal raid just show appreciate way give mother fire torture get kinder look set face jest seem grow follow splinter mor'n three year last brave get hand say man white injun long a-dying torture apache time see smile wipe kem camp just time see splinter pass check n't sorry hard citizen never could shake papoose business bitter bad white man look see get pay full durn take piece hide skinnin post make pocket-book s here now slap breast pocket coat whilst speak cat continue frantic effort get wall would take run charge sometimes reach incredible height seem mind heavy fall get time start renew vigour tumble appearance become more horrible hutcheson kind-hearted man wife notice little act kindness animal person seem concern state fury cat wrought wall now say du declare poor critter seem quite desperate poor thing accident wo n't bring little say would n't such thing happen thousand just show clumsy fool man can try play seems m too darn slipperhanded even play cat say colonel pleasant way bestow title freely hope wife n't hold grudge account unpleasantness would n't occur account come amelia apologise profusely usual kindness heart hasten assure quite understand accident again wall look cat miss hutcheson s face draw moat sit haunch ready spring indeed very instant see spring blind unreasoning fury would grotesque frightfully real try run wall simply launch hate fury could lend wing pass straight great distance amelia womanlike get quite concerned say elias p warning voice oh must very careful animal would try kill here eye look positive murder laugh jovially excuse ma'am say ca n't help laughin fancy man fight grizzly injun bein careful bein murder cat cat hear laugh whole demeanour seem change longer try jump run wall quietly sit again dead kitten begin lick fondle alive see say effect really strong man even animal midst fury recognise voice master bow squaw comment elias p hutcheson move way city fosse now look wall time see cat follow first keep dead kitten distance grow great take mouth follow abandon see follow alone evidently hide body somewhere amelia s alarm grow cat s persistence more repeat warning american always laugh amusement finally see begin worry say say ma'am need n't skeered cat heel du here slap pistol pocket lumbar region sooner'n worry ll shoot critter right here risk police interferin citizen united state carryin arm contrairy reg'lations speak look wall cat see retreat growl bed tall flower hide blest ar critter ai n't get more sense s good most christian guess ve see last bet ll now busted kitten private funeral amelia say more might mistake kindness fulfil threat shoot cat cross little wooden bridge lead gateway whence run steep paved roadway burg pentagonal torture tower cross bridge see cat again see fury seem return make frantic effort get steep wall hutcheson laugh look say goodbye old girl sorry injure feelin s ll get time long pass long dim archway come gate burg come again survey most beautiful old place even well-intentioned effort gothic restorer forty year able spoil restoration glare white seem quite forget unpleasant episode morning old lime tree great trunk gnarl passing nearly nine century deep cut heart rock captive old lovely view city wall whence hear spread full quarter hour multitudinous chime city help wipe mind incident slain kitten visitor enter torture tower morning least say old custodian place able make minute more satisfactory survey would possible custodian look sole source gain day willing meet wish way torture tower truly grim place even now many thousand visitor send stream life joy follow life place time mention wear grim most gruesome aspect dust age seem settle darkness horror memory seem become sentient way would satisfy pantheistic soul philo spinoza low chamber enter seemingly normal state fill incarnate darkness even hot sunlight stream door seem lose vast thickness wall show masonry rough builder s scaffolding come coat dust mark here patch dark stain wall could speak could give own dread memory fear pain glad pass dusty wooden staircase custodian leave door open light somewhat way eye long-wick d evil-smelling candle stick sconce wall give inadequate light come open trap corner chamber overhead amelia hold tightly could actually feel heart beat must say own part surprise fear room even more gruesome here certainly more light just sufficient realise horrible surroundings place builder tower evidently intend gain top joy light prospect notice range window mediaeval smallness elsewhere tower very few narrow slit such habitual place mediaeval defence few light chamber high wall part could sky see thickness wall rack lean disorder wall number headsman s sword great double-handed weapon broad blade keen edge hard several block whereon neck victim lain here deep notch steel bite guard flesh shore wood chamber place sort irregular way many implement torture make s heart ache see chair full spike give instant excruciating pain chair couch dull knob torture seemingly less slow equally efficacious rack belt boot glove collar make compress will steel basket head could slowly crush pulp necessary watchman s hook long handle knife cut resistance speciality old nurnberg police system many many device man s injury man amelia grow quite pale horror thing fortunately faint little overcome sit torture chair jump again shriek tendency faint pretend injury dress dust chair rusty spike upset mr hutcheson acquiesce accept explanation kind-hearted laugh central object whole chamber horror engine know iron virgin stand centre room rudely-shaped figure woman bell order make close comparison figure mrs noah child s ark slimness waist perfect rondeur hip mark aesthetic type noah family would hardly recognise intend human figure founder shape forehead rude semblance woman s face machine coat rust cover dust rope fasten ring front figure waist draw pulley fasten wooden pillar sustain flooring custodian pull rope show section front hinge door side see engine considerable thickness leave just room enough man place door equal thickness great weight take custodian strength aid contrivance pulley open weight partly fact door manifest purpose hang throw weight downwards might shut own accord strain release honeycomb rust nay more rust alone come time would hardly eat deep iron wall rust cruel stain deep indeed come look door diabolical intention manifest full here several long spike square massive broad base sharp point place such position door close upper would pierce eye victim low heart vitals sight too much poor amelia time faint dead carry stair place bench recover feel quick show fact eldest son bear day rude birthmark breast family consent accept represent nurnberg virgin get chamber find hutcheson still opposite iron virgin evidently philosophise now give benefit thought shape sort exordium wall guess ve learnin somethin here madam gettin faint pears re long way time side big drink uster think plain injun could give point tryin make man uncomfortable guess old mediaeval law-and-order party could raise time splinter pretty good bluff squaw here young miss hold straight flush high point spike air sharp enough still even edge air eat uster d good thing indian section get specimen here play-toy send reservation jest knock stuffin buck squaw too show old civilisation lay good guess ll get box minute jest see feel oh say amelia too terrible guess ma'am nothin s too terrible explorin mind ve queer place time spent night dead horse prairie fire sweep montana territory time sleep dead buffler comanche war path n't keer leave kyard ve two day caved-in tunnel billy broncho gold mine new mexico four shut three part day caisson slide side settin foundation buffalo bridge ve funk odd experience n't propose begin now see set experiment say hurry old man get quick right general say calculate ai n't quite ready gentleman predecessor stand thar canister n't volunteer office much guess ornamental tyin big stroke make want thing fair square must get fix proper first dare say old galoot can rise string tie accordin sample say interrogatively old custodian latter understand drift speech perhaps appreciate full nicety dialect imagery shake head protest formal make overcome american thrust gold piece hand say take pard s pot n't skeer d ai n't necktie party re ask assist produce thin frayed rope proceed bind companion sufficient strictness purpose upper part body bind hutcheson say hold moment judge guess m too heavy tote canister jest let walk can wash regardin leg whilst speak opening just enough hold close fit mistake amelia look fear eye evidently say custodian complete task tie american s foot now absolutely helpless fix voluntary prison seem really enjoy incipient smile habitual face blossom actuality say guess here eve make rib dwarf ai n't much room full-grown citizen united state hustle uster make coffin more roomy idaho territory now judge jest begin let door slow want feel same pleasure jay spike begin move eye oh broke amelia hysterically too terrible ca n't bear see ca n't ca n't american obdurate say colonel say take madame little promenade would n't hurt feelin s world now here havin kem eight thousand mile would n't too hard give very experience ve pinin pantin fur man ca n't get feel canned good time judge here ll fix thing time ll come ll laugh more resolution bear curiosity triumph amelia stay hold tight arm shiver whilst custodian begin slacken slowly inch inch rope hold iron door hutcheson s face positively radiant eye follow first movement spike wall say guess ve enjoyment leave noo york bar scrap french sailor wapping war n't much picnic ve show fur real pleasure dod-rotted continent ai n't b'ars injun wheer nary man heel slow judge n't rush business want show money game du custodian must blood predecessor ghastly tower work engine deliberate excruciate slowness five minute edge door move many inch begin overcome amelia see lip whiten feel hold arm relax look instant place whereon lie look again find eye become fix side virgin follow direction see black cat crouch sight green eye shone danger lamp gloom place colour heighten blood still smear coat redden mouth cry cat look cat even spring engine moment look triumphant demon eye blaze ferocity hair bristle seem twice normal size tail lash tiger s quarry elias p hutcheson see amuse eye positively sparkle fun say darned squaw hai n't get war paint jest give shove come trick m fix everlastingly boss durn skin can keep eye want easy judge n't slack ar rope m euchered moment amelia complete faint clutch hold waist would fall floor whilst attend see black cat crouching spring jump turn creature instant sort hellish scream hurl expect hutcheson straight face custodian claw seem tear wildly see chinese drawing dragon rampant look see light poor man s eye actually tear cheek leave wide band red blood seem spurt vein yell sheer terror come quick even sense pain man leap drop rope hold iron door jump too late cord run lightning pulley-block heavy mass fall forward own weight door close catch glimpse poor companion s face seem freeze terror eye stare horrible anguish daze sound come lip spike work happily end quick wrench open door pierce deep lock bone skull crush actually tear iron prison bind fall full length sickly thud floor face turn upward fall rush wife lift carry fear very reason wake faint such scene lay bench run lean wooden column custodian moaning pain whilst hold redden handkerchief eye sit head poor american cat purr loudly lick blood trickle gashed socket eye think will call cruel seize old executioner s sword shore two sit secret growing gold margaret delandre live brent s rock whole neighbourhood awoke pleasure entirely new scandal scandal connection delandre family brent brent s rock few secret history county write full name would find represent true status different might belong different continent different world matter hitherto orbit never cross brent accord whole section country unique social dominance hold high yeoman class margaret delandre belong blue-blooded spanish hidalgo out-tops peasant tenantry delandres ancient record proud way brent theirs family never rise yeomanry well-to-do good old time foreign war protection fortune wither scorching free trade sun piping time peace elder member use assert stuck land result take root body soul fact choose life vegetable flourish vegetation blossom thrive good season suffer bad holding dander s croft seem work typical family inhabit latter decline generation generation send now again abortive shoot unsatisfied energy shape soldier sailor work way minor grade service stop cut short unheeding gallantry action destroy cause man breed youthful care recognition position feel unfitted fill little little family drop low low man brood dissatisfy drink grave woman drudge home marry bad process time disappear leave two croft wykham delandre sister margaret man woman seem inherit masculine feminine form respectively evil tendency race share common principle manifest different way sullen passion voluptuousness recklessness history brent similar show cause decadence aristocratic plebeian form too send shoot war position different often attained honour flaw gallant brave deed selfish dissipation mark sap vigour present head family family could now call remain direct line geoffrey brent type worn race manifest way most brilliant quality utter degradation might fairly compare antique italian noble painter preserve courage unscrupulousness refinement lust cruelty voluptuary actual fiend potential certainly handsome dark aquiline command beauty woman generally recognise dominant man distant cold such bearing never deter womankind inscrutable law sex arrange even timid woman afraid fierce haughty man hardly woman kind degree live view brent s rock cherish form secret admiration handsome wastrel category wide brent s rock rise steeply midst level region circuit hundred mile lie horizon high old tower steep roof cut level edge wood hamlet far-scattered mansion long geoffrey brent confine dissipation london paris vienna anywhere sight sound home opinion silent easy listen echo unmoved can treat disbelief scorn disdain attitude coldness may suit purpose scandal come close home matter feeling independence integrity people community utterly spoil assert demand condemnation express still certain reticence more notice take exist fact absolutely necessary margaret delandre bear fearlessly openly accept position justified companion geoffrey brent naturally people come believe secretly marry think wiser hold tongue l time justify also make active enemy person interference could settle doubt debar circumstance interfere matter wykham delandre quarrel sister perhaps quarrel term merely armed neutrality bitter hatred quarrel antecedent margaret brent s rock wykham come blow certainly threat side end wykham overcome passion order sister leave house rise straightway wait pack even own personal belonging walk house threshold pause moment hurl bitter threat wykham would rue shame despair last hour life act day week pass understand neighbourhood margaret london suddenly appear drive geoffrey brent entire neighbourhood know nightfall take abode rock subject surprise brent come unexpectedly such usual custom even own servant never know expect private door alone key sometimes enter house aware come usual method appear long absence wykham delandre furious news vow vengeance keep mind level passion drink deeply try several time see sister contemptuously refuse meet try interview brent refuse also try stop road avail geoffrey man stop will several actual encounter take place two man many more threaten avoid last wykham delandre settle morose vengeful acceptance situation margaret geoffrey pacific temperament long begin quarrel thing would lead wine flow freely brent s rock now again quarrel would assume bitter aspect threat would exchange uncompromising language fairly awe listening servant such quarrel generally end domestic altercation reconciliation mutual respect fight quality proportionate manifestation fight own sake find certain class person world matter absorb interest reason believe domestic condition minimise potency geoffrey margaret make occasional absence brent s rock occasion wykham delandre also absent generally hear absence too late service return home time more bitter discontented frame mind last come time absence brent s rock become longer few day earlier quarrel exceed bitterness too make trip continent mention servant few day wykham delandre also week return notice full new importance satisfaction exaltation hardly know call straightway brent s rock demand see geoffrey brent tell return say grim decision servant note shall come again news solid can wait turn week week month month come rumour certify later accident occur zermatt valley whilst cross dangerous pass carriage contain english lady driver fall precipice gentleman party mr geoffrey brent fortunately save walk hill ease horse give information search make broken rail excoriated roadway mark horse struggle decline finally pitch torrent tell sad tale wet season much snow winter river swell usual volume eddy stream pack ice search make finally wreck carriage body horse find eddy river later body driver find sandy torrent-swept waste t�sch body lady horse quite disappear leave time whirl eddy rhone way lake geneva wykham delandre make enquiry possible could find trace missing woman find book various hotel name mr mrs geoffrey brent stone erect zermatt sister s memory married name tablet put church bretten parish brent s rock dander s croft situate lapse nearly year excitement matter wear whole neighbourhood accustomed way brent still absent delandre more drunken more morose more revengeful new excitement brent s rock make ready new mistress officially announce geoffrey letter vicar marry month italian lady way home small army workman invade house hammer plane sound general air size paint pervade atmosphere wing old house south entirely re-done great body workman depart leave material old hall geoffrey brent return direct decoration own eye bring accurate drawing hall house bride s father wish reproduce place accustom moulding re-done scaffolding pole board bring lay side great hall also great wooden tank box mix lime lay bag new mistress brent s rock arrive bell church rang general jubilation beautiful creature full poetry fire passion south few english word learn speak such sweet pretty broken way win heart people much music voice melt beauty dark eye geoffrey brent seem more happy appear dark anxious look face new know old start time noise unheard month pass whisper grow last brent s rock heir geoffrey very tender wife new bond seem soften take more interest tenant need work charity part sweet young wife s lack seem set hope child come look deep future dark shadow come face seem die gradually time wykham delandre nurse revenge deep heart grow purpose vengeance wait opportunity crystallise take definite shape vague idea somehow centre wife brent know could strike good love coming time seem hold womb opportunity long night sit alone living-room house handsome room way time neglect work now little good ruin dignity picturesqueness kind drink heavily time more stupefy think hear noise door look call savagely come response muttered blasphemy renew potation presently forget sink daze suddenly awoke see standing battered ghostly edition sister few moment come sort fear woman distorted feature burn eye seem hardly human thing seem reality sister wealth golden hair now streak grey eye brother long cold stare too look begin realise actuality presence find hatred again surge heart brood passion past year seem find voice ask here re dead bury here wykham delandre love hate even more great passion blaze eye ask fierce whisper even woman instant startle regain calm answer make mistake revenge own merely use help wykham ask suddenly did marry woman s distorted face broaden ghastly attempt smile hideous mockery broken feature seam scar take strange shape strange colour queer line white show strain muscle press old cicatrix would know would please pride feel sister truly married shall know revenge mean change hair s breadth come here tonight simply let know alive violence may witness demand brother affair least intention let know wykham stand drink reel fall lie floor announce intention follow sister outburst splenetic humour tell would follow darkness light hair beauty turn say would rue hair beauty too will hiss hair remain beauty withdraw lynch-pin send precipice torrent little thought beauty perhaps beauty would scar mine whirl rock visp freeze ice pack drift river let beware time come fierce gesture fling open door pass night later night mrs brent half-asleep become suddenly awake speak husband geoffrey click lock somewhere window geoffrey think too start noise seem sound asleep breathe heavily again mrs brent doze time awake fact husband arisen partially dress deadly pale light lamp hand fall face frighten look eye geoffrey dost ask hush little answer strange hoarse voice sleep restless wish finish work leave undone bring here husband say lonely fear art reply merely kiss close door lie awake awhile nature assert sleep suddenly start broad awake memory ear smothered cry somewhere jump run door listen sound grow alarm husband call geoffrey geoffrey few moment door great hall open geoffrey appear lamp hush say sort whisper voice harsh stern hush get bed work must disturb sleep wake house chill heart harshness husband s voice new creep bed lie tremble too frighten cry listen sound long pause silence sound iron implement striking muffled blow come clang heavy stone fall follow muffled curse drag sound more noise stone stone lie agony fear heart beat dreadfully hear curious sort scrape sound silence presently door open gently geoffrey appear wife pretend asleep eyelash see wash hand white look lime morning make allusion previous night afraid ask question day seem shadow geoffrey brent ate slept accustom former habit turn suddenly speak revive old hall seem kind fascination use many time day grow impatient even wife enter builder s foreman come inquire continue work geoffrey driving man hall geoffrey return servant tell arrival frightful oath push servant hurry old hall workman meet door geoffrey burst room run man apologise beg pardon sir just make enquiry direct twelve sack lime send here see ten damn ten sack twelve too ungracious incomprehensible rejoinder workman look surprised try turn conversation see sir little matter people must governor will course see set right own cost mean ere arth-stone sir idiot must put scaffold pole crack right middle s thick enough d think stand hanythink geoffrey silent quite minute say constrained voice much gentler manner tell people work hall present want leave longer right sir ll send few chap take pole lime bag tidy place bit say geoffrey leave shall send tell get work foreman comment master d send bill sir work already pears money s little shaky quarter twice delandre try stop brent road last find could attain object ride carriage call become sister wife geoffrey lash horse gallop see white face wife s collapse faint object attain ride scowl laugh night geoffrey hall pass great fireplace start smothered cry effort pull return light bend broken hearth-stone see moonlight fall storied window way deceive groan anguish sink knee sure enough crack broken stone protrude multitude thread golden hair just tinge grey disturb noise door look see wife standing doorway desperation moment take action prevent discovery light match lamp stoop burn hair rise broken stone rise nonchalantly could pretend surprise see wife week live agony accident design could find alone hall length time visit hair grow afresh crack watch carefully terrible secret discover try find receptacle body murder woman house always interrupt come private doorway meet wife begin question manifested surprise notice key now reluctantly show geoffrey dearly passionately love wife possibility discover dread secret even doubt fill anguish couple day pass could help come conclusion least suspect very evening come hall drive find sit moodily deserted fireplace speak directly geoffrey speak fellow delandre say horrible thing tell week sister return house wreck ruin former self golden hair old announce fell intention ask oh geoffrey dead dead can return oh dread know turn answer geoffrey burst torrent blasphemy make shudder curse delandre sister kind especial hurl curse curse golden hair oh hush hush say silent fear husband see evil effect humour geoffrey torrent anger stand move hearth suddenly stop see new look terror wife s eye follow glance too shudder broken hearth-stone lie golden streak point hair rise crack look look shriek is ghost dead come come seize husband wrist frenzy madness pull room night raging fever doctor district attend special aid telegraph london geoffrey despair anguish danger young wife forget own crime consequence evening doctor leave attend leave geoffrey charge wife last word remember must humour come morning doctor case hand dread attack emotion see keep warm more can late evening rest household retire geoffrey s wife get bed call husband come say come old hall know gold come want see grow geoffrey would fain stop fear life reason hand paroxysm shriek terrible suspicion see useless try prevent wrap warm rug old hall enter turn shut door lock want stranger three tonight whisper wan smile three nay two say geoffrey shudder fear say more sit here say wife put light sit here hearth watch gold grow silver moonlight jealous see steal floor gold gold geoffrey look grow horror see hour pass golden hair protrude broken hearth-stone try hide place foot broken place wife draw chair leant lay head shoulder now stir dear say let sit still watch shall find secret grow gold pass arm sit silent moonlight stole floor sink sleep fear wake sit silent miserable hour steal horror-struck eye golden-hair broken stone grow grow increase heart get cold cold last power stir sit eye full terror watch doom morning london doctor come geoffrey wife could find search make room avail last resource great door old hall break open enter see grim sorry sight deserted hearth geoffrey brent young wife sit cold white dead face peaceful eye close sleep face sight make see shudder look unutterable horror eye open stared glassily foot twine tress golden hair streak grey come broken hearth-stone gipsy prophecy really think say doctor rate try thing imposture good say considine dinner will take cigar stroll camp accordingly dinner tour finish joshua considine friend dr burleigh east side moor gipsy encampment lie leave mary considine walk end garden open laneway call husband mind joshua give fair chance n't give clue fortune n't get flirt gipsy maiden take care keep gerald harm answer considine hold hand take stage oath whistle air old song gipsy countess gerald join strain break merry laughter two man pass laneway common turn now wave hand mary lean gate twilight look lovely evening summer very air full rest quiet happiness outward type peacefulness joy make heaven home young married folk considine s life eventful disturbing element know woo mary winston long-continued objection ambitious parent expect brilliant match daughter mr mrs winston discover attachment young barrister try keep young people apart send daughter long visit make promise correspond lover absence love stand test absence neglect seem cool passion young man jealousy seem thing unknown sanguine nature long period waiting parent give young folk marry live cottage few month just begin feel home gerald burleigh joshua s old college chum sometime victim mary s beauty arrive week stay long time could tear work london husband quite disappear mary house sit piano give hour mendelssohn short walk common cigar require renew two man reach gipsy camp place picturesque gipsy camp village business good usually few person fire invest money prophecy large number poor more parsimonious stay just bound enough see two gentleman approach villager know joshua make way little pretty keen-eyed gipsy girl trip ask tell fortune joshua hold hand girl seem see stare face very odd manner gerald nudge must cross hand silver say most important part mystery joshua take pocket half-crown hold look answer cross gipsy s hand gold gerald laugh premium subject say joshua kind man universal kind can tolerate stare pretty girl little deliberation answer right here pretty girl must give real good fortune hand sovereign take say give good fortune bad read star say take right hand turn palm upward instant eye meet drop red hot startled look glide swiftly lift curtain large tent occupy centre camp disappear sold again say cynical gerald joshua stand little amazed altogether satisfied watch large tent few moment emerge open young girl stately look woman middle age commanding presence instant appear whole camp seem stand still clamour tongue laughter noise work second two arrest man woman sit crouch lie stand face imperial look gipsy queen course murmur gerald luck tonight gipsy queen throw search glance camp hesitate instant come straight stand joshua hold hand say commanding tone again gerald speak sotto voce speak way school hand must cross gold hundred cent game whisper gerald joshua lay sovereign upturned palm gipsy look hand knitted brow suddenly look face say strong will true heart can brave love hope afraid vanity enough say will answer read resolution face resolution desperate determine need wife love emphatically leave never see face again now love fresh heart free wicked intent quick never see face again joshua draw hand quickly say thank stiffly sarcastically begin move say say gerald re old man use indignant star prophet sovereign least hear matter silence ribald command queen know let ignorant will warn joshua immediately turn event will see thing say now madam give advice pay fortune warn say gipsy star silent long let mystery still wrap dear madam get touch mystery day prefer money knowledge ignorance can get latter commodity want gerald echo sentiment large unsaleable stock hand gipsy queen eye two man sternly say wish choose meet warn scorn appeal levity own head doom amen say gerald imperious gesture queen take joshua s hand again begin tell fortune see here flow blood will flow long run sight flow broken circle severed ring say joshua smile gerald silent must speak plainer certainly commonplace mortal want definite star long way word get somewhat dull message gipsy shudder speak impressively hand murderer murderer wife drop hand turn joshua laugh know say think prophesy jurisprudence system instance say hand hand murderer may future potentially present ought give prophecy such term hand will murderer s hand will murderer wife star really good technical question gipsy make reply kind droop head despondent mien walk slowly tent lift curtain disappear speak two man turn homewards walk moor presently little hesitation gerald speak course old man joke ghastly still joke would keep mean tell wife might alarm alarm dear gerald think would alarm afraid gipsy n't come bohemia agree murder even hard thought whilst long say jack robinson gerald remonstrate old fellow woman superstitious more man also bless curse nervous system stranger see too much work realise take advice let know will frighten joshua s lip unconsciously harden answer dear fellow would secret wife would beginning new order thing secret may begin look odd still say gerald risk unwelcome interference say again warn time gipsy s very word say joshua seem quite accord tell old man put-up thing tell gipsy camp arrange majesty say air banter earnestness gerald assure hear camp morning make fun answer friend process raillery time pass enter cottage mary sit piano play dim twilight wake very tender feeling breast eye full gentle tear man come steal husband s side kiss joshua strike tragic attitude mary say deep voice approach listen word fate star speak doom seal dear tell fortune frighten dear truth know nay necessary arrangement can make decently order dear listen mary considine effigy may see madame tussaud s juris-imprudent star announce fall tidings hand red blood blood mary mary god spring forward too late catch fall faint floor tell say gerald n't know little mary recover swoon fall strong hysteric laugh weep rave cry keep joshua husband many word entreaty fear joshua considine state mind border agony last mary become calm kneel kiss foot hand hair call sweet name say tender thing lip could frame night sit bedside hold hand night early morning keep wake sleep cry fear comfort consciousness husband watch breakfast late morning joshua receive telegram require drive withering nearly twenty mile loth mary would hear remain noon drive dog-cart alone mary retire room appear lunch afternoon tea serve lawn great weeping willow come join guest look quite recover illness evening casual remark say gerald course very silly last night could help feeling frighten indeed would feel still let think people may imagine thing get test can hardly fail show prediction false indeed false add sadly plan ask gerald shall gipsy camp fortune tell queen capital may oh would spoil might know guess suit utterance accordingly shall alone afternoon afternoon mary considine take way gipsy encampment gerald edge common return alone half-an-hour hardly elapse mary enter drawing-room lie sofa reading ghastly pale state extreme excitement hardly pass threshold collapse sink moan carpet gerald rush aid great effort control motion silent wait ready attention wish seem good help few minute somewhat recover able tell pass get camp say seem soul centre stand suddenly tall woman stand tell want say hold hand lay piece silver take neck small golden trinket lay also seize two throw stream run take hand hers speak naught blood guilty place turn catch hold ask tell more hesitation say ala see lie husband s foot hand red blood gerald feel ease try laugh surely say woman craze murder laugh say mary can bear sudden impulse leave room long joshua return bright cheery hungry hunter long drive presence cheer wife seem much brighter mention episode visit gipsy camp gerald mention tacit consent subject allude evening strange settled look mary s face gerald could observe morning joshua come breakfast later usual mary house early hour time draw seem get little nervous now again throw anxious look gerald could help noticing none breakfast could get satisfactorily food altogether chop tough knife blunt guest course make sign presently see joshua draw thumb edge knife unconscious sort way action mary turn pale faint breakfast lawn mary make bouquet say husband get few tea-rose dear joshua pull cluster front house stem bent too tough break put hand pocket get knife vain lend knife gerald say gerald get breakfast room take table come feel edge grumbling earth happen knife edge seem ground mary turn hurriedly enter house joshua try sever stalk blunt knife country cook sever neck fowl schoolboy cut twine little effort finish task cluster rose grow thick determine gather great bunch could find single sharp knife sideboard cutlery keep call mary come tell state thing look agitated miserable could help know truth astounded hurt ask mean say break oh joshua afraid pause set white look come face mary say is trust would believe oh joshua joshua cry entreatingly forgive weep bitterly joshua think moment say see shall end shall mad run drawing-room scream mary gerald see mean would tie blunt instrument force superstition surprise see come french window bear hand large ghourka knife usually lie centre table brother send northern india great hunting-knives work such havoc close quarter enemy loyal ghourkas mutiny great weight evenly balance hand seem light edge razor knife ghourka can cut sheep two mary see come room weapon hand scream agony fright hysteric last night promptly renew joshua run see fall throw knife try catch just second too late two man cry horror simultaneously see fall naked blade gerald rush find fall left hand strike blade lie partly upwards grass small vein cut blood gush freely wound tie point joshua wed ring sever steel carry faint house come arm sling peaceful mind happy say husband gipsy wonderfully truth too real thing occur now dear joshua bent kiss wounded hand coming abel behenna little cornish port pencastle bright early april sun seemingly come stay long bitter winter boldly blackly rock stand background shaded blue sky fade mist meet horizon sea true cornish hue sapphire save become deep emerald green fathomless depth cliff seal cave open grim jaw slope grass parch brown spike furze bush ashy grey golden yellow flower stream hillside dip line rock crop lessen patch dot finally die sea wind sweep jutting cliff cut short vegetation ever-working aerial shear whole hillside body brown flash yellow just colossal yellow-hammer little harbour open sea tower cliff lonely rock pierce many cave blow-hole sea storm time send thunderous voice fountain drift spume hence wind westward serpentine course guard entrance two little curving pier left right roughly build dark slate place endways hold great beam bind iron band thence flow rocky bed stream winter torrent old cut way hill stream deep first here widen patch broken rock expose low water full hole crab lobster find ebb tide rock rise sturdy post use warp little coasting vessel frequent port high stream still flow deeply tide run inland always calmly force wild storm break quarter mile inland stream deep high water low tide side patch same broken rock low chink sweet water natural stream trickled murmur tide ebb here too rise moor post fisherman s boat side river row cottage level high tide pretty cottage strongly snugly build trim narrow garden front full old-fashioned plant flower currant colour primrose wallflower stonecrop front many climb clematis wisteria window side door post white snow little pathway pave light coloured stone door tiny porch whilst rustic seat cut tree trunk old barrel nearly case window ledge fill box pot flower foliage plant two man live cottage exactly opposite stream two man young good-looking prosperous companion rival boyhood abel behenna dark gypsy darkness phoenician mining wanderer leave track eric sanson local antiquarian say corruption sagamanson fair ruddy hue mark path wild norseman two seem single very begin work strive fight stand endeavour now put coping-stone temple unity fall love same girl sarah trefusis certainly pretty girl pencastle many young man would gladly try fortune two contend strong most resolute man port average young man think very hard account bear good will three principal whilst average young woman bad befall put grumbling sweetheart sense second good imply sure regard sarah friendly eye thus come course year rustic courtship slow process two man woman find throw much satisfied matter sarah vain frivolous take care revenge man woman quiet way young woman walking can boast not-quite-satisfied young man particular pleasure see escort cast sheep s eye better-looking girl support two devoted swain length come time sarah dread try keep distant time make choice two man indeed might satisfy idea even more exact girl mind constituted think more might lose might gain think make mind become instantly assail doubt wisdom choice always man presumably lose become endowed afresh new more bountiful crop advantage arise possibility acceptance promise man birthday would give answer day th april now arrive promise give singly confidentially give man likely forget early morning find man hover door take confidence simply seek early opportunity get answer advance suit necessary damon rule take pythia make proposal heart man own affair claim requirement friendship day keep see position doubtless somewhat embarrassing sarah satisfaction vanity thus adore very pleasing moment annoy man persistent consolation such moment see elaborate smile girl pass notice door thus doubly guard jealousy fill heart sarah s mother person commonplace sordid idea see state affair intention persistently express daughter plain word arrange matter sarah get possible man purpose cunningly keep possible background matter daughter s wooing watch silence first sarah indignant sordid view usual weak nature give way persistence now get stage acceptance surprise mother whisper little yard house hillside want talk two re red-hot now s time get thing fix sarah begin feeble remonstrance mother cut short tell girl mind make man want can choose ll arrange ll get n't argy child hillside come ll fix see way quite easy sarah hillside narrow path golden furze mrs trefusis join two man living-room little house open attack desperate courage mother think child howsoever mean thought may two man re love sarah bashful silence give consent barefaced proposition much again tacitly acquiesce soft impeachment n't know could keep wife say word look bear express distinct dissent mrs trefusis d put d make comfortable home sarah eye man keenly cunning eye shut speak satisfy scrutiny idea accept quickly prevent argument girl mayhap s hard choose n't toss first put money ve get bit put know let lucky man take lot trade bit come home marry s afraid suppose ll say wo n't much girl say love abel break silence n't seem square thing toss girl would n't n't seem seem respectful eric interrupt conscious chance good abel s case sarah wish choose are afraid hazard say abel boldly mrs trefusis see idea begin work follow advantage settle put yer money make home toss leave choose say eric quickly abel agree equal sturdiness mrs trefusis little cunning eye twinkle hear sarah s step yard say here come leave brief walk hillside sarah try make mind feel angry man cause difficulty come room say shortly want word come flagstaff rock can alone take hat house wind path steep rock crown high flagstaff wrecker fire basket use burn rock form northern jaw little harbour room path two abreast mark state thing pretty sort implied arrangement sarah first two man follow walk abreast keep step time man s heart boil jealousy come top rock sarah stand flagstaff two young man stand opposite choose position knowledge intention room stand silent sarah begin laugh say promise give answer to-day ve think think think begin get angry plague even now n't seem make mind eric say suddenly let toss lass sarah show indignation proposition mother s eternal suggestion school acceptance kind weak nature make easy grasp way difficulty stand downcast eye idly pick sleeve dress seem tacitly acquiesce proposal man instinctively realise pull coin pocket spin air drop hand palm lie few second remain thus silent abel more thoughtful man speak sarah good speak remove upper hand coin place latter pocket sarah nettle good bad s good enough take leave say reply quickly nay lass aught concern good enow think might pain disappointment hereafter love eric god s name say think m man enow stand likewise m n't make miserable life face face difficulty sarah s weak nature proclaim put hand face begin cry say mother keep tell silence follow break eric say hotly abel let lass alone ca n't want choose way let s good enough too s say now must abide hereupon sarah turn sudden fury cry hold tongue rate resume cry eric flabbergast word say stand look particularly foolish mouth open hand hold coin still silent sarah take hand face laugh hysterically say two ca n't make mind m home turn stop say abel authoritative voice eric hold coin ll cry now settle let clearly understand man win take money get bring bristol ship voyage trade come marries sarah two keep may result trading understand say eric ll marry birthday say sarah say intolerably mercenary spirit action seem strike impulsively turn bright blush fire seem sparkle eye man said eric year man win year toss cried abel coin spin air eric catch again hold outstretched hand heads cried abel pallor sweep face speak lean forward look sarah lean forward too head touch could feel hair blow cheek thrill fire eric lift upper hand coin lie head abel step forward take sarah arm curse eric hurl coin sea lean flagstaff scowl hand thrust deep pocket abel whisper wild word passion delight sarah s ear listen begin believe fortune rightly interpret wish secret heart love abel good presently abel look catch sight eric s face last ray sunset strike red light intensify natural ruddiness complexion look steep blood abel mind scowl now own heart rest could feel unalloyed pity friend step meaning comfort hold hand say chance old lad n't grudge ll try make sarah happy woman shall brother brother damn answer eric make turn few step rocky path turn come stand abel sarah arm say year make most sure re time claim wife banns time marry th april re tell shall banns may get too late mean eric mad more mad abel behenna s chance stay s mine n't mean let grass grow foot sarah care more five minute may come five minute re win point game may change game wo n't change say abel shortly sarah ll true wo n't marry return year add eric quickly s bargain promise year say sarah dark look come abel s face speak master smile must n't too hard get angry tonight come eric play fight win fairly play fairly game woo know now shall look old true comrade help ll help none say eric help god god help say abel simply let help say eric angrily devil good enough word rush steep path disappear rock abel hope tender passage sarah first remark make chilled lonely seem eric note sound leave home early morning abel hear noise door see eric walk rapidly small canvas bag full gold silver lie threshold small slip paper pin write take money stay god devil remember th april eric sanson afternoon abel bristol week later sail star sea bind pahang money include eric s board shape venture cheap toy advise shrewd old mariner bristol know know way chersonese predict penny invest would return shill boot year wear sarah become more more disturb mind eric always hand make love own persistent masterful manner object letter come abel say venture prove successful send two hundred pound bank bristol trade fifty pound still remain good china whither star sea bind whence would return bristol suggest eric s share venture return share profit proposition treat anger eric simply childish sarah s mother more six month elapse letter come eric s hope dash letter pahang begin rise again perpetually assail sarah abel return would marry th april abel port would give abel take fortune marry girl head would marry eric soon truth know endless variety possibility power strong will determined purpose woman s weak nature become time manifest sarah begin lose faith abel regard eric possible husband possible husband woman s eye different man new affection begin arise breast daily familiarity permit courtship further grow affection sarah begin regard abel rock road life mother s constantly remind good fortune already lay bristol bank would try shut eye altogether fact abel s existence th april saturday order marriage day would necessary banns call sunday nd march beginning month eric keep perpetually subject abel s absence outspoken opinion latter dead married begin become reality woman s mind first month wear eric become more jubilant church th take sarah walk flagstaff rock assert strongly tell abel too here put banns time eleventh would put mine twelfth now time come mean n't keep word here sarah strike weakness indecision n't break eric ground tooth anger mean stick say smite hand savagely flagstaff send forth shiver murmur good ll keep part bargain sunday shall give notice banns can deny church will abel pencastle eleventh can cancelled own put take course woe stand way fling rocky pathway sarah could admire viking strength spirit cross hill stride cliff bude week news hear abel saturday eric give notice banns marriage sarah trefusis clergyman would remonstrate formal tell neighbour understand abel s departure return marry sarah eric would discuss question painful subject sir say firmness parson very young man could sway surely sarah bone make matter parson say more day read banns first time audible buzz congregation sarah present contrary custom blush furiously enjoy triumph girl banns come week begin make wed dress eric use come look work sight thrill use say sort pretty thing such time delicious moment love-making banns read second time th eric s hope grow more more fixed moment acute despair realise cup happiness might dash lip moment right last such time full passion desperate remorseless grind tooth clench hand wild way taint old berserker fury ancestor still linger blood thursday week look sarah find flood sunshine put finish touch white wed gown own heart full gaiety sight woman soon own occupied fill joy unspeakable feel faint languorous ecstasy bend kiss sarah mouth whisper rosy ear wed dress sarah draw admire look saucily say perhaps more week abel cry dismay wild gesture fierce oath eric dash house bang door incident disturb sarah more could think possible awake fear doubt indecision afresh cry little put dress soothe sit summit flagstaff rock arrive find little group anxiously discuss weather sea calm sun bright sea strange line darkness light close shore rock fringe foam spread great white curve circle current drift wind come sharp cold puff blow-hole run flagstaff rock rocky bay harbour boom interval seagull scream ceaselessly wheel entrance port look bad hear old fisherman say coastguard see just east indiaman coromandel piece dizzard bay sarah wait hear more timid nature danger concern could bear hear wreck disaster home resume completion dress secretly determine appease eric meet sweet apology take early opportunity even marriage old fisherman s weather prophecy justified night dusk wild storm come sea rise lash western coast skye scilly leave tale disaster everywhere sailor fisherman pencastle turn rock cliff watch eagerly presently flash lightning ketch see drift jib half-a-mile port eye glass concentrate wait flash come chorus lovely alice trading bristol penzance touch little port god help say harbour-master world can save bude tintagel wind shore coastguard exert aid brave heart willing hand bring rocket apparatus summit flagstaff rock burn blue light board might see harbour open case could make effort reach work gallantly enough board skill strength man could avail many minute lovely alice rush doom great island rock guard mouth port scream board faintly borne tempest fling sea last chance life blue light keep burn eager eye peer depth water case face could see rope hold ready fling aid never face see willing arm rest idle eric fellow old icelandic origin never more apparent wild hour take rope shout ear harbour-master shall rock seal cave tide run may drift keep man come answer are mad slip rock lose man could keep foot dark such place such tempest bit come reply remember abel behenna save night boat gull rock drag deep water seal cave now may drift again darkness project rock hide light flagstaff rock know way too miss boldness sureness foot standing shortly stand great round-topped rock cut action wave entrance seal cave water fathomless stand comparative safety concave shape rock beat wave own force water seem boil seethe cauldron just spot space calm rock too seem here shut sound gale listen watch stand ready coil rope poise throw think hear just whirl water faint despair cry echo shout rang night wait flash lightning pass fling rope darkness see face rise swirl foam rope catch feel pull shout again mighty voice tie waist shall pull feel fast move rock side sea cave deep water still could get foothold secure enough drag rescue man overhang rock begin pull shortly know rope take man now rescue must soon close top rock steady moment draw long breath might effort complete rescue just bend work flash lightning reveal two man rescuer rescue eric sanson abel behenna face face none know meeting save god instant wave passion sweep eric s heart hope shatter hatred cain eye look see instant recognition joy abel s face hand succour intensify hate whilst passion start rope run hand moment hate follow impulse good manhood too late could recover abel encumber rope aid plunge despair cry darkness devour sea feel madness doom cain eric rush rock heedless danger eager thing people live noise would shut last cry seem ring still ear regain flagstaff rock man surround fury storm hear harbour-master say fear lose hear cry white rope was drift shout answer feel could never explain let old comrade slip sea very place very circumstance comrade save own life hope bold lie set matter rest bear witness carry still white face eye despair cry ear evermore least none know cry more loudly still slip rock rope fall sea say leave rush steep path gain own cottage lock remainder night pass lie bed dress motionless stare upwards seem see darkness pale face gleam wet lightning glad recognition turn ghastly despair hear cry never cease echo soul morning storm smile again sea still boisterous unspent fury great piece wreck drift port sea island rock strew two body also drift harbour master wrecked ketch strange seaman know sarah see eric evening look minute come house simply put head open window sarah call loud voice ring truly is wed dress sunday week mind sunday week sarah glad reconciliation easy womanlike see storm own fear groundless repeat cause offence sunday say look abel n't saturday look saucily heart full fear outburst part impetuous lover window empty eric take pout resume work see eric more sunday afternoon banns call third time come people air proprietorship half-pleased half-annoyed mister say push girl giggle wait sunday please day saturday add look saucily girl giggle again young man guffaw think snub touch become white sheet turn sarah know more laugh see triumph spasm pain overspread face week pass uneventfully saturday draw nigh sarah occasional moment anxiety eric night-time man possess restrain now again rock cave shout aloud seem relieve somewhat able restrain time saturday stay own house never leave marry morrow neighbour think shyness part trouble notice disturb chief boatman come sit pause say eric bristol yesterday ropemaker s get coil replace lose night storm see michael heavens place salesman tell abel behenna come home week ere last star sea canton lodge sight money bristol bank name sarah behenna tell michael take passage lovely alice pencastle bear man eric groan drop head knee face hand old comrade know could n't help must rest awful night think d tell might come way might keep sarah trefusis frighten good friend woman take thing heart would let pain such thing wedding day rise leave eric still sit disconsolately head knee poor fellow murmur chief boatman take heart right enough true comrade abel save afternoon day child leave school stray usual half-holiday quay path cliff presently come run state great excitement harbour few man unload coal ketch great many superintend operation child call porpoise harbour mouth see come blow-hole long tail deep water porpoise say seal long tail come seal cave child bear various testimony two point unanimous come blow-hole deep water long thin tail tail long could see end much unmerciful chaffing child man point evident see quite number person young old male female high path side harbour mouth catch glimpse new addition fauna sea long-tailed porpoise seal tide now come slight breeze surface water ripple moment could see clearly deep water spell watch woman call see move channel just stand stampede spot time crowd gather breeze freshen impossible see distinctness surface water question woman describe see such incoherent way whole thing put effect imagination child s report would credit semi-hysterical statement see pig entrails think old coastguard shake head make remark remainder daylight man see always bank look water always disappointment manifest face eric arise early morning slept night relief move light shave hand tremble dress wed clothes haggard look face seem grow year old last few day still wild uneasy light triumph eye keep murmur again wedding-day abel can claim now live dead live dead live dead sit arm-chair wait uncanny quietness church hour arrive bell begin ring arise pass house close door look river see tide just turn church sit sarah mother hold sarah s hand tightly time fear lose service stand marry presence entire congregation leave church make response clearly eric s even defiant side wedding sarah take husband s arm walk boy young girl cuff elder decorous behaviour would fain follow close heel way church lead eric s cottage narrow passage neighbour bridal couple pass remainder congregation follow little distance startle long shrill scream bride rush passage find bank wild eye point river bed opposite eric sanson s door fall tide deposit body abel behenna stark broken rock rope trailing waist twist current mooring post hold whilst tide ebb right elbow fall chink rock leave hand outstretched sarah open palm upward extend receive hers pale droop finger open clasp happen never quite know sarah sanson would try recollect would become buzzing ear dimness eye would pass thing could remember never forget eric s breathing heavily face whiter dead man mutter breath devil s help devil s faith devil s price burial rats leaving paris orleans road cross enceinte turn right find somewhat wild savoury district right leave side rise great heap dust waste accumulate process time paris night day life sojourner enter hotel rue rivoli rue st honore late night leave early morning can guess come montrouge already purpose great waggon look boiler wheel find halt everywhere pass city peculiar institution create own need most notable institution paris rag-picking population early morning parisian life commences early hour may see most street stand pathway opposite court alley few house still american city even part new york large wooden box domestic tenement-holders empty accumulate dust past day box gather pass work fresh field labour pasture new squalid hungry-looking man woman implement craft consist coarse bag basket slung shoulder little rake turn probe examine minute manner dustbin pick deposit basket aid rake may find same facility chinaman use chopstick paris city centralisation centralisation classification closely ally early time centralisation become fact forerunner classification thing similar analogous become grouped grouping group rise whole central point see radiate many long arm innumerable tentaculae centre rise gigantic head comprehensive brain keen eye look side ears sensitive hear voracious mouth swallow city resemble bird beast fish appetite digestion normal paris alone analogical apotheosis octopus product centralisation carry ad absurdum fairly represent devil fish respect resemblance more curious similarity digestive apparatus intelligent tourist surrender individuality hand messrs cook gaze paris three day often puzzle know dinner london would cost six shilling can three franc caf� palais royal need more wonder will consider classification theoretic speciality parisian life adopt fact chiffonier genesis paris paris to-day see paris napoleon baron hausseman can hardly realise existence state thing forty-five year thing change district waste gather dust dust world age family likeness dust-heaps perfect traveller visit environs montrouge can fancy difficulty year year make prolonged stay paris very much love young lady return passion yield wish parent promise see correspond year too compel accede condition vague hope parental approval term probation promise remain country write dear expiration year naturally time heavily own family circle could tell alice none own folk sorry say sufficient generosity send even occasional word comfort regard health well-being spend six month wander europe could find satisfactory distraction travel determine come paris least would easy hail london case good fortune call thither appointed time hope defer maketh heart sick never exemplify case addition perpetual longing see face love always harrow anxiety accident prevent show alice time long period probation faithful trust own love thus adventure undertake fierce pleasure own fraught possible consequence great would ordinarily borne traveller exhaust place most interest first month stay drive second month look amusement whithersoever might make sundry journey better-known suburb begin see terra incognita guide book concern social wilderness lie attractive point accordingly begin systematise research day take thread exploration place previous day drop process time wandering lead montrouge see hereabouts lie ultima thule social exploration country little know source white nile determine investigate philosophically chiffonier habitat life mean life job unsavoury difficult accomplishment little hope adequate reward reason obstinacy prevail enter new investigation keener energy could summon aid investigation lead end valuable worthy day late fine afternoon end september enter holy holy city dust place evidently recognised abode number chiffonier sort arrangement manifest formation dust heap road pass heap stand orderly sentry determine penetrate trace dust ultimate location pass see dust heap few form flit fro evidently watch interest advent stranger such place district small switzerland forward tortuous course shut path presently get seem small city community chiffonier number shanty hut such may meet remote part bog allan rude place wattled wall plaster mud roof rude thatch make stable refuse such place would enter consideration even water-colour could look picturesque judiciously treat midst hut strange adaptation can say habitation see immense old wardrobe colossal remnant boudoir charles vii henry ii convert dwelling-house double door lie open entire m�nage open public view open wardrobe common sitting-room four foot six sit smoke pipe charcoal brazier few six old soldier first republic uniform tear worn threadbare evidently mauvais sujet class bleary eye limp jaw tell plainly common love absinthe eye haggard worn look slumbering ferocity follow hard wake drink side stand old shelf intact save cut depth shelf six bed make rag straw half-dozen worthy inhabit structure look curiously pass look little way see head whispered conference look place very lonely man look very very villainous see cause fear way penetrate sahara way tortuous degree series semi-circle skate dutch roll get confuse regard point compass penetrate little way see turn corner half-made heap sit heap straw old soldier threadbare coat hallo say first republic represent here soldiery pass old man never even look gaze ground stolid persistency again remark see life rude warfare can old man s curiosity thing past few step look suddenly see curiosity dead veteran raise head regard very queer expression seem look very six worthy press see look drop head think way satisfy strange likeness old warrior presently meet old soldier similar manner too notice whilst pass time get late afternoon begin think retrace step accordingly turn could see number track lead different mound could ascertain take perplexity want see ask way could see determine few mound try see veteran gain object couple hundred yard see single shanty such see difference living merely roof three wall open front evidence neighbourhood exhibit take place sorting old woman wrinkle bent age approach ask way rise come close ask way immediately commence conversation occur here very centre kingdom dust place gather detail history parisian rag-picking particularly could lip look old inhabitant begin inquiry old woman give most interesting answer ceteuces sit daily guillotine take active part woman signalise violence revolution talk say suddenly m'sieur must tired standing dust rickety old stool sit hardly many reason poor old woman civil run risk hurt refusing conversation taking bastille interesting sit conversation talk old man old more bent wrinkle even woman appear shanty here pierre say m'sieur can hear story now wish pierre bastille waterloo old man take stool request plunge sea revolutionary reminiscence old man clothe scarecrow six veteran now sit centre low hut woman left hand man right somewhat front place full sort curious object lumber many thing wish corner heap rag seem move number vermin contain heap bone odour shocking now glance heap could see gleam eye rat infest place loathsome object bad enough look even more dreadful old butcher s axe iron handle stain clot blood lean wall right hand side still thing give much concern talk two old people fascinating stay evening come dust heap throw dark shadow vale time begin grow uneasy could tell somehow feel satisfied uneasiness instinct mean warn psychic faculty often sentry intellect sound alarm reason begin act perhaps consciously begin bethink surround wonder fare case attack thought suddenly burst overt cause danger prudence whisper still make sign still make sign know four cunning eye four eye more god horrible thought whole shanty might surround three side villain might midst band such desperado century periodic revolution can produce sense danger intellect observation quicken grow more watchful wont notice old woman s eye constantly wander hand look too see cause ring leave little finger large signet right good diamond think danger first care avert suspicion accordingly begin work conversation rag-picking drain thing find easy stage jewel seize favourable opportunity ask old woman know such thing answer little hold right hand show diamond ask think answer eye bad stoop hand say nonchalantly could pardon will see good thus take hand unholy light come withered old face touch steal glance swift keen flash lightning bend ring moment face quite concealed examine old man look straight front shanty same time fumble pocket produce screw tobacco paper pipe proceed fill take advantage pause momentary rest search eye face look carefully place now dim shadowy gloaming still lie heap varied reek foulness terrible blood-stained axe lean wall right hand corner everywhere gloom baleful glitter eye rat could see even chink board low close ground stay latter eye seem more usually large bright baleful instant heart stand still feel whirling condition mind feel sort spiritual drunkenness body maintain erect time fall recovery second calm coldly calm energy full vigour self-control feel perfect feeling instincts alert now know full extent danger watch surround desperate people could even guess many lie ground shanty wait moment strike know big strong know too know also englishman would make fight wait feel gain advantage last few second know danger understand situation now think test courage endure test fight test may come later old woman raise head say satisfied kind way very fine ring indeed beautiful ring oh such ring plenty bracelet earring oh fine day lead town dance ve forget now ve forget never hear perhaps grandfather remember laugh harsh croak laugh bind say astonish hand ring certain suggestion old-fashioned grace pathos old man eye sort sudden ferocity rise stool say suddenly hoarsely let see hand ring old woman say give pierre pierre eccentric lose thing such pretty ring cat say old man savagely suddenly old woman say more loudly necessary wait shall tell ring sound voice jar perhaps hyper-sensitiveness wrought such pitch nervous excitement seem think address steal glance place see eye rat bone heap miss eye even look see again appear old woman s wait give respite attack man sink reclining posture lose ring beautiful diamond hoop belong queen give farmer tax cut throat send think must steal tax people could get trace police come suggest find way drain descend fine clothes would trust beautiful ring know more drain rat too shall never forget horror place alive blaze eye wall just light torch get house search outlet drain filth find ring come find else also come come open lot sewer rat human time come tell police number drain return shortly lose could hardly ask help seek turn try prevent insist new excitement recover ring come little water bottom drain raise brick rubbish much matter kind make fight even torch too many long bone still warm pick clean even eat own dead bone rat man take cool enough human joke comrade find dead would help living bah matter life death fear ask fear say laugh fear ask pierre young come horrible drain wall greedy eye always move circle light torch feel easy keep man way never let man get want chance mean eat take trace bone know sound hear here break chuckling fit ghastly merriment lot hear see great poetess describe heroine sing oh see hear singing scarce know divine can apply same idea old crone save divinity scarce could tell most hellish harsh malicious satisfied cruel laugh leer grin horrible square opening mouth tragic mask yellow gleam few discoloured tooth shapeless gum laugh grin chuckle satisfaction know speak word thunder murder settle murderer bide proper time accomplishment could read line gruesome story command accomplice wait seem say bide time shall strike first blow find weapon shall make opportunity shall escape keep quiet will wiser will outcry rat will work grow darker darker night come steal glance shanty still same bloody axe corner heap filth eye bone heap cranny floor pierre still ostensibly fill pipe now strike light begin puff old woman say dear heart dark pierre good lad light lamp pierre get light match hand touch wick lamp hang side entrance shanty reflector throw light place evidently use sorting night stupid lantern call immediately blow say right mother ll find hustle left corner room old woman say darkness lantern lantern oh light most useful poor folk lantern friend revolution friend chiffonier help else fail hardly say word kind creaking whole place steadily drag roof again seem read line word know lesson lantern get roof noose strangle pass fail look opening see loop rope outline black lurid sky now indeed beset pierre long find lantern keep eye fix darkness old woman pierre strike light flash see old woman raise ground mysteriously appear hide fold gown long sharp knife dagger seem butcher s sharpening iron fine keen point lantern lit bring here pierre say place doorway can see see nice shut darkness just right just right purpose throw light face leave gloom face pierre woman sit side feel time action approach know now first signal movement would come woman watch unarmed make mind first movement would seize butcher s axe right-hand corner fight way least would die hard steal glance fix exact locality could fail seize first effort time accuracy would precious good god horror situation burst bitter thought issue terrible position alice would infallibly suffer would believe false lover can imagine bitterness thought else would love long lose world life would break embitter shatter disappointment despair very magnitude pain brace nerve bear dread scrutiny plotter think betray old woman watch cat mouse right hand hide fold gown clutch know long cruel-looking dagger see disappointment face would feel know moment come would spring tigress certain take unprepared look night see new cause danger hut little distance shadowy form quite still know alert guard small chance now direction again steal glance place moment great excitement great danger excitement mind work very quickly keenness faculty depend mind grow proportion now feel instant take whole situation see axe take small hole make rotten board rotten must allow such thing particle noise hut regular murder-trap guard garroter lie roof ready entangle noose escape dagger old hag front way guard know many watcher row desperate man see eye still crack board floor last look lie prone wait signal start erect now nonchalantly could turn slightly stool get right leg sudden jump turn head guard hand fight instinct knight old breathe lady s name hurl wall hut watchful suddenness movement surprise pierre old woman crash rotten timber see old woman rise leap tiger hear low gasp baffled rage foot light move jump know step row man lie face hut tear nail splinter unhurt breathless rush mound front hear dull crash shanty collapse mass nightmare climb mound low awfully steep step take mass dust cinder tear give way foot dust rise choke sicken foetid awful climb feel life death struggle second seem hour few moment start combine youth strength give great advantage several form struggle deadly silence more dreadful sound easily reach top climb cone vesuvius struggle dreary steep sulphurous fume memory awful night montrouge come vividly grow faint mound tall region dust struggle top pant breath heart beat sledge-hammer see leave dull red gleam sky still flashing light thank god know now lie road paris two three second pause look pursuer still struggle resolutely deadly silence shanty wreck mass timber move form could see flame already burst rag straw evidently catch fire lantern still silence sound old wretch could die game anyhow time more passing glance cast eye mound preparatory make descent see several dark form rush side cut way now race life try head way paris instinct moment dash right-hand side just time come seem steep few step wary old man watch turn rush opening two mound front strike blow terrible butcher s axe could surely two such weapon begin really horrible chase easily run ahead old man even young few woman join hunt easily distance know way could even guide light sky run hear conscious purpose hunted man turn always left find now suppose know also pursuer more animal man cunning instinct find such secret finish quick spurt intend take moment s breathing space suddenly see ahead two three form swiftly pass mound right spider s web now indeed thought new danger come resource hunted dart turning right continue direction hundred yard make turn left again feel certain rate avoid danger surround pursuit come rabble steady dogged relentless still grim silence great darkness mound seem now somewhat small night close look big proportion now ahead pursuer make dart mound front oh joy joy close edge inferno dustheaps red light paris sky tower rise height montmarte dim light here brilliant point star restore vigour moment run few remain mound decrease size find level land even prospect invite dark dismal evidently come dank low-lying waste place find here neighbourhood great city place waste desolation space require ultimate agglomeration noxious ground poor create desire occupancy even low squatter eye accustom gloom evening now shadow dreadful dustheaps could see much more easily could little might course glare sky light paris city mile reflect here howsoever see enough take bearing certainly little distance front bleak flat waste seem dead level here dark shimmering stagnant pool seemingly right small cluster scattered light rise dark mass fort montrouge left dim distance point stray gleam cottage window light sky show locality bic�tre moment s thought decide take right try reach montrouge least would sort safety might possibly long come cross road know somewhere must lie strategic road make connect outlying chain fort circle city look come mound outline black glare parisian horizon see several moving figure still way right several more deploy destination evidently mean cut direction choice become constricted lie now straight ahead turn left stoop ground get advantage horizon line sight look carefully direction could detect sign enemy argue guard try guard point evidently danger already make mind straight invite prospect reality grow bad ground become soft oozy now again give way sicken kind way seem somehow see place seemingly more elevated place little way seem dead level look could see none pursuer strange bird night follow darkness broad daylight blame come light-coloured tourist suit tweed silence able see enemy whilst feel watch grow appalling hope ghastly crew hear raise voice shout several time slight response even echo reward effort stand stock still keep eye direction rise place see dark move left seemingly move head think again might skill runner elude enemy game speed dart forward splash foot give way mass slimy rubbish fall headlong reeking stagnant pool water mud arm sink elbow filthy nauseous description suddenness fall actually swallow filthy stuff nearly choke make gasp breath never shall forget moment stand try recover faint foetid odour filthy pool white mist rise ghostlike worst acute despair hunted animal see pursuing pack close see eye whilst stand helpless dark form pursuer move swiftly surround curious mind work odd matter even energy thought seemingly concentrate terrible press need momentary peril life safety depend action choice alternative come now step take could think strange dogged persistency old man silent resolution steadfast grim persistency even such cause commanded fear even measure respect must vigour youth could understand now whirlwind rush bridge arcola scornful exclamation old guard waterloo unconscious cerebration own pleasure even such moment fortunately way clash thought action spring realise glance defeat object enemy win succeed surround three side bent drive left-hand already danger leave guard accept alternative case hobson s choice run keep low ground pursuer high place ooze broken ground impede youth training make able hold ground keep diagonal line keep gain even begin distance give new heart strength time habitual training begin tell second wind come ground rise slightly rush slope find waste watery slime low dyke bank look black grim feel could reach dyke safety could solid ground foot kind path guide find comparative ease way trouble glance right left see keep eye few minute rightful work aid foot whilst cross swamp rough hard work little danger merely toil short time take dyke rush slope exulting here again meet new shock side rise number crouching figure right leave rush body hold rope cordon nearly complete could pass side end chance take hurl dyke escape very clutch foe throw stream time think water foul filthy now welcome most crystal stream parch traveller highway safety pursuer rush hold rope would could entangle time swim stroke many hand hold embarrassed delay rope strike water hear splash few minute hard swimming take stream refresh immersion encourage escape climb dyke comparative gaiety spirit top look darkness see assailant scatter dyke pursuit evidently end again choose course dyke stand wild swampy space very similar cross determine shun such place think moment would take dyke think hear sound muffled sound oar listen shout response sound ceased enemy evidently get boat kind side take path begin run pass left enter water hear several splash soft stealthy sound rat make plunge stream vastly great look see dark sheen water break ripple several advance head enemy swim stream also now stream silence break quick rattle creak oar enemy hot pursuit put good leg foremost run break couple minute look gleam light rag cloud see several dark form climb bank wind now begin rise water ruffled begin break tiny wave bank keep eye pretty ground stumble know stumble death few minute look dyke few dark figure cross waste swampy ground many more new danger portend know could guess run seem track keep slope right look ahead see river much wide dyke stand fall quite stream bank see dark form now marsh island kind situation now indeed terrible enemy hem side come quickening roll oar pursuer know end close side desolation roof light could see right rise dark mass know moment pause think more pursuer draw closer mind make slip bank take water strike straight ahead gain current clear backwater island such presume pass stream wait cloud come drive moon leave darkness take hat lay softly water float stream second dive right strike water might suppose minute water rise come softly could turning look light brown hat float merrily close come rickety old boat drive furiously pair oar moon still partly obscure drift cloud partial light could see man bow hold aloft ready strike appear same dreadful pole-axe escape look boat draw close closer man strike savagely hat disappear man fall forward boat comrade drag axe turn energy bend reach further bank hear fierce whirr muttered sacre mark anger baffled pursuer first sound hear human lip dreadful chase full menace danger welcome sound break awful silence shroud appal overt sign opponent man ghost least chance man many now spell silence break sound come thick fast boat shore shore boat come quick question answer fierce whisper look fatal thing instant catch sight face show white dark water shout hands point moment two boat weigh follow hard little way quicker quicker come boat few more stroke would shore feel oncoming boat expect second feel crash oar weapon head see dreadful axe disappear water think could win shore hear muttered curse row laboured breath rower supreme effort life liberty touch bank sprang single second spare hard boat ground several dark form sprang gain top dyke keep left run again boat put follow stream see fear danger direction quickly turn run dyke side pass short stretch marshy ground gain wild open flat country speed still come relentless pursuer see same dark mass now grow close great heart give great thrill delight know must fortress bic�tre new courage run hear protect fort paris strategic way deep sink road soldier march shelter enemy know could gain road would safe darkness could see sign blind hope strike run presently come edge deep cut find run road guard side ditch water fence side straight high wall get fainter dizzier run ground get more broken more more still staggered fall rise again run blind anguish hunted again thought alice nerve would lose wreck life would fight struggle life bitter end great effort catch top wall scramble catamount draw actually feel hand touch sole foot now sort causeway see dim light blind dizzy run stagger fall rise cover dust blood halt word sound voice heaven blaze light seem enwrap shout joy qui va rattle musketry flash steel eye instinctively stop close come rush pursuer word two gateway pour seem tide red blue guard turn seem blaze light flash steel clink rattle arm loud harsh voice command fall forward utterly exhaust soldier catch look dreadful expectation see mass dark form disappear night must faint recover sense guard room give brandy able tell pass commissary police appear apparently empty air way parisian police officer listen attentively moment s consultation officer command apparently agree ask ready now come ask rise dust heap shall perhaps catch shall try say eye moment keenly say suddenly would wait tomorrow young englishman touch quick perhaps intend jump foot come now say now now englishman always ready duty commissary good fellow shrewd slap shoulder kindly brave gar�on say forgive know would most good guard ready come pass right guard room long vaulted passage night few man front powerful lantern courtyard sloping way pass low archway sunken road same see flight order give get double quick spring stride run walk soldier swiftly feel strength renew again such difference hunter hunted very short distance take low-lying pontoon bridge stream evidently very little high strike effort evidently make damage rope cut chain break hear officer say commissary just time few more minute would destroy bridge forward quicker still again reach pontoon winding stream come hear hollow boom metal drum effort destroy bridge again renew word command give several man raise rifle fire volley ring muffled cry dark form disperse evil see end pontoon swing stream serious delay nearly hour renew rope restore bridge sufficiently allow cross renew chase quicker quicker dust heap time come place know remains fire few smoulder wood ash still cast red glow bulk ash cold know site hut hill rush flickering glow eye rat still shine sort phosphorescence commissary speak word officer cry halt soldier order spread watch commence examine ruin commissary begin lift charred board rubbish soldier take pile presently start bend rise beckon see say gruesome sight lie skeleton face downwards woman line old woman coarse fibre bone rib rise long spike-like dagger make butcher s sharpening knife keen point bury spine will observe say commissary officer take note book woman must fall dagger rat many here see eye glisten heap bone will also notice shudder place hand skeleton little time lose bone scarcely cold sign living dead deploy again line soldier pass presently come hut make old wardrobe approach five six compartment old man sleeping sleep soundly even glare lantern wake old grim grizzle look gaunt wrinkle bronze face white moustache officer call harshly loudly word command instant foot stand attention here sleep answer chiffonier ask commissary gone work guard peste laugh officer grimly look old man face add cool deliberate cruelty asleep duty manner old guard wonder waterloo gleam lantern see grim old face grow deadly pale shudder look eye old man laugh soldier echo grim pleasantry officer feel moment measure avenge moment look would throw taunter year life school remain still five say commissary sixth answer come grim chuckle speaker point bottom wardrobe die last night wo n't find much burial rat quick commissary stooped look turn officer say calmly may trace here now prove man wound soldier bullet probably murder cover trace see again stoop place hand skeleton rat work quickly many bone warm shudder many more form say officer march order lantern swinge front manacled veteran midst steady tramp take dustheaps turn backward fortress bic�tre year probation long end alice wife look try twelvemonth most vivid incident memory recall associate visit city dust dream red hands first opinion give regard jacob settle simple descriptive statement s down-in-the-mouth chap find embody thought idea fellow-workmen phrase certain easy tolerance absence positive feeling kind complete opinion mark pretty accurately man s place public esteem still dissimilarity appearance unconsciously set thinking degree see more place workman come special interest find kindness involve money expense humble mean manifold way forethought forbearance self-repression true charity life woman child trust implicitly strangely enough shun sick make appearance help could timidly awkwardly lead very solitary life keep house tiny cottage hut room edge moorland existence seem sad solitary wish cheer purpose take occasion sit child injure accident offer lend book gladly accept part grey dawn feel mutual confidence establish book always most carefully punctually return time jacob settle become quite friend twice cross moorland sunday look such occasion shy ill ease feel diffident call see would never circumstance come own lodging sunday afternoon come long walk moor pass settle s cottage stop door say door shut think merely knock form s sake habit expect get answer surprise hear feeble voice say could hear enter find jacob lie half-dressed bed pale death sweat simply roll face hand unconsciously grip bedclothes drowning man hold may grasp come arise wild hunted look eye wide open stare horror come recognise sink couch smothered sob relief close eye stand quite minute two gasp open eye look such despairing woeful expression living man would see frozen look horror sit ask health would answer say ill scrutinise closely arise elbow say thank kindly sir m simply tell truth ill man call god know bad sickness doctor know ll tell kind trust wo n't even mention such thing living soul might work more great woe suffer bad dream bad dream say hope cheer dream pass light even wake stop speak see answer desolate look little place s people live comfort love thousand time bad live alone cheer wake here silence night wide moor full voice full face make wake bad dream sleep young sir past can send legion people darkness empty space pray good god may never speak such irresistible gravity conviction manner abandon remonstrance solitary life feel presence secret influence could fathom relief know say two night past dream hard enough first night come last night expectation bad dream dream come sweep remembrance less pain stay awake just dawn come again such agony sure die feel dread tonight get end sentence mind make feel could speak more cheerfully try get sleep early tonight fact evening pass sleep will refresh promise will bad dream tonight shake head hopelessly sit little long leave get home make arrangement night make mind share jacob settle s lonely vigil cottage moor judge get sleep sunset would wake midnight just bell city striking eleven stand opposite door arm bag supper extra large flask couple candle book moonlight bright flood whole moor light day anon black cloud drive sky make darkness comparison seem tangible open door softly enter wake jacob lie asleep white face upward still again bathe sweat try imagine vision pass close eye could bring misery woe stamp face fancy fail wait awakening come suddenly fashion touch quick hollow groan break man s white lip arise sink manifestly realisation completion train thought dream say must base very terrible reality can unhappy fact speak thus speak realise strike strange period doubt dream reality surround commonly mark expected environment wake man positive cry joy seize hand hold two wet tremble hand frightened child cling love try soothe right come stay tonight will try fight evil dream let hand suddenly sink bed cover eye hand fight evil dream sir mortal power can fight dream come god burn here beat forehead same dream same grow power torture time come dream ask think speaking might give relief shrink long pause say tell may come again manifestly conceal lie dream answer right hope see last come again will tell will ask curiosity think may relieve speak answer think undue amount solemnity come again shall tell try get mind subject more mundane thing produce supper make share include content flask little brace light cigar give smoke full hour talk many thing little little comfort body stole mind could see sleep lay gentle hand eyelid feel too tell now feel right might safely leave tell right wrong see daylight light candle begin read fall asleep degree get interested book interested presently startle drop hand look see jacob still asleep rejoice see face look unwonted happiness lip seem move unspoken word turn work again again wake time feel chilled very marrow hear voice bed red hand never never look find still asleep wake instant seem surprised see again strange apathy surroundings say settle tell dream may speak freely shall hold confidence sacred live shall never mention may choose tell reply say would tell first dream may understand schoolmaster very young man parish school little village west country need mention name engage marry young girl love reverence old story wait time could afford set house man come nearly young handsome gentleman gentleman s attractive way woman class would fishing would meet work school reason implore give offer get marry begin world strange country would listen could say could see infatuate take meet man ask deal girl think might mean honestly might talk chance talk part meet none meet here jacob settle pause seem rise throat gasp breath sir god selfish thought heart day love pretty mabel too content part love think own unhappiness too often come realise might come hope insolent sir gentleman can know perhaps galling can insolence station bear implore deal girl might pastime idle hour might breaking heart never thought truth bad harm could come unhappiness heart fear ask intend marry laughter gall lose temper tell would stand see life make unhappy grow angry too anger say such cruel thing swear live harm god know come such moment passion hard remember step word blow find stand dead body hand crimson blood welled torn throat alone stranger none kin seek murder always bone may whitening still know pool river leave suspect absence poor mabel dare speak vain come again absence month could live place learn shame come die hitherto bear thought ill deed save future now learn too late poor love smirch man s sin flee sense useless guilt more heavily could bear sir such sin n't know carry may think custom make easy grow grow hour become intolerable grow too feeling must stand heaven n't know mean pray god never may ordinary man thing possible n't often think heaven name more content wait let thing doom shut can think mean can guess measure terrible endless longing see gate open able join white figure bring dream seem portal great gate massive steel bar thickness mast rise very cloud close just glimpse crystal grotto shining wall figure many white-clad form face radiant joy stand gate heart soul full rapture longing forget stand gate two mighty angel sweeping wing oh stern countenance hold hand flaming sword latchet move fro light touch figure drape black head cover eye see hand come white garment such angel wear low murmur come tell put own robe soil angel would pass would smite flame sword eager don own garment hurriedly throw step swiftly gate move angel loose latchet point dress look aghast whole robe smear blood hand red glitter blood drip day river bank angel raise flaming sword smite horror complete awoke again again again awful dream come never learn experience never remember begin hope make end more appalling know dream come common darkness dream abide send god punishment never never shall able pass gate soil angel garment must come bloody hand listen spell jacob settle speak tone voice dreamy mystic eye look spirit lofty very diction such marked contrast workworn clothes poor surroundings wonder whole thing dream silent long time keep look man grow wonderment now confession make soul crush very earth seem leap again uprightness resilient force suppose ought horrify story strange say certainly pleasant make recipient confidence murderer poor fellow seem much provocation much self-denying purpose deed blood feel call pass judgment purpose comfort speak calmness could heart beat fast heavily need despair jacob settle god very good mercy great live work hope day may feel atone past here pause could see deep natural sleep time creep sleep say shall watch here shall more evil dream tonight make effort pull answer n't know thank goodness night think leave now ll try sleep feel weight mind tell s man leave must try fight life alone ll tonight wish say take advice live such solitary way man woman live share joy sorrow will help forget solitude will make melancholy mad will answer unconsciously sleep overmaster turn look touch latch drop come bed hold hand grasp rise sit posture say goodnight try cheer heart man heart work world jacob settle can wear white robe pass gate steel leave week find cottage desert ask work tell gone north exactly know whither two year stay few day friend dr munro glasgow busy man could spare much time spend day excursion trossachs loch katrine clyde second last evening stay come somewhat late arrange find host late too maid tell send hospital case accident gas-works dinner postpone hour tell would stroll find master walk hospital find wash hand preparatory start home casually ask case oh usual thing rotten rope man s life account two man work gasometer rope hold scaffolding break must occur just dinner hour notice absence man return seven foot water gasometer hard fight poor fellow alive just alive hard job pull seem owe life mate never hear great heroism swim strength last end even light man sling rope come help could keep stand bottom hold comrade head few breath make difference life death shock sight take water purple dye gas tar man upstairs look wash blood ugh oh s bad still must very noble fellow struggle water must fearful can see way blood draw extremity make idea stigmata possible look resolution could would think world ay might unbar gate heaven look here old man very pleasant sight especially just dinner writer odd case here would miss human probability will never see again speak bring mortuary hospital bier lie body cover white sheet wrap close looks chrysalis n't say jack old myth soul typify butterfly chrysalis send forth very noble specimen take sunlight wing see here uncover face horrible indeed look stain blood know jacob settle friend pull winding sheet hand cross purple breast reverently place tender-hearted person see heart throb great exultation memory harrow dream rush mind stain now poor brave hand blanch white snow somehow look feel evil dream noble soul win way gate last white robe now stain hand put crooken sands mr arthur fernlee markam take know red house main crooken london merchant essentially cockney think necessary summer holiday scotland provide entire rig-out highland chieftain manifest chromolithographs music-hall stage see empire great prince bounder king bring house appear macslogan ilk sing celebrate scotch song s naething haggis mak mon dry preserve mind faithful image picturesque warlike appearance present indeed true inwardness mr markam s mind subject selection aberdeenshire summer resort know would find foreground holiday locality fancy paint stalk many hued figure macslogan ilk may very kind fortune certainly external beauty concern lead choice crooken bay lovely spot aberdeen peterhead just rock-bound headland whence long dangerous reef know spur run north sea mains crooken village shelter northern cliff lie deep bay multitude bent-grown dune rabbit find thousand thus end bay rocky promontory dawn sunset fall rock red syenite effect very lovely bay floor level sand tide run leave smooth waste hard sand dot here stake net bag net salmon fisher end bay little group cluster rock head raise high water rough weather wave come green low tide expose sand level here perhaps little bit dangerous sand part eastern coast rock apart fifty foot small quicksand goodwins dangerous incoming tide extend outwards lose sea inwards fade hard sand upper beach slope hill rise dune midway spur port crooken red house rise midst clump fir-tree protect three side leave whole sea front open trim old-fashioned garden stretch roadway cross grassy path can use light vehicle thread way shore wind sand hill markam family arrive red house thirty-six hour pitching aberdeen steamer ban righ blackwall subsequent train yellon drive dozen mile agree never see more delightful spot general satisfaction more mark very time none family several reason incline find favourable place scottish border family large prosperity business allow sort personal luxury wide latitude way dress frequency markam girl new frock source envy bosom friend joy arthur fernlee markam take family confidence regard new costume quite certain free ridicule least sarcasm sensitive subject think good actually suitable environment allow full splendour burst take pain insure completeness highland costume purpose pay many visit scotch all-wool tartan clothing mart lately establish copthall-court messrs maccallum more roderick macdhu anxious consultation head firm maccallum call resent such addition mr esquire known stock buckle button strap brooch ornament kind examine critical detail last eagle s feather sufficiently magnificent proportion discover equipment complete see finish costume vivid hue tartan seemingly modify comparative sobriety multitude silver fitting cairngorm brooch philibeg dirk sporran fully absolutely satisfied choice first think royal stuart dress tartan abandon maccallum point happen neighbourhood balmoral might lead complication maccallum way speak remarkable cockney accent suggest plaid turn now question accuracy raise mr markam foresee difficulty chance find locality clan colour usurp maccallum last undertook markam s expense special pattern weave would exactly same exist tartan partaking characteristic many base royal stuart contain suggestion simplicity pattern macalister ogilvie clan neutrality colour clan buchanan macbeth chief macintosh macleod specimen show markam fear somewhat strike eye domestic circle gaudy roderick macdhu fall perfect ecstasy beauty make objection completion piece think wisely genuine scotchman macdhu must right especially junior partner man very much own build appearance maccallum receive cheque way pretty stiff remark ve take liberty more stuff weave case friend want markam gratify tell too happy beautiful stuff originate become favourite doubt would time might make sell much would markam try dress office evening clerk home pleased little frightened result maccallum work thoroughly omit could add martial dignity wearer shall course take claymore pistol ordinary occasion say markam begin undress determine would wear dress first time landing scotland accordingly morning ban righ hang girdle ness lighthouse wait tide enter port aberdeen emerge cabin gaudy splendour new costume first comment hear own son recognise first here s guy great scott s governor boy flee forthwith try bury laughter cushion saloon markam good sailor suffer pitching boat naturally rubicund face even more rosy conscious blush suffuse cheek find cynosure eye could wish bold know cold big bare spot side jauntily worn glengarry cap face group stranger boldly outwardly upset even comment reach ear s bloomin chump say cockney suit exaggerated plaid s fly say tall thin yankee pale sea-sickness way take residence time close could get gate balmoral happy thought let fill mull now s chance say young oxford man way home inverness presently mr markam hear voice eldest daughter come tear deck hat blow face show sign agitation mother just tell father s condition see instantly burst laughter violent end fit hysteric same kind happen child turn mr markam cabin send wife s maid tell member family want see make appearance suppress feeling could say very quietly dear n't provide ample allowance father answer gravely could more generous n't let dress please father little sheepishly dear n't think would nicer kinder try make feel uncomfortable even assume dress ridiculous eye quite common enough country sojourn answer appear hanging head good father know quite satisfied now run enjoy sha n't word deck again stand bravely fire ridicule recognise more say hearing astonishment amusement get-up occasion ban righ create aberdeen boy loafer woman baby wait landing shed follow masse markam party take way railway station even porter old-fashioned knot new-fashioned barrow await traveller foot gang-plank follow wonder delight fortunately peterhead train just start martyrdom unnecessarily prolong carriage glorious highland costume unseen few person station yellon carriage draw main crooken fisher folk run door see pass excitement exceed bound child impulse wave bonnet run shout carriage man forsake net baiting follow woman clutch baby follow also horse tire long journey yellon hill steep ample time crowd gather even pass ahead mrs markam elder girl would make protest relieve feeling chagrin ridicule see face look fixed determination face seem highlander awe little silent might eagle s feather even arise bald head cairngorm brooch even fat shoulder claymore dirk pistol even belted extensive paunch protrude stock sturdy calf fulfil existence symbol martial terrifying import party arrive gate red house await crowd crooken inhabitant hatless respectfully silent remainder population painfully toil hill silence break sound man deep voice man s forget pipe servant arrive day thing readiness glow consequent good lunch hard journey disagreeables travel chagrin consequent adoption obnoxious costume forget afternoon markam still clad full array walk main crooken alone strange say wife daughter sick headache tell lie rest fatigue journey eldest son claim young man explore surroundings place boy could find boy tell father send come walk manage accident course fall water butt dry rig afresh clothes unpacked course impossible delay mr markam quite satisfied walk could meet neighbour enough people house cottage seem full people open doorway distance roadway long distance front pass could see top head white eye window corner door interview pleasant odd sort old man hardly hear speak join amens meeting-house sole occupation seem wait window post-office eight o'clock morning arrival mail carry letter-bag neighbour baronial castle remainder day spend seat draughty part port offal fish refuse bait house rubbish throw duck accustom hold high revel saft tammie beheld come raise eye generally fix lie roadway opposite seat seem dazzle burst sunshine rub shade hand start raise hand aloft denunciatory manner speak vanity vanity saith preacher vanity mon warn time behold lily field toil spin solomon glory arrayed mon mon thy vanity quicksand swallow come spell beware vanity beware quicksand yawneth thee will swallow thee see thyself learn own vanity meet thyself face face moment shalt learn fatal force thy vanity learn know repent ere quicksand swallow thee word seat sit immovable expressionless markam could feel little upset tirade speak seem madman would put eccentric exhibition scottish humour impudence gravity message seem else make such reading impossible determine give ridicule see scotland remind even kilt determine wear highland dress return home less half-an-hour find member family headache take walk take opportunity afford absence lock dressing-room take highland dress put suit flannel light cigar snooze awaken noise family come don dress make appearance drawing-room tea again afternoon dinner put dress again course dress dinner usual walk sea-shore time come conclusion would get degree accustom highland dress make ordinary wear moon easily follow path sand-hills shortly strike shore tide beach firm rock stroll southward nearly end bay here attract two isolated rock little way edge dune stroll reach climb sit elevate fifteen twenty foot waste sand enjoy lovely peaceful prospect moon rise headland pennyfold light just touch top furthermost rock spurs three-quarters mile rest rock dark shadow moon rise headland rock spur beach degree become flood light good mr markam sit look rise moon grow area light follow rise turn face eastward sit chin hand look seaward revel peace beauty freedom scene roar london darkness strife weariness london life seem pass quite live moment freer high life look glistening water steal way flat waste sand come close closer insensibly tide turn presently hear distant shouting beach very fisherman call say look get horrible shock just cloud sail moon see spite sudden darkness own image instant top opposite rock could see bald head glengarry cap immense eagle s feather stagger foot slip begin slide sand two rock take concern fall sand really few foot mind occupy figure simulacrum already disappear easy way reach terra firma prepare jump remainder distance take second brain work quickly even gather spring see sand lie marbly level shake shiver odd way sudden fear overcame knee fail jump slide miserably rock scratch bare leg foot touch sand water knee realise quicksand wildly grasp rock keep sink fortunately jutting spur edge able grasp instinctively cling grim desperation try shout breath would come great effort voice ring again shout seem sound own voice give new courage able hold rock long time think possible hold blind desperation begin find grasp weakening joy joy shout answer rough voice just god thankit m nae too late fisherman great thigh-boot come hurriedly climb rock instant recognise gravity danger cheer haud fast mon m comin scramble find firm foothold strong hand hold rock lean catch markam s wrist call haud mon haud wi ither hond lend great strength steady sturdy pull drag hungry quicksand place safe rock hardly give time draw breath pull push never let instant rock firm sand finally deposit still shake magnitude danger high beach begin speak mon just time laucht yon foolish lad begin rin first d bin sinkin doon bowel airth noo wully beagrie thocht ghaist tom macphail swear goblin puddick-steel na say yon s daft englishman loony escapit frae waxwarks thinkin bein strange silly whole-made feel d ken way quicksan shout warn run drag aff need god thankit fule half-daft wi yer vanity late reverently lift cap speak mr markam deeply touch thankful escape horrible death sting charge vanity thus make more come humility reply angrily suddenly great awe fall remember warning word half-crazy letter-carrier meet thyself face face repent ere quicksand shall swallow thee here too remember image see sudden danger deadly quicksand follow silent full minute say good fellow owe life answer come reverence hardy fisherman na na owe god m too glad humble instrument mercy will let thank say mr markam take great hand deliverer hold tight heart too full nerve too much shake let say much believe very very grateful quite evident poor old fellow deeply touch tear run cheek fisherman say rough true courtesy ay sir thank will ll yer poor heart good m think d thankful too sir need thanks glad arthur fernlee markam really thankful grateful show practically later week s time sail port crooken fine fishing smack see harbour peterhead fully find sail gear kind net good master man coach leave salmon-fisher s wife paper make mr markam salmon-fisher walk shore former ask companion mention fact such imminent danger would distress dear wife child say would warn quicksand purpose ask question feel information subject complete part ask companion happen see second figure dress rock approach succour na na come answer nae sic fule part time jamie fleeman fule laird udny mon sic heathenish dress nae see pairts memory mon m thinkin sic dress never sittin cauld rock beyont mon fear rheumatism lumbagy wi floppin doon cauld stanes wi yer bare flesh think daft waur see mornin doon port s fule eediot maun thot mr markam care argue point now close own home ask salmon-fisher glass whisky part night take good care warn family quicksand tell danger night never sleep hear hour strike try would could get sleep again horrible episode quicksand time saft tammie break habitual silence preach sin vanity warn question keep arise mind am vain rank foolish answer come word crazy prophet vanity vanity vanity meet thyself face face repent ere quicksand shall swallow thee somehow feeling doom begin shape mind would perish same quicksand already meet face face grey morning doze evident continue subject dream fully awaken wife say sleep quietly bless highland suit get brain n't talk sleep can help somehow conscious glad feeling terrible weight lift know cause ask wife say sleep answer say often enough goodness know remember face face see eagle plume bald head hope face face sleep sleep seem realise prophecy crazy man fulfil meet face face event awaken early maid come tell fisherman door want see dress quickly could expert highland dress hurry wish keep salmon-fisher waiting surprise altogether pleased find visitor none saft tammie open fire maun gang awa t post thocht would waste hour ca roond just see waur still fou wi vanity nicht gane see ve learn lesson time comin sure eneucht time marnins ain sel ll aye look roond jist see gang yer ain gait quicksan de'il m aff ma wark noo straightway leave mr markam considerably vex maid earshot vainly try conceal giggle fairly make mind wear day ordinary clothes visit saft tammie reverse decision would show coward would begin come might come breakfast full martial panoply child hold head neck become very red indeed none laugh titus young boy seize fit hysterical choking promptly banish room could reprove begin break egg sternly determined air unfortunate wife hand cup tea button sleeve catch lace morning wrapper result hot tea spill bare knee unnaturally make use swear word wife somewhat nettled speak arthur will make such idiot ridiculous costume else can expect accustom never will answer begin indignant speech madam get now subject broach mrs markam intend say pleasant say truth tell say pleasant manner wife s manner seldom pleasant undertake tell consider truths husband result arthur fernlee markam undertook stay scotland would wear costume abuse woman-like wife last word give case tear very arthur course will choose make ridiculous can spoil poor girl chance life young man n't seem care general rule idiot father-in-law must warn vanity will day get rude shock indeed asylum dead manifest few day mr markam would take major part outdoor exercise girl now again take walk chiefly early morning late night wet day would profess willing time somehow always seem occur prevent boy could never find such occasion mrs markam sternly refuse consideration long continue make fool sunday dress habitual broadcloth rightly feel church place angry feeling monday morning resume highland garb time would give good deal never think dress british obstinacy strong would give saft tammie call house morning able see message take use call afternoon letter-bag deliver watch such occasion never fail warn vanity same word use first many day mr markam come look little short scourge time week enforced partial solitude constant chagrin never-ending brood thus engender begin make mr markam quite ill too proud take family confidence view treat very badly sleep night sleep constantly bad dream merely assure pluck fail make practice visit quicksand least day hardly fail last thing night perhaps habit work quicksand terrible experience perpetually dream more more vivid become wake time could hardly realise actually flesh visit fatal spot sometimes think might walk sleep night dream vivid awake could believe dream shut eye again again time vision vision reality reality would rise moon shine full yellow quicksand approach could see expanse light shake disturb full black shadow liquid sand quiver tremble wrinkle eddy wont pause marble calm draw close figure come opposite side equal footstep see own figure very self silent terror compel force know advance charm bird snake mesmerise hypnotise meet self feel yielding sand closing awake agony death tremble fear strange say silly man s prophecy seem sound ear vanity vanity vanity see thyself repent ere quicksand swallow thee convince dream arise early dress disturb wife take way shore heart fall come series footstep sand recognise own same wide heel same square toe doubt now actually horrify state dreamy stupor follow footstep find lose edge yielding quicksand give terrible shock return step mark sand feel dread mystery could penetrate penetration would fear undo state affair take two wrong course firstly keep trouble none family clue innocent word expression use supply fuel consuming fire imagination secondly begin read book profess bear mystery dream mental phenomenon generally result wild imagination crank half-crazy philosopher become living germ unrest fertilising soil disordered brain thus negatively positively thing begin work common end least disturbing cause saft tammie now become certain time day fixture gate interest previous state individual make inquiry regard past following result saft tammie popularly believe son laird county firth forth partially educate ministry cause know throw prospect suddenly peterhead day whaling prosperity take service whaler here remain year get gradually more more silent habit finally shipmate protest taciturn mate find service fishing smack northern fleet work many year fishing always reputation wee bit daft length gradually settle crooken laird doubtless know family history give job practically make pensioner minister give information finish thus very strange thing man seem odd kind gift second sight scotch people prone believe occult form knowledge know disastrous tendency occur place man live able quote event saying certainly appear foretell get uneasy excited wake fact death air way tend lessen mr markam s concern contrary seem impress prophecy more deeply mind book read new subject study none interested much german die d�ppleganger dr heinrich von aschenberg formerly bonn here learn first time case man lead double existence nature quite apart body always reality spirit simulacrum needless say mr markam realise theory exactly suit own case glimpse own night escape quicksand own footmark disappear quicksand return step visible prophecy saft tammie meet perish quicksand lend aid conviction own person instance d�ppleganger conscious double life take step prove existence own satisfaction end night bed write name chalk sol shoe night dream quicksand visit dream vividly walking grey dawn could believe arising disturb wife seek shoe chalk signature undisturbed dress steal softly time tide cross dune strike shore further side quicksand oh horror horror see own footprint die abyss home desperately sad man seem incredible elderly commercial man pass long uneventful life pursuit business midst roaring practical london thus find enmesh mystery horror discover two existence could speak trouble even own wife know would require full particular life know would start imagine charge manner infidelity head brooding grow deeply deeply still evening tide moon full sit wait dinner maid announce saft tammie make disturbance would let see very indignant maid think fear subject tell bring tammie enter walk more briskly head look vigorous decision eye generally cast soon enter say come see again again sit still just cockatoo pairch weel mon forgie mind forgie word more turn walk house leave master speechless indignation dinner determine pay visit quicksand would allow even afraid nine o'clock full array march beach pass sand sit skirt rock full moon light lit bay fringe foam dark outline headland stake salmon-nets emphasise brilliant yellow glow light window port crooken distant castle laird tremble star sky long time sit drink beauty scene soul seem feel peace know many day pettiness annoyance silly fear past week seem blot new holy calm take vacant place sweet solemn mood review late action calmly feel ashamed vanity obstinacy follow make mind present would last time would wear costume estrange love cause many hour day chagrin vexation pain soon arrive conclusion voice seem speak mockingly ask get chance wear suit again too late choose course must now abide issue too late come quick answer good self full thought rise home divest now hateful costume right pause look beautiful scene light lie pale mellow soften outline rock tree house-top deepen shadow velvety-black lighting pale flame incoming tide now creep fringe-like flat waste sand leave rock step shore frightful spasm horror shake instant blood rush head shut light full moon more see fatal image move quicksand opposite rock shore shock great contrast spell peace just enjoy paralyse sense stand watch fatal vision wrinkly crawl quicksand seem writhe yearn lie could mistake time moon throw face shadow could see same shaven cheek own small stubby moustache few week growth light shone brilliant tartan eagle s plume even bald space side glengarry cap glisten cairngorm brooch shoulder top silver button look feel foot slightly sink still edge belt quicksand step figure step forward space preserve two stand face weird fascination rush blood brain markam seem hear word prophecy see thyself face face repent ere quicksand swallow thee stand face face repent now sink quicksand warning prophecy come true seagull scream circle fringe incoming tide sound entirely mortal recall instant step few quick step foot merge soft sand figure step forward come deadly grip quicksand begin sink seem markam look doom instant anguish soul find vent terrible cry same instant terrible cry figure markam throw hand figure same horror-struck eye see sink deeply quicksand impel power know advance again sand meet fate more forward foot begin sink hear again cry seagull seem restore benumbed faculty mighty effort draw foot sand seem clutch leave shoe sheer terror turn run place never stop breath strength fail sink swoon grassy path sandhills arthur markam make mind tell family terrible adventure least such time complete master now fatal double self engulf quicksand feel old peace mind night sleep soundly dream morning quite old self really seem new worse self disappear strangely enough saft tammie absent post morning never appear again sit old place watch old lack-lustre eye accordance resolution wear highland suit again evening tie bundle claymore dirk philibeg bring secretly throw quicksand feeling intense pleasure see suck sand close marble smoothness home announce cheerily family assemble evening prayer dear will glad hear abandon idea wear highland dress see now vain old fool ridiculous make shall never see again father ask girl wish say such self-sacrificing announcement father s pass absolute silence answer sweetly give girl rise seat come kiss quicksand dear hope worser self bury remainder summer pass crooken delight family return town mr markam forget whole incident quicksand touch day get letter maccallum more cause much thought say family leave certain reason unanswered run follow maccallum more roderick macdhu scotch all-wool tartan clothing mart copthall court e.c th september dear sir trust will pardon liberty take write desirous make inquiry inform sojourn summer aberdeenshire scotland n.b partner mr roderick macdhu appear business reason bill-heads advertisement real name emmanuel moses marks london early last month scotland n.b tour hear shortly departure anxious misfortune may befall unable obtain news make inquiry power venture appeal letter write deep dejection spirit mention fear judgment come wish appear scotchman scottish soil moonlight night shortly arrival see wraith evidently allude fact departure procure highland costume similar honour supply perhaps will remember much strike may never wear own knowledge diffident put even tell would first venture wear late night very early morning remote place such time get accustom unfortunately advise route complete ignorance whereabouts venture ask may see hear highland costume similar own see anywhere neighbourhood tell recently purchase estate temporarily occupy shall expect answer letter can give information regard friend partner pray trouble reply cause encourage think may neighbourhood letter date envelope mark postmark yellon find aberdeenshire main
