# Supplementary material for: A Complex Network Approach to Stylometry
Source: PLoS One. 2015 Aug 27;10(8):e0136076. doi: 10.1371/journal.pone.0136076 (PMC4552030; doi:10.1371/journal.pone.0136076)
Supplement: S1 File — (ZIP) [file pone.0136076.s001.zip › authorship_dataset/a2_lady_of_the_shroud.txt]

strange story come adriatic appear night th italia steamship company s vessel victorine pass little midnight point know spear ivan coast blue mountain attention captain bridge call look-out man tiny float light close inshore custom south-going ship run close spear ivan fine weather water deep settled current also outlying rock indeed year local steamer become accustomed hug shore here closely intimation send lloyd s mischance circumstance would include ordinary sea risk captain mirolani insist wholesome distance promontory keep attention call circumstance report think investigate might case personal distress accordingly engine slow edge cautiously shore join bridge two officer signori falamano destilia passenger board mr peter caulfield report spiritual phenomena remote place know reader journal occultism following account strange occurrence write attest signature captain mirolani gentleman name send eleven minute twelve midnight saturday th day january see strange sight headland know spear ivan coast land blue mountain fine night stand right bow ship obstruct view distance spear ivan pass northern southern point wide bay project captain mirolani master very careful seaman give journey wide berth bay taboo lloyd s see moonlight tiny white figure woman drift strange current small boat prow rest faint light look corpse-candle think might person distress begin cautiously edge two officer bridge signori falamano destilia three see rest crew passenger get close true inwardness become apparent mariner seem realize very last strange none knowledge experience occult matter thirty year make special study subject fro earth investigate nth record spiritual phenomena could see movement officer comprehend apparent take care enlighten such result change vessel s course enough make accurate observation turn wish least nearly shall see bow course good view bridge presently make boat seem queer shape none coffin woman stand clothe shroud evidently hear approach creep slowly engine noiseless hardly ripple fore-foot cut dark water suddenly wild cry bridge italian certainly very excitable hoarse command give quartermaster wheel engine-room bell clang instant seem ship s head begin swing starboard full steam ahead action could understand apparition fade distance last thing see flash white face dark burn eye figure sink coffin just mist smoke disappear breeze book will roger melton reading will roger melton follow record make ernest roger halbard melton law-student inner temple eldest son ernest halbard melton eldest son ernest melton elder brother say roger melton kin consider least useful perhaps necessary complete accurate record pertain will late grand-uncle roger melton end let put various member family explain occupation idiosyncrasy father ernest halbard melton son ernest melton eldest son sir geoffrey halbard melton humcroft shire salop justice peace time sheriff great-grandfather sir geoffrey inherit small estate father roger melton time way name spell milton great-great-grandfather change spelling late form practical man give sentiment fear l public eye confuse belong family radical person call milton write poetry sort official time cromwell whilst conservative same practical spirit originate change spelling family name incline business become whilst still young tanner leather-dresser utilize purpose pond stream also oak-woods estate torraby suffolk make fine business accumulate considerable fortune part purchase shropshire estate entail heir-apparent sir geoffrey addition grandfather three son daughter latter bear twenty year young brother son geoffrey die issue kill indian mutiny meerut take sword civilian fight life roger shall refer presently john latter geoffrey die unmarried sir geoffrey s family five three consider grandfather three child two son daughter die young leave father roger patience patience bear marry irishman name sellenger usual way pronounce name st leger spell sent leger restore late generation still old form reckless dare-devil sort fellow captain lancers man quality bravery win victoria cross battle amoaful ashantee campaign fear lack seriousness steadfast strenuous purpose father always say mark character own family run nearly patrimony never very large grand-aunt s little fortune day live must end comparative poverty comparative actual meltons person considerable pride would tolerate poverty-stricken branch family n't think much lot fortunately great-aunt patience child premature decease captain st leger prefer call name allow possibility more marry again grandmother try several time arrange alliance tell always stiff uppish person would yield wisdom superior own child son seem take character father s family own wastrel rolling stone always scrape school always want ridiculous thing father head house own senior eighteen year try often admonish perversity spirit truculence such desist indeed hear father say sometimes threaten life desperate character devoid reverence even father influence good influence course mean mother family also woman live sort governess aunt call way captain st leger young brother make improvident marriage scotch girl very young live reckless lancer give bare understand indelicate scottish way express lack fortune understand old somewhat good family break fortune use expression could hardly use precisely regard family person never fortune break mackelpies maiden name mrs st leger reputable fighting concern would too humiliating ally family even distaff side family poor account fight alone make family think soldier think family man fight never hear fight wanted mrs st leger sister fortunately two child family else would support money family mr st leger subaltern kill maiwand wife leave beggar fortunately die sister spread story shock grief child expect bear happen cousin father s cousin first-cousin-once-removed accurate still very small child mother send miss mackelpie brother-in-law s sister-in-law come live beggar ca n't chooser help bring young st leger remember father give sovereign make witty remark quite boy more thirteen family always clever very beginning life father tell st leger family family n't course see captain st leger die circle belong n't care poor relation explain miss mackelpie come must sort nursery governess mrs st leger tell help educate child father say help educate child ought call miss macskelpie first-cousin-once-removed rupert twelve year old mother die dolefuls more year miss mackelpie keep living same catch quitting sort n't poor-house can keep father head family course trustee uncle roger brother testator third general mackelpie poverty-stricken scotch laird lot valueless land croom ross-shire remember father give new ten-pound note interrupt whilst tell incident young st leger s improvidence remark error land hear mackelpie s estate productive thing ask answer mortgage father know buy long lot college friend mine chicago use call cut-throat price remonstrate father buy injure family estate inherit give answer astuteness never forget might keep hand bold general case prove troublesome bad come bad croom good country grouse stag father can see most man cousin shall call cousin henceforth record might seem unkind person might hereafter read wish taunt rupert st leger somewhat obscure position reiterate real distance kinship family cousin rupert st leger wish commit certain idiotic act financial folly approach father subject arrive estate humcroft inconvenient time permission even decent courtesy say come little chap six year old could help notice mean appearance dusty dishevelled father see come study say horrified voice good god shock boy brusquely acknowledge reply father s greeting travel third class course none family first class even servant second father really angry say walk station nice spectacle tenant tradesman see kinsman house howsoever remote trudge tramp road estate avenue two mile perch wonder filthy insolent rupert really can call cousin here exceedingly impertinent father walk sir money assure mean insolent simply come here wish ask advice assistance important person long avenue know cost simply trustee trustee sirrah say father interrupt trustee beg pardon sir say quite quietly mean trustee dear mother s will may ask say father want way advice trustee dear mother s will rupert get very red say rude know look stop say same gentle way want advice sir good way wish age can must trustee mother s will assistance wish say father put hand pocket know action mean talk assistance want say rupert get red trustee also carry want may ask father would sir make aunt janet father interrupt ask evidently remember jest miss macskelpie rupert get still redder turn n't quite wish see laugh quietly mackelpie sir miss janet mackelpie aunt always kind mother love want make money dear mother leave father doubtless wished matter take less serious turn rupert s eye shiny tear fall little pause say indignation know simulate forget mother soon rupert wish give very last gift bestow rupert sit jump stand opposite father fist clench quite pale now eye look fierce think would father injury speak voice seem own strong deep sir roar suppose writer thank god need follow menial occupation would call thunder thunder long word roar would course help gain penny writer get line father get pale too stand quite still rupert look steadily quite minute seem longer time suddenly smile say sit again sorry course n't understand such thing talk father time say word let get business seem follow let explain forget wish remember dear mother s wish make aunt janet happy would aunt janet say father very properly sneer ignorance aunt even sister marry uncle aunt courtesy could help feeling rupert mean rude father word quite polite much big fly very big boy age thin mother say thinness appanage birth aunt janet sir aunt love courtesy small word use connection such devotion give need n't trouble such thing sir take relation side own house affect sent leger father look quite take aback sit quite still speak mr st leger shall think matter shall presently let know decision meantime would eat take must start very early breakfast rupert smile quite genially true sir n't break bread dinner last night ravenously hungry father ring bell tell footman answer send housekeeper come father say mrs martindale take boy room give breakfast rupert stand very still second face get red again paleness bow father follow mrs martindale move door nearly hour father send servant tell come study mother too man come say mrs martindale sir wish know respectful service may word father could reply mother tell bring housekeeper could kind generally keyhole come come stand door curtsey look pale father say think sir ma'am come tell master sent leger would come fear disturb father stern way servant m head family ll tread foot s way get real devotion servant please sir take young gentleman room order nice breakfast could see famish grow boy tall presently come good breakfast too very smell make even hungry egg frizzled ham grilled kidney coffee butter toast bloater-paste will menu say mother ready maid put chair table say now sir breakfast ready stand say thank madam very kind bow quite nicely just lady ma'am say mother sir hold hand say good-bye thank take cap n't breakfast sir say thank madam say could n't eat here house mean ma'am look lonely feel heart melting venture ask mortal thing could tell dear venture say old woman sir boy s fine man will dear splendid father remember gentle poor dear mother re dear say take hand kiss remember poor dear mother dead year turn head take shoulder turn young boy ma'am big see tear roll cheek lay head breast ve child own ma'am know re come willing enough sob little bit straighten stand respectfully tell mr melton say shall trouble trustee business wo n't tell sir see say shall see again say now ma'am know d breakfast hungry would walk come venture say wo n't take liberty sir may make easy sufficient money sir may give lend shall very proud will allow say quite hearty will might lend shilling money shall forget say take coin shall return amount never can kindness shall keep coin take shilling sir would n't take more say good-bye door turn walk put arm real boy give hug say thank thousand time mrs martindale goodness sympathy way speak father mother see cry mrs martindale say n't often cry last time come lonely house poor dear lay rest shall see tear mine again straighten big hold fine proud head walk see window stride avenue proud boy sir honour family sir say respectfully proud child hungry wo n't know use shill buy food father know say belong family would know true ally female side count family turn begin read book decide snub mother word say mrs martindale mother pride own n't brook insolence inferior housekeeper s conduct seem presume mother course n't quite class folk quite worthy enormously rich dalmallingtons salt people get peerage conservative say housekeeper think mrs martindale shall require service day month n't keep servant employment dismiss here month s wage th month month notice sign receipt write receipt speak sign word hand seem quite flabbergasted mother get sail way mother move wax room l forget let say here dismiss housekeeper engage very day countess salop may say explanation earl salop k.g lord-lieutenant county jealous father s position grow influence father contest election conservative side sure make baronet long letter major-general sir colin alexander mackelpie v.c k.c.b croom ross n.b rupert sent leger esq newland park dulwich london s.e july dear godson truly sorry unable agree request acquiesce desire transfer miss janet mackelpie property bequeath mother property trustee let say possible hold privilege further such wish beneficiare would create kinswoman own truth real difficulty undertake trust make honourable lady behalf son son man stainless honour dear friend own son rich heritage honour parent will sure look whole life worthy parent parent trust will see sure might grant regard else hand tie matter now let say dear boy letter give most intense pleasure unspeakable delight find son father man love boy love same generosity spirit endear father comrade old young come may shall always proud sword old soldier can serve way master s life shall whilst life remain grieve think janet can act give ease tranquillity spirit come competence dear rupert will full age seven year more same mind sure will change own master can freely will meantime secure can dear janet malign stroke fortune give order factor remit semi-annually janet full such income may derive form estate croom sorry say heavily mortgaged such may free such charge mortgage entail least will trust remain dear boy can frankly say real pleasure can link more bond association purpose always hold heart own son let tell now act son own bless act god bless dear colin alex mackelpie letter roger melton openshaw grange rupert sent leger esq newland park dulwich london s.e july dear nephew letter th ult receive carefully consider matter state come conclusion duty trustee would allow give full consent wish let explain testator make will intend such fortune disposal use supply son such benefit annual product procure end provide wastefulness foolishness part indeed generosity howsoever worthy might impoverish defeat benevolent intention regard education comfort future good place estate directly hand leave might feel incline contrary entrust corpus hand man believe resolute enough strong enough carry intent even cajolements pressure might employ contrary intention such trustee appoint would use benefit interest accrue annually capital command specifically direct will arriving full age capital entrust hand intact find hard-and-fast duty matter adhere exactly direction give doubt co-trustees regard matter exactly same light circumstance trustee single united duty object testator s wish regard manner carry duty take would consonant spirit trust own idea accept take course pleasant would might involve stern opposition part co-trustees unpleasant part duty fear favour understand course time must elapse come absolute possession estate limited term will hand trust reach age twenty-one seven year expire gladly meet wish could must adhere duty undertake expiration period will quite free divest estate protest comment man now express clearly can limitation bind regard corpus estate let say way power discretion shall most happy see wish carry rest indeed shall undertake use influence may possess co-trustees induce take similar view wish own thinking quite free use own property own way shall attain majority life-user mother s bequest liberty deal annual increment part trustee first charge increment use purpose maintenance clothes education may remain half-year will free deal choose receive write authorization trustee desire whole sum part pay miss janet mackelpie shall see effect believe duty protect corpus estate end may act instruction imperil warranty stop can deal trusteeship corpus arise error part can deal general instruction long may remain unrevoked must free alter instruction authorization time thus late document must use guidance general principle involve wish make comment liberty deal own will quite understand impulse generous fully believe consonance always wish sister happily alive give judgment intent convince would approve dear nephew wish shall happy sake own pay account confidential matter own pocket sum equal wish transfer miss janet mackelpie hearing shall know act matter good wish believe affectionate uncle roger melton rupert sent leger esq letter rupert sent leger roger melton july dear uncle thank heartily kind letter quite understand now see ask trustee such thing see duty clearly agree view enclose letter direct trustee ask pay annually further direction miss janet mackelpie address sum may remain interest mother s bequest deduction such expense may deem fit maintenance clothing education sum pound sterling month amount dear mother always give personal use pocket-money call regard most kind generous offer give dear aunt janet sum would give such power thank most truly sincerely dear aunt course shall mention matter specially authorize indeed think will offer aunt janet very proud would accept benefit course different wee child mother love very much mother die course all-in-all such love pride place thank again dear uncle god bless loving nephew rupert sent leger ernest roger halbard melton s record continued now re remain sir geoffrey s child roger third child third son daughter patience bear twenty year last four son concerning roger shall put hear father grandfather grand-aunt hear very small kid die remember see very tall handsome woman little thirty very dark hair light-coloured eye think grey blue ca n't remember look very proud haughty bind say very nice remember feel very jealous rupert mother look distinguish rupert eight year old afraid would beat say silent forget rupert say very unkindly think very unfairly sulky little beast n't forget n't mean n't matter much say think can find money little settle come age macskelpie want give mother die father trustee refuse uncle roger call think trustee power allow rupert throw matrimony call make joke father call patrimony old sir colin macskelpie third say could n't take part such permission macskelpie niece rude old man remember remember relationship speak macskelpie catch clip ear send room scotch very broad can hear say hae attempt even soothern manner dinna misca yer better young puddock ll wring yer snoot father could see very much offended n't say remember think general v.c man fond fight duel show fault wrung ear same ear too suppose think justice s right say make general give five-pound note n't think uncle roger very pleased way rupert behave legacy n't think see day perhaps course rupert run shortly shall tell come uncle bother melton head house course lord think right take father uncle roger ton money never marry want leave right direction need n't trouble make money call eastern trade can gather take levant east know call trade house sort place turkey greece morocco egypt southern russia holy land persia india chersonese china japan pacific islands expect landowner can know much trade uncle cover ala must say cover lot ground can tell uncle roger very grim sort man bring try kind n't dare speak child father mother especially mother force see affectionate n't even civil can remember grumpy old bear never see rupert take master r run altogether testamentary honour last time see distinctly rude treat boy get eighteen year age come office knock look desk write say get venture disturb m busy get damn wait ready transfix eye look can forget father die shall head house transfix possible say quite coolly oh s think office boy sit want see wait ready sit wait father always say try conciliate please uncle father very shrewd man uncle roger very rich n't think uncle r shrewd think sometimes make awful mistake business instance year buy enormous estate adriatic country call land blue mountain least say buy tell father confidence n't show title-deed m greatly afraid bad job father believe pay enormous sum natural heir reduce available estate much less now rupert say run fourteen hear year father hear good hear cabin-boy sailing ship horn join explore party centre patagonia alaska third aleutian islands central america western africa pacific islands india lot place know wisdom adage rolling stone gather moss certainly value moss cousin rupert will die poor man indeed will stand idiotic boastful wastefulness look way come age make mother s little fortune macskelpie sure uncle roger make comment father head house course inform pleased mother good fortune own right sense keep own control inherit entail quite impartial can approve spirited conduct matter never think much rupert anyhow now way pauper dangerous nuisance look quite outsider know really own part loathe despise just now irritate keep tenterhook regard dear uncle roger s will mr trent attorney regulate dear uncle s affair possession will say necessary know possible beneficiary find make will public wait especially hard natural heir very thoughtless indeed rupert keep write old macskelpie n't seem understand anxious heir say probably rupert sent leger too keep old spelling know uncle s death would take step relieve anxiety anxiety forsooth anxious wish know especially annoyance thinking detestable unfair death-duty anxious anyhow ll get properly bitter disappointment set turn discover pauper hope to-day father letter mr trent tell whereabouts mr rupert sent leger discover letter disclose fact poor uncle roger s death send titicaca last hear goodness know may get letter ask come home give such information will already give member testator s family nil dare say shall keep wait month get hold estate too bad letter edward bingham trent ernest roger halbard melton lincoln s inn field december dear sir glad able inform just hear letter mr rupert st leger intend leave rio janeiro s.s amazon royal mail company december state would cable just leave rio janeiro say day ship expect arrive london possibly interested will late roger melton name give instruction regard reading will advise express intention present event apprise time place now beg inform cable message receive date schedule arrival port london january prox beg notify subject postponement non-arrival amazon reading will late roger melton esq will take place office thursday january prox eleven o'clock a.m honour sir faithfully edward bingham trent ernest roger halbard melton esq humcroft salop cable rupert sent leger edward bingham trent amazon arrive london january sent leger telegram lloyd's rupert sent leger edward bingham trent lizard december amazon arrive london to-morrow morning leger telegram edward bingham trent ernest roger halbard mellon rupert sent leger arrive read will take place arranged trent ernest roger halbard melton s record january reading uncle roger s will father get duplicate mr trent s letter cable two telegram paste record wait patiently third say impatient member family mother did say thing old trent here ear would red say ridiculous nonsense delay reading will keep heir wait arrival obscure person n't even member family inasmuch n't bear name n't think s quite respectful day head house think father weaken patience say true dear true get leave room time pass library hear walk father town afternoon wednesday january stay course claridge s always stay town mother want come too father think would agree stay home promise send separate telegram reading five minute eleven enter mr trent s office father would moment earlier say bad form seem eager time most reading will rotten grind walk neighbourhood hour time too early room find general sir colin mackelpie big man very bronze take rupert st leger very creditable connection look think old mackelpie take care time low think mr st leger read letter evidently come lately seem eager first page could see many sheet look come finish letter may sure father head house more respect take trouble pauper wastrel honour bear name general come forward greet cordially evidently forget pretend discourteous way treat speak quite friendly way think more warmly father please speak nicely manner may distinguished man win v.c baronetcy get latter long frontier war india lead cordiality forget rudeness think might suck know dear uncle roger s many million important person course know too get even former impudence hold hand put finger say get very red turn father end glare sorry time mr st leger seem see hear read letter think old macskelpie bring matter turn hear say breath sound help mr s hear certainly notice macs mr s sit quite silent look father sit side room chin hand want show indifferent two s s take notebook record bring moment record continued finish write look rupert see jump father shake hand quite warmly father take very coolly rupert seem see come heartily happen else moment first see hand just look clock strike eleven whilst strike mr trent come room close come clerk carry lock tin box two man also bow turn begin stand opposite door scatter father sit still sir colin mr st leger rise mr trent shake hand even respectful bow etiquette attorney understand such formal occasion sit end big table centre room ask sit father course head family take seat right hand sir colin st leger side former take seat attorney general know course baronet take precedence ceremony may baronet day know thing clerk take key master hand open tin box take bundle paper tie red tape place attorney put empty box floor man sit end table latter take big notebook several pencil put evidently shorthand-writer mr trent remove tape bundle paper place little distance front take sealed envelope top break seal open envelope take parchment fold sealed envelope lay heap front paper unfold parchment lay page fix glass say gentlemen sealed envelope see open endorse last will testament roger melton june document hold follow roger melton openshaw grange county dorset number hundred twenty-three berkeley square london castle vissarion land blue mountain sound mind make last will testament day monday eleventh day month june year lord thousand nine hundred six office old friend attorney edward bingham trent number hundred seventy-six lincoln s inn fields london hereby revoke will may formerly make give sole last will make disposition property follow kinsman nephew ernest halbard melton esquire justice peace humcroft county salop sole use benefit sum twenty thousand pound sterling free duty tax charge pay five centum bond city montreal canada respected friend colleague co-trustee will late sister patience late widow late captain rupert sent leger predecease major-general sir colin alexander mackelpie baronet holder victoria cross knight commander order bath croom county ross scotland sum twenty thousand pound sterling free tax charge pay five centum bond city toronto canada miss janet mackelpie presently reside croom county ross scotland sum twenty thousand pound sterling free duty tax charge pay five centum bond london county council various person charity trustee name schedule attach will mark various sum mention therein free duty tax charge here mr trent read list here follow announce immediate understanding situation total amount two hundred fifty thousand pound many beneficiary old friend comrade dependent servant leave quite large sum money specific object such curio picture kinsman nephew ernest roger halbard melton presently live house father humcroft salop sum ten thousand pound sterling old value friend edward bingham trent hundred seventy-six lincoln s inn fields sum twenty thousand pound sterling free duty tax charge pay five centum bond city manchester england dear nephew rupert sent leger son dear sister patience melton marriage captain rupert sent leger sum thousand pound sterling also bequeath say rupert sent leger further sum conditional acceptance term letter address marked b leave custody edward bingham trent letter integral part will case non-acceptance condition such letter devise bequeath whole sum property reserve therein executor herein appoint colin alexander mackelpie edward bingham trent trust distribute same accordance term letter present custody edward bingham trent mark c now deposit seal seal sealed envelope contain last will keep custody say edward bingham trent say letter c also integral part will case doubt arise ultimate intention disposal property above-mentioned executor full power arrange dispose such matter may seem further appeal beneficiary will shall challenge same part dispute validity thereof shall forfeit general estate bequest make herein such bequest shall cease void intent purpose proper compliance law duty connect testamentary proceeding keep secret trust secret direct executor pay death estate settlement legacy succession duty charge imposition assessment residue estate bequest already name scale charge case most distant relative stranger blood hereby appoint executor major-general sir colin alexander mackelpie baronet croom county ross edward bingham trent attorney law hundred seventy-six lincoln s inn fields london west central full power exercise discretion circumstance may arise carry wish express will reward service capacity executor receive general estate sum hundred thousand pound sterling free duty imposition two memoranda contain letter mark b c integral part last will ultimately probate will take clauses envelope mark b c envelope content content head thus b read clause will c read clause will above-mentioned executor die completion year date reading will condition rehearse letter c remain executor shall several right duty entrust will executor die matter interpretation execution matter connection last will shall rest lord chancellor england time whomsoever may appoint purpose last will give first day january year lord thousand nine hundred seven roger melton andrew rossiter john colson here presence testator see testator roger melton sign seal document witness thereof hereby set name andrew rossiter clerk primrose avenue london w.c john colson caretaker lincoln s inn fields verger st tabitha s church clerkenwell london mr trent finish reading put paper tie bundle again red tape hold bundle hand stand say gentleman wish ask question case shall answer course good power shall ask sir colin remain deal matter arrange time may meet also mr sent leger letter submit necessary open presence executor necessity else present first speak father course county gentleman position estate sometimes ask take chair session course title present find duty express first old mackelpie superior rank family affair father head house whilst old mackelpie outsider bring distaff side wife young brother man marry family father speak same look face ask important question witness quarter session point elucidate attorney bow get way can afford oily suave suppose would call father look slip paper hand ask much amount whole estate attorney answer quickly think rudely red face n't bow time suppose man class n't more very limited stock manner sir liberty tell may say would could million say father again angry time even red old attorney attorney say answer very quietly time s cross-examining let say sir can know accountant appoint purpose examine affair testator date mr rupert st leger look time angrier even attorney father angry ca n't imagine strike fist table rise speak catch sight old mackelpie attorney sit again mem three seem agree too must keep sharp eye n't think part more time father ask question interested much may ask matter will show attorney wipe spectacle carefully big silk bandanna handkerchief answer simply two letter mark b c enclose instruction regard opening keep secret content shall call attention fact envelope seal testator witness sign name flap envelope shall read letter mark b direct rupert sent leger thus endorse letter give rupert sent leger trustees open presence take such copy make such note may wish hand letter envelope executor read entitle make copy note desirous letter replace envelope letter envelope place envelope endorse content sign flap executor say rupert sent leger sign roger melton letter mark c direct edward bingham trent thus endorse letter direct edward bingham trent keep unopened term two year reading last will say period earlier terminate acceptance refusal rupert sent leger accept condition mention letter mark b receive read presence executor same meeting subsequent reading clause ultimately number ten eleven last will letter contain instruction executor say rupert sent leger such acceptance refusal say rupert sent leger make know omit refuse make such acceptance refusal end two year decease sign roger melton attorney finish read last letter put carefully pocket take letter hand stand mr rupert sent leger say please open letter such way present may see memorandum top content give b read clause ten will st leger roll sleeve cuff just perform sort prestidigitation very theatrical ridiculous wrist quite bare open envelope take letter see quite fold first page outward top write line just attorney say obedience request attorney lay letter envelope table front clerk rise hand piece paper attorney seat mr trent write paper ask present even clerk shorthand man look memorandum letter write envelope sign paper run signatory paper hereby declare see sealed letter mark b enclose will roger melton open presence include mr edward bingham trent sir colin alexander mackelpie declare paper therein contain head b read clause ten will content envelope attestation presence append signature attorney motion father begin father cautious man ask magnifying-glass shortly bring clerk clerk room call father examine envelope very carefully also memorandum top paper word sign paper father just man sign attorney fold paper put envelope close pass see tamper father take read put attorney ask sign flap put sealing-wax ask father seal own seal mackelpie seal also own seal put envelope seal mackelpie sign flap father stand two man clerk shorthand writer father say word get street walk presently pass open gate field turn say come here can quiet want speak sit seat none father say student law mean think good occasion epigram say word bilk h m say father concern beggarly ten thousand twenty will effect secret trust oh say will dare say right uncle roger evidently intend old generation benefit too much death give rupert st leger thousand pound whilst give ten look more regard direct line course father interrupt meaning further sum n't know father evidently condition fulfil evidently n't expect would leave second trust mr trent true say father wonder leave enormous sum trent old mackelpie seem proportion executor fee father fortune leave enormous ask laugh refuse answer ernest must run big figure right-ho father death-duty will annoy beastly swindle death-duty shall suffer even own little estate will say curtly father ridiculously touchy would think expect live presently speak again wonder condition trust important amount bequest way seem mention will residuary legatee ernest boy may fight make father ask very rude matter death-duty own estate entail must inherit determine let see know good deal more law rate fear come look closely dog wo n't fight first place may arrange letter st leger part will letter inoperative refusal condition may letter attorney begin work n't know perhaps even n't look could law man train observation even instruction mention letter c fail corpus will give full power trent act just darn pleases can give whole thing can say word fact final court appeal h m say father queer kind will take can override court chancery shall perhaps try rise walk home say word mother very inquisitive whole thing woman always father tell necessary know think afraid woman-like would make trouble say injudicious indeed manifest such hostility rupert st leger quite card may try injure way father say would shortly again wish consult solicitor jump say would too take advice stand matter content letter marked b attach integral part last will roger melton june letter integral part last will regard entire residue estate specific bequest make body will appoint residuary legatee such will case may accept form condition herein lay dear nephew rupert sent leger son sister patience melton now decease marriage captain rupert sent leger also now decease acceptance condition fulfilment first entire residue estate payment specific legacy debt obligation become absolute property deal dispose may desire following condition accept provisionally letter address executor sum nine hundred ninety-nine thousand pound sterling free duty tax impost will hold period six month date reading last will user accruement thereto calculate rate ten centum annum amount shall circumstance require replace end say six month must express write direct executor will acceptance refusal condition herein follow may choose shall free declare write executor week time reading will wish accept withdraw altogether responsibility trust case withdrawal retain absolutely own use above-mentioned sum nine hundred ninety-nine thousand pound sterling free duty tax impost make specific bequest thousand pound clear sum million pound sterling free impost will moment delivery such write withdrawal cease right interest further disposition estate instrument such write withdrawal receive executor shall possession such residue estate shall remain payment sum nine hundred ninety-nine thousand pound sterling payment duty tax assessment impost may entail law conveyance say rupert sent leger executor shall hold same further disposal accord instruction give letter mark c also integral part last will testament expiration six month above-mentioned say rupert sent leger shall accept further condition herein state user entire income produce such residue estate say income pay quarterly usual quarter day aforesaid executor wit major general sir colin alexander mackelpie bart edward bingham trent use accordance term condition hereinafter mention say rupert sent leger reside period least six month begin later three month reading will castle vissarion land blue mountain fulfil condition impose shall thereby become possessed residue estate continue reside part period year change british nationality formal consent privy council great britain end year reading will report person executor expenditure amount pay carry trust satisfied same general accord condition name above-mentioned letter mark c integral part will record approval such will can final probate taxation completion say rupert sent leger shall become possessed absolutely further act need entire residue estate witness whereof etc sign roger melton document attest witness will same date personal confidential memoranda made edward bingham trent connection will roger melton january interest issue concern will estate late roger melton openshaw grange vast case litigation take place regard same solicitor carriage testator s wish think make certain memorandum event conversation etc cover documentary evidence make first memorandum immediately event whilst detail act conversation still fresh mind shall also try make such comment thereon may serve refresh memory hereafter case death may perhaps afford opinion contemporaneously record guide light may later continue complete task entrust concern reading will roger melton begin o'clock a.m forenoon thursday rd day january open will read full clause contain letter mark b c present addition following ernest halbard melton j.p nephew testator ernest roger halbard melton son rupert sent leger nephew testator major-general sir colin alexander mackelpie bart co-executor will andrew rossiter clerk witness testator s will alfred nugent stenographer messrs castle s office bream s building w.c will read mr e h melton ask value estate leave testator query feel empower able answer further query present show secret clause will answer read instruction endorse envelope two letter mark b c sufficiently explanatory question hereafter arise fact memorandum letter mark b c read clause will cause rupert sent leger open envelope mark b presence room sign paper already prepare effect see envelope open memorandum mark b read clause ten will contain envelope sole content mr ernest halbard melton j.p signing carefully examine magnifying-glass ask envelope head memorandum enclose letter turn folded paper lie table might able read matter memorandum desire advise memorandum sign dealt head page matter look very angry say second scrutiny sign put memorandum envelope sign flap signing mr ernest halbard melton take paper verify ask close sealing-wax seal own seal sir colin mackelpie also append own seal put envelope seal own seal co-executor sign flap add date take charge present take departure co-executor mr rupert sent leger remain request private room here mr rupert sent leger read memorandum mark b read clause will evidently man considerable nerve face quite impassive read document convey subject condition lay fortune equal amount europe even know crowned head read second time stand say wish know uncle must heart king never hear such generosity show mr trent see condition memorandum codicil declare week accept condition impose now want tell must wait week declare answer tell testator s intention manifestly see full time consider fully point make formal decision declaration answer specific question could answer might make declaration would provide week name add strongly advise act hurriedly enormous sum involve may sure possible effort will make dispossess inheritance will shall perfect order such manifest care deliberation can question intention thank sir answer shall shall kindly advise thing may tell now too dear sir colin accept uncle roger s condition time come matter shall accept condition mind may know look exceedingly earnest give much pleasure see hear just young man see generously treat time now come give bulky letter address mark d safe fulfil obligation matter say need read letter here can take read leisure own property obligation attach way perhaps would know copy seal envelope endorse open occasion arise will see to-morrow still dine alone here to-night talk may wish ask question answer cordially actually feel touch way say good-bye sir colin mackelpie sent leger drop reform letter roger melton rupert sent leger endorsed d re rupert sent leger give edward bingham trent soon declared formally informally intention accept condition name letter b form clause will r m mem copy sealed leave custody e b trent open necessary direct june dear nephew receive will know exception definite bequest leave certain condition entire bulk fortune fortune great aid help man courage ability may carve name place history specific condition contain clause will observe such deem service own fortune herein give advice liberty follow will wish shall try explain fully clearly may possession view case desire carry least endeavour result hope may ultimately achieve first let explain understanding guidance power perhaps call pressure accumulation fortune ambition obedience compulsion toil early late arrange matter subject broad supervision idea could carry man select test find want year satisfaction ultimately accumulation man fortune commensurate measure own worth importance design thus accumulate whilst still young man considerable fortune forty year use sparingly regard personal need daringly regard speculative investment latter take such very great care study condition surround thoroughly even now schedule bad debt unsuccessful investment blank perhaps such mean thing flourish wealth pile fast time could hardly use advantage forerunner ambition fifty year age horizon ambition open speak thus freely dear rupert read shall pass ambition fear misunderstanding even scorn can touch venture commerce finance cover east foot way mediterranean opening sea familiar journeying adriatic always strike great beauty seem richness native richness land blue mountain last chance take delectable region balkan struggle great voivodes come secret arrange large loan national purpose know financial circle europe asia take active part haute politique national treasury voivode vissarion come able willing carry wish confidential pour-parlers explain nation throe great crisis perhaps know gallant little nation land blue mountains strange history more thousand year settlement disaster rossoro maintain national independence several form government first king successor become despotic dethrone govern voivodes combine influence vladika somewhat similar power function prince-bishops montenegro prince present irregular elective council influence modified form vladika suppose exercise purely spiritual function such council small poor nation sufficient fund armament immediately imperatively necessary voivode vissarion vast estate own possession present representative family old leader land find duty own account state could security loan wish get indeed vast offer sell whole estate would secure right repurchase give time time may say time expire make condition sale agreement remain strict secret widespread knowledge estate change hand would probability result death own hand mountaineer loyal jealous last degree attack turkey fear new armament require patriotic voivode sacrifice own great fortune public good sacrifice know discussion regard possible change constitution blue mountain always take grant principle constitution change more personal rule own family regard most noble side freedom olden time establishment council even rule voivodes vissarion now again stand king challenge princedom very name stand freedom nationality foreign oppression bold mountaineer devote free country man follow flag such loyalty power help land know danger form aid cohesion integer natural asset side power great small press land anxious acquire suzerainty mean fraud force greece turkey austria russia italy france try vain russia often hurl wait opportunity attack austria greece united common purpose design ready throw force whomsoever might seem most likely victor balkan state too lack desire add little territory blue mountain more ample possession albania dalmatia herzegovina servia bulgaria look lustful eye land vast natural fortress close shelter perhaps fine harbour gibraltar dardanelles fierce hardy mountaineer unconquerable century fight fervour fury could withstand abate attack independence time time century century oppose dauntless front invade army send unquenchable fire freedom effect great powers know conquer little nation would mean task tireless giant again fight unit hundred never cease wipe foe entirely see retreat frontier diminished number many year past land blue mountains remain unassailable powers states fear unite begin attack time speak feeling blue mountain indeed elsewhere turkey prepare war offence objective attack know anywhere here evidence turkish bureau spies active exercise sturdy little neighbour prepare voivode peter vissarion approach order obtain necessary sinew war situation complicate fact elective council present largely hold old greek church religion people begin destiny link large degree theirs thus possible war break might easily become might cause beginning war creed balkan must largely race end mind could diagnose even guess now time knowledge country people come love nobility vissarion s self-sacrifice appeal feel too hand upholding such land such people deserve freedom vissarion hand complete deed sale tear somehow recognize intention forestall hold hand arrestingly say recognize purpose believe honour very depth soul friend must mountaineer proud belief would allow father way leader spokesman many century power would glad call would accept aid good friend would resent might show wish active hostility might end danger even death friend ask put clause agreement might right repurchase estate regard would fain act generously thus dear nephew rupert son dear sister hereby charge solemnly value value value honour become know noble voivode peter vissarion imperilled country s good danger evil repute even such purpose sell heritage shall knowledge mountaineer necessarily reconvey heir freehold willing part facto part effluxion time right repurchase exist secret trust duty thee alone first instance duty undertake behalf heir must carry cost may ensue must take mistrust belief will fail take measure insure cherished idea borne indeed law may case need man can know may happen own hand take plough comply letter write guidance direct case failure carry trust death direction become clause codicil will meantime wish keep secret two show full extent confidence let here tell letter allude mark c direct solicitor co-executor edward bingham trent finally regard clause eleven will end instruction also copy letter case need open guide wish carry condition inherit now dear nephew let change subject more dear read shall pass need hamper now reserve feel grow long self-contained life mother very dear know twenty year young young brother two year young young man baby need say pet own child sister know sweetness high quality need say understand very dear father come know love open new branch business interior china several month get home news first hear already marry delighted find very happy need could give die suddenly try comfort disposal want proud woman come understand seem cold hard perhaps generally would help kind press tell enough keep education own sustenance time must still live father agree bring healthy strenuous life luxury think would good development character learn self-reliant content dear father leave always wise thoughtful girl now wisdom thought father s child speak future say many thing think memorable remember day apropos say danger own kind extreme poverty young man might know too much want answer true danger override time know want know want tell boy great truth hope will remember part wisdom mother here let say else sort corollary wise utterance dare say think very hard unsympathetic time would trustee agree transfer little fortune miss mackelpie dare say bear grudge day remain put know truth request unspeakable delight mother come dead little letter make wish first time son fall sort reverie think too old marry son might decline year such conclude might woman know meet could love mother love father love resign fate must lonely road end come ray light darkness might feel son could expect memory sweet relationship more worthily fill could feel father could prevent interfere would keep secret very holy holy heart thirty year image sweet little child mother boy future life shall happiness honour power hope will sometimes give thought lonely old man late year very existence seem brighten thought mother recall duty undertake sacred task carry wish regard son know would act might would struggle inclination duty duty would win carry duty tell harsh bitter task time may tell glad think result try may perhaps remember carry wish way letter put difficulty clearly give let tell letter endear more need tell thenceforth follow life very closely run sea use secret part mechanism commerce find become reach majority constant watch keep interfere way might able find need arise course hear first act come age satisfy know carry original intention janet mac kelpie security transfer time watch course eye chief doings would pleasure able help carry hope ambition realize year intervene come age present moment fulfil idea ambition own way shall try explain presently ambition also adventurous nature even own widely-spread machinery acquire information may call private intelligence department inadequate machinery fairly adequate east great part event north south west also addition essay realm commerce purely real affair foothold world thought spiritual import psychic phenomenon speak generally mystery now again baffle inquiry enlarge mechanism end start own name course new magazine devote certain branch inquiry adventure care know more thing mr trent name stock leave will delight give details indeed stock else shall time come care ask mean journal adventure magazine mystery occultism balloon aeroplane submarine jungle pampas ghost world explorer forest island ocean creek often keep inform ignorant whereabouts design instance disappear forest inca get first whisper strange adventure discovery bury city eudori correspondent journal adventure long detail give times rock-temple primeval savage remain little dragon serpent giant ancestor rudely sculpture sacrificial altar remember thrill even meagre account alone veritable occultism learn make stay alone haunted catacomb elora recess himalayas fearful experience come shudder ghastly overcame epileptic fear band rock-cut approach hidden temple such thing read rejoice shape wide lofty adventure would crown more worthily matured manhood read description mihask madagascar devil-worship rarely hold feel wait home-coming order broach enterprise long contemplate read man adventure too wild too daring reckless bravery byword many savage people many savage fear material thing world mystery grave dare wild animal savage man tackle african magic indian mysticism psychical research society long exploit deed valiance look perhaps most trusted agent source discovery very prime life giant stature strength train use arm country inure kind hardship subtle-minded resourceful understand human nature elemental form say fearless would inadequate word man strength daring fit enterprise kind would dare world earth sea air fear material unseen man ghost god devil care think carry cut pocket-book hour read now remember again say never interfere slight way adventure want dree own weird scotch say want know now hold fully equip great enterprise want set foot road provide most potent weapon personal quality winning great honour gain dear nephew right sure will appeal work more fifty year now time come torch slip old hand look dearest kinsman lift carry little nation blue mountains first appeal poor proud brave people worth win would advise throw lot may find hard win people individual poor proud quality apt react endless degree man untamable can succeed all-in-all leader recognize can win loyal death ambitious know may field such country qualification fortify fortune happy enough able leave may dare much alive return exploration northern south america may happiness help ambition shall deem privilege share time seventy-second year year man three-score ten suppose understand let point ambitious project great nationality impossible stranger own limit loyalty common-sense small nation great ambition can achieve share own view wish blue mountain ground hope time might become voivode even great age dull personal ambition cramp power long dream such honour look possibility care will will great position great estate may yield latter accordance wish already express letter very will give even great hold possession heart mountaineer come know time inherit voivode vissarion alive may serve aid know such case would absolved condition mine trust would matter hold obligation enforce own honour wish matter stand thus vissarion live will relinquish estate such case will act believe would wish case mountaineer know way secret contract vissarion enlightenment many come such take place would leave estate quid pro quo need mind fortune will inherit will leave free able purchase estate blue mountain elsewhere may select world attack attack quicker hard can such possibility inherit castle vissarion spear ivan remember secretly fortify arm attack massive grille door chilled bronze such need adherent rooke faithfully serve nearly forty year behalf many perilous expedition will trust serve same way treat sake own leave provision life ease would take part dangerous enterprise silent grave bold lion know detail fortification secret mean defence word ear pirate extreme youth long change way respect fact can understand nature will find useful occasion arise accept condition letter make blue mountain part least home live part year week england man many estate share time bind shall power compel interfere express hope thing more hope desire will honour wish come may keep british nationality special arrangement consent privy council such arrangement formally make friend edward bingham trent whomsoever may appoint deed will act matter make such way act save alone parliament estate endorse king may can prevail last word bold honest fear most thing even kingship somewhere may now again win sword brave heart strong arm may win can hold merely sword justice alone can hold long run man trust will follow rank file people want follow lead fortune lead bold wary will exercise faculty may aid guard shrink avoid honourable take responsibility such present shrink accept great world little big move fear matter kind danger may whence come real way meet danger despise brain meet gate hall kinsman name race own worthily mingle own person now rest letter rupert sent leger bodmin street victoria s.w miss janet mackelpie croom ross-shire january dearest aunt janet will know rejoice hear great good-fortune come will uncle roger perhaps sir colin will write executor bequest must spoil pleasure tell part unfortunately free speak fully own legacy want know bad receive amount many time more dream possess possible stroke fortune soon can leave london course must remain thing settle come croom see hope shall able let know much will able guess extraordinary change come circumstance impossible dream arabian night detail must wait pledge secrecy present must pledge too wo n't mind dear will want present merely tell own good-fortune shall presently live vissarion wo n't come aunt janet shall talk more come croom want keep subject mind loving rupert rupert sent leger s journal january thing hum fast hardly time think thing important change entire outlook life may keep personal record may day want remember detail perhaps sequence event may useful ought justice thing will awful swot write many thing think now aunt janet suppose will keep lock journal paper good thing aunt janet many curiosity else quality keep pry woman would would seem much open cover journal life would permission can time also dine last night mr trent special desire dinner own room dinner send hotel would waiter make send dinner help quite alone could talk freely get lot ground dine begin tell uncle roger glad course want know could fact see very little course small kid often house very fond mother fancy small boy nuisance school east poor mother die live blue mountains never see again write aunt janet answer very kindly very just matter get afraid run roam never chance meeting letter open eye think follow way world wait hold help hand want wish know even suspect sort man care would sometimes come see come world can now carry wish will expiation neglect know want exactly suppose shall come time know understand too think mr trent begin talk say fit exactly own thought two man evidently great friend gather anyhow will letter surprise mr trent tell school uncle roger senior junior share s confidence mr trent gather very first love mother even little girl poor shy speak make mind find meet father could help see love silent tell never say word even uncle roger know thing never speak would could help see dear old man regard sort parental way hear such romantic attachment transfer late generation displease contrary love mother much always think present can think dead tie else love try let mr trent see please much could see grow great part tell give business must understand disappointed could get say lay hand quite affectionately think shoulder shall client business always hope keep shall always whilst live glad act will care speak take hand squeeze mine too say very earnestly serve uncle s interest very good ability nearly fifty year full confidence proud trust can honestly say rupert wo n't mind use familiarity will interest guard vast abuse trust could often use knowledge personal advantage never little matter big abuse trust even rub bloom now remember will generously need work more will very genuine pleasure pride carry can wish partly know now realize more fully nephew long chat last midnight tell many very interesting thing uncle roger course conversation mention fortune uncle roger leave must hundred million surprised say loud mean ask question earth could man begin realize such gigantic fortune honest way answer clever human insight know world keep abreast public national movement know critical moment advance money require always generous always side freedom nation moment now enter consolidation liberty owe know help wonder land will drink memory great occasion use drink health shall now sir say fill glass stand drink bumper say word old gentleman hold hand take hold hand drink silence make feel quite choky could see too move e b trent s memoranda january ask mr rupert sent leger dine office alone wish chat to-morrow sir colin will formal meeting settlement affair think good informal talk alone first wish tell certain matter will make meeting to-morrow more productive utility can now more full understanding subject discuss sir colin can manhood could wish good colleague executorship phenomenal will privilege lifelong friendship testator rupert sent leger learn intimate detail regard uncle could make confidence alone to-morrow shall plenty formality delight rupert just could wish mother s boy son own good-fortune father remember long long read passage lamb s essay hang mind child alice call bartrum father old friend would laugh see write memorandum eye alone shall see death own permission boy take quality father daring disturb old dryasdust lawyer somehow more man life more even uncle old friend roger melton lord know much cause more now quite delightful see way young adventurer touch uncle s thought truly gallant fellow venturesome exploit affect goodness heart pleasure think roger colin come apropos boy s thoughtful generosity miss mackelpie old soldier will good friend much mistake old lawyer old soldier real old gentlewoman miss mackelpie love very ground walk look own fine quality marvellous experience world gigantic wealth will surely young man will letter rupert sent leger miss janet mackelpie croom january dearest aunt janet first stage can get present shall wait few day may week london certain thing now necessitate acceptance uncle roger s bequest soon can dear shall come croom spend many day possible shall tell liberty tell shall thank personally consent come vissarion oh wish dear mother live would make happy know come three share old dear hard day would share same way new splendour would try show love gratitude must take whole burden now dear alone alone use now two old friend already dear already sir colin simply splendid own way mr trent lucky aunt janet two such man think affair shall send wire soon can see way get work want think thing wish life may mortal way get will stand way great pleasure will dear good-bye loving rupert e b trent s memoranda january formal meeting sir colin rupert sent leger quite satisfactorily say yesterday again last night come expect unreserved acceptance state imply roger melton s will sit table appear way formality prepared sit instinct very first word say suppose must formality may say accept possible condition mind uncle roger end prepare sign seal deliver ritual document sir turn may think necessary advisable approve stand walk room few moment sir colin sit quite still silent come seat few second nervousness rare thing fancy say hope understand course know speak occasion formality willing accept believe get possession vast fortune give man fond trust strength keep own feeling check follow spirit land desperate adventure might world ready put hand save help common man care mother s son mean common love dear mother accept trust come may think night time could get idea mother somewhere thought could debar wish intend would would approve now satisfied would approve accept may result happen shall follow course set help god sir colin stand must say more martial figure never see full uniform king s levee business draw sword scabbard lay naked table rupert say sir strange danger country read meet will largely alone fierce mountaineer resent very presence stranger must trouble want man stand hope will give honour say point sword rupert also stand now can sit presence such act proud say ally family wish god closer rupert take hand bent head answer honour mine sir colin great can come man just good way can show value will call such tight place jove sir history repeat aunt janet use tell youngster mackelpie croom lay sword prince charlie hope may tell would make proud happy n't imagine sir think charles edward aunt janet good might think sir colin bow grandly rupert sent leger dear niece woman great discretion discernment think gift second sight heritage blood niece whole thing quite regal manner seem take day pretender time sentiment action meet regard future past produce short document already prepare strength steadfast declaration would accept term will secret letter get ready formal acceptance again formally ask mr sent leger s wish declare wish accept get couple clerk witness again ask presence wish declare acceptance condition document sign witness sir colin append signature attestation first stage rupert sent leger s inheritance complete step will undertake part expiration six month entry estate vissarion announce intention fortnight will mean practically little six month now book ii vissarion letter rupert sent leger castle vissarion spear ivan land blue mountains miss janet mackelpie croom castle ross-shire n.b january dearest aunt janet see here last get formal duty make promise letter report arrival sir colin mr trent lie seal front ready post shall free speak most lovely place hope will quite sure will pass steamer come trieste durazzo know locality chart point officer become quite friendly kindly show interesting place get sight shore spear ivan castle stand headland run sea quite peculiar place sort headland headland jut deep wide bay promontory traffic coast life can conceive main promontory end range mountain loom vast tower mass sapphire blue can understand country come call land blue mountain mountain blue coast-line magnificent call iron-bound rocky sometimes great frowning precipice sometimes jut spur rock again little rocky islet now again clothe tree verdure place stark bare elsewhere little rocky bay indentation always rock often long interesting cave shore bay sandy else ridge beautiful pebble wave make endless murmur place see land most absolutely beautiful vissarion stand ultimate point promontory mean little less promontory continue spur mountain range less promontory extension mountain reality vast low bit cliff sea-front less couple hundred foot high point rock really very peculiar think dame nature must early day housekeeping house-_building intend give little child man rudimentary lesson self-protection just natural bastion such titanic vauban might design primeval time castle concern alone visible sea enemy approach could see frowning wall black rock vast height perpendicular steepness even old fortification crown build cut solid rock long narrow creek very deep water wall high steep cliff run castle bend north west make safe secret anchorage creek fall precipice mountain-stream never fail volume water western shore creek castle huge pile building style architecture twelfth century such thing seem stop dear old-world land time queen elizabeth pretty picturesque can tell get first glimpse place steamer officer bridge point say see dead woman float coffin interesting ask take pocket-book cutting italian paper hand can read speak italian fairly right dear aunt janet skilled language doubt assistance kind croom send hear item produce last number journal occultism will easily able get hand cutting say destilia story strange ask good many question answer quite frankly point always adhere stoutly main point namely phantom mirage dream imperfect vision fog four see say three bridge englishman caulfield bow account exactly agree see captain mirolani falamano awake good trim look night-glasses more usually powerful know need good glass east shore adriatic island south full moon brilliant light course little way spear ivan deep water careful current just such place dangerous current run agent lloyd s tell few week prolonged investigation tidal sea current house decide ordinary sea risk loss too close course spear ivan try get little more definite account coffin-boat dead lady give journal occultism simply shrug shoulder signor say englishman write endless question see dear new home superstitious interest own nice idea dead woman cruise promontory coffin doubt even croom can beat make place kind homey american would say come aunt janet will feel lonesome rate will save trouble import highland ghost make feel home new land n't know might ask stiff come tea course would late tea somewhere midnight cock-crow would etiquette thing fancy must tell reality castle will write again day two try let know enough prepare come here adieu dear loving rupert rupert sent leger vissarion janet mackelpie croom january hope frighten dear aunt janet yarn lady coffin know afraid tell too many weird story dread second sight latent event wo n't more ghost ghost letter want tell new home glad come soon begin feel lonesome walk sometimes aimlessly find thought drift such odd way n't know good might begin think love here love make mind easy aunt janet would unhappy know dear did fall love suppose must marry day duty now know such estate uncle roger leave know shall never marry woman love right sure love will love too aunt janet wo n't dear would n't delight n't wo n't n't now begin describe vissarion shall throw sop chatelaine may give patience read rest castle need lot thing make comfortable would consider fact absolutely destitute domestic nature uncle roger vet defence side could stand siege could n't cook dinner spring-cleaning know much domestic matter can give detail may take want n't mean furniture silver even gold-plate work art full most magnificent old thing can imagine think uncle roger must collector gather lot good thing sort place store year send here glass china delft sort crockery linen household appliance machinery cooking utensil simple none n't think uncle roger could live here more temporary picnic concerned right gridiron saucepan want can use dear aunt janet n't want pig would can imagine very good cost n't count now thanks uncle roger want order know dear woman wo n't object shopping will wholesale enormous place will swallow can buy quicksand choosing get help can n't afraid get too much ca n't idle here assure come will much many thing think will want get aunt janet hope wo n't too long indeed n't wish selfish boy lonely want get here will empress n't altogether offend millionairess may facilitate matter way s commerce strict devious send cheque pound little thing letter bank honour own cheque amount get think way take send few servant too many first just enough attend two self can arrange send more may want later engage arrange pay service must treat can call find want think secure say fifty hundred t awfu big place aunt janet same way will secure course arrange pay similarly hundred man exclusive servant think general can give time choose pass want clansman can depend need live country present strange look thing face know sir colin will man credit scotland ross croom man will impress blue mountaineer know will take heart certainly bachelor girl will forgive settle here follower will probably want settle also blue mountaineer may want follower also will want settle too successor now description place simply ca n't just now wonderful beautiful castle write much already thing really must keep castle letter love sir colin croom oh dear aunt janet wish dear mother come seem dark empty would enjoy proud would dear could again grateful would boy believe most truly sincerely affectionately grateful loving rupert rupert sent leger vissarion janet mackelpie croom january dear aunt janet please read part letter write yesterday castle vast really ca n't describe detail wait come will learn can shall take rooke suppose know part keep torture-chamber can spend few day course most come various time see different portion battlement bastion old guard-room hall chapel wall roof network rock passage uncle roger must spend mint money can see soldier many place fortify different way entirely ignorant subject restore such up-to-date way practically impregnable big gun siege-train certain outwork keep cover armoured plating look harveyized steel will wonder see really know few room familiar own room drawing-room great hall vast place library magnificent sad disorder must get librarian day put trim drawing-room boudoir bedroom suite select fine own room suit good think would care shall uncle roger s own room stay here live few day serve give more insight character mind could just kind place naturally understand chap too fine big room quite castle outlying part detach sort sort garden-room build seem always sort place passage opening seem accept recognize can shut necessary would case attack great slab steel just door safe slide wall can operate know room keep mechanism secret rooke know room open great french window french window modern take arrange uncle roger think must always large opening century least open wide terrace balcony white marble extend right leave white marble stair lie straight front window lead garden balcony staircase quite ancient old italian work beautifully carve course weather-worn century just little tinging green here make outdoor marble charming hard believe time part fortify castle elegant free open first glance would make burglar s heart glad would say here sort crib m job can just walk choose aunt janet old roger cute burglar place guard burglar would baffled burglar two steel shield can slide wall lock side right whole big window grille steel band open diamond-shaped lozenge big kitten could get can see garden mountain whole view much same ladies can see veil great sheet steel slide similar way different groove course heavy strong safe-door cover little opening main wall rooke tell proof heavy rifle-hall tell must tell too aunt janet make anxious arriere-pensee warlike measure defence always sleep night iron screen window course awake leave open try use grille n't think shall use else perfect guard tamper would sound alarm head bed press button would roll solid steel screen front matter fact use open n't feel comfortable shut close window cold rain weather here delightful event tell rainy season will very long think will den aunty dear will doubtless worry see untidy ca n't help must untidy somewhere own den again find letter long must cut now again to-night must stand shall cause wait hear can tell new home loving rupert rupert sent leger vissarion janet mackelpie croom january dear aunt janet den look tell last letter garden speak more accurately garden acre old must old castle defence old day bow wall surround inner portion long level sufficient remains end join defence show long casemates bowman shoot raise stone gallery stand just same kind building stone-work sentry s walk roof great old guard-room garden may matter guard most lovely place whole section garden here various style greek italian french german dutch british spanish african moorish old nationality new lay japanese garden send great gardener japan minaro make plan come workman carry bring tree shrub flower stone-work can require shall superintend finishing such fine head water here climate tell usually lovely can gardening way turn climate suit shall put great high glass roof make suitable climate garden front room old italian garden must extraordinary taste care bit rarely beautiful sir thomas browne quincunx would delight find material garden cyrus big endless episode garden beauty think italy must ransack old time garden stone-work exceptional beauty treasure put master-hand even formal border walk are old porous stone take weather-staining beautifully carve endless variety now garden long neglect leave abeyance green staining become perfect stone-work intact picturesque effect wear ruin wrought many century keep just weed undergrowth clear beauty might visible merely architect work garden beautiful assemble manifold wealth floral beauty beauty nature create hand servant time see aunt janet beautiful garden inspire danger-hardened old tramp high-grade sentiment poetic fancy limestone sandstone even marble grow green time even shrub plant neglect develop new kind beauty own far-distant time master-gardener vissarions try realize idea tiny plant would grow just little high flower effect uneven floral surface would achieve hiding garden see anywhere reading effect long period neglect shrub outlive flower nature own work time enforce survival fit shrub grow grow overtop flower weed accord inherent variety stature effect now see irregularly scatter garden quite number big place vegetable product landscape standpoint general effect statue cramp feeling detail lay part garden make choice item must take pain get strange specimen tall shrub special colour mostly yellow white white cypress white holly yellow yew grey-golden box silver juniper variegate maple spiraea number dwarf shrub name n't know know moon shine dear aunt janet very land moonlight look ghastly pale effect weird last degree sure will enjoy know uncanny thing hold fear suppose many different kind fear thing most people terror own come contempt active contempt know tolerative contempt whole family too will enjoy here famously know ll collect story such matter new world make new book fact psychical research society will nice see own name title-page wo n't aunt janet rupert sent leger vissarion janet mackelpie croom january dear aunt janet stop write last night know want write more sound paradox true fact tell delightful place keep find new beauty broadly speaking is beautiful long view little view telescope microscope direct same eye can turn entrance yesterday roam upper part time castle come delightful nook become fond already know life feel first sense greediness appropriate several room different place never life more room could call own time sleep feeling change aspect now bad now classification much more important label proprietorship write philosophy here put cynical remark selfishness appanage poverty might appear stud-book morals wants now three bedroom arrange own particular den two also choice uncle roger s top tower extreme east can catch first ray light mountain sleep last night wake travelling accustom dawn see bed open window small window fortress tower whole great expanse east spring summit great ruin long seed fall rise great silver-birch half-transparent droop branch hang cluster leaf break outline grey hill hill wonder grey blue mackerel sky cloud drop mountain-tops could hardly say mackerel sky very bold extraordinary kind dish mackerel world mackerel mountain certainly most lovely clear air usually seem close hand morning faint glimpse dawn whilst night cloud still unpierced sunlight seem realize greatness see same enlighten effect aerial perspective few time colorado upper india thibet upland andes certainly look thing tend raise s own self-esteem height inequalities simply disappear often feel big scale ballooning still aeroplane even here tower outlook somehow quite different realize place detail whole shall certainly sleep here occasionally come settle life shall live own room downstairs can intimacy garden shall appreciate more now again lose sense intimacy survey sense s own self-importance hope start matter servant n't care button servant know wo n't come make arrangement regard thing aunt janet must kill work here vast ca n't get sort secretary will write letter sort thing know wo n't man secretary lot woman now can write shorthand typewrite could doubtless get clan desire good know would make happy here too young good will learn hold tongue mind own business too inquisitive would nuisance find way new country try reconcile sort opposite whole new country new people first sha n't understand certainly wo n't understand man carry gun little thought button good-bye loving rupert rupert sent leger vissarion janet mackelpie croom february own room again already seem get here again come home last few day mountaineer try make acquaintance tough job can see will stick reality most primitive people meet most fix own idea belong century can understand now people england queen elizabeth s time civilize time time coeur-de-lion even early time most absolute mastery weapon precision man carry rifle know use too believe would clothes gun choose also carry handjar use national weapon sort heavy straight cutlass expert strong facile hand blue mountaineer foil hand persian maitre d'armes proud reserve make feel quite small outsider can see quite resent being here personal alone genial brotherly moment few get sort jury criminal odd situation quite new pretty accustom sort people cannibal mahatmas m blessed strike such type proud haughty reserve distant absolutely fearless honourable hospitable uncle roger s head level choose people live know aunt janet ca n't help feel very much own highlander more m sure thing end shall get capitally will slow job will need lot patience feeling bone know good will very loyal very true hair's-breadth afraid shall might course live long enough time know may happen such indomitable proud people pride more victual need man crowd wrong idea make mistake s motive will right way sure come here stay uncle roger wish stay shall even little bed own garden seven foot odd long too narrow else stone-box equal proportion vault st sava s church creek old burial-place vissarions noble people good many century read letter dear aunt janet afraid record alarm n't build superstitious horror fear honestly joke death thing prone good many year very good taste suppose certainly very useful old man black wing fly day night strange place sometimes visible invisible can always hear wing especially dark can see know aunt janet come race warrior special sight black curtain honestly whit afraid blue mountaineers doubt love already splendid quality prepare love feel too will love incidentally sure love sort undercurrent thought mind concern painful disturb base past hope possible pride little respect can opportunity form such impression see thing course may fine tall stalwart man still head shoulder tall see catch eye look measure even keep keep arm s length suppose shall understand mean day meantime own way uncle roger s wait patient just learn value way life strange people good-night loving rupert rupert sent leger vissarion janet mackelpie croom february dear aunt janet more rejoice hear come here soon isolation think get nerve think last night get reaction come too soon room east turret room corbeille see here man pass silently swiftly tree secret by-and-by locate meeting-place hollow midst wood just natural garden map plan castle call stalk place worth suddenly walk straight midst perhaps two three hundred gather very fine lot man see life way quite experience likely repeat tell country man carry rifle know use think see single man marry man rifle come here wonder take bed instant stand rifle place aim straight n't alarm aunt janet fire write now little bit real estate stone box full lead could hold ordinarily take would fire instant etiquette here time separately make new rule say word could see make movement here come own experience more tight place same kind simply behave most natural way could feel conscious flash remember show fear cause fear even acknowledge danger much even hold hand draw fire remain stock-still turn stone several second queer kind look flash wind corn surprise show unconsciously wake strange place second drop rifle hollow arm stand ready regular quick simultaneous salute st james s palace happily arm kind could complication quick hand shooting trouble here contrary blue mountaineer sound new sort bond street band n't treat quite different way first meet amazingly civil deferential time same more distant time could get whit close seem sort way afraid awe doubt will soon pass know good shall become close friend too fine fellows worth little waiting sentence way pretty bad sentence old day would slippered journey arrange hope will comfortable rooke will meet liverpool street look sha n't write again meet fiume shall begin tell rest good-bye good journey happy meeting rupert letter janet mackelpie vissarion sir colin mackelpie unite service club london february dearest uncle very comfortable journey europe rupert write time say get vissarion empress certainly take care way here treat rooke seem wonderful old man compartment reserve harwich arrange perfectly right fiume everywhere attentive official wait carriage join antwerp whole carriage suite room dining-room drawing-room bedroom even bath-room cook kitchen own board real chef french nobleman disguise also waiter servant-maid own maid maggie quite awed first cologne summon courage order stop rooke platform local official keep door carriage sentry duty fiume train slow see rupert wait platform look magnificent tower everybody giant perfect health seem glad see take automobile quay electric launch wait take board beautiful big steam-yacht wait full steam get n't know rooke wait gangway suite rupert dinner think fine dinner sit very nice rupert eat piece steak drink glass water bed early luxury journey very tired awake grey morning come deck close coast rupert bridge captain rooke act pilot rupert see run ladder take bridge leave run again bring lovely fur cloak never see put kiss tenderest-hearted boy world good brave make take arm whilst point vissarion steer most lovely place see wo n't stop describe now will see enjoy fresh castle immense place ship soon ready here can arrange servant engage sure shall want many more hardly mop broom place century doubt thorough good cleaning build know uncle might double little army arrange rupert indeed boy tell write think old lachlan wife sandy s mary charge maid come lot lassie yon will ill keep flock sheep will wise authority especially none speak word foreign tongue rooke see station liverpool street will available bring whole body here offer wish way think will time come departure lassie lachlan sandy s mary too will call mister rooke very important person indeed here fact sort master castle very self-suppressing man rarely fine quality also will keep authority clansman come will charge too dear find write such long letter must stop get work shall write again very affectionate janet same same march dearest uncle here news write dear want thank trouble take rupert think wait awhile bring servant rooke business rupert will time rupert think may couple month else could send take charge party home n't idea lassie come escort even lachlan sandy s mary ignorant foreign language foreign way soon rooke return can dare say will clansman ready think poor girl may feel bit strange new country way different will feel easy know own mankind perhaps might engage know marry come here will more convenient many way will save lodgment blue mountaineer very handsome man good-night janet sir colin mackelpie croom janet mackelpie vissarion march dear janet duly receive letter delighted find please new home must certainly very lovely unique place longing see come here three day usual feel good breath native air time dear begin feel young tell rupert man fit longing get certainly fine lot man n't think see finer drill train soldier addition teach lot trade just select shall nigh man can turn hand course know trade can may require blacksmith carpenter farrier saddle-makers gardener plumber cutler gunsmith farmer origin sportsman practice will make rare household body man nearly first-class shot practise revolver teach fencing broadsword ju-jitsu organize military form own sergeant corporal morning inspection assure dear could give point household troop matter drill tell proud clansman think quite wise wait bring lassie wiser still marrying dare say will more marry get settle foreign country shall glad rupert settle will good little colony own people will good too know will good will dear hill barren here life hard year more more demand croft sooner later people must thin mayhap little settlement mackelpie clan frontier empire may service nation king dream see here begin realise part isaiah s prophecy young man shall see vision old man shall dream dream way dear talk dream send box book room nearly odd subject understand second sight ghosts dreams bring matter mind just now superstition vampire wehr-wolves such uncanny folk thing look book find mark underlining comment fancy will miss new home will sure feel more ease such old friend close take name send list london pay visit again will home way come altogether will more welcome still possible sure rupert know love very much will try make happy will want leave will come often see even cost leave croom long strange now roger melton s more kind remembrance able will will want more more remain home own ingle n't think rupert could get work very hard little regiment call simply fine will sure credit uniform make make too man look officer tell janet turn vissarion guard shall feel proud dare say couple month will can here shall come rupert write think will more comfortable come direct ship own london few week time shall see charter suitable vessel will certainly save lot trouble anxiety people would get ship charter big enough take lassie too stranger dear soldier soldier lassie lassie kinsfolk clansman clanswoman chief shall let know view wish respect mr trent see leave london ask convey most respectful remembrance very word here trent nice fellow promise pay visit here month look forward enjoy good-bye dear lord watch dear boy affectionate uncle colin alexander mackelpie book iii coming lady rupert sent leger s journal april wait now midday begin set detail strange episode last night speak person know normal type breakfast usual heartily reason consider perfect health sanity record following may regard true substance exact details investigate report too many case psychical research society ignorant necessity absolute accuracy such matter even minute detail yesterday tuesday second day april pass day interest fair amount work vary kind aunt janet lunch stroll garden tea especially examine site new japanese garden shall call janet s garden mackintosh rainy season full sign repetition deluge break continuance begin short present will doubtless enlarge season come end dine seven dinner cigar join aunt janet hour drawing-room leave half-past ten own room write letter ten minute past eleven wind watch know time accurately prepare bed draw heavy curtain front window open marble step italian garden put light draw curtain want look scene turn aunt janet always old-fashioned idea need propriety hardly know keep window close curtain draw gradually get leave room alone respect present change fitful stage course must hurry matter too persistent would hurt feeling night old regime delight look scene perfect own kind long spell rain ceaseless downpour time flood everywhere pass water abnormal place trickle run now begin sloppy deluged stage plenty light see moon begin show fitfully mass fly cloud uncertain light make weird shadow shrub statue garden long straight walk lead marble step strewn fine sand white quartz strand nook south castle tall shrub white holly yew juniper cypress variegate maple spiraea stand interval walk branch appear ghost-like fitful moonlight many vase statue urn always phantom half-light more weird last night moonlight unusually effective show garden defend wall deep gloom great forest-trees again mountain chain begin forest run silvered slope flamelike form deviate here great crag outcrop rocky sinew vast mountain whilst look lovely prospect think see white flit modified white flash odd moment shrub statue would afford cover observation first sure really see little disturbing long train minute observation fact surround often depend own life life become accustomed trust eye create faint doubt respect cause more less anxiety now attention call look more keenly very short time satisfied move clad white natural enough thought tend uncanny belief place haunt convey thousand way speech inference aunt janet s eerie belief fortify book occult subject late isolation rest world subject daily conversation help end wonder fully awake sense edge wait further manifestation ghostly visitor mind take must surely ghost spiritual manifestation kind move silent way order see hear good softly move folding grille open french window step bare-footed pyjama-clad marble terrace cold wet marble heavy smell rain-laden garden night damp even moonlight draw aroma flower blossomed whole night seem exhale heavy half-intoxicating odour stand head marble step immediately ghostly extreme white marble terrace step white walk quartz-sand glistening fitful moonlight shrub white pale green yellow look dim ghostly glamorous light white statue vase still flit noiselessly mysterious elusive figure could say base fact imagination hold breath listen intently sound sound none save night denizen owls hoot forest bat take advantage cessation rain flit silently shadow air more sign move ghost phantom see might indeed imagination wait awhile return room close window draw grille again drag heavy curtain opening extinguish candle bed dark few minute must asleep hear word own thought sit bed wide awake memory present hear disturbing sound seem faint tap window second listen mechanically intently bated breath quick beating heart timorous person speak fear expectation stillness sound come again time very very faint unmistakable tap glass door jump draw curtain moment stand appal balcony now brilliant moonlight stand woman wrap white grave-clothes saturate water drip marble floor make pool trickle slowly wet step attitude dress circumstance convey idea move speak quick dead young very beautiful pale grey pallor death still white face make look cold wet marble stand dark eye seem gleam strange entice lustre even unsearching moonlight deceptive illuminative could notice rare quality eye quality refraction make look contain star movement make star exhibit new beauty more rare radiant force look imploringly heavy curtain roll eloquent gesture implore admit instinctively obey roll steel grille throw open french window notice shiver tremble glass door fall open indeed seem overcome cold seem unable move sense helplessness idea strangeness situation entirely disappear first idea death take cerement negative simply think content accept thing woman dreadful trouble enough thus particular own emotion may refer again matter comprehension comparison whole thing vastly strange abnormal least thing may give guiding light clue understandable always find recondite matter first impression more real value late conclusion human place too little reliance instinct reason instinct great gift nature animal protection fulfilment function generally step balcony think costume find woman benumb hardly able move even ask enter supplement word gesture case understand language stand stock-still rock slightly fro just strength enough leave balance foot afraid condition might drop dead moment take hand lead seem too weak even make attempt pull slightly forward think help totter would fall catch arm lift move forward foot relieved weight now seem able make necessary effort carry move room very end strength lift sill obedience motion close french window bolt suppose warmth room cool warm damp air affect quickly instant seem begin recover few second reacquired strength pull heavy curtain window leave darkness hear say english light get light find match light candle wick flare move door room try lock bolt fasten satisfied move wet shroud leave trail moisture green carpet time wax candle melt sufficiently let see clearly shake quiver ague draw wet shroud piteously instinctively speak can answer still english voice thrilling pierce sweetness seem somehow straight heart affect strangely give warmth hurry fireplace empty fire lay turn say wait just few minute here shall call get help fire voice seem ring intensity answer pause would here hesitate instant catch sight cerement hurriedly trust must betray trust instantly fall frightful fit shiver draw again death-clothes close piteously wring heart suppose practical man rate accustom action take place bed thick jaeger dressing-gown dark brown course extra length hold say put warm thing here would suitable stay must remove wet wet stumble word would offensive frock dress costume point corner room stand chintz-covered folding-screen fence cold sponge bath lay ready overnight early riser bow gravely take dressing-gown long white finely-shaped hand bear screen slight rustle hollow flop wet garment fall floor more rustling rubbing minute later emerge wrap head foot long jaeger garment trail floor tall woman still shiver painfully take flask brandy glass cupboard offer motion hand refuse moan grievously oh cold cold tooth chatter pain sad condition say despairingly wit end know tell can help will may call help fire make will take brandy earth can give warmth answer certainly surprise come practical enough practical dare say look straight face few second speaking air girlish innocence disarm suspicion convince simple faith say voice thrill evoke pity let rest cover rug may give warmth die cold deadly fear deadly fear sit let hold hand big strong look brave will reassure coward to-night fear get throat can hardly breathe let stay warm know still sure would pity help say astonished would mild description feeling shock life lead make prudery travel strange place strange people strange view own odd experience peculiar adventure now again man human passion type necessary adventurous life such even man passion experience can respect woman shock even prudish own opinion concern such must bring guard generosity self-restraint also even place doubtful position honour call honour call may must unanswered even passion must pause least sound such trumpet-call woman respect much respect youth beauty manifest ignorance evil superb disdain convention could come hereditary dignity terrible fear suffering must more unhappy condition meet eye would demand respect even hasten yield think necessary enter protest embarrassing suggestion certainly feel fool make also cad can truly say make good good such feel impossibly awkward stutter stumble speak surely convenances being here alone night mrs grundy convention interrupt incomparable dignity dignity effect shut clasp-knife make feel decide inferior poor show such gracious simplicity honesty too such self-respecting knowledge position could angry hurt could feel ashamed own littleness mind moral seem icy coldness now spiritual bodily incarnate figure pride answer convenances convention know come existence can call loneliness horror make convention yield personal freedom action even even here garb convention convenances trouble hamper least win even never come way let stay say last word spite pride appealingly still note high pride say attitude movement tone voice loftiness carriage steadfast look open starlit eye altogether rarely lofty clad face face feeble attempt moral precaution seem puny ridiculous place word take old chiffonier chest armful blanket several throw lie meantime replace coverlet lie length bed take chair sit stretch hand pile wrap take mine say get warm rest sleep can need fear shall guard life look gratefully starry eye take new light more full illumination afford wax candle shade body horribly cold tooth chatter violently fear l incur dangerous evil wetting cold follow feel awkward could find word express fear hardly dare say regard haughty way receive well-meant protest manifestly sort refuge provider heat altogether impersonal regard degree individual humiliating circumstance could sit quiet wait development little little fierce chattering tooth begin abate warmth surroundings steal also feel even strangely awakening position influence quiet sleep begin steal several time try fend could make overt movement alarm strange beautiful companion yield drowsiness still such overwhelming stupor surprise could even think freely control wait could fix thought asleep recall consciousness hearing even pall sleep bind crowing cock out-offices castle same instant figure lie deathly still gentle heaving bosom begin struggle wildly sound win gate sleep also swift glide motion slip bed floor say fierce whisper pull full height let must must time fully awake whole position thing come instant shall never can never forget dim light candle now nearly burn socket dimmer fact first grey gleam morning steal edge heavy curtain tall slim figure brown dressing-gown over-length trail floor black hair show glossy light increase contrast marble whiteness face black eye send star fiery gleam appear quite frenzy haste eagerness simply irresistible stupefy amazement sleep attempt stop begin instinctively help further wish run screen sound could inform begin frantically disrobe warm dressing-gown don again ice-cold wet shroud pull curtain window draw bolt glass door already shiver throw open door glide swift silent movement tremble agonized way pass murmur low voice lose chattering tooth oh thank thank thousand time must must must shall come again try show gratitude condemn ungrateful watch pass length white path flit shrub shrub statue come cold grey light undeveloped dawn seem even more ghostly black shadow night disappear sight shadow wood stand terrace long time watch case afford glimpse now doubt mind strange attraction feel even look glorious starry eye would always long might live fascination deep eye flesh heart deep very depth soul mind whirl could hardly think coherently dream reality seem possible doubt phantom figure close dark hour night actual flesh blood cold cold altogether could fix mind proposition living woman hold hand dead body reanimate time occasion strange manner difficulty too great make mind even want case want would doubt come time wish dream dream can still blissful pause pain ghastliness doubt terror close window draw curtain again feel first time cold stand wet marble floor terrace bare foot begin get warm soft carpet get rid chill feeling get bed lain warmth restore try think coherently short fact night seem fact remembrance continue think possibility result seem get less find vainly try reconcile logic life grim episode night effort prove too much such concentration leave interrupted sleep clamant would deny dream dream know know ready wake time come come violent knock door spring bed fully awake second draw bolt slip bed hurry may come aunt janet enter seem relieved see give ask explanation perturbation oh laddie hae uneasy aboot nicht hae dream veesions sort uncanny fancy fear now draw curtain eye take mark wet floor current thought change laddie whativer hae doin wi yer baith oh mess hae make t sinful gie sic trouble waste glad hear tirade good housewife outrage sentiment order would make listen patience pleasure think would think say know real fact pleased get easily rupert s journal continued april day call episode strange condition mind take even aunt janet confidence even dear open-hearted liberal-minded might understand enough just tolerant care hear adverse comment strange visitor somehow could bear thought find fault strangely enough eternally defend wish embarrass thought would come again again again sort variant query difficult answer find defend sometimes woman hard press spiritual fear physical suffering sometimes amenable law govern living indeed could make mind look living human being strange existence world chance foothold own such doubt imagination begin work thought evil danger doubt even fear begin crowd such persistence such varied form find instinct reticence grow settled purpose value instinctive precaution promptly show aunt janet s state mind consequent revelation become full gloomy prognostication think morbid fear first time life discover aunt janet nerve long secret belief gift degree rate second sight quality skilled power lore superstition manage keep stretch mind immediate pathic relevant perhaps natural quality receive fresh impetus arrival case book send sir colin appear read reread work chiefly occult subject day night impart choice excerpt most baleful fearsome kind indeed week find expert history cult manifestation latter verse good many year result set brooding such least gather fact aunt janet take task always speak accord conviction think brood proof personal examination come reluctantly conclusion right rate conduct concern state mind keep make acknowledgment real cause keep much distrait torture introspective question mind set action endeavour find cause continue expound belief fear nightly chat alone dinner come avoid question time keep imagination high pressure could find new cause concern perennial fount superstition think year sound depth branch psychicism new phase thought found really deep hold existence beautiful visitor sad dreadful circumstance take bring new concern matter self-importance come think must reconstruct self-values begin fresh understanding ethical belief would mind would keep turn uncanny subject bring begin apply own late experience unconsciously try fit turn present case effect brooding own will strike similarity circumstance bear visitor condition apportion tradition superstition such strange survival early age partial existence undead live still walk earth claim world dead vampire wehr-wolf class also might belong measure doppelganger dual existence commonly belong actual world too denizen world astralism name world material presence must create single periodic purpose matter material presence already create can receptive disembodied soul soul unattached can body build again body dead person can make seem quick diabolic influence manifest present inheritance result baleful use malefic power past result same case way widely different soul body unity bring strange purpose stranger mean power still more strange much thought process exclusion eerie form seem most correspondence adventure most suitable fascinating visitor appear vampire doppelganger astral creation such-like comply condition night experience wehr-wolf variant vampire need class examine thus focussed lady shroud come hold mind begin assume new force aunt janet s library afford clue follow avidity secret heart hate quest wish own master would brush doubt never often new doubt imaginings come stead circumstance repeat parable seven devil take place exorcise doubt could stand imaginings could stand doubt imaginings make force fall drive accept reading mystery might presumably afford foothold satisfy thought come accept tentatively vampire theory accept least examine judicially give day wear conviction grow more read subject more directly evidence point view more think more obstinate become conviction ransack aunt janet s volume again again find contrary vain again matter obstinate conviction give time unsettlement come fresh thinking argument keep harassing state uncertainty briefly evidence favour accord fact case vampire theory come night time vampire accord theory free move will wear shroud necessity come fresh grave tomb occult clothing subject astral influence help room strict accordance sceptical critic occultism call vampire etiquette make violent haste get cock-crow seem preternaturally cold sleep abnormal intensity sound cock-crowing come thing show subject law exact accord govern human being stress such circumstance must vitality seem more human quality vitality could outlive ordinary burial again such purpose show donning stress compelling direction ice-cold wet shroud wrapt again night hardly normal woman indeed vampire might may hold such being thrall mean exorcise find mean must task actually pine see again never stir depth come heaven earth grave matter shall make task win life peace indeed vampire task may hard long merely circumstance gather produce impression task may simple result more sweet more sweet can more sweet restore lose seemingly lost soul woman love truth last suppose fall love too late fight can wait patience can see again end can know absolutely even name patience rupert s journal continued april relief haunt anxiety regard lady shroud troubled state adopt country evidently allow know mountaineer trouble restless wander singly party hold meeting strange place gather use old day intrigue foot turk greek austrian italian russian concern vitally mind long make share fortune land blue mountain good ill mean stay here j'y suis j'y reste share henceforth lot blue mountaineer turkey greece austria italy russia france germany man god devil shall drive purpose patriot throw lot difficulty seem first man proud begin fear would even accord honour thing always move somehow matter difficulty beginning never mind look accomplished fact beginning see would matter account anyhow hear great meeting here yesterday afternoon attend think success such proof feel elate satisfied come aunt janet s second sight subject comfort grim measure disconcert say good-night ask bend head lay hand pass hear say strange s could swear see ask explain would little obstinate refuse point blank even talk subject worried unhappy cause concern say shall wait see most mystery become plain disappear altogether time meeting forget join mountaineer assemble really think glad see seem adverse seem satisfied absolute unity very seldom find indeed impossible free community altogether desire apparent gathering lack sense individual feeling make real consensus opinion real unity purpose meeting first little cold distant presently begin thaw fiery harangue ask speak happily begin learn balkan language soon uncle roger s wish make know facility tongue great deal experience soon begin know indeed here few week opportunity speak daily people learn understand intonation vocal inflexion feel quite easy speak understand word speak meeting speak feel understand experience speaker certain way certain point know kind instinct hearer respond must certainly understand last night mark feel instant talk come realize man strict accord general view take confidence regard own personal purpose beginning mutual trust peroration tell come conclusion want most own protection security consolidation nation arm arm very late pattern here interrupt wild cheer string intend make daring venture ay repeat security consolidation country country come live here home whilst live heart soul shall live fight shoulder shoulder need shall die here shouting terrific young man raise gun fire salute blue mountain fashion instant vladika hold hand motion desist immediate silence speak sharply first later ascend high pitch single-minded lofty eloquence word rang ear long meeting thought come present silence thunder make echo forest hill dire time stress threaten danger land bethink meeting hold here secret order whisper may hear afar brave man blue mountain come hither forest shadow thoughtless may enlighten enemy secret purpose thunder gun would doubtless sound ear wish ill try work wrong fellow-countrymen know turk awake more harming bureau spies rise torpor come purpose teuta rouse mountain such anger frontier blaze passion sweep fire sword traitor somewhere land else incautious carelessness serve same base purpose need secret try hide myrmidon turk close border may pass guard unknown behove doubly discreet believe share brother love gallant englishman come share sorrow ambition trust may joy united wish honour way danger might carry wing love brother new brother come great nation nation friend ere now help direst need mighty britain hand raise cause freedom blue mountain know good stand sword hand face face foe son now brother bring further need hand giant heart lion later danger ring silence longer guard shall bid welcome true fashion land will believe great-hearted love thanks welcome measure sound time come shall sound honour rifle alone bell cannon mighty voice free people shout now must wise silent turk again gate cause former come may beauty nobility place nation heart tempt fraud violence share even anxiety here voice break arise deep wailing sound rise rise wood seem break mighty long-sustained sob orator see purpose accomplish short sentence finish harangue need nation still remain eloquent gesture proceed merge crowd disappear could even attempt follow such speaker hope success simply tell already way help say need arm get agent send word code procure fifty thousand newest-pattern rifle french ingis-malbron surpass sufficient ammunition last year war first section hand will soon ready consignment war material too arrive will enable man woman even child land take part defence such need brother thing good ill make very proud hear mighty shout arise feel exalt now personal development unmanned glad long-sustained applause recover self-control quite satisfied meeting want hear speaker begin melt formal notification give doubt will meeting soon again weather begin break spell rain disagreeable course own charm spell wet weather lady shroud come perhaps rain may bring again hope soul rupert s journal continued april rain continue four whole day night low-lying ground quagmire place sunlight whole mountain glisten run stream fall water feel strange kind elation visible cause aunt janet queer tell say good-night very careful see dream last night figure shroud fear pleased take seriousness would wind world could help idea shroud get too bone safe fend hazard doubt fate regard visionary shroud necessity appertaining say way sharp take care laddie t ill jest wi power time unknown perhaps talk put subject mind woman need such aid always lock room night expect find room sleepy take book aunt janet s begin read title powers quality disembodied spirit grammar say author hardly attractive may learn might apply shall read book settle think would look garden night visit garden seem new attractiveness night seldom pass last look turn draw great curtain look scene beautiful entirely desolate ghastly raw hard gleam moonlight come fitfully mass fly cloud wind rise air damp cold look room instinctively notice fire lay ready lighting small-cut log wood pile hearth night fire lay ready tempted light never fire sleep open hesitate begin window open catch step terrace look white walk let eye range expanse garden glisten moonlight catch wet expect see white figure flit shrub statue whole scene former visit come vividly could hardly believe time pass same scene again late evening life vissarion primitive early hour prevail late night look think catch glimpse white ray moonlight come rugged edge cloud same set strange state perturbation somehow seem lose sight own identity hypnotize situation memory perhaps occult force thinking conscious reason cross room set light fire blow candle come window again never think might foolish thing stand window light country man carry gun always evening clothes too breast mark white shirt open window step terrace stand many minute think time eye keep range garden think see white figure move follow become conscious again begin rain step room shut window draw curtain realize comforting appearance fire stand hark more gentle tapping window rush draw curtain rain-beaten terrace stand white shrouded figure more desolate-appearing ghastly pale look eye eager look new take attract fire now ablaze throw jet flame dry log crackle leap flame throw fitful light room gleam throw white-clad figure prominence show gleam black eye fix star lie word throw open window take white hand extend draw room lady shroud enter feel warmth blazing fire glad look spread face make movement run draw instant look instinctive caution close window bolt touch lever spread grille opening pull close curtain swiftly door try lock satisfied come quickly fire kneel stretch numbed hand blaze instant wet shroud begin steam stand wonder precaution secrecy midst suffering suffer too painfully manifest must presuppose danger mind make harm assail mean could fend still present must attend pneumonia ill stalk such chill must infallibly come precaution take take again dressing-gown wear hand motion screen make dressing-room former occasion surprise hesitate wait wait too lay dressing-gown edge stone fender speak wo n't change frock can dry will much safe dry clad resume own dress can whilst here word make stare different act visit simply bow speech such subject would least inadequate walk window pass curtain open window step terrace look room say take own time hurry dare say will find may want shall remain terrace summon terrace draw close glass door stand look dreary scene seem very short time mind whirl come rustle see dark brown figure steal edge curtain white hand raise beckon come enter bolt window pass room again kneel fire hand outstretched shroud lay partially open fold side hearth steam heavily bring cushion pillow make little pile sit say rest quietly heat may effect glowing heat rich colour face look shine eye word courteous little bow sit put thick rug shoulder sit stool couple foot fully five six minute sit silence last turn head say sweet low voice intend come earlier purpose thank very sweet gracious courtesy circumstance such could leave hesitate say abode free will existence sadly cold stern full horror appal thank sorry delay hour show more clearly good understanding sympathetic hope day may realize kind much appreciate too glad service say feebly feel hold hand seem see eye now fire warm blush dyed forehead cheek neck reproof gentle could offend evident coy reticent would allow come present more close even touching hand heart denial also evident glance glorious dark starry eye glance veritable lightning flash come pronounced reserve finish entirely waver might own purpose aware now full heart quite subjugate know love veritably much love feel woman might side future must absolutely barren presently apparent mean stay long occasion last castle clock strike midnight suddenly spring foot bind say must midnight rise intensity speech instantly obliterate sleep influence rest warmth creep more frenzy haste hurry window look see haste still stand motion screen slip curtain open window terrace disappear curtain see tail eye lift shroud now dry hearth window incredibly short time now clothe more dreadful wrapping speed past barefooted wet chilly marble make shudder whisper thank again are good can understand again stand terrace see melt shadow step disappear shrub thence flit point point exceed haste moonlight now disappear heavy bank cloud little light see could just distinguish pale gleam here wend secret way long time stand alone thinking watch course take wonder might ultimate destination speak abode know definitive objective flight use wonder entirely ignorant surroundings even starting-place speculation leave window open seem being make barrier less gather cushion rug fire longer leap burn steady glow put place aunt janet might come morning wish set thinking much too clever person tread heel mystery especially own affection engage wonder would say see kiss cushion beautiful guest s head rest bed dark save fade glow fire thought become fix come earth heaven lovely visitor already more aught else world time going say word return much take presence upset abrupt departure omit ask drive accept chance return chance fear may unable control surely enough aunt janet come morning early still asleep knock door purely physical subconsciousness come habit must realize cause sound wake fully conscious fact aunt janet knock wait come jump bed again unlock door aunt janet come notice cold room save laddie ll get death cold room look notice ash extinct fire grate re daft ve sense light yer fire glad fire lay wheen dry log ready yer hand evidently feel cold air come window draw curtain see open window raise hand sort dismay know little base concern could knowledge comic hurriedly shut window come close bed say yon fearsome nicht again laddie yer poor auld aunty dream again aunt janet ask flippantly seem shake head rupert lord gi dream spiritual darkness think veesions rouse aunt janet call rupert always use dear mother s time thing serious childhood now recall word think good thing could cheer would bring too could pat edge bed use wee kiddie want comfort say sit aunt janet tell yield look happy old day grow face come gleam sunshine sit put hand use take hand tear eye raise hand kiss old time infinite pathos would comic aunt janet old grey-haired still retain girlish slimness figure petite dainty dresden figure face line care year soften ennoble unselfishness year hold big hand would outweigh whole arm sit dainty pretty old fairy recumbent giant bulk never seem great real little good fairy life seven foot four foot seven begin old soothe frightened child fairy tale t veesion think dream may hae concern little boy grow big giant much wake tremble laddie dear think see marry give opening small comfort take dear n't alarm day speak need get marry might child boy play knee father use helpless wee child laddie answer gravely weddin none merry fain would see true seem lo'e wi yer hairt yer eye shone bright might ha set afire black lock winsome face laddie black een licht star nicht shone hairt love passion too dwell see join hand hear strange voice talk stranger still see none ither eye eye hand hers see else dim darkness close twa benison speak know voice sing gladness een pride glory licht begin glow wee more could see yer bride veil wondrous fine lace orange-flowers hair twig too crown flower head wi golden band heathen candle stand table wi book strange effect reflex hang air head shadow crown gold ring finger silver here pause tremble hope dispel fear say could way use child aunt janet seem recognize consciously likeness past present effect more old self prophetic gravity voice more marked hear ve tell oh laddie dreadful lack livin joy such expect woman boy choose wife marriage coupling too wonder say marriage veil love fine garland flower fresh-gathered nane ither ghastly shroud look veesion maybe dream expectit see worm crawl flagstane foot t death laddie dear stand shadow death make darkness light candle smoke heathen incense could pierce oh laddie laddie wae hae see sic veesion wake sleep matter sair distressed sair wake wi shriek lip bathe cold sweat would hae come doon see hearty even listen door sound yer quick fear alarm morn come ve count hour minute midnight see veesion come hither just now quite right aunt janet say thank kind think matter now always want take precaution possibility discovery secret could bear think might run precious secret earth well-meant piece bungling would disaster unbearable might frighten altogether beautiful visitor even name origin know might never see again must never aunt janet too good friend sense distrust annoyance come would surely happen keep think else might watch rupert s journal continued april spell loneliness seem endless write void heart become receptacle many devil suspicion distrust set task might think keep thought part rate occupy explore minutely neighbourhood castle might hope serve anodyne pain loneliness grow more acute day hour wear even ultimately afford clue whereabouts woman now grow love madly exploration soon take systematic form intend exhaustive would take day separate line advance castle begin south work east north first day take edge creek cross boat land base cliff opposite find cliff alone worth visit here opening cave make mind explore later manage climb cliff spot less beetle rest continue journey very beautiful specially interesting place explore speak wheel vissarion hub get just time dinner day take course slightly more eastward difficulty keep straight path row creek old church st sava rise stately gloom spot many generation noble land blue mountain time immemorial lay rest vissarions again find opposite cliff pierce here cave wide opening opening partly partly water could find mean climb cliff part make long detour follow line creek find piece beach ascent possible here ascend find line castle southern side mountain see church st sava right edge cliff make way never hitherto excursion limit castle many garden surroundings style familiar four wing point compass great doorway set magnificent frontage carved stone manifestly ancient date face west enter east surprise somehow expect contrary find door open wide open call ajar manifestly lock bar sufficiently open look enter pass wide vestibule more section corridor ostensible entrance make way spacious doorway body church church circular opening four nave spacious enough give appearance interior whole huge cross strangely dim window opening small high-set fill green blue glass window colour glass very old thirteenth fourteenth century such appointment general air desolation great beauty richness especially place even church door lie open see strangely silent even old church lonesome headland reign dismal solemnity seem chill accustomed strange weird place seem abandon air neglect often notice old church none everlasting accumulation dust prevail place high cultivation large more strenuous work church appending chamber could find clue suggestion could guide way search lady shroud monument profusion statue tablet customary memorial dead family date represent simply bewilder often name vissarion give inscription hold read carefully look find enlightenment kind vain see church determine visit crypt lantern candle castle secure strange come sunlight here overwhelming recently accustom northern sky note slender gleam lantern carry light door first entry church mind much take strangeness place intensity wish sort clue really opportunity examine detail now detail become necessary find entrance crypt puny light could dissipate semi-cimmerian gloom vast edifice throw feeble gleam dark corner last find great screen narrow stone staircase seem wind rock way secret narrow space great screen visible close know now close objective begin descend accustomed sort mystery danger feel awed overwhelm sense loneliness desolation descend ancient winding step many number roughly hewn old solid rock church build meet fresh surprise find door crypt open different church-door open many place custom allow comer time find rest comfort sacred place expect least final resting-place historic dead would hold safe casual intrusion even quest very heart pause overwhelming sense decorum pass open door crypt huge place strangely lofty vault formation soon come conclusion originally natural cavern alter present purpose hand man could hear somewhere sound run water could locate now again irregular interval prolonged booming could come wave breaking confine place recollection come proximity church top beetling cliff half-sunk cavern entrance pierce gleam lamp guide whole place many massive tomb mostly rough-hewn great slab block stone marble cutting ancient large heavy wonder could bring place entrance seemingly narrow tortuous stairway come last see end crypt great chain hanging turn light upward find depend ring set wide opening evidently make artificially must opening great sarcophagus lower directly hanging chain come closer ground eight ten foot huge tomb shape rectangular coffer sarcophagus open save huge sheet thick glass rest two thick balk dark oak cut exceed smoothness lie end side stand join oak plank also cut smooth slope gently rocky floor necessary open tomb glass could make slide support descend sloping plank naturally curious know might such strange receptacle raise lantern depress lens light might fall start cry lantern slip nerveless hand fall ring sound great sheet thick glass pillow soft cushion cover mantle woven white natural fleece sprig tiny spray pine wrought gold lie body woman none beautiful visitor marble white long black eyelash lie white cheek sleep word sound save sound make hurrying foot stone floor flee steep step dim expanse church bright sunlight find mechanically raise fallen lamp take flight foot naturally turn home instinctive new horror time rate drowned mind mystery deep deep depth thought imagination book iv flagstaff rupert s journal continued may day last adventure truth half-dazed condition unable think sensibly hardly coherently indeed much could preserve habitual appearance manner first test happily come soon reacquired sufficient self-confidence purpose gradually original phase stupefaction pass able look situation face know bad now rate low point reach thing must begin mend still wofully sensitive regard might affect lady shroud even opinion even begin dread aunt janet s second-sight vision dream fatal habit come fact always make danger discovery realize now lady shroud might indeed vampire horrid race survive death carry life-in-death existence eternally evil indeed begin expect aunt janet would ere long prophetic insight matter wonderfully correct prophetic surmise regard visit room hardly possible could fail take cognizance last development dread justified rate reason suspect force exercise occult gift might cause concern discovery secret feel actual danger respect close come early morning rap door call say agitated way thank god laddie right sleep again later meet breakfast explain nightmare grey morning think see crypt great church close stone coffin know such ominous subject dream come soon dare see right mind evidently set death burial way rupert tell great church time top cliff creek st sava s great people country use bury want take day shall look tomb monument really think afraid alone will right get really dangerous turn really aunt janet m afraid wo n't weird old church fill fresh supply horror n't know will happen ll dream dreadful thing night shall get sleep heart oppose wish also kind chaffy opposition might pain alternative matter too serious allow proceed aunt janet church would surely want visit crypt notice glass-covered tomb could help lord know would happen already second-sighted woman marry know such hope might reveal know woman come may power second sight rest basis knowledge belief vision intuitive perception own subjective thought stop hazard whole episode set think introspectively lead gradually imperatively self-analysis power motive find long examine real intention think first intellectual process exercise pure reason soon discard inadequate even impossible reason cold manifestation feeling sway dominate none passion quick hot insistent self-analysis could lead result expression reality definiteness already-formed unconscious intention wish woman good serve way secure benefit mean matter difficult might power know love love most truly fervently need self-analysis tell self-analysis mental process know could help doubt ordinary woman extraordinary woman matter sore terrible strait else lie dreadful condition partially alive mistress act condition might own feeling superfluity affection self-analysis teach thing rate start infinite pity soften whole being already master merely selfish desire begin find excuse act know now perhaps time process view true inwardness living woman woman love form idea different method work analogy material life hold good building house instance many person employ man different trade occupation architect builder mason carpenter plumber host official guild trade world thought feeling knowledge understanding come various agent competent task pity react love know know state might live dead could find heart blame lady shroud could dead real conventional way dead walk earth corporal substance even spirit take corporal form woman actual form weight could doubt event hold arm might quite dead give restore life again would indeed privilege worth give life accomplish such thing may possible surely old myth absolute invention must basis somewhere fact may world-old story orpheus eurydice base deep-lying principle power human nature wish time bring dead ay feel power deep love dead make quick again know secret see such mystery open conviction regard thing explain course savage old-world people bring unchecked tradition belief ay power too age dim day world young force elemental nature s handiwork experimental complete wonder may old still accepted period own period creation may to-day wonder different method more susceptible belief obi-ism fantee-ism exercise own presence result prove evidence own eye sense too strange rite same object same success pacific islands too india china thibet golden chersonese occasion own part enough belief set motion power understanding moral scruple stand way realization life spend achieve reputation fear man god devil deter thwart set purpose thing might deter equipped adventure may pleasant painful bitter sweet arduous facile enjoyable terrible humorous full awe horror must accept take onward course good athlete take hurdle stride must hesitating look explorer adventurer scruple give special branch effort come more level walk life must regret need such savage life advantage beget certain toleration find conventional existence rupert s journal continued may hear long second sight terrible gift even possessor now incline believe understand aunt janet make such practice late constant dread discovery secret seem parallel time may sort dual existence dear old self time person sort intellectual kit telescope notebook eternally use know too consider good same make embarrassment happily second sight can speak clearly see understand translation vague belief inculcate nebulous uncertain sort delphic oracle always say thing can make time can read several way right case kind safety aunt janet very clever woman time may able understand may begin put two two will long know more fact whole affair reading lady shroud circle may same mine will right too aunt janet love god know good reason know year view may take act will could wish shall come good lot scolding sure way ought think aunt janet scold pretty good proof ought scold wonder dare tell too strange woman know love wish know name thought might resist alive would think beat suppose would want slipper use wee kiddie different way course may really could seriously last night idea aunt janet give licking dear old day make laugh much world seem serious oh aunt janet right come sure need n't worry good thing too will plenty worry shall check tell vision may learn last four-and-twenty hour whilst awake look aunt janet s book bring wheen here gee whizz wonder old dear superstitious fill tooth sort stuff may truth yarn write may believe event coherence logic sort reasonable instructive deduction might write many hen occult book-maker seem gather lot bare bald fact put most uninteresting way possible quantity story kind examine logical comment would more convincing third party whole hecatomb rupert s journal continued may evidently country mountaineer more uneasy constant fro mostly night grey morning spend many hour room eastern tower can watch wood gather sign passing fro activity say word subject undoubtedly disappointment hope mountaineer come trust gathering want fire gun give strong hope now apparent trust full event must complain right just prove love devotion feel country know such individual meet trust believe trust nation different win test would win must justify way troublous time can allow nation will can give full meed honour stranger time peace must forget here stranger land great mass people even name unknown perhaps will know good rooke come store arm ammunition buy little warship get south america see hand whole lot nation string may begin believe meantime can wait will come right time doubt n't come right can die lady shroud must think gallery love war separate may mix can mix come must wise matter get hump degree must show thing certain must turk vladika say meeting intention attack blue mountain must ready perhaps can help force must organize must method communication country road railway telegraph must establish signalling system sort can begin can make code adapt use elsewhere already shall rig semaphore top castle can see enormous distance shall train number man facile signalling need come may able show mountaineer fit live heart work may prove anodyne pain kind will help rate keep mind occupy whilst wait visit lady shroud rupert s journal continued may two week pass busy may time prove eventful really think place different position blue mountaineer certainly part country concern longer suspicious much receive confidence suppose will come time must try hustle already willing can see use own end accept signalling idea very readily quite willing drill much can think way pleasure bear soldier man practice realization own wish further development power think can understand trend thought idea public policy lie attempt absolute power rest carry idea may suggest fear assumption power governance part thus long keep secret idea high policy immediate intention powerless ill may service occasion arise tell much already accept individual merely mass pretty sure satisfied personal bona fides policy mistrust hedge policy matter time splendid people know little more would understand wisest policy trust can give must hold check never betray harsh thought poor soul thousand year turkish aggression strenuously attempt force fraud wonder suspicious likewise nation come contact own deceive betray anyhow fine soldier long shall army can ignore can get trust shall ask sir colin come here would splendid head army great military knowledge tactical skill would come make glow think army would turn splendid material especially adapt style fight would necessary country mere amateur experience organize wild kind savage able advance compact individual style fight systematic effort great soldier mackelpie will bring perfection fighting machine highlander come will foregather mountaineer always shall force can hold own odds hope rooke will return soon want see ingis-malbron rifle safely store castle good divide mountaineer thing will very early moment can accomplish conviction man receive arm ammunition will understand keep secret fortnight drill mountaineer teach code now get perfect explore side mountain here could bear still torture idle present condition mind regard lady shroud strange mind mention word now use first bitterness rupert s journal continue may restless early morning daylight explore mountain-side chance come secret place just day break indeed change light first sun-ray seem fall mountain-side attention call opening show light indeed secret place secret think first keep such place hide able prevent else hide might occasion asset safety see indication trace already use camp change mind think get opportunity would tell vladika man discretion can rely war here sort invasion just such place may dangerous even own case much too castle neglect indication meagre fire little shelf rock possible result burn vegetation scorch grass tell long fire alight could guess perhaps mountaineer might able tell even guess good could sure mountaineer large more varied experience could certain come conclusion use place many day could quite recently may very long use cover track even ash carefully remove place lain clean sweep way trace spot apply west african experience look rough bark tree leeward agitated air direct must come want call attention place scattered wood-ashes fine find trace faint rain several day dust must blow rain fall still dry place tiny gorge entrance hide barren spur rock just sort long fissure jag curving rock fault stratification could just struggle considerable effort hold breath here reduce depth chest tree-clad full possibility concealment come mark direction approach note guide mark might aid find day night explore foot ground front side nowhere could see indication existence veritable secret chamber wrought hand nature return home familiar detail new knowledge add distinctly sense security later day try find vladika mountaineer importance think such hiding-place use recently might dangerous especially time learn meeting fire gun may spy traitor land even come own room to-night fully make mind early morning find proper person impart information watch might keep place now get midnight usual last look garden shall turn aunt janet uneasy day especially evening think must absence usual breakfast-hour get nerve unsatisfied mental psychical irritation increase day wear rupert s journal continued may clock mantelpiece room chime note clock st james s palace striking midnight open glass door terrace put light draw curtain wish see full effect moonlight now rainy season moon quite beautiful wet great deal more comfortable evening dress smoking-jacket coat feel air mild mellow warm side stand terrace even bright moonlight further corner great garden full mysterious shadow peer could eye pretty good naturally train least movement air still death foliage still wrought stone look quite long time hope see lady quarter chime several time stand unheeding last think see very corner old defend wall flicker white momentary could hardly account way heart beat control stand too graven image reward see presently gleam white unspeakable rapture stole realize lady come come would hurry meet know would accord wish think please draw room glad dark corner stand see steal marble step stand timidly look door long pause come whisper faint sweet music distant aeolian harp may come answer lonely fear answer emerge dim corner swiftly startle could hear quiver intake breath strive happily success suppress shriek come say quietly wait feel would come come terrace see come might fear might see possible think wish careful answer low sweet voice very firmly never avoid precaution may happen here may eye least expect suspect speak last word solemnly low whisper enter room close glass door bolt roll steel grille pull heavy curtain light candle put light fire few second dry wood catch flame begin rise crackle object close window draw curtain make comment light fire simply acquiesce now matter course make pile cushion occasion last visit sink hold white tremble hand warmth different to-night two former visit present bearing arrive gauge self-concern self-respect now dry overmaster wet cold sweet gracious dignity seem shine enwrap luminous veil make show cold distant way harsh forbid contrary protect dignity seem much more sweet genial feel could afford stoop now loftiness realize position recognize secure inherent dignity make impenetrable nimbus bind bind mark entirely sweetly womanly appear catch wonder flash thought come sharp period doubting judgment spell unconscious fascination come think aught perfect woman rest sit lie pile cushion grace beauty charm sweetness veritable perfect woman dream man young old such woman sit hearth hold holy holy heart might rapture man even hour such entrance joy might win lifetime pain balance long life sacrifice extinction life quick record such thought come answer doubt challenge turn live doomed pitiful un-dead much more account very sweetness beauty would winning life heaven even might find happiness heart arm man lean hearth put fresh log fire face close hers feel breath cheek thrill feel even suggestion ineffable contact breath sweet sweet breath calf sweet whiff summer breeze bed mignonette could believe moment such sweet breath could come lip dead dead esse posse corruption could send forth fragrance sweet pure satisfied happiness look stool see dancing flame beech-logs reflect glorious black eye star hide shine new colour new lustre gleam rise fall hope fear light leap smile quiet happiness flit beautiful face merriment joyous flame reflect ever-changing dimple first little disconcerted eye take note shroud come momentary regret weather again bad might compulsion put garment lack loathsomeness pitiful wrapping little little feeling disappear find matter even dissatisfaction wrapping indeed thought find inward voice subject dismiss mind become accustom even shroud thought follow submerging wave pity such dreadful experience by-and-by seem forget know man woman close strangeness situation circumstance seem moment worth even passing thought still sit apart say little can recall single word speak whilst sit fire language speech come play eye tell own story eye can more eloquently lip whilst exercise function speech question answer follow satisfying language unspeakable rapture begin realize affection return circumstance unrealizable incongruity whole affair mood question diffident diffidence come alone true love necessary emanation delightful overwhelming commanding passion presence seem surge forbade speech speech present condition would seem unnecessary imperfect even vulgarly overt too silent now alone memory alone convince also happy exactly happiness word describe feeling own happiness more active more conscious enjoyment content express condition perfectly now can analyze own feeling understand word imply satisfied accuracy content positive negative meaning antecedent condition imply absence disturbing condition want also imply positive win achieve accrue state mind may presumption part satisfy idea mutual mean reach understanding whence might come must good god grant may sit silent look s eye whilst star hers now full latent fire perhaps reflection flame suddenly spring foot instinctively draw horrible shroud rise full height voice full linger emotion act spiritual compulsion personal will say whisper must feel morning drawing nigh must place light day come earnest feel must oppose wish too spring foot run window pull curtain sufficiently press grille reach glass door latch open pass curtain again hold edge could instant stop break long silence true gentleman friend understand wish depth heart thank hold beautiful high-bred hand take mine fall knee raise lip touch make quiver too tremble look glance seem search very soul star eye now firelight longer own mysterious silver draw hand mine very very gently would fain linger pass curtain gentle sweet dignify little bow leave knee hear glass door pulled-to gently rise knee hurry curtain just time watch pass step want see long could grey morning just begin war night gloom faint uncertain light could see dimly white figure flit shrub statue finally merge darkness stand long time terrace sometimes look darkness front case might bless glimpse sometimes eye close might recall hold mind passage step first time meet throw glance step white path terrace glamour look love enticement could dare power grey dawn become apparent lightening sky return room dazed condition hypnotize love bed dream continue think happily lady shroud rupert s journal continued may whole week see love doubt leave mind now see passion grow grow leap bound novelist put now become vast overwhelm wipe thought doubt difficulty suppose must man suffer suffer need mean pain enchantment old time straw whirl resistless eddy whirlpool feel must see again even tomb crypt must suppose prepare venture many thing think visit must night such case might miss come again here morning come wish intention still remain full tide noon sun fiery force set old church st sava carry lantern powerful lens wrap secretly feeling know such thing occasion misgiving former visit moment overwhelm unexpected sight body woman think love know now lie tomb now know see woman tomb come light lantern soon push open great door again unlocked turn step step crypt lie richly carven wood screen could see good light noble piece work priceless beauty worth try keep heart full courage thought lady sweetness dignity last meeting sink turn water pass uncertain foot narrow tortuous step concern now convinced adore endure such fearful place anodyne own pain think would feel win way horror rate thought reassure somewhat restore courage same fashion hitherto carry tight place last push open low narrow door foot rock-hewn staircase enter crypt delay make way glass-covered tomb set hanging chain could see flashing light hand hold lantern trembled great effort steady raise lantern turn light sarcophagus again fall lantern rang tingling glass stand alone darkness instant paralyze surprised disappointment tomb empty even trapping dead remove know happen find grope way winding stair here comparison solid darkness crypt seem light dim expanse church send few straggle ray vaulted step could see never dimly feel absolute darkness light come sense power fresh courage grope way crypt again now again light match find way tomb recover lantern take way slowly wish prove own courage least such vestige self-respect venture leave church extinguish lantern great door open sunlight seem hear darkness crypt dimness church mysterious sound whisper suppressed breathing memory count much free satisfied own consciousness identity find broad rock terrace front church fierce sunlight beat upturned face look downward see rippled blue open sea rupert s journal continued june week elapse week full movement many kind many way tale tidings lady shroud opportunity again daylight st sava s feel must night night time freedom must keep else may miss perhaps never see again day full national movement mountaineer evidently organize reason can quite understand hesitate make know take care manifest curiosity may feel would certainly arouse suspicion might ultimately cause disaster hope aid nation struggle preserve freedom fierce mountaineer strangely unduly suspicious way win confidence begin trusting young american attache embassy vienna make journey land blue mountain put form keep head shut ll open theirs n't ll open chine quite apparent complete fresh arrangement signal code own natural enough way inconsistent measure friendliness already show telegraph railway road effective form communication must can purely personal wish keep secret must preserve secret code dearly learn new code manner use want helpful friend imply trust appearance school patience attitude win confidence part last meeting most solemn vow faith secrecy take secret extent teach code method still withhold rigidly fact political secret mainspring united action get home write whilst fresh memory tell script study thoroughly heart could forget burn paper now gain least semaphore can send blue mountain side side expedition secrecy exactness message comprehensible rupert s journal continued june last night new experience lady shroud form concern rate bed just fall asleep hear queer kind scratch glass door terrace listen acutely heart beat hard sound seem come low close floor jump bed run window pull heavy curtain look garden look usual ghostly moonlight faint sign movement anywhere terrace look eagerly sound seem come just glass door push door lie paper closely fold several lap pick open tumult heart tell whence come write english large sprawling hand such might english child seven eight meet flagstaff rock know place course farthermost point rock castle stand set high flagstaff whereon old time banner vissarion family fly far-off time castle liable attack point strongly fortify indeed day bow martial weapon must quite impregnable covered gallery loophole arrow cut solid rock run right point quite surround flagstaff great boss rock centre rear narrow drawbridge immense strength connect peaceful time still remain point rock entrance form wall guard flank tower portcullis use manifestly guard surprise point could see line rock point thus secret attack boat could make impossible hurriedly dress take hunting-knife revolver terrace take precaution unusual draw grille lock matter castle too disturb condition allow taking foolish chance way unarmed leave private entrance castle open find way rocky passage climb jacob s ladder fix rock device convenience time peace foot flagstaff fire expectation time seem exceed long additionally disappoint contrast see lady arrive heart beat freely again perhaps more freely see crouching shadow castle wall could see point save alone occupy even white shroud conspicuous deep gloom shadow moonlight bright shadow unnaturally black rush close say impulsively leave tomb suddenly strike question would malapropos embarrassing many way good judgment prevail say long see seem eternity answer come quickly even could wish speak impulsively thought long too oh long long ask come here want see much could wait longer heart-hungry sight word eager attitude ineffable convey message heart longing expression eye full moonlight fall face show star live gold eagerness step shadow set fire thought word nature speaking language love silent tongue step take arm yield sweet unconsciousness perfection love obedience command utter beginning world probably conscious effort side know none mine mouth meet first kiss love time meeting strike common later night alone darkness think strangeness stranger rapture could sensible bizarre condition love meeting place lonely time night man young strong full life hope ambition woman beautiful ardent woman seemingly dead clothe shroud wrap lie tomb crypt old church whilst anyhow little thought kind reasoning kind part love own law own logic flagstaff vissarion banner wont flap breeze arm sweet breath face heart beat own need reason inter arma silent leges voice reason silent stress passion dead may un-dead vampire foot earth love come may here hereafter mine mate shall fare end may wheresoever path may lead indeed win nethermost mine task record start speak word passion could stop want could appear wish can woman alive dead would want hear rapture lover express whilst enclose arm attempt reticence part now take grant know surmise make protest comment accept belief indeterminate existence sometimes eye would close even rapture face belief beautiful eye would open gaze star would shine scintillate form living fire say little very little word few syllable fraught love straight very core heart by-and-by transport calm joy ask might see might find want reply directly hold close arm whisper ear breathless softness lover s rapture speech come here terrible difficulty love would enough joy see want warn warn query reply come bashful hesitation struggle ulterior reason pick word difficulty danger ahead beset great grim necessity hide can anywhere look direction say may signal danger dear lurk everywhere light darkness open secret place friend foe least prepared may least expect oh know endure share dear sake darling could say draw again closer kiss bit calm see come subject part event come speak difficulty danger hedge everlastingly indication kind purpose can god know would willingly guard own account dear sake now cause live strong keep faculty may mean much may tell detail may indicate line conduct action would most accord wish idea would look fixedly speak long purposeful love look man bear woman could misunderstand speak slowly deliberately emphatically bold fear true same thing good guard can use safety rest wish wish god inner heart thrill merely hear expression wish hear use name god understand now calm place sunlight belief woman live woman quite dead moment heart recognize doubt brain make mind part time know see own thought ear listen greedily may find shall find sure now must say good-night dear dear tell again love sweetness wish forego even wear such garment rest must rest speak hold part cerement see could take again arm hold close close god know love passionate love surge vein strain dear body mine embrace selfish expression own passion base pity pity twin-born true love breathless kiss presently release stand glorious rapture white spirit moonlight lovely starlit eye seem devour speak languorous ecstasy oh love love worth even wear terrible drapery again point shroud here chance speak know take know know know awful resting-place interrupt cut short midst sentence word frightened look eye fear-mastered way shrink suppose reality could pale look colour-absorbing moonlight fall instant semblance living seem shrink fall look eye dread awful way hold thrall movement pitiful glance would seem soulless marble deadly cold look moment drag whilst wait speak seem endless length word come awed whisper faint even stilly night could hardly hear know know resting-place now speak truth crypt st sava accident explore castle course find winding stair rock screen dear love awful moment even lantern fall tingle glass love multiply pity factor silent few second speak new tone voice shock course answer spur moment now think wisely shocked hardly word horrify word can convey endure return fear might set barrier time return day voice sweet music shock time bad indeed know dear dear whilst live live dead shall always heart breathe hard elation eye make outshine moonlight say word dear come crypt full courage hope know dreadful sight sear eye again little know may store matter expect heart water dreadful desolation oh love dear cheer word even more tone renew courage halting faltering intention now dear ordain can help already suffer know may may still suffer may prevent endurance may shorten man can will stop possible may win torment arm will stop question breathe softly strain aeolian harp say hear own tooth snap speaking strong know again come query trembling quaver quiver issue more life death hold corner shroud see face realize answer speak imply wrought cerecloth damned long pause voice more resolute speak again rang joyous note feel new hope know man say dead bury dead bury unhappy being may die common death man live fearful life-in-death whereby harmful unhappy un-dead man call vampire live blood living bring eternal damnation death poison dreadful kiss know man say sometimes answer know also own heart say choose obey call voice living dead come may pledge old life rewon very jaw death shall keep faith pledge here pledge again finish speak sink knee foot put arm draw close tear rain face stroke hair soft strong hand whisper indeed more holy marriage can god give creature silent time think first recover sense manifest ask may meet again thing never remember former parting answer rise fall voice just whisper soft coo voice pigeon will soon soon can manage sure dear dear last four word endearment speak low prolonged pierce tone make thrill delight give token say may always close ease ache heart meet again love s sake mind seem leap understanding purpose own stoop instant tear swift strong finger fragment shroud kiss hand whisper time part must leave now take keep shall less unhappy terrible loneliness whilst last know gift good ill part know close may very dear day may glad even proud hour kiss take life death care long say move descend jacob s ladder make way rock-hewn passage last thing see beautiful face lady shroud lean edge opening eye glow star look follow look shall never fade memory few agitating moment thought mechanically take way garden open grille enter lonely room look more lonely memory rapturous moment flagstaff bed dream lie sunrise awake thinking book v ritual midnight rupert s journal continued june time quickly work can effect see lady tell mountaineer rooke send service make contract fifty thousand ingis-malbron rifle many ton ammunition french expert calculate full supply year warfare hear secret telegraph code order complete good already way morning meeting flagstaff word night vessel charter rooke purpose would arrive vissarion night expectation always now castle signalling party signal renew fast man sufficiently expert proceed practice alone group hope fighting-man country would time become expert signaller again always few priest church country militant church priest soldier bishop commander serve wherever battle most need naturally man brain quicker learn average mountaineer result learn code signalling instinct now least such expert community shortly priest alone will able signal need nation thus release active service merely fighting-man man present take confidence vessel s arrival ready work man lookout flagstaff send word vessel light creep shore assemble rocky edge creek see steal creek gain shelter harbour effect run boom protect opening great armoured sliding-gates uncle roger make protect harbour case need come assist warp steamer side dock rooke look fit full fire vigour responsibility mere thought warlike action seem renew youth arrange unload case arm ammunition take rooke room call office give account doings secure rifle ammunition purchase small american republic armoured yacht especially build war service grow quite enthusiastic even excite tell last word naval construction torpedo yacht small cruiser turbine date oil-fuelled fully arm late most perfect weapon explosive kind fast boat afloat to-day build thorneycroft engined parson armour armstrong arm crupp come action will bad opponent need fear tackle less dreadnought also tell same government nation just establish unlooked-for peace also purchase whole park artillery very late pattern range accuracy gun hold supreme would follow long proper ammunition shipload same follow shortly tell rest news hand account dock see debarkation war material know arrive send word afternoon mountaineer tell come remove answer call really seem whole land must night motion come individual group come defence castle gather fixed point way secretly silence steal forest ghost party group take place route radiate vissarion coming going more ghostly indeed outward manifestation inward spirit whole nation dominate common purpose man steamer nearly engineer mostly british conduct depend rooke pick separately use great experience man adventurous life man form part armoured yacht s crew come mediterranean water priest fighting-men castle work zeal praise heavy case seem own accord leave hold fast come procession gangway deck dock-wall part design arm place centre ready local distribution such country railway even road distribution war material quantity great labour individually least centre work great number mountaineer arrive make little account fast ship s company assistance priest fighting-men place case quay engineer open lay content ready portage mountaineer seem come continuous stream turn shoulder burden pass captain section give pass instruction route method already prepare office ready such distribution arm arrive description quantity note captain whole affair treat matter utmost secrecy hardly word speak necessary direction give whisper night long stream man come dawn bulk import material lessen following night remainder remove own man store castle rifle ammunition reserve defence necessary advisable keep reserve supply case require following night rooke secretly chartered vessel bring purchased cannon heavy ammunition meantime store greek island second morning secret word steamer way give signal assembling mountaineer little dark vessel show light stole creek barrier gate again close sufficient number man arrive handle gun begin unload actual deportation easy enough dock necessary appliance quite date include pair shear gun-lifting could raise position very short time gun furnish tackle sort many hour pass little procession disappear wood ghostly silence number man surround move properly supply horse meantime week arrival gun drilling pause gun-drill wonderful arduous work necessary great strength stamen mountaineer show wonderfully seem know fatigue more know fear week perfect discipline management obtain practise shooting would make secrecy impossible report turkish frontier sultan s troop mass war footing movement more less dangerous report own spy vague purpose extent movement definite foot turkey purpose bodes ill certainly sound cannon far-reaching sound would give warning preparation would sadly minimize effectiveness cannon dispose course destine defence castle store rooke ship crew ship return owner man would ship war-yacht crew would form part rest carefully select rooke keep secrecy cattaro ready service moment require good man quite capable work might set rooke tell ought know experience young day private make expert such job rupert s journal continued june last night get lady similar message last deliver similar way time meeting lead keep dress very carefully adventure l chance household concern servant see happen aunt janet would sure hear would give rise endless surmise questioning thing desiring confess think matter time make hurried preparation loss understand human body even dead could convey such place sort assistance least collusion part inmate visit flagstaff circumstance different spot actually castle order reach leave castle privately garden ascend rampart here such possibility keep imperium imperio stand castle separate own defence intrusion roof know little approachable magazine difficulty trouble mere passing thought joy come meeting longing rapture mere thought difficulty disappear love make own faith never doubt lady would wait place designate pass little arched passage doubly-grated stairway contrive massiveness wall let lead time sufficiently peaceful necessitate guard sentry such point dim corner moonlight pass cloud throw deep shadow see clothed shroud know feel somehow situation even more serious steel might come mind already make carry resolve win woman love ready face death now few brief moment hold arm willing accept death more death now more sweet dear qualms might beginning love-making progress now exist exchange vow confidence acknowledge love could distrust even doubt present might set naught even such doubt qualm must disappear ardour mutual embrace now mad content mad breath speak strictness embrace say come warn more careful confess pang think love hear else initiative power come even concern own safety could notice bitter note chagrin voice answer love s sake come too evidently feel undercurrent pain say quickly dearest too come love s sake love anxious would world ay heaven such earnest truth tone sense realization own harshness smite presence such love even lover s selfishness must become abashed could express word simply raise slim hand mine kiss lie warm own could notice fineness strength firmness clasp warmth fervour strike heart brain thereupon pour more love listen afire passion say calmer emotion opportunity expression satisfied afresh affection begin value care safety subject very insistence base personal affection give more solid ground fear moment love transport forget think wonderful power knowledge must able move such strange way very moment own gate lock bar even very seal death seem unable make prison-house such freedom action movement would secret place might know know could keep secret such even ill intent such thought such surmise often flash mind moment excitement reflection never long enough become fix belief consequence conviction unconsciously thought perhaps forget wither development ask earnestly danger smile little pearl-white tooth gleam moonlight speak danger safe safe person perhaps safe person land full significance word seem come base understand such assertion seem want trust believe think might mistake want reassure distress ask unthinkingly safest protection several moment spin endlessly look straight face star eye seem glow fire lower head take fold shroud hold meaning complete understandable now could speak wave emotion choke drop knee take arm hold close see move tenderly stroke hair delicate touch press head bosom mother might comfort frightened child presently get reality life again murmur safety life happiness all-in-all will let care tremble arm nestle even closer own arm seem quiver delight say would indeed always would happiness unspeakable would think wish hear speak love woman-like lead utterance speak again passion now rage listen eagerly strain tight arm last come pause long long pause heart beat consciously unison stand presently say sweet low intense whisper soft sighing summer wind shall wish oh dear will first ordeal may try terribly ask must ask may answer would pain deny marriage such own ritual may forego may break passionately speaking ritual fear long good lasting happiness end may call mine horror life death shall gladly face dear ask content leave hand shall advise time come shall satisfied content obey content poor word express long shall shirk may come world long make mine again murmured happiness music ear oh love love dear dear take arm few second hang suddenly tear apart stand draw full height dignity can describe express voice new dominance firm utterance staccato manner say rupert sent leger step must say ask charge most sacred honour belief answer truly believe unhappy being may die live shameful existence earth nether world hellish mission destroy body soul love fall level gentleman brave find fearless answer stern truth matter issue may stand glamorous moonlight commanding dignity seem more human mystic light white shroud seem diaphanous appear spirit power say could admit such actually moment belief passing doubt conviction speak wrongly lose desperate strait such case solid ground may rest truth really feel devil deep sea avoid issue all-embracing all-compelling conviction truth speak fleeting moment feel tone truculent hesitate see anger indignation lady s face eager approval reassure woman glad see man strong belief must base shall speak truth remember wish hurt feeling conjure honour must forgive pain true first ay later come think matter reason come aid impression passing belief vampire can fail even now love soul hold arm kiss mouth doubt evidence seem point thing remember see night bitter moment broad noonday upper world see clad shroud lie seemingly dead tomb crypt st sava s church let pass such belief woman vampire same love woman can believe will glory break fetter open prison set free consecrate life few second stand silent vibrate passion awaken now lose measure haughty isolation soften womanhood again really realization old theme pygmalion s statue plead commanding voice say shall always true always help god answer feel could lack conviction voice indeed cause such lack also stand little stone-still begin expand rapture store take again arm such moment softness start suddenly waken dream spur moment say now feel conviction necessity obey turn move door enter ask shall see again soon come answer shall let know soon oh push pass low doorway lock bar feel pang shut fear arise embarrassing suspicion door find open later come comforting thought get roof door shut would able get same mean evidently knowledge secret way castle alternative must supernatural quality faculty give strange power wish pursue train thought effort shut mind get room lock door sleep dark want light just could bear morning wake little later usual kind apprehension could understand presently faculty become fully awake work order realize fear expect aunt janet would come bad state alarm apropos new second-sight experience more usual ferocity strange say such visit later morning breakfast walk garden ask slept dream answer slept wake dream must pleasant remember know rupert add bad fearsome warn dream always remember later still cliff creek could help comment absence power second sight occasion surely time might cause apprehension might ask lady know marry lady identity know even name know love heart soul lady shroud lose faith second sight rupert s journal continued july week wait patiently last reward letter prepare bed little hear same mysterious sound door last two occasion hurry glass door find close-folded letter could see sign lady living letter direction run follow still same mind feel misgiving meet church st sava creek to-morrow night quarter midnight come come secret course alone come prepare terrible ordeal love doubt fear come come needless say sleep last night try success morbid happiness keep awake doubting fear simply overwhelm idea come rapture call lady very very own sea happy expectation less thing submerge even sleep imperative force fail usual effectiveness lie still calm content come morning restlessness begin know restrain look anodyne happily latter come shape rooke turn shortly breakfast satisfactory tale tell armoured yacht lie cattaro previous night bring contingent crew wait come take risk port such vessel l might detain hamper form open sea daylight board yacht tiny torpedo-boat provision make hoist deck housing last would run creek ten o'clock evening time would dark yacht would run otranto would send boat get message might send code arrange would convey instruction night approximate hour yacht would come creek day make certain arrangement future feel again pressure personal restlessness rooke wise commander take rest whilst could know couple day night least would little sleep habit self-control stand manage get day somehow exciting attention else arrival torpedo-boat departure rooke make welcome break uneasiness hour say good-night aunt janet shut alone here watch table may make sure start moment allow hour reach st sava skiff wait moor foot cliff hither side zigzag come close water now ten minute past eleven shall add odd five minute time journey make safe unarmed light shall show distrust night rupert s journal continued july church look watch bright moonlight find minute wait stand shadow doorway look scene sign life visible land sea broad plateau church stand movement kind wind pleasant noontide fall completely leaf stir could see creek note hard line battlement castle cut sky keep tower line black rock shadow land make ebon frame picture see same view former occasion line rock rise sea fringe white foam daylight sea sapphire blue now expanse dark blue dark seem black even relief wave ripple simply dark cold lifeless expanse gleam light anywhere lighthouse ship special sound hear could distinguish distant hum myriad voice dark mingling ceaseless inarticulate sound time dwell might reach spiritually-disturbing melancholy let say here receive lady s message concern visit st sava s fire perhaps moment consciously actually always prepare break flame did want simile might compare well-banked furnace present function contain heat create crust can moment break force external burst raging all-compelling heat thought fear really enter mind emotion come occasion excite lull fear know depth heart purpose secret quest serve know lady s word teaching own sense experience dreadful ordeal must take place happiness kind could win ordeal method detail unknown prepare undertake occasion man must undertake blindfold way may lead torture death unknown terror man indeed heart man can always undertake can least make first step may turn weakness mortality may unable fulfil own intent justify belief own power such take intellectual attitude brave soul old face torture inquisition immediate fear certain doubt doubt mental condition calling can control end doubting may reality accept possibility thing can forego existence doubt even man say victor cousin doubt else least can doubt doubt doubt time lady shroud vampire much happen seem point way here very threshold unknown door push open eye meet expanse absolute blackness doubt seem surround legion hear man drown come time whole life pass review space time can compute even part second moment body pass church moment come mind bear knowledge lady general tendency prove convince indeed vampire much happen become know seem justify resolving doubt belief even own reading book aunt janet s little library dear lady s comment mingle own uncanny belief leave little opening doubt help lady threshold house first entry accord vampire tradition too fly cock-crow warmth revel strange first night meeting too swift departure midnight second same category come fact constant wear shroud even pledge also fragment tear give souvenir lie still glass-covered tomb come alone most secret place fortify castle aperture secure unopened lock bolt very movement grace flit noiselessly gloom night thing thousand less import seem moment consolidate initial belief come supreme recollection lain arm kiss lip beating heart own sweet word belief faith breathe ear intoxicate whisper pause could accept belief living woman soul sense flesh blood sweet passionate instinct true perfect womanhood spite spite belief fix transitory mind whirling contest force compelling belief step church overwhelm most receptive atmosphere doubt thing fix here least doubt misgive intend undertake feel strong enough carry intention might unknown horrible terrible enter church close heavy door sense darkness loneliness horror enfold great church seem living mystery serve terrible background thought remembrance unutterable gloom adventurous life own schooling endurance uphold s courage try time contra fulness memory feel way forward hand foot second seem bring last darkness actually tangible heed sequence order conscious knowledge perception even speculation subject never enter mind furnish darkness encompass crowded phase dream know memorial dead crypt deep-wrought rock foot lie dead perhaps know even pass grim portal time unknown mysterious power agency come again material earth resting-place thought know very air breathe might full denizen spirit-world impenetrable blackness world imagine possibility horror endless fancy could see mortal eye rocky floor lonely crypt lie tomb massive stone bewilder coverlet glass woman love could see beautiful face long black lash sweet mouth kiss relax sleep death could note voluminous shroud piece precious souvenir lie even close heart snowy woollen coverlet wrought gold sprig pine soft dent cushion head must long lain could see eye memory first visit come again glad step renew dear sight dear scorch eye harrow heart find great sorrow great desolation empty tomb feel must think more thought unnerve most want courage way madness lie darkness already sufficient terror own bring such grim remembrance imaginings ordeal even pass repassed portal death full fear merciful relief grope way forward darkness strike portion furnishing church fortunately string tension else never able control instinctively shriek rise lip would give able light even match single second light would feel make own man again know would implied condition might disastrous consequence come save might even frustrate scheme altogether destroy opportunity moment borne more strongly mere fight own selfish purpose merely adventure struggle life death unknown difficulty danger fight behalf love merely life perhaps even soul very thinking understanding create new form terror grim shroud darkness come memory moment terrible stress wild mystic rite hold deep gloom african forest scene revolt horror obi devil kind seem reveal reckless worshipper surfeit horror life count naught even human sacrifice episode reek old deviltry recent carnage taint air even risk life privileged spectator come danger end behold scene rise flee horror scene mystery enact rock-cut temple himalayas fanatic priest cold death remorseless reaction phrenzy passion foam mouth sink marble quiet inner eye behold vision hellish power invoke wild fantastic dance devil-worshippers madagascar even very semblance humanity disappear fantastic excess orgy strange doings gloom mystery rock-perched monastery thibet awful sacrifice mystic end innermost recess cathay weird movement mass poisonous snake medicine-man zuni mochi indian south-west rockies great plain secret gathering vast temple old mexico dim altar forget city heart great forest south america rite inconceivable horror fastness patagonia here more pull such thought kind proper preparation might endure work night base love hope self-sacrifice woman world closest heart future share sharing might lead heaven hand undertake such task must trembling still horrible memory bind say useful part preparation ordeal fact see part sharer survive such experience could aught more dreadful come ordeal supernatural superhuman order could transcend live horror vile most desperate act base man renew courage feel way sense touch tell screen lie stair crypt wait silent still own part know come know own control could rest must come exactly obey instruction fulfil warranty utmost knowledge power leave present wait peculiarity absolute darkness create own reaction eye weary blackness begin imagine form light effect imagination pure simple know may nerve own sense bring think depository common human function may mechanism objective darkness seem people luminous entity stand lonely dark silent church here seem flash tiny point light same way silence begin break now again strange muffled sound suggestion sound actual vibration first minor importance movement rustling creaking faint stirring fainter breathing presently somewhat recover sort hypnotic trance darkness stillness time wait reduce look wonder phantom light sound seem become real most certainly actual little point light place enough see detail quite sufficient relieve utter gloom think may mingling recollection imagination could distinguish outline church certainly great altar-screen dimly visible instinctively look thrilled hang high surely enough great greek cross outline tiny point light lose wonder stand still purely receptive mood unantagonistic aught willing might come ready thing negative positive mood mood aspect spiritual meekness true spirit neophyte think time proper attitude call church temple stand neo-nymph light grow little power never increase enough distinctness see dimly table rest great open book whereon lay two ring sliver gold two crown wrought flower bind join stem tissue gold silver know much ritual old greek church religion blue mountain thing see could none enlighten symbol instinctively know bring hither grim way marry very idea thrill heart s core think good thing could would stay quite still show surprise might happen sure eye ear peer anxiously direction could see sign come meet incidentally notice lighting such flame living light light come muffle green translucent stone whole effect terribly weird disconcerting presently start seemingly darkness man s hand stretch take mine turning find close tall man shining black eye long black hair beard clothe kind gorgeous robe cloth gold rich variety adornment head cover high over-hanging hat drape closely black scarf end form long hang veil side veil fall magnificent robe cloth gold extraordinarily solemn effect yield guide hand shortly find could see side sanctuary floor close foot yawning chasm high head uncertain light could distinguish origin hang chain sight strange wave memory sweep could remember chain hang glass-covered tomb crypt instinctive feeling grim chasm floor sanctuary side opening roof crypt chain sarcophagus depend creaking sound groaning windlass clanking chain heavy breathing close somewhere intent see seem grow surround darkness several black figure monkish garb appear silence ghost face shroud black cowl wherein hole could see dark gleam eye guide hold tightly hand give feeling security touch help retain breast semblance calm strain creaking windlass clanking chain continue long suspense become unendurable last come sight iron ring centre depend four less chain spread wide few second more could see fix corner great stone tomb covering glass drag upward arise fill closely whole aperture bottom reach level floor stop remain rigid room oscillation surround number black figure raise glass cover bear darkness step forward very tall man black-bearded head-gear guide make triple tier also gorgeously arrayed flow robe cloth gold richly embroider raise hand forthwith eight black-clad figure step forward bend stone coffin raise rigid form lady still clad shroud lay gently floor sanctuary feel grace instant dim light seem grow less finally disappear save tiny point mark outline great cross high overhead give light enough accentuate gloom hand hold mine now release sigh realize alone few moment more groaning winch clanking chain sharp sound stone meeting stone silence listen acutely could hear slight sound even cautious restrain breathing conscious cease know helplessness ignorance remain still silent time seem endless last overcome emotion could moment understand slowly sink knee bow head cover face hand try recall prayer youth certain fear form come hesitate falter intention much know now know even believe prolong impressive gloom mystery last touch quick bending knee symbolical bowing spirit high power realize much feel more content enter church renew consciousness courage take hand face lift again bow head impulsively spring foot stand erect wait seem change drop knee point light time church eclipse come again grow power partial revealing dim expanse table open book lay gold silver ring two crown flower also two tall candle tiny flame blue living light see darkness step same tall figure gorgeous robe triple hat lead hand lady still clad shroud descend crown head veil very old magnificent lace astonishing fineness even dim light could note exquisite beauty fabric veil fasten bunch tiny spray orange-blossom mingle cypress laurel strange combination hand carry great bouquet same sweet intoxicate odour float nostril sentiment very presence evoke make quiver yield guiding hand hold hers stand left side table guide take place end table right left stand long-bearded priest splendid robe wear hat depend veil black seem more important two take initiative sign put right hand open book lady course understand ritual know word priest speak own accord put hand guide same moment direct hand same end thrill touch lady s hand even such mysterious condition priest sign thrice forehead sign cross give tiny lighted taper bring purpose light welcome much solace added light great allow see little more s face rapture see face bride expression face assure feel give inexpressible pleasure eye rest grow faint blush grey pallor cheek priest put solemn voice turn begin question consent common such ritual answer could follow murmured word guide lady answer proudly voice give softly seem ring concern even grief could priest s question catch name strangely enough ignorant know language phrase accord literally own ritual could make word name prayer blessing rhythmically speak sing invisible choir priest take ring open book sign forehead thrice gold repeat blessing case place right hand give lady silver same ritual thrice repeat suppose blessing effective point make two stand exchange ring thrice take finger place end wife wear gold ring silver come chant priest swing censer wife hold taper bless response come voice unseen singer darkness long ritual prayer blessing sing triplicate priest take crown flower put head crown first crown tie gold sign bless thrice guide stand exchange crown thrice exchange ring last glad see wife wear crown gold silver come possible describe such thing hush even stillness form added solemnity surprised priest take hand great golden chalice kneeling wife partake thrice rise knee stand little priest take left hand right direction guide give right hand wife line priest lead circle table rhythmic measure support move hold crown head replace stop hymn sing darkness priest take crown evidently conclusion ritual priest place s arm embrace bless now man wife light extinguish slowly fade blackness left dark wife seek s arm again stand few moment heart heart tightly clasp kiss fervently instinctively turn door church slightly open could see moonlight steal aperture even step hold tightly left arm wife s arm pass old church free air gloom bring sweet open air quite apart new relation moon ride high full light come dimness darkness church seem bright day could now first time see wife s face properly glamour moonlight may serve enhance ethereal beauty moonlight sunlight could justice beauty live human splendour glory starry eye could think else moment eye rove purpose protection catch sight whole figure pang heart brilliant moonlight show detail terrible effect could see wear shroud moment darkness last benediction return arm must remove bridal veil may course accordance establish ritual church same heart sore glamour call very own somewhat obscure bridal adornment shorn make difference sweetness path wood keep equal step wifely way come tree enough see roof castle now gild moonlight stop look eye full love say here must leave aghast feel chagrin express tone horrified surprise voice quickly impossible present prevent query now wife wedding-night surely place wail voice answer touch quick oh know know dearer wish heart can none share husband s home oh dear dear know would always indeed may free know much happen to-night cost much cost may come would understand rupert first time address name naturally thrill rupert husband trust faith perfect love mutual love dare night dear know will bear wife s honour honour even honour mine honour give can help help can present trust patient beloved patient oh patient little long shall long soon soul free shall come husband shall never part again content believe love very soul keep dear side more bitter even can think dear woman day shall clearly understand present shall little longer constrain duty obligation put pledge most sacred promise give must forgo forbid wish oh trust beloved husband hold hand appealingly moonlight fall thinning forest show white cerement recollection must suffer awful loneliness grim tomb crypt despair agony helpless unknown sweep wave pity could save further pain could show faith trust dreadful charnel-house would least take remembrance love love lately bind mystery marriage trust full love more more own soul move pity great possible selfishness merge depth bow head lady wife say beloved trust full even trust prove night even own doubting heart shall wait know wish shall wait patiently can come good let see hear can time dear wife must heavily think suffer lonely good let too long time elapse glimpse hope sweetheart come shall intonation last sentence feel sincerity imply yearning promise make beautiful eye swim glorious star blur answer fervour seem more earthly swear long kiss straining arm leave tingle long lose sight part stand watch white figure glide deepen gloom fade forest thicken surely optical delusion phantom mind shroud arm raise blessing farewell darkness swallow book vi pursuit forest rupert s journal continued july anodyne work pain heart pain heart sometimes feel hard much make happy can know happiness can happy wife fondly love know love suffer horror loneliness kind human belief loss country s gain land blue mountain country now fact still loyal subject good king edward uncle roger take care say consent privy council might naturalize anywhere else get home yesterday morning naturally could sleep event night bitter disappointment follow exciting joy make such thing impossible draw curtain window reflection sunrise just begin tinge high-sailing cloud front lay try rest avail school lie still last sleep least quiescent disturb gentle tap door spring throw dress gown open door aunt janet hold lighted candle hand get light open passage still dark see seem breathe more freely ask might come whilst sit edge bed old-time way say hushed voice oh laddie laddie trust yer burden too heavy bear burden earth mean aunt janet say reply wish commit definite answer evident dream second sight again reply grim seriousness usual touch occult matter see hairt bleeding laddie ken ken n't know lie stone floor dark save dim blue light such corpse-lights place great book close scatter many strange thing two crown flower bind wi silver wi gold also golden cup chalice o'erturned red wine trickle mingled wi yer hairt s bluid great book vast dim weight wrap black step turn many man swathe black weight come bluid gush afresh oh yer puir hairt laddie quick leap beat raise black-clad weight hard stand tall imperial shape woman arrayed white wi great veil fine lace worn shrood whiter snow fairer morn beauty dark woman wi hair raven eye black sea nicht star beat yer puir bleed hairt wring white hand manin sweet voice rend hairt twain oh laddie laddie mean manage murmur m sure n't know aunt janet suppose dream dream dear dream veesion whilka matter nane such warnin s send frae god suddenly say different voice laddie hae fause lassie m blamin man different frae woman yer regard recht wrang differs oors oh laddie woman s tear fa heavy hairt sair wi yieldin fause word t heavy burden ony man carry wi may cause pain ithers fain would spare stop dead silence wait speak think would set poor love heart rest could divulge special secret speak general term aunt janet man lead man s life such can tell always love teach true world woman must weep falsity mine close sleep wake dream vision reality weeps surely may heart sore must suffer man must degree weep act mine sigh happily assurance look tear much move tenderly kiss forehead blessing steal more sweet tender word say regret able bring wife let share love too will come please god morning send message rooke otranto instruct code bring yacht vissarion coming night day spend mountaineer drill look arm could stay still chance peace work chance sleep tire unhappily very strong even come home dark quite fresh find cable message rooke yacht would arrive midnight need summon mountaineer man castle would sufficient make preparation yacht s come later yacht come half-past eleven lookout signal steamer light creep creek run flagstaff see steal ghost paint steely blue-grey impossible see distance certainly wonderfully enough throb engine mar absolute stillness come fine speed few minute close boom time run give order draw boom glide stop dead harbour wall rooke steer say never boat quickly answer helm certainly beauty can see night perfect detail promise few pleasant hour daylight man seem splendid lot feel sleepy despair sleep to-night work demand fit may come shall try sleep rest rate rupert s journal continued july first ray sunrise time bath dress ample light dock spend morning look vessel fully justify rooke s enthusiasm build lovely line can quite understand enormously fast armour can take specification armament really wonderful very new device aggressive warfare indeed new up-to-date torpedo torpedo-guns also old-fashioned rocket-tubes certain occasion useful electric gun late massillon water-gun reinhardt electro-pneumatic deliverer pyroxiline shell even equip war-balloons easy expansion compressible kitson aeroplane n't suppose quite world crew worthy ca n't imagine rooke pick such splendid lot man nearly man-of-warsmen various nationality mostly british young man old n't get forty can learn expert kind special subject warfare will hard shall keep get rest day know try hard create domestic trouble manner l aunt janet lurid dream vision last night attach new importance think succeed could tell take special notice part usual half-past ten come here make entry journal more restless to-night wonder would give able pay visit st sava s see wife again sleep tomb dare even come see here miss can glass door terrace open can enter come fire lit room warm food ready case care plenty light room aperture fully draw curtain may light guide oh time drag clock strike midnight two thank goodness will shortly dawn activity day may begin work may again prove way anodyne meantime must write l despair overwhelm night think hear footstep rush window look see sound hear little o'clock fear alarm come table could write sit write could stand rise walk room walk feel lady give pang time remember know even name quite make heart beat think might mean come could aunt janet little second sight window stand curtain listen think hear cry run terrace sound hear sign living thing anywhere take grant cry night bird come room write journal calm think nerve must get order sound night seem special meaning rupert s journal continued july grey morning come give hope wife appear make mind soon could get exciting aunt janet s attention would st sava s always eat good breakfast forgo altogether would sure excite curiosity thing wish present still time wait lie bed such way fate shortly fall asleep awaken terrific clattering door open find little group servant very apologetic awake instruction chief explain young priest come vladika message urgent insist see immediately hazard come find hall castle standing great fire always light early morning letter hand give say send vladika press lose single instant see time golden price nay price letter thing vouches terrible misfortune occur daughter leader disappear last night same command remind speak meeting would let mountaineer fire gun sign can find believe carry emissary sultan turkey bring nation verge war demand wife also say vladika plamenac would come necessary consult archbishop stevan palealogue step take dire calamity send search-party archimandrite spazac petrof vlastimir come here news can get command signalling can spread news know gospodar great heart compatriot already prove friendship many effort strengthen hand war great compatriot call aid need hand letter stand respectfully whilst break seal read write great haste sign vladika come now nation s peril help rescue most adore henceforth shall hold heart shall learn man blue mountain can love faith valour come task indeed duty worthy man thrill core know man blue mountains call dire need wake fight instinct viking forbear vow heart satisfy work call corp signaller house lead castle roof take young messenger-priest come say see answer vladika s command national flag run established signal nation need instantly summit see flutter answering flag quickly follow signal command call arm give signaller order quick succession plan search unfold arm semaphore whirl way make young priest stare take order signaller seem catch fire instinctively understand plan work demigod know widespread movement good chance rapidity unity action forest lie sight castle come wild cheering seem interpret former stillness hill good feel see signal type many ready see look expectation face messenger-priest rejoice glow come turn speak course want know see flashing own eye reflect speak tell vladika minute message read land blue mountains awake mountaineer already march sun high will line guard hail whole frontier angusa ilsin ilsin bajana bajana ispazar ispazar volok volok tatra tatra domitan domitan gravaja gravaja angusa line double old man keep guard line young man advance will close advance line can escape will cover mountain-top forest depth will close finally castle here can behold afar own yacht here will sweep coast end end fast boat afloat arm squadron here will signal come hour stand will signal bureau trained eye will watch night day lose find outrage avenge robber even now ring steel can escape young priest fire sprang battlement shout crowd mass castle garden forest give unit seem nucleus army man cheer lustily sound swing high roaring winter sea bared head cry god blue mountain god blue mountain run quickly could begin issue instruction time compute minute whole number organize section start scour neighbouring mountain first understand call arm general safety learn daughter chief capture simply mad messenger first say could catch understand blow seem sort personal significance work frenzy bulk man disappear take few own man several mountaineer ask remain hide ravine know find place empty unmistakable sign party man encamp several day man skilled woodcraft sign generally agree must twenty could find trail come place come conclusion must come separately different direction gather must depart same mysterious way rate sort beginning man separate agree make wide cast place search track find trail follow least comrade definite news signal castle return set signaller work spread own people such news presently such discovery make signal flag castle find marauder flight follow strangely zigzag course evident try baffle pursuit try avoid place think might dangerous may simply method disconcert pursuit measure excellent none immediately follow could possibly tell direction head work course great map signaller s room old guard room castle could get inkling general direction flight give add trouble pursuit man follow ignorant general intent could take chance head ready follow direction manner pursuit altogether stern chase bind long present could intended route more marked leave signalling corps task receive give information move band occasion serve might head marauder take rooke captain yacht sweep creek run north dalairi south olesso come vissarion see suspicious extreme southward warship fly flag rooke seem know ship instinct say turk return signal whole shore watch rooke hold lady name give armoured yacht readiness dart case suspicious report stand ceremony necessary attack intend lose point desperate struggle undertake place different likely spot couple own man look signalling get find route fugitive now join party definitely ascertain south manifestly take alarm advance line guard head again north-east country broad mountain wilder less inhabit forthwith leave signalling altogether hand fight priest take small chosen band mountaineer own district make speed could cut track fugitive little ahead archimandrite abbot spazac just arrive come splendid man real fighter holy cleric good handjar bible runner beat band marauder fearful pace consider afoot fast also mountain mean progress own man aflame ardour could notice more see special cause concern mention archimandrite move side answer natural enough fight country own quite understand answer begin ask question effect soon begin understand good deal more letter archbishop stevan palealogue head eastern church blue mountains lady janet mackelpie vissarion written july honoured lady wish understanding regard late lamentable occurrence much danger incur land blue mountains dear send word request gospodar rupert beloved mountaineer voivode peter vissarion make journey great nation look hour need necessary secret turk gate full malice baffled greed already try arrange marriage voivodin time come husband might establish claim inheritance land know man blue mountaineer owe allegiance none appoint rulership history past now again individual arise come front adapt personally such government land require lady teuta voivodin blue mountains put proper guard charge head eastern church land blue mountains step take such wise capture could effect unscrupulous enemy land task guardianship gladly hold honour concern voivodin teuta vissarion must take represent own person glory old serb race inasmuch child voivode vissarion last male princely race race ten century history unflinchingly give life hold protection safety well-being land blue mountain never century race know fail patriotism draw loss hardship enjoin high duty stress need race first voivode vissarion legend prophesy know sword freedom giant man would day nation need come forth water-tomb lose lake reo lead more man blue mountain lasting victory noble race come know last hope land voivode country s service daughter closely guard soon voivode report might long delay diplomacy also study system constitutional monarchy hope exchange imperfect political system may say inter alia mention first king new constitution arrange great misfortune come terrible grief overshadow land short illness voivodin teuta vissarion die mysteriously mysterious ailment grief mountaineer great become necessary govern council warn allow sorrow see imperatively necessary fact death keep secret danger difficulty several kind first place advisable even father keep ignorance terrible loss know hold very core heart hear death would too much prostrate able intricate delicate work undertake nay more would never remain afar sad circumstance would straightway return land lie suspicion would crop truth must shortly know afield inevitable result land would become very centre war many nation second place turk know race vissarion become extinct would encourage further aggression would become immediate find voivode know already suspend hostility fitting opportunity arise desire aggression become acute refusal nation girl become wife sultan dead girl bury crypt church st sava day day night night singly party sorrow mountaineer come pay devotion reverence tomb many wish last glimpse face vladika own consent archbishop arrange glass cover put stone coffin wherein body lie little time come belief concern guarding body course priest various degree dignity appoint task voivodin really dead strangely-prolonged trance thereupon new complication arise mountaineer perhaps know nature deeply suspicious characteristic brave self-sacrificing people jealous noble heritage believe see girl dead might willing accept fact alive might even imagine foot deep dark plot might menace now hereafter independence case would certain two party subject dangerous deplorable thing present condition affair trance catalepsy continue many day ample time leader council vladika priesthood represent archimandrite spazac archbishop guardian voivodin father s absence consult policy observe case girl awaking such case difficulty situation would multiplied indefinitely secret chamber st sava s many secret meeting finally converge agreement end trance come girl awoke course terribly frighten find tomb crypt truly fortunate great candle tomb keep light light mitigate horror place wake darkness reason might become unseated very noble girl brave extraordinary will resolution self-command power endurance take secret chamber church warm care hurried meeting hold vladika chief national council word send joyful news recovery utmost haste come arrive time take part council meet voivodin present full confidence situation make propose belief death allow prevail return father could effectively make clear end undertake submit terrific strain such proceeding would involve first man could believe woman could such task hesitate voice doubt disbelief stand gun actually down-faced last remember thing long age race come believe merely self-belief intention even feasibility plan take most solemn oath betray secret possible stress priesthood undertook vladika further ghostly belief mountaineer would tend prevent too close too persistent observation vampire legend spread protection partial discovery mischance weird belief set afoot foster arrangement make certain day mountaineer admit crypt agree occasion take opiate carry aid preservation secret willing impress make personal sacrifice might deem necessary carry father s task good nation course first terrible fright lie alone horror crypt time terror situation cease mitigate secret cavern crypt wherein troublous time priest high place find safe retreat prepare voivodin remain such time show certain time shall tell provision make possibility accidental visit church such time warn automatic signal opening door take place tomb mechanism arrange mean replace glass cover take opiate ready hand always watch priest night church guard ghostly fear more physical danger actually tomb visit certain interval even drapery cover sarcophagus rest bridge place side side just hide rise fall bosom sleep narcotic prolonged strain begin tell much decide take now again exercise door difficult vampire story spread begin widely know see would accept proof truth still certain danger see think necessary exact solemn oath long sad task last circumstance wear dress shroud way insure secrecy prevail accident secret way crypt sea cavern entrance high-tide water-line base cliff church build boat shape coffin provide accustom pass creek wish make excursion excellent device most efficacious disseminate vampire belief state thing now last time gospodar rupert come vissarion day arrival armoured yacht night priest duty crypt just dawn find tomb empty call make full search boat cavern make search find farther side creek close garden stair could discover seem disappear leave trace straightway vladika signal fire-signal monastery astrag take band mountaineer set scour country send urgent message gospodar rupert ask show much interest love land help trouble course know now tell devote whole-heartedly need doubtless know time now come close voivode vissarion return mission council daughter s guardianship begin arrange matter return good news still alive could make public father present vouch question truth could arise mean turkish bureau spies must get knowledge fact already steal dead body purpose later establish fictitious claim would enterprise even more desperate already undertake infer many sign make know investigation daring party sultan s emissary make secret incursion object kidnapping voivodin must bold heart strong resource enter land blue mountain errand let alone such desperate century teach turk bitter lesson safe task easy make incursion here know present enter wait secret hiding-place favourable opportunity secure prey know even now find entrance crypt stole think dead body dire mischance find abroad disguise ghost rate capture devious way mountain bear turkey manifest turkish soil sultan would force marriage eventually secure successor nation claim suzerainty guardianship blue mountain such state affair gospodar rupert throw pursuit fiery zeal berserk passion inherit viking ancestor whence old come sword freedom very time possibility gospodar first realize fail get voivodin safe turkish soil ravisher might kill would entirely accord base tradition history moslem too would accord turkish custom sultan s present desire would way benefit ultimate strategetic end turkey vissarion race end subjection land blue mountains might view easy task find such illustrious lady condition affair gospodar rupert first draw handjar blue mountain hold most dear palealogue archbishop eastern church land blue mountains rupert s journal continued july wonder long strange history world come such glad tidings come even inferentially directly archimandrite s answer question happily able restrain create strange confusion might evoke distrust would certainly hamper pursuit little could hardly accept truth weave brain true inwardness fact come home take place whole fabric even most welcome truth accept time even doubting heart heart may doubting heart very very grateful splendid magnitude truth forbid immediate acceptance could shout joy still keep thought fix danger wife wife wife vampire poor harassed creature doom terrible woe splendid woman brave belief patriotic way few peer even wide history bravery begin understand true meaning strange occurrence come life even origin purpose first strange visit room become clear wonder girl could move castle mysterious manner live life familiar secret way entrance exit always believe place must honeycomb secret passage wonder could find way battlement mysterious everybody else wonder could meet flagstaff desire say tumult would faintly express condition rapt heaven delight measure adventurous life lifting veil show wife mine win sincerity very tooth appalling difficulty danger vampire corpse ghost phantom real woman flesh blood affection love passion now last would love crown indeed rescue marauder bear own home would live reign peace comfort honour love wifely happiness could achieve such blessing here dreadful thought flash instant turn joy despair throbbing heart ice real woman great danger hand turkish ruffian woman case more sheep can bring harem sultan may deem wise step kill way too might find good chance escape rid party could separate might chance find escape individual would exist party even kill escape would condemn bad fate harem turk lifelong misery despair long life might must lot christian woman doom such lot just happily wedded serve country such noble way dreadful life shameful slavery would misery belief must rescue quickly marauder must catch soon suddenly may time opportunity harm would certain warning immediate danger terrible night could forest race mountaineer first understand now feeling animate single even fiery comrade danger voivodin become know man mean contestant even such race strong take utmost effort keep ahead keen leopard swift life spend mountain heart soul chase doubt death could mean effect wife s release necessary fight honour nature work party keep top hill keep observation fly party follow prevent make discovery always position receive answer signal make castle send eminence letter petrof vlastimir archimandrite spazac lady janet mackelpie vissarion written july great lady ask write vladika permission archbishop honour transmit record pursuit turkish spy carry voivodin teuta noble house vissarion pursuit undertake gospodar rupert ask would come party good call great knowledge country people might serve much true much knowledge land blue mountain people whole life pass such cause reason require man blue mountain would give life voivodin teuta hear dead think trance marauder carry frenzy give great trust monastery spazac hesitate such time want hurry come fight country s foe know gospodar rupert lion s heart meet giant body would press matchless speed blue mountain lag foe front most eastern church press crescent war cross take gear hamper kind covering stand food handjars rifle sufficiency ammunition start gospodar give hurried order signal castle food ammunition send might signal hamlet high noon start ten strong leader would take none approve runner could shoot straight use handjar use light expect fast time know report signal vissarion enemy choose man despicable prowess keeper green flag islam serve turk infidel dog sometimes brave strong indeed pass confines blue mountain know stir deed none dare wander hill return own land may know speak home battle here still man evidently despise gospodar wise man valiant warn prudent despise foe much counsel proof take ten man twenty stake much life take risk great clock vissarion clang noon eight fast runner blue mountain gospodar rupert sweep journey signal course marauder take flight zigzag run eccentrically sort angle sort direction leader mark course might intercept foe main line flight reach region pause second fast could night long indeed race olympic race old greece vie fellow jealous emulation high spirit serve country voivodin teuta foremost gospodar bear paladin old mighty form pause obstacle perpetually urge would stop pause moment often run lady youth fleet race even now can head battalion duty call would ask certain question lady teuta strange manner reputed death gradually unfolded answer question new phase knowledge come would rush possess fiend whereat mountaineer seem respect even fiend thoroughness would strive keep pace too seem work diabolic possession leave alone calmness sacerdotal office forget even surge ear eye saw blood rush good truly spirit great captain show gospodar charge fury begin force calm present self-command memory exalted position come worthy strategy thought contingency might arise new direction require guidance hesitation come nine man vary kind feel master willing limit strict obedience free use such thought such power good advantage come trail fly marauder second morning abduction little noon easy enough see time miscreant people woodlanders able tell much party pass evidently terrified hurry take precaution such necessary baffle pursuit take time forester say two ahead two centre mass move close surround prisoner catch even single glimpse could encompass closely forester see mass ground pass know prisoner unwillingly nay more say rise knee examine ground misbegotten dog urge yataghan drop blood blood-marks foot gospodar flame passion tooth ground deep-breathed spring again handjar hand track long see party distance deep valley track pass right hand make base great cliff rise reason twofold soon know valley cross see sign person come haste must search party come north tree hide could mistake sign forester enough doubt again evident young voivodin could travel longer dreadful pace blood-marks tell own tale mean make last stand here case discover most fierce most bent rapid pursuit become most calm raise hand silence god know silent enough long rush forest say low keen whisper cut silence knife friend time come action god thank now bring face face foe must careful here own account wish more rush conquer die sake love too love danger may give warn fiend know even suspect instant will murder here voice break instant extremity passion depth feeling hardly know think act know blood-marks can even tooth ground again stop let arrange battle little distance crow fly way travel can see path valley side will sure guard watch rate let divide surround cliff make run left break right can see spot nature ground unlikely turn direction make hither end valley vast pocket amphitheatre study ground place may come hither know refuge let man marksman stay here speak man step front know excellent shot let two left try find way cliff descend level valley path path let advance cautiously secretly keep gun readiness must fire need remember brother say turn step pace two left first shot give warning will signal voivodin s death man will hesitate must judge time shoot will move right try find path side valley indeed pocket cliff must find way path speak thus blaze eye betoken good aught might stand way run side move right surmise cliff get little way see rocky formation trend right finally wide curve come side fearful valley narrow girth towering wall seem topple farther side great tree clothe slope mountain grow very edge rock spread branch hang chasm could understand same condition exist own side valley dark even daylight could tell movement fly marauder flash white shroud captive midst group great tree-trunk very brow cliff could eye accustom shadow see quite great haste drag carry voivodin cross open space take refuge little grassy alcove surround save tortuous entrance undergrowth valley level manifestly impossible see altitude could see stunted undergrowth glade take hand shudder instinctively withdraw remote corner dell oh shame manhood turk heathen could see submit indignity gag bind hand voivodin teuta bind lash face hear gospodar s tooth grind again more school calmness ere say perhaps great indignity seek own doom come quickly thwart own base plan now bind will trust binding will delay murderous alternative very last moment such chance rescue alive few moment stand still stone revolve mind whilst watch could see grim resolution form mind eye range top tree cliff again very slowly time measure study detail front speak hope pursue party may come know wait come valley will proceed way will return path way come can wait charge middle opposite cut will open fire shall rid whilst speak two man party know good sharpshooter just lain face steady rifle shoot rise foot command gospodar say simply stand attention shall head ravine road take hiding think perhaps minute whilst stand silent image could hear heart beat say time will can stir make plan way know party come height here can see course take long villain can make plan ready time wait many minute could see further sign pursue party evidently adopt great caution movement come closer expect find enemy marauder begin grow anxious even distance could gather much attitude movement presently suspense ignorance grow too much draw entrance glade farthest place expose might come valley could withdraw captive here consult could follow gesture say wish prisoner hear gesticulation enlighten people mountaineer good eye gospodar eagle way three man stand rest stack rifle could seize easily draw scimitar stand ready guard evidently appoint murderer know work stand desert place none long distance pursuing party approach would good notice stand close prisoner marksman world now william tell could harm least endanger two turn voivodin face precipice position could see whilst evidently leader gang explain gesture spy pursue party locate man would come opening wood wherein evidence hold hand signal cutting victim s throat such choose method villainous even heathen murderer death man grind tooth witness grim action too expressive turk draw right hand clench hold yataghan throat opening glade spy party halt whilst leader appoint place entry wood front extend straight valley cliff cliff man stoop low open take instant advantage little obstacle ground seem fade spectre incredible swiftness level mead swallow wood disappear gospodar rupert reveal detail plan action revolve mind motion follow thread way tree-trunk keep very edge cliff space visible get curve sufficiently see whole wood valley level lose sight voivodin appointed assassin halt direction added advantage point could see directly rise hill-road farther side run continuation mountain path marauder follow somewhere path pursue party hope intercept fugitive gospodar speak quickly voice command true soldier love hear brothers time come can strike blow teuta land two marksman take position here face wood two man here lie get rifle ready divide frontage wood arrange limit position very instant marauder appear cover drop emerge wood even still watch treat similarly else may take place come singly man leave remember brother brave heart alone will suffice grim crisis hour good safety voivodin calm spirit steady eye turn rest speak archimandrite plazac interpreter god prayer many soul own hour come return convey love aunt janet miss mackelpie vissarion thing leave wish save voivodin time come take man join watcher top ravine road shot fire handjar rush ravine valley brothers may time avenge voivodin can save must quicker way will time traverse path must take quicker way nature find path man make necessary travel see giant beech-tree tower glade voivodin hold path here mark return spy give signal hat use handkerchief might see white take warning rush ravine shall take signal descent leafy road can naught else can crush murderer fall weight even kill too least shall die free lie tomb st sava s farewell last throw scabbard carry handjar adjust naked weapon belt watch wood keep eye fix great beech-tree new interest notice long trailing branch hang low sway even gentle breeze few minute seem amazingly long see sign high great branch stand clear obscure leaf see crawl flat bark branch hang precipice look wave hand know see clothe green usual forest dress likelihood eye notice take hat hold ready signal time come glance glade see voivodin standing still safe guard close touch too fix eye wood suddenly man standing seize arm point could just see tree low elsewhere front wood turk move stealthily wave hat same time rifle crack second two later spy pitch forward face lie still same instant eye seek beech-tree see close-lying figure raise slide forward joint branch gospodar rise hurl forward mass trailing branch drop stone heart sink instant later seem poise clutch thin trail branch fall sink number leaf motion tear float again rifle crack again again again marauder take warning come mass own eye fix tree thunderbolt fall fall giant body gospodar size lose immensity surroundings fall series jerk keep clutch trail beech-branches whilst last less verdure grow fissure rock lengthening branch elasticity reach last point length take place very few second gravity crisis prolong immeasurably come large space rock three time own length pause swing side fall close voivodin guard man seem notice attention fix wood whence expect messenger signal raise yataghan readiness shot alarm mean murder now messenger messenger man see danger voivodin raise eye quickly first sound even begin run ravine path could see triumphant look glorious eye recognize identity man seemingly come straight heaven help indeed too can very imagine heaven hand rescue earth now even last drop rocky foliage gospodar keep head fall pull handjar free fall sweep take head assassin touch ground stumble instant enemy twice lightning rapidity handjar sweep air sweep head roll sward voivodin hold tie hand again handjar flash time downwards lady free instant s pause gospodar tear gag left arm handjar right hand stand face living foe voivodin stoop suddenly raise yataghan fall hand dead marauder stand arm rifle now crack fast marauder leave come rush open marksman know work bear mind gospodar s command regard calmness keep pick foremost man onward rush never seem get more forward rush ravine could see clearly now just begin fear l mischance might allow reach glade cause surprise rejoice face wood seem burst body man wear national cap know own arm handjar come tiger sweep rush turk swiftness stand still literally wipe child wipe lesson slate few second later follow tall figure long hair beard black mingle grey instinctively valley shout joy vladika milosh plamenac confess know know short space time anxious terrific excitement lap might say might make trouble later gospodar s splendid achievement worthy hero old romance set fire must wrought high pitch excitement dare such act such time discretion must expect man most fear danger womanhood voivodin assist marriage might understand must save such doom such time such man much such way would natural such moment gratitude triumph proclaim secret council nation father s commissioner religiously keep none know voivodin gospodar rupert now jealousy suspicion mountaineer might even such moment even whilst throb such deed manifest leave legacy distrust vladika save two immediately concern alone know look apprehensively instant voivodin swift glance husband lay finger lip quick understanding give assurance similar sign sink knee raise hand lip kiss speak gospodar rupert owe woman may owe god give life honour can thank adequately father will try return right sure man blue mountain value honour freedom liberty bravery will hold heart sweetly speak lip trembled eye swam tear truly womanly accord custom nation regard reverence woman owe man heart mountaineer touch quick noble simplicity find expression tear gallant gospodar could moment think weep unmanly error would instant correction voivodin rise foot queenly dignity man close gospodar wave sea second hold head toss lift hand stormy breaker old viking hear blood flow rupert s vein choose chief old fashion glad man take gospodar see glory moment voivodin s starry eye else might guess secret know vladika s look share own satisfaction even share anxiety gospodar rupert toss high lift hand mountaineer shout rise such sudden volume could see frightened bird rise forest noisy alarm swell tumult gospodar thoughtful first calm come brother say let gain hilltop can signal castle right whole nation share glad tidings voivodin teuta vissarion free let remove arm clothing carrion marauder may use later mountaineer set gently enough take voivodin hand call vladika close lead way ravine path marauder descend thence forest top hill dominate valley here could opening tree catch glimpse battlement vissarion forthwith gospodar signal moment reply await give gospodar signal glad news receive manifest rejoicing could hear sound could see movement lift face wave hand know instant come calm dread know semaphore begin work bad news store news come bitter wailing arise news signal run voivode capture turk return hold ilsin instant temper mountaineer change flash summer change winter yellow glory standing corn obliterate dreary waste snow nay more behold track whirlwind giant forest level sward few second silence angry roar god speak thunder come fierce determination man blue mountain ilsin ilsin stampede direction south begin illustrious lady perhaps short time vissarion may know extreme southern point land blue mountains lie little port ilsin long wrest turk stampede check command halt speak thunderous voice gospodar instinctively stop gospodar rupert speak again know little more start journey shall get semaphore detail know proceed silence swiftly possible vladika will wait here receive news send instruction shall follow can overtake thing absolutely silent secret detail even rescue voivodin send word thus show immeasurable trust whole body very large true move gospodar begin signal expert code require explanation follow question answer side first word gospodar rupert signal silence absolute profound ask detail capture voivode answer run follow flushing enemy advise spy route ragusa quite number stranger traveller seemingly board packet get stranger debark too evidently follow details disappear ilsin hotel reo whither possible step take trace movement strict silence secrecy observe answer good keep silent secret am hurry signal request archbishop member national council come gadaar speed yacht will meet tell rooke take yacht speed gadaar meet archbishop council give list name return full speed ready plenty arm six fly artillery two hundred man provision three day silence silence depend usual castle secret receipt message signal three course voivodin refuse leave gospodar set hot-foot comrade time descend hill evident voivodin could keep terrific pace struggle heroically long journey already take hardship anxiety suffer tell gospodar stop say would press perhaps father s life say would carry answer shall follow vladika can thing ready get soon archbishop council arrive kiss part shy glance track comrade great pace could see shortly catch too fast few minute run speaking could note way keep turn head break hurriedly stag break covert soon sight halt moment two few run rest come quickly improvise litter cord branch insist voivodin use incredibly short time way again proceed great rapidity vissarion man take turn help litter honour take hand work third way vissarion number people meet fresh carry litter relieve free speed soon arrive castle here find hum hive bee yacht captain rooke keep fire pursue party gospodar leave vissarion already tear coast fearful rate rifle ammunition stack quay field-gun too equip case ammunition ready ship man two hundred parade full kit ready start moment s notice provision three day ready put barrel fresh water trundle yacht return end quay ready lift board stand also gospodar s aeroplane fully equip ready need immediate flight glad see voivodin seem none bad terrible experience still wear shroud seem notice strange whisper evidently discretion rule day gospodar meet two serve suffer common glad notice keep such control none already secret even suspect love let alone marriage wait patience could word signal castle tower yacht appear northern horizon come fast keep inshore come arrive hear joy concern work archbishop national council miss gospodar hurry great hall castle meantime get ready too voivodin remain seat rise say lord archbishop vladika lord council dare summon way time press life love voivode vissarion stake audacious attempt turk old aggression new form new more daring step try capture chief daughter voivodin love happily latter part scheme frustrated voivodin safe voivode hold prisoner indeed still alive must somewhere ilsin exactly know expedition ready start moment receive sanction command shall obey wish life matter instant would venture ask question shall rescue voivode cost may present ask matter now become international enemy earnest issue war speak dignity force inexpressible withdraw council appoint scribe monk cristoferos suggest begin work archbishop speak lord council blue mountain venture ask answer gospodar rupert instant thanks honour gallant englisher make cause own valiantly rescue beloved voivodin ruthless hand enemy forthwith old member council nicolos volok rise throw search look face see grave nod assent word speak say hold door summon gospodar rupert forthwith rupert enter speak gospodar rupert council blue mountains answer give proceed rescue voivode vissarion cost may hold henceforth hand handjar nation already valiant rescue beloved voivodin breast hold heart people proceed give fear little time know such own wish later shall issue formal authorization war may ensue ally may understand act nation also such letter credential may require exceptional service shall follow hour enemy take account see draw handjar offer man hall draw handjars flash blaze lightning seem instant s delay council break member mingle people take active part preparation many minute elapse yacht man arm store arrange rush creek bridge captain rooke stand gospodar rupert still-shrouded form voivodin teuta low deck soldier explain certain special duty might call fulfil hold list gospodar rupert prepare whilst wait yacht arrive gadaar petrof vlastimir rupert s journal continued july terrific pace coast keep inshore avoid possible see south just north ilsin rocky headland jut cover north peninsula small land-locked bay deep water large enough take yacht much large vessel could safely enter run anchor close shore rocky frontage natural shelf rock practically same quay here meet man come ilsin neighbourhood answer signalling earlier day give late information regard kidnapping voivode inform man section country simply aflame assure could rely merely fight death keep silence absolutely whilst seaman direction rooke take aeroplane shore find suitable place hide casual view could easily launch vladika course wife hear such detail know disappearance father seem travel secretly order avoid just such possibility happen know come come fiume whence send guarded message archbishop latter alone would understand turkish agent evidently track time doubtless bureau spies keep advise land ilsin coasting steamer ragusa levant two day come quite unusual number arrival little port arrival rare turn little hotel fairly good ilsin fill indeed room leave voivode take night innkeeper know voivode disguise suspect description dine quietly bed room ground-floor look bank little river silva here run harbour disturbance hear night late morning elderly stranger make appearance inquiry make door answer presently landlord force door find room empty luggage seemingly intact clothes worn strange thing bed slept clothes night-clothes find argue local authority come make inquiry take room night-gear clothes take evidently grim suspicion part authority command absolute silence house come make inquiry guest find course morning pay bill none heavy luggage remain might trace would afford clue identity authority send confidential report seat government continue inquiry even now available hand work investigation signal vissarion arrival word send priesthood enlist investigation service good man foot ground section blue mountains investigate port-master assure watchman vessel large small heft harbour night inference voivode s captor make inland indeed already secrete town whilst receive various report hurried message come now believe whole party silent tower well-chosen place such enterprise massive tower immense strength build memorial also keep massacre invade turk stand summit rocky knoll ten mile inland port ilsin place shun rule country arid desolate resident keep state use might serviceable time war close massive iron door keep lock certain occasion key seat government plazac possible turkish marauder gain entrance exit might difficult dangerous task try cut voivode presence dangerous menace force attack would hold life threat consult vladika decide put cordon guard safe distance prevent receive warning present make attack make further inquiry vessel see neighbourhood past few day inform twice warship see side southern horizon evidently ship rooke see rush coast abduction voivodin identify turkish vessel glimpse full daylight proof steal night-time light vladika satisfy turkish vessel watch league party marauder intend take stranger prey might reach ilsin undetected evidently view kidnapper teuta first instance make speed south disappoint head north seek desperation chance cross border ring steel serve purpose send rooke put matter think same end deduction let keep cordon watch signal silent tower turk will tire shall undertake watch turkish warship night shall run south light look even wait grey dawn may see shall crawl such pace shall get idea speed will certainly come day sure bureau spy keep advise know country awake day increase hazard plan discover caution gather court discovery wish open declaration war come force issue need teuta get chance alone discuss situation phase poor girl dreadful state anxiety regard father s safety first hardly able speak even think coherently utterance choke reasoning palsy indignation presently fight blood race restore faculty woman s quick wit worth reasoning camp full man see fire subject sit still wait take care interrupt quite long time sit still whilst coming night thicken speak whole plan action base subtle thinking map mind must act quickly hour increase risk father here voice break instant recover ship must would see captain doubtless know attempt carry father ignorance happen party brave loyal man work news could forth long naval captain ignorant must delay last see would know branch venture miscarry would gather here news father s capture would know marauder would fail relieve force would order captive slain dear to-morrow perhaps see captain to-night must try rescue father here think see way aeroplane please take silent tower world chrysolite say horrify take hand hold tight whilst dear know know satisfied way can know get dark would give warning enemy father would understand remember know never see suppose even know existence would know dress can manage lower tower rope aeroplane turk know pursuit doubtless rely event part strength security tower guard will less active would first later shall post father detail shall ready quickly now dear let think scheme let man s wit experience help ignorance shall save father could resist such pleading even seem wise wise know aeroplane could own guidance see practicality scheme course dreadful risk case wrong present living world risk father s life stake take dear wife arm tell mind hers soul body already cheer say think might send rooke tell new adventure quite agree wisdom tell would interview captain turkish warship morning turn see vladika say will lead own troop attack silent tower will rest deal warship ask captain nation ship belong sure refuse tell such case mention fly nation s flag vessel pirate ship command navy blue mountains will deal pirate dealt quarter mercy will temporize perhaps try bluff thing get serious will land force try may even prepare shell town will threaten rate such case deal think can answer shall carry wish life righteous task sort would stand way attack nation turk pirate shall wipe shall see own little packet can marauder enter blue mountain sea shall never get sea take contingent shall cover attack party will sorry time happen see voivodin such case shall understand bad iron man tremble rooke say take desperate chance know case desperate duty happen stern result will life will easy leave leave ask send three suit masterman bullet-proof clothes supply yacht two voivodin say third voivode put voivodin will take descend aeroplane tower whilst daylight leave survey ground wife want come would let say will good fearful tax strength nerve will want fresh possible get aeroplane good wife obey lie rest little tent provide take local man know ground trust silent make long detour get silent tower could notice make note compass direction take good notice could possibly serve landmark time get home pretty satisfied could easily sail tower dark talk wife give full instruction arrive tower say shall lower long rope will parcel food spirit father case fatigue faint course bullet-proof suit must put will also short rope belt end father turn aeroplane come again will ready ring lie midway belt will catch hook end lower rope secure pull windlass clear top shall throw ballast shall carry purpose sorry must uncomfortable way get clear tower shall take platform necessary shall descend shall steer ilsin safe man will attack tower must let expect few man clothes arm take captor will pursue arrange will ask turk admit latter learn father s escape perhaps will man will try open gate chance poor fellow volunteer will die fighting win great glory will theirs moon rise to-night just midnight plenty time shall start here ten shall place tower father less quarter-hour few minute will suffice clothe bullet-proof get belt shall tower more very few minute please god long eleven shall safe tower can win attack mountaineer perhaps gun hear ship war sure firing captain may try land shore party rooke will stand way know man lady shall trouble many turk to-night midnight father can way vissarion can interview naval captain morning wife s marvellous courage self-possession stand hour time fix ready adventure improve scheme detail put own belt coil rope waist delay would bring father s belt would keep bullet-proof dress intend strap packet occasion favourable would want put reach platform aeroplane such case steer tower would pass slowly take captive brave daughter leave learn local source tower several story entrance foot great iron-clad door come living-room storage open space top would probably think good place prisoner deep-sunk massive wall wherein loophole kind happen would disposition thing plan guard would time tower probably rest most possible might notice come airship afraid think might turn such case task would simple enough would human probability crown success ten o'clock start teuta show small sign fear even uneasiness first time even see aeroplane work prove admirable passenger airship stay quite still hold rigidly position arrange cord fix true course landmark compass lit tiny electric light dark box time look seem quite dark wherever look land sea sky darkness relative quarter spot look dark turn such absolute darkness whole could tell difference instance land sea matter might look upward sky dark light enough see even distinguish broad effect difficulty distinguish tower move main thing drift slowly very slowly air still use minimum pressure necessary engine think now understand first time extraordinary value engine kitson equip noiseless practically weight allow machine progress easily old-fashioned balloon use drift breeze teuta naturally very fine sight seem see even good draw tower open top begin articulate commence prepare part task uncoil long drag-rope ready lower proceed gently hope might able actually balance machine top curving wall thing manifestly impossible straight surface might possible angle creep sign light tower faint sound hear close line rise wall hear sound mirth muffle distance thick wall take fresh heart tell enemy gather low chamber voivode upper stage would slowly inch inch suspense agonize cross twenty thirty foot top wall could see come jagged line white patch head massacred turk place spike old day seem give still grim warning see make difficulty land wall deflect plane creep wall might become displaced brush wall few second more able bring machine rest front platform jut tower wall here anchor fore aft clamp already prepare whilst teuta lean inner edge platform whisper softly sigh gentle breeze hist hist answer come similar sound twenty foot know prisoner alone forthwith fix hook rope ring attach belt lower wife father evidently know whisper ready hollow tower smooth cylinder send voice faint whisper father teuta child brave daughter quick father strap belt see secure lift air necessary hold will easy rupert lift airship rupert shall explain later quick quick moment lose enormously strong can lift must help still wo n't use windlass might creak speak jerk slightly rope preconcerted signal lift afraid windlass might creak thoughtful hint decide bend task few second platform teuta s suggestion lie flat side seat keep good balance possible take clamp lift bag ballast top wall sound fall start engine machine move forward few inch tilt wall throw weight front part platform commence downward fall sharp angle second enlarge angle further ado slide darkness ascend engine begin work strength turn presently make straight ilsin journey short many minute seem time elapse see gleam light see great body man gather military array slacken descend crowd keep deathly silence need tell lack heart absence joy pressure hand surround devotion kiss hand foot voivode daughter evidence enough even own share grateful rejoicing midst low stern voice rooke burst way front vladika say now time attack tower forward brother silence let sound gate play little comedy escaping marauder twill comedy tower yacht ready morning mr sent leger case come scrimmage bluejacket arrive such case will handle god keep lady too voivode forward ghostly silence grim little army move forwards rooke man disappear darkness direction harbour ilsin script voivode peter vissarion july little idea start homeward journey would such strange termination even boyhood live whirl adventure intrigue diplomacy may call statecraft war reason surprise certainly think lock room hotel ilsin would last spell short quiet time prolonged negotiation various nationality tension too homeward journey last moment happen adversely mission safe own land blue mountains lay head pillow friend could think might forget care wake rude hand mouth feel grasp tight many hand could move limb dreadful shock dreadful dream roll great rug tightly could hardly breathe let alone cry lift many hand window could hear softly open shut purpose carry boat again lift sort litter borne long distance considerable rapidity again lift drag doorway open purpose could hear clang shut rug remove find still night-gear midst ring man two score turk strong-looking resolute man arm tooth clothes take room throw tell dress turk room shape vault last seem sort officer say cry make noise whilst tower shall die time presently food water bring couple blanket wrap slept early morning breakfast bring same man file presence same officer say give instruction make noise betray presence tower man restore immediate quiet yataghan promise will remain quiet whilst tower can enlarge liberty somewhat promise promise wish need make necessary strict measure confinement chance escape lie utmost freedom allow take such secrecy know long would pursuit wait patience could allow upper platform consideration convinced captor wish own comfort mine very cheering daytime satisfy would quite impossible even young more active man climb wall build prison purpose cat could find entry claw stone resign fate could wrap blanket lie look sky wish see whilst could just drop sleep unutterable silence place break now again remark captor room strange appearance just appearance strange sit gaze distended eye top tower height drift slowly silently great platform night dark much darker hollow tower could actually see know aeroplane see washington man seat centre steer silent figure woman wrap white make heart beat see figure teuta broad less shapely lean whisper ssh crept answer similar way rise man lower tower see dear daughter come wonderful way save infinite haste help fasten waist belt attach rope coil man giant strength stature raise platform aeroplane set motion instant s delay few second discovery make escape speed sea light ilsin front reach town descend midst little army own people gather ready advance silent tower effect necessary rescue force small chance would life case such struggle happily devotion courage dear daughter gallant companion prevent such necessity strange find such joyous reception friend express such whispered silence time comment understanding asking question fain take thing stand wait full explanation come later daughter able converse alone expedition silent tower teuta tent come gigantic companion seem wearied overcome sleep come tent little distance cordon mountaineer stand guard say may ask sir pardon time allow voivodin explain matter will know assist much work still free present peril overcome sleep three night sleep time much labour more anxiety could hold longer daybreak must turkish warship lie offing turk confess bring hither marauder capture daughter needful hold personal authority national council take step may necessary protection clear-headed war may rest meeting shall adjoining tent shall come summon case wish dawn here daughter strike father ask remain here shall disturb sure talk know much owe own bravery strength would understand much safe feel close surround army brave mountaineer daughter say ignorance confidence father daughter none may share know want know might good stranger valiant may matter measure bind present astonishment always amenable light wish actually argue father confidence respect wise bear dear tell right sure will agree ask father settle matter could see gallant gentleman rescue sway foot wait respectfully say rest sir shall watch sleep help instant sink guide rug spread ground few second deep sleep stand look realize vas really asleep could help marvel bounty nature could uphold even such man last moment work allow swift collapse could rest peacefully certainly splendid fellow think never see fine man physically life lesson physiognomy true sterling inwardly external fair now say teuta intent quite alone tell may understand daughter make sit knelt tell end end most marvellous story hear read already know archbishop paleologue s late letter else ignorant great west atlantic again fringe eastern sea thrill heart s core heroic devotion fortitude daughter yield country s sake fearful ordeal crypt grief nation reported death news mercifully wisely withhold long possible supernatural rumour take root deep word hint come man come orbit life much less result know being carry thrice gallant rescue rupert little wonder think highly even first moment clear view sink sleep man must marvel even mountaineer could match such endurance course narrative daughter tell weary long waiting tomb wake find alone flood even crypt submerge seek safety warmth elsewhere come castle night find strange man alone say dangerous daughter wrong man brave devoted must answer father greatly upset narrative draw close arm whisper gentle father much bear good hold heart breast reassure gentle pressure need speak tell marriage husband fall belief vampire determine give even soul night marriage leave tomb play end grim comedy undertake perform return second night marriage garden castle shyly tell see husband seize secretly muffle bind carry here make pause digression evidently fear husband quarrel assail say understand father rupert s marriage way regular quite accord custom marry tell archbishop wish representative absence consent bring matter notice vladika archimandrite concurred exact very properly think sacred promise adhere self-appointed task marriage orthodox way unusual hold night darkness save light appoint ritual archbishop archimandrite spazac assist vladika act paranymph will give full detail representative make inquiry rupert sent leger live vissarion know point view must tell rescue tell unavailing journey south captor bafflement cordon rupert establish first word danger daughter leader little know leader daughter brutal marauder torture speed dagger wound leave blood-marks ground pass halt valley marauder come know road north menace already block choosing murderer keep ward whilst companion survey situation gallant rescue noble fellow husband son shall call henceforth thank god may happiness honour daughter tell race vissarion rupert ahead leader summoning archbishop national council place nation s handjar rupert s hand journey ilsin flight daughter son aeroplane rest know finish sleeping man stir woke broad awake second sure sign man accustom campaign adventure glance recall sprang foot stand respectfully few second speaking say open engaging smile see sir know forgive teuta s sake own time also foot man walk straight heart daughter too rise stand side put hand grasp seem leap meet hand swordsman can glad son say could say mean imply shake hand warmly teuta pleased kiss stand hold arm hand whilst link hand arm husband summon sentry tell ask captain rooke come latter ready call come open flap tent see come rupert must call now teuta wish say must board turkish vessel come inshore good-bye sir case meet again say last few word low voice could hear kiss wife tell expect time breakfast meet rooke hardly accustom call captain indeed deserve edge cordon sentry quickly port yacht lie steam book vii empire air report cristoferos war-scribe national council july gospodar rupert captain rooke come hail distance strange ship former hail use language england germany france russia turkey greece spain portugal know think must american time whole line bulwark cover row turkish face turkish gospodar ask captain latter come gangway open stand uniform turkish navy prepare swear make sign understand say gospodar speak again french time append exact conversation take place none join take shorthand word speak gospodar captain ship captain gospodar nationality belong captain matter captain ship gospodar allude ship national flag captain throw eye top-hamper see flag fly gospodar take commander can allow board two companion captain can proper request make gospodar take cap ask courtesy captain representative accredited officer national council land blue mountain water now account ask formal interview urgent matter turk bind say manner most courteous give command officer companion-ladders stage lower gangway man usual reception ship war honoured guest captain welcome sir two companion request gospodar bow companion-ladder rig instant launch lower gospodar captain rooke take enter row warship honourably receive immense number man board soldier seaman look more warlike expedition fighting-ship time peace step deck seaman marine arm drill present arm gospodar first captain captain rooke follow close gospodar speak rupert sent leger subject britannic majesty presently reside vissarion land blue mountain present empower act national council matter here credential speak hand captain letter write five different language balkan turkish greek english french captain read carefully forgetful moment seemingly unable understand gospodar s question speak turkish tongue answer see document complete may ask subject wish see gospodar here ship war blue mountain water fly flag nation send armed man ashore boat thus commit act war national council land blue mountain require know nation serve obligation international law thus break captain seem wait further speech gospodar remain silent former speak captain responsible own chief refuse answer question gospodar speak reply gospodar sir commander ship especially ship war must know thus violate national maritime law board ship guilty act piracy even piracy high sea merely territorial water invade national port refuse disclose nationality ship accept seem status pirate shall season act accordingly captain manifest hostility accept responsibility own act admit contention tell now action take shall own peril national council reason believe man send ashore special service beleaguer tower can see ship dawn morning firing hear direction gather attack make small party may murder such tell miserable little nation call shall pay such blood-money never think responsible allah shall great revenge navy navy power cope even ship many gun shall train ilsin end come inshore companion free conduct port such white flag fly fifteen minute will bring whence come remember may mountain defile sea can even defend gospodar slowly ringing voice land blue mountains own defence sea land people know defend captain take watch now close five bell first stroke six bell gun shall open fire gospodar calmly last duty warn sir warn ship much may happen even first stroke six bell warn time give piratical attack very threat may cause much bloodshed captain violently dare threaten ship s company tell ship last man shall perish first ere enterprise fail bow gospodar turn ladder follow couple minute yacht way port rupert s journal july turn shoreward stormy interview pirate captain can call else present rooke give order quartermaster bridge lady begin make little northward ilsin port rooke aft wheel-house take several man quite rock water deep here danger slow merely drift southward port bridge could see deck could also see preparation warship port open great gun turret lower action starboard broadside warship see port side steering-house open rooke s man slide look huge grey crab tackle wheel-house lower softly sea position yacht hide operation sight warship door shut again yacht s pace begin quicken run port vague idea rooke desperate project hand keep wheel-house lock mysterious crab frontage great crowd eager man considerately leave little mole southern entrance whereon little tower top signal-gun place free own use land pier end climb narrow stair sloping roof stand determine show turk afraid would understand bombardment begin now very few minute fatal hour six bell same state despair terrible think poor soul town wrong wipe come blood-thirsty wanton attack raise glass see preparation warship look momentary fear eyesight give way moment deck warship focussed glass could see detail gunner wait word begin bombardment great gun barbette see empty sea instant ship detail blur steady signal-gun look again more two most three second elapse ship moment full view look give queer kind quick shiver prow stern sideways world rat shake mouth skilled terrier remain still placid thing see sea seem shiver little independent eddy water break current guide continue look deck seem quite still shiver water ship keep catch eye ray lense notice stir man gun lie man fighting-tops lean forward backward arm hang helplessly everywhere desolation life concern even little brown bear seat cannon put range position jump fall deck lie stretch still evident terrible shock give mighty war-vessel doubt thought turn eye lady lie port broadside now harbour mouth key now mystery rooke s proceeding great grey crab look see just harbour thin line cleaving water become more marked instant steel disc glass eye shone light sun rise water size beehive shape make straight line aft yacht same moment obedience command give quietly hear man save few begin open door port side wheel-house tackle run open gangway side man stand great hook low end balance hang chain few second come again chain tighten great grey crab rise edge deck draw wheel-house door close shut few man wait quite quiet space few minute captain rooke uniform walk wheel-house enter small boat meantime lower purpose row step mole ascend come directly signal-tower ascend stand salute ask sir answer sha n't more trouble lot think warn pirate wish truth clean honest straightforward pirate measly turkish swab might occur first stroke six bell occur crew six bell will never sound lord fight cross crescent bismillah amen say manifestly formal way declaim ritual instant thoroughly practical conventional way usual may ask favour mr sent leger thousand dear rooke say ca n't ask shall freely grant speak brief national council save ilsin day council will thank time sir say look surprise face seem quite genuine think afraid wake might court-martial court-martial ask surprise turn sleep duty sir fact wear attack silent tower last night interview pirate good pirate forgive blasphemy amen know smoothly wheel-house take forty wink say move much eyelid gather wish absolute silence observe part whilst revolve mind touch request sir leave voivode voivodin course vissarion such may choose bring may bring yacht here spell think good deal clean crew lady man shall nightfall creek think admiral rooke say admiral admiral present can say tentatively to-morrow sure national council will confirm afraid old friend squadron will flagship present later may good long admiral honour shall flagship lady young man young old pennon shall float deck now favour mr sent leger corollary first hesitate ask may appoint lieutenant desmond present first officer command battleship course will first command prize crew such case will fairly expect confirmation rank later perhaps tell sir very capable seaman learn science pertain battleship breed first navy world mean admiral nomination shall think may promise confirm word speak return boat lady bring dock wall receive tumultuous cheering hurry wife voivode rooke call desmond bridge lady turn terrific speed battleship already drift northward tide report cristoferos scribe national council land blue mountains july meeting national council july continuation hold rescue voivodin vissarion member council intervening night house castle vissarion early morning meet jubilant late night fire-signal flame ilsin glad news voivode peter vissarion safe rescue great daring aeroplane daughter gospodar rupert people call mister rupert sent leger british name degree whilst council sit word come great peril town ilsin avert war-vessel acknowledge nationality deem pirate threaten bombard town just time fix fulfilment threat shake such extent sub-aqueous mean seemingly uninjured leave alive board thus lord preserve own consideration incident postpone come voivode gospodar rupert already way hither same later same day council resume sit four o'clock voivode peter vissarion voivodin teuta arrive gospodar rupert mountaineer call mr rupert sent leger armoured yacht call lady national council show great pleasure voivode enter hall council meet seem much gratify reception give mr rupert sent leger express desire council ask present meeting take seat bottom hall seem prefer remain ask president council sit top table voivode formality such council complete voivode hand president memorandum report secret mission foreign court behalf national council explain length benefit various member council broad result mission result say absolutely satisfactory everywhere receive distinguished courtesy give sympathetic hearing several powers consult make delay give final answer explain necessarily new consideration arise international complication universally deal world balkan crisis time voivode matter become declare allow wait powers form definite judgment course declare own ultimate action final result initial stage such tentative setting forth own attitude case can name return full hope found might say justifiable personal belief great powers world north south east west thorough sympathy land blue mountain aspiration continuance freedom also honour continue bring great council nation assurance protection unworthy aggression part neighbour nation present great strength whilst speak gospodar rupert write few word strip paper send president voivode finish speaking prolonged silence president rise hush say council would hear mr rupert sent leger communication make regard certain recent event mr rupert sent leger rise report entrust council rescue voivode peter vissarion aid voivodin effect escape voivode silent tower also follow happy event mountaineer make great cordon tower soon know voivode imprison storm night determined resistance offer marauder use place refuge none escape tell seek interview captain strange warship fly flag invade water ask president call read report meeting obedience direction acquiescent murmuring council show thoroughly endorse mr sent leger s word act resume seat mr sent leger describe just time fix pirate captain designate speaker thereafter warship meet under-sea accident destructive effect board add certain word give verbatim sure will time wish remember exactness way president lords council trust may ask confirm captain rooke armoured yacht lady admiral squadron land blue mountains also captain tentatively desmond late first-lieutenant lady command second warship fleet unnamed vessel former captain threaten bombard ilsin lord admiral rooke great service land blue mountain deserve hand will sure great official will last breath give good loyal service sit president put council resolution pass acclamation admiral rooke give command navy captain desmond confirm appointment captaincy new ship further resolution name gospodar rupert thank council accede request great honour naming ship mr sent leger say may ask armoured yacht lady accept national council behalf nation gift behalf cause freedom voivodin teuta response mighty cheer council splendid gift accept gospodar rupert mr sent leger bow quietly room agenda meeting prepare time silence much individual conversation midst voivode rise strict silence listen intensity eagerness whilst speak president lords council archbishop vladika ill show respect hesitate tell first opportunity certain matter personal primarily progress recent event come impinge affair nation shall feel duty long predecessor office hope will allow say keep purpose statecraft may ask will come memory year struggle ottoman aggression later successfully bring close begin desperate condition finance run low could purchase even bread require nay more could procure national exchequer want more bread arm modern effectiveness man may endure hunger fight glorious past country prove again again again foe armed penalty dreadful nation small own number matter brave heart strait secretly raise sufficient sum money procure weapon need end seek assistance great merchant-prince nation know meet same generous spirit show struggle nationality long honourable career pledge security own estate wish tear bond pressure would meet wish respect lord council money thus generously advance procure arm hew freedom long noble merchant here trust will pardon move perhaps appear suffer want respect great council noble merchant pass account leave kinsman own royal fortune amass few hour worthy kinsman benefactor nation make know last will bequeath secret trust whole estate long forfeit effluxion time inasmuch unable fulfil term voluntary bond grieve think keep long ignorance good thought wish act great man wise counsel fortify own judgment silent indeed fear troublous time doubting spirit boundary even might mistrust honesty purpose public good longer whole fortune invest confines prince-merchant great english roger melton let name grave heart people keep silent own life enjoin come keep secret man blue mountain secret loan make behalf l eye strive friend helper suffer wrong repute happily leave free clear eye arrange certain contingency come pass estate originally own retransferred longer honour give could national cause such now belong money purchase national armament worthy kinsman already know many month already good service own person mighty warrior answer summons vladika misfortune come house capture enemy dear daughter voivodin teuta hold heart choose band brother pursue marauder deed daring prowess poet shall hereafter sing save hope seem dead ruthless hand bring administer condign punishment miscreant dare wrong later take servant prison wherein band turkish miscreant hold captive rescue help dear daughter already free whilst person document international secrecy already advise rescue whilst unsubjected indignity search know now partial ignorance skill devotion new admiral wrought destruction hecatomb malignant foe receive nation splendid gift little warship already represent new era naval armament can understand great-souled generosity man restore vast possession house way hither ilsin rupert sent leger make know term trust noble uncle roger melton believe generously joy transcend own restore last male vissarion race whole inheritance noble line now lord council come matter find difficulty aware certain way actually know more even regard marriage daughter rupert sent leger know matter bring archbishop guardian daughter absence service nation wish obtain sanction return hold safety trust merit mine own person undertake service nation task incredible difficulty lord child father extol sky bravery self-devotion loyalty land love hesitate speak deed fitting term duty glory hold high honour can land shall shame even silent such duty urge speak voivode trust envoy nation father ages hence loyal man woman land blue mountain will sing deed song tell story name teuta already sacred region hold great queen honour man will hereafter hold symbol type woman s devotion oh lord pass path life good little time march sunlight gloom gloom march must judge future brave woman win knightly spur paladin old meet ere might mate worthy hold hand safety honour state give approval give sit judgment worth gallant englisher now son judge see valour strength skill exercise behalf national cause judge wisely oh brother grateful heart thank justified trust late act obedience summons vladika put nation blaze range boundary ring steel unknowing dear world stake save daughter s honour happiness win safety act valour outvie tell history take daughter bring silent tower wing air earth possibility freedom even possession document involve nation soldan would fain purchase empire henceforth lord council brave man must son heart trust name grandson own may keep bright honour name glorious day old father make illustrious did know adequately thank interest child would yield very soul thanks speech voivode receive honour blue mountain drawing raising handjars rupert s journal july nearly week wait message constantinople fully expect declaration war else inquiry couch make war inevitable result national council remain vissarion guest voivode accordance uncle s will prepare re-transfer estate way unwilling first accept show uncle roger s letter make read deed transfer prepare anticipation mr trent allow persuade finally say good friend arrange must accept honour wish dead remember present reserve freedom withdraw later desire constantinople silent whole nefarious scheme put-up job part dirty work certain order statecraft accept successful deny case failure matter stand thus turkey throw dice lose man dead ship forfeit ten day warship leave derelict living thing live neck break rooke inform bring ship creek house dock armoured gate see item roma copy constantinople journal july loss ottoman ironclad hands news receive constantinople total loss hand new fine warship turkish fleet mahmoud captain ali ali founder storm night july distance cabrera balearic isle survivor wreckage discover ship relief pera mustapha report anywhere shore island exhaustive search make mahmoud double-manned carry full extra crew send educational cruise most perfectly scientifically equip warship service mediterranean water voivode talk matter say turkey shrewd power certainly seem know beat intend make bad thing seem bad eye world t bad wind blow good nobody mahmoud lose balearics can put marauder shore train big gun ilsin take latter must pirate take derelict water now way anyhow first ship class navy blue mountain incline think even still turkish ship admiral rooke would incline let captain desmond think would straight mind such thing even suggest will pity more trouble life here very happy now voivode think man dream teuta ideally happy real affection spring aunt janet meet joy think post teuta meet wife might inadvertence receive cause pain moment teuta see run straight lift strong young arm raise would lift child kiss put sit chair arise enter room kneel put face lap aunt janet s face study could hardly say first moment surprise joy predominate could doubt instant seem beam happiness teuta knelt could say dear dear glad rupert s wife must love very much see laugh cry s arm think come leave alone n't feel bit lonely sight know two dear woman place own heart come teuta sit aunt janet s knee seem stupendous old lady teuta such splendid creature even sit own knee catch glimpse mirror can notice nobly-built girl wife jump soon see aunt janet hold tight say n't stir dear such happiness rupert always little boy spite such giant still love must little girl spite beauty strength sit knee can place little shall dear shall let feel youth again first see surprise somehow never see even hear seem know face sit dear rupert love teuta look flush rosily sit quiet draw old lady s white head young breast janet mackelpie s note july use think rupert get marry start way get engage would meet future wife same affection always know now really mind jealousy really fight own instinct pretend jealous faint idea would least teuta sort feeling never even foothold wonder dear boy love truth tell love n't think meet creature woman creature course mean many splendid quality fear say seem wrong think good woman rupert man more can say think love trust know could morning own room still call rupert tell confidence uncle s will whole estate vissarion castle really belong voivode voivode persuade accept position voivode will allow change will even hear word going change room rupert teuta too let dear way morning rupert voivode meeting national council great hall teuta come close door bolt surprise little come kneel put face lap stroke beautiful black hair say teuta darling trouble bolt door has happen rupert look see beautiful black eye star overflow tear shed smile tear fall see smile heart ease say think thank god darling rupert right thank god too dear aunt janet say softly take arm lay head breast dear say tell trouble time see tear drop lower head hide face m afraid deceive aunt janet will can forgive lord save child say s could could would forgive would base thing hard forgive tell now trouble look eye fearlessly time sign tear say proudly base aunt janet father s daughter would willingly base think could base here never rupert s wife tell old aunt janet dearie answer question aunt janet know first meet rupert voivodin teuta vissarion daughter voivode now mrs rupert sent leger still englishman good subject noble king aunt janet say proud proud would namesake queen old day see rupert first know frankly tell answer question see first own room night know heart wrong sit silent wait danger deadly fear afraid might die fear death want help warmth dress now instant come know face even first time see wish help embarrassing part confidence say dearie think know tell child will put frock dress costume wear night let see mere idle curiosity child such idle folly wait minute aunt janet say rise shall long leave room very few minute appearance might frighten people clothe shroud foot bare walk room gait empress stand eye modestly cast presently look catch eye smile ripple face throw more knee embrace say afraid might frighten dear know could truthfully reassure proceed worry dear nature timid come fight stock send hero belong family wherein gift second sight fear know see dress teuta see rupert married time seem disconcert see marry earth manage seeing long tell dear day night first see rupert answer sadly know lose count day lie tomb dreary crypt clothing wet night ask leave crypt great flood church flood seek help warmth fear might die oh tell afraid death undertake terrible task pledge father s sake sake land feel part duty live live death would relief tell come room to-day see marry child answer marriage take place morn night come wet trouble uncanny dreaming come see rupert a'richt lose remembrance dreaming floor wet take attention later morn rupert use fire room first time tell dream lassie dear see bride weddin fine lace yer shrood orange-flowers ithers yer black hair see star yer bonny een een love oh dear see shrood kent might mean expeckit see worm crawl yer foot ask yer man tell tell't morn twill interest know hairt man can learn dream ha tellt aught dear say simply think perhaps afraid might upset see tell meeting sure will glad know know tell very sweet very thoughtful way say think would please good truth lassie wife wife rupert bless happy heart keep know add warmth kiss say please letter ernest roger halbard melton humcroft salop rupert sent leger vissarion land blue mountains july dear cousin rupert hear such glowing account vissarion come see now landowner will understand come altogether pleasure indeed duty first father die shall head family family uncle roger relate member meet fit know family branch seat give time much warning come immediately fact shall arrive soon letter want catch middle trick hear blue mountaineer girl peach n't send hear m come send yacht fiume meet hear sort craft vissarion macskelpie hear say receive queen hope will decent own flesh blood future head house sha n't bring much retinue n't make billionaire old roger can take modest man friday name jenkinson cockney n't too much gold lace diamond-hilted scimitar good chap else ll want very bad wyges ryzed old image rooke come miss mcs chance see attorney man s might pilot fiume old gentleman-by-act-of-parliament mr bingham trent suppose hyphen time tell miss mcs say proud charge shall fiume evening wednesday shall stay europa tell least indecent hotel place know find attendant demon can know case suffer substituted service affectionate cousin ernest roger halbard melton letter admiral rooke gospodar rupert august sir obedience explicit direction meet mr ernest r h melton fiume report exactly occur keep will remember say beg report bring steam-yacht trent fiume arrive morning thursday p.m meet train st peter late arrive just clock begin strike midnight mr melton board valet jenkinson bind say seem very pleased journey express much disappointment see honour await explain direct attend voivode vissarion vladika national council meet plazac would pleasure come meet course reserve room prince wales s suite re d'ungheria wait carriage proprietor provide prince wales stay mr melton take valet box-seat follow stadtwagen luggage arrive find maitre d'hotel stupor concern english nobleman say find fault use language accustom quiet tell stranger probably unused foreign way assure honour faith announce satisfied happy assurance notice promptly put hand headwaiter tell satisfy milor cost urgent business vienna clever man take mr melton s order journey morning ask wish simply say rotten shut door man seem very decent little fellow vain peacock speak cockney accent simply terrible come passage explain own express master mr ernest upset long journey mind wish make uncomfortable explain mind honour wished steam-yacht would ready a.m wait hotel time mr melton care start bring morning wait man jenkinson come tell mr ernest would start ten ask would breakfast board answer would take cafe-complet hotel breakfast board leave ten take electric pinnace trent lie steam road breakfast serve board order presently come bridge command bring man jenkinson see suppose understand command unceremoniously order deck indeed name place much low make sign silence quartermaster wheel release spoke fear make impertinent remark jenkinson join presently say sort explanation master s discourtesy manifestly ashamed amende governor wax morning get sight meleda mr melton send ask land tell wish contrary run vissarion instruction land port wish tell wish stay night place might able see life please add presume think jocular able coach such matter doubtless even old has-been still sort eye pretty girl tell respectfully could knowledge such subject possibly interest young man none say more wait further order receive say suppose sir shall run vissarion run devil reply turn arrive creek vissarion seem much milder less aggressive manner hear detain plazac get fresh use american term again greatly fear would serious misfortune get castle dock julia wife michael master wine know very beautiful mr melton seem much take flatter attention strange gentleman honour s kinsman put stand-offishness most blue mountain woman mr melton forget take arm kiss instantly hubbub mountaineer present draw handjars instant sudden death appear happily man wait michael just arrive quay-wall outrage take place run forward wheel handjar head manifestly intend decapitate mr melton instant sorry say create terribly bad effect mr melton drop knee state panic just good use pause few second time little cockney valet heart man literally burst way forward stand front master boxing attitude call ere come ole lot e ai n't arm honly kiss gal man would want cut somebody s ed cut mine ai n't afride such genuine pluck form fine contrast s craven attitude forgive honour want truth glad englishman too mountaineer recognize spirit salute handjars even michael number turn head little man say fierce whisper buck guv'nor get ll slice ere s mr rooke e ll see time man amenable reason remind mr melton honour s cousin put handjars work ask mr melton follow lead way castle get close great entrance walled courtyard find large number servant gather many mountaineer keep organize guard castle abducting voivodin honour voivode plazac guard time double steward come stand doorway servant stand somewhat mountaineer draw farther side angle courtyard voivodin course inform guest s cousin come come meet old custom blue mountain honour come blue mountains recently occasion illustrate custom voivode voivodin believe dead perhaps live here long may explain old blue mountain house guest come wished honour lady vernacular mistress house call come meet guest door door can conduct pretty ceremony say old kingly day monarch always set much store custom approach honoured guest need royal bend more properly kneel kiss hand explain historian symbolism woman show obedience husband married woman blue mountains always emphasize obedience husband s guest custom always observe large formality young wife receive first time guest especially husband wish honour voivodin course aware mr melton kinsman naturally wished make ceremony honour mark possible show overtly sense husband s worth come courtyard hold course honour entirely individual never extend matter worthy may naturally mr melton know etiquette situation blame take valet see come door forward think rush welcomer such ritual would natural young kinsman wish honour bride host would understandable forgivable occur time think perhaps hear honour s marriage trust will justice young gentleman bear mind consider matter unhappily show such eagerness contrary seem make point show indifference seem see somebody wish make much take consider safe opportunity restore own good opinion must considerably lower episode wine master s wife voivodin thinking doubtless honour add fresh lustre welcome don costume nation now come love accept dress ceremonial honour wear shroud move heart look see appreciate worn such cause mr melton seem care approach begin kneel already knee whilst several yard stop turn speak valet put glass eye look indeed everywhere great lady knee wait bid welcome could see eye such mountaineer range vision grow animosity hope keep such expression know would cause harm honour voivodin look straight face fixed frown indeed seem understand regain time maintain usual dignified calm voivodin may say bear trial wonderfully human being could see degree pain even surprise mr melton stand look long full time regain own attitude calm last seem come knowledge wait saunter leisurely forward much insolence mind insolence intend appear such movement mountaineer begin steal forward close voivodin put hand take put forward finger could hear intake breath man now close move forward too think would close guest happen voivodin still keep splendid self-control raise finger put forward guest same deference hand king bend head kiss duty courtesy now prepare rise put hand pocket pull sovereign offer valet move hand forward pull arm too late sure honour affront intend doubtless think kindness sort usual england tip housekeeper same position affront insult open unmistakable receive mountaineer handjars flash second receive even voivodin face flushing scarlet star eve flame red sprang foot second regain appearance righteous anger pass stoop take hand guest raise know strong hold hers lead doorway say welcome kinsman husband house father presently husband s also grieved duty call time unable here help greet tell honour lesson self-respect see can never forget make flesh quiver old delight heart leap may faithful servant many year experience suggest honour seem present rate know thing report wish sure voivodin will tell gracious self aught would wish know such reticence part must make happiness even own may know desire may time school attitude think adopt send fleet messenger aeroplane here take leave here shortly await arrival sir colin otranto honour s faithful servant rooke janet mackelpie s note august seem very providential rupert home dreadful young man ernest melton arrive possible rupert present would dare conduct badly course hear maid teuta never open lips subject bad enough stupid enough try kiss decent young woman julia really good gold modest own highland lassie think insult teuta little beast would think champion idiot equatorial asylum would know good michael wine master want kill wonder rupert hers would truly thankful present thankful too present make exhibition rupert would little beast might see very dress dear girl wear exceptional account see tell true dignity queen humility receive husband s kinsman lesson woman land must careful let rupert know hear incident later blow young man get safely shall tell mr rooke lord high admiral rooke say must really wonderful man hold check hear must young day bad old morgan panama mr ernest roger halbard melton humcroft salop little know cleft chine also fortunately hear meeting teuta come see get walk arrive teuta s noble example determine too would show good manner circumstance n't know mean think say rupert s position here must great source pride nursery governess say nursemaid first stumble word seem remember turn hair glad say mercy uncle colin here honestly believe would cleave chine narrow escape master ernest morning rupert message send gibraltar say arrive clansman would letter would call otranto case come pilot vissarion uncle tell young cad offer finger mr trent s office course n't let cad see notice doubt arrive young man here still will find will behave sir colin s account alone same later hardly finish writing lookout tower announce teuta rupert call aeroplane sight cross mountain plazac hurry see arrive see aero mr ernest melton come too teuta course seem know instinct rupert come certainly wonderful sight see little aeroplane outspread wing bird flight come sail high mountain head-wind beat time get tower arrival aero begin drop side mountain get measure shelter pace extraordinary could tell course sort pace come look gather idea rate mountain hill seem slide get foot-hill ten mile come swift glide seem throw distance quite close rise little high tower come straight arrow bow glide mooring stop dead rupert pull lever seem turn barrier wind voivode sit rupert must say seem hold bar front even more firmly rupert hold steering-gear alight rupert greet cousin utmost kindness bid welcome vissarion see say meet teuta now may congratulate wish mr melton make long rodomontade beauty presently stumble speech say regard unlucky appear grave-clothes rupert laugh clap shoulder answer pattern frock likely become national dress loyal woman blue mountain know dress mean present will understand meantime take soul nation love honour wear cad reply oh indeed think preparation fancy-dress ball rupert s comment ill-natured speech quite grumpily give advise think such thing whilst part world ernest bury man here much less cad seem strike rupert say manner say silent several second speak m very tire long journey rupert would mrs sent leger mind own room turn man can ask cup tea sandwich rupert s journal august ernest say wish retire wise thing could say suit teuta ground could see dear girl agitate think would quiet worried civil bounder cousin ca n't think else voivode certain matter attend arise meeting council night close see teuta own room say mind dear stay aunt janet to-night very upset nervous offer come cling cried relief supper take voivode come old quarter garden room turn early awaken little dawn come fight monk theophrastos notable runner urgent message letter give rooke caution give hand find wherever might convey personally arrive plazac leave aeroplane turn vissarion read rooke s report ernest melton s abominable conduct more angry can say indeed think could angry always despise too much realize wisdom rooke s advice get anger reacquire self-mastery aeroplane teuta still house tower alone take spin hundred mile feel brace wind quick exhilarate motion restore feel able cope master ernest else chagrinable might come give teuta think good keep silence ernest s affront feel must acknowledge same determine get rid day much old breakfast send word servant come room follow long messenger suit silk pyjama such even solomon glory array close door begin speak listen first amaze disconcert angry cower whip hound feel case speak bumptious ass deliberately insult come effort way mere elemental ignorance fit live silence sight modern caliban deserve pity mercy extend fine feeling tolerance such-like gentleness would deprive world benefit can remember say ernest say ve get quick understand dare say look land barbarian think high-toned refinement throw people here perhaps undoubtedly structure country rough mountain may represent glacial epoch can gather exploit learn small part represent period good deal seem give folk here exhibition playfulness hooligan saurian stage development blue mountain rough come primeval slime even now people aim good manner may rough primitive barbarian elemental will low enough tolerate ethic taste dear cousin life safe here tell yesterday restraint exercise certain offended mountaineer ground own worth would abbreviate head day fascinating presence would restraint scandal new-comer here too new comer able afford scandal kind shall delay going believe dear cousin ernest roger halbard melton humcroft salop inconsolable resolution immediate departure can shut eye wisdom present matter altogether immediately silence will observe hand sake house wherein guest time scandal spread will make alive dead european laughing-stock accordingly anticipate wish order fast steam yacht take ancona port may desire yacht will command captain desmond battleship most determined officer will carry direction may give will insure safety italian territory official will arrange special carriage flushing cabin steamer queenboro man mine will travel train steamer will see may wish way food comfort will provide course understand dear cousin guest arrive london ask rooke accompany meet mistake indeed might danger never contemplate quite unnecessary danger assure happily admiral rooke man strong passion wonderful self-control admiral rooke query admiral admiral certainly reply ordinary admiral many admiral lord high admiral land blue mountain sole control expand navy such man treat valet may mention similar kind occur captain desmond young man probably less self-repression see learn lesson say more subject reason speak sir colin mackelpie come clansman know ernest melton remember episode offer finger old gentleman mr trent s office suspicion aunt janet s upset probably measure rudeness wish speak really impossible young man good country remain here would sort tragedy certain must say feeling considerable relief see yacht steam creek captain desmond bridge cousin quite feeling hour lady come fly creek lord high admiral bridge more splendid soldier-like sir colin mackelpie mr bingham trent also bridge general full enthusiasm regard regiment bring finish training home force number full regiment alone explain arrange regard non-commissioned officer hold question officer suitable opportunity talk matter explain reason certainly simple cogent officer accord different class accustom different standard altogether life living duty pleasure hard deal more difficult obtain use say get lot failure old-crusted way own importance must young man purpose man old experience man course know behave else little see blue mountaineer would n't last long here elsewhere shall start thing here wish here dear boy stay janet shall give almighty help build new nation ally britain will stand least outpost own nation guardian eastern road thing organize here military side strong shall can spare run london few week whilst shall pick lot sort officer want know load shall slowly carefully too man bring will recommend old soldier know know man recommend see work shall dare say army size second none world day may come old country will proud new now m see ready people people now arrangement make comfort clansman woman know good old soldier would see man comfortable look perhaps general most beloved man whole british army alone mr trent evidently wait opportunity come speak marriage teuta seem make immense impression say suddenly suppose quite alone shall interrupt summon man always sentry guard door wherever may give order disturb give fresh order say press important let voivodin miss mackelpie know bring will right quite alone mr trent take slip paper document bag read item slip place document check new will make marriage sign presently copy re-conveyance vissarion estates peter vissarion direct will roger melton report correspondence privy council proceeding follow take last name untie red tape hold bundle hand may later wish examine detail proceedings copy various letter original put safely strong-room course always available case may want present information shall give rough synopsis proceedings refer advisable paper receipt letter instruction regard consent privy council change nationality accordance term roger melton s will put communication clerk privy council inform wish naturalize time land blue mountain letter get summons attend meeting council attend require take necessary document such conceive might advisable produce want lord president inform present meeting council specially summon obedience suggestion king consult personal wish subject president proceed inform officially proceeding privy council altogether confidential make public circumstance gracious enough add circumstance case unique act think advisable enlarge permission matter allow communicate freely principal gentleman settle part world past may again united nation common interest majesty wish mr sent leger feel assure good-will great britain land blue mountains even own personal satisfaction gentleman distinguish lineage such approved personal character own scope connecting-link nation end graciously announce privy council acquiesce request denaturalization will sign patent therefor privy council hold private session matter discuss many bearing content change can harm may service two nation agree grant prayer applicant official council matter form grant hand sir may rest satisfied soon formality will course require formal signing certain document applicant can comply grant patent will obtain make statement formal style old friend more familiar way dear rupert hand very long will freedom require will will liberty take step may necessary naturalize new country may tell way several member council make very complimentary remark regard forbidden give name may tell fact old field-marshal name familiar whole world say serve many place father very valiant soldier glad great britain future benefit father s son friendly land now outpost empire past might again much privy council can more present sign attest document bring can now formally complete settlement vissarion estate must whilst british citizen too will more formal complete document take place short forward day marriage may perhaps necessary advisable later naturalize here shall make new will strict accordance local law teuta sent leger s diary august journey to-day simply glorious wait take more week rupert want weather suitable wait new aeroplane come home more twice big big now none could take party rupert want hear aero come whitby send leeds direct cable unship otranto whence take here want come think say brindisi too busy place keep quiet secret want very dark indeed work new radium engine find radium own hill obsess idea aerial navy protection to-day s experience think right want survey whole country glimpse general scheme defence might put hand aero big enough take party fast enough rapidly addition rupert father sir colin lord high admiral rooke give splendid old fellow full title military naval expert scientific apparatus various kind also camera range-finder could mark map require rupert course drive act assistant father become accustom aerial travel take seat centre rupert thoughtfully prepare very little motion must say amaze see way splendid old soldier sir colin bear never aeroplane same calm rock height motion trouble indeed seem enjoy time admiral expert case sure would unconcerned just crab rupert tell leave just daylight run south get east ilsin keep slightly border-line north east run make occasional loop inland mountain again get farthest point north begin much slow sir colin explain rest would comparatively plain-sailing way defence foreign power turk must attack seaward would examine seaboard very carefully conjunction admiral advice sea defence would invaluable rupert fine could help admire sit work lever make great machine obey touch wrap work n't believe whilst work think even is splendid get just sun drop calabrian mountain quite wonderful horizon change sail high aeroplane rupert teach manage fit will give specially build think too good work least get good idea journey to-day mine war peace think see way shall able develop country wonderful way shall talk idea rupert to-night alone meantime sir colin admiral rooke will think plan individually to-morrow morning day too idea rupert father may decide rupert s journal continued august meeting subject national defence hold afternoon five permission voivode two fighting-men naval military bring teuta sit quite quietly never make remark kind defence business sir colin admiral rooke perfect agreement immediate step take defence first instance seaboard properly fortify necessary place navy largely strengthen get thus ask rooke tell navy increase already hand explain find small battleship lady excellent type coast defence act home water size take cover necessary many place own shore order nine same pattern first four already hand proceed great expedition general supplement say big gun could use point judiciously choose seaboard short length very great quantity armament would require can say big gun most perfect kind accomplish use land battery most up-to-date pattern serious proposition deal defence harbour quite undeveloped know blue mouth aerial journey sea admiral rooke lady land vladika bear shore know inch worth fortify fortify port peerless mediterranean sea navy world might ride land-locked even hide view seaward mountain enclose absolute protection addition can assail own territory course voivode understand say mean land blue mountains safety well-being alone concerned ship anchor road blue mouth would need sufficient length cable magnificent depth proper gun properly place steep cliff north south entrance rock islet armour arm will necessary mouth will impregnable depend aim entrance alone certain salient point mark map armour-plated sunken fort earthwork establish cover fort hillside course final summit protect thus could resist attack side side sea land port will mean wealth strength nation will properly protect soon utmost secrecy observe become matter international concern here rooke smite table hard god true dream own life many year silence follow sweet gentle voice teuta come clear bell may say word embolden sir colin speak splendidly lord high admiral hesitate mention dreaming too dream day-dream come flash less dream hang aeroplane blue mouth seem instant see beautiful spot will time typical sir colin say wealth strength nation mart world whence will come barter great wealth blue mountain wealth undeveloped day hand may begin use very port mountain valley clothe tree splendid growth virgin forest priceless worth hard wood kind superior world rock hide vast mineral wealth many kind look report geological export commission investigation husband organize soon come live here accord whole mountain range simply teem vast quantity mineral more precious industry gold silver commerce indeed gold altogether lack mineral work harbour place make secure attempt foreign aggression must try find way bring wealth wood ore sea perhaps may begin great prosperity land dreamt stop vibrating choke emotion move thrill core enthusiasm all-sweeping influence find own imagination expand experience speak way can see whilst dear voivodin speak way seem clear see blue mouth deep heart cliff opening great tunnel run upward steep slope debouch first plateau range encompass cliff thither come various rail steep gradient timber-shoots cable-rails aerial cable precipitate tube wealth ground land mountain tower cloud transport sea shall easy little cost machinery establish much weight downward car main tunnel port shall return upward cost can mountain head water good control will allow endless hydraulic power whole port mechanism town will grow can work work can put hand soon place shall perfectly survey engineering plan get ready can start main tunnel work sea-level cost transport material will nil work can whilst fort build time need lose may add word national defence old honour young nation place great powers must show courage energy young nation empire air win make bid mountain lofty shall initial power attack defence can chosen spot cloud depot war aeroplane can descend smite enemy quickly land sea shall hope live peace woe drive war doubt vissarions warlike race speak teuta take hand hold hard old voivode eye blaze rise stand take two old fighting-men land sea stand salute beginning ultimately become national committee defence development perhaps great plan future mind time come utterance seem advisable necessary utmost discretion observe little group event present seem new uneasiness blue mountain constant meeting member council formal meeting council such last present constant come mountaineer always group small large teuta very much aeroplane notice somehow voivode leave say word subject voivode notice say silent teuta ask sir colin notice work engage plan defence blue mouth old scientific training engineer enormous experience war siege nearly fifty year send military representative great war seem become direct point certainly plan wonderful way consult rooke hourly maritime side question lord high admiral watcher life very few important point escape can add greatly wisdom defensive construction notice think keep resolute silence movement can guess uneasiness abduction teuta voivode even more pronounced uneasiness found suspicion positive thing definite meaning sort shall suppose know good time meantime work happily whole blue mouth mountain own property portion acquire long uncle roger exclusive vissarion estate ask voivode allow transfer sternly refuse forbid quite peremptorily open subject again enough already say allow feel mean think would wife s father suffer feeling long life try live honour bow say more matter rest take own course survey make head tunnel harbour begin book viii flashing handjar private memorandum meet various member national council held state house blue mountains plazac monday august written cristoferos scribe council instruction present private meeting various member national council assemble council hall state house plazac preliminary decide unanimously now hereafter name present mention official appoint purpose meeting designate office name withhold proceeding assume shape general conversation quite informal record nett outcome unanimous expression opinion time long contemplate very many person nation now come constitution machinery state change present form ruling irregular council sufficient method more accord spirit time adopt end constitutional monarchy such holding great britain seem adapt finally decide member council make personal canvass district talk matter elector bring meeting amend meeting postpone week september nd opinion wish receive separate individual appoint king case new idea prove grateful nation discuss consensus opinion entirely effect voivode peter vissarion would accept high office appoint urge daughter voivodin teuta now marry englishman rupert sent leger call generally mountaineer gospodar rupert successor follow voivode god call would hand successor worthy way succeed illustrious post urge several speaker general acquiescence already mr sent leger s service state such would worthy person begin new dynasty now ally voivode peter vissarion become elder bear nation receive first honour same continued adjourned meeting certain member national council resume hall state house plazac monday september nd motion same chairman appoint rule regard record renew report make various member council turn accord state roll district represent report unanimously favour new constitution report councillor utmost enthusiasm mark case suggestion voivode peter vissarion first king crown new constitution remainder settle gospodar rupert mountaineer would receive lawful name alternative say would rupert nation matter satisfactorily settle decide formal meeting national council hold state house plazac week to-day voivode peter vissarion ask state house readiness attend also decide instruction give high court national law prepare ready skeleton form rescript new constitution adopt same found constitution procedure great britain same may applicable traditional idea free government land blue mountain unanimous vote private irregular meeting various national councillors dissolve record first meet national council land blue mountains held plazac monday september th consider adoption new constitution give permanent effect same decide kept monk cristoferos scribe national council adjourned meeting duly take place arrange full attendance member council vladika archbishop archimandrite spazac ispazar domitan astrag chancellor lord exchequer president high court national law president council justice such high official customary summon meeting national council occasion great importance name present will find full report wherein give ipsissima verba various utterance make consideration question discuss same take shorthand humble scribe precis make convenience member council voivode peter vissarion obedient request council attendance state house wait chamber high officer such time ask come council president put national council matter new constitution outline heading draw high court national law constitution formally accept nem con national council behalf people propose crown offer voivode peter vissarion remainder gospodar rupert legally rupert sent leger husband child voivodin teuta also receive enthusiasm pass nem con thereupon president council archbishop vladika act deputation pray attention voivode peter vassarion voivode enter whole council official stand few second wait respectful silence head bow common impulse word speak signal give draw handjars stand attention point raise edge handjars front voivode stand very still seem much move control admirably time seem lose self-control again strange simultaneity present raise handjars high shout hail peter king lower point touch ground again stand bow head quite master voivode peter vissarion speak can brother sufficiently thank people blue mountains honour day very truth possible pray consider measure gratitude greatness own heart such honour offer contemplate man mind wholesome sanity rule even dream fervent imagination great pray man heart mind own extend further measure generosity little time think shall want long even already blaze honour fresh see cool shadow duty substance hardly visible give hour solitude hour most prolong session unduly may less time will serve case promise can see just fit issue thought shall return president council look see everywhere bow head acquiescence speak reverent gravity shall wait patience time will may god rule worthy heart guide will silence voivode pass hall seat window could watch measured step pass hill rise state house disappear shadow forest work claim wish record proceeding whilst fresh mind silence dead council wait man challenging opinion neighbour even glance full hour elapse voivode come again council move slow stately gravity always wont age begin hamper movement youth notable member council stand uncover remain make announcement conclusion speak slowly answer value record land race write word uttered leave here space description comment space fill lord national council archbishop vladika lords council justice national law archimandrites brother leave hold solitude forest counsel god gracious wisdom lead thinking conclusion first moment knowledge intent presage heart brothers know else long life spend vain heart mind nation experience life handjar shrink exercise behalf ripe judgment same combat own ambition ten century race fail duty age man time trust hand ancestor kingship even now child trust would base betray trust even small tittle would take honour crown tender long more worthy wear were none place hand yield blind obedience desire such dear already own deed now doubly dear son daughter s love young old strong brave true day usefulness strength bravery long contemplate crown late year quiet life monastery can still watch whirl world behalf counsellor young man more active mind brothers enter stir time can see sign come north south old order new clash lie opposing force true turk war thousand year fade insignificance north conquest spring crept balkan man mighty composite power march steady come fortify step way now hard already begin swallow region help win dominion mahound austrian very gate beaten irredentist italy enmesh great powers europe seem moment impregnable foe stature hope uniting balkan force turn masterly front north west south east task old hand undertake hand must young supple brain subtle heart strong whomsoever would dare such accomplishment accept crown would postpone must ultimately avail would darkness close daughter queen consort first king new dynasty know man record learn already willing king follow begin come great nation wherein principle freedom vital principle quicken thing nation more show friendliness doubtless very fact englishman would become king could carry government spirit custom make own country great would much restore old friendship even create new would time trouble bring british fleet water british bayonet support own handjars own knowledge unannounced rupert sent leger already obtain patent sign king england allow denaturalize england can apply naturalization here know also bring hither vast fortune aid begin strengthen hand war case sad eventuality arise witness late order build nine warship class already such effective service overthrow turk pirate may undertake defence blue mouth own cost way will make strong gibraltar secure use austrian may apply vast force already gather bocche di cattaro already found aerial station high peak use war aeroplane build such man make nation great right sure hand splendid land noble freedom-loving people will flourish become power world brother let nation history future dear ask give husband daughter honour would confer can speak shall suffer dignity were indeed king daughter would princess world will shall companion queen great king race mine shall flourish lustre new dynasty account brother sake dear land blue mountain make gospodar rupert prove king make happy retirement cloister voivode cease speak still remain silent standing mistake acquiescence most generous prayer president council interpret general wish say lord national council archbishop vladika lords council justice national law archimandrites present agree prepare leisure fitting reply voivode peter historic house vissarion state agreement wish unanimous answer shall ask gospodar rupert house sent leger ally marriage voivodin teuta daughter child voivode peter vissarion come hither to-morrow confer crown kingship land blue mountain again come answer time ring sound gigantic trumpet handjars flash session adjourn space day same continued september national council meet to-day voivode peter vissarion sit first presence hardly noticeable necessary preliminary request presence gospodar rupert mr rupert sent leger report wait chamber high officer accompany hall deputation send conduct make appearance doorway councillor stand burst enthusiasm handjars flash instant stand silent lift hand indicate wish speak soon recognize silence fall assembly speak pray may voivodin teuta vissarion accompany hither appear hear wish immediate enthusiastic acquiescence bow thanks retire conduct appearance receive ovation similar give gospodar rupert bow dignified sweetness husband conduct top hall president come escort meantime chair place prepare gospodar two sit president make formal statement convey gospodar rupert wish council behalf nation offer crown kingship land blue mountain message couch same word use previous day make offer voivode peter vissarion differ meet special circumstance gospodar rupert listen grave silence whole thing manifestly quite new preserve self-control wonderful circumstance make aware previous offer voivode declare wish latter rise speak stillness hall commence few broken word thanks grow suddenly strangely calm can even attempt make fitting reply know contemplate join great honour dear wife voivodin teuta vissarion splendidly prove worthiness hold place government land fain would interrupt voivodin stand hold left arm say president lords think want respect wife husband blue mountain hold dear venture interrupt lord here merely wife voivodin vissarion memory noble woman noble line feel constrain great duty woman vissarion history century never put forward rivalry lord know own dear lord will forgive wife err speak council nation ground tongue lord fear know too old history land kingship existent rule law masculine supremacy century become know lex salica lord council blue mountain wife blue mountain wife young blood forty generation loyal woman vein would ill become husband honour wife man would honour take part change ancient custom hold honour thousand year glory blue mountain womanhood example such would age self-seeking woman nation seek forget womanhood struggle vie equality man man blue mountain speak woman say hold great price glory man companion happiness wife completion life mother child share glory theirs pray man blue mountains let wife land equal domestic happiness woman s sphere priceless honour may vouchsafe worthy able bear exemplar woman s rectitude low modest graceful bow sit doubt reception renunciation queenly dignity more honour quick fierce shout arise unanimous upward swing handjars wear crown could adorn head woman spontaneous action gospodar rupert source joy fit corollary rise foot take wife arm kiss sit chair close bashfully hold hand pair lover rupert arise rupert now less name lip people henceforth intense earnestness seem glow face say simply can say way now obedient wish raise handjar hold kiss hilt say hereby swear honest just god help such king would wish strength give amen end business session council show unmeasured delight again again handjars flash cheer rise three time three british fashion rupert tell must write king rupert formal crowning ordain wednesday october th teuta withdraw voivode peter vissarion president council confer committee president high court national law justice formality observe crowning king formal notification give foreign powers proceeding keep night london messenger coronation festivity blue mountains special correspondent plazac october sit poorly-equipped luncheon-table board austro-orient liner franz joseph mourn heart may say incidentally portion internal economy comfort gastronomic luxury king emperor hotel trieste brief comparison menu to-day s lunch yesterday s will afford reader striking object-lesson trieste steamer eggs cocotte scrambled egg toast stewed chicken paprika cold chicken devilled slice westphalian cold ham ham boil wine tunny fish pickle bismarck herring rice burst cream stewed apple guava jelly swiss cheese consequence yesterday happy look forward good night s sleep come to-day dull heavy also restless convince sleeping-time liver will own way journey ragusa thence plazac writ large pigment misery least human heart let silence fall such wise can justice mercy join hand plazac miserable place decent hotel perhaps account new king rupert erect alleged convenience guest press series large temporary hotel such evidence st louis exposition here guest give room somewhat nature crib rowton house first night able speak experience suffering prisoner third class bind say dining reception room uncomfortably plain adequate temporary use happily shall endure many more meal here to-morrow dine king state house cuisine control cordon bleu gaston faux pa long control gastronomic might say gastonomic destiny rois diamants place vendome may think look forward bed hungry indeed anticipation form survey meagre sleep accommodation realize dinnertime to-night intense astonishment excellent dinner serve sure cold dish predominate thing always find bad s liver just finish king nominate come quite informal way bid hearty welcome ask drink glass wine excellent sweet glass cliquot king rupert nominate ask resume seat walk table now again recognize journalistic friend meet early life day adventure man speak seem vastly pleased probably pretty bad form call glad previously meet same casual way save feel humiliation patronize public way prospective king court sense bear writer profession barrister-at-law satisfy county gentleman heir historic estate ancient county salop can boast large population land blue mountain editorial note must ask reader pardon report yesterday s paper send plazac writer regular staff ask allow write report kinsman king rupert blue mountains would position obtain special information facility description put read paper cable recall cable also case obey ejectment effect forthwith also cable mr mordred booth well-known correspondent knowledge plazac own purpose send full proper details take reader will prefer graphic account ceremony farrago cheap menu comment own liver belittling englishman such noble character achievements rise nation choose king own nation love honour shall course mention abortive correspondent s name compel thereto future utterance london messenger coronation king rupert blue mountains special correspondent mordred booth plazac october plazac boast cathedral church sufficient dimension coronation ceremony adequate scale decide national council consent king hold old church st sava vissarion former home queen accordingly arrangement make bring thither warship morning coronation whole nation s guest st sava s religious ceremony would take place would banquet castle vissarion guest would return warship plazac would hold call here national coronation land blue mountain customary old day king two ceremony carry official head national church greek church people ritual adopt much same basis germanic folk-moot blue mountains nation strangely loyal tendency thousand year to-day course possible altered condition thing church st sava very old very beautiful build manner old greek church full monument bygone worthy blue mountain course ceremony hold to-day can compare splendour certain ceremonial instance coronation penultimate czar moscow alfonso xii madrid carlos lisbon church arrange much fashion westminster abbey coronation king edward vii course many person present much individual splendour indeed number present officially concern press world very few most striking figure present king rupert seven foot high magnificent man queen consort teuta sit front small gallery erect purpose just opposite throne strikingly beautiful woman tall finely-formed jet-black hair eye black diamond unique quality star seem take varied colour accord strong emotion even beauty star eye draw first glance detail show scrutiny afar attractive point dress surely never woman queen peasant wear such costume festive occasion dress white shroud hear story strange costume shall later send procession enter church great western door national song blue mountains guide foot darkness jehovah sing unseen choir organ supplement martial instrument join archbishop robe readiness altar close stand archimandrite four great monastery vladika stand front member national council little side body group high official president council national law justice chancellor etc splendid robe great antiquity high marshall force lord high admiral ready ceremonial act coronation archbishop raise hand music cease turn face queen thereon stand king draw handjar salute blue mountain fashion point raise high possible drop touch ground man church ecclesiastic wear handjar follow king interval second weapon flash symbolic touching truly royal salute lead king handjar mighty blade hold high hand man stature overtowered church inspiriting sight see will forget noble flashing blade thousand-year-old salute coronation short simple impressive rupert knelt whilst archbishop short fervent prayer place head bronze crown first king blue mountains peter hand vladika bring national treasury procession high officer blessing new king queen teuta conclude ceremony rupert s first act rise knee draw handjar salute people ceremony st sava procession reform take way castle vissarion distance picturesque creek bound side noble cliff vast height king lead way queen walking hold hand castle vissarion great antiquity picturesque belief send later special article description coronation feast call menu hold great hall noble proportion enclose copy menu reader may wish know detail such feast part world feature banquet specially noticeable national official guest king queen wait serve king queen person rest guest include press serve king s household servant none cult visible lady gentleman court toast give king standing land blue mountains may duty land love drinking mighty handjar flash again instant table blue mountaineer sit ring flashing steel may add parenthetically handjar essentially national weapon know blue mountaineer take bed certainly wear everywhere else drawing seem emphasize national life embark again warship huge steel-plated dreadnought date particular armoured yacht most complete way unique speed king queen lord council various high ecclesiastic great official yacht lord high admiral man remarkably masterful physiognomy steer rest present coronation come warship latter fast yacht show heel way king s party wait dock blue mouth new cable-line take state house plazac here procession reform wind way bare hill immediate vicinity king queen king still wear ancient bronze crown archbishop invest st sava s archbishop vladika four archimandrite stand top hill king queen course front courteous young gentleman accredit beginning day guest attend explain national oppose religious ceremony vladika official representative laity take command here ecclesiastic put prominently forward simply courtesy obedience wish people greatly beloved commence unique ceremony indeed might find place western country could see mass man roughly group uniform national costume arm handjar front group body stand national councillor district distinguishable official robe chain seventeen body unequal number predominate enormously indeed might expect mountainous country present tell hundred thousand man can judge long experience look great body man estimate just little surprised see many population blue mountain never accredit book geography large make inquiry frontier guard time maintain tell woman mainly same also male guard cover whole frontier seaward man six woman whole line unbroken sir must bear mind blue mountain woman train arm man ay could give good account too foe assail history show woman can defence tell turkish population would big to-day woman frontier fight old defence home wonder nation keep freedom thousand year say signal give president national council division move forwards ordinary movement intense rush make elan vigour hardy highly-trained man come merely double deliver attack handjar hand rush forward can compare rush artillery charge attack massed cavalry battalion fortune see former magenta latter sadowa know such illustration mean may also say see relief column roberts organize rush town way relieve mafeking delight see inspire progress fly army way relieve comrade need tell rush armed man can speed simply desperate run hill circle left make ring topmost plateau stand king ring complete stream lap whole tally exhaust meantime division follow leader join close end first come unbroken line circled circled hill seem endless array whole slope mass move man dark colour countless glittering point everywhere whole division thus surround king moment s hush silence still seem nature stand still also look afraid breathe suddenly could see fugleman word command handjars mighty array man flash upward thunder peal national cry blue mountain duty cry strange subsidence make onlooker rub eye seem whole mass fight man partially sink ground splendid truth burst whole nation kneel foot choose king stand upright moment silence king rupert take crown hold left hand hold great handjar high right cry voice strong come ring serried mass trumpet freedom nation freedom dedicate swear say too sink knee whilst instinctively uncover silence follow last several second sign act instinctively whole body stand thereupon execute movement experience soldier war never see equal russian royal guard salute czar coronation impi cetewayo s zulus whirling opening kraal second two whole mass seem writhe shudder lo whole district division mass again completeness councillor king division radiate outwards hill wedge complete ceremony break unit later tell official friend king s last movement oath sink knee innovation own can say future time take precedent make important part patriotic coronation ceremony blue mountaineer will prove much more stupid people seem present conclusion coronation festivity time unalloyed joy banquet give king queen nation guest nation include royal party unique ceremony fancy picnic-party hundred thousand person nearly man must make vast elaborate preparation ramify whole nation section bring provision sufficient own consumption addition several special dish guest-tables contribution section consume own member evidently part scheme derive common stock feeling brotherhood common property preserve monumental fashion guest-tables table see bulk feasters sit ground table bring forward man such thing domestic service know day wood close hand chair place readiness linen crockery use send purpose household town village flower pluck mountain early morning child gold silver plate use adornment supply church dish guest-tables serve man section turn whole array seem spread atmosphere joyousness peace brotherhood would impossible adequately describe amazing scene whole nation splendid man surround new king queen love honour serve scatter vast crowd group musician choose space cover titanic picnic vast few spot could hear music proceeding different quarter dinner sit smoke music become vocal instrumental indeed presently hear sound instrument know few word balkan could follow meaning song gather legendary historical could understand inform tutelary young friend stay whole memorable day listen history land blue mountain ballad form somewhere vast concourse notable record ten century tell eager ear now late day slowly sun drop calabrian mountain glamorous twilight steal immediate scene seem notice come dark steal unspeakable mystery long sit still clatter many tongue become still witchery scene low sun sink ruddiness afterglow lit expanse rosy light fail turn night shut quickly last could just discern face close simultaneous movement begin light begin flash place hillside first seem tiny glow-worms see summer wood degree grow space set little circle light turn grow grow number strength flames begin leap pile wood torch light hold high music begin again softly first loud musician begin gather centre sit king queen music wild semi-barbaric full sweet melody somehow seem bring distant past accord strength imagination volume knowledge see episode phase bygone history come wonderful rhythmic choric force time keep make impossible sit still invitation dance such never hear nation time light begin gather more mountaineer take same formation crowning royal party sit level mead crisp short grass might call ring nation form music grow loud mountaineer lit torch already light whole rise hillside glory light queen rise king instant rise man step forward carry chair throne queen give king hand seem privilege wife distinguish woman foot take time music move centre ring dance thing remember win haunt memory strange day first king queen dance alone begin stately movement music quicken foot keep time swing body movement keep grow more more ecstatic beat true balkan fashion dance become very agony passionate movement point music slow again mountaineer begin join dance first slowly join vladika high priest lead everywhere whole vast crowd begin dance earth seem shake light quiver flicker blaze again rise fall hundred thousand man hold torch rise fall rhythm dance quicker quicker grow music fast grow rush pound foot whole nation seem now ecstasy stand vladika midst final wildness see draw belt short thin flute put lip blow single note fierce sharp note pierce volume sound more surely would thunder cannon-shot instant everywhere man put torch foot complete immediate darkness fire now fall low evidently tread measure dance music still keep rhythmic beat slow little little beat pointed emphasize clapping hand first few spread present beat hand slow music darkness last little look notice faint light begin steal hill moon rise again come note vladika s flute single note sweet subtle can compare note nightingale vastly increase power too win thunder hand-clap second sound ceased sudden stillness darkness impressive could hear heart beat come darkness most beautiful impressive sound hear mighty concourse fugleman sort begin low fervent voice sing national anthem first low tone convey idea mighty assembly violinist play mute gradually rise air seem throb quiver syllable word speak unison vast throng clearly enunciate speak single voice guide foot darkness jehovah anthem sing full heart remain mind last perfection perfect day ashamed own make weep child indeed can write now would unman early morning whilst mountain still grey blue cable-line take blue mouth embark king s yacht lady take adriatic pace hitherto consider impossible king queen come landing see stand right-hand side red-carpeted gangway shake hand guest board instant last passenger step deck gangway withdraw lord high admiral stand bridge raise hand sweep mouth gulf course hat cheer frantically can truly say king rupert queen teuta wish find blue mountain colony diplomatist journalist guest great occasion will volunteer man think old hempetch doyen english-speaking journalist voice sentiment say may god bless theirs grace happiness send prosperity land rule think king queen hear cheer turn look fly ship again book ix balka rupert s journal continued longe intervallo february long even think journal hardly know begin always hear married man pretty busy man become new life happiness undreamt know life idea king business never leave moment bad teuta people condemn king single month life capacity would form opinion different hold might useful professor kingship anarchist college found glad say teuta splendid health very lately practically give own aeroplane know great sacrifice make just become expert say here good driver blue mountain world make form movement own find pitch-blende pocket great tunnel discover simple process extract radium leap bound first teuta tell would aero more think wise drive aeroplane try work hard nerve learn reason caution usual young wife three month morning tell would sail air even could risk mean risk aunt janet know mean counsel strongly stick resolution few month air-sailing alone public work begin immediately coronation strong begin very begin elaborate system first thing adequately fortify blue mouth whilst fortification construct keep warship gulf point safety reach make ship sentry-go coast whilst train man service sea plan take degree young man teach wise end whole population shall train sea land teach airship service too will home element fire course become necessity shall tackle too start great tunnel farthest inland point blue mouth run east angle degree complete would right first line hill come plateau plazac plateau very wide mile most second tunnel begin eastern side new tunnel small angle pierce second hill mountain time come east side will tap real productive belt here hardwood-trees fine great mineral deposit find plateau enormous length run north arid south great bulk central mountain time put circular railway can bring merely nominal cost sort material level build great factory war material tunnel mountain great deposit coal run truck level can get perfect ventilation little cost labour already mine coal consume own confines can wish year export largely great slope tunnel give necessary aid specific gravity carry endless water-supply great tube way also can wish hydraulic power european asiatic nation begin reduce war preparation take disbanded workman agent already productive staff skilled workman large anywhere else world think fortunate able get ahead fast preparation war manufacture great powers call know measure present production would immediately try take active measure such case fight would delay can year untroubled shall war material concern able defy nation world time may come peacefully building machinery complete can prepare war-stores implement whole balkan nation dream shall know good time meantime cannon foundry build active already begin turn finish work course first gun very large good big gun especially siege-guns will come later great extension complete boring wire-winding machine work order can merrily suppose time whole upper plateau will manufacturing town rate plenty raw material hand haematite mine seem inexhaustible raising ore cheap easy mean extraordinary water-power coal come plateau own gravity cable-line natural advantage exist hardly anywhere else world certainly here bird s eye view blue mouth aeroplane teuta see vision future vain aeroplane work splendid output aeroplane large visible product mistaking already large respectable aerial fleet factory explosive course bare valley accidental effect minimize too radium work wherein unknown danger may lurk turbine tunnel give power want present later new tunnel call water tunnel already begin complete available power will immense work bring shipping great hope future much material prosperity come large life great hope stress organize found great work practically self-supporting largely productive anxiety way national expenditure minimize more able give unhampered attention matter even more national importance ultimate development immediate strength country must depend subject great balkan federation turn long dream teuta s life also present archimandrite plazac father last touch journal take holy life will church monk people appoint great office retirement petrof vlastimir such federation long air see inevitableness first modern aggression dual nation interpret past history regard italy point necessity such protective measure now servia bulgaria use blind cover real movement incorporate establish province turkish entrust temporary protection treaty berlin would seem montenegro deprive time hope regain bocche di cattaro century won hold point sword great power wrong conviction hand neighbouring goliath sandjack novi-bazar threaten fate seem already overtake bosnia herzegovina gallant little montenegro already shut sea octopus-like grip dalmatia crouch western shore turkey dwindle ineptitude greece byword albania nation still nominally subject such unimpaired virility great possibility future imperative must happen balkan race devour piecemeal northern neighbour end ultimate protection find most willing make defensive alliance true defence consist judicious attack doubt alliance base must ultimately become purpose albania most difficult win scheme own complication suzerain combine pride suspiciousness people make approach matter extreme caution possible could induce ruler see matter great pride valour magnitude northern advance unchecked must ultimately overwhelm own map-making nervous work could shut eye fact german lust enlargement lie austria s advance time expansion dominant idea three great powers central europe russia eastward hope gather rich north-eastern province china ultimately dominate whole northern europe asia gulf finland yellow sea germany wish link north sea mediterranean own territory thus stand flawless barrier europe north south nature terminate headship empire-kingdom natural heir would creep southward german-speaking province thus austria course keep ignorance neighbour s ultimate aim extend south bar western movement rise irredentist party italy consequently withdraw frontier carinthia carniola istria own dream new map make balka balkan federation take ultimately south line draw isle serpents aquileia would must difficulty carry such scheme course involve austria give dalmatia istria sclavonia part croatia hungarian banat contrary might look century peace south would make peace strongly state impinge would find worth make considerable sacrifice effect own integer would offer lasting settlement interest present conflict share new world-power integer would absolutely self-governing independent united purpose mutual good despair even turkey greece recognize benefit safety would ensue destruction even minimize individuality would sooner later come federation matter already advance month various ruler state involve secret informal meeting doubtless large plan further action will evolve will anxious time zone matter settle case manufacture war material will settle way rupert s journal continued march breathe more freely meeting take place here vissarion nominal cause meeting hunting-party blue mountain formal affair chancellor secretary state diplomatist sort present headquarters real hunting-party good sportsman plenty game lot beater organize properly effective tally result think enjoy matter sport political result absolute unanimity purpose intention could possible cause complaint decide pacific suggestion even war revolt conflict purpose kind exactly year pursue own individual object just present see own household order prevail suppose effective keep good working order present adequate possibility make simply protective defensive understand hulking stranger undertake interfere domestic concern shall unite instant keep thing wish remain shall ready alfred s maxim peace shall more exemplified meantime factory shall work overtime own mountain output shall general good special community bill settle amicably can hardly difference opinion will consumer surplus product producer produce first limited market ring undertake guard own frontier sea land able good warehouse blue mountain require participation market world especially european market market inactive good shall duly deliver purchaser arrange much purely mercantile aspect voivodin janet mackelpie s note may rupert begin neglect journal make king too find tendency leave write people thing shall content leave little rupert baby rupert teuta much too precious thing speak love quite independent fact will natural course king promise teuta shall put record first king sent leger dynasty relate royal highness crown prince shall appear hand own depute matter dear little prince arrive punctually perfect condition angel carry evidently take great care leave give dower good dear father mother say own private opinion bear king know fear think more else dear little self thing show truly royal nature know teuta read hold warning finger say aunt janet dear true dear king angel must n't too much just book rupert little man can shall call corollary mention here book teuta s idea little rupert come control wonderfully think circumstance could see would help quiet occupation would interest tire look permission course rupert s old letter diary journal report keep absence adventure first little afraid might harm time get excite thing caution here again come wonderful self-control think most soothing argument use point dear boy come danger safely actually strong nobler read whole matter several time practically new too get nearly excited know much long come conclusion particular volume would select matter enough rupert s work make lot volume ambitious literary project day publish edition luxe whole collect work will rare showing work king future may serve sort backbone personal history by-and-by come part ask question interested teuta s work really bind body soul beautiful wife wonder take full confidence promise would help could give use late journal such letter paper keep privately say would make condition use own word two dear woman editor must promise put exactly write will fake wish foolish egotistical tone affection write sincerity fault must hide history must true history even give promise also say sir edward bingham trent bart now sure matter would write ask send such also say mr ernest roger halbard melton humcroft salop always give name address full way show contempt would sure relevant matter would write subject chancellor write most grandiloquent style mr e r h melton h s reply return post letter document speak humcroft salop may dear cousin king rupert honour request make behalf lord high chancellor kingdom make literary contribution volume cousin queen teuta help former governess miss mackelpie compiling willing naturally wish work contemporary record make head house melton connect distaff side natural ambition enough even part barbarian perhaps semi-barbarian king head house deny such coveted privilege perhaps may know now head house father die three day offer mother use dower house incumbency indeed entitle marriage settlement prefer live seat carfax kent morning funeral let use manuscript make stipulation expect rigidly adhere write put book extenso wish record mine garble suit end ostensible may honour house burke dare say notice dear rupert compiler family history often jealousy alter matter allow use suit own purpose minister own vanity think right tell certify copy make petter galpin law stationer shall able verify stipulation honourably observe book naturally valuable carefully pack shall forward sir edward bingham trent baronet now heaven save mark attorney please see return proper order publish man class apt advertise fact distinction take notice would bring ms stay sport lot subject suppose call such bounder gentleman s life hardly safe never meet poor appreciation joke way teuta hear hatching business hope kid right word ear n't get cocky old son open godfathership think hedda course godfather godmother mark n't want boost whole lot savvy kiss teuta kid must boy here bit later presentable learn nuisance will good see real first-class english country house humcroft person accustom rough way meagre live luxury will make memory will serve time example aim shall write again soon n't hesitate ask favour may able confer long affectionate cousin ernest roger halbard melton extract letter e bingham trent queen teuta blue mountains think good way serve appalling cad would take word put literary contribution full make attest copy record call save trouble send book afraid see word own writing will believe else pen seriously document incriminate sure must forget write even such dull dog could never make public such thing knowingly such nature revenge case officer revenge ipsissima verba rupert s journal continued february now train czar russia ask sclavs meet referee balkan settlement decline ground inference interested party unanimously agree balkan ruler western king ask arbitrate concern perfect confidence wisdom justice wish graciously assent matter now more six month hand take endless trouble obtain full information now inform chancellor decision ready will communicate soon possible hunting-party vissarion week teuta look forward extraordinary interest hope present brother balkan little son eager know endorse mother-approval rupert s journal continued april arbitrator s decision communicate chancellor western king bring special act friendliness meet enthusiastic approval premier remain progress hunting-party most joyous occasion know good heart future balkan race now assure strife internal external thousand year cease look hope long happy time chancellor bring message grace courtliness friendliness spokesman party ask might convey request majesty would honour attend ceremony make know formally balkan settlement answer king authorize say would such wish gladly come come would attend fleet escort chancellor also tell might possible nationality represent such great occasion ambassador even fleet monarch might able attend hint might put matter train evidently take grant several matter rest possibly choose make confidence bear stranger talk grow more enthusiastic finally say king take lead doubtless nation earth friendly would take part ceremony likely turn practically international ceremony unique kind teuta will love shall can janet mackelpie s note june dear teuta full forthcoming celebration balkan federation take place day month must say ceremony attain such dimension begin sort vague fear kind seem uncanny rupert work unceasingly time week past seem day night aeroplane country arrange matter see arrange uncle colin always too admiral rooke now teuta begin rupert girl simply fearless just rupert seem anxious little rupert shall same indeed same few morning rupert teuta start just dawn top castle little rupert always awake early bright bee hold arm mother lean kiss good-bye hold arm way say plainly speak take look appealingly rupert nod say right take darling will learn day sooner baby look eagerly same question eye sometimes eye kitten puppy course eager soul see leap mother s arm think expect come take little leather dress margareta nurse flush pride begin wrap teuta hold arm step aeroplane take place centre rupert young man crown prince s guard raise cheer rupert pull lever glide dawn crown prince s guard establish mountaineer day birth ten big most powerful clever young man nation choose swear very impressive ceremony guard young prince arrange order matter generally two least always place sight vow last life harm come course teuta understand rupert young man person most privilege whole castle dear boy fond respect simply idolize baby morning little rupert time appoint sleeping mother s arm think place would state remonstrance whole royal family dangerous position blue mountains danger fear think indeed can hardly terminology really think child enjoy even more parent just little bird find use wing bless find even study court ritual little many nationality represent ceremony balkan settlement many king prince notability kind come must take care make mistake press alone would drive silly rupert teuta come sit sometimes evening too tired work rest talk matter rupert say will five hundred reporter application permission come fast may thousand day come last night stop middle speaking say inspiration fancy thousand journalist want get ahead rest willing invoke powers evil exclusive information man look department rooke know deal man already large staff look journalistic guest can head appoint own deputy act somewhere sometime keep peace will matter nerve resolution rooke man job concern thing naturally important eye woman robe teuta wear old day king queen doubtless wear gorgeous impressive wear dust century illustrated paper primitive day teuta talk eagerly dear beautiful brow wrinkle rupert read bulky document kind look say course darling will wear shroud capital say clap hand joyous child very thing people will own moment dismayed horrible test woman s love devotion time entertain king notability own house sure would deck finery appear such garment plain thing even pretty let alone gorgeous express view rupert fear teuta might disappoint might care say could say word teuta answer oh thank much dear love suggest think arrogant presuming indeed rupert very proud way people look say rupert direct way thing proud nation already adopt national emblem emblem courage devotion patriotism will always hope treasure price man woman dynasty nation nation later evening strange endorsement national will people s deputation mountaineer official notice introduction arrive castle late evening manner establish rupert s proclamation freedom wherein citizen entitle send deputation king will private subject state importance deputation compose seventeen man select political section body whole represent entire nation sort social rank degree fortune mainly people speak hesitatingly possibly teuta even present manifest earnestness make request queen great occasion balkan federation wear robe state shroud love see spokesman address queen say tone rugged eloquence matter majesty woman naturally say course consult discuss matter agree flaw will good nation womankind thing show world large woman can want make memory great act shroud garment pride honour woman deserve country future can garment wear privileged woman earn right hope hope occasion nation take lead eye world woman may wear day mean show overtly willingness duty even death here turn king rupert trust majesty queen teuta will understand woman blue mountains wish will bind afresh queen loyal devotion win voivodin henceforth time shroud shall dress honour land teuta look ablaze love pride devotion star eye shone white fire assure grant request finish little speech fear carry own wish might look arrogant rupert express same wish now feel free wear dress bring rupert here beam take hand fortify wish command lord king rupert take arm kiss fondly say tell wife brother rest blue mountain woman answer husband love honour wife world shall see ceremony federation balka man love honour woman loyal can die duty man blue mountain day long shall organize great idea make permanent thing order shroud high guerdon noble-hearted woman can wear teuta disappear few moment come crown prince arm present ask allow kiss kneeling federation balka correspondents free america editor free america think put consecutive order report description special correspondent present less eight word write omit various part report place different order whilst record leave reader may able follow proceeding various point view writer most favourable opportunity moment large assemblage journalist present thousand could present place man consultation arrange scatter cover whole proceeding various coign vantage use skill experience select point situate summit steel-clad tower entrance blue mouth press-boat moor king rupert s armoured yacht lady whereon gather various king ruler balkan state federation swift torpedo-boat rove commission cruise harbour desire take place top great mountain overlook plazac bird's-eye view whole scene operation two fort right left blue mouth post entrance great tunnel run water level right mountain plateau mine factory situate privilege place aeroplane everywhere see aeroplane drive old special correspondent free america chum special japanese russian war take service blue mountain official gazette plazac june two day time appoint ceremony guest land blue mountain begin arrive early comer mostly journalist come whole inhabited world king rupert thing make camp exclusive use separate tent course small thousand journalist big tent general use scatter refectory reading writing room library idle room rest etc room reading writing work-room general use newspaper late attainable world blue-book guide directory such aid work forethought could arrange special service body hundred capable servant special dress bear identification number fact king rupert fine use slang phrase pregnant meaning camp special service arrange plenty facility transport federating monarch camp own erect magnificent pavilion western king act arbitrator matter federation veritable palace build king rupert sort aladdin s palace must few week place occupy tell primeval wilderness king rupert queen teuta pavilion rest federators balka infinitely more modest size adornment everywhere guard blue mountain arm handjar national weapon wear national dress arrange colour accoutrement general air uniformity take place rigid uniform must least seventy eighty thousand first day investigation detail visitor second day retinue great federators come retinue vast instance soldan just become federator send kind more thousand man brave show make fine man drill perfection swagger singly mass gay jacket baggy trouser helmet surmount golden crescent look foe despise landreck martin nestor journalist say stand look to-day witness new departure blue mountain history first occasion thousand year large turkish body enter blue mountain reasonable prospect get again july to-day day appoint ceremony auspiciously fine even blue mountains time year weather nearly always fine early folk blue mountain to-day thing begin hum daybreak bugle-call place here arrange call musical instrument trumpet bugle drum indeed drum can call musical instrument light dark journalist ready coffee bread-and-butter thoughtfully serve early sleeping-tents elaborate breakfast time refectory pavilion preliminary look sort general pause breakfast take advantage attack sumptuous indeed memorable meal serve ceremony commence noon ten o'clock whole place astir merely begin move actually move everybody take place great ceremony noon draw excitement intense prolong various signatory federation begin assemble come sea such sea-board own fleet such fleet own attend least blue mountain ironclad bind say never life see more dangerous craft little warship king rupert blue mountain enter blue mouth ship take appointed station carry signatory close isolated group little bay surround high cliff farthest recess mighty harbour king rupert s armoured yacht time lie close inshore hard mouth great tunnel run straight mountain wide plateau partly natural rock partly build mighty block stone here tell inland product bring modern town plazac just clock chime half-hour noon yacht glide expanse mouth come twelve great barge royally deck drape colour signatory nation ruler enter guard carry rupert s yacht bridge whilst suite remain low deck meantime whole fleet appear southern horizon nation send maritime quota christening balka such wonderful order can see squadron fight ship mighty throng sweep blue mouth take station group armament great power now miss western king time indeed crowd everywhere begin look watch long line ship begin spread northward italian coast come great speed nearly twenty knot really wonderful sight fifty fine ship world very late expression naval giant seemingly typical class dreadnought cruiser destroyer come wedge king s yacht fly royal standard apex ship squadron bear red ensign long enough float masthead water armoured tower waterway could see myriad face white star land sea great harbour now alive ship alive man suddenly direct cause white mass become eclipsed turn look way look bay mountain mighty mountain slope run very sky ridge ridge seem mountain very top standard blue mountains run mighty flagstaff seem shaft light two hundred foot high painted white distance steel stay invisible tower lonely grandeur foot dark mass group white space could make use field-glass know king rupert queen midst group mountaineer aero station platform aero seem shine shine glitter overlay plate gold again face look west western squadron draw entrance blue mouth bridge yacht stand western king uniform admiral queen dress royal purple splendid gold glance mountain-top show seem become alive whole park artillery seem suddenly spring life crew ready action group foot flagstaff could distinguish king rupert vast height bulk stand close patch white understand queen teuta blue mountaineer simply adore time armoured yacht bear signatory balka king rupert move entrance lie still silent wait come royal arbitrator whole squadron simultaneously slow hardly drift seething water backing engine flag yacht s prow opposite armoured fort western king hold roll vellum hand officer onlookers hold breath instant such scene can never hope see again raising western king s hand gun fire top mountain rise mighty flagstaff standard blue mountain come thunder salute gun bright flash report echo hillside never-ending sequence first gun trick signalling flag federated balka float top flagstaff mysteriously raise fly blue mountain same moment figure rupert teuta sink take place aeroplane instant great golden bird seem shoot air dip head drop downward obtuse angle could see king queen time waist upwards king blue mountain dress green queen wrap white shroud hold baby breast mountain-top blue mouth wing tail great bird-like machine aero drop stone few hundred foot water wing tail diminishing speed expanse plane king queen now see seat tiny steer platform seem lower sit husband manner matron blue mountain come aeroplane most striking episode wonderful day float few second engine begin work whilst plane move normal beautiful simultaneity golden aero find safety gliding movement same time steering platform rise more occupant plane now hundred foot water move end blue mouth entrance open space two line fight ship various nationality now yard man manoeuvre begin firing first gun mountain-top aero pass seaman begin cheer cheer keep king queen come close western king s vessel two king queen could greet wind now begin blow westward mountain-top take sound armoured fort moment could distinguish cheer various nationality more keen come soft ban zai japanese king rupert hold steer lever sit man marble beautiful wife clad shroud hold arm young crown prince seem veritable statue aero guide rupert s unerring hand lit softly after-deck western king s yacht king rupert step deck lift seat queen teuta baby arm blue mountain king stand man could realize enormous stature stand literally head shoulder man present whilst aeroplane give burden western king queen descend bridge host hostess hand hand usual fashion seem hurry forward greet guest meeting touch simplicity two monarch shake hand consort representative foremost type national beauty north south instinctively draw close kiss hostess queen move western king kneel gracious obeisance blue mountain hostess kiss hand word greeting welcome sire blue mountain grateful balka majesty give honour presence king seem move accustomed ritual great occasion warmth sincerity gracious humility old eastern custom touch monarch great land many race east impulsively break court ritual thing tell win holy place warm heart blue mountaineer sink knee beautiful shroud-clad queen raise hand kiss act see blue mouth mighty cheering rise seem rise swell run wide hillside fade far-off mountain-top rise majestically mighty flagstaff bear standard balkan federation can never forget wonderful scene nation s enthusiasm core engraven memory spotless deck typical perfect naval use king queen great nation earth receive new king queen king queen win empire former subject king receive brother-monarch history-making occasion new world-power tutelage spring existence fair northern queen arm dark southern queen starry eye simple splendour northern dress array peasant plainness giant king south eclipse even thousand year royal lineage western king rupert s natural dower stature queen s bearing royal dignity sweetness elemental simplicity teuta s shroud mighty throng know wonderful story feel glad proud such noble woman win empire own bravery even jaw grave armoured yacht remainder signatory balkan federation draw close ruler step board greet western king arbitrator rupert leave task personal host join take part modestly rear group make fresh obeisance new capacity presently warship balka draw close contain ambassador foreign powers chancellor high official balkan nation follow fleet warship represent balkan power great western fleet lie mooring exception man yard take immediate part proceeding deck new-comer balkan monarch take place official state grade monarch ambassadors form foremost group last come western king quite alone save two queens bear hand vellum scroll record arbitration proceed read polyglot copy already supply monarch ambassador official present long statement occasion stupendous intense time fly quickly cheering cease moment arbitrator open scroll veritable silence grave abounded reading conclude rupert raise hand instant come terrific salvo cannon-shots ship port seemingly hillside very summit cheering follow salute somewhat tone board talk presentation make barge take whole company armour-clad fort entrance-way blue mouth here front arrange occasion platform starting aeroplane various throne state western king queen various ruler balka new complete balkan federation become jure facto seat rest company blaze crimson gold press expectant ceremony manifestly arrange detail keep ignorance could tell face present good partially inform certainly ignorant detail even entire programme day certain kind expectation concern mere execution fore-ordered thing aero king queen come mountain now arrive platform charge tall young mountaineer step steering-platform king rupert hand queen still carry baby seat take place pull lever aero forward seem fall head foremost fort dip such skilful diver take height shallow water plane make upward curve few second skim upwards flagstaff wind arrive incredibly short time immediately flight aero big time glide platform immediately step body ten tall fine-looking young man driver pull lever plane glide track king western king noticing say lord high admiral command ship war now stand close man admiral guard crown prince majesty appoint nation tell admiral special duty majesty come answer die need young prince quite right fine service die majesty die ten thousand eager take place fine fine good even man eager give life duty ten thousand make nation king rupert reach platform flagstaff royal standard blue mountains haul rupert stand raise hand second cannon fire quick thought fire sequence prolonged lightning-flash roar incessant get less detonate sound distance hill subdue general silence prevail could hear sound pass distant circle finally line northward come south stop last gun south'ard flagstaff wonderful circle ask king lord high admiral majesty line frontier blue mountain rupert ten thousand cannon line fire think army must here woman majesty frontier duty to-day man can come here just moment crown prince s guards bring side king s aero rubber ball end string queen hold baby arm grab guard draw press ball must give signal instant cannon elevate perpendicular fire shell straight enormous distance shell burst send light bright could see daylight red smoke might see height calabrian mountain italy shell burst king s aero seem more spring platform mid-air dip glide blue mouth rapidity look take s breath come follow aero crown prince s guard group aeros whole mountain-side seem become alive everywhere right farthest visible mountain-tops darted aeroplane host rush dreadful speed wake king king turn queen teuta evidently say beckon captain crown prince s guard steer plane swerve right follow open track line warship high line board begin drop flutter land occasion bridge ship high western king say again gospodar rooke lord high admiral must need skill drop letter such accuracy imperturbable face admiral reply easy drop bomb majesty flight aeroplanes memorable sight help make history henceforth nation eye defence attack can hope success mastery air meantime time too god help nation attack balka part long rupert teuta live heart people bind irresistible
