# Supplementary material for: A Complex Network Approach to Stylometry
Source: PLoS One. 2015 Aug 27;10(8):e0136076. doi: 10.1371/journal.pone.0136076 (PMC4552030; doi:10.1371/journal.pone.0136076)
Supplement: S1 File — (ZIP) [file pone.0136076.s001.zip › authorship_dataset/a2_laiof_the_white_worm.txt]

adam salton saunter empire club sydney find await letter grand-uncle first hear old gentleman less year richard salton claim kinship state unable write earlier find very difficult trace grand-nephew s address adam delighted reply cordially often hear father speak old branch family people long lose touch interesting correspondence ensue adam eagerly open letter just arrive convey cordial invitation stop grand-uncle lesser hill long time could spare indeed richard salton hope will make permanent home here see dear boy remain race fit succeed time come year grace close eighty year age long-lived race span life can prolong reasonable bound prepare make home happy could wish come receipt find welcome wait give send case such may make matter easy banker s draft pound come soon may enjoy many happy day able give pleasure see send soon can letter tell expect arrive plymouth southampton port bind wait board will meet early hour possible old mr salton delight adam s reply arrive send groom hot-foot crony sir nathaniel salis inform grand-nephew southampton twelfth june mr salton give instruction ready carriage early important day start stafford would catch a.m train would stay night grand-nephew ship would new experience guest prefer hotel case would start early morning home give instruction bailiff send postillion carriage southampton ready journey home arrange relay own horse send intend grand-nephew life australia see rural england drive plenty young horse own breeding breaking could depend journey memorable young man luggage would send rail stafford cart would meet mr salton journey southampton often wonder grand-nephew much excited idea meet relation first time effort control endless railway line switch southampton dock fire anxiety afresh train draw dockside get hand trap carriage door wrench open young man jump uncle recognise photo send want meet soon could strange n't quite know here glad see sir dream happiness thousand mile now find reality beat dreaming speak old man young heartily wring s hand meeting auspiciously begin proceed adam see old man interested novelty ship suggest stay night board would ready start hour anywhere suggested affectionate willingness fall own plan quite win old man s heart warmly accept invitation become term affectionate relationship old friend heart old man empty long find new delight young man find landing old country welcome surround full harmony dream wandering solitude promise fresh adventurous life long old man accept full relationship call christian name long talk affair interest retire cabin elder share richard salton put hand affectionately boy s shoulder adam twenty-seventh year boy always would grand-uncle glad find dear boy just such young man always hope son day still such hope past thank god new life begin must large part still time share common wait see enter subject think tie young life old sufficient personal knowledge justify such venture now can concern enter freely moment eye rest see son shall god willing choose such course indeed sir heart thank adam old man s eye fill voice tremble long silence hear come make will interest protect moment here deed keep adam shall belong love good wish memory can make life sweeter shall happy now dear boy let turn start early morning long drive hope n't mind driving old travelling carriage grandfather great-grand-uncle court william iv king right build day keep perfect order think send carriage travel horse own breeding relay shall take way hope horse long great interest life love sir happy say many own father give horse farm eighteen devote come steward give memorandum own place more thousand nearly good glad boy link just fancy delight will sir see much england thank again boy will tell future home surroundings shall travel old-fashioned state tell grandfather always drive four-in-hand shall oh thanks sir thanks may take ribbon sometimes choose adam team own horse use day own too generous uncle old man s selfish pleasure day heir old home come oh way good turn now shall tell rest morning chapter ii caswalls castra regis mr salton life early riser necessarily early waker early wake morning excuse prolong sleep constant whirr rattle donkey engine winch great ship meet eye adam fix berth grand-nephew give sofa occupy low berth old man great strength normal activity somewhat tire long journey day prolonged exciting interview follow glad lie still rest body whilst mind actively exercise take could strange surroundings adam too pastoral habit breed wake dawn ready enter experience new day might suit elder companion little wonder soon realise s readiness simultaneously jump begin dress steward previous instruction early breakfast prepare long gangway shore search carriage find mr salton s bailiff look dock bring carriage wait street richard salton point pride young companion suitability vehicle need travel harness four useful horse postillion pair see say old man proudly luxury useful travel silence isolation speed obstruct view travel overhear may say use trap quarter century never see more suitable travel shall test shortly drive heart england ll tell speak last night route salisbury bath bristol cheltenham worcester stafford home adam remain silent few minute seem eye perpetually range whole circle horizon ha journey to-day sir ask special relation say last night want tell directly indirectly wo n't tell now see can overheard strike just run shall understand old salton speak begin beginning adam lecture roman britain report post set thinking addition tell taste write ask come home strike fond historical research seem fact exactly place addition home own forbear could learn much british roman new south wales can even tradition might make same amount study very spot real heart old kingdom mercia trace various nationality make conglomerate become britain gather more definite more personal reason hurrying history can keep making quite right boy reason such very wisely guess anxious here important phase local history occur may ask sir certainly principal landowner part county way home will great home-coming may care see fact more century various owner succession here exception short time live abroad sir may ask great house estate part world castra regis family seat caswall family last owner live here edgar caswall grandfather man come here stay even short time man s grandfather also name edgar keep tradition family christian name quarrel family live abroad keep intercourse good bad relative particular edgar tell visit family estate son bear live die abroad grandson late inheritor also bear live abroad thirty present age second line absentee great estate castra regis knowledge owner five generation cover more hundred twenty year administer tenant connect complain same much natural anxiety see new owner excited event come even own own estate adjacent quite apart castra regis here now new ground spire salisbury cathedral leave shall get close old roman county will naturally want eye shall shortly keep mind old mercia need disappoint old friend sir nathaniel salis free-holder castra regis estate doom tower border derbyshire peak come stay festivity welcome edgar caswall just sort man will devoted history president mercian archaeological society know more own part country history people else expect will arrive three can long chat dinner also local geologist natural historian will many interest common thing special knowledge peak cavern know old legend prehistoric time spend night cheltenham following morning resume journey stafford adam s eye constant employment salton declare now enter last stage journey refer sir nathaniel s come dusk close drive lesser hill mr salton s house now too dark see detail surroundings adam could just see top hill quite high cover castle tower fly flag ablaze move light manifestly use preparation festivity morrow adam defer curiosity daylight grand-uncle meet door fine old man greet warmly come early wish suppose grand-nephew glad meet mr adam salton nathaniel salis uncle old friend adam moment eye meeting feel already friend meeting new note welcome already sound ear cordiality sir nathaniel adam meet make imparting information easy sir nathaniel clever man world travel much certain area study deeply brilliant conversationalist expect successful diplomatist even unstimulating condition touch certain extent fire young man s evident admiration willingness learn accordingly conversation begin most friendly basis soon warm interest proof old man speak day richard salton know already old friend want grand-nephew learn could subject hand journey peak put thought sequence narration explanation accordingly adam listen must learn much want know dinner servant withdraw leave three man wine sir nathaniel begin gather uncle way suppose speak uncle nephew exact relationship fact uncle old dear friend permission shall drop formality altogether speak adam son answer young man good answer warm heart old man usual avoidance englishmen emotional subject personal instinctively return previous question sir nathaniel take lead understand adam uncle post regard relationship caswall family partly sir understand hear minuter detail would good shall delight tell knowledge first caswall immediate record edgar head family owner estate come kingdom just time george iii son twenty-four violent quarrel two generation idea cause consider family characteristic may take grant deep violent surface trivial result quarrel son leave house reconciliation even tell father never come again few year die meantime exchange word letter father marry abroad leave son seem bring ignorance belong gulf appear unbridgable time son marry turn son joy sorrow bring sunder such condition rapprochement look utter indifference found good ignorance take place family affection even community interest watchfulness lawyer birth new heir make know actually spend few month ancestral home family interest merely rest heirship estate child bear new generation intervene year hope heritage now centre grandson man now will bear mind prevail characteristic race preserve unchanging same cold selfish dominant reckless consequence pursuit own will keep faith matter give little concern take care think order gain own end make mistake else bear burthen perpetually recurrent seem part fixed policy wonder change take place always ensure own possession absolutely cold hard nature knowledge know touch soft sentiment swerve purpose hold hand obedience dictate heart picture effigy show adherence early roman type eye full hair raven blackness grow thick close curly figure massive typical strength thick black hair grow low neck tell vast physical strength endurance most remarkable characteristic eye black piercing unendurable seem contain remarkable will power gainsay power partly racial partly individual power impregnate mysterious quality partly hypnotic partly mesmeric seem take eye meet power resistance nay power wish resist eye set all-commanding face would need strong indeed think resist inflexible will lie may think adam imagination part especially never see imagination base deep study make use know can surmise logically regard strange race such strange compelling quality wonder abroad idea race demoniac possession tend more definite belief certain individual past sell devil think bed now lot get to-morrow want brain clear susceptibility fresh want come early walk may notice whilst matter fresh mind peculiar disposition place merely grand-uncle s estate lie country many thing may seek perhaps find enlightenment more know start more thing may come view will develop chapter iii diana s grove curiosity take adam salton bed early morning dress downstairs find early sir nathaniel ahead old gentleman quite prepared long walk start sir nathaniel speaking lead way east hill descend rise again find eastern brink steep hill less height castle situate place command various hill crown ridge ridge rock crop bare bleak break rough natural castellation form ridge segment circle high point inland west centre rise castle high point various rocky excrescence group tree various size height early morning light look ruin massive grey stone probably limestone rudely cut indeed shape naturally fall ground steep ridge steep here tree rock building seem overhang plain run many stream sir nathaniel stop look lose effect sun climb eastern sky make detail clear point sweeping gesture call adam s attention extent view cover ground more slowly invite attention detail adam willing attentive pupil follow motion exactly miss try miss bring here adam seem spot begin investigation now front whole ancient kingdom mercia fact see whole furthest part cover welsh marche part hide stand high ground immediate west can see theoretically whole eastern bind kingdom run south humber wash want bear mind trend ground time sooner later shall mind s eye consider ancient tradition superstition try find rationale legend superstition receive will help understanding possible elucidation such local basis can come closer truth probability know local condition will help bring aid such geological truth may instance building material use various age can afford own lesson understand eye very height shape material hill nay even wide plain lie sea material enlighten book instance sir say adam venture question look hill surround main site castle wisely choose high ground take ostensible probability unseen unproved imagine also instance continue adam let take seriatim east tree lower location roman temple possibly found pre-existing druidical name imply former grove ancient oak suggest latter please explain old name translate mean diana s grove high just call mercy probability corruption familiarisation word mercia roman pun include learn early manuscript place call vilula misericordiae originally nunnery found queen bertha king penda reactionary paganism st augustine come uncle s place lesser hill close castle connect freehold know equal age always belong family remain castle history contain history fact whole history early england sir nathaniel see expectant look adam s face history castle beginning know furthest record surmise inference simply accept exist guess let call seem show sort structure roman come must place importance druid time indeed beginning naturally roman accept kind might useful change show infer name castra high protected ground naturally become most important camp study map will show must most important centre protect advance already make north help dominate sea coast shelter western marche lie savage wales danger provide mean get severn lie great roman road come existence make possible great waterway heart england severn tributary bring east west swift easy way know time finally provide mean descent london expanse country water thames such centre already know organise can easily see fresh wave invasion angles saxon danes norman find desirable possession ensure upholding early century merely vantage ground victorious roman bring heavy solid fortification impregnable weapon time commanding position alone ensure adequate building equipment fortify camp caesars develop castle king ignorant name first king mercia historian able guess make ultimate defence suppose shall never know now process time art war develop increase size strength recorded detail lack history write merely stone building infer change structure sweeping change follow norman conquest wipe less record own to-day must accept early castle conquest probably later time henry roman norman wise retention place approved strength utility surround height already establish certain extent prove retain indeed such characteristic already pertain preserve to-day afford lessons regard thing long pass much fortify height hollow too own story time pass must hurry home uncle will wonder become start long step lesser hill adam soon furtively run order keep chapter iv lady arabella march now hurry soon ready shall start mr salton say breakfast begin want take first see remarkable relic mercia ll liverpool call great vale cheshire may disappoint take care prepare mind adam stupendous heroic would think place vale tell confidence veracity teller get land stage time meet west african catch mr caswall come ashore want honour will more pleasant introduction fete castle carriage ready same use previous day different horse magnificent animal keen work breakfast soon shortly take place postillion order quickly way exhilarating pace presently obedience mr salton s signal carriage draw opposite great heap stone wayside here adam say man pass unnoticed heap stone bring dawn anglian kingdom begin more thousand year latter part seventh century memory murder wulfere king mercia nephew penda here murder two son embrace christianity custom time passer-by add stone memorial heap penda represent heathen reaction st augustine s mission sir nathaniel can tell much want put wish track such accurate knowledge whilst look heap stone notice carriage draw passenger regard curiously carriage old heavy travel arm blazon gorgeously man take hat occupant lady address sir nathaniel mr salton hope meet accident look speak point heavy spring break broken metal show bright adam speak oh can soon put right soon can mend break can look incredulously dapper young gentleman speak s workman s job right workman sort work australian move fast train farriery such mechanic come travel quite service hardly know thank kindness gladly avail n't know else can wish meet mr caswall castra regis arrive home africa to-day notable home-coming countryside want honour look old man quickly make mind identity stranger must mr adam salton lesser hill lady arabella march diana s grove speak turn slightly mr salton take hint make formal introduction soon adam take tool uncle s carriage begin work broken spring expert workman breach soon make good adam gather tool use manner workman scatter notice several black snake crawl heap stone gather naturally occupy mind think else notice lady arabella open door carriage slip quick gliding motion already snake call warn seem need warning snake turn wriggle mound quickly could laugh tooth whisper need fear seem much more afraid same begin beat ground stick lie close instinct use such vermin instant alone mound lady arabella appear quite unconcerned incident take long look dress alone sufficient attract attention clothe kind soft white stuff cling close form show full movement sinuous figure wear close-fitting cap fine fur dazzle white coiled white throat large necklace emerald profusion colour dazzle sun shone voice peculiar very low sweet soft dominant note sibilation hand too peculiar long flexible white strange movement wave gently fro appear quite ease thank adam say uncle s party liverpool would most happy join force whilst stay here mr salton must look ground diana s grove own may come just lesser hill fine view few natural curiosity sure interest student natural history specially early kind world young heartiness speak warmth word manner cold distant make suspicious meantime uncle sir nathaniel thank invitation say unable avail adam suspicion answer regretfully reality relieve get carriage two old man drive surprise sir nathaniel speak could feel glad rid can play game alone game ask adam unthinkingly county know boy caswall very rich man husband rich marry seem commit suicide find leave estate mortgage hilt hope rich marriage suppose need draw conclusion can can adam remain silent nearly time travel allege vale cheshire think much journey come several conclusion lip unmoved conclusion would very careful pay attention lady arabella rich man rich even uncle least idea would surprise know remainder journey uneventful arrival liverpool west african just come landing-stage uncle introduce mr caswall follow introduce sir nathaniel adam new comer receive graciously say pleasure come home long absence family old seat adam please warmth reception could avoid feeling repugnance man s face try hard overcome diversion cause arrival lady arabella diversion welcome two saltons sir nathaniel shock caswall s face hard ruthless selfish dominant god help common thought domination such man presently african servant approach thought change large toleration caswall look indeed savage cultured savage trace soften civilisation age high instinct education man matter rudimentary might face oolanga master call unreformed unsoftened savage inherent hideous possibility lose devil-ridden child forest swamp low create thing could regard form ostensibly human lady arabella oolanga arrive simultaneously adam surprise notice effect appearance woman seem would could condescend exhibit concern interest such creature hand negro s bearing such justify pride treat merely slave treat master worshipper would treat deity kneel hand stretch forehead dust long remain move caswall relax attitude devotion stand respectfully adam speak own man davenport stand arrive bailiff lesser hill follow mr salton pony trap speak point attentive ship s steward presently two man converse think ought move mr salton say adam thing liverpool sure mr caswall lady arabella would get weigh castra regis too sir would reply adam want find ross animal merchant live want take small animal home n't mind little thing will trouble course boy kind animal want mongoose mongoose earth want kill snake good old man remember mound stone explanation need ross hear want ask want special will ordinary mongoose course want good see need special ordinary use can let choice ordinary ask stock very special get lately nepaul record own kill king cobra see rajah s garden n't suppose snake kind cold climate daresay ordinary will adam get carriage carefully carry box mongoose sir nathaniel say hullo get mongoose kill snake sir nathaniel laugh hear lady arabella s invitation come diana s grove earth get directly know shall see adam wait old man chance hear name give long place sir call look here subject want lot talk suppose wait alone lot time right sir adam fill curiosity think hurry matter would come good time three man return home leave mr caswall spend night liverpool following day lesser hill party set castra regis time adam think more diana s grove mystery contain might still contain guest crowd special place mark important people adam see many person varied degree look lady arabella could locate see old fashioned travel carriage approach hear sound cheer realise edgar caswall arrive look more closely see lady arabella dress see last seat carriage draw great flight step host jump give hand evident chief guest festivity long seat dais fill tenant guest less importance occupy coign vantage reserve order day carefully arrange committee speech happily many long festivity suspend time feast arrive interval caswall walk guest speak friendly manner express general welcome guest come dais follow example unceremonious meeting greet gentle simple adam salton naturally follow eye scope take note seem afford interest young man stranger distance account naturally take stock woman man young attractive lot pretty girl crowd adam handsome young man set get full share admire glance concern much remain unmoved come group three dress bearing farmer class sturdy old man two good-looking girl little twenty quite old soon adam s eye meet young girl stand sort electricity flash divine spark begin recognition end obedience man call love companion notice much adam take pretty girl speak way make heart warm notice party pass old man michael watford tenant mr caswall occupy mercy farm sir nathaniel point to-day girl grand-daughter elder lilla child elder son die less year old wife die same day good girl good pretty first cousin daughter watford s second son soldier just twenty draft abroad good correspondent good enough son few letter come father hear colonel regiment kill dacoit burmah hear same source boy marry burmese daughter year old watford child bring home grow lilla thing hear birth name mimi two child adore day strange different lilla fair old saxon stock spring mimi show trace mother s race lilla gentle dove mimi s black eye can glow upset thing upset happen injure threaten annoy lilla eye glow eye bird young menace chapter v white worm mr salton introduce adam mr watford grand-daughter move course neighbour position watfords know adam salton relationship circumstance prospect would strange indeed girl dream possibility future agricultural england eligible man class rare particular man specially eligible belong class barrier caste strong begin notice walk mimi watford seem desire society friend endeavour give promising affair help hand gong sound banquet tent grandfather seat mr salton sir nathaniel notice young man come claim appoint place dais table understand make remark indeed seem notice absence lady arabella sit edgar caswall s right hand certainly striking unusual woman seem fit rank personal quality chosen partner heir first appearance course say openly own class present word necessary much could express nod smile seem accept thing last mistress castra regis present lack whilst admit charm beauty place second rank lilla watford mark first sufficient divergence type individual beauty allow fair comment lady arabella represent aristocratic type lilla commonalty dusk begin thicken mr salton sir nathaniel walk home trap send early day leave adam follow own time come early expect seem upset elder make comment light cigarette dinner-time close hand room get ready adam evidently think interval join drawing-room look ruffle impatient condition thing see first time patience experience age trust time unfold explain thing long wait sit stand several time adam suddenly burst fellow seem think own earth ca n't let people alone seem think throw handkerchief woman master outburst enlighten thwart affection guise could produce feeling amiable young man sir nathaniel old diplomatist way understanding foreknowledge true inwardness thing ask suddenly matter-of-fact indifferent voice lilla fellow n't lose time soon meet begin butter tell beautiful leave side ask tea to-morrow mercy farm stupid ass might see girl n't sort never see just hawk pigeon speak sir nathaniel turn look mr salton keen look imply full understanding tell adam still few minute dinner shall appetite come conclusion matter tell sir bad bind say word say human being could object very civil proper just landlord might tenant s daughter n't know make blood boil hawk pigeon come sir nathaniel s voice soft soothing contradiction overdone curiosity tone eminently suit win confidence can hardly explain can say look hawk dove now think look look normal condition come soft voice sir nathaniel adam perhaps early roman look set want protect seem danger seem danger way young man could n't help notice way even look wish absorb hope young man will keep head cool put mr salton know adam wo n't quarrel especially soon home-coming arrival here must think feeling happiness neighbour must n't hope sir assure may happen even threaten shall obey wish thing hush whisper sir nathaniel hear servant passage bring dinner dinner walnut wine sir nathaniel return subject local legend will perhaps less dangerous topic discuss more recent right sir say adam heartily think may depend now regard topic can even discuss mr caswall indeed may meet to-morrow say call mercy farm three o'clock appointment two notice say mr salton lose time two old man more look steadily mood listener change delay sir nathaniel begin n't propose tell legend mercia even make selection will think purpose consider few fact recorded unrecorded neighbourhood think might begin diana s grove root different epoch history special crop legend druid roman too matter detail seem saxon angle enough yield material legendary lore find particular place name diana s grove manifestly roman origin grecian accept roman more pregnant adventure romance roman name mercian tongue lair white worm need word explanation beginning dawn language word worm somewhat different meaning use to-day adaptation anglo-saxon wyrm mean dragon snake gothic waurms serpent icelandic ormur german wurm gather convey originally idea size power now diminutive meaning here legendary history help well-known legend worm lambton castle laidly worm spindleston heugh bamborough legends worm monster vast size power veritable dragon serpent such legend attribute vast fen quag illimitable room expansion glance geological map will show truth may actuality such monster early geologic period least plenty possibility england originally vast plain plentiful supply water could gather stream deep slow hole abysmal depth kind size antediluvian monster could find habitat place now can see window mud-holes hundred more foot deep can tell age monster flourish slime come end must place condition make great longevity great size great strength usual such over-lapping may come even early century nay now creature vastness bulk regard generality man impossible even own day see trace animal animal stupendous size veritable survival early age preserve special quality habitat remember meet distinguished man india reputation great shikaree tell great temptation life shoot giant snake come terai upper india tiger-shooting expedition elephant cross nullah squeal look howdah see elephant step body snake drag jungle could see say must eighty hundred foot length fully forty fifty foot side track weight drag thin thick man s body suppose know tiger point honour shoot else life may depend could easily spin monster feel must regret let just imagine such monster anywhere country could get sort idea worms possibly frequent great morass spread mouth many great european river n't least doubt sir may such monster speak still exist much late period generally accept reply adam also such thing very place try think matter point configuration ground seem hiatus somewhere mechanical difficulty way antique monster must mighty heavy distance travel long way difficult now sit level mud-holes distance several hundred foot leave consideration altogether lateral distance possible way monster could travel chance recorder see course legend more exact evidence necessary scientific investigation dear adam say perfectly right start such investigation could good follow reasoning dear boy must remember take place thousand year must remember too record kind would help lack also place consider desert human habitation population consider vast desolation such place comply necessary condition must such profusion natural growth would bar progress man form lair such monster would disturb hundred thousand year creature must occupy place quite inaccessible man snake could make comfortable quagmire hundred foot deep would protect outskirt such stupendous morass now longer exist exist anywhere can very few place earth s surface say more elemental time such thing could condition belong geologic age great birth growth world natural force run riot struggle existence savage vitality found gigantic form could even possibility survival such time exist evidence geology can never expect proof such age demand can imagine surmise such thing such condition such force overcame chapter vi hawk pigeon breakfast-time morning sir nathaniel mr salton seat adam come hurriedly room news ask uncle mechanically four four ask sir nathaniel snakes say adam help grilled kidney four snake n't understand mongoose say adam add explanatorily mongoose just three four snake morning n't know many brow local name western cliff hope n't consequence talk last night sir directly god bless soul n't expect get snake lambton worm mongoose tackle monster would big haystack ordinary snake big walking-stick s pleasant rid big little good mongoose sure ll clear such vermin here say mr salton adam quietly breakfast kill few snake morning new experience leave room moment breakfast finish study uncle arrange sir nathaniel mr salton take want avoid question talk visit make afternoon see further half-an-hour dinner-time come quietly smoking room mr salton sir nathaniel sit ready dress suppose use wait get remark adam uncle think make thing easy say get sign shyness stammer little first voice become more even visit mercy farm mr salton wait eagerly old diplomatist simply smile suppose know much interested yesterday watfords denial fend question old man smile acquiescence adam mean see uncle uncle own kin could n't more kind make more welcome own father mr salton say simply hold hand take hold few second sir show same affection wild dream home right expect stop instant much move sir nathaniel answer softly lay hand youth s shoulder right boy quite right proper way look may tell old man child own feel heart grow warm hear word adam hurry speak rush want come crucial point mr watford come lilla mimi home make feel very welcome great regard uncle glad way much tea mr caswall come door attend negro lilla open door window living-room farm large can help see come mr caswall say venture call wish make acquaintance tenant less formal way more individually possible previous day girl make welcome very sweet girl sir will very happy day man may adam say mr salton heartily sad look come young man s eye fire uncle see die likewise timbre leave voice make sound lonely such might crown life happiness fear pain loss woe s early day cried sir nathaniel heartily young man turn eye now grow excessively sad yesterday few hour remark would give new hope new courage learn too much old man skilled human heart attempt argue such matter too early give boy giving-in kind reply young man earnestly wise realise truth man young feel feel yesterday first see mimi s eye heart jump need learn thing know silence room twilight stole imperceptibly adam again break silence know uncle second sight family hear answer slowly conviction seem answer condition second sight ask old man much perturb usual inevitable hebrides place sight cult belief call doom court appeal often hear second sight many western scot australia realise more true inwardness instant afternoon whole life previously granite wall stretch very heaven high dark eye god can see doom must come must voice sir nathaniel break smooth sweet grave can fight can most thing most thing doom man can shall will must fight know fight will man such case adam three salton look old friend speak old friend s eye blaze ay three say voice rang again pause sir nathaniel endeavour get less emotional more neutral ground tell rest meeting remember pledge fight l'outrance can afford throw forgo chance shall throw lose can help fight win stake life perhaps more shall see conversational tone such use speak come farm edgar caswall mr caswall come negro short distance remain give idea expect call intend remain sight hail mimi get cup make fresh tea uncommon quite friendly ask sir nathaniel quietly quite friendly could notice common slight hardening voice keep eye fix lilla way quite intolerable man might hold dear now way look ask sir nathaniel offensive could help notice miss watford victim mr caswall offender range witness was else notice mimi face flame anger see look kind look over-ardent too admiring look lover fain would understand sir quite understand sort course notice would part preparation keep self-control pledge amatory threatening offence adam smile kindly old man amatory even such expect last man world object offender respect teach fight fair nature believe just would tolerant liberal rival expect look mean kind long lack proper respect own part condescend notice did study eye hound rest follow instinct still adam eye bird prey follow instinct swoop merely watch quarry say sir nathaniel n't know may ask look certainly amatory kind strike more dangerous deadly actual threatening again silence sir nathaniel break stand think would think can renew subject chapter vii oolanga mr salton appointment six o'clock liverpool drive sir nathaniel take adam arm may come study want speak privately uncle know even subject n't mind idle curiosity subject commit necessary keep uncle dark might offend necessary advisable sake ask friend old man might concern unduly even alarm promise shall could cause anxiety silence could take umbrage sir say adam simply see uncle now old man know boy lead uneventful somewhat self-contained life such condition thing now arise apt perplex very strangeness fact new matter try old people own disturbance own anxiety thing good life restful uncle strong man very happy placid nature give health ordinary condition life reason live hundred love different way make business protect disturbing influence sure will agree labour end would spend right boy see answer eye need say more now here voice change tell take place interview strange thing front strange can present even guess doubtless difficult thing understand lie veil will time show see understand meantime can work patiently fearlessly unselfishly end think right get lilla open door mr caswall negro also observe mimi disturb mind way mr caswall look cousin certainly disturbed poor way express objection can remember enough describe caswall s eye lilla look mimi say also oolanga caswall s west african servant ll can sir time mr caswall stare keep eye fix motionless trance forehead wrinkle try see good time face gentle expression screw diabolical frighten poor lilla tremble bit get pale think faint hold try stare feeble kind way mimi come close hold hand brace still never cease return stare get colour again seem more stare too more weak lilla seem strong become just feed strength turn throw hand fall faint could see else happen just mimi throw knee hide black shadow nigger look more malignant devil usually patient man sight ugly devil enough make s blood boil see face seem realise danger immediate danger slunk room noiselessly blow learn thing enemy man still leave three two put sir nathaniel caswall slunk much nigger lilla recover now say sir nathaniel anxious restore peace find regard negro anxious post regard fear will may grave trouble sir ve hear good deal course official hearsay must guide first know man davenport private secretary confidential man business general factotum devote full confidence ask stay board west african good look find could mr caswall naturally strike aboriginal savage find ship s steward regular voyage south africa know oolanga make study man get nigger open heart seem oolanga quite great person nigger world african west coast two thing man own colour respect can make afraid lavish money n't know money matter always ready trumpet greatness evil greatness matter briefly history originally witch-finder low occupation exist aboriginal savage get world become obi-man give opportunity wealth blackmail finally reach high honour hellish service become user voodoo seem service utmost baseness cruelty tell deed cruelty simply sicken make long opportunity help drive might think look could measure way extent vileness would vain hope monster such belong early more rudimentary stage barbarism way clever fellow nigger none less dangerous less hateful man ship tell collector see collection such collection potent evil bird beast even fish beak could break rend tear bird represent predatory kind even fish bear destroy wind torture collection assure object lesson human malignity enough evil face frighten even strong man little wonder sight put poor girl dead faint more could moment separate adam early morning take smart walk brow pass diana s grove look short avenue tree notice snake kill previous morning mongoose lie row straight rigid place hand skin seem damp sticky cover ant insect look loathsome glance pass little later step take naturally enough past entrance mercy farm pass negro move quickly tree wherever shadow laid extended arm look dirty towel rail horrid-looking snake seem see adam see mercy few workman farmyard wait chance see mimi adam begin slowly home more pass way time lady arabella walk hurriedly furiously angry recognise even extent acknowledge bow adam get lesser hill coach-house box mongoose keep take intend finish mound stone begin previous morning regard extermination find snake even more easily attack previous day less six kill first half-hour more appear take grant morning s work home mongoose time become accustomed willing let handle freely adam lift put shoulder walk presently see lady advance recognise lady arabella hitherto mongoose quiet playful affectionate kitten two get close adam horrify see mongoose state wild fury hair standing end jump shoulder run lady arabella look furious intent attack call warning look look animal furious mean attack lady arabella look more disdainful pass mongoose jump furious attack adam rush forward stick weapon just get striking distance lady draw revolver shoot animal break backbone satisfy pour shoot shot magazine exhaust coolness hauteur now seem more furious even animal face transform hate determine kill appear adam know exactly lift hat apology hurry lesser hill chapter viii survivals breakfast sir nathaniel notice adam put say lesson silence remember age youth study sir nathaniel follow adam begin tell companion happen sir nathaniel look graver graver narration proceed adam stop remain silent several minute speaking very grave form opinion seem first impression bad expect sir say adam killing mongoose matter serious thing companion smoke quietly quite few minute speak properly think may moderate opinion meantime seem dreadful may affect life may mean issue life death adam sit quickly tell sir mind course objection think good withhold objection adam fact overcome fear can more reserve thought indeed sir sound serious bad serious adam greatly fear time come event speak plainly seem very mysterious think sir difficulty think begin let begin tell first take conduct mongoose quiet even friendly affectionate attack snake business life must try find reason attack lady arabella may mongoose may merely instinct attack nature allow provide fine reasoning power discriminate attack course may hand satisfy wish attack century particular animal know attack kind animal justified assume attack hitherto unclassed animal recognise animal quality common hereditary enemy good argument sir adam dangerous follow would lead believe lady arabella snake must sure such end point unconsidered would account unknown thing puzzle way suppose instinct work physical basis instance smell recent juxtaposition attack would carry scent surely would supply missing cause course adam speak conviction now tell negro just come direction diana s grove carry dead snake mongoose kill previous morning might scent carry way course might probably never think possible way guess approximately long scent will remain see natural scent may derive place effective thousand year scent kind carry form quality kind good evil ask ancient name house live lady attack mongoose lair white worm thing difficulty multiply indefinitely may even change kind may get moral entanglement know may midst struggle good evil sir nathaniel smile gravely regard first question know fixed period scent may active think may take period run thousand year moral change accompany physical can say meet proof fact same time must remember good evil term wide take whole scheme creation imply mutual action reaction generally would say scheme first cause possible long inherent force tendency thing veil must expect mystery question ask opinion suppose permanent force appertain past may call survivals belong good evil instance scent primaeval monster can remain proportion original strength can same true thing good import sir nathaniel think answer must careful confuse physical moral can see already switch moral entirely perhaps follow first side moral certain justification belief utterance reveal religion instance effectual fervent prayer righteous man availeth much altogether good similar kind side evil accept dictum need more fear mysteries become thenceforth merely obstacle adam suddenly change phase subject now sir may turn few minute purely practical thing matter historical fact sir nathaniel bow acquiescence already speak history know place castra regis diana s grove lair white worm would ask necessarily evil import place ask sir nathaniel shrewdly instance house mercy farm here turn say sir nathaniel side light side thing let take mercy farm first augustine send pope gregory christianise england time roman receive protect ethelbert king kent wife daughter charibert king paris christian much augustine found nunnery memory columba name sedes misericordioe house mercy region mercian two name become involve columba latin dove dove become sort signification nunnery seize idea make newly-founded nunnery house dove send freshly-discovered dove sort carrier white feather head neck form religious cowl nunnery flourish more century time penda reactionary heathendom fall decay meantime dove protect religious feeling increase mightily know catholic community king offa rule mercia hundred fifty year later restore christianity protection nunnery st columba restore dove flourish again process time religious house again fall desuetude disappear achieve great name good work especial piety member deed prayer hope earnest thinking leave anywhere moral effect mercy farm right consider holy ground thank sir say adam earnestly silent sir nathaniel understand lunch day adam casually ask sir nathaniel come walk keen-witted old diplomatist guess must motive suggestion agree soon free observation adam begin afraid sir more neighbourhood most people imagine morning edge small wood come body child roadside first think dead examine notice neck mark look tooth wild dog perhaps put sir nathaniel possibly sir think listen rest news glance surprise notice white moving tree place child carefully follow could find further trace return child resume examination delight discover still alive chafe hand gradually revive disappointment remember creep quietly grip throat apparently faint grip throat can dog sir difficulty explain bring here can possibly overheard notice course peculiar sinuous way lady arabella move feel certain white thing see wood mistress diana s grove good god boy careful say sir fully realise gravity accusation feel convince mark child s throat human make woman adam s companion remain silent time deep thought adam boy say last matter appear more serious even think force break confidence old friend uncle order spare must time now thing happen district worry dreadfully several people disappear leave slight trace dead child find roadside visible ascertainable cause death sheep animal find field bleed open wound matter many apparently trivial sinister influence work admit suspect lady arabella question closely mongoose strange attack lady arabella will think strange suspect mistress diana s grove beautiful woman aristocratic birth let explain family seat own place doom tower time know family still young girl lady arabella wander small wood home return find unconscious high fever doctor say receive poisonous bite girl delicate critical age result serious much expect recover great london physician come could indeed say girl would survive night hope abandon s surprise lady arabella make sudden startling recovery couple day usual horror people develop terrible craving cruelty maim injure bird small animal even kill put nervous disturbance age hope marriage captain march would put right happy marriage eventually husband find shoot head always suspect suicide pistol find body may discover god know possibly lady arabella may kill put many small matter come knowledge come conclusion foul white worm obtain control body just soul leave earthly tenement would explain sudden revival energy strange inexplicable crave maim kill many matter need trouble now adam say just now god alone know poor captain march discover must too ghastly human endurance theory correct beautiful human body lady arabella control ghastly white worm adam nod can sir seem most difficult problem can boy important part would impossible take action can keep careful watch especially regard lady arabella ready act promptly decisively opportunity occur adam agree two man return lesser hill chapter ix smell death adam salton talk little let grass grow foot matter undertake interested agree sir nathaniel regard mystery lady arabella s fear mongoose steadily pursue course prepared act opportunity might come own mind perpetually cast information clue might lead possible line action baffle killing mongoose look line follow fascinate idea mysterious link woman animal already prepare second string bow new idea use faculty oolanga could service discovery first move send davenport liverpool try find steward west african tell oolanga possible secure further information try induce bribery mean nigger come brow soon could speech voodoo-man would able learn useful davenport successful mission get mongoose able tell adam see steward tell much want know also arrange oolanga come lesser hill following day point adam see way sufficiently clear admit davenport extent confidence come conclusion would good certainly first appear matter davenport fully competent deal would time take personal part matter advance little further nigger say wise true man rare gift might useful quest could smell death dead die place use connection death seem know broad fact intuition adam make mind test faculty regard several place would first task naturally anxious time pass slowly comfort arrival morning strong packing case lock ross key custody davenport case two small box lock contain mongoose replace kill lady arabella special mongoose already kill king-cobra nepaul animal safely put lock key feel might breathe more freely allow know secret existence house davenport arrange davenport take oolanga neighbourhood walk stop place designate brow return same way induce touch same subject talk adam meet chance farthest part mercy farm incident day prove much adam expect mercy farm diana s grove castra regis few spot negro stop open wide nostril sniff boldly say smell death always same form mercy farm say many small death diana s grove bearing different distinct sense enjoyment especially speak many great death here too sniff strange way bloodhound check look puzzle say word praise disparagement centre grove hide ancient oak stump block granite slightly hollow top bend low place forehead ground place show distinct reverence castle speak much death show sign respect evidently diana s grove interested baffle leave move place unsatisfied spot close edge brow deep hollow appear afraid return several time place suddenly turn run panic fear high ground cross outcropping rock seem breathe more freely recover jaunty impudence seem satisfy adam s expectation lesser hill serene settled calm sir nathaniel follow study way forget ask detail thing extraordinary stare episode mr caswall lilla take bear look frightened tremble just see pigeon hawk bird serpent thanks just expect circumstance caswall family lead believe early time extraordinary mesmeric hypnotic faculty indeed skilled eye could read much physiognomy shot instinct intention hawk pigeon peculiarly apposite think may settle fixed trait accept investigation dusk fall adam take new mongoose nepaul carry box slung shoulder stroll diana s grove close gateway meet lady arabella clad usual tightly fit white show slim figure intense astonishment mongoose allow pet take arm fondle direction walk roadway entrance diana s grove lesser hill many tree much foliage top dusk place shadowy view hamper cluster trunk uncertain tremulous light fall tree top hard distinguish clearly last somehow lose sight altogether turn track find presently come close own gate lean paling split oak branch form paling avenue could see mongoose ask slipt arm pet answer disappear hedge find place avenue widen let carriage pass little creature seem quite changed ebulliently active now dull spiritless seem daze allow lift pair alone lady arabella keep look strange way try escape come roadway adam hold mongoose tight lift hat companion move quickly lesser hill lady arabella lose sight thickening gloom adam get home put mongoose box lock door room mongoose nepaul safely lock own box lie quiet stir get study sir nathaniel come shut door come say opportunity alone tell caswall family think will interest use belief part world caswall family strange power make will person subservient own many allusion subject memoir unimportant work know subject speak definitely mercia worthies write ezra tom more hundred year author question close association edgar caswall mesmer paris speak caswall pupil fellow worker mesmer state latter left france take vast quantity philosophical electric instrument never know use again make know friend give old pupil term use odd bequeathed such bequest mesmer make know rate instrument miss never turn servant come room tell adam strange noise come lock room come hurry place sir nathaniel lock door adam open packing-case box two mongoose lock sound queer restless struggle open box find noise nepaul animal become quiet box new mongoose lie dead appearance strangle chapter x kite following day little four o'clock adam set mercy home just clock strike six pale upset look strong alert old man sum appearance manner thus brace battle now say sir nathaniel settle listen look adam steadily listen attentively might miss even inflection word find lilla mimi home watford detain business farm miss watford receive kindly mimi too seem glad see mr caswall come soon arrive behalf must watch follow closely negro puff hard run probably watch mr caswall very cool collect more usually iron look face get very talk pleasantly sort question nigger wait disappear occasion mr caswall s eye usual fix lilla true seem very deep earnest offence draw brow stern set jaw first notice stare presently begin increase intensity could see lilla begin suffer nervousness first occasion carry bravely more nervous grow hard mr caswall stare evident come prepare sort mesmeric hypnotic battle begin throw glance raise hand let lilla mimi see action evidently intend give sign negro come usual stealthy way quietly hall door open mr caswall s effort stare become intensified poor lilla s nervousness grow great mimi see cousin distressed come close comfort strengthen consciousness presence evidently make difficulty mr caswall effort appear get feeble seem less effective continue little gain lilla mimi diversion word apology door open lady arabella march enter room see come great window word cross room stand mr caswall really very fight peculiar kind long sustain more earnest fiercer grow combination force over-lord white woman black man would cost probably life southern states america simply horrible can understand time sport phrase understand fight finish mixed group slacken moment relax effort lilla strain begin tell disastrously grow pale patchy pallor mean nerve order tremble aspen struggle bravely notice leg would hardly support dozen time seem collapse faint time catch sight mimi s eye make fresh struggle pull now mr caswall s face lose appearance passivity eye glow fiery light still old roman inflexibility purpose graft roman new berserker fury companion baleful work seem take feeling lady arabella look soulless pitiless being human revive old legend transform human being lose humanity transformation sweep natural savagery negro can say solely self-restraint impress wipe stand warning fair play single grace life death lilla silent helpless concentration deadly fear mimi resolve self-forgetfulness intent soul-struggle engage possibility thought bond will hold inactive seem band steel numb faculty sight hearing seem fix impasse must happen power guessing inactive dream see mimi s hand move restlessly grope mechanically touch lilla instant transform youth strength enter afresh already dead sensibility intention inspiration grasp s band force blench knuckle face suddenly flame divine light shone form expand stand majestically lift right hand step forward caswall bold sweep arm seem drive strange force again again gesture repeat man fall movement door retreat follow sound coo sob dove seem multiply intensify second sound unseen source rise rise retreat finally swell triumphant peal fierce sweep arm seem hurl foe move hand blindly face appear sweep doorway open sunlight own faculty fully restore could see hear fully conscious even figure baleful group dimly see veil shadowy veil see lilla sink swoon mimi throw arm gesture triumph see great window sunshine flood landscape momentarily become eclipse onrush myriad bird morning daylight show actual danger threaten part eastern county report receive concern enormous immigration bird expert send own account behalf learn society local imperial govern body report deal matter suggest remedy report closer home even more disturbing day long would seem bird come thick quarter doubtless many come mass seem never get less bird seem sound note fear anger seek whirring wing never cease lessen air full muttered throb window barrier could shut sound ear listener become dull ceaseless murmur monotonous cheerless dishearten melancholy long vain variety matter terrible might second morning report district more alarming farmers begin dread come winter see dwindling timely fruitfulness earth warning evil evil accomplished ground begin look bare passing sound temporarily frighten bird edgar caswall torture brain long time unavailingly think mean get rid neighbour come regard plague bird last recall circumstance promise solution difficulty experience year china up-country head-water yang tze-kiang small tributary spread sort natural irrigation scheme supply wilderness paddy-field time ripening rice myriad bird come feed coming crop serious menace district country large farmer more less afflict same trouble season know deal make vast kite cause fly centre spot incursion kite shape great hawk moment rise air bird begin cower seek protection disappear long kite fly overhead bird lie low crop save accordingly caswall order man construct immense kite adhere could line hawk man sufficiency cord begin fly high overhead experience china repeat moment kite rise bird hide seek shelter following morning kite still fly high bird see eye could reach castra regis follow turn prove even bad evil bird cow sound stop song chirp hear silence seem take place normal voice bird life silence spread animal fear restraint brood denizen air begin affect life bird cease song chirp lowing cattle cease field varied sound life die place thing soundless gloom more dreadful more disheartening more soul-killing concourse sound matter full fear dread pious individual put constant prayer relief intolerable solitude little sign universal depression run might read face man woman seem bereft vitality interest thought most hope man seem lose power expression thought soundless air seem same effect universal darkness man gnaw tongue pain infliction silence relief affect gloom predominant note joy appear pass factor life creative impulse take place giant spot high air plague evil influence seem new misanthropic belief fall human being carry negation hope few day man begin grow desperate very word sense seem chain edgar caswall again torture brain find antidote palliative great evil would gladly destroy kite cause fly cease instant pull bird rise even great number depend way agriculture send pitiful protest castra regis strange indeed influence weird kite seem exercise even human being affect reality people mercy farm taste actual death lilla feel most indeed real dove real kite hanging air could more frightened more affect terror create course already draw vortex notice effect individual interested take care compare information strangely enough seem person take ghastly silence least heart negro nature sensitive afflict nerve alone would produce seeming indifference set mind discover real cause adam come quickly conclusion compensation share soon believe compensation form enjoyment suffering thus black never-failing source amusement lady arabella s cold nature render immune way pain trouble concern edgar caswall too haughty person too stern nature concern poor helpless people much less low order mere animal mr watford mr salton sir nathaniel concern issue partly kindness heart none could see suffering even wild bird unmoved partly account property protect ruin would stare face long lilla suffer acutely time face become pinched eye dull watch cry mimi suffer too account cousin s suffering could resolutely make mind self-restraint patience adam s frequent visit comfort chapter xi mesmer s chest couple week pass kite seem give edgar caswall new zest life never tire look movement comfortable armchair put tower wherein sit sometimes day long watch kite new toy child lately come possession seem lose interest lilla still pay occasional visit mercy farm indeed feeling first now change become distinct affection purely animal kind indeed seem man s nature become corrupted baser more selfish more reckless quality become more conspicuous much sternness apparent nature less self-restraint determination become indifference visible change edgar grow morbid sad silent neighbour think mad become absorb kite watch day often night long become obsession caswall take personal interest keep great kite fly vast coil cord efficient purpose work roller fix parapet tower winch pull slack outgoing line control racket invariably man least day night tower attend such elevation always strong wind time kite rise enormous height travel great distance laterally fact kite become short time curiosity castra regis edgar begin attribute own mind human quality become separate entity mind soul own idle hand day begin apply consider service kite spare time find new pleasure new object life old schoolboy game send runner kite way get piece paper cut hole centre string kite pass natural action wind-pressure take paper string kite matter high may early day amusement edgar caswall spend hour hundred such messenger fly string soon bethink write message paper could make know idea kite may brain give way opportunity give illusion entity toy power separate thought send message come make direct speech kite cease send runner doubtless height tower seat hill-top rush ceaseless wind hypnotic effect lofty altitude speck sky gaze rush paper messenger string sight lose distance help affect brain undoubtedly give way strain belief circumstance stimulate imagination occupative mind absorb step intellectual decline bring bear main idea conscious identity kite sort subject imaginative force tendency own castra regis large collection curious interesting thing form past forebear similar taste own sort strange anthropological specimen old new collect various travel strange place ancient egyptian relic tomb mummy curio australia new zealand south sea idol image tartar ikon ancient egyptian persian indian object worship object death torture american indian vast collection lethal weapon kind place chinese high pinders double knife afghan double-edged scimitar make cut body two heavy knife eastern country ghost dagger thibet terrible kukri ghourka hill tribe india assassin weapon italy spain even knife formerly carry slave-driver mississippi region death pain kind fully represent gruesome collection fascination oolanga say never tire visit museum tower spend endless hour inspect exhibit thoroughly familiar detail ask permission clean polish sharpen favour readily grant addition object many thing kind awaken human fear stuffed serpent most objectionable horrid kind giant insect tropic fearsome detail fish crustacean cover weird spike dry octopus great size thing too less deadly seemingly innocuous dry fungus trap intend bird beast fish reptile insect machine could produce pain kind degree mercy power produce speedy death caswall never see thing collect find constant amusement interest study use mechanism such place origin ample real knowledge concern many secret intricate never rest find secret become interested strange object way use begin explore various likely place similar find begin inquire household strange lumber keep several man speak old simon chester know house accordingly send old man come very old nearly ninety year age very infirm bear castle serve succession master present absent edgar begin question subject regard send old simon exhibit much perturbation fact become frightened master fully believe conceal order tell remain unseen hide face face discovery secret old man pitiable state concern speak even more fully mr caswall expect indeed indeed sir here tower put time here begin shake tremble chest mr edgar mr edgar first take service bring france dr mesmer trunk keep room safety shall send here now ask edgar sharply know peculiar trunk visible mean open lock suppose sir know keyhole send here come trunk heavy steel band lock keyhole carry two man shortly old simon attend master come room mr caswall close door ask open know sir mean say never open most certainly say honour could entrust thing master open would breach trust caswall sneer quite remarkable leave close door stay tell say regard make remark old simon turn pale put trembling hand oh sir entreat touch trunk probably contain secret dr mesmer tell master tell ruin mean ruin sir man say sell soul evil think time evil pass will remain own room call may want old man bow deeply trembling speak word chapter xii chest open leave alone turret-room edgar caswall carefully lock door hang handkerchief keyhole inspect window see overlook angle main building carefully examine trunk magnifying glass find intact steel band flawless whole trunk compact sit opposite time shade evening begin melt darkness give task bedroom lock door turret-room take key wake morning daylight resume patient unavailing study metal trunk continue whole day same result humiliate disappointment overwrought nerve make head ache result long strain see later afternoon sit lock turret-room still baffle trunk distrait listless agitate sink settled gloom dusk fall tell steward send two man strong order take trunk bedroom room sit night pause even take food mind whirl fever excitement result late night lock room brain full odd fancy high road mental disturbance lie bed dark still brood mystery closed trunk gradually yield influence silence darkness lie quietly time mind become active again time disturbing influence brain active able work freely deal memory thousand forget half-known incident fragment conversation theory long guess long forget crowd mind seem hear again legion whir wing lately accustom even know effort imagination found imperfect memory content imagination work might come solution mystery surround frame mind sleep make more successful essay time enjoy peaceful slumber restful alike wearied body overwrought brain sleep arise obedience influence great lift great trunk set strong table side room previously remove quantity book use amount strength know normal state seem easy enough yield touch become conscious somehow never could remember chest open unlock door take chest shoulder carry turret-room door also unlock even time amaze own strength wonder whence come mind lose conjecture too realise more immediate thing know chest enormously heavy seem sort vision light absolute blackness see two sturdy servant man stagger great weight lock again turret-room lay open chest table darkness begin unpack lay content mainly metal glass great piece strange form table conscious still asleep act obedience unseen unknown command accordance reasonable plan follow result understand phase complete proceed arrange order component part large instrument form mostly glass finger seem acquire new exquisite subtlety even volition own weariness brain come head sink breast little little become wrap gloom awake early morning bedroom look now clear-headed amazement usual place strong table stand great steel-hooped chest lock key now lock arise quietly steal turret-room previous evening look window high air fly usual giant kite unlock wicket gate turret stair roof close great coil cord reel hum morning breeze touch string send quick thrill hand arm sign anywhere disturbance displacement night utterly bewilder sit room think now first time felt asleep dreaming presently fall asleep again sleep long time awake hungry make hearty meal evening lock fall asleep again wake darkness quite sea whereabouts begin feel dark room recall consequence position breaking large piece glass obtain light discover glass wheel part elaborate piece mechanism must sleep take chest now open again open whilst asleep recollection circumstance caswall come conclusion sort dual action mind might lead catastrophe discovery secret plan resolve forgo pleasure make discovery regard chest end apply quite matter investigation treasure rare object collection simple idle curiosity main object discover strange item might use experiment kite already resolve try runner make paper vague idea such force great kite strain leash might use lift altitude kite heavy article first experiment article little increasing weight eminently successful add degree more more weight find lifting power kite considerable determine take step send kite article lie steel-hooped chest last time open sleep shut again insert wedge could open will make examination content come conclusion glass object unsuitable too light testing weight frail dangerous send such height look more solid experiment eye catch sight object attract small copy ancient egyptian god bes represent destructive power nature bizarre mysterious commend mad humour lift cabinet strike great weight proportion size make accurate examination aid instrument come conclusion carve lump lodestone remember read somewhere ancient egyptian god cut similar substance think come conclusion must read sir thomas brown s popular errors book seventeenth century get book library look passage great example observation learn friend mr graves aegyptian idol cut loadstone find mummy still retain attraction probably take mine two thousand year strangeness figure close akin own nature attract make thin wood large circular runner front place weighty god send fly kite throb cord chapter xiii oolanga s hallucinations last few day lady arabella get exceedingly impatient debt always press grow embarrassing amount hope comfort life good marriage good marriage fix eye seem move quickly enough indeed seem move right direction edgar caswall ardent wooer very first seem difficile keep own room struggle mimi watford occasion lady arabella show unmistakable way feeling indeed make known more overt way pride allow wish help support moment room stand mesmeric struggle very limit voluntary action quite bitter enough feel come now make advance feel withdrawal part would woman class less flaming insult class nigger servant unreformed savage show preference festival home-coming lady arabella cold-blooded prepare might necessary indifference even insult become chatelaine castra regis meantime would show hurry must wait might unostentatious way come again know now could make keen guess desire regard lilla watford secret possession could bring pressure bear caswall would make easy matter evade great difficulty get shut castle guard defence convention could pass danger ill repute question think think day night last decide way would openly castra regis rank position would make such thing possible carefully could explain matter necessary alone would use art experience make commit man man s dislike difficult awkward situation feel quite sufficient confidence own womanhood carry difficulty might arise diana s grove hear day luncheon-gong castra regis sound know hour servant would house would enter house hour pretend could make hear would seek own room tower know usual sound house know servant strict order interrupt turret chamber find partly aid opera-glass partly judicious question several time lately heavy chest carry room rest room night confident important work hand would keep busy long spell meanwhile member household castra regis scheme think work fruition man position servant plenty opportunity watch better form opinion regard oolanga way clever unscrupulous rogue feel thing move great household opportunity self-advancement unscrupulous stealthy savage look dishonest mean see plainly enough lady arabella make dead set master watchful slight sign might enhance knowledge man house know carrying fro great chest get head care exercise porterage indicate full treasure lurk turret-rooms chance make useful discovery cautious stealthy take care else watch thus negro become aware lady arabella s venture house think unseen take more care watch position reverse more keep eye ear open mouth shut see lady arabella glide stair master s room take grant good double watching intentness caution oolanga disappoint dare exhibit feeling betray hide slink downstairs again noiselessly wait more favourable opportunity further plan must borne mind think heavy trunk full valuable believe lady arabella come try steal purpose use own advantage combination two idea see later day oolanga secretly follow home expert game succeed admirably occasion watch enter private gate diana s grove take roundabout course keep sight last overtook thick part grove could see meeting lady arabella much surprised see negro several day forget existence oolanga would startle know capable understand real value place beauty worthiness person compare value matter hold doubtless oolanga dream man such case see young sun-god beautiful eye dusky even white womanhood dwell would fill noble captivate quality regard such west africa woman would love would tell overt fervid manner usual affair heart shadowy depth forest gold coast oolanga come close lady arabella hushed voice suitable importance task deference respect place begin unfold story love lady arabella usually humorous person man woman white race could check laughter rise spontaneously lip circumstance too grotesque contrast too violent subdue mirth man debased specimen most primitive race earth ugliness simply devilish woman high degree beautiful accomplished think first moment s consideration outrage less eye give full material thought instant throw new varied light affront indignation too great passion irony satire would meet situation cold cruel nature help shrink subject ignorant savage merciless fire-lash scorn oolanga dimly conscious flout anger less keen measure ignorance give way tortured beast grind great tooth rave stamp swear barbarous tongue barbarous imagery even lady arabella feel reach help might offer brutal violence even kill understand say cold disdain much more effective wind hot passion offer love love reply nod head scorn voice sort baleful hiss sound feel lash whip dare savage slave base thing world vermin take care n't value worthless life more rat spider n't let see hideous face here again shall rid earth speak take revolver point immediate presence death impudence forsook make weak effort justify speech short consist single word lady arabella sound mere gibberish own dialect mean love marriage wife intonation word guess woman s quick intuition meaning quite fail follow become more pressing continue urge suit mixture gross animal passion ridiculous threat warn know try steal master s treasure catch act would would share treasure could live luxury african forest refuse would tell master would flog torture give police would kill chapter xiv battle renew consequence meeting dusk diana s grove acute far-reaching two engage oolanga might expect know character tropical african savage such two passion inexhaustible insatiable vanity pleased call love oolanga leave grove absorbing hatred heart lust greed afire vanity wound core lady arabella s icy nature deeply stirred seething passion more set bring edgar caswall foot obstacle encounter insult endure fuel purpose revenge consume seek own room diana s grove whole subject again again always find face lilla watford key problem puzzle problem way turn caswall s power very existence aid purpose boudoir write note take much trouble destroy rewrite dainty waste-basket full torn sheet notepaper quite satisfied copy last sheet afresh carefully burn spoil fragment put copied note emblazon envelope direct edgar caswall castra regis send groom letter run dear mr caswall want chat subject believe interested will kindly call day lunch say three four o'clock can walk little way mercy farm want see lilla mimi watford can take cup tea farm bring african servant afraid face frighten girl pretty idea will please visit time sincerely arabella march half-past three day edgar caswall call diana s grove lady arabella meet roadway gate wish take servant confidence little possible turn see coming walk mercy farm keep step walk get mercy turn look expect see oolanga sign visible receive master peremptory order keep sight order african score new offence find lilla mimi home seemingly glad see girl surprise visit come soon proceeding repetition battle soul former visit occasion edgar caswall presence lady arabella support oolanga absent mimi lack support adam salton such effective service time struggle supremacy will long more determine caswall feel could achieve supremacy give idea pride enlist mimi wait door open lady arabella believe sudden attack say low voice somehow carry conviction time win mimi woman show mercy weakness fight beat trample kill need stand way hate never take eye never mind lilla afraid already master mimi will try make look cousin lie defeat let take attention mimi will win overcome take hand hold hard whilst look eye too strong shall interfere ll make diversion cover must retire unbeaten even victorious hush come two girl come door strange sound come brow west rustling crackling dry reed rush low land season unusually dry also strong east wind help forward enormous flock bird most pigeon white cowl wing whir cooing plainly audible such multitude bird mass sound individually small assume volume storm surprise influx bird stranger long look castra regis high tower great kite fly usual even look cord break great kite fall headlong series sweeping dive own weight aerial force oppose cause rise combine strong easterly breeze too much great length cord hold somehow mishap kite give new hope mimi side issue shorn main struggle thenceforth simpler line feeling heart religious chord newly touch may course renewal bird voice fresh courage fresh belief good issue struggle come too misery silence suffer long new train thought bind boon inrush bird continue wing beat crackle rush lady arabella grow pale faint ask suddenly mimi bear breed siam sound strangely exaggeration sound produce snake-charmer edgar caswall first recover interruption fall kite few minute seem quite recover sang froid able use brain end view mimi too quickly recover different cause deep religious conviction struggle power good evil good triumph very appearance snowy bird cowl saint columba heighten impression conviction strong continue strange battle fresh vigour seem tower caswall give oncoming again vigorous pass drive door just backward lady arabella gaze fixed eye catch hand try stop movement unable good hold hand pass strange music alarmed lady arabella suddenly stop instinctively look tower castra regis see workman refixed kite rise again begin float former station look door open michael watford come room time recover self-possession common attract attention come see inquiring look say new influx bird annual migration pigeon africa tell will soon second victory mimi watford make edgar caswall more moody feel throw add absorbing interest hope victory mesmeric power become deep settled purpose revenge chief object animosity course mimi will overcome obscure great less degree oppose lilla mimi hate lilla harmless tender-hearted sweet-natured girl heart full love thing room passion ordinary life nature resemble dove st columba colour wear appearance reflect adam salton come gap caswall direct animosity regard interference difficulty get rid destroy young australian discreet most knowledge caswall understand such nature ignorance cause alarm dread caswall resume habit watch great kite strain cord vary vigil way further examination mysterious treasure house especially mesmer s chest sit much roof tower brood thwart passion vast extent possession visible altitude might would think restore complacency very extent ownership thus perpetually bring create fresh sense grievance think much command wish could achieve dear wish heart state intellectual moral depravity find solace renewal experiment mechanical power kite couple week see lady arabella always watch chance meet see watford girl studiously keep way adam salton simply mark time keep ready deal might affect friend call farm hear mimi last battle will consequence get ross several more mongoose include second king-cobra-killer generally carry box walk mr caswall s experiment kite successfully day try lifting great weight seem machine sentience own increase obstacle place time kite hang sky enormous height wind steadily north trend kite south day long runner increase magnitude send paper thin cardboard leather flexible material great height kite hang make great concave curve string runner make flapping sound lay finger string sound answer flapping runner sort hollow intermittent murmur edgar caswall now wholly obsess kite belong find distinct resemblance intermittent rumble snake-charming music produce pigeon fly dry reed day make discovery mesmer s chest think would utilise regard runner great length wire fine human hair coil finely make wheel run wondrous distance freely lightly try runner find work admirably runner alone carry much more weighty work equally also strong enough light enough draw runner undue strain try good many time successfully now grow dusk find difficulty keep runner sight look heavy enough keep still place egyptian image fine wire cross wooden ledge protect darkness grow indoors forget strange feeling uneasiness night sleeplessness seem conscious asleep daylight rise usual look kite see usual position sky look point compass more astonished presently see miss kite struggle usual control cord further side tower now hang strain wind north think strange determine investigate phenomenon say meantime many travel edgar caswall accustom use sextant now expert matter aid instrument able fix position kite point hang startle find exactly could ascertain diana s grove inclination take lady arabella confidence matter think wisely refrain reason try explain glad silence following morning find look point kite hover mercy farm verify instrument sit window tower look thinking new locality more liking puzzle same spend rest day turret-room leave day seem now draw force could control indeed knowledge direction understand own volition sheer helpless inability think problem satisfactorily call servant tell tell oolanga want see turret-room answer come african see previous evening caswall now irritable even small thing upset distrait want talk somebody send simon chester come breathless hurry upset unexpected summons caswall bid sit old man less uneasy frame mind again ask see mesmer s chest hear speak chester admit time mr edgar see chest open know history guess more upset faint recover chest close time mr edgar never speak again caswall ask describe see chest open get very agitated effort remain calm suddenly faint caswall summon servant apply usual remedy still old man recover lapse considerable time doctor summon make appearance glance sufficient make mind still kneel old man make careful examination rise foot hushed voice say grieve say sir pass chapter xv track see edgar caswall familiarly arrival already estimate cold-blooded nature true value surprise take heart death old chester fact guess correctly character think naturally enough concern feel master faithful old servant family little think merely selfish expression disappointment thus lose remain clue interesting piece family history now would wrap mystery caswall know enough life ancestor paris wish know more fully more thoroughly period cover ancestor s life paris invite form curiosity lady arabella own game play see metier sympathetic friend series meeting man want secure make first use opportunity day old chester s death indeed soon news filter door diana s grove meeting play part even caswall s cold nature impressed oolanga credit least sense fine feeling matter emotional matter oolanga distinctly utilitarian could understand feeling grief own suffering pain loss money could understand simulate such emotion show intend deceive think come castra regis again opportunity steal determine occasion chance press advantage pass feel occasion extra carefulness watching come conclusion lady arabella try steal treasure-chest suspect nearly same design make point watch suspicious person place adam engage own research regard lady arabella natural cross s track actually happen adam early morning survey place interested take mongoose box arrive gate diana s grove just lady arabella prepare set castra regis consider mission comfort see adam window shadow tree gate think must engage purpose similar own quickly make toilet quietly leave house take advantage shadow substance could hide follow walk oolanga experienced tracker follow succeed hide movement see adam shoulder mysterious box take contain valuable see lady arabella secretly follow adam confirm idea mind such fix try steal credit make use new opportunity walk adam ground castra regis oolanga see follow great secrecy fear closer now side enemy might make discovery realise lady arabella bind castle devote follow singleness purpose miss see adam branch track return high road night edgar caswall slept badly tragic occurrence day mind keep wake think early breakfast sit open window watch kite thinking many thing room could see neighbourhood two place interested most mercy farm diana s grove first movement spot humble kind belong domestic service agricultural need opening door window sweeping brushing generally restoration habitual order high window height make screen observation see chain watcher move own ground presently break adam salton way lady arabella follow nigger oolanga disappear tree caswall could see still watch lady arabella look slip open door could course see longer presently hear light tap door door open slowly could see flash lady arabella s white dress opening chapter xvi visit sympathy caswall genuinely surprise see lady arabella need already occur same way look surprise face much great lady arabella expect think prepare meet might occur stand still sheer amazement cold-blooded ready social emergency nonplussed plucky begin speak slight idea say come offer very warm sympathy grief lately experience grief m afraid must very dull really understand already feel disadvantage hesitate mean old man die suddenly old retainer caswall s face relax puzzled concentration oh servant over-stay three-score ten year twenty year must ninety still old servant caswall s word cold inflection never interfere servant keep here merely long premise suppose steward thought might make unpopular old fellow dismiss earth proceed such task hers utmost geniality could expect try tack time personal sorry disturb really unconventional certainly slave convention still limit bad enough intrude way know can say think time select intrusion edgar caswall gentleman custom habit rise occasion can say lady arabella always welcome time may deign honour house presence smile sweetly thank much put ease breach convention make glad sorry feel can open heart forthwith proceed tell oolanga strange suspicion honesty caswall laugh make explain detail final comment enlighten let give word advice slight fault find infernal nigger shoot sight swelled-headed nigger bee bonnet bad difficulty world deal make clean job wipe law mr caswall oh law n't concern much dead nigger few more less matter mind s relief m afraid comment make sweet smile soft voice right say let leave anyhow shall rid n't love nigger more reply suppose must n't too particular sort clean concerned change voice manner ask genially now tell forgive dear lady forgive speak see move come door most natural way accompany downstairs pass hall avenue house smile right n't think morning altogether throw walk slowly diana s grove adam salton follow line brow refresh memory various locality get home lesser hill just sir nathaniel begin lunch mr salton walsall keep early appointment alone meal see adam s face speak follow study shut door two man light pipe sir nathaniel begin remember interesting fact diana s grove long understand strange mystery house may interest may trivial such tangled skein try unravel please tell know suspect begin sort mystery physical mental moral historical scientific occult kind hint will help quite right shall try tell think put thought subject sequence must forgive order observe narration suppose see house diana s grove mind s eye can fit memory may mention house very old probably first house sort stand time roman probably renew perhaps several time late period house stand use stand here mercia kingdom suppose basement can later norman conquest year president mercian archaeological society very carefully purchase captain march house suitable bride basement very strong strong heavy intend fortress whole series room deep underground particular strike room considerable size masonry more massive middle room sink build floor level evidently deep underground windlass trace rope now know roman immense depth water lift old rag rope woodhull use nearly thousand foot here simply enormously deep well-hole door room massive fasten lock nearly foot square evidently intend kind protection day hear allow even see room propos suggestion part well-hole way white worm come time would search make even excavation necessary own expense suggestion meet prompt explicit negative course take further step matter die recollection even mine remember sir ask adam appearance room well-hole was furniture fact sort thing room thing remember sort green light very clouded very dim come fixed light intermittent irregular quite see remember get well-room was separate door interior room passage open think must room way remember steep step must wear smooth long use kind could hardly keep foot stumble nearly fall well-hole strange place queer smell instance queer smell bilge rank swamp distinctly nauseating come feel just sick shall try visit see can recall more see feel perhaps sir later day will tell may chance recollect shall delight adam uncle return ll join study dinner can resume interesting chat chapter xvii mystery grove afternoon adam decide little explore pass wood gate diana s grove think see african s face instant deep undergrowth follow parallel avenue house glad workman servant care lady arabella s people find wander ground take advantage denseness tree come close house skirt repay trouble side house close rocky frontage cliff fall see oolanga crouch irregular trunk great oak man intent watch guard watch suit adam could thus make scrutiny will thick wood tree mostly small girth throw heavy shadow steep declension front grow tree african lurk darkness adam draw close could amaze see patch light ground realise determine more follow quest nigger dark lantern hand throw light steep incline glare show series stone step end low-lying heavy iron door fix side house strange thing hear sir nathaniel little big notice crowd mind chaotic way instinctively take refuge thick oak stem set watch might occur short time become apparent african try find heavy door way look door fit tight massive stone slab opportunity entrance light small hole great stone door hole too high look ground level oolanga try stand tiptoe high point hold lantern high could throw light edge door see could find anywhere hole flaw metal could obtain glimpse foil bring shrubbery plank lean top door climb great dexterity bring enough window-hole look even throw light lantern climb carry plank place get conceal iron door wait manifestly intent remain come presently lady arabella move noiselessly shade approach door see close enough touch oolanga step forward concealment speak whisper gloom sound hiss want see missy soon secret want know missy tell already turn blaze eye green tint glow emerald come none sensible wish say can see here just seven o'clock make reply word put hand bend low low forehead touch earth rise slowly adam salton hiding-place saw wonder few minute move place home lesser hill fully determine seven o'clock would find hidden place diana s grove little seven adam steal softly house take back-way rear diana s grove place seem silent deserted take opportunity conceal spot whence see oolanga try investigate conceal iron door wait perfectly still last saw gleam white passing soundlessly undergrowth surprise recognise colour lady arabella s dress come close wait face iron door place concealment hand oolanga appear come close adam notice surprised amusement shoulder box mongoose course african know see least man property silent-footed lady arabella hear come turn meet somewhat hard see gloom usual black collar cuff show white lady arabella open conversation ensue two want rob murder lub frighten little try change tone coffin waste time would hold nigger suspect laugh ferocity nature come front man low kind dis ai n't coffin nobody dis box somefin lub give still anxious keep subject affection believe become crazed make effort keep mind elsewhere want see nod come door quiet desire see close own house conversation nigger choose word deliberately wish meet passion kind such would event help keep quiet deep gloom could see anger suffuse face rolling eyeball grind tooth sufficient sign anger decipherable dark move corner house right oolanga follow stop raise hand door say nigger door will enough lady arabella take hand small key hang end watch-chain move small door low corner little downhill edge brow oolanga obedience gesture iron door adam look carefully mongoose box african glad see intact unconsciously look finger key waistcoat pocket oolanga sight adam hurry lady arabella chapter xviii exit oolanga woman turn sharply adam touch shoulder moment whilst alone trust nigger whisper answer crisp concise n't forewarn forearm tell will own protection mistrust friend idea man s impudence would believe want marry say adam incredulously amuse spite want bribe share chest treasure least think steal mr caswall distrust mr salton notice box sling shoulder belong leave gun-room lunch must creep steal doubtless think too full treasure earth know ask adam little offer give bribe accept faugh ashamed tell such thing beast whilst speak open door narrow iron hang open easily close tightly creaking sound kind dark enter freely little misgiving restraint broad daylight adam just sufficient green light somewhere see broad flight heavy stone step lead upward lady arabella shut door close tightly clang trip step lightly swiftly instant dark come again faint green light enable see outline thing iron door narrow first fairly high lead large room wall massive stone closely join exhibit smooth surface present appearance time polish side also smooth wall reverse wide high iron door here little more light high-up aperture door open air lady arabella take girdle small key insert keyhole centre massive lock great bolt seem wonderfully hang moment small key turn bolt great lock move noiselessly iron door swing open stone step stand oolanga mongoose box slung shoulder lady arabella stand little side african accept movement invitation enter obsequious way moment give quick look much death here big death many death good good sniff enjoy scent matter manner speech revolt instinctively adam s hand wander revolver finger trigger rest satisfy ready emergency certainly opportunity nigger s enjoyment open well-hole nose send such stench make adam sick lady arabella seem mind adam meet compare noxious experience drainage war hospital slaughter-house refuse dissecting room none add sourness chemical waste poisonous effluvium bilge water logged ship whereon multitude rat drown quite unexpectedly negro notice presence third person adam salton pull pistol shot happily miss adam usually quick shot time mind else ready quick carry intention coward moment man grip dark well-hole horrid effluvium steal mysterious depth adam oolanga pistol lady arabella probably most ready theory shooting impossible make effort way glide forward try seize african elude grasp just miss fall mysterious hole sway firm foothold turn own gun shot instinctively adam leap assailant clutch totter very brink lady arabella s anger now fully awake oolanga move hand extend just seize catch lock box movement fly open king-cobra-killer fly venomous fury impossible describe seize throat catch hold fury superior own tear two just sheet paper strength use such act must terrific instant seem spout blood entrails hurl well-hole instant seize oolanga swift rush draw white arm encircle gape aperture adam see medley green red light blaze whirling circle sink pair blaze green eye become fix sink low low frightful rapidity disappear throw upward green light grow more more vivid moment light sink noisome depth come shriek chill adam s blood prolonged agony pain terror seem end adam salton feel would never able free mind memory dreadful moment gloom surround horrible charnel pit seem very bowel earth convey sight sound nethermost ghastly fate african sink terrible doom black face grow grey terror white eyeball now veined bloodstone roll helpless extremity fear mysterious green light milieu horror awful cry come fathomless pit entrance flood spot fresh blood even death fearless little snake-killer fierce frightful stain ferocity tell living force earth devil pit incident adam state intellectual tumult parallel experience try rush horrible place even baleful green light throw gloomy well-shaft die source sink deep primeval ooze darkness close overwhelming density darkness such place such memory make wild rush forward slipt step sticky acrid smelling mass feel smelt blood fall forward feel way inner room well-shaft rub eye sheer amazement stone step narrow door enter glide white-clad figure lady arabella colour see blood-marks face hand throat calm unruffled earlier stand pass narrow iron door chapter xix enemy dark adam salton walk return lesser hill feel might steady nerve shake horrible scene get thought sort order ready enter matter sir nathaniel little embarrassed tell uncle affair vastly progress original view feel little doubtful would old gentleman s attitude hear strange event first time mr salton would certainly satisfy treat outsider regard such thing most point contact inmate own house immense sense relief adam hear uncle telegraph housekeeper detain business walsall would remain night would morning time lunch adam get home walk find sir nathaniel just bed say happen content arrange would walk early morning much say would require serious attention strangely enough sleep awoke dawn mind clear nerve usual unshaken condition maid bring early morning cup tea note find letter box lady arabella evidently intend put guard say previous evening read carefully several time satisfy take full import dear mr salton can bed write must forgive disturb unseemly time indeed must also forgive try right err say too much too little fact quite upset unnerved happen terrible night find difficult even write hand shake control tremble memory horror see enact eye grieved measure remotely cause horror come forgive can think too hardly ask confidence share danger very pangs death feel more mere friend may lean trust assure sympathy pity really must let thank friendliness help confidence real aid time deadly danger deadly fear show awful man shall see dream black malignant face will shut memory sunshine happiness shall eternally see evil eye throw well-hole vain effort escape consequence own misdoing more think more apparent seem premeditate whole thing course own horrible death perhaps notice fur collar occasionally wear most value treasure ermine collar stud emerald often see nigger s eye gleam covetously look unhappily wear yesterday may cause lure poor man doom very brink abyss tear collar neck last see sink hole rush iron door pull hear soul-sickening yell mark disappearance chasm more glad can say eye spare pain horror ear endure tear negro s grasp sink hole realise freedom mean freedom freedom noisome prison-house now such memory more noisome embrace hideous monster whilst live shall always thank freedom woman must sometimes express gratitude become too great bear sentimental girl merely thank man woman know bad good life can give know love lose must let bring unhappiness life must live live alone addition bear woe memory late insult horror meantime must get quickly possible diana s grove morning shall town shall remain week can stay longer business affair demand presence here think week rush busy london surround multitude commonplace people will help soften can expect total obliteration terrible image bygone night can sleep easily will hope day two shall fit return home take again burden will suppose always shall most happy see return early good fortune send errand london shall stay mayfair hotel busy spot may forget danger horror share adieu thank again again kindness consideration arabella marsh adam surprise effusive epistle determine say sir nathaniel think adam meet sir nathaniel breakfast glad take time turn thing mind result familiar fact bearing already differentiate able arrange own mind accord value breakfast silent function interfere way process thought soon door close sir nathaniel begin see adam occur much tell sir suppose begin tell know happen leave yesterday accordingly adam give detail happen previous evening confine rigidly narration circumstance take care colour event comment own opinion meaning thing fully understand first sir nathaniel seem dispose ask question shortly give recognise narration concise self-explanatory thenceforth content quick look glance easily interpret acquiescent motion hand such could convenient emphasise idea correctness inference adam cease speaking evidently come end say regard section story elder man make comment even adam take pocket lady arabella s letter manifest intention read make comment finally adam fold letter put envelope pocket intimation now quite finish old diplomatist carefully make few note pocket-book narrative dear adam altogether admirable think may now take verse actual fact conference take shape mutual exchange idea let ask question may arise doubt shall arrive enlighten conclusion will kindly begin sir doubt long experience will able dissipate fog envelop certain thing consider hope dear boy beginning let say lady arabella s letter make clear thing intend also thing intend begin draw deduction let ask few question adam heart-whole quite heart-whole matter lady arabella companion answer look straight eye question answer lady arabella sir charming woman deem privilege meet talk even confessional flirt little mean ask affection way engage can emphatically answer indeed will understand presently give reason apart unpleasant detail discuss day could would mind give reason now will help understand way difficulty certainly sir reason can fully depend love woman clinch may offer good wish hope congratulation proud good wish sir thank too soon congratulation lady even know hope indeed hardly know definite moment take adam right time may allow know lady adam laugh low sweet laugh such ripple happy heart need hour s minute s delay shall glad share secret sir lady sir happy love dream life-long happiness centre mimi watford dear adam need wait offer congratulation indeed very charming young lady think see girl unite such perfection quality strength character sweetness disposition heart congratulate may take question heart-wholeness answer affirmative now sir may ask turn question certainly ask seem come point question might painful merely love mimi reason look lady arabella enemy adam continue enemy rank unscrupulous enemy bent destruction sir nathaniel door look return lock carefully chapter xx metabolism look grave ask sir nathaniel inconsequently re-enter room certainly sir little think first meet draw such vortex already mix robbery probably murder thousand time bad crime calendar affair ghastly mystery bottom end force most unnerving kind origin age world different world know origin superstition age dragon tear slime must fear conclusion improbable impossible may life death hang judgment love remember count hope count confidence say sir nathaniel let think justly boldly fear terrify may seem suppose take exact detail account strange thing happen whilst diana s grove know course may mistake recollection detail certain main say correct feel sure see lady arabella seize negro neck drag hole absolutely certain sir assistance account happen eye-witness trust also account write lady arabella own hand two account agree must take two lie apparently sir lady arabella liar apparently must try find reason lie fear oolanga dead reason could actuate would convince else blameless could evidence own eye else present must absent person seem dispute sir person good opinion could wish keep edgar caswall fill bill lie point thing death african evidently want accept fall own act can suppose expect convince eye-witness wish later spread story wise try get acceptance matter untruth instance ermine collar embroider emerald understandable reason require would draw attention green light see room especially well-hole unprejudiced person would accept green light eye great snake such tradition point live well-hole fine lady arabella want general belief snake kind diana s grove own part n't believe partial liar art deal veneer liar liar right self-interest may prompt falsity tongue prove liar say can believe lead conclusion say infer snake look expect find too now let digress live many year live derbyshire county more celebrate cave county england familiar turn also great cave kentucky france germany host place many tremendously deep cave narrow aperture value intrepid explorer descend narrow gullet abysmal depth sometimes never return many cavern peak convince small passage use primeval time lair great serpent legend tradition may such cavern form usual geologic way bubble flaw earth s crust later use monster period young world may course worn originally water time find use suitable live monster bring point more difficult accept understand require belief base usually accept indeed enter such abnormal growth could change nature day study metabolism may progress enable accept structural change proceed intellectual moral base may lean belief great animal strength may sound base change sort could more fitting subject primeval monster strength such allow survival thousand year know brain can increase develop independently part living structure mediaeval belief philosopher s stone could transmute metal counterpart accept theory metabolism change live tissue age investigation own return science base wonder miracle slow refuse accept fact impossible may seem let suppose monster early day world dragon prime vast age run thousand year convey way matter brain just sufficient beginning growth suppose monster incalculable size strength quite abnormal veritable incarnation animal strength suppose animal allow remain place thus remove accident interrupted development might would creature process time age necessary rudimentary intelligence develop impossibility natural process evolution beginning instinct animal confine alimentation self-protection multiplication specie time need life become more complex power follow need long accustom consider growth apply exclusively size various aspect nature doctrinaire idea may equally apply concentration develop thing may expand give way form now scientific law increase imply gain loss various kind thing gain direction may lose may mother nature may deliberately encourage decrease increase may axiom gain concentration lose size take instance monster tradition accept localise such worm lambton spindleston heugh such creature own process metabolism change much bulk intellectual growth arrive new class creature more dangerous perhaps world experience force can think soul moral acceptance responsibility snake would good illustration cold-blooded remove temptation often weaken restrict warm-blooded creature instance worm lambton such exist guide own end organised intelligence capable expansion form creature could imagine would equal potentiality evil such being would devastate whole country now thing require much thought want apply knowledge usefully exact would resume subject later day quite agree sir whirl already want attend carefully say may try digest man seem fresher good easy meet afternoon contribute general stock information adam nature more militant disposition elderly friend glad see conference assume practical trend sir nathaniel recognise old diplomatist turn present use tell now adam outcome own mind conversation whole difficulty already assume practical shape added danger first imagine practical shape add danger dispute try clear own idea consideration adam past early day world monster vast could exist thousand year must overlap christian era may progress intellectually process time way progressed even get most rudimentary form brain would most dangerous thing world tradition say monster live marsh east come cave diana s grove also call lair white worm such creature may grow may grow human being lady arabella march snake nature commit crime knowledge retain vast strength primal being can see dark eye snake use nigger drag snake s hole swamp intent evil hate love result result first mimi watford take monster must destroy bravo true fearless conclusion cost must carry soon event creature s very existence danger presence neighbourhood make danger immediate speak sir nathaniel s mouth harden eyebrow come meet doubt concurrence resolution readiness help carry elderly man much experience knowledge law diplomacy seem stern duty prevent irrevocable take place think ready sort legal crux think regard taking life even monstrosity human form also property lady arabella woman snake devil own ground move accord british law law jealous swift avenge wrong ken such difficulty must avoid mr salton s sake adam s own sake most mimi watford s sake speak again sir nathaniel make mind must try postpone decisive action circumstance depend problematical test satisfactorily way speak adam first thought friend waver intention funk responsibility respect sir nathaniel great would act even come conclusion vital point sanction come close whisper ear will prepare plan combat destroy horrible menace clear more baffling point meanwhile must wait night hear uncle s footstep echo hall sir nathaniel nod approval chapter xxi green light old mr salton retire night adam sir nathaniel return study thing great regularity lesser hill know would interruption talk cigar light sir nathaniel begin hope adam think slack changeable purpose mean business bitter end may satisfied first care shall protection mimi watford pledge dear boy interested same danger semi-human monster pit hate mean destroy certainly probably uncle want especially talk to-night can help think time fast come come already must take uncle confidence thing fancied evil threaten now probably mark death right know sir thing change agree keep trouble now dare consideration feeling might cost life duty light pleasant shadow doubt will want remember guest name honour think safety shall wish adam now can murder lady arabella off-hand shall put thing order killing such way can tax crime seem sir exceedingly tight place first difficulty know begin never think fight antediluvian monster would such complicated job woman woman s wit combine heartlessness cocotte strength impregnability diplodocus may sure fight will semblance fair-play also unscrupulous opponent will betray feminine will probably over-reach now adam strike protect feminine nature strong game will play masculine feminine perhaps good sleep thing night night may give idea turn adam knock sir nathaniel s door grey morning bidden come room several letter hand sir nathaniel sit bed read few letter course shall send approve fact smile blush several thing want hold hand tongue approval say kindly tell count rate sympathy approval help can see way accordingly adam proceed tell conclusion arrive put foreground mimi watford sake own safety remove monster wrought harm destroy carry practice sir preliminary require harm kind face mimi protector world would recognise form recognise convention marriage sir nathaniel smile fatherly way marry husband require husband marriage immediate secret least speak would young lady agreeable proceeding know sir proceed suppose must ask sudden idea adam sudden resolution sudden resolution sir sudden idea agree good sequence obvious keep secret want secret sir mimi s good shout house-top must discreet untimely knowledge enemy might work incalculable harm would suggest adam could combine momentous question secrecy adam grow red move uneasily must ask soon possible think sir would good god bless soul new kind duty take time life adam hope know can count help way can already count sir venture make such suggestion can ask add will more kind look painful duty voluntary act grace prompt kindness affection painful duty say adam boldly painful would joyful strange job early morning live learn suppose sooner good write line take see somewhat unusual transaction may embarrass lady even ought sort warrant show mindful feeling will take acquiescence grant act good sir nathaniel true friend sure mimi shall grateful life long may two talk agree point borne mind ambassador striking ten sir nathaniel leave house adam see quietly young man follow wistful eye jealous privilege kind deed bring feel own heart friend s breast memory morning dream concern sir nathaniel confused recollection detail sequence main fact stand memory boldly clearly adam salton s recollection illimitable wait fill anxiety hope chagrin dominate sense slow passage time accompany vague fear mimi could long time think recollect adam love save terrible danger time think later wonder ignorance fact adam love love heart recollection small feeling seem fit elemental fact mould main crowning recollection say goodbye sir nathaniel entrust love message straight heart adam salton bearing impulse could check put lips kiss later alone time think passing grief would silent time lilla happy event strange mission course agree keep secret adam give leave speak advice assistance sir nathaniel great help adam carry idea marry mimi watford publicity london influence young man obtain license archbishop canterbury private marriage sir nathaniel persuade old mr salton allow nephew spend few week doom tower here mimi become adam s wife first step plan adam take bride isle man wish place stretch sea mimi white worm thing mature return sir nathaniel meet drive doom take care avoid know journey sir nathaniel take care door window shut lock door use entry shutter blind heavy curtain draw window adam comment sir nathaniel say whisper wait alone ll tell meantime word sign will approve talk say more subject dinner ensconce sir nathaniel s study top storey doom tower lofty structure situate eminence high peak top command wide prospect range hill ribble side brow mark northern bind ancient mercia early norman period less century young castra regis window study bar lock heavy dark curtain close gleam light tower could see alone sir nathaniel explain take old friend mr salton full confidence future would work important extremely careful spite fact marriage keep secret also temporary absence know know begin idea ask adam momentary consternation sir nathaniel shiver perceptibly white worm adam notice now friend never speak lady arabella wish divert suspicion sir nathaniel switch electric light room pitch dark come adam take hand lead seat set southern window softly draw piece curtain motion companion look adam immediately shrink eye open press danger companion set mind rest say low voice right may speak speak low danger here present adam lean forward take care press face glass see would ordinary circumstance cause concern anybody special knowledge appal night now dark reality little see western side tower stand grove old tree forest dimension group closely stand little apart produce effect row widely plant top see green light danger signal railway-crossing seem first quite still presently adam s eye become accustomed could see move trembling recall adam s mind light quiver well-hole darkness inner room diana s grove oolanga s awful shriek hideous black face now grow grey terror disappear impenetrable gloom mysterious orifice instinctively lay hand revolver stand ready protect wife see happen light tower remain same softly pull curtain window sir nathaniel switch light again comfort glow begin talk freely chapter xxii close quarter diabolical cunning say sir nathaniel leave range brow wherever accustom frequent hear whence knowledge movement come able learn datum whereon find opinion seem hear marriage absence gather inference actually know mimi return soon dusk fail dawn cover whole ground brow heart peak white worm own proper shape certainly great facility business now engage can look window ordinary kind happily house reach wish manifestly remain unrecognised even height wise show light l might learn presence absence would sir could see monster real shape close quarter willing run risk take would slight risk n't suppose time see close live tell tale sir nathaniel hold expostulatory hand good god lad suggest think wife stake mimi think sake willing risk risked adam s young bride proud man blanch thought ghastly white worm adam see reassure long ladyship know whereabout shall much safety remain bear mind darling can too careful sir nathaniel realise adam right white worm supernatural power could harm discover hide place agree two man two man slip door house walk cautiously avenue trend west pitch dark dark time feel way paling tree-trunk could still see seemingly front high baleful light height distance seem faint line now level ground light seem infinitely high top tower sight adam s heart fall danger desperate enterprise undertake burst feeling shortly follow restore fierce loathing desire kill such never experience distance level road fairly wide green light visible here sir nathaniel speak softly place lip adam s ear safety know creature s power hearing smelling presume great strength see may presume opposite case must try keep shade tree-trunk slight error would fatal adam nod case chance monster see movement time seem interminable emerge circling wood come sunlight comparison misty blackness light enough see sufficient distinguish thing distance adam s eye seek green light sky still same place surroundings more visible now summit seem long white pole top two pendant white mass rudimentary arm fin green light strangely enough seem lessen surround starlight clear effect deep green whilst carefully regard adam aid opera-glass nostril assail horrid stench rise well-hole diana s grove degree eye get right focus see immense towering mass seem snowy white tall thin low part hide tree lie could follow tall white shaft duplicate green light top look movement shaft seem bend line green light descend tree could see green light twinkle pass obstructing branch see head monster two man venture little further forward see hide mass base shaft compose vast coil great serpent s body form base upright mass rise look low mass move glistening fold catch moonlight could see monster s progress ground come swift pace turn run take care make little noise possible footfall disturb undergrowth close stop pause see high dark tower doom chapter xxiii enemy s house sir nathaniel library morning breakfast adam come carry letter ladyship n't lose time begin work already sir nathaniel write table window look say adam hold letter carry blazoned envelope ha say sir nathaniel white worm expect kind say adam could know here n't know last night n't think need trouble adam much understand mystery suffice know perhaps good safe ask adam puzzled look general process reasoning boy experience year diplomatic world creature monster heart consideration nearly dangerous open dark protect know own experience movement reason shun publicity spite vast bulk abnormal strength afraid attack openly snake snake s nature keep low squirm proceed stealth cunning will never attack can run know run would probably fatal letter sir nathaniel s voice calm self-possessed engage struggle wit diplomatist ask mimi tea afternoon diana s grove hope also will favour sir nathaniel smile please ask mrs salton accept mean deadly mischief surely surely would wise old trick learn early diplomacy adam fight ground own choice true suggest place occasion accept make will able understand reason own bad conscience bad good own fear doubt will play game dear boy let accept mean adam say silently hold hand companion shake word necessary get tea-time mimi ask sir nathaniel must make point state want possible publicity mimi look inquiringly certainly dear present circumstance publicity part safety surprise whilst diana s grove occasional message come see say mrs salton take chance none dear learn foreign court civilised uncivilised people utilise couple hour sir nathaniel s voice full seriousness bring mimi convincing way awful gravity occasion course set carriage draw fine pair horse soon devour few mile journey come gate sir nathaniel turn mimi arrange adam certain signal may necessary certain eventuality occur need directly bear mind ask adam lose second must try pass such moment appearance unconcern probability require such care will occur white worm will try force much spare may attempt to-day harm will way secret plot time may try force able judge such thing to-day messenger may ask will witness may help stave danger see query face kind danger may know can guess will doubtless ordinary circumstance none less dangerous account here gate now careful matter small keep head battle number man livery hall arrive door drawing-room throw open lady arabella come forth offer cordial welcome get lady arabella lead room tea serve adam acutely watchful suspicious see side room panelled iron door same colour configuration door room well-hole wherein oolanga disappear sight alarm quietly stand door make movement even eye could see sir nathaniel watch intently fancy approval sit table spread tea adam still door lady arabella fan complain heat tell footman throw door open tea progress mimi suddenly start look fright face same moment man become cognisant thick smoke begin spread room smoke make experience gasp choke footman begin edge uneasily inner door denser denser grow smoke more acrid smell mimi draught open door waft smoke rise choking run inner door throw open full extent disclose curtain thin silk fix doorpost draught open door sway thin silk fright tear curtain envelop head foot run still open door heedless fact could see adam follow sir nathaniel rush forward join adam catch wife arm hold tight just lie black orifice well-hole course could see silk curtain head floor extremely slippery thick oil spill pass close edge hole foot shoot stumble forward well-hole adam see mimi slip fling backward still hold weight tell drag hole fall floor zone slipperiness moment raise rush open door sunlight sir nathaniel close pale old diplomatist look calm cool sustain cheer adam wife see thus master manage follow example wonderment footman see three just escape terrible danger walk gaily guide pressure sir nathaniel s hand turn re enter house lady arabella face blanch deadly white now resume ministration tea-board unusual happen slop-basin full half-burned brown paper tea pour sir nathaniel narrowly observe hostess take first opportunity afford whisper adam real attack come too quiet give hand wife lead come caution hurry n't lose second even make scene hs-s-s-h resume place close table servant obedience lady arabella s order bring fresh tea thence tea-party seem adam faculty utmost intensity terrible dream poor mimi overwrought present future fear horror danger escape faculty numb brace trial feel assure might come would able sir nathaniel seem just usual suave dignify thoughtful perfect master husband evident mimi ill ease way keep turn head look quick come colour face hurry breathing alternate period suspicious calm evidence mental perturbation attitude lady arabella seem compound social sweetness personal consideration would hard imagine more thoughtful tender kindness honoured guest tea servant come clear cup lady arabella put arm mimi s waist stroll adjoining room collect number photograph scatter sit guest begin show servant close door suite room open room well-hole avenue suddenly seem cause light room begin grow dim sir nathaniel sit close mimi rise foot cry quick catch hold hand begin drag room adam catch hand draw door servant begin close difficult first find way darkness great relief adam whistle shrilly carriage horse wait angle avenue dash husband sir nathaniel lift throw mimi carriage postillion ply whip spur vehicle rock speed sweep gate tear road hubbub servant rush order shout door shut somewhere seemingly house strange noise nerve horse strain dash recklessly road two man hold mimi arm protectingly sudden rise ground horse breathe heavily dash race speed slacken pace hill fall again leave hurry downgrade would foolish say adam mimi fear return doom tower mimi feel more keenly husband nerve hard more inured danger still bear bravely usual effort helpful study top turret forget terror lie dark attempt peep window adam see moonlight show surround country nowhere observe tremulous line green light peaceful night good effect danger unseen seem time hard realise courage restore adam rise early walk brow see change sign life castra regis see wonder concern return homeward lady arabella tight-fitting white dress ermine collar emerald emerge gate diana s grove walk castle ponder try find meaning occupy thought join mimi sir nathaniel breakfast begin meal silence know pleasant topic fillip give conversation adam tell see lady arabella way castra regis say wish intention edgar caswall mimi speak bitterly aspect forget never would never could occasion harm lilla woman consort even nigger social matter disgust follow rich landowner throw head shamelessly express interested know great kite still fly caswall s tower such matter try comment make strongly express surprise ladyship s cheek ignore own criminal act impudence take grant overlook also chapter xxiv startle proposition more mimi thought late event more puzzle mean could mean error fact somewhere could possible mistake white worm side belief impossible reception believe seem apparent destroy very foundation belief old day monster earth certainly people believe just such mysterious change identity very strange just fancy stranger say doctor would regard tell tea-party antediluvian monster wait up-to-date men-servants adam return exhilarate walk more settle mind time mimi phase doubt inability believe reality thing affect same extent idea wife suffer ill-effects terrible ordeal brace remain time seek sir nathaniel order talk matter know calm common sense self-reliance old man experience would helpful sir nathaniel come conclusion reason understand lady arabella change plan present event pacific incline attribute changed demeanour fact influence edgar caswall increase justify more fixed belief submission charm matter fact see caswall morning visit castra regis long talk possibility union discuss caswall enthusiastic subject courteous attentive walk diana s grove congratulate new settlement life idea become fix mind show letter write later day adam salton send hand run follow dear mr salton wonder would kindly advise possible help matter business time try make mind sell diana s grove put put now place own property consult regard may wish buy late husband captain adolphus ranger march residence crest appleby acquire right kind include mining sporting die leave whole property shall feel leave place become endeared many sacred memory affection recollection many happy day young married life more happy memory man love love much willing sell place fair price long course purchaser approve may say would ideal person dare hope much strike australian friend may wish make settlement old country would care fix spot most historic region england full romance legend never-ending vista historical interest estate small perfect condition illimitable possibility development many doubtful unsettled right exist time roman even celts original possessor addition house keep dernier cri immediate possession can arrange lawyer can provide may suggest business historical details word acceptance refusal necessary can leave detail thrash agent forgive wo n't trouble matter believe very sincerely arabella march adam read several time mind make mimi ask objection answer shudder thing willing might wish dearest willing judge good quite free act see duty inclination call hand god hitherto guide will own end wife s room adam salton straight study tower know sir nathaniel would hour old man alone enter obedience come answer query close door sit think sir would buy diana s grove god bless soul say old man startle earth would want vow destroy white worm able may choose lair would facilitate matter avoid complication sir nathaniel hesitate long usual speaking think deeply adam much common sense suggestion startle first think reason would buy property conveyance settle want more money immediately convenient let know may banker thank sir most heartily more money immediate call shall want glad approve property historic time will increase value may tell indeed surmise right will add great value place adam listen ha strike old name lair white worm give know snake early day call worm white really n't know sir never think simply take grant first long later puzzle brain reason reason sir simply solely snake worm was white county stafford great industry china-burning originate grow stafford owe much wealth large deposit rare china clay find time time deposit become time pretty exhaust century stafford adventurer look special clay ohio pennsylvania farmer explorer look oil own real estate china clay can discover strike sort gold mine young man look puzzle original worm so-called name place come find direct way marsh mud-holes now clay easily penetrable original hole probably pierce bed china clay way make would become sort highway worm much movement necessary ascend such great height clay would become attach rough skin attrition downway must easy work ascent different monster come view upper world would fresh contact white clay hence name cryptic significance fact now surmise true see must deposit valuable clay possibly immense depth adam s comment please old gentleman bone sir strike reason great truth sir nathaniel cheerfully world commerce wake value find will title ownership perfectly secure deserve such gain friend s aid adam secure property loss time see uncle tell mr salton delighted find young relative already constructively owner fine estate give important status county make many anxious enquiry mimi doings white worm adam reassure morning adam host smoking-room sir nathaniel ask purpose proceed regard keep vow difficult matter undertake destroy such monster labour hercules size weight power use little-known way occult side alone unsurpassable difficulty worm already master element fire see fire can use attack sink earth usual way could overtake resource big coal-mine existence daresay map plan mind add courteously sir course may stand test practice may know idea sir argument time chartist trouble idea spread financial circle attack make bank england accordingly director institution consult many person suppose know step take finally decide good protection fire fear water sand carry scheme practice great store fine sea-sand kind blow use fill hour-glass provide building especially point liable attack could bring use propose provide diana s grove soon come possession enormous amount such sand shall take early occasion pour well-hole will time choke thus lady arabella guise white worm will find cut refuge hole narrow hundred foot deep weight sand can contain would sufficient obstruct friction such body work would tremendous moment use would sand destruction none directly would hold struggle body place rest scheme come practice rest sand pour well-hole quantity dynamite can also throw good would dynamite explode course intend would sort wire fuse require parcel dynamite adam smile day sir prove new york thousand pound dynamite sealed canister place working last charge gunpowder fire concussion explode dynamite most successful non-experts high explosive expect pane glass new york would shatter reality explosive harm area intend sixteen acre rock mine supporting wall pillar leave intact whole rock shatter sir nathaniel nod approval seem good plan very excellent tear many foot precipice may wreck whole neighbourhood free monster add adam leave room find wife chapter xxv last battle lady arabella instruct solicitor hurry conveyance diana s grove time lose let adam salton formal possession estate interview sir nathaniel take step begin put plan action order accumulate necessary amount fine sea-sand order steward prepare elaborate system top-dressing ground great heap sand bring bay welsh coast begin grow grove seem suspect purpose give lady arabella alone could guess now absorb matrimonial pursuit edgar caswall time inclination thought extraneous move house formally hand estate adam put rough corrugated-iron shed grove store explosive ready great attempt time come now content wait order pass time interested thing even caswall s great kite still fly high tower castra regis mound fine sand grow proportion vast puzzle bailiff farmer brow hour intended cataclysm approach apace adam wish vain opportunity would appear natural visit caswall turret castra regis last morning meet lady arabella move castle take courage deux mains ask allow accompany glad own purpose comply wish enter find way turret-room caswall much surprised see adam come house lend task seem pleased play host deceive even adam turret roof explain guest mechanism raise lower kite take also opportunity test movement multitude bird answer instantaneously lower raise kite lady arabella walk home adam castra regis ask might make request permission accord explain finally leave diana s grove live long desire know depth well-hole adam really happy meet wish sentiment wish give valid ostensible reason examine passage worm would obviate suspicion result premise bring london kelvin sounding apparatus sufficient length piano-wire test probable depth wire pass easily run wheel fix hole satisfy wait most advantageous time final experiment meantime affair quietly mercy farm lilla course feel lonely absence cousin even tenor life first shock parting thing accustomed routine respect marked difference long home condition remain unchanged lilla content put ambition settle life hers long could remember mimi s marriage set thinking naturally come conclusion too might mate much choice little movement matrimonial direction farmhouse approve personality edgar caswall struggle mimi frighten unmistakably excellent parti much good could right expect weigh much woman more particularly class whole content let thing take course abide issue time reason believe thing point happiness could shut eye certain disturbing fact existence lady arabella grow intimacy edgar caswall own cold haughty nature little accord ardour foundation young maid s dream happiness thing would necessity alter marry afraid think tell prospect happy secret longing might occur upset order thing present arrange lilla receive note edgar caswall ask might come tea following afternoon heart sink father s sake must refuse show disinclination might construe incivility miss mimi more could say even dare think hitherto always look cousin sympathy understanding loyal support now thing thousand gentle assure support horrible aching void whole afternoon evening follow forenoon poor lilla s loneliness grow positive agony first time begin realise sense loss previous suffering merely preparation look remember thought become laden poignant memory top new sense dread reaction sense security surround life never-quieted apprehension time more could bear fill fear haunt feeling would soon die live might own feeling duty bring consider duty first brace very good ability still severe prolonged struggle self-control tell lilla look feel ill weak really nerveless prostrate condition black circle eye pale even lip instinctive trembling quite unable repress sad mischance mimi love would see obscuring cause bring light girl s unhappy condition health lilla utterly unable escape ordeal cousin experience former struggle mr caswall condition leave would take step even peremptory necessary prevent repetition edgar arrive punctually time appoint lilla great window see approach house condition nervous upset pitiable brace manage get interview preliminary stage perceptible change normal appearance bearing add terror black shadow oolanga dread would follow hard master load lift mind make usual stealthy approach also fear less degree l lady arabella present make trouble woman s natural forethought difficult position provide furnishing tea-table subtle indication social difference guest choose implement service provender set forth humble kind arrange silver teapot china cup set earthen teapot such common use farm kitchen same idea carry cup saucer thick homely delft cream-jug similar kind bread simple whole-meal home-baked butter good make preserve honey come own garden face beam satisfaction guest eye appointment supercilious glance shock poor girl enjoy offer guest little hospitality possible sacrifice pleasure caswall s face more set iron-clad pierce eye seem very begin look heart quail think would follow would end beginning protection could sentimental kind bring own room photograph mimi grandfather adam salton now grow look reliance brother could trust keep picture heart hand naturally stray feeling constraint distrust fear become poignant interfere calm feel necessary help ordeal first edgar caswall courteous polite even thoughtful little find resistance domination grow abandon form self-control appear same dominance previously show prepare former experience natural fighting instinct mean minute develop power preserve equality begin warning psychic battle two individuality begin afresh time positive negative cause favour man woman alone bad spirit unsupported favour memory two victorious contest man unaided lady arabella oolanga full strength rest flourishing circumstance wonder native dominance character full opportunity assert begin preliminary stare conscious sense power appear immediate effect girl feel grow conviction ultimate victory little lilla s resolution begin flag feel contest unequal unable put forth good effort unselfish person could fight own battle love devote edgar see relaxing muscle face brow collapse heavy eyelid seem tumble downward sleep lilla make gallant effort brace dwindling power time unsuccessfully length come interruption seem powerful stimulant wide window see lady arabella enter plain gateway farm advance hall door clad usual tight-fitting white accentuate thin sinuous figure sight lilla voluntary effort could eye flash instant feel new life suddenly develop lady arabella s entry usual unconcerned haughty supercilious way heighten effect two stand close battle join mr caswall too take new courage coming masterfulness power come look intensified more obvious effect noticeable day lilla seem last overcome dominance face become red pale violently red ghastly pale rapid turn strength seem knee collapse actually sink floor surprise joy mimi come room run hurriedly breathe heavily lilla rush two clasped hand new sense power great lilla see seem quicken cousin hand sweep air front edgar caswall seem drive backward more more movement last seem actually hurl door mimi s entrance leave open fall full length gravel path come final complete collapse lilla sound sink floor chapter xxvi face face mimi greatly distressed see cousin lie prone few time life see lilla verge fainting never senseless now frighten throw knee lilla try rub hand measure commonly know restore effort unavailing lilla still lie white senseless fact moment look bad breast heave stress become still pallor face grow marble succeed change mimi s fright grow altogether master succeed control extent scream lady arabella follow caswall recover sufficiently get walk stumblingly direction castra regis mimi quite alone lilla need effort cease feel weak tremble own mind attribute sudden change weather momentarily become apparent storm come raise lilla s head lay warm young breast vain cold white feature thrill utterly collapse borne lilla pass dusk gradually deepen shade evening close mimi seem notice care sit floor arm body girl love darker blacker grow sky come storm closing night join force still sit alone tearless unable think mimi know long sit seem age pass could more half-an-hour suddenly come surprise find grandfather return lie quiet thinking immediate past lilla s hand still hers surprise still warm somehow help consciousness special act will stand light lamp look cousin doubt lilla dead lamp-light fall eye seem look mimi intent meaning state dark isolation new resolution come grow grow become fixed definite purpose would face caswall call account murder lilla call would also take step know avenge part take lady arabella frame mind light lamp room get water linen room set decent order lilla s body take time finish put hat cloak put light set quietly castra regis mimi draw castle see light tower room light show mr caswall enter hall door usual open feel way darkness staircase lobby room door ajar light show brilliantly opening see edgar caswall walk restlessly fro room hand clasp open door knock walk right room enter cease walking stare surprise make remark comment continue fixed look see entrance time silence reign two stand look fixedly mimi first speak murderer lilla dead dead good god die die afternoon just leave sure ought kill kill careful say god see true know come mercy farm purpose break could accomplice guilt lady arabella march come same purpose careful woman say hotly use such name way shall suffer suffer suffer shall suffer speak truth two devilish malignity darling death accomplice dread punishment take care say again oh afraid accomplice answer spiritedly content stand word say act believe god s justice fear grinding mill necessary shall set wheel motion n't care god believe god great kite cow bird whole district sure hand rise always fall appointed time may name call even very moment great assize repent still time happy may allow enter mighty hall company pure-souled angel voice whisper word justice disappear everlasting torment sudden death lilla cause consternation mimi s friend well-wisher such tragedy totally unexpected adam sir nathaniel expect white worm s vengeance fall adam leave wife free follow own desire regard lilla grandfather busy fill well-hole fine sand prepare purpose take care lower state interval quantity store dynamite ready final explosion immediate supervision corp workman assist sir nathaniel come purpose now stay lesser hill mr salton too show much interest job constantly come escape observation marriage adam come stay doom tower mimi fetter fear horrible monster diana s grove now dread longer accept fact assume will form lady arabella still tax upbraid part unhappiness wrought lilla share cause death evening mimi enter own room window throw eager look whole circle sight single glance satisfied white worm propria persona visible sit window-seat enjoy pleasure full view long cut maid wait tell mr salton return home feel free enjoy luxury peace quiet look window see thin white move avenue think recognise figure lady arabella instinctively draw curtain ascertain peep several time lady see watch more carefully instinctive hatred flooding sight lady arabella move swiftly stealthily look interval fear follow give mimi idea good determine seize occasion watch more detail hastily put dark cloak hat run downstairs avenue lady arabella move sheen white dress still see young oak gateway keep shadow mimi follow take care come close awake s suspicion watch quarry pass road direction castra regis follow steadily gloom tree depend glint white dress keep right wood begin thicken presently road widen tree grow lose sight indication whereabouts present condition impossible more wait still hide shadow see could catch glimpse white frock determine slowly castra regis trust chapter accident pick trail again slowly take advantage obstacle shadow keep conceal last enter ground castle spot window turret dimly visible see again sign lady arabella meanwhile most time mimi salton move warily gloom reality follow lady arabella catch sight leave house never again lose touch case hunter hunt time mimi s many turning natural obstacle perpetually intervene cause lady arabella trouble close castra regis more possibility concealment strange double following swiftly see mimi close hall door castra regis ascend step follow mimi enter dark hall feel way staircase still believe follow lady arabella latter keep way reach lobby turret room mimi believe object search ahead edgar caswall sit gloom great room occasionally stir curiosity drifting cloud allow little light fall storm-swept sky really interested now hear lilla s death gloom remorse emphasise mimi s upbraiding make more hopeless cruel selfish saturnine nature hear sound normal faculty seem benumb mimi come door stand ajar give light tap light reach caswall s ear take courage hand boldly push door enter heart sink now face face difficulty state mental perturbation occur chapter xxvii turret roof storm come already make manifest wide scope nature heart nature human being electrical disturbance sky air reproduce animal kind particularly high type most receptive most electrical edgar caswall selfish nature coldness blood mimi salton unselfish unchanging devotion love even lady arabella instinct primeval serpent carry ever-varying wish custom womanhood always old always new edgar turn eye mimi resume apathetic position sullen silence mimi quietly take seat little way apart whence could look progress come storm study appearance whole visible circle neighbourhood brighter good spirit many day past lady arabella try efface now open door cloud grow thick blacker storm-centre come closer force link lightning spring hold apart silence nature proclaim calm storm caswall feel effect gathering electric force sort wild exultation grow such sometimes feel just breaking tropical storm become conscious raise head catch sight mimi grip emotion great mood feel need desperate deed now absolutely reckless mimi associate memory drive wish too engage enterprise knowledge proximity lady arabella think remove know interest share alone wild element lash fury woman struggle vanquish would shower full measure hate fact edgar caswall mad close border-line madness first stage monomania lack proportion long general always noticeable uninspired onlooker necessary mean comparison monomania errant faculty protrude way may deny put obscures take place else just head pin place centre iris will block whole scope vision most usual form monomania commonly same beginning edgar caswall suffer over-large idea self-importance alienist study matter exactly probably know more human vanity effect ordinary man caswall s mental disturbance hard identify asylum full such case man woman naturally selfish egotistical appraise own importance circumstance life become subservient disease supply material self-magnification decadence attack nature naturally proud selfish vain lack aptitude habit self-restraint development disease more swift range farther limit such person become inbued idea attribute almighty even almighty mimi suspicion perhaps intuition true state thing hear speak same time notice abnormal flush face rolling eye certain want fixedness purpose certainly notice quick spasmodic utterance belong insane intellectual equilibrium little frightened thought staccato way express caswall move door lead turret stair roof reach speak peremptory way tone alone make feel defiant come want instinctively draw accustom such word more especially such tone answer indicative new contest reply indication overwhelming egotism repeat question habit reassert speak think word heart want will good come turret roof much interested certain experiment kite would pleasure least novel experience would see easily see will come answer simply edgar move direction stair follow close leave alone such height such place darkness storm break fear seem pass two victory struggle will more recent apprehension madness also cease conversation last few minute seem rational clear unaggressive long saw reason doubt satisfied even put hand guide steep narrow stairway take thought most conventional way lady arabella crouch lobby door hear word say form own opinion seem evident rapprochement two lately hostile make furiously angry mimi interfere plan make certain capture edgar caswall could tolerate even light most contemptuous fancy part might divert main issue become aware wish mimi come roof acquiesce rage get bound become oblivious danger might visit such expose place such time less consideration make mind forestall stealthily noiselessly creep wicket ascend stair step roof bitterly cold fierce gust storm sweep turret drive unimpeded way whistle sharp corner singing trembling flagstaff kite-string wire control runner make concourse weird sound somehow perhaps violence surround act length resolve kind harmony fit accompaniment tragedy seem begin mimi s heart beat heavily just leave turret-chamber shock could shake light room momentarily reveal pass edgar s face concentrated intend use mesmeric power now black eyebrow make thick line face eye shone glitter ominously mimi recognise danger assume defiant attitude twice already serve fear circumstance place want forearm sky now somewhat light lightning afar reflection carry rolling cloud else gather force break lightning incipient power light seem affect man woman edgar seem altogether influence spirit boisterous mind exalt now bad mad early night mimi try keep possible move stone floor turret roof find niche conceal lady arabella s place hiding edgar leave thus alone centre turret roof find altogether own master way tend increase madness know mimi close hand lose sight speak loudly sound own voice carry sweeping wind fast word speak seem exalt still more even raging element appear add exaltation seem manifestation obedient own will reach sublime madness now own mind actually almighty might happen would direct carry own command could see mimi fix whereabout shout loudly come shall see now despise war see mine darkness light tell great shall master evil take christ high place show kingdom earth think could wrong forget shall send light very rampart heaven light great shall dissipate black cloud rush pile look look very touch hand light spring mount make way whilst speak corner turret whence fly giant kite runner ascend mimi look appal afraid speak l precipitate calamity niche lady arabella cower paroxysm fear edgar take small wooden box hole wire runner run evidently set machinery motion sound whirring come side box float look piece stiff ribbon snap crackle wind take few second mimi see rush sag line kite close loud crack sudden light appear issue chink box quick flame flash snap ribbon glow intense light light great whole countryside stand background black driving cloud few second light remain suddenly disappear blackness simply magnesium light fire mechanism box carry kite edgar state tumultuous excitement shout yell top voice dance lunatic more lady arabella s curious dual nature could stand ghoulish element rose triumphant abandon idea marriage edgar caswall gloat fiendishly thought revenge must lure white worm s hole glance quickly make mind man s whole thought absorb wonderful kite show order fascinate imaginary rival mimi instant glide darkness wheel whereon string kite wind deft finger unship take reel wire thus keep way touch kite glide swiftly wicket pass lock gate turret stair run quickly let wire run wheel carry carefully pass hall door hurry avenue speed soon reach own gate run avenue key open iron door lead well-hole feel satisfy plan mature already mature master castra regis grasp woman interference fear lilla watford dead truly feel might pause rest tear clothes feverish finger full enjoyment natural freedom stretch slim figure animal delight lie sofa await victim edgar caswall s life blood would more satisfy time come chapter xxviii breaking storm lady arabella creep usual noiseless fashion two remain place turret roof caswall say mimi much say wished put thought order quite seem interminable silence reign last mimi make beginning make mind act mr caswall say loudly make sure hear blustering wind perpetual cracking electricity caswall say reply word carry storm object effect know now exactly whereabout roof move close spot speak again raise voice shout wicket shut please open ca n't get speak quietly finger revolver adam give case emergency now lie breast feel cage rat trap mean take disadvantage happen caswall also feel trapped brute rise emergency voice raucous brutal much hear wife beat husband slum hiss syllable cut roaring storm come own accord permission even ask now can stay choose must manage ll answer speak dangerous suavity blame time manner daresay adam husband will word say let say damn too ll show light sha n't able say could see speak light piece magnesium ribbon make blinding glare plainly discernible small detail exactly suit mimi take accurate note wicket fastening glare die take revolver fire lock shiver instant piece fly direction happily cause hurt push wicket open run narrow stair hall door open also run avenue never lessen speed stand door lesser hill door open ringing mr adam salton ask just come few minute study reply servant run upstairs join seem relieve see scrutinise face keenly see concern lead sofa window sit now dear tell say rush breathlessly detail adventure turret roof adam listen attentively help could embarrass question thoughtful silence great help allow collect organise thought must see caswall to-morrow hear say subject dear sake n't quarrel mr caswall too much trial pain lately wish increase anxiety regard shall dear can help please god say solemnly kiss order keep interested might forget fear anxiety disturb begin talk detail adventure make shrewd comment attract hold attention presently inter alia say s dangerous game caswall seem young man n't appear know ride fall dear n't understand kite fly night place tower castra regis say least dangerous merely court death accident lightning bring lightning live cloud blow here make high point bind develop flash lightning kite air bind attract lightning cord make road travel earth come will strike top tower weight hundred time great whole park artillery will knock castra regis piece will can tell metal can travel such will point road road would dangerous open air such thing take place ask little woman would safe possible place long line electric current let n't want run foolish danger more ask surely open safe place word put again cloak throw small tight-fitting cap adam too put cap see revolver right give hand leave house think good thing can will place mix affair right dear ready n't mind might first mercy anxious grandfather might see event happen high-hung road top brow wind here great force make strange booming noise sweep high overhead sound crack tear pass wood high slender tree grow side road mimi could hardly keep foot afraid force oppose give good excuse hold husband extra tight mercy least light mimi accustom nightly routine house manifest sign little room first floor blind mimi could bear look think adam understand pain keenly interested poor lilla bend kiss take hand hold hard thus pass return high road castra regis gate castra regis extra careful drawing adam stumble wire lady arabella leave trail ground adam draw breath speak low earnest whisper n't want frighten mimi dear wherever wire danger danger track lightning will moment even now whilst speak search fearful force may loose run dear know way avenue join highroad see sign wire keep god s sake shall join gateway follow wire alone dear sufficient work shall lose moment adam come open main wish serious happen would n't deny right would dear dear right thank god wife such wish come will hand god wish shall end wherever may pick trail wire step follow avenue take care touch foot easy enough follow wire bright self-coloured show clearly follow gateway avenue diana s grove here new gravity cloud adam s face mimi see cause fresh concern easily enough explain adam know explosive work progress regard well-hole matter keep wife stand house adam ask mimi return road ostensibly watch course wire tell might branch wire lead somewhere else search undergrowth find warn australian native coo-ee whilst stand come blinding flash lightning light several second whole area earth sky first note celestial prelude follow quick succession numerous flash whilst crash roll thunder seem continuous adam appal draw wife hold close could estimate interval lightning thunder-clap heart storm still distance feel present concern safety still apparent course storm move swiftly direction lightning flash come faster faster closer thunder-roll continuous stop moment new crash begin old cease adam keep look direction kite strain struggle detaining cord course dull evening light prevent distinct scrutiny length come flash appallingly bright glare nature seem stand still long last time distinguish configuration seem mighty tree inverted pendent sky whole country angle vision light seem glow broad ribbon fire seem drop tower castra regis just thunder crash glare adam could see tower shake tremble finally fall piece house card passing lightning leave sky again dark blue flame fall downward tower inconceivable rapidity run ground direction diana s grove reach dark silent house instant burst flame hundred different point same moment rise house rending crash sound woodwork break throw mixed quick scream appal adam stout heart undoubtedly feel blood turn ice instinctively danger consciousness husband wife take hand listen tremble close mysterious terrible deadly shriek continue less sharp sound muffled midst terrific explosion seemingly deep earth flame castra regis diana s grove make light day now lightning cease flash eye unblinded able judge perspective detail heat burning house cause iron door warp collapse seemingly own accord fall open expose interior saltons could now look room hole yawn deep narrow circular chasm agonised shriek rise grow more terrible second pass heart-rending sound paralyse poor mimi terror see sufficient fill evil dream remainder life whole place look sea blood beat explosion throw well-hole mouth cannon mass fine sand mixed blood horrible repulsive slime great red mass rent torn flesh fat explosion keep more more repulsive mass shoot great bulk fall again many awful fragment lately alive quiver tremble writhe still torment supposition unending scream give horrible credence moment mountainous mass flesh surge narrow orifice force measureless power opening infinitely small fragment partially cover white skin human being large most numerous scale skin gigantic lizard serpent sort lull pause seethe content hole rise manner bubbling spring adam see part thin form lady arabella force top mass blood slime look entrails monster tear shred several time mass enormous bulk force well-hole inconceivable violence suddenly expand come large space disclose section white worm adam sir nathaniel see look tree enormous eye emerald-green flicker great lamp gale last explosive power exhaust evidently reach main store dynamite lower worm hole result appal ground quiver open long deep chasm edge shake fall throw cloud sand fall hiss rise water heavily build house shake foundation great stone throw volcano great mass hard stone square groove implement wrought human hand break splitting mid air rive infernal power tree house presumably way hole send cloud dust steam fine sand mingle carry appalling stench sicken spectator tear root hurl air now flame burst violently ruin dangerously adam catch wife arm run proximity flame quickly begin whole cataclysm cease deep-down rumble continue intermittently time silence brood silence complete seem sentient thing silence seem incarnate darkness convey same idea come radius young people suffer long horror awful night bring relief relief presence fear horrible relief seem perfect red ray sunrise shoot eastern sea bring promise new order thing coming day bed see little adam salton remainder night mimi walk hand hand brighten dawn brow castra regis lesser hill deliberately attempt think little possible terrible experience night morning bright cheerful morning sometimes devastating storm cloud plenty evidence bring linger idea gloom nature bright joyous striking contrast scene wreck devastation effect obliterating fire last ruin evidence stately pile castra regis inhabitant shapeless huddle shattered architecture dimly see keen breeze sweep cloud acrid smoke mark site lordly castle diana s grove look vain sign suggestion permanence oak tree grove still see emerge haze smoke great trunk solid erect large branch break twist rend bark strip chip small branch break dishevel look constant stress threshing storm house such even short distance look trace adam resolutely turn devastation hurry mimi upset shock many way physically dog tired fall asleep foot adam take room make undress get bed take care room light sunshine lamp obstruction silk curtain draw window keep glare sit hold hand know comfort presence good restorative stay sleep overmaster wearied body softly find uncle sir nathaniel study early cup tea amplify dimension possible breakfast adam explain tell wife horrible place again frighten rest sleep ignorance would help make gap peacefulness horror sir nathaniel agree know boy say unfortunate lady arabella dead foul carcase worm tear piece pray god evil soul will never more escape nethermost visit diana s grove first also place most description require adam feel could tell story spot absolute destruction place see broad daylight inconceivable sir nathaniel story horror full complete adam fringe know still see friend get knowledge external see house house great horror lie age experience age count strange elemental change aspect take place time elapse dawn would seem nature try obliterate evil sign occur true utter ruin house make even more manifest search daylight more appalling destruction lie visible rent tear dislocate stonework look bad upheaved foundation piled-up fragment masonry fissure torn earth bad worm s hole still evident fissure seemingly lead very bowel earth horrid mass blood slime tear evil-smelling flesh sicken remnant violent death late explosion throw deep quantity water foul corrupt still cleansing power leave else writhe mass stir help drag obliterate item horror grey dust partly fine sand partly waste fall ruin cover ghastly help mask still bad few minute watch become apparent three man turmoil cease short irregular interval hell-broth hole seem boil rise fall again turn show fresh form much nauseous detail visible earlier bad part great mass flesh monstrous worm red sicken aspect such fragment bad enough now infinitely bad corruption come startling rapidity being destruction wholly part lightning whole mass seem become corrupt whole surface fragment alive cover insect worm vermin kind sight horrible enough awful smell add simply unbearable worm s hole appear breathe forth death most repulsive form friend impulse move top brow fresh breeze sea blow top brow look see shining mass white look strangely place such wreckage view appear strange adam suggest try find way might see more closely need know sir nathaniel say explosion last night blow cliff see vast bed china clay worm originally find way lair can catch glint water deep quag ladyship n't deserve such funeral such monument horror last few hour play such havoc mimi s nerve change scene imperative permanent breakdown avoid think say old mr salton quite time young people depart honeymoon twinkle eye speak mimi s soft shy glance stalwart husband sufficient
