# Supplementary material for: A Complex Network Approach to Stylometry
Source: PLoS One. 2015 Aug 27;10(8):e0136076. doi: 10.1371/journal.pone.0136076 (PMC4552030; doi:10.1371/journal.pone.0136076)
Supplement: S1 File — (ZIP) [file pone.0136076.s001.zip › authorship_dataset/a2_the_jewel_of_seven_stars.txt]

seem real could hardly imagine occur episode come fresh step logic thing expect such wise memory play prank good ill pleasure pain weal woe thus life bittersweet become eternal again light skiff cease shoot lazy water oar flash drip glide fierce july sunlight cool shade great drooping willow branch stand sway boat sit still deft finger guard stray twig freedom resilience move bough again water look golden-brown canopy translucent green grassy bank emerald hue again sit cool shade myriad noise nature bower merge drowsy hum sufficing environment great world disturbing trouble more disturbing joy can effectually forget again blissful solitude young girl lose convention prim narrow upbringing tell natural dreamy way loneliness new life undertone sadness make feel spacious home household isolate personal magnificence father confidence altar sympathy shrine even father s face distant old country life seem now more wisdom manhood experience year lay girl s foot seemingly own individual say matter just obeyed imperative order again fly second multiply endlessly arcanum dream existence merge renew change keep same soul musician fugue memory swoon again again sleep seem never perfect rest even eden snake rear head laden bough tree knowledge silence dreamless night break roar avalanche hissing sudden flood clanging engine bell mark sweep sleeping american town clanking distant paddle sea break charm eden canopy greenery star diamond-point light seem quiver ceaseless beat paddle restless bell seem would never cease gate sleep throw wide open waking ear take cause disturbing sound waking existence prosaic enough somebody knock ring s street door pretty accustom jermyn street chamber pass sound usually concern sleep wake doings noisy neighbour noise too continuous too insistent too imperative ignore active intelligence ceaseless sound stress need intelligence altogether selfish thought s need premeditation bed instinctively look watch just three o'clock faint edging grey green blind darken room evident knock ring door own house evident too awake answer call slip dressing-gown slipper hall door open stand dapper groom hand press unflinchingly electric bell whilst raise ceaseless clangour knocker instant see noise cease hand instinctively brim hat produce letter pocket neat brougham opposite door horse breathe heavily come fast policeman night lantern still alight belt stand attract spot noise beg pardon sir m sorry disturb order imperative lose moment knock ring come may ask sir mr malcolm ross live here mr malcolm ross letter sir bro'am too sir take strange curiosity letter hand barrister course odd experience now include sudden demand time never step hall close door leave ajar switch electric light letter direct strange hand woman s begin dear sir such address say would help need believe mean say time come sooner expect dreadful trouble know turn apply attempt fear make murder father thank god still live quite unconscious doctor police send here can depend come able forgive can suppose shall realise later ask such favour present can think come come margaret trelawny pain exultation struggle mind read mastering thought trouble call dreaming altogether cause call groom wait shall minute fly upstairs very few minute suffice wash dress soon drive street fast horse could market morning get piccadilly endless stream cart come west rest roadway clear quickly tell groom come brougham could tell happen sit awkwardly hat knee speak miss trelawny sir send man tell get carriage ready come give letter tell morgan coachman sir fly say lose second keep knock come know know tell want know send happen house n't quite know sir master find room senseless sheet bloody wound head could n't waked nohow twas miss trelawny find come find such hour late night suppose n't know sir n't hear detail could tell more stop carriage moment let get box turn matter mind sit alone many thing could ask servant few moment angry use opportunity second thought glad temptation feel would more delicate learn want know miss trelawny s surroundings servant bowl swiftly knightsbridge small noise well-appointed vehicle sound hollowly morning air turn kensington palace road presently stop opposite great house left-hand side could judge notting hill kensington end avenue truly fine house regard size architecture even dim grey light morning tend diminish size thing look big miss trelawny meet hall way shy seem rule sort high-bred dominance more remarkable greatly agitated pale snow great hall several servant man stand hall door woman cling further corner doorway police superintendent talk miss trelawny two man uniform plain-clothes man stand take hand impulsively look relief eye give gentle sigh relief salutation simple know would come clasp hand can mean great deal even intend mean especially miss trelawny s hand somehow become lose own small hand fine flexible long delicate finger rare beautiful hand unconscious self-surrender moment could dwell cause thrill sweep come later turn say police superintendent mr malcolm ross police officer salute answer know mr malcolm ross miss perhaps will remember honour work brixton coining case first glance notice whole attention take miss trelawny course superintendent dolan remember very say shake hand could note acquaintanceship seem relief miss trelawny certain vague uneasiness manner take attention instinctively feel would less embarrassing speak alone say superintendent perhaps will miss trelawny will see alone few minute course already hear know shall understand good thing may ask question will talk matter may shall glad service can sir answer heartily follow miss trelawny move dainty room open hall look garden house enter close door say will thank later goodness come trouble present can help know fact say tell know spare detail trivial may present time seem awaken sound know know come sleep find awake heart beat wildly listen anxiously sound father s room room father s can often hear move fall asleep work late night sometimes very late indeed wake early occasionally grey dawn hear still move try remonstrate stay late can good never venture repeat experiment know stern cold can least may remember tell polite mood dreadful angry can bear much slow deliberate side mouth lift show sharp tooth think feel n't know last night get softly steal door really fear disturb noise move kind cry queer kind drag sound slow heavy breathing oh dreadful wait dark silence fear fear know last take courage deux main turn handle softly could open door tiny bit quite dark could just see outline window darkness sound breathing become more distinct appal listen continue sound push door open afraid open slowly feel might dreadful thing ready pounce switch electric light step room look first bed sheet crumple know father bed great dark red patch centre bed spread edge make heart stand still gaze sound breathing come room eye follow father right side arm just dead body throw heap track blood room bed pool look terribly red glittering bend examine place lie right front big safe pyjama left sleeve tear show bare arm stretch safe look oh terrible patch blood flesh tear cut gold chain bangle wrist know wear such thing seem give new shock surprise pause moment wish relieve moment s divergence thought say oh need surprise will see most unlikely man wear bangle see judge condemn man death wrist hand hold gold bangle seem heed much word idea pause relieve somewhat steady voice lose moment summoning aid fear might bleed death ring bell call help loudly could must very short time seem incredibly long servant come run room seem full stare eye dishevelled hair night clothes sort lift father sofa housekeeper mrs grant seem wit more begin look flow blood come few second become apparent come arm bare deep wound clean-cut knife jagged rent tear close wrist seem cut vein mrs grant tie handkerchief cut screw tight silver paper-cutter flow blood seem check time come sense such remain send man doctor police feel servant alone house know father else great longing come could help think kind offer boat willow-tree wait think tell man get carriage ready scribble note send pause say just feel look think understand eye raise mine moment fall leave cheek red peony rose manifest effort story doctor incredibly short time groom meet let house latchkey come here run make proper tourniquet poor father s arm home get appliance dare say will immediately policeman come send message station very soon superintendent here come long pause venture take hand instant word more open door join superintendent hall hurry say come examine send message scotland yard see mr ross seem much odd case think good man criminal investigation department could get send note ask sergeant daw send remember sir american poisoning case hoxton oh say remember case benefit several time skill acumen mind work truly know defence believe man innocent glad high praise sir say superintendent gratify glad approve choice send answer heartily could doubt shall get fact lie ascend mr trelawny s room find exactly daughter describe come ring house bell minute later man show room young man aquiline feature keen grey eye forehead stand square broad thinker hand black bag open miss trelawny introduce doctor winchester mr ross superintendent dolan bow mutually moment s delay begin work wait eagerly watch proceed dress wound turn now again call superintendent s attention point wound latter proceeding enter fact notebook see several parallel cut scratch begin left side wrist place endanger radial artery small wound here deep jagged seem make blunt instrument particular would seem make kind sharp wedge flesh seem tear lateral pressure turn miss trelawny say presently think might remove bangle absolutely necessary will fall lower wrist can hang loosely might add patient s comfort later poor girl flush deeply answer low voice know recently come live father know little life idea fear can hardly judge such matter doctor keen glance say very kindly way forgive know case need distressed require present move own responsibility necessary later can easily remove file father doubtless object keep see tiny key attach speak stop bend low take hand candle hold lower light fall bangle motion hold candle same position take pocket magnifying-glass adjust make careful examination stand hand magnifying-glass dolan say examine ordinary bangle gold wrought triple steel link see worn manifestly mean remove lightly would need more ordinary file superintendent bend great body get close enough way kneel sofa doctor examine bangle minutely turn slowly particle escape observation stand hand magnifying-glass examine say let lady look will commence write length notebook make simple alteration suggestion hold glass miss trelawny say examine first draw slightly raise hand disclaimer say impulsively oh father would doubtless show wish see would consent add doubtless fear l delicacy view give offence rest course right see examine consider indeed indeed grateful turn could see cry quietly evident even midst trouble anxiety chagrin know little father ignorance show such time many stranger man make shame more easy bear certain relief try interpret feeling could think must glad woman s eye understand great man s hour stand examination verify doctor latter resume place couch ministration superintendent dolan say whisper think fortunate doctor nod add praise acumen come low tapping door chapter ii strange instruction superintendent dolan quietly door sort natural understanding take possession affair room rest wait open door little way gesture manifest relief throw wide young man step young man clean-shaven tall slight eagle face bright quick eye seem take glance come superintendent hold hand two man shake hand warmly come sir moment get message glad still confidence ll always say superintendent heartily forget old bow street day never shall word preliminary begin tell know moment newcomer s entry sergeant daw ask few question very few necessary understanding circumstance relative position person rule dolan know work thoroughly forestall query explain necessary matter sergeant daw throw occasionally swift glance now now room part now wounded man lie senseless sofa superintendent finish sergeant turn say perhaps remember sir hoxton case remember very say hold hand superintendent speak again understand sergeant daw put full charge case hope sir interrupt shake head smile say seem case will take man s time brain work shall more interested can help possible way shall glad right sir say accept responsibility sort modified salute straightway begin investigation first come doctor learn name address ask write full report could use could refer headquarters necessary doctor winchester bow gravely promise sergeant approach say sotto voce look doctor think can work turn miss trelawny ask please let know can father way life history fact kind interest may concern interrupt tell already say ignorance matter father way warning hand raise pointedly speak know little superintendent dolan mr ross know already can say ma'am must content can say officer genially ll begin make minute examination say door hear noise room hear queer sound indeed must early part wake come room father s door shut could see whole landing upper slope staircase could leave door unknown mean just mean miss know will tell shall soon get bottom bed look carefully ask has bed touch knowledge say miss trelawny shall ask mrs grant housekeeper add ring bell mrs grant answer person come say miss trelawny gentleman want know mrs grant bed touch ma'am say miss trelawny turn sergeant daw can touch mrs grant here time think servant come give alarm bed see father lie here just great safe crowded send very short time daw motion hand ask stay side room whilst magnifying-glass examine bed take care move fold bed-clothes replace exact position examine magnifying-glass floor take especial pain blood trickle side bed heavy red wood handsomely carve inch inch knee carefully avoid touch stain floor follow blood-marks spot close great safe body lain spot radius yard seemingly meet arrest special attention examine front safe lock bottom top double door more especially place touching front window fasten hasp shutter close ask miss trelawny casual way expect negative answer come time doctor winchester attend patient now dress wound wrist make minute examination head throat heart more put nose mouth senseless man sniff time finish unconsciously look room search hear deep strong voice detective can see object bring key lock safe seem secret mechanism unable guess serve year chubb s join police combination lock seven letter seem way lock even combination chatwood s shall call place find turn doctor own work present say can tell doctor will interfere full report doubt can wait sooner know definite good doctor winchester answer own part see reason waiting shall make full report course meantime shall tell know very much think less definite wound head could account state stupor patient continue must take drug hypnotic influence can judge drug least mean drug quality aware course ordinarily room much mummy smell difficult certain delicate aroma dare say notice peculiar egyptian scent bitumen nard aromatic gum spice forth quite possible somewhere room curio hide strong scent substance liquid may effect see possible patient take drug may sleeping phase injure think likely circumstance investigate may prove surmise correct meantime possible must disprove keep purview here sergeant daw interrupt may able find instrument wrist injure would mark blood somewhere exactly say doctor fix glass prepare argument patient use strange drug may take effect ignorant potentiality indeed whole surmise correct must prepare point here miss trelawny join conversation would quite right action drug concern accord second part surmise wound may self-inflicted drug take effect true say detective doctor simultaneously doctor guess exhaust possibility must bear mind variant same root-idea may correct take first search make assumption must weapon injury father s wrist perhaps put weapon safe become quite unconscious say give voice foolishly half-formed thought could say doctor quickly least think could hardly add cautiously brief bow see left hand cover blood blood mark safe quite right say long pause first break silence doctor shall want nurse here soon possible know very suit shall get can must ask return will remain constantly patient may necessary remove room later meantime leave here miss trelawny may take mrs grant will remain here merely room close patient watchful return bow reply take seat sofa doctor give direction case father become conscious return move superintendent dolan come close sergeant daw say return now station course wish remain answer johnny wright still division would nodded reply will send soon can arrange shall stay long wish will tell take instruction entirely sergeant accompany door say thank sir always thoughtful man work pleasure again shall scotland yard report chief shall call chatwood s shall return here soon possible suppose may take miss may put here day two require may help possibly comfort unravel mystery shall very grateful look keenly few second speak again permission look father s table desk might would give clue lead event answer unequivocal surprise full possible permission may help dreadful trouble discover wrong father may shield future begin systematic search dressing-table writing-table room drawer find letter seal bring room hand miss trelawny letter direct father s hand say eagerly open watch face begin read see sergeant daw keep keen eye face unflinchingly watch flitting expression keep eye henceforth fix miss trelawny read letter mind conviction keep lock own heart suspicion mind detective perhaps potential definite miss trelawny several minute miss trelawny hold letter hand eye downcast think read carefully again time vary expression intensify think could easily follow finish second reading pause again reluctance hand letter detective read eagerly unchanging face read second time hand bow pause little again hand raise eye mine single moment appealingly swift blush spread pale cheek forehead mingled feeling take say glad show perturbation give letter detective might show else fear follow thought read conscious eye miss trelawny detective fix dear daughter want take letter instruction absolute imperative admit deviation case untoward unexpected happen suddenly mysteriously stricken sickness accident attack must follow direction implicitly already bedroom make cognisant state bring quickly possible even dead body bring thenceforth conscious able give instruction own account bury never leave alone single instant nightfall sunrise least two person must remain room will train nurse room time time will note symptom permanent change may strike solicitor marvin jewkes b lincoln s inn full instruction case death mr marvin undertake see personally wish carry advise dear daughter see relative apply get friend can trust remain house instant communication can make come nightly aid watching call such friend may male female may add watcher attendant hand opposite sex understand very essence wish awake exercise purpose masculine feminine intelligence more dear margaret let impress need observation just reason conclusion howsoever strange take ill injure will ordinary occasion wish warn guarding may complete room speak curio must remove displace way cause special reason special purpose placing moving would thwart plan want money counsel mr marvin will carry wish full instruction abel trelawny read letter second time speaking fear betray choice friend might momentous occasion already ground hope ask help first throe trouble love make own doubtings fear thought seem whirl lightning rapidity few second whole process reasoning become formulate must volunteer friend father advise daughter aid vigil glance lesson must ignore also want help send stranger meeting dance brief afternoon companionship river would humiliate make ask twice humiliate pain could event save humiliation refuse hand letter say know will forgive miss trelawny presume too much will permit aid watch shall proud occasion sad shall happy allow privilege manifest painful effort self-control red tide sweep face neck even eye seem suffused stern contrast pale cheek tide roll answer low voice shall very grateful help afterthought add must let selfish need know many duty engage shall value help highly most highly would fair monopolise time answer time can today easily arrange work can come here afternoon stay morning occasion still demand can arrange work shall more time still disposal much move could see tear gather eye turn head detective speak glad will here mr ross shall house miss trelawny will allow people scotland yard will permit letter seem put different complexion mystery remain great can wait here hour two shall headquarters safe-makers shall return can easy mind shall here two miss trelawny remain silence last raise eye look moment would exchange place king busy extemporised bedside father ask sure take eye return hurry few minute come mrs grant two maid couple man bear entire frame furniture light iron bed proceed put make work complete servant withdraw say will ready doctor return will surely want father put bed proper bed will sofa get chair close father sit watch room take accurate note see truly enough thing room evoke curiosity man even attendant circumstance less strange whole place article furniture necessary well-furnished bedroom fill magnificent curio chiefly egyptian room immense size opportunity placing large number even huge proportion whilst still investigate room come sound wheel gravel house ring hall door few minute later preliminary tap door answering come doctor winchester enter follow young woman dark dress nurse fortunate say come find free miss trelawny nurse kennedy chapter iii watcher strike way two young woman look suppose much habit weigh own mind personality witness form judgment unconscious action mode bear habit extend life court-house moment life interested miss trelawny interested strike newcomer instinctively weigh also comparison two seem somehow gain new knowledge miss trelawny certainly two woman make good contrast miss trelawny fine figure dark straight-featured marvellous eye great wide-open black soft velvet mysterious depth look gaze black mirror such doctor dee use wizard rite hear old gentleman picnic great oriental traveller describe effect eye look night great distant lamp mosque open door eyebrow typical finely arched rich long curling hair seem proper architectural environment deep splendid eye hair black also fine silk generally black hair type animal strength seem strong expression force strong nature case could such thought refinement high breeding suggestion weakness sense power spiritual animal whole harmony being seem complete carriage figure hair eye mobile full mouth scarlet lip white tooth seem light low part face eye upper wide sweep jaw chin ear long fine finger hand seem move wrist sentience own perfection make personality dominate grace sweetness beauty charm nurse kennedy hand woman s average height firm thickset full limb broad strong capable hand colour general effect autumn leaf yellow-brown hair thick long golden-brown eye sparkle freckled sunburnt skin rosy cheek give general idea rich brown red lip white tooth alter colour scheme emphasize snub nose possible doubt such nose general show nature generous untiring full good-nature broad white forehead even freckle spare full forceful thought reason doctor winchester journey hospital coach necessary particular word take charge patient set work examine new-made bed shake pillow speak doctor give instruction presently four step lift unconscious man sofa early afternoon sergeant daw return call room jermyn street send such clothes book paper likely want few day keep legal engagement court sit late day important case end strike six drive gate kensington palace road find instal large room close sick chamber night regularly organise watching early part evening show unevenly balanced guard nurse kennedy duty day lie arrange come again twelve o'clock doctor winchester dine house remain room dinner announce dinner mrs grant remain room sergeant daw wish complete minute examination undertake room nine o'clock miss trelawny relieve doctor lain few hour afternoon refresh work night tell determine night least would sit watch try dissuade know mind make make mind would watch course see really wish say intention present come tiptoe silently doctor bend bed hear seem little startle suddenly look see eye feel mystery whole thing get nerve already get nerve fancy little annoyed startle begin talk hurried manner get idea embarrassment really absolutely wit end find fit cause stupor make again accurate examination know satisfy injury brain external injury indeed vital organ seem unimpaired give know food several time manifestly good breathing strong regular pulse slow strong morning can find evidence know drug unconsciousness resemble many case hypnotic sleep see charcot hospital paris wound lay finger gently bandaged wrist lie coverlet speak know make might make carding-machine supposition untenable bound possibility might make wild animal take care sharpen claw too take impossible way strange pet here house exceptional kind such tiger-cat common miss trelawny smile sad smile make heart ache make answer oh father animal house dead mummied say touch bitterness jealousy could hardly tell even poor kitten allow house sufferance dearest best-conducted cat world now sort parole allow room speak faint rattling door handle hear instantly miss trelawny s face brighten spring door say silvio stand hind leg rattle door handle want come room open door speak cat baby want movver come must stay lift cat come arm certainly magnificent animal chinchilla grey persian long silky hair really lordly animal haughty bearing gentleness great paw spread place ground whilst fondle suddenly give wriggle eel slip arm run room stand opposite low table stand mummy animal begin mew snarl miss trelawny instant lift arm kick struggle wriggle get bite scratch evidently love beautiful mistress cease make noise moment arm whisper admonish naughty silvio break parole mother give now say goodnight gentleman come mother s room speak hold cat s paw shake could admire size beauty say paw seem little boxing-glove full claw smile ought n't notice silvio seven toe see open paw surely enough seven separate claw sheathe delicate fine shell-like case gently stroke foot claw emerge accidentally anger now cat purr stick hand instinctively say draw claw razor doctor winchester come close bend look cat s claw speak say quick sharp way could hear quick intake breath whilst stroke now quiescent cat doctor table tear piece blotting-paper writing-pad come lay paper palm simple pardon miss trelawny place cat s paw press hand haughty cat seem resent somewhat familiarity try draw foot plainly doctor want act cat open sheath claw make several reef soft paper miss trelawny take pet return couple minute come say most odd mummy silvio come room first indeed take kitten show father just same way jump table try scratch bite mummy make father angry bring decree banishment poor silvio parole give keep house whilst doctor winchester take bandage father s wrist wound now quite clear separate cut show fierce red line doctor fold blotting-paper line puncture make cat s claw hold close wound look triumphantly beckon cut paper correspond wound wrist explanation need say would good master silvio break parole silent little suddenly miss trelawny say silvio here last night sure could prove necessary hesitate reply certain fear would difficult prove silvio sleep basket room certainly put bed last night remember distinctly lay little blanket tuck morning take basket certainly never notice here course would mean much too concerned poor father too much occupy notice even silvio doctor shake head say certain sadness rate use try prove now cat world would clean blood-marks exist paw hundredth part time elapse again silent again silence break miss trelawny now think could poor silvio injured father door shut first hear sound father s shut listen injury must silvio could possibly get reasoning commend especially barrister proof satisfy jury give distinct pleasure silvio acquit crime possibly miss trelawny s cat love happy cat silvio s mistress manifestly pleased say verdict guilty doctor winchester pause observe apology master silvio occasion still puzzle know keen mummy same mummy house suppose lot see three hall come lot answer sometimes n't know private house british museum silvio never concern particular suppose must animal man woman perhaps cat say doctor start room look mummy more closely mummy cat very fine too n't special favourite very special person would never receive much honour see painted case obsidian eye just human mummy extraordinary thing knowledge kind kind here dead cat perhaps four five thousand year old cat breed practically world ready fly just would dead experiment bit cat n't mind miss trelawny hesitate reply course may think necessary wise hope will hurt worry poor silvio doctor smile answer oh silvio would right sympathy would reserve mean master silvio will attacking will suffering suffer note pain voice doctor smile more broadly oh please make mind easy wo n't suffer understand perhaps structure outfit earth mean simply dear young lady antagonist will mummy cat take plenty museum street shall get place here wo n't think temporary exchange will violate father s instruction hope shall find begin silvio object mummy cat particular n't know say doubtfully father s instruction seem very uncompromising pause course circumstance ultimately good must suppose ca n't very particular mummy cat doctor winchester say sit rigid grave look face extra gravity pass enlighten perturbation begin realise more strangeness case now deeply concerned thought begin end indeed grow blossomed reproduce thousand different way room give ground strange thought many ancient relic unconsciously take strange land strange time many mummy mummy object seem cling penetrating odour bitumen spice gum nard circassia s balmy smell unable forget past course little light room carefully shade glare anywhere none direct light can manifest power entity make companionship room large lofty proportion size vastness place multitude thing often find bedchamber corner room shadow uncanny shape more think multitudinous presence dead past take such hold catch look fearfully strange personality influence present even manifest presence doctor winchester miss trelawny could altogether comfort satisfy such moment distinct sense relief see new personality room shape nurse kennedy doubt business-like self-reliant capable young woman add element security such wild imaginings own quality common sense seem pervade kind emanation moment build fancy sick man finally include become involve enmesh saturate now come relapse proper perspective patient room sick-room shadow lose fearsome quality thing could altogether abrogate strange egyptian smell may put mummy glass case hermetically seal corroding air can get same will exhale odour might think four five thousand year would exhaust olfactory quality experience teach smell remain secret unknown today much mystery embalmer put body bath natron sit become lose absorbing reverie egyptian smell seem get nerve memory very will moment thought inspiration influence such manner smell might sick man live life more atmosphere gradually slow sure process take system permeate such degree new power derive quantity strength become lose again reverie would must take such precaution could remain awake free such entrance thought night s sleep last night night must remain awake state intention fear might add trouble uneasiness miss trelawny downstairs house soon find chemist s shop come respirator get ten o'clock doctor night nurse come door sick-room take last instruction miss trelawny sit still bed sergeant daw enter doctor little distance nurse kennedy join arrange sit two o'clock miss trelawny would relieve thus accordance mr trelawny s instruction would always man woman room would overlap time would new set watcher come duty tell occur lie sofa own room arrange servant call little twelve few moment asleep wake take several second get thought recognise own identity surroundings short sleep good could look thing more practical light able early evening bathe face thus refresh sick-room move very softly nurse sit bed quiet alert detective sit arm-chair room deep shadow move cross get close say dull whisper right asleep unnecessary thing say think always untrue spirit tell watch might bed call six o'clock seem relieved alacrity door turn come say whisper sleep lightly shall pistol wo n't feel heavy-headed get mummy smell too share experience drowsiness ask nurse want notice vinaigrette lap doubtless too feel influence affected say require want would let know wish keep notice respirator chair shadow here quietly put make comfortable seem long time sit think think wild medley thought might expect experience previous day night again find thinking egyptian smell remember feel delicious satisfaction experience respirator work must passing disturbing thought make repose mind corollary bodily rest really can remember asleep wake see vision dream dream scarcely know still room seat chair respirator know breathe freely nurse sit chair sit quite still sick man lie still dead picture scene reality still silent stillness silence continuous distance could hear sound city occasional roll wheel shout reveller far-away echo whistle rumbling train light very very low reflection green-shaded lamp dim relief darkness light green silk fringe lamp merely colour emerald see moonlight room darkness full shadow seem whirling thought real thing become shadow shadow move pass dim outline high window shadow sentience even think sound faint sound mew cat rustle drapery metallic clink metal faintly touch metal sit entrance last feel nightmare sleep passing portal will sense full awake shriek rang ear room fill suddenly blaze light sound pistol shot two haze white smoke room waking eye regain power could shriek horror see chapter iv second attempt sight meet eye horror dream dream certainty reality add room see last shadowy look glare many light article stand stark solidly real empty bed sit nurse kennedy eye last see sit bolt upright arm-chair bed place pillow might erect neck fix cataleptic trance intent purpose turn stone special expression face fear horror such might expect such condition open eye show wonder interest simply negative existence warm breathing placid absolutely unconscious world bedclothes disarrange patient draw throw corner upper sheet hang floor close lie bandage doctor dress wounded wrist lie floor form clue sick man now lie exactly find previous night great safe again left arm lie safe new outrage attempt make sever arm close bangle hold tiny key heavy kukri knife leaf-shaped knife gurkha hill tribe india use such effect take place wall attempt make manifest just moment striking blow arrest point knife edge blade strike flesh side arm cut bone blood pour addition former wound front arm cut tear terribly cut seem jet blood pulsation heart side father knelt miss trelawny white nightdress stain blood kneel middle room sergeant daw shirt trouser stocking foot put fresh cartridge revolver dazed mechanical kind way eye red heavy seem awake less conscious several servant bear light various kind cluster doorway rise chair come forward miss trelawny raise eye see shriek start foot point never shall forget strange picture make white drapery smear blood rise pool run streak bare foot believe asleep influence work mr trelawny nurse kennedy less degree sergeant daw touch respirator service keep tragedy dire evidence can understand now could understand even fright add appearance must evoke still respirator cover mouth nose hair toss sleep come suddenly forward thus enwrap dishevel horrified crowd must strange mixture light extraordinary terrifying appearance recognise time avert catastrophe half-dazed mechanically-acting detective put cartridge raise revolver shoot succeed wrench respirator shout hold hand also act mechanically red half-awake eye even intention conscious action danger avert relief situation strangely enough come simple fashion mrs grant see young mistress nightdress fetch dressing-gown now throw simple act bring region fact long breath seem devote most pressing matter staunch flow blood arm wounded man even thought action come rejoice bleeding very proof mr trelawny still live last night s lesson throw more present know now such emergency few second willing hand work tourniquet man despatch doctor several servant disappear make respectable lift mr trelawny sofa lain yesterday could turn attention nurse turmoil stir sit erect rigid breathe softly naturally placid smile manifestly use attempt doctor come begin think general situation mrs grant time take mistress change clothes presently dressing-gown slipper trace blood remove hand now much calmer tremble sadly face ghastly white look father s wrist hold tourniquet turn eye room rest now again present turn seem find comfort apparent know begin trust reassure say right now asleep voice gulp say low voice asleep father danger think watch feel sting justice reproach really want help answer asleep bad enough know more here take definite precaution might nurse turn eye swiftly weird figure sit grimly upright painted statue face soften action habitual courtesy say forgive mean rude such distress fear hardly know say oh dreadful fear fresh trouble horror mystery moment cut very heart heart s fulness speak n't give thought n't deserve guard sleep can say n't mean try avoid know anyhow now ca n't undone probably day may understand now let try get idea happen tell remember effort recollect seem stimulate become calm speak asleep wake suddenly same horrible feeling father great immediate danger jump run just room nearly pitch dark open door light enough see father s nightdress lie floor safe just first awful night think must mad moment stop shudder eye light sergeant daw still fiddle aimless way revolver mindful work tourniquet say calmly now tell sergeant daw fire policeman seem pull habit obedience look servant remain room say air importance take regulation attitude official law stranger n't think sir can allow servant can matter nod approval servant take hint withdraw unwillingly last close door detective think tell impression sir recount action remember mortified deference now manner probably arise consciousness awkward position find sleep half-dressed now revolver pillow last thing remember thinking know long sleep turn electric light quite dark think hear scream ca n't sure feel thick-headed man call too soon extra long stretch work such case time anyhow thought fly pistol take run landing hear sort scream call help run room room dark lamp nurse light landing come open door miss trelawny kneel floor father scream think see move window thinking daze awake shoot move little more right window shoot again come big chair muffling face seem say dazed awake know sir will take account same direction thing fire fire again pull wrap here ask cross-examining now feel home say think thing fire thing man scratch head make reply come sir say thing answer come low voice n't know sir think n't faint notion suppose think pistol sleep come here daze awake hope will future sir always remember cling formula excuse sheet-anchor want antagonise man contrary want time shadow own default say kindly know quite right sergeant impulse correct course half-somnolent condition perhaps partly affect same influence may make sleep put nurse cataleptic trance could expect would pause weigh matter now whilst matter fresh let see exactly stand sit shall able trace course bullet prospect action exercise habitual skill seem brace seem different man set work ask mrs grant hold tourniquet stand stand look darkness point could notice mechanical exactness mind show stand draw matter course revolver pistol pocket point chair rise still stand place ask point hand wish move track shot just chair little stand high buhl cabinet glass door shatter ask was direction first shot second answer come promptly second first turn little left more wall great safe stand point follow direction hand come low table whereon rest curio mummy cat raise silvio s ire get candle easily find mark bullet break little glass vase tazza black basalt exquisitely engrave hieroglyphic graven line fill faint green cement whole thing polish equal surface bullet flatten wall lie table broken cabinet evidently receptacle valuable curio great scarab gold agate green jasper amethyst lapis lazuli opal granite blue-green china none thing happily touch bullet cabinet damage save shattering glass could notice strange arrangement curio shelf cabinet scarab ring amulet c arrange uneven oval exquisitely-carved golden miniature figure hawk-headed god crown disk plume wait look further present attention demand more pressing thing determine make more minute examination time evident strange egyptian smell clung old curio broken glass come added whiff spice gum bitumen strong already notice come room really take few minute surprise eye meet chink dark window blind window case brighter light come dawn sofa take tourniquet mrs grant pull blind would hard imagine more ghastly appearance room faint grey light early morning come window face north light come fixed grey light rosy possibility dawn come eastern quarter heaven electric light seem dull glaring shadow hard intensity morning freshness softness night hard cold inexpressibly dreary face senseless man sofa seem ghastly yellow nurse s face take suggestion green shade lamp miss trelawny s face look white pallor make heart ache look god s earth could again bring colour life happiness relief doctor winchester come breathless run ask question can tell wound get see headshake glance say more apply surgical work instant look nurse sit still bend task grave frown contract brow artery tie wound completely dress speak again course ask hand mr trelawny s wound thoroughly care say miss trelawny nurse kennedy answer really know find come room half-past two o'clock sit exactly now move change position waken even sergeant daw s pistol-shots disturb pistol-shots discover cause new outrage rest silent answer discover room watch nurse early evening fancy mummy smell make drowsy get respirator come duty keep sleep awake see room full people miss trelawny sergeant daw awake still stupefy same scent influence affect fancy see move shadowy darkness room fire twice rise chair face swathe respirator take cause trouble naturally enough fire again fortunately time manifest identity mr trelawny lie safe just find last night bleed profusely new wound wrist lift sofa make tourniquet literally absolutely know touch knife see lie close pool blood look say lift point red blood dry doctor winchester stand quite still few minute speak doings night quite mysterious last night quite answer say reply turn miss trelawny say take nurse kennedy room suppose prevent please mrs grant see nurse kennedy s room ready ask two man come carry mrs grant immediately few minute come say room quite ready man here direction two footman come room lift rigid body nurse kennedy supervision doctor carry room miss trelawny remain sick chamber mrs grant doctor nurse s room alone miss trelawny come take hand hers say hope wo n't remember say mean distraught make reply hold hand kiss different way kiss lady s hand way intend homage respect accept such high-bred dignified way mark miss trelawny s bearing movement sofa look senseless man dawn come much last few minute clearness day light look stern cold set face now white marble monument pale grey light could feel deep mystery happen last twenty-six hour beetle brow screen massive purpose high broad forehead hold finish train reasoning broad chin massive jaw would help carry effect look wonder begin steal again phase wander thought last night herald approach sleep resist hold sternly present easy miss trelawny come close lean forehead shoulder begin cry silently manhood wake present purpose little use try speak word inadequate thought understand draw put arm protectingly shoulder use little sister long childish trouble would come big brother comfort very act attitude protection make more resolute purpose seem clear brain idle dreamy wandering thought instinct great protection take arm hear doctor s footstep door doctor winchester come look intently patient speaking brow set mouth thin hard line presently say much common sleep father nurse kennedy influence bring probably work same way case kennedy s case coma less mark can feel may able more more quickly patient hand tie place draught already show sign very faint ordinary unconsciousness rigidity limb less skin seem more sensitive perhaps say less insensitive pain ask mr trelawny still state insensibility know body such rigidity can answer problem may solve few hour may need few day will useful lesson diagnosis perhaps many many know add genuine fire enthusiast morning wear flit perpetually two room watch anxiously patient make mrs grant remain nurse miss trelawny generally remain wounded man manage get bathe dress doctor mrs grant remain mr trelawny whilst breakfast sergeant daw report scotland yard progress night local station arrange come comrade wright fix superintendent dolan return could think haul coal shooting sick-room perhaps shooting certain proper cause remark enlighten matter good character worth sir spite say see ve still get leave carry revolver day long anxious nightfall nurse kennedy improve rigidity limb entirely disappear still breathe quietly regularly fix expression face calm enough expression give place fall eyelid negative look sleep doctor winchester evening bring two more nurse remain nurse kennedy share watching miss trelawny insist remain order prepare duty sleep several hour afternoon take counsel arrange thus watching mr trelawny s room mrs grant remain patient twelve miss trelawny would relieve new nurse sit miss trelawny s room visit sick chamber quarter hour doctor would remain twelve relieve detective remain hail room night pay periodical visit see thus watcher would watch possibility such event last night watcher overcome would avoid sun set strange grave anxiety fall separate way prepare vigil doctor winchester evidently think respirator tell would get indeed take idea kindly persuade miss trelawny also could put time watching come night draw chapter v more strange instruction come room half-past eleven o'clock find sick-room new nurse prim neat watchful sit chair bedside nurse kennedy sit last night little way bed safe sit dr winchester alert wakeful look strange comic respirator mouth nose stand doorway look hear slight sound turn see new detective nod hold finger silence withdraw quietly hitherto watcher overcome sleep take chair door need risk come again subtle influence last night naturally thought revolving main incident last day night find arrive strange conclusion doubt conjecture lose last night train thought sense present really feel sentry guard thinking slow process earnest time can pass quickly seem very short time indeed door usually leave ajar pull open dr winchester emerge take respirator come act demonstrative keenness turn wrap smell carefully now say shall come early morning course send seem tonight appear sergeant daw quietly room take seat vacate doctor still remain few minute look room form matter utility room dark come even dimly-lighted corridor hard distinguish little twelve o'clock miss trelawny come room come father s occupy nurse kennedy couple minute come look think trifle more cheerful respirator hand put ask special occur lie answer whisper loud talk house tonight safe put respirator mine enter room detective nurse rise take place sergeant daw last close door arrange sit quiet heart beating place grimly dark light faint top lamp throw white circle high ceiling emerald sheen shade light take edge even light seem emphasize blackness shadow presently begin seem last night sentience own feel least sleepy time softly look patient ten minute could see miss trelawny keenly alert quarter hour policeman look partly open door time miss trelawny say muffler right door close again time wear silence darkness seem increase circle light ceiling still seem less brilliant first green edging lamp-shade become maori greenstone emerald sound night house starlight spread pale line edge window-cases make pall black more solemn more mysterious hear clock corridor chime quarter silver bell two o'clock strange feeling come could see miss trelawny s movement look also new sensation new detective just look two alone unconscious patient quarter hour heart begin beat wildly sense fear fear impersonal seem new person enter room strong intelligence awake close brush leg put hand hastily touch furry coat silvio very faint far-away sound snarl turn scratch feel blood hand rise gently come bedside miss trelawny too stand look close eye wild breast rise fall fight air touch seem feel work hand front fend instant lose seize arm rush door throw open stride passage call loudly help help instant two detective mrs grant nurse appear scene close heel come several servant man woman immediately mrs grant come enough place miss trelawny arm rush room turn electric light soon could lie hand sergeant daw nurse follow just time close great safe two successive night find lie mr trelawny left arm bare save bandage stretch close side leaf-shaped egyptian knife lain curio shelf broken cabinet point stick parquet floor whence remove blood-stained rug sign disturbance anywhere sign unusual policeman search room accurately whilst nurse two servant lift wounded man bed sign clue could get very soon miss trelawny return room pale collect come close say low voice feel fainting know afraid shock miss trelawny cry place hand bed lean look carefully father wound look look hand bloody blood sheet excitement quite forget silvio s scratch look recollection come could say word miss trelawny catch hold hand lift see parallel line cut cry again same wound father s lay hand gently quickly say sergeant daw come room silvio basket follow find silvio sit basket awake lick paw detective say sure enough lick paw margaret miss trelawny give moan bend take forepaw hand cat seem resent snarl mrs grant come room see look cat say nurse tell silvio asleep nurse kennedy s bed father s room come just master s room nurse say nurse kennedy moan mutter sleep nightmare think send dr winchester please say miss trelawny room miss trelawny stand look father brow wrinkle turn mind make say n't think consultation father course confidence doctor winchester seem immensely clever young man young man must man devote branch science such man would more knowledge more experience knowledge experience might help throw light poor father s case doctor winchester seem quite dark oh n't know terrible here break little cried try comfort doctor winchester arrive quickly first thought patient find further harm visit nurse kennedy see hopeful look come eye take towel dip corner cold water flick face skin colour stir slightly say new nurse sister doris call right will wake few hour late may dizzy distraught first perhaps hysterical know treat sir answer sister doris demurely mr trelawny s room soon enter mrs grant nurse doctor winchester miss trelawny remain room door close doctor winchester ask occur tell fully give exactly detail could remember narrative take long keep ask question present order come room ask thing importance take attention remain memory conversation finish say very decide way indeed miss trelawny think miss trelawny consultation case answer seemingly little surprise glad mention quite agree would suggest choice ask father know ha consult knowledge hope will choose think would dear father help can shall deeply oblige choosing good man london anywhere else such case several good man scatter world somehow brain specialist bear make lot hard work complete fit work come country most daring investigator present chiuni japanese surgical experimentalist practitioner zammerfest uppsala fenelon university paris morfessi naples course addition own man morrison aberdeen richardson birmingham would put frere king s college name good unites theory practice hobby discover event experience immense regret admire nerve firm hand dexterous must yield time own part would frere living say miss trelawny decisively let doctor frere way doctor mister early can get morning weight seem remove speak great ease geniality show sir james frere shall early possibly see shall ask come here turn say let dress hand say see scratch animal might turn dangerous safe submit forthwith begin dress hand examine magnifying-glass several parallel wound compare slip blotting-paper mark silvio s claw take pocket-book put paper simply remark s pity silvio slip just n't morning wear slowly ten o'clock nurse kennedy recover able sit talk intelligibly still hazy thought could remember happen previous night take place sick-bed seem know care happen nearly eleven o'clock doctor winchester return sir james frere somehow feel heart sink landing see hall know miss trelawny pain tell stranger ignorance father s life sir james frere man command attention follow respect know thoroughly want place side wish idea less definite person mere flash pierce eye set resolute mouth lower great eyebrow seem compel immediate willing obedience wish somehow introduce sense mystery seem melt hopeful spirit see pass sick-room doctor winchester remain room long time send nurse new sister doris remain long again nurse kennedy s room send nurse attendant doctor winchester tell afterward nurse kennedy ignorant late matter give full satisfactory answer doctor frere s question relate patient time become unconscious study remain long voice raise heated discussion seem such determined opposition begin feel uneasy miss trelawny state collapse nervousness join poor girl sadly anxious time nervous strength break come last sir james first grave face look unenlightening sphinx doctor winchester follow closely face pale kind pallor look reaction give idea red long sir james ask miss trelawny would come study suggest come also enter sir james turn say understand doctor winchester friend miss trelawny already considerable knowledge case perhaps will know already keen lawyer mr ross never pleasure meeting doctor winchester tell strange matter case seem puzzle think may specially interested might know phase case take much account mystery science seem idea attempt assassination robbery can say assassin work ought take elementary lesson anatomy job seem thoroughly ignorant robbery purpose seem work marvellous inefficiency business here take big pinch snuff turn miss trelawny now patient leave cause illness can say present appear suffer marked attack catalepsy present can sustain strength treatment friend doctor winchester mainly such approve confident slight change arise will able deal satisfactorily interesting case most interesting new abnormal development arise shall happy come time just thing wish call attention put miss trelawny directly responsibility doctor winchester inform free matter bind instruction give father case just such condition thing arise would strongly advise patient remove room alternative mummy such thing remove chamber s enough put man abnormal condition such assemblage horror breathe atmosphere exhale evidence already such mephitic odour may act nurse kennedy think say doctor n't state catalepsy mr ross tell experience same effect know here eyebrow come more mouth harden charge here insist patient different atmosphere would throw case doctor winchester already know can again consult condition fulfil trust will see way good daughter mind look father s health sanity whim support foregoing fear number penny dreadful mystery day hardly come glad say british museum st thomas s hospital exchange normal function good-day miss trelawny earnestly hope may soon see father restore remember fulfil elementary condition lay service day night good-morning mr ross hope will able report soon doctor winchester stand silent rumble carriage wheel die first speak doctor winchester think say mind speak purely physician quite right feel could assault make condition give case same right treatment understand odd special case will realise knot tie mr trelawny s instruction course interrupt miss trelawny doctor winchester too wish give case willing continue condition know give less now miss trelawny shall never give long life leave say hold hand take warmly now say sir james frere type cult specialist want more start seem know more father s condition hundredth part much interested would stand such punctilio course too anxious poor father can see way meet sir james frere s condition shall shall ask mr marvin come here today advise limit father s wish think free act way own responsibility shall hesitate doctor winchester take leave miss trelawny sit write letter mr marvin tell state affair ask come see bring paper might throw light subject send letter carriage bring solicitor wait patience could come very long journey kensington palace garden lincoln s inn fields seem endlessly long wait else take thing amenable time less hour tell mr marvin recognise miss trelawny s impatience learn sufficient father s illness say ready can particular regard father s wish say evident ignorance meaning now look fellow man business stammer alone bring mr ross here purpose answer know much present want know more solicitor little disconcerted thing know court would hardly believe answer hesitation dear young lady father s wish confidence father child here interrupt tinge red pale cheek really think apply present circumstance mr marvin father never tell affair can now sad extremity learn wish gentleman stranger never even hear get father s letter write show extremity mr ross new friend confidence present course add such thing forbid father oh forgive mr marvin seem rude such dreadful trouble anxiety lately hardly command cover eye hand few second two man look wait try appear unmoved more firmly recover please please think ungrateful kindness come here quickly really grateful confidence judgment wish think can alone stand mr marvin make dissentient gesture evidently please attitude geniality voice manner speak restriction father s part own quite willing indeed tell may good say mr trelawny s illness incidental matter will case grave eventuality understand first circumstance rule father s own imperative instruction please understand instruction imperative most imperative unyielding give power attorney undertake act authorise see write wish carry please believe intend fully mention letter whilst alive remain own room none property remove circumstance even give inventory article displace miss trelawny silent look somewhat distressed think understand immediate cause ask may see list miss trelawny s face brighten fall again lawyer answer promptly evidently prepare question compel take action power attorney bring instrument will recognise mr ross say sort business conviction notice professional work hand deed strongly word grantor make wish apparent such way leave loophole own wording certain legal formality assure seldom see more iron-clad document even power make slight relaxation instruction commit distinct breach faith need tell impossible evidently add last word order prevent appeal personal consideration seem harshness word add hope miss trelawny understand willing frankly unequivocally willing can limit power relieve distress father doings purpose own disclose can see word instruction think fully idea mind idea lifetime study possible phase prepare guard point now fear distressed truly sorry see much too much bear already alternative want consult time promise will come moment s delay hour day night private address scribble pocket-book speak address club generally find evening tear paper hand thank shake hand withdraw soon hall door shut mrs grant tap door come such look distress face miss trelawny stand deadly white ask mrs grant new trouble grieve say miss servant two give notice want leave house today talk matter butler speak rest say willing forego wage even pay legal obligation notice today must reason give none miss say re sorry ve say ask jane upper housemaid miss rest stop tell confidential ve get notion silly head house haunt ought laugh n't could look miss trelawny s face laugh pain horror show sudden paroxysm fear fixed idea confirmation seem brain find voice voice complete thought darker deep lie voice sound chapter vi suspicion first get full self-command miss trelawny haughty dignity bearing say very mrs grant let pay today month s wage hitherto very good servant occasion leaving ordinary must expect much faithfulness beset fear remain future double wage please send presently send word mrs grant bristle smothered indignation housekeeper outrage such generous treatment servant combine give notice n't deserve miss way treat here never life see servant treat good gracious might household king treatment now just trouble act s abominable s miss trelawny very gentle smother ruffle dignity presently manner less measure hostility undeserving quite different frame mind return presently ask mistress would engage full staff servant rate try know ma'am scare establish servant hall s wellnigh impossible get rid servant may come just quick s hold simply wo n't stay even work month s notice lead life wish hour day n't keep woman bad enough huzzies man bad anxiety indignation miss trelawny s voice manner say think mrs grant try whilst dear father ill shall company will three now house attend servant willing stay enough get sufficient help work will think difficult get few maid perhaps know already please bear mind get suitable will stay henceforth same wage remain course mrs grant enough understand group way servant rule double salary apply too speak extend long fine-shaped hand take raise lip kiss impressively freedom elder woman young could admire generosity treatment servant mind endorse mrs grant s sotto voce remark leave room wonder house king s house mistress princess princess idea seem satisfy mind bring wave light first moment sweep vision ball belgrave square queenly figure tall slim bend sway undulate lily lotos clad flow gown filmy black material shot gold ornament hair wear old egyptian jewel tiny crystal disk set rise plume carve lapis lazuli wrist broad bangle bracelet antique work shape pair spread wing wrought gold feather make coloured gem gracious bearing hostess introduce afraid later picnic river come realise sweet gentle awe change else sit make note memorandum put send faithful servant think interview alone leave come trace tear eye phase part even more disturbing infinitely more painful late afternoon sergeant daw come study sit close door carefully look room make certain alone come close ask see wish speak privately quite sir may speak absolute confidence course may good miss trelawny course mr trelawny may perfectly frank take want serve good power hesitate reply course know duty think know enough know will policeman detective duty find fact case put fear favour would speak alone confidence may reference duty mine scotland yard course course answer mechanically heart sinking know quite frank assure confidence thank sir take say pass miss trelawny even mr trelawny become again certainly make condition say little more stiffly man recognise change voice manner say apologetically excuse sir duty speak subject know old feel can trust word sir right discretion bow say begin case sir brain begin reel ca n't find ordinary solution time attempt seemingly come house certainly get strike inference somebody house already answer smile spite s just think say manifest sigh relief very can say answer let make mr ross cat might scratch bit never pull old gentleman bed try get bangle key arm such thing very book amateur detective know s can fit theory scotland yard man n't idiot generally find crime attempt s people thing bottom make people mean sergeant speak sir quite right strike sir three separate occasion outrage effect attempt person first present give alarm let see miss trelawny believe give alarm first occasion present fast asleep second nurse kennedy wake several people room understand occasion also miss trelawny last attempt miss trelawny faint carry return first think close sergeant daw think moment reply present first room occasion damage first second inference lawyer could mistake think good thing meet half-way always find good way encounter inference cause turn statement mean say occasion actual harm miss trelawny s first discover proof way connect attempt discovery n't venture put clear doubt lead sergeant daw man courage evidently shrink conclusion reasoning fact silent fear begin crowd own mind doubt miss trelawny act hers fear l such act misunderstand evidently mystery somewhere solution could find doubt would cast such case guess majority bind follow line least resistance could prove personal gain could follow mr trelawny s death such ensue might prove difficult task prove innocence face suspicious fact find instinctively take deferential course plan battle prosecution unfolded safe attitude defence would never stage combat theory detective might form could help miss trelawny listen understand time come dissipation obliteration theory quite willing use militant ardour weapon command will course duty know say fear course intend take n't know sir see now n't even suspicion else tell sweet young lady hand such matter would think fool bind follow own conclusion know just unlikely person prove guilty whole court prosecution know fact judge teach mind wait would swear innocence would n't world wrong such young lady more especial such cruel weight bear will sure wo n't say word ll prompt else make such charge s speak confidence man man skilled proof profession mine get suspicion call own proof ex parte evidence know miss trelawny good watch sick-room house n't same opportunity know lady life mean else might give clue action try find would arouse suspicion guilty possibility ultimate proof would would easily find way baffle discovery innocent hope would cruel wrong accuse think matter accord light speak take liberty sir truly sorry liberty world daw say warmly man s courage honesty consideration compel respect glad speak frankly want find truth much case strange strange experience aim truth chance make clear long-run matter view object wish achieve ultimately sergeant look pleased think mind somebody else hold such possibility would degree get proof rate such idea would convince would come conclusion rate exhaust possibility most likely would remain thing proof strong suspicion could get just moment door open miss trelawny enter room moment see draw quickly say oh beg pardon know here engage time stand come say sergeant daw talk matter whilst hesitate mrs grant appear say enter room doctor winchester come miss ask obey miss trelawny s look leave room doctor make examination tell seemingly change add would stay house night might miss trelawny look glad send word mrs grant get room ready later day happen alone say suddenly arrange stay here tonight want talk wish quite private think least suspicious way would cigar late evening miss trelawny watch father still keep arrangement sick man s daughter watch night share duty early hour morning anxious know conversation detective would watch secret would particularly alert time day pass uneventfully miss trelawny sleep afternoon dinner relieve nurse mrs grant remain sergeant daw duty corridor doctor winchester take coffee library light cigar say quietly now alone want confidential talk tiled course present event quite say heart sink think conversation sergeant daw morning disturbing harrow fear leave mind case enough try sanity concern more think madder seem get two line continually strengthen seem pull hard opposite direction two line look keenly moment reply doctor winchester s look such moment apt disconcert would personal part interest miss trelawny matter stand unruffled now attorney case amicus curia sense retain defence mere thought clever man s mind two line equally strong opposite console neutralise anxiety new attack begin speak doctor s face wear inscrutable smile give place stern gravity proceed two line fact fancy first whole thing attack attempt robbery murder stupefyings organised catalepsy point criminal hypnotism thought suggestion simple form poison unclassified toxicology influence work classify book know page romance never feel life strongly truth hamlet s word more thing heaven earth dreamt philosophy let take fact side first here man home own household plenty servant different class house forbid possibility organised attempt make servant hall wealthy learn clever physiognomy doubting man iron will determined purpose daughter child take young girl bright clever sleep very room seemingly possible reason expect attack disturbance kind reasonable opportunity outsider effect attack make brutal remorseless attack make middle night discovery make quickly make rapidity criminal case generally find accidental premeditated intent attacker attacker manifestly disturb completion work ultimate intent may possible sign escape clue disturbance open door window sound show deed even deed victim surroundings incidental deed night similar attempt make house full wakeful people watch room detective officer trained nurse earnest friend man s own daughter nurse throw catalepsy watching friend protect respirator deep sleep even detective overcome phase stupor fire pistol sick-room ca n't even tell think fire respirator thing seem bearing fact side affair lose head effect such case proportion amount time remain room point probability stupefy medium hypnotic else may again fact contradictory miss trelawny room more time share permanent watching also seem affect would show influence affect generally course way inure turn strange exhalation egyptian curio might account face face fact mr trelawny most room fact live more life affected bad kind influence could would account different contradictory effect more think form dilemma more bewilder even attack physical attack mr trelawny make reside house sphere suspicion oddness stupefyings would still remain mystery easy put catalepsy indeed know science way achieve such object will crux whole matter miss trelawny seem subject none influence possibly variant same influence work unscathed slight semi-faint most strange listen sinking heart manner illuminative distrust argument disturbing direct suspicion detective seem single miss trelawny different concern mystery alone suspect ultimately immediately think say such case silence indeed golden say now might less defend explain take later secretly glad form put argument require answer present event doctor winchester seem expect answer fact recognise give pleasure hardly know pause sit chin hand eye stare vacancy whilst brow fix cigar hold limp finger apparently forget even voice commence exactly leave resume argument horn dilemma different affair altogether enter must leave shape science experience confess fascination new thought find romance way make pull suddenly look fact resolutely face sometimes wonder influence emanation sick-room time affect detective instance course may chemical drug example vaporeal form effect may cumulative could could produce such effect room know full mummy smell wonder many relic tomb let alone actual mummy animal silvio attack way test tomorrow trace mummy cat get possession morning bring here shall find fact racial instinct can survive few thousand year grave get subject hand very mummy smell arise presence substance combination substance egyptian priest learn man scientist time find experience century strong enough arrest natural force decay must powerful agency work effect such purpose possible may here rare substance combination quality power understand late more prosaic age wonder mr trelawny knowledge even suspicion such kind know certain bad atmosphere sick chamber could possibly imagine admire courage sir james frere refuse case such condition instruction mr trelawny daughter tell care protect wish solicitor show suspect rate indeed would seem expect happen wonder would possible learn surely paper would show suggest difficult matter tackle might present condition can happen would inquest such case full examination would make stand police evidence would show murderous attack more repeat clue apparent would necessary seek motive silent last word seem come low low tone effect hopelessness come conviction now time find definite suspicion obedience command ask suspect seem way startle surprised turn eye suspect thing mean certainly suspect influence present suspicion hold such limit later sufficiently definite conclusion reasoning thinking proper datum reasoning may suspect present stop suddenly look door faint sound handle turn own heart seem stand still grim vague apprehension interruption morning talk detective come rush door open miss trelawny enter room see start deep flush sweep face few second pause such time few succeed second seem lengthen geometrical progression strain could easily see doctor also relaxed speak oh forgive know engage look doctor winchester ask might bed tonight safety will here feel tired worn-out fear may break tonight would certainly use doctor winchester answer heartily bed mean get good night s sleep god know want more glad make suggestion fear see tonight might hand patient give sigh relief tired look seem melt face never shall forget deep earnest look great beautiful black eye say will guard father tonight wo n't doctor winchester anxious second bring new fear really worn-out n't get good sleep think shall mad will change room tonight m afraid stay close father s room shall multiply sound new terror course will wake cause shall bedroom little suite boudoir hall room first come live father care will easy rest perhaps few hour may forget shall right morning good-night close door come little table sit doctor winchester say poor girl overwrought terrible degree delighted get rest will life morning will right nervous system verge breakdown notice fearfully disturb red get come find talk ordinary thing own house own guest would n't normal circumstance disturb tell explanation defence entrance repetition find detective alone early day remember conversation private even allusion might awkward evoke curiosity remain silent stand sick-room take way dimly-lighted corridor could help thinking again again again ay many day strange interrupt two such occasion touch such theme certainly strange web accident mesh involve chapter vii traveller s loss night know miss trelawny guard doctor winchester double vigilance nurse mrs grant keep watch detective make visit quarter hour night patient remain trance look healthy chest rise fall easy breathing child never stir breathing might marble doctor winchester wear respirator irksome intolerably hot night midnight three o'clock feel anxious more creepy feeling last few night accustom grey dawn steal edge blind come inexpressible relief follow restfulness household hot night ear strain sound painfully trouble brain sensoria anxious touch breath nurse rustle dress soft pat slippered foot policeman moment watch life seem new impetus guardianship same feeling must abroad house now again could hear upstairs sound restless foot more downstairs opening window come dawn ceased whole household seem rest doctor winchester home sister doris come relieve mrs grant think little disappointed chagrin exceptional nature happen long night vigil eight o'clock miss trelawny join amaze delighted see much good night s sleep fairly radiant just see first meeting picnic even suggestion colour cheek look startlingly white contrast black brow scarlet lip restore strength seem come tenderness even exceed first show sick father could move love touch fix pillow brush hair forehead weary long spell watching now guard start bed blink tired eye full light feel weariness sleepless night good sleep lunch start walk jermyn street notice importunate man hall door servant charge call morris formerly odd man exodus servant promote butler pro tem stranger speak loudly difficulty understand grievance servant man respectful word demeanour stand squarely front great double door could enter first word hear visitor sufficiently explain situation s very tell must see mr trelawny use say ca n't tell must put come here nine say could disturb come twelve tell again ask see household tell miss trelawny now come again three tell still bed awake miss trelawny occupied must disturb must disturb must here mr trelawny s special business come place servant always begin say n't good enough time ve three year wait door tent take longer get tomb would think too man dead mummy ve enough tell come home find door man ve work bar just same way same old answer stir wrong way did mr trelawny leave order would see come pause excitedly mop forehead servant answer very respectfully very sorry sir duty give offence order must obey would leave message will give miss trelawny will leave address can communicate wish answer come such way easy see speaker kind-hearted man just good fellow fault find personally sorry hurt feeling must just even angry enough anger man find position time press hour minute lose here kick heel six hour know time master will hundred time angry hear time fool would wake thousand sleep see just present too late god s simply dreadful ve work spoil last foil very doorway stupid flunkey sense house authority even n't get sense could mighty soon convince master must awaken even sleep seven sleeper mistake man s sincerity urgency importance business point view rate step forward morris say good tell miss trelawny gentleman want see particularly busy ask mrs grant tell very good sir answer tone relief hurry take stranger little boudoir hall ask secretary friend miss trelawny s name ross thank very much mr ross kindness say name corbeck would give card n't use card ve come suppose too would last night stop suddenly conscious say too much remain silent wait take stock short sturdy man brown coffee-berry possibly incline fat now lean exceedingly deep wrinkle face neck merely time exposure unmistakable sign flesh fat fall skin become loose neck simply intricate surface seam wrinkle sun-scarred burning desert east tropic season desert can colour mark three quite different eye know can thenceforth easily distinguish dusky pallor fierce red-brown third dark ingrained burning become permanent colour mr corbeck big head massive full shaggy dark red-brown hair bald temple forehead fine high broad use term physiognomy frontal sinus boldly mark squareness show ratiocination fulness eye language short broad nose mark energy square chin mark thick unkempt beard massive jaw show great resolution bad man desert think look miss trelawny come very quickly mr corbeck see seem somewhat surprised annoyance excitement disappear quite enough remain cover such secondary purely exoteric feeling surprise speak never take eye make mental note would find early opportunity investigate cause surprise begin apology quite smooth ruffled feeling course father would keep wait indeed duty sick-room call first time see now will kindly tell matter press look hesitate speak may say mr ross can tell full confidence help trouble think quite understand serious father s condition three day wake give sign consciousness terrible trouble unhappily great ignorance father life come live year know affair even know way business associate say little deprecating smile conventional altogether graceful express most genuine way absurd ignorance look steadily perhaps quarter minute speak begin mind make confidence establish name eugene corbeck master art doctor laws master surgery cambridge doctor letter oxford doctor science doctor language london university doctor philosophy berlin doctor oriental languages paris degree honorary need trouble name will show sufficiently feather diploma fly even sick-room early life fortunately interest pleasure unfortunately pocket fall egyptology must bite powerful scarab take bad tomb-hunting manage get living sort learn thing ca n't get book pretty low water meet father exploration own account n't find many unsatisfied want real patron art mad egyptologist can hope good chief speak feeling glad see miss trelawny colour pleasure praise father could help noticing mr corbeck measure speaking time take wish speaking study ground see would justified take confidence two stranger could see confidence keep increase think afterward remember say realise measure information give mark grow trust several time expedition egypt father always find delight work many treasure rare tell you-he procure exploration purchase father miss trelawny rare knowledge sometimes make mind want find particular thing existence still exist become aware will follow world get ve just such chase now stop suddenly suddenly think mouth shut jerk string wait speak caution new wish forestall ask question liberty mention mission such matter confidence mr trelawny pledge absolute secrecy pause embarrassed look creep face suddenly say sure miss trelawny father enough see today look wonderment face turn clear stand say tone dignity graciousness blend come see move father s room follow bring rear mr corbeck enter sick-room know unconscious attitude bear person new surroundings mistaking even anxiety see powerful friend glance moment room familiar place attention become fix bed watch narrowly somehow feel man depend much enlightenment regard strange matter involve doubt man transparent honesty very quality dread courageous fixed trueness undertaking deem duty guard secret would last case least unusual would consequently require more liberal recognition bound duty secrecy would hold ordinary condition ignorance helplessness could learn past might least form idea condition antecedent attack might achieve mean help patient recovery curio might remove thought begin whirl again pull sharply watch look infinite pity sun-stained rugged face gaze friend lie helpless sternness mr trelawny s face relax sleep somehow make helplessness more mark would trouble see weak ordinary face such condition purposeful masterful man lie wrap impenetrable sleep pathos great ruin sight new could see miss trelawny move afresh presence stranger mr corbeck s face grow stern pity die stead come grim hard look bode ill cause mighty downfall look turn give place decision volcanic energy man work definite purpose glance eye light nurse kennedy eyebrow trifle note look glance interrogatively miss trelawny flash reply glance quietly room close door mr corbeck look first strong man s natural impulse learn man woman miss trelawny remembrance duty courtesy say tell begin miss trelawny look appeallingly forthwith tell know seem make motion whole time insensibly bronze face become steel end tell mr marvin s visit power attorney look begin brighten see interest matter more detail term speak good now know duty lie sink heart hear such phrase come such time seem close door hope enlightenment mean ask feel question feeble answer emphasize fear trelawny know definite purpose must thwart evidently expect happen guard point point say impulsively must weak spot somewhere would n't lie here somehow impassiveness surprise expect would find valid argument phrase move least way think smile flicker swarthy face answer end trelawny guard purpose doubtless expect too rate possibility know expect source questioner miss trelawny answer come know can guess stop suddenly guess suppressed excitement girl s voice akin anguish steely look come swarthy face again tenderness courtesy voice manner reply believe would honestly could relieve anxiety high duty duty silence speak word strong mouth close steel trap remain silent few minute intensity thinking silence become positive thing small sound life house seem intrusive first break miss trelawny see idea hope flash eye steady speak urgent subject want see know father available pause show mastery thought instantaneous change mr corbeck ludicrous start surprise come close iron-clad impassiveness pantomimic change idea comedy sweep tragic earnestness remember original purpose god say raise hand chair rest beat violence would arrest attention brow corrugate quite forgot loss now time just moment success lie helpless tongue tie able raise hand foot ignorance wish oh tell anxious dear father new trouble hope oh hope such anxiety trouble already alarm afresh hear speak wo n't tell allay terrible anxiety uncertainty draw sturdy form full height say can may tell secret point bed come here advice counsel assistance lie helpless time fly may soon too late broke miss trelawny sort passion anxiety face draw pain oh speak say anxiety horror mystery kill mr corbeck calm great effort may tell detail great loss mission spend three year successful discover seek more bring home safely treasures priceless doubly precious wish instruction seek arrive london last night wake morning precious charge steal stolen mysterious way soul london know arrive know shabby portmanteau carry room door lock bolt room high house five story entrance could obtain window indeed close window shut hasp wish secure way morning hasp untouched portmanteau empty lamp egypt search set antique lamp mr trelawny wish trace incredible labour many danger follow bring safe home now turn much move even iron nature break sense loss miss trelawny step lay hand arm look amazement passion pain move seem take form resolution form erect eye blaze energy manifest nerve fibre being even voice full nervous power speak apparent marvellously strong woman strength could answer call must act father s wish must carry possible mr ross lawyer actually house man consider good detective london surely can can begin mr corbeck take new life enthusiasm good father s daughter say admiration energy manifest impulsive way take hand move door bring sergeant daw look approval know margaret miss trelawny understand door mr corbeck call moment say bring stranger scene must borne mind know know now lamp object prolonged difficult dangerous search can tell must know source property steal must describe lamp especially gold fear thief ignorant historic worth may order cover crime melt would willingly pay ten twenty hundred thousand time intrinsic value destroy shall tell necessary please let answer question may ask course ask refer answer nod acquiescence thought strike say way necessary keep matter quiet will good possible private job detective thing get scotland yard power keep quiet further secrecy may impossible shall sound sergeant daw come say will mean accept task will deal privately mr corbeck answer secrecy thing dread lamp may destroy intense astonishment miss trelawny speak quietly decide voice will destroy mr corbeck actually smile amazement earth know ask answer still more incomprehensible n't know know know feel conviction life chapter viii finding lamps sergeant daw first make demur finally agree advise privately matter might suggest add remember undertake advise action require might refer matter headquarters understanding leave study bring miss trelawny mr corbeck nurse kennedy resume place bedside leave room could admire cautious cool-headed precision traveller state case seem conceal give least possible description object miss enlarge mystery case seem look ordinary hotel theft know object recover article identity could obliterate could see rare intellectual skill give necessary matter hold else seem truly think man learn lesson eastern bazaar western intellect improve master quite convey idea detective think matter few moment say pot scale question mean ask keenly alert old thief phrase birmingham think day slang know old time brum lot small metal industry gold silver-smith use buy metal come metal small quantity could generally cheap n't ask come get custom ask thing customer want good melt case buyer make price melting-pot always fire preserve present state buyer s option scale fetch standard price old metal good deal such work still place brum re look steal watch often come work s possible identify wheel spring heap s often come case want now present instance much will depend thief good man s call man know work first-class crook will know thing more value merely metal such case would put could place later america france perhaps way think could identify lamp know answer mr corbeck may resemble many particular detective pause ask again would skilled person british museum instance dealer collector mr trelawny know value artistic value lamp certainly head shoulder would see glance thing valuable detective s face brighten chance door lock window shut good steal chance chambermaid boot come job special ai n't part swag price must case notice pawnbroker s good thing anyhow hue cry need n't give need n't tell scotland yard can work thing privately wish keep thing dark tell first chance mr corbeck pause say quietly suppose could n't hazard suggestion robbery effect policeman smile smile knowledge experience very simple way doubt sir mysterious crime turn long-run criminal know work trick always watch chance know experience chance likely usually come person careful n't know trick pit may make little oversight fall trap know case will wonder see method seem annoy mr corbeck little decide heat manner answer look here good friend simple case thing take window close fireplace bricked door room lock bolt transom hear hotel robbery transom never leave room night look thing bed look again wake can rig kind simple robbery fact clever man s say clever enough right get thing miss trelawny lay hand arm soothing way say quietly distress unnecessarily sure will turn sergeant daw turn quickly could help remember vividly suspicion already form say may ask miss base opinion dread hear answer give ear already awake suspicion come new pain shock same can tell know sure detective look second silence throw quick glance presently little more conversation mr corbeck own movement detail hotel room mean identify good commence inquiry mr corbeck impress necessity secrecy thief get wind danger destroy lamp mr corbeck promise attend various matter own business return early evening stay house day miss trelawny good spirit look good strength new shock annoyance theft must ultimately bring much disappointment father spend most day look curio treasure mr trelawny hear mr corbeck begin idea vastness enterprise world egyptian research light begin new interest interest grow linger doubt might change wonder admiration house seem veritable storehouse marvel antique art addition curio big little mr trelawny s own room great sarcophagus scarab kind cabinet great hall staircase landing study even boudoir full antique piece would make collector s mouth water miss trelawny first come look grow interest examine cabinet exquisite amulet say quite naive way will hardly believe late seldom even look thing father ill seem even curiosity now grow grow quite absorbing degree wonder collector s blood vein begin manifest strange thing feel call course know most big thing examine more less really sort way always take grant always notice same thing now again family picture way take grant family will let examine will delightful joy hear talk such way last suggestion quite thrill various room passage examine admire magnificent curio such bewildering amount variety object could glance most arrange take seriatim day day examine more closely hall sort big frame floriated steel work margaret say father use lift heavy stone lid sarcophagus heavy could move easily enough aid raise cover turn look endless series hieroglyphic picture cut most spite profession ignorance margaret know good deal year life father unconsciously daily hourly lesson remarkably clever acute-minded girl prodigious memory store knowledge gather unthinkingly bit bit grow proportion many scholar might envy naive unconscious girlish simple fresh view idea little thought self companionship forget time trouble mystery enmesh house feel boy again most interesting sarcophagus undoubtedly three mr trelawny s room two dark stone porphyry sort ironstone wrought hieroglyph third strikingly different yellow-brown substance dominate colour effect mexican onyx resemble many way natural pattern convolution less mark here patch transparent certainly translucent whole chest cover wrought hundred perhaps thousand minute hieroglyphic seemingly endless series front side edge bottom quota dainty picture deep blue colour show fresh sharply edge yellow stone very long nearly nine foot perhaps yard wide side undulate hard line even corner take such excellent curve please eye truly say must make giant giantess say margaret sarcophagus stand window respect different sarcophagus place house material granite porphyry ironstone basalt slate wood quite simple form plain interior surface engrave whole part hieroglyphic protuberance uneven surface anywhere might use bath indeed resemble many way roman bath stone marble see raise space outline human figure ask margaret could explain way answer say father never wish speak attract attention first ask say shall tell day little girl live story tell hope tell day perhaps soon shall know shall mighty interesting story will find first last afterward say lightly afraid is story sarcophagus tell father shake head look gravely say little girl will live live repeat phrase living frighten never venture ask again somehow thrill could exactly say seem gleam light last think moment mind accept true can account course thought more thought connection hitherto such darkness regard mr trelawny strange visitation fall afford clue even faint most shadowy kind outset enlighten satisfaction certainty here two light puzzle first mr trelawny associate particular curio doubt own living second purpose expectation regard would disclose even daughter complete again borne mind sarcophagus differ internally mean odd raise place say miss trelawny fear frighten buoy future hope make mind would take early opportunity further investigation close sarcophagus low table green stone red vein bloodstone foot fashion paw jackal leg twine full-throated snake wrought exquisitely pure gold rest strange very beautiful coffer casket stone peculiar shape small coffin long side cut square upper level part continue point thus irregular septahedron two plane two side end top bottom stone piece wrought such never see base full green colour emerald course gleam mean dull colour substance infinite hardness fineness texture surface jewel colour grow light rise gradation fine imperceptible change fine yellow colour mandarin china quite see resemble stone gem know take unique mother-stone matrix gem wrought few spot fine hieroglyphic exquisitely colour same blue-green cement pigment appear sarcophagus length two foot breadth nearly foot high vacant space irregularly distribute top running pointed end place seem less opaque rest stone try lift lid might see translucent securely fix fit exactly whole coffer seem single piece stone mysteriously hollow side edge odd-looking protuberance work just finely portion coffer sculpture manifest design cutting stone queer-shaped hole hollow different rest cover hieroglyphic figure cut finely fill same blue-green cement side great sarcophagus stand small table alabaster exquisitely chase symbolic figure god sign zodiac table stand case foot square compose slab rock crystal set skeleton band red gold beautifully engrave hieroglyphic colour blue green very much tint figure sarcophagus coffer whole work quite modern case modern hold cushion cloth gold fine silk peculiar softness old gold rest mummy hand perfect startle see woman s hand fine long slim taper finger nearly perfect give embalmer thousand year embalming lose beautiful shape even wrist seem maintain pliability gentle curve lie cushion skin rich creamy old ivory colour dusky fair skin suggest heat heat shadow great peculiarity hand seven finger two middle two index finger upper end wrist jag break stain red-brown stain cushion hand small scarab exquisitely wrought emerald father s mystery ask say perhaps most valuable thing ask refuse tell forbid ask concern will tell say too good time live live phrase again three thing group sarcophagus coffer hand seem make trilogy mystery indeed time miss trelawny send domestic matter look curio room seem same charm now later day send boudoir consult mrs grant lodgment mr corbeck doubt room close mr trelawny s quite think ask advice subject come conclusion too first event could easily move closer necessary mrs grant ask miss trelawny come furniture room boudoir different room house father s forethought answer first come think rightly enough might get frighten many record death tomb everywhere room little suite door open sitting-room sleep last night furnish pretty thing see beautiful cabinet belong great napoleon egyptian room ask show interest say else furnishing room apparent lovely cabinet may look course great pleasure answer smile finishing father say absolutely complete step look closely make tulip wood inlay pattern mount ormolu pull open drawer deep could see work great advantage pull rattle roll tinkle metal metal hullo say here perhaps open know answer housemaid may use put time forget open mean pull open drawer miss trelawny start amazement eye lie number ancient egyptian lamp various size strangely vary shape lean look closely own heart beat trip-hammer could see heaving margaret s bosom strangely excite whilst look afraid touch afraid think ring front door immediately mr corbeck follow sergeant daw come hall door boudoir open see mr corbeck come run follow more slowly detective sort chastened joy face manner say impulsively rejoice dear miss trelawny luggage come thing intact face fall add lamp lamp worth rest thousand time stop strike strange pallor face eye follow look mine lit cluster lamp drawer give sort cry surprise joy bend touch lamp lamp safe safe safe name god god come here stand silent detective make deep sound in-taking breath look catch glance turn eye miss trelawny same look suspicion speak first find father occasion attack chapter ix need knowledge mr corbeck seem head recovery lamp take look tenderly thing love delight excitement breathe hard seem cat purring sergeant daw say quietly voice break silence discord melody quite sure lamp steal answer indignant tone sure course m sure n't set lamp world know detective s word smooth enough manner exasperate sure motive wait silence course may british museum mr trelawny may already s new sun know mr corbeck even egypt may original may copy point can identify mr corbeck really angry time forget reserve indignation pour forth torrent incoherent enlighten broken sentence identify copy british museum rot perhaps keep set scotland yard teach idiot policeman egyptology know carry body desert three month lie awake night night watch look magnifying-glass hour hour eye ache tiny blotch chip dinge become familiar chart captain familiar doubtless time thick-headed area-prowler bound mortality see here young man look range lamp row top cabinet did see set lamp shape shape look dominant figure did see complete set even scotland yard even bow street look seven form hathor look figure ka princess two egypt stand ra osiris boat dead eye sleep support leg bend harmochis rise north will find british museum bow street perhaps study gizeh museum fitzwilliam paris leyden berlin show episode common hieroglyphic copy perhaps can tell figure ptah-seker-ausar hold tet wrap sceptre papyrus mean did see even british museum gizeh scotland yard break suddenly quite different way look here seem thick-headed idiot beg pardon old fellow rudeness quite lose temper suggestion know lamp n't mind detective answer heartily lord sir see folk angry deal side people angry learn truth keep cool trade know tell more lamp past two minute fill detail identify mr corbeck grunt please give turn say natural way now tell get surprised say think n't get traveller laugh openly earth mean ask n't get eye find look come time recover surprise wit s just say come accident very moment mr corbeck draw look hard miss trelawny turn eye ask mean tell bring here find drawer speak bring suppose must bring here could n't come own accord know shall make inquiry see servant know stand silent several second seem long time first speak detective say unconscious way m damned beg pardon miss mouth shut steel trap call servant ask know article place drawer boudoir none could throw light circumstance tell article let see mr corbeck pack lamp cotton wool place tin box may mention incidentally bring detective room man stand guard revolver whole night day get small safe house place two different key keep place drawer safe deposit vault determine lamp lose again hour find lamp doctor winchester arrive large parcel unwrapped prove mummy cat miss trelawny s permission place boudoir silvio bring close surprise perhaps doctor winchester manifest least annoyance take notice stand table close purr loudly follow plan doctor bring mr trelawny s room follow doctor winchester excite miss trelawny anxious more interested begin glimmering doctor s idea detective calmly coldly superior mr corbeck enthusiast full eager curiosity moment doctor winchester get room silvio begin mew wriggle jump arm run cat mummy begin scratch angrily miss trelawny difficulty take soon room become quiet come clamour comment think doctor can mean miss trelawny s very strange thing mr corbeck odd n't prove detective suspend judgment think advisable say common consent drop theme present room evening make note happen come low tap door obedience summons sergeant daw come carefully close door sergeant say sit want speak sir lamp nod wait know room find open directly room miss trelawny sleep last night night window somewhere part house open shut again hear take look could see sign know say hear window move strike strange sir strange say strange s most bewildering madden thing encounter strange seem wonder simply wait will happen mean strange detective paused choose word begin say deliberately see believe magic such thing fact time always find long-run reason cause new gentleman say thing steal room hotel lamp take thing say really belong mr trelawny daughter lady house leave room usually occupy sleep night ground floor window hear open shut night day try find clue robbery come house find steal good room close sleep open stop feel same sense pain apprehension experience speak creep rush again face matter relation feeling now know full mean very deep love devotion demand much say calmly could know keen eye skilful investigator inference answer cool audacity conviction inference robbery good take house receive window ground floor place cabinet ready discover proper time come somehow feel relieved assumption too monstrous want relief apparent answer gravely could suppose bring house keep mind open possibly mr corbeck matter might too risky trust third party natural extension inference mr corbeck liar fraud conspiracy miss trelawny deceive lamp harsh word mr ross re plain-spoken bring man standing make new doubt reason point may party miss trelawny indeed n't matter set thinking breed doubt own would n't dream mix m safe corbeck else thing could n't take connivance say true n't liar anyhow would think bad job stay house many valuable will give mate chance watch ll keep pretty good look-out too tell s room now guard lamp johnny wright too come wo n't much chance house-breaking course mr ross too quite may depend silence say keep close eye egyptologist seem painful experience pair sequence previous day repeat long private visit doctor winchester now pay nightly visit patient way home take seat proffer begin strange affair altogether miss trelawny just tell steal lamp finding napoleon cabinet would seem complication mystery know relief exhaust human natural possibility case begin fall superhuman supernatural possibility here such strange thing mad think must solution long wonder might ask question help mr corbeck make further complication embarrass seem know amazing amount regard egypt relate perhaps would n't mind translate little bit hieroglyphic child s play think think matter few second speak want help could get perfect confidence man comparing note mutual assistance might bring good result such could hardly bring evil mean ask seem extraordinarily learn man egyptology seem good fellow enthusiast way will necessary little guarded speak regard information may give course answer indeed dream say anybody remember mr trelawny recover may think chatter unduly affair look here say stay shall ask come pipe can talk thing acquiesce room mr corbeck bring think detective please way room say n't leave thing man guard re deal sight too precious leave police would appear suspicion confine sergeant daw mr corbeck doctor winchester quick glance become most friendly term traveller profess willingness assistance could provide add free speak very promising doctor winchester begin want will translate hieroglyphic certainly great pleasure can may tell hieroglyphic writing quite mastered get get inscription two answer shall bring here return minute mummy cat evening introduce silvio scholar take short examination say especial appeal bast lady bubastis give good bread milk elysian field may more will care unroll will good think special method wrap say delta late period such mummy work common cheap inscription wish see inscription mummy cat mr trelawny s room mr corbeck s face fall say can present event practically bind secrecy regard thing mr trelawny s room doctor winchester s comment own make same moment say word checkmate think may gather guess more idea purpose perhaps intentionally convey murmur practically bind secrecy mr corbeck take challenge convey misunderstand bind definite pledge secrecy bind honour respect mr trelawny s confidence give may tell very large measure regard many object room definite purpose view would right become trusted friend confidant forestall purpose mr trelawny may know know would construe remark scholar very great scholar work year certain end spare labour expense personal danger self-denial line result will place foremost discoverer investigator age now just time hour might bring success stricken stop seemingly overcome emotion time recover again misunderstand point say mr trelawny make much confidence mean lead believe know plan aim object know period study definite historical individual life investigate record follow infinite patience know aim object completion knowledge convince may guess must say please remember gentleman voluntarily accept position recipient partial confidence respect must ask friend same speak great dignity grow moment moment respect esteem doctor winchester understand speaking wait silence continue speak much know even such hint might gather word might jeopardise success work convince wish help daughter say look fairly eye good power honestly unselfishly stricken manner mysterious can think way result own work calculate set-back manifest god know willing can use knowledge behalf arrive england full exultation thought fulfil mission trust get say last object search feel assure would now able begin experiment often hint too dreadful just such time such calamity fall doctor winchester physician face belie clever bold way can devise wake man unnatural stupor pause answer come slowly deliberately ordinary remedy know might possibly extraordinary would use try find condition knowledge completely ignorant egyptian matter language writing history secret medicine poison occult power make mystery mysterious land disease condition may call mr trelawny suffer way connect egypt suspicion first later grow certainty proof say tonight confirm conjecture make believe proof think quite know house night attack finding mr trelawny s body now propose confide mr ross agree shall ask tell more skilled put fact people can speak brief case good brief experience own eye ear evidence take spot participators spectator happen know will hope position judge can help mr trelawny secret wish silence speech nod approval mr corbeck jump impulsive way hold hand done say acknowledge honour confidence part pledge find duty mr trelawny s wish will own interest allow lip open affair shall speak freely may accordingly begin tell exactly could happen moment waking knock door jermyn street reservation make own feeling miss trelawny matter small import main subject follow conversation sergeant daw private would demand discretionary silence case speak mr corbeck follow breathless interest sometimes would stand pace room uncontrollable excitement recover suddenly sit again sometimes would speak would effort restrain think narration help make own mind even talk thing seem appear clear light thing big little relation importance case fall proper perspective story date become coherent cause seem great mystery merit entire collect narrative isolate fact doubt suspicion conjecture give way homogeneity convincing mr corbeck convince evident process explanation limitation speak right point fearlessly man settle activity force need special care work dark shall get s way hamper undo good work different direction might seem first thing accomplish get mr trelawny wake unnatural sleep can wake apparent way nurse recover additional harm may time lie room suppose can tell must chance lie effect might now shall deal fact day more less wo n't hurt long-run late now shall probably tomorrow task will require energy afresh doctor will want get sleep suppose work tomorrow mr ross understand spell watch sick-room tonight shall get book will help pass time shall look library know here last n't suppose mr trelawny use know long might interest will necessary least helpful understand thing shall tell later will able tell doctor winchester would aid take work will branch pretty soon shall own end hold will take time understanding get own task will necessary read whole book will interest regard matter mean course whole book interesting record travel country quite unknown preface two three chapter shall mark shake hand warmly doctor winchester stand whilst sit lonely think think world seem illimitably great little spot interested seem tiny speck midst wilderness darkness unknown danger press side central figure little oasis sweetness beauty figure could love could work could die mr corbeck come very short time book find spot see three year place several slip paper mark place read put hand say start mr trelawny start read will doubt interesting beginning special study end may indeed here may see end door pause say want take thing detective good fellow tell put new light good proof can quietly sleep tonight leave lamp care take book put respirator spell duty sick-room chapter x valley sorcerer place book little table shaded lamp rest move screen side thus could light book look see bed nurse door can say condition enjoyable calculate allow absorption subject advisable effective study compose work could book very face require special attention folio dutch print amsterdam make literal translation write generally english word dutch grammatical difference two tongue make even reading translation difficult matter dodge backward forward word addition difficulty decipher strange handwriting two hundred year find short time get habit follow conventional english dutch construction become more familiar writing task become easy first circumstance room fear miss trelawny return unexpectedly find read book disturb somewhat arrange doctor winchester home bring range come investigation consider might shock woman s mind matter apparent mystery mr trelawny s daughter might place difficult position afterward take part even personal knowledge disregarding express wish remember come nursing duty two o'clock fear interruption pass still nearly three house nurse kennedy sit chair bedside patient alert clock tick landing clock house tick life city manifest distant hum now again swell roar breeze float westward take concourse sound still dominant idea silence light book soothing fringe green silk shade intensify look gloom sick-room line read seem grow deep deep eye come page light seem dazzle stick work presently begin get sufficiently subject become interested book nicholas van huyn hoorn preface tell attract work john greaves merton college pyramidographia visit egypt become interested wonder devote year life visit strange place explore ruin many temple tomb come many variant story building pyramid tell arabian historian ibn abd alhokin set stop read marked page soon begin read grow sense disturbing influence twice look see nurse move feeling nurse kennedy sit place steady alert come book again narrative tell pass several day mountain east aswan explorer come certain place here give own word simply put translation modern english evening come entrance narrow deep valley run east west wish proceed sun now nearly horizon show wide opening narrowing cliff fellah absolutely refuse enter valley such time allege might catch night could emerge end first would give reason fear hitherto anywhere wish time demur press say place valley sorcerer none might come night ask tell sorcerer refuse say name know morning sun shine valley fear somewhat pass tell great sorcerer ancient day millions million year term use king queen could say bury could give name persist last name name would waste life death would remain raise again world pass valley keep cluster hurry front none dare remain give reason proceed arm sorcerer long dangerous last little comfort necessity take honourable post narrow part valley south side great cliff rock rise sheer smooth even surface hereon grave certain cabalistic sign many figure man animal fish reptile bird sun star many quaint symbol latter disjoint limb feature such arm leg finger eye nose ear lip mysterious symbol will puzzle record angel interpret judgment day cliff face exactly north strange different carved rock visit call halt spend day examine rock front could telescope egyptian company terribly afraid use kind persuasion induce pass stay late afternoon time fail make aright entry tomb suspect such purpose sculpture rock time man rebellious leave valley wish whole retinue desert secretly make mind discover tomb explore end mountain meet arab sheik willing take service arab bind same superstitious fear egyptian sheik abu follow willing take part exploration return valley bedouin make effort climb face rock fail impenetrable smoothness stone generally flat smooth nature chisel completeness project step manifest remain untouched wondrous climate strange land mark saw chisel mallet step cut break thus baffle win tomb unprovided ladder scale find way much circuitous journey top cliff thence cause lower rope investigate portion rock face wherein expect find opening find entrance close great stone slab cut rock more hundred foot two-thirds height cliff hieroglyphic cabalistic symbol cut rock manage disguise cutting deep continue rock portal doorway great slab form door fix place such incredible exactness stone chisel cut implement could find lodgment interstice use much force many heavy stroke win way tomb such find stone door fall entrance pass tomb note long iron chain hang coil bracket close doorway tomb find complete manner fine egyptian tomb chamber shaft lead corridor end mummy pit table picture seem kind record meaning now lose grave wondrous colour wondrous stone wall chamber passage carve strange writing uncanny form mention huge stone coffin sarcophagus deep pit marvellously grave sign arab chief two venture tomb evidently use such grim exploration manage take cover sarcophagus break wonder such good fortune say usually attend such effort indeed seem careful handle various furniture tomb such little concern great strength thickness even coffin might injure give much concern very beautifully wrought rare stone such knowledge much grieve possible carry time desert journeying forbid such could take such small matter could carry person sarcophagus body manifestly woman swathe many wrapping linen usual mummy certain embroiderings thereon gather high rank breast hand unwrap mummy see arm hand wrapping certain adornment wood shape paint resemble arm hand lie enwrapped body hand strange see real hand lie enwrap arm project cerement flesh seemingly make marble process embalming arm hand dusky white hue ivory hath lain long air skin nail complete whole body place burial night touch hand move arm flexible live arm stiff long disuse arm faqueers see indees too add wonder ancient hand less seven finger same fine long great beauty sooth say make shudder flesh creep touch hand lain undisturbed many thousand year living flesh hand guard lie huge jewel ruby great stone wondrous bigness ruby main small jewel wondrous colour fine blood whereon light shineth wonder lie size colour say priceless rarity light shine seven star seven point clearly star reality imprison hand lift sight wondrous stone lie strike shock momentary paralysis stand gaze fade head gorgon medusa snake hair sight strike stone beheld strong feeling want hurry place too take rare jewel certain amulet strangeness richness wrought jewel-stones make haste depart would remain longer make further research wrapping mummy fear come desert place strange man over-scrupulous lone cavern dead hundred foot ground none could find ill would seek secret determine would come again more secure following tempt seek examine wrapping see many thing strange import wondrous tomb include casket eccentric shape make strange stone methought might contain jewel inasmuch secure lodgment great sarcophagus tomb also coffer rare proportion adornment more simply shape ironstone great thickness cover lightly cement seem gum paris plaster insure air could penetrate arab insist opening think thickness much treasure store therein consent thereto hope false prove closely pack stand four jar finely wrought carve various adornment head man dog jackal hawk know such burial urn use contain entrails organ mummied dead open fastening wax complete thin yield easily find hold oil bedouin spill most oil process grope hand jar l treasure conceal search avail treasure warn danger see eye arab certain covetous glance whereon order hasten departure work fear superstition even callous man apparent chief bedouin ascend pit give signal raise care remain man mistrust follow immediately come fear rifle tomb afresh own account refrain speak bad befall last come ascend first landing top cliff lose foothold fall instantly kill follow safety chief come come last come pull place again could slab stone cover entrance tomb wish possible preserve own examination come again stand hill cliff burning sun bright full glory good see darkness strange mystery tomb even glad poor arab fall cliff lie dead lie sunlight gloomy cavern would fain companion seek give sepulture kind sheik make light send two man see whilst way night camp man return say lion desert kill companion bury dead man deep sand valley cover spot lie many great rock jackal prey beast might dig again wont later light fire man sit lie see exhibit fellow white seem regard special awe reverence draw silently see none white hand mummy lain protect jewel great sarcophagus hear bedouin tell find body fall cliff mistaking seven finger note man must wrench dead body whilst chief engage awe doubt hope use amulet charm power take dead death follow hard theft already amulet awesome baptism wrist dead hand stain red dip recent blood night certain fear violence poor dead hand value charm must worth such wise rare jewel guard chief know doubt perhaps even great could order matter mercy would guard wakefulness could determine early opportunity leave party complete journey home first nile bank course alexandria guide know strange matter last come disposition sleep potent feel would resistless fear attack search sleep bedouin might find star jewel see place dress take unobserved hold hand seem give light flickering fire light star moon equal fidelity could note reverse grave deeply certain sign such see tomb sink unconsciousness sleep graven star jewel hide hollow clenched hand wake sleep light morning sun face sit look fire camp desolate save figure lie prone close arab chief lie dead face black eye open stare horribly sky see dreadful vision evidently strangle look find throat red mark finger press seem many mark count seven parallel thumb mark make hand thrill think mummy hand seven finger even open desert seem could enchantment surprise bend open right hand now hold shut feeling instinctive even sleep keep safe hold star jewel hold fall strike dead man mouth mirabile dictu come forth dead mouth great gush blood red jewel moment lose turn dead man look find lie right hand bent fall hold great knife keen point edge such arab carry belt may murder vengeance come man god god old know suffice find ruby jewel shine living star mess blood wherein lie pause flee place journey alone hot desert god s grace come arab tribe camp give salt rest set way know become mummy hand strife suspicion disaster greed know such cause must flee doubtless use charm potence desert tribe early opportunity make examination star ruby wish try understand grave symbol meaning could understand follow twice whilst read engrossing narrative think see page streak shade weirdness subject make seem shadow hand first occasion find illusion come fringe green silk lamp second look eye light mummy hand room starlight fall edge blind little wonder connect such narrative eye tell truly here room very hand traveller van huyn write look bed comfort think nurse still sit calm wakeful such time such surround such narrative assurance presence living person sit look book table many strange thought crowd mind begin whirl light white finger front begin hypnotic effect thought seem stop instant world time stand still lie real hand book overcome case know hand see book love margaret trelawny s hand joy see touch moment come marvellous thing strangely move effect momentary pass even voice reach disturb stare book think instant must overcome again jump read say old book library speak close put arm shall now put understand father wish thing especially book keep proper place word intentionally misleading wish know read think good wake curiosity leave book library leave book room could get sleep day return nurse kennedy ready bed miss trelawny watch room want book whilst present sit close talk whisper whilst moment fly surprise note edge curtain change grey yellow light talk sick man concern daughter must ultimately concern say egypt mummy dead cave bedouin chief could take note grow light margaret s hand seven finger five lie mine doctor winchester arrive morning make visit patient come see sit dining-room little meal breakfast supper hardly know lie mr corbeck come same time resume conversation leave night tell mr corbeck read chapter finding tomb think doctor winchester read too latter say might would take morning make railway journey ipswich would read train say would bring come again evening room bring could find anywhere distinct recollection leave little table bed come miss trelawny s duty sick-room very strange book kind servant would likely take come explain could find doctor winchester mr corbeck seem know dutchman s work heart talk whole matter tell interrupt change nurse just come description ring smile say concern need disappoint van huyn s time nearly two century later could meaning engrave understand work take follow young champollion birch lepsius rosellini salvolini mariette bey wallis budge flinders petrie scholar time great result ensue true meaning hieroglyphic know later shall explain mr trelawny explain forbid mean particular place think will know follow van huyn s narrative description stone account bring holland termination travel episode end end book concern chief thing book set think act mr trelawny mr trelawny good linguist orient know northern tongue faculty learn language pursue study leyden learn dutch might more easily make reference library thus very time mr trelawny make great collection work egypt bookseller catalogue acquire volume manuscript translation study read copy original dutch leyden strike description lonely tomb rock cut high inaccessible ordinary seeker mean reach carefully obliterate such elaborate ornamentation smoothed surface cliff van huyn describe also strike odd thing year van huyn s time own general knowledge egyptian curio record increase marvellously case such tomb make such place must cost immense sum money seeming record effigy point lie very name place valley sorcerer prosaic age attraction own meet seek assistance egyptologist work talk many thing determine make search mysterious valley whilst wait start travel many thing require mr trelawny undertook see holland try could trace verify van huyn s narrative straight hoorn set patiently work find house traveller descendant need trouble detail seek finding hoorn place change much van huyn s time lose place hold commercial city external such such sleepy old place century two count much find house discover none descendant alive search record end death extinction set work find become treasure such traveller must great treasure apparent trace good many museum leyden utrecht amsterdam few private house rich collector last shop old watchmaker jeweller hoorn find consider chiefest treasure great ruby carven scarab seven star engraven hieroglyphic old man know hieroglyphic character old-world sleepy life philological discovery recent year reach know van huyn such person name two century venerate town great traveller value jewel rare stone spoil part cutting first loth part such unique gem become amenable ultimately commercial reason full purse buy mr trelawny suppose know immensely wealthy shortly way london star ruby safe pocket-book heart joy exultation know bound here proof van huyn s wonderful story jewel put security mr trelawny s great safe start journey exploration full hope mr trelawny last loth leave young wife dearly love love equally know longing prosecute search keep good woman anxiety case special bid follow bent chapter xi queen s tomb mr trelawny s hope least great own volatile man prone ups hope despair fixed purpose crystallise hope belief time fear might two such stone adventure van huyn traveller s fiction base ordinary acquisition curio alexandria cairo london amsterdam mr trelawny never falter belief many thing distract mind belief disbelief soon arabi pasha egypt safe place traveller especially english mr trelawny fearless man come think time coward get band arab know former trip desert could trust distrust much numerous enough protect chance maraud band take large impedimenta secure consent passive co-operation official still friendly britain acquire consent need hardly say mr trelawny s rich chief importance find way dhahabiyehs aswan whence get arab sheik give usual backsheesh set journey desert much wandering try winding interminable jumble hill come last nightfall just such valley van huyn describe valley high steep cliff narrow centre widen eastern western end daylight opposite cliff could easily note open high rock hieroglyphic figure evidently intend originally conceal sign baffle van huyn time later secret host scholar give brain life work wrest open mysterious prison-house egyptian language hewn face rocky cliff learn secret could read theban priesthood inscribe nearly fifty century external inscription work priesthood hostile priesthood could living doubt inscription rock write hieroglyphic run thus hither god come summons nameless insult alone nigh vengeance wither warning must terribly potent time write thousand year even language give become dead mystery people land tradition such terror last long cause even symbol use add significance alliteration give hieroglyphic millions year symbol repeat nine time three group three group symbol upper world world sky lonely could vengeance god resurrection world sunlight world dead soul region god mr trelawny dare tell people writing mean believe religion whence curse come god vengeance threaten superstitious would probably know throw whole task run ignorance discretion preserve make encampment close hand jut rock little further valley might inscription always even traditional name place valley sorcerer fear timber bring make ladder face rock hang pulley beam fix project top cliff find great slab rock form door place clumsily place secure few stone own weight keep safe position order enter push pass find great coil chain van huyn describe fasten rock abundant evidence wreckage great stone door revolve iron hinge top bottom ample provision originally make closing fasten mr trelawny alone tomb bring plenty light fix wish get complete survey first make examination detail fill ever-increasing wonder delight tomb most magnificent beautiful see elaborate nature sculpture painting perfection workmanship evident tomb prepare lifetime resting-place intend drawing hieroglyphic picture fine colour superb high cavern even damp nile-flood fresh artist lay palette thing could avoid see cutting rock work priesthood smoothing cliff face probably part tomb-builder s original design symbolism painting cutting give same idea cavern partly natural partly hewn regard architecturally ante-chamber end would face east pillared portico hew solid rock pillar massive seven-sided thing come tomb sculpture architrave boat moon contain hathor cow-headed bear disk plume dog-headed hapi god north steer harpocrates north represent pole star surround draco ursa major latter star form call plough cut large star fill gold light torch seem flame special significance passing portico find two architectural feature rock tomb chamber chapel pit complete van huyn notice day name give part egyptian old unknown stele record place low western wall remarkable examine minutely even way find mummy object search stele great slab lapis lazuli cut hieroglyphic figure small size much beauty cutting fill cement exceed fineness colour pure vermilion inscription begin tera queen egypt daughter antef monarch north south daughter sun queen diadem set full record history life reign sign sovereignty give truly feminine profusion adornment united crown upper lower egypt especial cut exquisite precision new find hejet desher white red crown upper lower egypt stele queen rule exception record ancient egypt crown wear king find goddess later find explanation shall say more presently such inscription matter startling arrest attention anywhere time can conception effect eye first see first could see understanding first slab rock fix cliff open nearly five thousand year give read message dead message war god old claim control time hierarchy profess mean exciting fear gain good will wall upper chamber pit sarcophagus chamber profusely inscribe inscription stele colour bluish-green pigment effect see sideways eye catch green facet old discoloured indian turquoise descend pit aid tackle bring trelawny first deep pit more seventy foot never fill passage bottom slope sarcophagus chamber long usually find wall find great sarcophagus yellow stone need describe see mr trelawny s chamber cover lie ground cement just van huyn describe needless say excite look must sense disappointment could help feel different must sight meet dutch traveller s eye look find white hand lie lifelike shroud mummy cloth true part arm white ivory thrill come van huyn end wrist cover dried blood body bleed death jagged end broken wrist rough clotted blood white bone stick look matrix opal blood stream stain brown wrapping rust here full confirmation narrative such evidence narrator s truth could doubt matter tell such blood mummy hand mark seven finger throat strangled sheik shall trouble detail see learn know part knowledge common scholar part read stele tomb sculpture hieroglyphic painting wall queen tera eleventh theban dynasty egyptian king hold sway twenty-ninth twenty-fifth century christ succeed child father antef must girl extraordinary character ability young girl father die youth sex encourage ambitious priesthood achieve immense power wealth number learn dominate egypt more especially upper portion secretly ready make effort achievement bold long-considered design transfer govern power kingship hierarchy king antef suspect such movement take precaution secure daughter allegiance army also teach statecraft even make learn lore very priests use cult hopeful present gain own part influence king ultimate gain own influence daughter thus princess bring scribe mean artist many thing tell wall picture hieroglyphic writing great beauty come conclusion few princess cause inscribe stele protector art king further length daughter teach magic power sleep will real magic black magic magic temple may explain harmless white order intend impress effect apt pupil teacher power resource give great opportunity avail full win secret nature strange way even length tomb swathe coffin leave dead whole month priest try make real princess tera die experiment girl substitute conclusively prove error tell picture great merit probably time impulse give restore artistic greatness fourth dynasty find perfection day chufu chamber sarcophagus picture writing show achieve victory sleep indeed everywhere symbolism wonderful even land age symbolism prominence give fact queen claim privilege kingship masculinity place picture man s dress wear white red crowns following picture female dress still wear crown upper lower egypt discard male raiment lie foot picture hope aim resurrection express added symbol north many place always representation important event past present future grouping star plough evidently regard constellation way peculiarly associate perhaps most remarkable statement record stele mural writing queen tera power compel god way isolated belief egyptian history different cause engrave ruby carve scarab seven star seven point master word compel god upper worlds statement plainly set forth hatred priest know store would death try suppress name terrible revenge may tell egyptian mythology name can death introduce god prayer say intend resurrection long time more northern land constellation seven star rule birth end hand air unwrapped jewel seven star wherever air might move even ka could move think mr trelawny agree mean body could become astral command move particle particle become whole again require piece writing allusion make chest casket contain god will sleep two latter personify symbol box mention seven side much surprise foot mummy find seven-sided casket also see mr trelawny s room part wrapping linen left foot paint same vermilion colour use stele hieroglyphic symbol much water right foot symbol earth make symbolism body immortal transferable will rule land water air fire latter exemplify light jewel stone flint iron lie mummy wrapping lift casket sarcophagus notice side strange protuberance already see unable time account few amulet sarcophagus none special worth significance take such wrapping more probably strange casket mummy s foot could open sign cover certainly upper portion low piece fine line little way top appear cover fix make such exquisite fineness finish join could hardly see certainly top could move take way fasten tell order may understand thing may contact later must suspend judgment entirely such strange thing happen regard mummy necessity new belief somewhere absolutely impossible reconcile certain thing happen ordinary current life knowledge stay valley sorcerer copy roughly drawing writing wall ceiling floor take stele lapis lazuli graven record colour vermilion pigment take sarcophagus mummy stone chest alabaster jar table bloodstone alabaster onyx carnelian ivory pillow arch rest buckles twist uraeus wrought gold take article lie chapel mummy pit wooden boat crew ushaptiu figure symbolic amulet come take ladder distance bury sand cliff note necessary might find again heavy baggage set laborious journey nile easy task tell bring case great sarcophagus desert rough cart sufficient man draw progress seem terribly slow anxious get treasure place safety night anxious time fear attack marauding band more still fear predatory unscrupulous man considerable bulk precious thing least dangerous know precious take grant material treasure kind carry take mummy sarcophagus pack safety travel separate case first night two attempt make steal thing cart two man find dead morning second night come violent storm terrible simoom desert make feel helplessness overwhelm drift sand bedouin flee storm hope find shelter rest wrap bournous endure patience could morning storm pass recover pile sand could impedimenta find case mummy pack broken mummy could nowhere find search everywhere dug sand pile vain know trelawny heart set take home mummy wait whole day hope bedouin flee would return blind hope might way remove mummy cart would restore night just dawn mr trelawny wake whisper ear must tomb valley sorcerer show hesitation morning give order ask question will create suspicion will defeat purpose right answer shall answer seem thrill strike chord ready tuned shall find mummy sure anticipate doubt argument add wait shall see sink blanket again arab surprise retrace step satisfied good deal friction several desertion diminished follow take way eastward again first sheik manifest curiosity definite destination become apparent again make valley sorcerer too show concern grow draw finally entrance valley halt refuse say would await return choose alone would wait three day time return would leave offer money would tempt depart resolution concession would make would find ladder bring cliff rest troop wait entrance valley mr trelawny take rope torch again ascend tomb evident absence stone slab protect entrance tomb lie flat rope dangle cliff summit rope hang shaft mummy pit look say word fix own rope arrange trelawny descend first follow stand foot shaft thought flash might sort trap might descend rope cliff cut rope lower pit bury alive thought horrify too late remain silent torch ample light pass passage enter chamber sarcophagus stand first thing noticeable emptiness place magnificent adornment tomb make desolation absence great sarcophagus hold hew rock chest alabaster jar table hold implement food use dead ushaptiu figure make more infinitely desolate still shrouded figure mummy queen tera lie floor great sarcophagus stand lie strange contorted attitude violent death three arab desert party face black hand neck smear blood burst mouth nose eye throat mark now blacken hand seven finger trelawny draw close clutch awe fear look most wonderful breast mummied queen lie hand seven finger ivory white wrist show scar jagged red line seem depend drop blood chapter xii magic coffer recover amazement seem last unduly long lose time carry mummy passage hoist pit shaft first receive top look see mr trelawny lift severed hand put breast manifestly save injure lose leave dead arab lie rope lower precious burden ground take entrance valley escort wait astonishment find move remonstrate sheik answer fulfil contract letter wait three day arrange think lie cover base intention desert find compare note trelawny same suspicion arrive cairo find correct rd november enter mummy pit second time reason remember date lose three whole day reckoning life whilst stand wonder chamber dead strange superstitious feeling regard dead queen tera belong wonder rest now bewildering sense power comprehension will wonder grave appoint time indeed grave rob dead silent quite minute get cairo right alexandria take ship messagerie service marseilles thence express london best-laid scheme mouse man gang aft agley alexandria trelawny find wait cable state mrs trelawny die give birth daughter stricken husband hurry orient express bring treasure alone desolate house get london safe seem special good fortune journey get house funeral long child put nurse mr trelawny recover shock loss set take again broken thread life work shock bad apparent sudden grey black hair proof enough addition strong cast feature become set stern receive cable shipping office alexandria never see happy smile face work good thing such case work devote heart soul strange tragedy loss gain child bear mother s death take place time stand trance mummy pit queen tera seem become way associate egyptian study more especially mystery connect queen tell very little daughter two force struggle mind regard apparent could see love idolise could never forget birth cost mother s life also existence seem wring father s heart would never tell again say moment relaxation purpose silence mother feature colour marvellous resemblance picture queen tera say send people would care could become woman simple pleasure young girl might would often talk would never say much say reason speak more necessary day will know understand respect reticence ask return journey never speak again never see presence treasure take tomb bring here mr trelawny arrange disposition mummy severed hand place great ironstone sarcophagus hall wrought theban high priest uni may remark inscribe wonderful invocation old god egypt rest thing tomb dispose own room see place special reason own mummy hand think regard most sacred possession perhaps exception carven ruby call jewel seven stars keep great safe lock guard various device know dare say find tedious explain understand present long time return mummy queen tera mr trelawny re-open subject several time egypt sometimes sometimes alone several trip own account time nearly sixteen year never mention subject press occasion suggest necessitate reference morning early send hurry study british museum room hart street come fire excitement see such glow news wife s death take room window blind shutter close ray daylight come ordinary light room lit lot powerful electric lamp fifty candle-power least arrange side room little bloodstone table heptagonal coffer stand draw centre room coffer look exquisite glare light shone actually seem glow lit way think ask jewel answer may call sorcerer s magic coffer often look seem alive know seem glare light suppose light course answer disposition light speak turn ordinary light room switch special effect stone box surprising second lose glowing effect still very beautiful stone always stone more notice arrangement lamp ask shape star plough star ruby statement come certain sense conviction know many mysterious association mummy belong new seem enlighten listen trelawny explain sixteen year never cease think adventure try find clue mystery come never last night seem find solution think must dream wake fire jump bed determination quite know wish purpose clear allusion writing wall tomb seven star great bear make plough north again again emphasize same symbol repeat regard magic box call already notice peculiar translucent space stone box remember hieroglyphic writing tell jewel come heart aerolite coffer cut also might think light seven star shine right direction might effect box raise blind look plough high heaven star pole star straight opposite window pull table coffer light shift translucent patch direction star instantly box begin glow see lamp slightly wait wait sky cloud light die get wire lamp know often use experiment try effect electric light take time get lamp properly place would correspond part stone moment get right whole thing begin glow see could get evidently want come light could effect tomb mean produce light could starlight mummy pit cavern whole thing seem become clear bloodstone table hollow carve top bottom coffer fit lay magic coffer see odd protuberance carefully wrought substance stone correspond way star constellation hold light eureka cry want now lamp try place electric light close protuberance glow never come stone conviction grow special lamp make purpose could find step road solve mystery gain lamp ask discover know find stop thing time say quietly first question contain rest lamp shall tell tomb tomb repeat surprise search place end end sign lamp sign remain come first time second body arabs whilst speak uncoil large sheet paper bring hand own room spread great table keep edge book weight know glance careful copy make first transcript writing tomb ready turn say slowly remember wonder examine tomb lack thing usually find such tomb serdab serdab may perhaps explain say mr corbeck sort niche build hew wall tomb examine bear inscription contain effigy dead tomb make narrative trelawny see catch meaning speaking old enthusiasm come conclusion must serdab secret dull think might know maker such tomb woman show way such sense beauty completeness finish detail feminine richness elaboration would neglect such architectural feature even own special significance ritual would adornment own work complete depend serdab discover shall find lamp course know now know event surmise lamp might suspect hidden spot cachet ask egypt again seek tomb find serdab bring lamp find serdab discover find lamp smile grimly saturnine smile rarely see year past speak slowly will hustle find good say point sheet here transcript chapel south east look writing again find seven place corner symbol constellation call plough queen tera hold rule birth destiny examine carefully notice representation grouping star constellation appear different part heaven astronomically correct real sky pointer indicate pole star point spot wall usually serdab find bravo shout such piece reasoning demand applause seem pleased tomb examine spot probably spring mechanical contrivance open receptacle may use guess will know spot start week egypt never rest stand again tomb find old following fairly provide help country now condition very different sixteen year need troop armed man climb rock face alone difficulty fine climate woodwork ladder still dependable easy see year elapse visitor tomb heart sink think might chance come secret place would bitter discovery indeed find forestall journey vain bitterness realise light torch pass seven-sided column chapel tomb very spot expect find opening serdab serdab empty chapel empty dried-up body man arab dress lie close opening stricken examine wall see trelawny s surmise correct find position star give pointer plough indicate spot left hand south side opening serdab single star gold press give way stone mark front serdab lie wall move slightly further examine side opening find similar spot indicate representation constellation figure seven star work burnished gold press star turn result strike opening spring left right might intend simultaneous pressure star hand seven finger use hand manage effect loud click metal figure seem dart close opening serdab stone slowly swing place shut click glimpse descending figure appal moment grim guardian accord arabian historian ibn abd alhokin builder pyramid king saurid ibn salhouk place western pyramid defend treasure marble figure upright lance hand head serpent wreathe approach serpent would bite side twine throat kill would return again place know such figure wrought pleasantry brave child s play dead arab foot proof could examine again wall find here chipping tap heavy hammer happen grave-robber more expert work suspect presence hidden serdab make essay find strike spring chance release avenge treasurer arabian writer designate issue speak get piece wood stand safe distance press end star instantly stone fly hidden figure dart forward thrust lance rise disappear think might now safely press seven star again stone roll treasurer flash hidden lair repeat experiment several time always same result examine mechanism figure such malignant mobility possible such tool could easily might necessary cut whole section rock day hope properly equip attempt perhaps know entrance serdab always very narrow sometimes hand can hardly insert two thing learn serdab first lamp lamp could large size secondly would way associate hathor symbol hawk square right top corner form small square cut relief wall colour bright vermilion find stele hathor goddess egyptian mythology answer venus greek preside deity beauty pleasure egyptian mythology god many form aspect hathor idea resurrection seven form variant goddess correspond way seven lamp such lamp convince first grave-robber meet death second find content serdab first attempt make year state body prove clue second attempt might long might recently tomb probable lamp take long more difficult would search undertake must nearly three year time man arabian night seek old lamp new cash dare say look attempt give description such would defeat purpose own mind start vague idea must find process time grow more more clear last overshoot mark search might wrong disappointment suffer wild-goose chase make would fill volume persevere last two month show old dealer mossul lamp such look trace nearly year always suffer disappointment always buoy further endeavour grow hope track know restrain realise last least close success skilled finesse eastern trade jew-arab-portugee trader meet match want see stock buying produce mass rubbish seven different lamp distinguishing mark form symbol hathor think shake imperturbability swarthy friend magnitude purchase order prevent guess form good seek nearly clear shop end nearly weep say ruin now sell would tear hair know price ultimately give stock perhaps value least part most merchandise normal price hurry home dare give even lose incur suspicion burden too precious risk foolishness now get fast possible travel such country arrive london lamp certain portable curio papyrus pick travel now mr ross know know leave discretion much will tell miss trelawny finish clear young voice say miss trelawny here turn startle look inquiringly miss trelawny stand doorway know long present much hear chapter xiii awake trance first unexpected word may always startle hearer shock listener s reason assert can judge manner matter speech thus occasion intelligence now alert could doubt simple sincerity margaret s question two man talk time mr ross suppose mr corbeck tell adventure find lamp hope will tell too day mr corbeck must poor father would sure tell thing present hear glance sharply oh say come right shall wait hope wo n't long continuance father s condition feel break little feel nerve give determine walk park sure will good want will mr ross father whilst shall feel secure rise alacrity rejoice poor girl even hour look terribly wearied haggard sight pale cheek make heart ache sick-room sit usual place mrs grant duty find necessary more person room day come take occasion household duty blind north aspect room soften hot glare sunlight sit long time think mr corbeck tell weave wonder tissue strange thing come pass enter house time incline doubt doubt doubt even evidence own five sense warning skilled detective keep come mind put mr corbeck clever liar confederate miss trelawny margaret settle face face such proposition doubt vanish time image name mere thought come mind event stand stark living fact life faith recall reverie fast become dream love startling manner voice come bed deep strong masterful voice first note call clarion eye ear sick man awake speaking here idea form waking quite sure none expect see start awake full master surprised answer mechanically ross name watch look surprise instant could see habit judge come play watching mean watch eye now light heavily bandaged wrist different tone less aggressive more genial accept fact doctor feel smile answer relief long pressure anxiety regard life begin tell sir here doctor tone again more dictatorial thought quick whole train reasoning answer must base flood brain word could leave lip margaret must think margaret father know even very existence would naturally curious anxious know man choose daughter s friend occasion illness father naturally little jealous such matter daughter s choice undeclared state love margaret must could ultimately embarrass barrister capacity here simply friend daughter probably knowledge lawyer first determine ask come think murder good enough consider friend allow remain accordance express wish remain watch mr trelawny manifestly man quick thought few word gaze keenly speak pierce eye seem read thought relief say more subject just seem accept word simple faith evidently own mind cause acceptance deep own knowledge eye flash unconscious movement mouth could hardly call twitch betoken satisfaction follow train reasoning own mind suddenly say think murder was last night four day seem surprised whilst speak first time sit bed now make movement would jump effort restrain lean pillow say quietly tell know detail omit stay first lock door want know see exactly thing stand somehow last word make heart leap evidently accept exception present state feeling daughter comforting thought feel exultant door softly turn key come find sit again say accordingly tell detail even slight could remember happen moment arrival house course say feeling margaret speak concern thing already own knowledge regard corbeck simply say bring lamp quest proceed tell fully loss re-discovery house listen self-control circumstance little less marvellous impassiveness time eye would flash blaze strong finger uninjured hand would grip sheet pull far-extending wrinkle most noticeable tell return corbeck finding lamp boudoir time speak few word unconsciously emotional comment mysterious part most puzzle seem special interest seem know already utmost concern show tell daw s shooting muttered comment stupid ass quick glance room injured cabinet mark measure disgust tell daughter s harrow anxiety unending care devotion tender love show seem much move sort veil surprise unconscious whisper margaret margaret finish narration bring matter moment miss trelawny walk think miss trelawny margaret now presence father remain silent quite long time probably two three minute seem interminable turn say briskly now tell floorer feel grow red-hot mr trelawny s eye now calm inquiring never cease soul-searching scrutiny just suspicion smile mouth add embarrassment give certain measure relief face face difficulty habit life stand good stead look straight eye speak name tell ross malcolm ross profession barrister make q c last year queen s reign fairly successful work relief say know always hear meet margaret first hay s belgrave square ten day picnic river lady strathconnell windsor cookham mar miss trelawny boat scull little own boat windsor good deal conversation naturally naturally just suspicion sardonic tone acquiescence intimation feeling begin think presence strong man show own strength friend sometimes opponent say strong man present circumstance absolutely truthful would weak stand difficulty always bear mind word might affect margaret s happiness love father conversation place time surroundings pleasing solitude invite confidence get glimpse inner life such glimpse man year experience may get young girl father s face grow graver say commit now definite line speech such mastery mind could exercise occasion might fraught serious consequence too could see spirit sense loneliness habitual think understand child venture encourage speak freely happy enough succeed sort confidence become establish father s face make add hurriedly say sir can imagine right proper tell impulsive way longing give voice thought long carefully conceal yearning close father love more rapport more confidence closer circle sympathy oh believe sir good father s heart could hope wish loyal speak perhaps stranger previous barrier confidence here pause hard fear l might zeal margaret disservice relief strain come father sir miss trelawny very sweet beautiful young mind crystal sympathy joy old man affection engage never hope may say much even father eye involuntarily drop raise again mr trelawny still gaze keenly kindliness nature seem wreath smile hold hand say malcolm ross always hear fearless honourable gentleman glad girl such friend heart leap first step winning margaret s father gain dare say somewhat more effusive word manner certainly feel way thing gain grow old use age judiciously much experience fight work life feel justify use venture ask miss trelawny count friend let serve occasion arise promise would little idea chance serve come soon such way very night stricken desolation anxiety send pause continue look letter instruction find offer service accept know day pass question startle margaret s own voice manner greatly resemble light moment bring masculinity feel more sure ground now say day sir harrowing anxiety pain hold girl grow love more more pass hour happy life keep silence long time long wait speak heart beating begin wonder frankness too effusive last say suppose hard say much vicariously poor mother hear would make heart glad shadow swept face more hurriedly quite sure know own heart sir least think answer n't mean right speak girl s affection live here house whole year still speak loneliness desolation never grieve say true never see sign such affection year voice tremble sad reminiscent introspection sir say privilege see more few day whole lifetime word seem call think pleasure surprise say idea think indifferent seem neglect youth revenge cold heart joy unspeakable mother s daughter love too unconsciously sink pillow lose memory past must love mother love mother s child love own daughter appeal heart great wave sympathy kindliness begin understand understand passion two great silent reserve nature successfully conceal burning hunger s love surprise presently murmur margaret child tender thoughtful strong true brave dear mother dear mother very depth heart rejoice speak frankly presently mr trelawny say four day sixteenth twentieth july nod affirmation lie trance four day first time trance strange condition three day never even suspect tell lapse time shall tell day care hear make thrill pleasure margaret s father would take confidence make possible business-like every-day alertness voice speak quite recall get now margaret come tell right will avoid shock will tell corbeck would see soon can want see lamp hear attitude fill delight possible father-in-law aspect would raise death-bed hurry carry wish hand key door voice recall mr ross hear say mr know friendship daughter call malcolm ross obvious return formality pained fill apprehension must margaret think margaret miss trelawny now danger lose know now feel determine fight lose come unconsciously hold erect mr trelawny keen observer man seem read thought face set new anxiety relax say sit minute good speak now later man man world daughter very new very sudden want know exactly stand mind make objection father duty grave may prove painful seem slightly loss begin give hope suppose take say feeling girl mind suitor hand later answer absolutely firm fix intention evening river seek course proper respectful interval ask might approach subject event force close relationship more quickly hope would possible first purpose remain fresh heart grow intensity multiply hour pass face seem soften look memory own youth come instinctively pause say suppose may take too malcolm ross return familiarity address sweep glorious thrill make protestation daughter word sir arriere pensee phrase strike own humour grave kindly smile father s face pleasant sarcasm comment word dangerous might doubted word even disbelieve feel blush root hair duty delicacy defenceless position respect father know sir father restrain even barrier exist dare presence such grief anxiety declare mr trelawny assure word honour daughter part friend more again hold hand clasp warmly say heartily satisfied malcolm ross course take see give permission will make declaration daughter word add indulgent smile face become stern again time press think matter urgent strange dare lose hour prepare enter short notice new friend subject daughter s settlement life future happiness dignity certain proudness manner impress much shall respect wish sir say open door hear lock tell mr corbeck mr trelawny quite recover begin dance wild man suddenly stop ask careful draw inference event first future speaking finding lamp first visit tomb case mr trelawny speak subject course will add sidelong look mean knowledge affair heart agree feeling quite right quite understand know mr trelawny peculiar man case could make mistake reticent reticence quality strong man always respect manner house take news recovery vary much mrs grant weep emotion hurry see could personally set house order master always call nurse s face fall deprive interesting case disappointment momentary rejoice trouble ready come patient moment want meantime occupy pack portmanteau take sergeant daw study alone tell news surprise even iron self-control tell method waking surprise turn first word explain first attack unconscious second make moment nature attack cause come house never even cross mind simply narrate various occurrence sequence mr trelawny detective seem think much answer know never occur ask professional instinct strong man seem supersede else few case follow say people amateur detective neer hunt death ordinary people moment thing begin mend strain suspense drop matter hand sea-sickness add philosophically pause moment touch shore never give thought run buffet feed mr ross m glad case concern suppose mr trelawny know own business now again will take perhaps will seem expect happen ask protection police way take n't want interfere eye punishment ll tell officially suppose accident sleep-walking kind satisfy conscience record department will end tell frankly sir will saving verily believe begin get dotty too many mystery n't line really satisfied fact cause now ll able wash hand get clean wholesome criminal work course sir ll glad know light cause kind ll grateful can tell man drag bed cat bit use knife second time master silvio could never keep think still must look keep check shall think keep mind thing margaret return walk meet hall still pale sad somehow expect see radiant walk moment see eye brighten look keenly good news say father think see face must hurry stop say would send moment dress say would send repeat amazement awake again conscious idea malcolm sit chair begin cry feel overcome sight joy emotion mention own name such way such time rush glorious possibility come quite unmanned see emotion seem understand put hand hold hard kiss such moment opportunity lover gift god instant know love believe return affection hope now self-surrender manifest willingness let squeeze hand ardour pressure return glorious flush love beautiful deep dark eye lift mine eloquence most impatient exact lover could expect demand word speak none need even pledge verbal silence word would poor dull express feel hand hand two little child staircase wait landing summons mr trelawny come whisper ear nicer speak aloud great distance father awaken say pass subject conversation presently bell rang room margaret slip look warn finger lip father s door knock softly come say strong voice father voice tremulous love hope quick step room door hurriedly throw open instant margaret spring forward clasp father s arm little speech few broken phrase father dear dear father child margaret dear dear child father father last last here father daughter room door close chapter xiv birth-mark waiting summons mr trelawny s room know would come time long lonely first few moment emotional happiness margaret s joy somehow feel apart alone little time selfishness lover possess long margaret s happiness conscious sense lose baser self margaret s last word door close give key whole situation two proud strong people father daughter come know girl grow margaret s nature kind mature early pride strength reticence corollary make barrier beginning respect s reticence too much thereafter misunderstanding grow habit two love heart yearn sympathy keep apart now heart heart rejoice last margaret happy whilst still muse subject dream dream personal nature door open mr trelawny beckon come mr ross say cordially certain formality dread enter room close door again hold hand put mine let still hold draw daughter margaret look again eye fall close mr trelawny let hand look daughter straight face say thing fancy shall secret malcolm ross know much affair already take must let matter stop silence else must know more margaret willing let mr ross see wrist throw swift look appeal eye even seem make mind word raise right hand bracelet spread wing cover wrist fall leave flesh bare icy chill shot wrist thin red jagged line seem hang red stain drop blood stand veritable figure patient pride oh look proud sweetness dignity high-souled negation self know never seem more marked now fire seem shine dark depth eye very soul pride shone conspicuously pride faith pride bear conscious purity pride veritable queen old time royal first great brave high thing stand thus second deep grave voice father seem sound challenge ear say now answer word catch margaret s right hand mine fall hold tight whilst push golden cincture stoop kiss wrist look never let hand look joy face such dream think heaven face father answer sir strong face look gravely sweet say word lay hand clasped whilst bent kiss daughter good interrupt knock door answer impatient come mr trelawny mr corbeck enter see group would draw instant mr trelawny spring forth drag forward shake hand seem transform man enthusiasm youth mr corbeck tell seem come instant get lamp shout reasoning right come library will alone tell ross say turn good fellow get key safe deposit may look lamp three daughter lovingly hold father s arm library whilst hurry chancery lane return key find still engage narrative doctor winchester arrive soon leave mr trelawny hearing margaret great attention kindness much pressure contrary steadfastly obey write wish ask remain listen will interest perhaps say learn end story early dinner sit good mr trelawny say now think good separate quietly bed early may much talk tomorrow tonight want think doctor winchester take courteous forethought mr corbeck leave mr trelawny say think will too will home tonight want quite alone daughter many thing wish speak alone perhaps even tomorrow will able tell also meantime will less distraction alone house quite understand sympathise feeling experience last few day strong hesitation say may dangerous know surprise margaret interrupt will danger malcolm shall father speak cling protective way say more stand mr trelawny say heartily come early please ross come breakfast will want word room quietly leave clasp kiss margaret s hand hold draw close lip meet first time sleep much night happiness side bed anxiety keep sleep anxious care also happiness equal life can night quickly dawn seem rush steal wont nine o'clock kensington anxiety seem float cloud meet margaret see already pallor face give rich bloom know tell father slept would soon believe whisper dear thoughtful father keep purpose might meet first alone breakfast mr trelawny take study say pass ask margaret come too seat say gravely tell last night might say dare say may think margaret n't think boy right margaret talk know wish hold hand wring kiss margaret draw chair close mine could hold hand listen certain hesitation could hardly call nervousness new know good deal hunt mummy belonging dare say guess good deal theory rate shall explain later concisely categorically necessary want consult now margaret disagree point make experiment experiment crown devote twenty year research danger labour prepare may learn thing hide eye knowledge man century score century want daughter present can blind fact may danger great danger unknown kind already face very great danger unknown kind brave scholar help work willing run risk science history philosophy may benefit may turn old page wisdom unknown prosaic age daughter run such risk loth young bright life too precious throw lightly now especially very threshold new happiness wish see life give dear mother s break moment cover eye hand instant margaret clasp close kiss comfort love word stand erect hand head say father mother bid stay even want journey unknown danger egypt country upset end end war danger follow war tell leave free wish think danger fear prove hold wrist scar seem run blood now mother s daughter mother would turn malcolm know love love trust must trust danger joy must stand father unknown peril shall come shall fail shall die wish first wish husband think daughter right tell father think look queen stoop plead love grow grow stand take hand say mr trelawny margaret take hand hold hard presently say deep emotion mother would mr corbeck doctor winchester come exactly time appoint join library great happiness feel meeting very solemn function could never forget strange thing idea strange thing might cloud press gravity companion gather also rule such dominating thought instinctively gather chair circle mr trelawny take great armchair window margaret sit right mr corbeck left doctor winchester side few second silence mr trelawny say mr corbeck tell doctor winchester present arrange answer mr trelawny say tell margaret know turn doctor ask take know know follow matter year wish share experiment hope make answer direct uncompromising certainly matter fresh offer end now such strange interest would miss could name quite easy mind mr trelawny scientist investigator phenomenon belong dependent quite alone free own include life mr trelawny bow gravely turn mr corbeck say know idea many year past old friend need ask margaret malcolm ross already tell wish uncertain way pause few second put thought word order begin explain view intention speak very carefully seem always bear mind listen ignorant very root nature thing touch explain experiment try force reality old magic could possibly more favourable condition test own desire possible make original design effective such exist power firmly believe might possible create arrange organise such power own time take old time such power exist may exceptional survival bible myth read sun stand still man s command ass human speak witch endor could call saul spirit samuel may equal power may survive indeed tell book samuel witch endor many consult saul matter chance seek many drive israel familiar spirit wizard egyptian queen tera reign nearly two thousand year saul familiar wizard too see priest time try wipe name face earth put curse very door tomb none might discover lost name ay succeed even manetho historian egyptian king write tenth century christ lore priesthood forty century possibility access exist record could even find name strike thinking late event familiar interruption doctor winchester strike hand loudly ejaculate cat mummy cat know mr trelawny smile right indication familiar wizard queen cat mummied place tomb lay sarcophagus bit wrist cut sharp claw pause margaret s comment purely girlish poor silvio acquit glad father stroke hair woman seem extraordinary foresight foresight age philosophy time seem see weakness own religion even prepare emergence different world aspiration north point compass whence blow cool invigorating breeze make life joy first eye seem attract seven star plough fact record hieroglyphic tomb birth great aerolite fall heart finally extract jewel seven star regard talisman life seem rule destiny thought care circled magic coffer wondrously wrought seven side learn same source come aerolite seven magic number wonder seven finger hand seven toe foot talisman rare ruby seven star same position constellation rule birth star seven seven point geological wonder would odd attract again bear learn stele tomb seventh month year month begin inundation nile month preside goddess hathor goddess own house antefs theban line goddess various form symbolises beauty pleasure resurrection again seventh month later egyptian astronomy begin october th run th november seventh day pointer plough just rise horizon sky thebe marvellously strange way group woman s life various thing number seven pole star constellation seven star god month hathor own particular god god family antefs theban dynasty king symbol seven form rule love delight life resurrection ground magic power symbolism carry mystic use belief finites spirit age know live god here remember too woman skilled science time wise cautious father take care know own wisdom must ultimately combat intrigue hierarchy bear mind old egypt science astronomy begin develop extraordinary height astrology follow astronomy progress possible late development science regard light ray may find astrology scientific basis wave scientific thought may deal shall special call mind point presently bear mind also egyptian know science today advantage profoundly ignorant acoustics instance exact science builder temple karnak luxor pyramid today mystery bell kelvin edison marconi again old miracle-worker probably understand practical way use force force light present dream matter shall speak later magic coffer queen tera probably magic box more way may possibly contain force wot can open must close close coffer solid stone amazing hardness more jewel ordinary marble lid equally solid finely wrought fine tool make today can insert flange wrought such perfection stone choose translucent patch match relation seven star constellation cause starlight shine glow fix lamp similar form glow grow great still box irresponsive ordinary light great tell box hide great mystery science shall find light will open way strike substance sensitive peculiar way effect release great power trust ignorance may bungle thing harm mechanism deprive knowledge time lesson hand miracle nearly five thousand year way too may hide box secret good ill may enlighten world know record inferentially also egyptian study property herb mineral magic purpose white magic black know wizard old could induce sleep dream give kind purpose mainly effect hypnotism art science old nile little doubt still must mastery drug know own pharmacopoeia can certain extent induce dream may even differentiate good bad dream pleasure disturbing harrow dream old practitioner seem able command will form colour dreaming could work give subject thought require coffer see may rest very armoury dream indeed force lie may already use household again interruption doctor winchester case imprisoned force use set free opportune time mr corbeck put trance three whole day queen s tomb second time gather mr corbeck s story coffer tomb mummy surely case must active intelligence awake power wield mr trelawny s answer equally point active intelligence awake convinced wield power never lack believe occasion hypnotism power wield wherein power contain view hold subject doctor winchester s voice vibrate intensity excitement lean forward breathe hard eye stare mr trelawny say solemnly mummy queen tera come presently perhaps wait clear ground little hold preparation box make special occasion indeed preparation tomb belong queen tera trouble guard snake scorpion rocky tomb cut sheer cliff face hundred foot level valley fifty summit precaution disturbance human hand jealousy hatred priest know real aim would try baffle point view make ready time resurrection might gather symbolic picture tomb differ belief time look resurrection flesh doubtless intensify hatred priesthood give acceptable cause obliterate very existence present future outrage theory blaspheme god might require accomplishment resurrection contain hermetically sealed suite chamber rock great sarcophagus know size quite unusual even king mummy familiar cat great size take sort tiger-cat tomb also strong receptacle canopic jar usually contain internal organ separately embalm case such content take case departure embalming organ restore body proper place indeed remove surmise true shall find brain queen never extract usual way take duly replace enclose mummy wrapping finally sarcophagus magic coffer foot rest mark also care take preservance power control element accord belief open hand wrapping control air strange jewel stone shine star control fire symbolism inscribe sol foot give sway land water star stone shall tell later whilst speak sarcophagus mark guard secret case grave-wrecking intrusion none could open magic coffer lamp know now ordinary light will effective great lid sarcophagus seal usual wish control air hide lamp structure belong magic coffer place none could find follow secret guidance prepare eye wisdom even here guard chance discovery prepare bolt death unwary discoverer apply lesson tradition avenge guard treasure pyramid build great predecessor fourth dynasty throne egypt note suppose case tomb certain deviation usual rule instance shaft mummy pit usually fill solid stone rubbish leave open take make arrangement leave tomb resurrection new woman different personality less inured hardship first existence suffer can judge intent thing needful exit world think even iron chain describe van huyn close door rock might able lower ground expect long period elapse show choice material ordinary rope would render weak unsafe process time imagine rightly iron would endure intention tread open earth afresh know never shall own dead lip can soften speak chapter xv purpose queen tera now star jewel manifestly regard great treasure engraven word none time dare speak old egyptian belief hold word use properly method speak important word could command lord upper lower worlds hekau word power all-important certain ritual jewel seven star know carve image scarab grave hieroglyphic two such hekau will understand good see wait here stir speak rise leave room great fear come strange way relieve look margaret possibility danger father show great fear now calm placid say wait two three minute mr trelawny return hold hand little golden box resume seat place table lean forward open lining white satin lie wondrous ruby immense size big top joint margaret s little finger carven could possibly natural shape jewel show working tool shape scarab wing fold leg feeler press side shine wondrous pigeon s blood colour seven different star seven point such position reproduce exactly figure plough could possible mistake mind note constellation hieroglyphic figure cut most exquisite precision could see come turn use magnifying-glass mr trelawny take pocket hand see fully mr trelawny turn rest cavity make hold upper box reverse less wonderful upper carve resemble side beetle too hieroglyphic figure cut mr trelawny resume lecture sit head close wonderful jewel see two word top symbol top represent single word compose syllable prolong determinative know suppose egyptian language phonetic hieroglyphic symbol represent sound first symbol here hoe mean mer two pointed ellipsis prolongation final r mer-r-r sit figure hand face call determinative thought roll papyrus abstraction thus get word mer love abstract general full sense hekau can command upper world margaret s face glory say deep low ring tone oh true old wonder-workers guess almighty truth hot blush sweep face eye fall father smile lovingly resume symbolisation word reverse simple meaning more abstruse first symbol mean men abiding second ab heart get abiding heart own language patience hekau control lower world close box motion remain room replace jewel safe return resume seat jewel mystic word queen tera hold hand sarcophagus important factor probably most important work act resurrection first seem sort instinct realise keep jewel great safe whence none could extract even queen tera astral body astral body father mean keenness margaret s voice ask question surprise little trelawny smile sort indulgent parental smile come grim solemnity sunshine rifted cloud speak astral body part buddhist belief long subsequent time speak accept fact modern mysticism rise ancient egypt least know gifted individual can will quick thought transfer body whithersoever choose dissolution reincarnation particle ancient belief several part human being may know will understand matter relative dependent occur first ka double doctor budge explain may define abstract individuality personality imbue characteristic attribute individual represent possess absolutely independent existence free move place place earth will could enter heaven hold converse god ba soul dwell ka power become corporeal incorporeal will substance form power leave tomb could revisit body tomb could reincarnate hold converse again khu spiritual intelligence spirit take form shining luminous intangible shape body again sekhem power man strength vital force personify khaibit shadow ren name khat physical body ab heart life seat full make man thus will see division function spiritual bodily ethereal corporeal ideal actual accept exact possibility capability corporeal transference guide always unimprisonable will intelligence pause murmur line shelley s prometheus unbound magnus zoroaster met own image walking garden mr trelawny displeased quite say quiet way shelley good conception ancient belief poet voice change again resume lecture belief ancient egyptian must bear mind regard ushaptiu figure osiris place dead work world enlargement idea come belief possible transmit magical formula soul quality living creature figure make image would give terrible extension power hold gift magic union various belief natural corollary come conclusion queen tera expect able effect own resurrection would may hold definite time make effort possible likely shall stop now explain shall enter subject later soul god spirit could wander earth will power corporeal transference astral body need bound limit ambition belief force forty fifty century lie dormant tomb wait wait patience could rule god world love could command upper world may dream know dream must break dutch explorer enter sculptured cavern follower violate sacred privacy tomb rude outrage theft hand theft follow prove thing part body separate rest can central point rally place item particle astral body hand room could ensure instantaneous presence flesh equally rapid dissolution now come crown argument purpose attack get safe open sacred jewel seven star could extract immense door safe could keep astral body part could gather safe doubt darkness night mummied hand seek often talisman jewel draw new inspiration touch power astral body could remove jewel chink safe ruby astral could move ordinary way opening door end queen use astral body fierce force familiar bring keyhole safe master key debar wish year suspect nay believe much too guard power nether world too wait patience gather factor require opening magic coffer resurrection mummied queen pause daughter s voice come sweet clear full intense feeling father egyptian belief power resurrection mummied body general limit could achieve resurrection many time course age final resurrection answer believe definite resurrection body real world common belief spirit find joy elysian fields plenty food fear famine moisture deep-rooted reed joy expect people arid land burning clime margaret speak earnestness show conviction inmost soul give understand dream great far-thinking high-souled lady old dream hold soul patient wait realisation passing ten century dream love might love feel might even new condition evoke love dream woman s life old new pagan christian sun rank calling may joy pain life way oh know know woman know woman s heart lack food plenitude feast famine woman bear palace shadow crown two egypt brow reedy morass tinkle run water barge could sweep great nile mountain sea petty joy absence petty fear raising hand could hurl army draw water-stairs palaces commerce world word rise temple fill artistic beauty times old aim pleasure restore guidance solid rock yawn sepulchre design surely surely such noble dream can feel heart can see sleeping eye speak seem inspire eye far-away look see mortal sight deep eye fill unshed tear great emotion very soul woman seem speak voice whilst listen sit entrance can see loneliness silence mighty pride dream own dream thing different land canopy silent night lit cool beautiful light star land northern star whence blow sweet wind cool feverish desert air land wholesome greenery scheming malignant priesthood idea lead power gloomy temple more gloomy cavern dead endless ritual death land love base divine possession soul might kindred spirit could speak hers mortal lip own being could merge hers sweet communion soul soul even breath could mingle ambient air know feeling share may speak now blessing come own life may speak enable interpret feeling very longing soul sweet lovely queen different surroundings high time nature put word could control force world name aspiration grave star-lit jewel could command power pantheon high god realisation dream will surely content rest man sit silent young girl give powerful interpretation design purpose woman old word tone carry conviction own belief loftiness thought seem uplift listen noble word flow musical cadence vibrant internal force seem issue great instrument elemental power even tone new listen new strange new strange world father s face full delight know now cause understand happiness come life return world know prolong sojourn world dream find daughter nature never now know such wealth affection such splendour spiritual insight such scholarly imagination such rest feeling hope two man silent unconsciously man dreaming dream come trance new radiant being win existence mist darkness fear love divine possibility lover s heart wing soul may expand time shoulder love may sweep angel form know margaret s nature divine possibility many kind shade overhang willow-tree river gaze depth beautiful eye thenceforth strict belief manifold beauty excellence nature soar understand spirit indeed revelation pride father s joy rapture complete supreme get earth again various way mr trelawny hold daughter s hand discourse now time queen tera intend resurrection take place contact high astronomical calculation connection true orientation know star shift relative position heaven real distance traverse ordinary comprehension effect see small susceptible measurement year indeed century mean sir john herschel arrive date building great pyramid date fix time necessary change star true north draconis pole star verify late discovery can doubt astronomy exact science egyptian least thousand year time queen tera now star make constellation change process time relative position plough notable example change position star even forty century small hardly noticeable eye train minute observance can measure verify did notice exactly star ruby correspond position star plough same hold regard translucent place magic coffer assent quite correct correspond exactly queen tera lay tomb star jewel translucent place coffer correspond position star constellation look pause new light break ring mastery voice see meaning throw light intention queen guide augury magic superstition naturally choose time resurrection seem point high god send message thunderbolt world such time fix supernal wisdom would height human wisdom avail thus here voice deepen tremble intensity feeling time give opportunity wondrous peep old world such privilege none time may never again first last cryptic writing symbolism wondrous tomb wondrous woman full guide light key many mystery lie most wondrous jewel hold dead hand dead heart hope believe would beat again new noble world loose end now consider margaret give true inwardness feeling queen look fondly stroke hand say own part sincerely hope right such case will joy sure assist such realisation hope must too fast believe too much present state knowledge voice hearken come time strangely own human life count little morality time make little account remove obstacle way achievement desire must keep eye fix scientific side wait development psychic side now stone box call magic coffer say convince open obedience principle light exercise force present unknown here much ground conjecture experiment scientist thoroughly differentiate kind power degree light analyse various ray may think take grant different quality power light great field scientific investigation virgin soil know little natural force imagination need set bound flight consider possibility future few year make such discovery two century would send discoverer s flame liquefaction oxygen existence radium helium polonium argon different power roentgen cathode bequerel ray may finally prove different kind quality light may find combustion may own power differentiation quality flame non-existent may essential condition substance continuous even destruction base last night think reasoning certain quality oil may certain similar corresponding quality power combination suppose notice time light colza oil quite same paraffin flame coal gas whale oil different find light-house occur might special virtue oil find jar queen tera s tomb open use preserve intestine usual must place purpose remember van huyn s narrative comment way jar seal lightly effectually could open force jar preserve sarcophagus immense strength hermetically seal could open easily accordingly examine jar little very little oil still remain grow thick two century jar open still rancid examine find cedar oil still exhale original aroma give idea use fill lamp place oil jar jar sarcophagus know might shrinkage process time even vase alabaster fully allow jar would fill lamp dozen time part oil remain make experiment may give useful result know doctor cedar oil much use preparation ceremonial egyptian dead certain refractive power find oil instance use lense microscope give additional clearness vision last night put lamp place translucent part magic coffer effect very great glow light full more intense could imagine electric light similarly place little effect try seven lamp supply oil run road rectification send more cedar oil expect long ample supply may happen cause experiment shall event fail shall see shall see doctor winchester evidently follow logical process s mind comment hope light effective open box mechanism will impair destroy doubt give anxious thought chapter xvi cavern evening mr trelawny take again whole party study attention begin unfold plan come conclusion proper carrying will call great experiment must absolute complete isolation isolation merely day two long may require here such thing would impossible need habit great city ingrained possibility interruption would might quite upset telegrams register letter express messenger would alone sufficient great army want get would make disaster certain addition occurrence last week draw police attention house even special instruction keep eye issue scotland yard district station may sure individual policeman will keep observation servant discharge will long begin talk must sake own character give reason termination service say position neighbourhood servant neighbour will begin talk perhaps neighbour active intelligent press will usual zeal enlightenment public eye increase circulation get hold matter reporter shall much chance privacy even bar free interruption possibly intrusion would ruin plan must take measure effect retreat carry impedimenta prepare long time past foresee such possibility make preparation course foreknowledge happen know would might happen more two year past house cornwall make ready receive curio preserve here corbeck search lamp old house kyllion make ready fit electric light appliance manufacture light complete perhaps tell none even margaret know house absolutely shut public access even view stand little rocky promontory steep hill sea can see old fence high stone wall house succeed build ancestor mine day great house centre prepare defend here place adapt need might prepare purpose shall explain will long already movement train send word marvin preparation transport ready special train run night avoid notice also number cart stone-wagons sufficient man appliance take packing-case paddington shall argus-eyed pressman watch shall today begin packing dare say tomorrow night shall ready outhouse packing-case use bring thing egypt satisfied sufficient journey desert nile alexandria thence london will serve fail here kyllion four man margaret hand such thing may require will able get thing pack safely carrier s man will take truck today servant kyllion mrs grant will make such arrangement may require will take stock necessary will attract local attention daily need will keep supply perishable food london thanks margaret s wise generous treatment servant decide remain get staff can depend already caution secrecy need fear gossip indeed servant will london preparation kyllion complete will much subject gossip detail rate commence immediate work packing will leave proceeding later leisure accordingly set work mr trelawny s guidance aid servant take outhouse great packing-case enormous strength fortify many thickness wood iron band rod screw-ends nut place house close object contain preliminary work effect place room hall great mass new hay cotton-waste paper servant send set packing accustom packing could slight idea amount amount work involve such task engage own part vague idea large number egyptian object mr trelawny s house come deal seriatim little idea importance size endless number night work time use strength could muster single object again work separately always mr trelawny s immediate direction assist margaret keep exact tall piece sit utterly weary long-delayed supper begin realise large part work few packing-case close vast amount work still remain finish case hold great sarcophagus case hold many object could close differentiate pack sleep night movement dream comparing note morning find same experience dinner-time evening whole work complete ready carrier come midnight little appoint time hear rumble cart shortly invade army workman seem sheer force number move effort endless procession prepared package little hour suffice cart rumble get ready follow paddington silvio course take party leave body house look desolate indeed servant cornwall attempt tidying-up room passage work stairway strew paper waste mark dirty foot last thing mr trelawny come take great safe ruby seven star put safely pocket-book margaret seem grow deadly tired stand father pale rigid suddenly become aglow sight jewel inspire smile father approvingly say right father will more trouble tonight will wreck arrangement cause would stake life wreck desert come tomb valley sorcerer grim comment corbeck stand margaret answer flash tomb thousand year body move must know thing different now must know ask corbeck keenly astral body father speak surely must know can fail invisible presence intellect can roam abroad even star world pause father say solemnly supposition proceed must courage conviction act last margaret take hand hold dreamy kind way file house hold still lock hall door move road gateway whence take cab paddington good load station whole workman train take also stone-wagons use carry case great sarcophagus ordinary cart plenty horse find westerton station kyllion mr trelawny order sleeping-carriage party soon train start turn cubicle night sleep sound conviction security absolute supreme margaret s definite announcement will trouble tonight seem carry assurance question else begin think sure train slow stop many time considerable interval mr trelawny wish arrive westerton dark need hurry arrangement make feed workman certain place journey own hamper private car afternoon talk great experiment seem become definite entity thought mr trelawny become more more enthusiastic time wear hope become certainty doctor winchester seem become imbue spirit time would throw scientific fact would make impasse s line argument would come arrest shock mr corbeck hand seem slightly antagonistic theory may whilst opinion advance own stand still effect attitude appear negative wholly negation margaret seem way overcome new phase feeling else take issue more seriously generally more less distraite sink brown study would recover start usually occur marked episode journey such stop station thunderous rumble cross viaduct wake echo hill cliff such occasion would plunge conversation take such part show abstracted thought sense take fully manner strange sometimes mark distance shy haughty new time moment passion look gesture make dizzy delight little marked nature transpire journey episode element alarm asleep time disturb learn communicative guard morning whilst run dawlish teignmouth train stop warning give move torch fro right very track driver find pull just ahead train small landslip take place red earth high bank fall reach metal driver resume way none too please delay use own word guard think too much bally caution ere line arrive westerton nine o'clock evening cart horse wait work unload train begin own party wait see work hand competent people take carriage waiting darkness night speed kyllion impress house appear bright moonlight great grey stone mansion jacobean period vast spacious stand high sea very verge high cliff sweep curve avenue cut rock come high plateau house stand crash murmur wave break rock come invigorating breath moist sea air understand instant shut world rocky shelf sea house find ready mrs grant staff work bright fresh clean take brief survey chief room separate wash change clothes long journey more four-and-twenty hour supper great dining-room south side wall actually hang sea murmur come muffled never cease little promontory stand sea northern side house open north way shut great mass rock rear high shut rest world bay could see tremble light castle here shore faint light fisher s window rest sea dark blue plain occasional flicker light gleam starlight fall slope swell wave supper adjourn room mr trelawny set study bedroom close enter first thing notice great safe somewhat similar stand room london room mr trelawny table take pocket-book lay table press palm hand strange pallor come face finger tremble open book say bulk seem same hope happen three man crowd close margaret alone remain calm stand erect silent still statue far-away look eye know care despair gesture trelawny throw open pouch pocket-book wherein place jewel seven star sink chair stand close say hoarse voice god great experiment can come word seem wake margaret introspective mood agonised spasm sweep face instant calm smile say may leave room father perhaps fall pocket-book whilst change word hurry room open door study bedroom sudden calm fall cloud fear table lie jewel seven star shine sparkle lurid light seven point seven star gleam blood timidly look margaret now rest lose statuesque calm introspective rigidity clasp hand knuckle white word mr trelawny raise jewel hurry room quietly could open door safe key fastened wrist place jewel heavy door close lock seem breathe more freely somehow episode disturb many way seem bring old self leave london overstrain sort relief step strange enterprise effect change more mark margaret perhaps woman whilst man perhaps young rest perhaps reason effective own way rate change happy long journey buoyancy tenderness deep feeling seem shine forth more now again father s eye rest face seem light whilst wait cart arrive mr trelawny take house point explain object bring place respect withhold confidence position thing connection great experiment indicate case contain leave hall present time make survey cart begin arrive stir bustle previous night renew mr trelawny stand hall massive ironbound door give direction placing great packing-case contain many item place inner hall unpacked incredibly short time whole consignment deliver man depart douceur give foreman make effusive thanks own room strange confidence think doubt quiet passing remainder night faith justified re-assembling morning find sleep peaceably day curio require great experiment put place design arrange servant mrs grant london morning mr trelawny see door lock take study now say seat secret impart accord old promise leave free must ask give solemn promise reveal three hundred year least such promise exact tell more life safety secure loyal observance promise even break letter spirit tradition tell immediate member family give promise require secret place house cave natural originally finish labour house will undertake say always use accord law bloody assize more few cornishmen find refuge later earlier form doubt useful place store contraband good tre pol pen suppose know always smuggler relation friend neighbour hold enterprise such reason safe hiding-place always consider valuable possession head house always insist preserve secret honour bind later shall course tell margaret too ross condition bind make rise follow leave hall alone few minute return beckon follow hall find whole section outstanding angle move cavity see great hole dimly dark beginning rough staircase cut rock pitch dark manifestly mean light naturally pause follow host descend forty fifty step cut winding passage come great cave further end taper blackness huge place dimly light few irregular slit eccentric shape manifestly fault rock would readily allow window disguise close hanging shutter could easily swing mean dangling rope sound ceaseless beat wave come muffle mr trelawny begin speak spot choose good know scene great experiment hundred different way fulfil condition lead believe primary regard success here shall isolate queen tera would rocky tomb valley sorcerer still rocky cavern good ill must here stand chance abide result successful shall able let world modern science such flood light old world will change condition thought experiment practice fail even knowledge attempt will die else may come believe prepared pause speak bow head gravely acquiescence resume certain hesitancy too late doubt misgiving god s sake speak now may can hence let hindrance rest can way alone again pause look keenly turn look quail own part doubt look margaret s face would reassure fearless intense full divine calm mr trelawny take long breath more cheerful more decide tone mind sooner get necessary matter train good let tell place rest house can light electricity could join wire main secret become know cable here can attach hall complete circuit speak begin ascend step close entrance take end cable draw forward attach switch wall turn tap flood whole vault staircase light could now see volume light stream hallway hole staircase direct cave pulley mass strong tackle multiplying block smeaton order mr trelawny see look say correctly interpret thought new hang purpose know low great weight wish take too many confidence arrange tackle could work alone necessary set work nightfall lower unhooked place position designate trelawny great sarcophagus curio matter take strange weird proceeding placing wonderful monument bygone age green cavern represent cutting purpose up-to-date mechanism electric light old world new time grow more more recognise wisdom correctness mr trelawny s choice much disturb silvio bring cave arm mistress lie asleep coat take spring cat mummy unpacked fly same ferocity previously exhibit incident show margaret new phase give heart pang stand quite still side cave lean sarcophagus fit abstraction late come hear sound see silvio s violent onslaught seem fall positive fury passion eye blaze mouth take hard cruel tension new instinctively step silvio interfere attack too step forward catch eye strange spasm come stop intensity make hold breath put hand clear eye instant recover calm look brief wonder face old grace sweetness sweep lift silvio just former occasion hold arm pet treat little child err look strange fear come margaret know seem change inmost heart pray disturbing cause might soon come end more long moment terrible experiment come prosperous termination arrange room mr trelawny wish turn concentrate intelligence say now ready place must await proper time begin silent doctor winchester first speak proper time approximation even satisfied exact day answer most anxious thought fix july may ask date speak answer slowly queen tera rule great degree mysticism many evidence look resurrection naturally would choose period rule god specialise such purpose now fourth month season inundation rule harmachis name ra sun-god rise morning typify awaken arise arising manifestly physical life mid-world human daily life now month begin th july seventh day would july st may sure mystic queen would choose day seventh power seven dare say wonder preparation deliberately undertake must ready possible way time come use wait needless number day wait st july day great experiment would make chapter xvii doubts fear learn great thing little experience history age indefinite repetition history hour record soul multiple story moment recording angel write great book rainbow tint pen dip colour light darkness eye infinite wisdom need shading thing thought emotion experience doubt hope fear intention wish see low stratum concrete multitudinous element finally resolve direct opposite did human being wish epitome life wherein gather group experience child adam could history fully frankly write own mind forty-eight hour would afford could want recorder could wrought usual sunlight shadow may take represent final expression heaven high heaven faith doubt hang yawning blackness course time sunshine two day moment realisation margaret s sweetness love doubt dissipate morning mist sun balance time overwhelming balance gloom hang pall hour come acquiesce approach quickly already sense finality bear issue perhaps life death prepare margaret risk question moral aspect case involve religious belief rear trouble issue cause lie power even comprehend doubt success great experiment such doubt exist enterprise great possibility life pass series intellectual struggle form doubt stimulus deterrent make trouble become anguish thought dwell long begin doubt margaret doubt know love honour truth kindness zeal margaret change time past few day hardly know same girl meet picnic vigil share sick-room father even moment great sorrow fright anxiety life thought keenness now generally distraite time sort negative condition mind very present such moment would full possession observation memory would know remember come old self sensation new person come room time leave london content present delicious sense security come consciousness love mutual now doubt take place never know personality present margaret old margaret love first glance new margaret hardly understand intellectual aloofness make impalpable barrier sometimes would become awake such time would say sweet pleasant thing often say would seem most speak parrot-like dictation could read word act thought two experience kind own doubting begin make barrier could speak ease freedom usual hour hour drift apart few odd moment old margaret full charm know would happen such moment give fresh start keep love change would give world confidant impossible could speak doubt margaret even father could speak doubt margaret margaret theme could endure hope two endurance less pain think margaret must time feel cloud end first day begin shun little perhaps become more diffident usual hitherto seek opportunity just try now avoidance make new pain day household seem very still own work occupy own thought meet meal time talk seem more less preoccupied house even stir routine service precaution mr trelawny three room prepare render servant unnecessary dining-room solidly prepare cooked provision several day evening stroll look margaret ask come find apathetic mood charm presence seem lose angry unable quell own spirit discontent alone rocky headland cliff wide expanse wonderful sea sound dash wave harsh scream seagull thought run free would return continuously subject solving doubt here solitude wide circle nature s force strife mind begin work truly unconsciously find ask question would allow answer last persistence mind work truly prevail find face face doubt habit life begin assert analyse evidence startling force obedience logical effort starting-place margaret change way mean character mind nature physical appearance remain same begin group hear begin birth strange very first accord corbeck s statement bear dead mother time father friend trance tomb aswan trance presumably effect woman woman mummied preserve reason believe experience astral body subject free will active intelligence astral body space cease exist vast distance london aswan become naught power necromancy sorceress might exercise dead mother possibly dead child dead child possible child dead make alive again whence come animating spirit soul logic point way now vengeance egyptian belief true egyptian ka dead queen khu could animate might choose such case margaret would individual simply phase queen tera astral body obedient will here revolt logic fibre resent such conclusion could believe margaret just animated image use double woman forty century own end somehow outlook brighter now new doubt least margaret swung logical pendulum again child dead sorceress birth evident take again corbeck strange likeness margaret picture queen tera could could birth-mark reproduce mother s mind mrs trelawny never see picture nay even father see find way tomb few day birth phase could get rid easily last fibre being remain quiet remain horror doubt even strange mind man doubt take concrete image vast impenetrable gloom flicker irregularly spasmodically tiny point evanescent light seem quicken darkness positive existence remain possibility relation margaret mummied queen occult way sorceress power change place view thing could lightly throw too many suspicious circumstance warrant now attention fix intelligence recognise possibility hereupon begin come mind strange incomprehensible matter whirl life last few day first crowd jumbled mass again habit mind work life prevail take order find now easy control grasp work sorry kind might antagonistic margaret margaret stake think fight work dark might even harmful first weapon defence truth must know understand might able act certainly could act beneficently just conception recognition fact arrange order follow firstly strange likeness queen tera margaret bear country thousand mile mother could possibly even pass knowledge appearance secondly disappearance van huyn s book read description star ruby thirdly finding lamp boudoir tera astral body could unlock door corbeck s room hotel lock again exit lamp could same way open window put lamp boudoir need margaret own person hand least strange fourthly here suspicion detective doctor come renew force large understanding fifthly occasion margaret foretold accuracy come occasion quietude conviction knowledge intention astral-bodied queen sixthly suggestion finding ruby father lose think now afresh episode light suspicion own power involve conclusion could come always suppose theory queen s astral power correct queen tera anxious movement london kyllion own way take jewel mr trelawny s pocket-book find use supernatural guardianship journey mysterious way margaret make suggestion loss finding seventhly lastly strange dual existence margaret seem late lead way seem consequence corollary dual existence indeed conclusion overcome difficulty reconcile opposite indeed margaret way free agent could compel speak act might instruct whole being could change possibility notice thing possible would depend spirit individuality could compel individuality just kind clean might thought too awful word grind tooth futile rage idea horrible possibility sweep morning margaret s lapse new self few hardly noticeable save twice attitude mark bearing strange today contrary case change presage badly might individuality low good sort now think reason fear history mummy time van huyn s breaking tomb record death know presumably effect will agency startling arab steal hand mummy take body arab chief try steal jewel van huyn throat bear mark seven finger two man find dead first night trelawny s take sarcophagus three return tomb arab open secret serdab nine dead man slay manifestly queen s own hand again several savage attack mr trelawny own room aid familiar try open safe extract talisman jewel device fasten key wrist steel bangle successful end wellnigh cost life queen intent resurrection own condition speak wade blood might purpose thwart terrible step might take effect wish nay wish ultimate purpose margaret s statement give glorious enthusiasm lofty soul record expression love seek find know certain set object resurrection north manifestly love special part resurrection accomplish lonely tomb valley sorcerer apparent preparation carefully make accomplishment ultimate exit new living form sarcophagus unlidded oil jar hermetically seal easily open hand provision make shrinkage vast period time even flint steel provide production flame mummy pit leave open violation usage stone door cliff side fix imperishable chain might safety descend earth intention clue mean begin life again humble individual noble thought even warm heart turn wish success very idea seem endorse margaret s magnificent tribute purpose help calm troubled spirit feeling strong determine warn margaret father dire possibility await content could ignorance development thing power return house different frame mind leave enchant find margaret old margaret wait dinner alone time father daughter open subject considerable hesitation would take possible precaution case queen may wish regard may occur experiment waking come margaret s answer come quickly quickly convinced must ready approve surely can father brain energy great courage just exactly great queen arrange answer can hardly arrange tomb high rock desert solitude shut world conceivable mean seem depend isolation insure accident surely here country age quite different condition may anxiety make mistake treat time past nine man know slain own hand instigation can remorseless will strike think conversation thoroughly accept living conscious condition queen tera fact speak fear might offend mr trelawny pleasant surprise smile quite genially answer dear fellow way quite right queen undoubtedly intend isolation tell would experiment make arrange just think become impossible dutch explorer break tomb innocent cause set rediscover sepulchre mind say moment would just same van huyn tomb curiosity take fire zeal acquisitiveness animate collector remember also time know queen s intention resurrection idea completeness preparation come long come could carry wish full fear may misinterpret cryptic instruction omit overlook certain leave undone can imagine right know clash queen tera s arrangement want great experiment succeed end spare labour time money endure hardship brave danger brain knowledge learning such endeavour such can shall devote end win lose great stake play great stake repeat resurrection woman woman s life proof resurrection can accomplish magical power scientific knowledge use force present world know mr trelawny speak hope heart now indicate express twice hear corbeck speak fiery energy youth save noble word margaret speak queen tera s hope come daughter make possible belief power sense heredity see marked sign now word sweep torrent antagonistic thought give new idea man woman s life woman s life scale hope risk already woman s life dearest life world grow more dear hour pass risk life four man own two win confidence proof resurrection can accomplished much marvellous thing age science scepticism knowledge make life resurrection item may win accomplishment great experiment imagine will world thought true world human progress veritable road stars itur ad astra ancient can come unknown past can yield lore store great library alexandria lose consume flame history can set right teaching science make veritable beginning can place road knowledge lost art lose learning lose science foot may tread indicated path ultimate complete restoration woman can tell world call flood can give origin vast astounding myth can set mind consideration thing now seem primeval old story day patriarch end even beginning story woman think most firmly believe power restoration prove expect may achieve knowledge age know believe today possible child man indeed resurrection can accomplish can doubt old knowledge old magic old belief must take ka great learn queen win secret more mortal worth surroundings star woman life voluntarily live grave come again learn record tomb choose die mortal death whilst young resurrection age trance countless magnitude might emerge tomb fulness splendour youth power already evidence body sleep patience many century intelligence never pass resolution never flag will remain supreme most important memory unimpaired oh possibility come such midst history begin concrete teaching bible experience antecedent formulation god greece can link old new earth heaven yield know world thought physical existence mystery unknown old world youth world ken pause overcome margaret take hand speak dear hold hard speak continue hold come face change often see late mysterious veiling own personality give subtle sense separation impassioned vehemence father notice stop seem again glorious eye come added brightness unshed tear gesture passionate love admiration stoop kiss father s hand turn too speak malcolm speak death come poor queen justly come meddle arrangement thwart purpose think put unjust would just remember fight life ay more life life love glorious possibility dim future unknown world north such enchant hope think learning time great resistless force mighty nature hope spread wide way lofty aspiration soul hope bring conquering unknown world use advantage people win sleep death time might could frustrate ruthless hand assassin thief such case would struggle mean achieve object life hope possibility grow grow passing endless year can think active brain rest weary century whilst free soul flit world world boundless region star star myriad varied life lesson follow glorious path people mark send wing imagination circle lamp night here pause too overcome welling tear run cheek more move can say indeed margaret consciousness presence heart leapt happiness come boldness dare say now fear would impossible would call attention mr trelawny imagine dual existence daughter take margaret s hand mine kiss say father sir could n't speak more eloquently very spirit queen tera animate suggest thought mr trelawny s answer simply overwhelm surprise manifest too just such process thought own know spirit mother addition spirit great wondrous queen would less dear doubly dear fear malcolm ross least more fear may rest margaret take theme speak quickly word seem continuation father s interruption special fear malcolm queen tera know will offer harm know know surely lose depth own love voice strange look quickly eye bright veil see inward thought eye caged lion two man come subject change chapter xviii lesson ka night bed early night would anxious mr trelawny think fortify sleep could get day too would full work connection great experiment would last might fail unthought-of flaw working make course arrangement summon aid case such need think real apprehension danger certainly fear such danger violence guard london mr trelawny s long trance own part feel strange sense relief matter accept mr trelawny s reasoning queen indeed such surmise such indeed now take grant would opposition part carry own wish very last ease more ease early day think possible source trouble could blot mind chief margaret s strange condition indeed own person dual existence might happen two existence become again again again turn matter mind could shriek nervous anxiety consolation remember margaret satisfied father acquiescent love selfish thing throw black shadow light stand seem hear hand dial clock see darkness turn gloom gloom grey grey light pause hindrance succession miserable feeling last decently possible fear disturbing get creep passage find arrange door room leave slightly open sound disturbance would easily distinctly hear slept could hear regular breathing heart rejoice miserable night anxiety safely pass kneel own room burst thankful prayer know depth own heart measure fear find way house water long stairway cut rock swim cool bright sea brace nerve make old self again come top step could see bright sunlight rise turn rock bay glittering gold feel somehow disturb too bright sometimes come storm pause watch feel soft hand shoulder turning find margaret close margaret bright radiant morning glory sun own margaret time old margaret alloy feel least last fatal day begin ala joy last get house stroll cliff same old routine yesterday resume gloom anxiety hope high spirit deep depression apathetic aloofness day work brace energy work own salvation breakfast adjourn cave mr trelawny point point position item paraphernalia explain piece place great roll paper measure plan sign drawing make own corbeck s rough note tell contain whole hieroglyphic wall ceiling floor tomb valley sorcerer even measurement make scale record position piece furniture could eventually place study cryptic writing symbol mr trelawny explain certain thing lay chart such instance hollowed part table exactly fit bottom magic coffer intend place respective leg table indicate differently shape uraei outline floor head extend direction similar uraeus twine leg also mummy lay raise portion bottom sarcophagus seemingly make fit form would lie head west foot east thus receive natural earth current intend say presume gather force use magnetism electricity may course force such instance emanate radium employ experiment latter such small quantity could obtain can ascertain stone coffer absolutely impervious influence must such unsusceptible substance nature radium seemingly manifest distribute pitchblende doubtless such substance can imprison possibly may belong class inert element discover isolate sir william ramsay possible coffer make aerolite perhaps contain element unknown world may imprison mighty power release opening appear end branch subject still keep fixed look engage theme wait silence pause thing now confess puzzle may prime importance matter unknown must take important can think matter work such extraordinary scrupulosity such thing overlook may see ground-plan tomb sarcophagus stand north wall magic coffer south space cover former leave quite bare symbol ornamentation kind first glance would seem imply drawing make sarcophagus put place more minute examination will show symbolisation floor arrange definite effect produce see here writing run correct order jump gap certain effect become clear meaning kind meaning may want know look top bottom vacant space lie west east corresponding head foot sarcophagus duplication same symbolisation arrange part integral portion write run crosswise get coup d'oeil head foot recognise symbolisation see triplicate corner centre top bottom case sun cut line sarcophagus horizon close face way dependent vase hieroglyphic writing symbolise heart ab egyptian call again figure pair widespread arm turn upwards elbow determinative ka double relative position different top bottom head sarcophagus top ka turn mouth vase foot extended arm point symbolisation seem mean passing sun west east sunset sunrise world night heart material even tomb can leave simply revolve can always rest ra sun-god origin good double represent active principle whither will same night day correct warning caution reminder consciousness mummy rest reckon may intend convey particular night resurrection ka would leave heart altogether thus typify resurrection queen would restore low purely physical existence such case would become memory experience wide-wandering soul chiefest value resurrection would lose world alarm guess-work contradictory intellectual belief egyptian theology ka essential portion humanity pause wait silence break doctor winchester would imply queen fear intrusion tomb mr trelawny smile answer dear sir prepare grave robber modern application endeavour probably know queen s own dynasty prepare intrusion show several way expect hiding lamp serdab institution avenge treasurer show defence positive negative indeed many indication afford clue lay most consummated thought may gather entertain possibility instance might seriousness undertake work make ready own hand time come very matter speak instance clue intend see eye again silent margaret speak father may chart study day certainly dear answer mr trelawny heartily hand resume instruction different tone more matter-of-fact suitable practical theme mystery think understand working electric light case sudden contingency arise dare say notice complete supply part house need dark corner anywhere specially arrange work set turbine move flow ebb tide manner turbine niagara hope mean nullify accident fail full supply ready time come will explain system circuit point tap fuse could notice house absolutely complete system guard disaster human thought could foresee very completeness come fear such enterprise bound human thought narrow lie vast divine wisdom divine power come cave mr trelawny take theme now settle definitely exact hour great experiment make science mechanism preparation complete hour same deal preparation make woman extraordinarily subtle mind full belief magic cryptic meaning place position decide now manifest sunset important place arrangement sun cut mathematically edge sarcophagus arrange full design must take cue again find number seven important bearing phase queen s thought reasoning action logical result seventh hour sunset time fix bear fact occasion action take house time choose sun set tonight cornwall eight hour three morning speak matter-of-fact way great gravity mystery word manner still impressed remarkable degree could see man pallor come face stillness unquestioning silence decision receive remain way ease margaret lapse mood abstraction seem wake note gladness father watch intently smile mood direct confirmation theory overcome definite fixing hour seem voice doom think now can realise condemn man feel sentence sounding last hour hear could now hand god hand god force array would become poor atom earthly dust whirl wind cometh whence goeth whither man may know margaret recall mr trelawny s firm voice now shall see lamp finish preparation accordingly set work supervision make ready egyptian lamp see fill cedar oil wick adjust good order light test leave ready would light evenly general look fix readiness work night take time think surprise emerge cave hear great clock hall chime four late lunch thing possible trouble present state commissariat arrangement mr trelawny s advice separate prepare own way strain coming night margaret look pale somewhat overwrought advise lie try sleep promise would abstraction fitfully day lift time old sweetness love delicacy kiss good-bye present sense happiness give walk cliff want think instinctive feeling fresh air god s sunlight myriad beauty work hand would good preparation fortitude come get party assemble late tea come fresh exhilaration nature strike comic end strange monstrous undertaking bind need habit life man party grave time seclusion even give rest also give opportunity thought margaret bright buoyant miss usual spontaneity shadowy air reserve bring suspicion tea room return minute roll draw take early day come close mr trelawny say father carefully consider say today hidden meaning sun heart ka s examine drawing again result child ask mr trelawny eagerly reading possible voice now tremulous anxiety margaret speak strange ring voice ring can consciousness truth mean sunset ka enter ab sunrise will leave say father hoarsely mean night queen s double free will remain heart mortal can leave prison-place mummy-shrouding mean sun drop sea queen tera will cease exist conscious power sunrise great experiment can recall wake life mean will fear such way cause remember change may come working great experiment can come none poor helpless dead woman wait century night give coming hour freedom eternity win old way hope new life new world such long stop suddenly speaking come word strange pathetic plead tone touch quick stop could see turn head eye full tear heart father respond feeling look exultant grim masterfulness remind set look stern face lain trance offer consolation daughter sympathetic pain say may test accuracy surmise feeling time come say stone stairway own room margaret s face troubled look gaze strangely enough trouble usual touch quick mr trelawny silence reign think want talk presently margaret room terrace sea fresh air beauty help restore good spirit know earlier day presently feel actually rejoice belief danger fear queen s violence coming night obviate believe margaret s belief thoroughly occur dispute reasoning lofty frame mind less anxiety feel day room lie sofa awake corbeck call hurriedly come cave quickly can mr trelawny want see hurry jump run cave margaret come immediately carry silvio arm cat see old enemy struggle get margaret hold fast soothe look watch close eight margaret father say directly quiet insistence new believe margaret queen tera voluntarily undertake give freedom night become mummy more experiment complete content shall powerless circumstance act resurrection accomplish effort fail pause margaret answer low voice pause whole being appearance expression voice manner change even silvio notice violent effort wriggle arm seem notice act expect cat achieve freedom would attack mummy occasion seem too cow approach shrink piteous miaou come rub ankle take arm nestle content mr trelawny speak again sure say believe soul margaret s face lose abstracted look now seem illuminate devotion give speak great thing answer voice quiet vibrate conviction know knowledge belief mr trelawny speak again sure queen tera would willing prove way might suggest way answer rang fearlessly speak again voice note doubt even abandonment familiar death annihilation pause could see suffer suffer horribly eye hunted look man can unmoved see eye beloved interrupt father s eye glance fierce determination meet mine stand silent spellbound also man understand few long stride mr trelawny west side cave tear shutter obscure window cool air blew sunlight stream margaret now side point sun sink sea halo golden fire face set flint voice absolute uncompromising hardness shall hear ear time dying day say choose speak sun dip sea will too late glory die sun seem light margaret s face shone lit noble light answer even step mummy cat stand little table place hand now leave sunlight shadow look dark deep clear voice say tera would say take night god alone speak sun dip cold shadow suddenly fall stand still silvio jump arm run mistress rear dress ask lift take notice mummy now margaret glorious wonted sweetness say sadly sun father shall see again night night come chapter xix great experiment evidence want absolutely come believe spiritual existence egyptian queen would find change few minute effect statement voluntary negation make believe margaret come fearful ordeal sense impossible forget look act great relief come indeed live such state terrorism day mr trelawny lie trance feeling bite deeply know experience constant dread unknown danger may come time form change manifest different way accord nature margaret sad doctor winchester high spirit keenly observant process thought serve antidote fear now relieve duty add intellectual enthusiasm mr corbeck seem retrospective speculative mood incline gay relief certain anxiety regard margaret sufficient time mr trelawny seem less changed perhaps natural mind intention many year tonight engage event connect could seem episode step end commanding nature look end undertaking else secondary importance even now terrible sternness relax relief strain never flag falter moment purpose ask man come hall presently manage lower cave oak table fairly long too wide stand wall hall place strong cluster electric light middle cave margaret look face blanch agitated voice say father unroll mummy cat queen tera will need familiar tonight want might dangerous shall make safe alarm dear oh answer quickly think silvio feel mummy unswathed mr trelawny get knife scissors ready place cat table grim beginning work make heart sink think might happen lonely house mid-gloom night sense loneliness isolation world increase moaning wind now rise ominously beating wave rock too grave task sway external manifestation unrolling mummy begin incredible number bandage tear sound stick fast bitumen gum spice little cloud red pungent dust arise press sense last wrapping come see animal seat hunker hair tooth claw complete eye close eyelid fierce look expect whisker press side face bandaging pressure take stand just would life magnificent creature tiger-cat great size look first glance admiration change fear shudder run here confirmation fear endure mouth claw smear dry red stain recent blood doctor winchester first recover blood small disturbing quality take magnifying-glass examine stain cat s mouth mr trelawny breathe loudly strain take expect say promise follow time doctor winchester look red stained paw expect say seven claw too open pocket-book take piece blotting-paper mark silvio s claw also mark pencil diagram cut make mr trelawny s wrist place paper mummy cat s paw mark fit exactly carefully examine cat finding strange wonderful preservation mr trelawny lift table margaret start forward cry take care father take care may injure now dear answer move stairway face fall ask faint voice kitchen answer fire will take danger future even astral body can materialise ash sign follow margaret turn sob motion whisper father may want oh seem murder poor queen s pet tear drop finger cover eye kitchen fire wood ready lay mr trelawny apply match few second kindling catch flame leap fire solidly ablaze throw body cat few second lie dark mass flame room rank smell burn hair dry body catch fire too inflammable substance use embalming become new fuel flame roar few minute fierce conflagration breathe freely queen tera s familiar more cave find margaret sit dark switch electric light faint glow evening light come narrow opening father quickly put arm love protective way lay head shoulder minute seem comfort presently call malcolm turn light carry order could see cry eye now dry father see too look glad say grave tone now good prepare great work will leave last margaret must suspicion come sink voice ask now mr trelawny too must suspicion feeling answer low tone unroll mummy queen tera come close say pleadingly whisper father unswathe man glare light dear just think father woman alone such way such place oh s cruel cruel manifestly much overcome cheek flame red eye full indignant tear father see distress sympathising begin comfort move sign stay take usual manner man want help such occasion man-like wished throw else task deal woman indignant distress begin appeal first reason woman dear mummy dead nearly five thousand year matter sex matter year woman woman dead five thousand century expect arise long sleep could real death rise lead believe will come alive coffer open dear believe n't death matter year uncommonly again just think man embalm n't woman s right lady doctor ancient egypt dear more freely see accept argument yield man accustom such thing corbeck unroll hundred mummy many woman man doctor winchester work deal woman man custom make think sex even ross work barrister stop suddenly help too say indignant look say think silence mr trelawny hurriedly could see glad interruption part argument concern barrister s work become decidedly weak child will would would hurt offend come now reasonable pleasure party grave man enter gravely experiment may unfold wisdom old time enlarge human knowledge indefinitely may put mind man new track thought research experiment voice deepen may fraught death know may vast unknown danger ahead none house today may see end take child act lightly gravity deeply earnest man dear feeling may subject necessary success experiment unswathe think circumstance would necessary remove wrapping become again live human being spiritualise corpse astral body were original intention carry come new life mummy wrapping might exchange coffin grave would die death bury alive now voluntarily abandon time astral power can doubt subject margaret s face clear right father say kiss oh seem horrible indignity queen woman move staircase call come take hand stroke answer shall come unrolling look long faint suggestion smile come face say perhaps good stay too may useful work barrister smile meet eye instant change face grow grave deadly white voice say father right terrible occasion need serious same nay very reason good stay malcolm may glad later present tonight heart sink word think good say fear stalk openly enough already time mr trelawny assist mr corbeck doctor winchester raise lid ironstone sarcophagus contain mummy queen large none too big mummy long broad high such weight easy task even four lift mr trelawny s direction lay table prepare full horror whole thing burst full glare light whole material sordid side death seem staringly real wrapping tear loosen rude touch colour darken dust worn light friction seem creased rough treatment jagged edge wrapping-cloths look fringe painting patchy varnish chip covering evidently many bulk great show unhidable human figure seem look more horrible partially conceal time death else romance sentiment fancy disappear two elder man enthusiast often such work disconcert doctor winchester seem hold business-like attitude operating-table feel low-spirited miserable ashamed pain alarm margaret s ghastly pallor work begin unrolling mummy cat prepare somewhat much large infinitely more elaborate seem different thing addition present sense death humanity feeling finer cat embalm coarser material here covering remove more delicately seem fine gum spice use embalming same surroundings same attendant red dust pungent presence bitumen same sound rend mark tear bandage enormous number bulk open great man unroll grow more more excited take part margaret look gratefully draw clasp hand hold hard unrolling wrapping become finer smell less laden bitumen more pungent think begin feel catch touch special way interfere work uninterruptedly inner wrapping bear symbol picture sometimes wholly pale green colour sometimes many colour always prevalence green now again mr trelawny mr corbeck would point special drawing lay bandage pile keep grow monstrous height last know wrapping come end already proportion reduce normal figure manifest height queen more average height end draw margaret s pallor grow heart beat more more wildly breast heave way frighten just father take last bandage happen look catch pained anxious look pale face pause take concern outrage modesty say comforting way uneasy dear see harm queen robe ay royal robe too wrapping wide piece whole length body remove profusely full robe white linen appear cover body throat foot such linen bend look margaret lose concern woman s interest fine stuff rest look admiration surely such linen never see eye age fine fine silk never spin weave silk lie such gracious fold constrict close wrapping mummy cloth fix hardness passing thousand year neck delicately embroider pure gold tiny spray sycamore foot similarly work endless line lotus plant unequal height graceful abandon natural growth body manifestly surround girdle jewel wondrous girdle shone glow form phase colour sky buckle great yellow stone outline deep curved yielding globe press shone glowed veritable sun lie ray light seem strike illumine flank two great moonstone less size glowing glory sunstone silvery sheen moonlight side link golden clasp exquisite shape line flame jewel colour seem glow stone seem hold living star twinkle phase change light margaret raise hand ecstasy bend examine more closely suddenly draw stand fully erect grand height seem speak conviction absolute knowledge say cerement mean clothing death marriage robe mr trelawny lean touch linen robe lift fold neck know quick intake breath surprise lift little more too stand point say margaret right dress intend wear dead see figure robe lay lift zone jewel hand margaret hand raise ample robe lay arm extend natural impulse thing such beauty too precious handle great care stand awe beauty figure save face cloth now lie completely nude mr trelawny bent hand tremble slightly raise linen cloth same fineness robe stand whole glorious beauty queen reveal feel rush shame sweep right gaze irreverent eye such unclad beauty indecent sacrilegious white wonder beautiful form dream death statue carven ivory hand praxiteles horrible shrinkage death seem effect moment none wrinkled toughness seem lead characteristic most mummy shrunken attenuation body dry sand see museum pore body seem preserve wonderful way flesh full living person skin smooth satin colour seem extraordinary ivory new ivory right arm shatter bloodstained wrist miss hand lain bare exposure sarcophagus many ten century womanly impulse mouth droop pity eye flash anger cheek flame margaret throw body beautiful robe lie arm face see more startling even body seem dead alive eyelid close long black curl lash lie cheek nostril set grave pride seem repose see life great repose death full red lip mouth open show tiny white line pearly tooth hair glorious quantity glossy black raven s wing pile great mass white forehead few curling tress stray tendril amaze likeness margaret mind prepare mr corbeck s quotation father s statement woman could think mummy corpse image margaret eye first lit likeness increase jewel ornament wear hair disk plume such margaret too worn too glorious jewel noble pearl moonlight lustre flank carven piece moonstone mr trelawny overcome look quite break margaret fly hold close arm comfort hear murmur brokenly look dead child long silence could hear roar wind now rise tempest furious dashing wave mr trelawny s voice break spell later must try find process embalming know seem opening cut withdrawing viscera organ apparently remain intact body again moisture flesh place supply else wax stearine convey vein subtle process wonder could possible time could use paraffin might process know pump vein harden margaret throw white sheet queen s body ask bring own room lay bed send say leave alone still many hour pass leave lie stark glare light may bridal prepare bridal death least shall wear pretty robe presently bring room dead queen dress robe fine linen embroidery gold beautiful jewel place candle lit white flower lie breast hand hand stand look sigh margaret cover own snowy sheet turn softly close door room now come dining room here begin talk thing now again could feel force conversation sure long wait begin tell nerve apparent mr trelawny suffer strange trance more suspect care show true will determination strong purely physical side weaken somewhat indeed natural man can period four day absolute negation life weaken somehow hour creep time pass more more slowly man seem get unconsciously little drowsy wonder case mr trelawny mr corbeck already hypnotic influence queen same dormance manifest doctor winchester period distraction grow long more frequent time wear margaret suspense tell exceedingly might expect case woman grow paler paler still last midnight begin seriously alarm get come library try make lie sofa little mr trelawny decide experiment make exactly seventh hour sunset would nearly possible three o'clock morning great trial make even allow whole hour final preparation still two hour wait promise faithfully watch awake time might name would hear thank sweetly smile assure sleepy quite able bear suspense excitement wait make pale agree perforce keep talk many thing library more hour last insist father s room feel least help pass time find three man sit patiently silence manlike fortitude content still feel power wait striking two o'clock seem freshen shadow settle long hour precede seem lift separate duty alert alacrity look first window see close get ready respirator put time close hand first arrange use know noxious fume might come magic coffer open somehow never seem occur doubt opening margaret s guidance carry mummied body queen tera room father s lay couch put sheet lightly wake could slip severed hand place true position breast jewel seven star mr trelawny take great safe seem flash blaze put place strange sight strange experience group grave silent man carry white still figure look ivory statue move sheet fall lighted candle white flower place couch room blaze electric light shone great sarcophagus fix middle room ready final experiment great experiment consequent research lifetime two travel scholar again startling likeness margaret mummy intensify own extraordinary pallor heighten strangeness finally fix three-quarters hour deliberate doings margaret beckon bring silvio come purring take hand thing move strangely bring home keenly desperate nature enterprise embark blow candle carefully place usual place finish say now come life death will purpose use now take silvio arm press close bosom purr loudly room close door carefully feel strange thrill finality now put respirator take place arrange stand tap electric light door ready turn mr trelawny direct doctor winchester stand couch mummy sarcophagus watch carefully take place regard queen margaret hold silvio ready place couch might think right mr trelawny mr corbeck attend lighting lamp hand clock close hour stand ready linstock striking silver bell clock seem smite heart knell doom two three third stroke wick lamp catch turn electric light dimness struggle lamp bright glow electric light room take weird shape seem instant change wait heart beat know mine fancy could hear pulsation second seem pass leaden wing world stand still figure stand dimly margaret s white dress alone show clearly gloom thick respirator wear add strange appearance thin light lamp show mr trelawny s square jaw strong mouth brown shaven face mr corbeck eye seem glare light room doctor winchester s eye twinkle star margaret s blazed black sun silvio s eye emerald would lamp never burn few second blaze slow steady light grow more more bright change colour blue crystal white stay couple minute change coffer last begin appear delicate glow grow grow become blaze jewel living thing essence life light wait wait heart seem stand still sound tiny muffled explosion cover lift right level plane few inch mistake now whole room full blaze light cover stay fast side rise slowly yield pressure balance coffer still continue glow begin steal faint greenish smoke could smell fully account respirator even conscious strange pungent odour smoke begin grow thick roll volume increase density whole room begin get obscure terrible desire rush margaret see smoke still stand erect couch look see doctor winchester sink unconscious wave hand forward forbid come time figure mr trelawny mr corbeck become indistinct smoke roll thick billowy cloud finally lose sight altogether coffer still continue glow lamp begin grow dim first think light overpower thick black smoke presently see burn must burn quickly produce such fierce vivid flame wait wait expect instant hear command turn light none come wait still look harrow intensity rolling billow smoke still pour glowing casket whilst lamp sink finally lamp alight dimly blue flickering effective light room glowing casket keep eye fix margaret now anxiety claim could just see white frock still white shrouded figure couch silvio trouble piteous mewing sound room deeper denser grow black mist pungency begin assail nostril eye now volume smoke come coffer seem lessen smoke less dense room see white move couch several movement could just catch quick glint white dense smoke fading light now glow coffer begin quickly subside could still hear silvio mewing come close moment later could feel piteously crouch foot last spark light disappear egyptian darkness could see faint line white window blind feel time come speak pull respirator call shall turn light answer thick smoke choke call again more loudly mr trelawny shall turn light answer room hear margaret s voice sound sweet clear bell malcolm turn tap lamp flash dim point light midst murky ball smoke thick atmosphere little possibility illumination run margaret guide white dress catch hold hold hand recognise anxiety say right thank god say quick let open window get rid smoke surprise answer sleepy way will right wo n't get harm stop inquire ground form such opinion throw low sash window pull upper throw open door few second make perceptible change thick black smoke begin roll window light begin grow strength could see room man overcome couch doctor winchester lie sink roll farther side sarcophagus stand lie mr trelawny mr corbeck relief see unconscious three breathe heavily stupor margaret still stand couch seem first partially dazed condition instant appear get more command step forward help raise father drag close window place similarly fly dining-room return decanter brandy proceed administer turn many minute open window three struggle consciousness time entire thought effort concentrate restoration now strain look room see effect experiment thick smoke nearly clear room still misty full strange pungent acrid odour great sarcophagus just coffer open scatter certain division partition wrought own substance scattering black ash sarcophagus coffer indeed room sort black film greasy soot couch white sheet still lie part throw might step bed sign queen tera take margaret hand lead reluctantly leave father administer come docilely enough whisper hold hand become queen tell close hand must see happen answer very softly could see smoke grow too dense keep eye couch change grow dark could see think hear movement close might doctor winchester sink overcome could sure think might queen waking put poor silvio see become feel desert hear mew door hope offended answer silvio come run room rear dress pull clamour take stoop take begin pet comfort examine couch most carefully mr trelawny mr corbeck recover sufficiently quickly doctor winchester take longer come afresh could find sort ridge impalpable dust give strange dead odour couch lie jewel disk plume queen wear hair star jewel word command god never get clue happen just thing confirm idea physical annihilation mummy sarcophagus hall place mummy cat small patch similar dust autumn margaret marry occasion wear mummy robe zone jewel queen tera wear hair breast set ring gold make twisted lotus stalk wear strange jewel seven stars hold word command god world marriage sunlight stream chancel window fall seem glow living thing graven word may efficacy margaret hold life world happy own often think great queen talk freely say sigh sorry could wake new life new world wife put hand mine look eye far-away eloquent dreamy look sometimes come own say lovingly grieve know may find joy seek love patience make happiness world world past future living dead dream dream can
