# Supplementary material for: A Complex Network Approach to Stylometry
Source: PLoS One. 2015 Aug 27;10(8):e0136076. doi: 10.1371/journal.pone.0136076 (PMC4552030; doi:10.1371/journal.pone.0136076)
Supplement: S1 File — (ZIP) [file pone.0136076.s001.zip › authorship_dataset/a2_the_man.txt]

stephen norman normanstand remain bachelor close middle age fact take hold immediate heir great estate wonted decision set look wife close friend neighbour squire rowly college day course often s house rowly s young sister generation young sole fruit father s second marriage little sister too twenty year elapse grow sweet beautiful young woman past year constant opportunity friendship give close companionship feeling never alter squire norman would surprise ask describe margaret rowly find compel present picture woman child now thought womanward wifeward awake fact margaret come category seek usual decision run course semi-brotherly feeling give place strong perhaps more selfish feeling even know head ear love pretty neighbour norman fine man stalwart handsome forty year sit lightly age never seem come question woman s mind margaret always trust big brother duty way scold presence always gladness sex girl first unconsciously consciously answer man s overture consent soon obtain fulness time know heir expect squire norman take grant child would boy hold idea tenaciously wife love deeply give warning remonstrance try caution too fond hope see bitterly would disappoint case prove girl fix point determine say more might boy chance equal squire would listen else time idea more firmly fix arrangement make base would son name course decide stephen name squire normanstand age record stephen new heir course would middle-aged man young wife supremely anxious time draw anxiety wife belief son become passive active indeed idea son deeply fix mind disturb even anxiety young wife idolise son daughter bear doctor nurse know view subject hold mother little knowledge sex dame norman weak doctor fear l anxiety husband would bear disappointment might militate doctor seek squire study resolutely task squire congratulate birth child norman course strike use word child cause anxiety manifest first question doctor safe child secondary importance doctor breathe more freely question lighten task more assurance voice answer safely bad trouble greatly anxious very weak fear might upset squire s voice come quick strong must upset now tell son speak last word pride bashfully son daughter silence long doctor begin anxious squire norman sit quite still right hand rest writing-table become clench hard knuckle look white vein red long slow breath speak daughter doctor answer cheerful alacrity splendid never see finer child life will comfort honour squire speak again mother think suppose s very proud know girl think let know tell norman old friend know set heart son know would grieve sweet young wife mother feel disappointment want lip first tell may assure happiness daughter bear squire put great hand lay s shoulder break voice say thank old friend true friend thought may see right know view may fret know think come norman s love strength combine task lean kiss young wife real fervour voice say dear daughter may place arm instant come chill mother s heart hope disappoint come reaction joy husband baby s father please heavenly dawn red pale face draw husband s head kiss oh dear say happy pleased nurse take mother s hand gently hold baby lay father s arm hold mother s hand kiss baby s brow doctor touch gently arm beckon careful footstep look dinner talk doctor various matter presently ask suppose doctor sort rule first child regulate sex family course see boy girl mix family nearly always case friend must build hope tell wife strong even now could wish may change squire leap impetuously foot speak quickly wait here can let good help good advice world doctor raise hand can fear let ready case fear justified good man london help such case doctor mention two name few minute mount messenger gallop norcester telegraph centre messenger arrange special train necessary shortly doctor again see patient long absence come pale agitated norman feel heart sink see groan break doctor speak much bad great fear may pass morning squire s strong voice cloud hoarse veil ask may see present sleep may wake strengthen case may see voice own shall send doctor return vigil squire leave alone sink knee face hand great shoulder shake intensity grief hour more pass hear hurried step spring door come now is fear minute number school dear old friend god will help bitter hour can now make last moment happy know know answer voice calm companion wonder come room margaret doze eye open find husband bed spread face glad look ala soon change pain motion bend kneel put head pillow arm tenderly iron devotion strength would shield harm voice come very low broken gasp summon strength might speak dear dear husband sad leave make happy love forgive dear pain know will suffer oh stephen know will cherish little mine will mother will father mother too will hold very heart s core darling hold could hardly speak emotion oh dear will grieve son carry name sudden light come eye exultation weak voice say let indeed son call name love answer rise lay hand very very tenderly babe say dear sweet wife will carry soul breast will son son shall life long shall please almighty god love little stephen love lay hand touch husband child raise weak arm place neck lip meet soul last kiss chapter ii heart child week wife s death squire norman overwhelm grief make brave effort routine life succeed preserve external appearance bear loss resignation desolation little stephen win way send deep root father s heart little bundle nerve father take arm must realise sense see hear touch love help protection gradually trust follow expectation chance father late come nursery child would grow impatient cast persistent longing glance door come joy time quickly norman recall passing growth child seedtime harvest many coming nature s growth such commonplace many year make impression comparison baby change new experience bring juxtaposition change begin mark divergence sex positive shock unexpected very dawn babyhood dress special import masculine eye sex lose youth little little come tiny change convention establish change come squire norman grow realisation child woman tiny woman true require more care protection devotion big still woman pretty little way eager caress grasping holding childish hand little roguish smile panting flirting repetition little dalliance long father read same book lover find knowledge first love child certain resentment sex old hope son root too deeply give way easily conviction come habit acknowledgment come also certain resignation halting-place satisfaction never quite lose old belief stephen indeed son could doubt remembrance wife s eye faint voice hope faith place baby arm would refuse resting-place belief tinge after-life mould policy regard girl s upbringing indeed son daughter must first accustom boyish girlish way child difficult matter accomplish brother sister matter sex would soon find own level person object strongly deviation conventional rule girl s education miss laetitia rowly take time such place could take child s mother laetitia rowly young aunt squire rowly norwood young sister father sixteen year own senior old squire s second wife die laetitia concede spinster thirty-six take possession young margaret margaret marry squire norman miss rowly satisfied know stephen norman life could wish young bridegroom darling know would hard get good man more suitable station life also know margaret love woman never find happiness mutual love own life find pleasure romance true love even wooer middle-aged travel east belated news margaret s death come arrive home announce intention take care margaret s child just take care margaret several reason could same way old enough live normanstand exciting comment squire absolutely refuse allow daughter live anywhere own house educational supervision exercise such distance intermittently could complete exact stephen sweet child wilful very early life manifest dominant nature secret pleasure father never lose sight old idea son daughter take pleasure pride manifestation imperial will keen instinct childhood reason feminine fashion doubly effective woman-child early grasp possibility own will learn measure nurse s foot father s know lie bound possibility achievement wish avoid trouble learn make most space limit tether cry moon furthest get most limited world stephen s pretty way unfailing good temper perpetual joy father find rule desire reasonable wish yield become habit miss rowly seldom see individual thing disapprove select governess interview time time child s progress often complaint little thing such pretty way show affection such manifest sense justified trust encounter would hard name specific fault tear affectionate regret eminently satisfactory emolument reference come irregularly timed succession governess stephen s affection auntie never affect change might come change come child s little hand would steal old lady s strong would clasp finger hold tight woman never child own would feel afresh time child s hand grip heart father sweet seem please little boy habit insensibly grow child certain educational difficulty true learning teach take experience observation child s experience observation especially thing repressive mainly child little teach brothers sister more ordinary playmate familiarity constant intercourse great lesson useful after-life learn little stephen mean learn wisdom give-and-take give give bountifully gracefully graceful acceptance good thing come naturally bear great lady child farmer neighbourhood time play such habitual awe great house seldom sufficiently ease play naturally children can equal term special occasion person teach bow courtesy public habit child neighbour landowner few professional people norcester such time stephen meet generally much good behaviour spontaneity play sharp corner individuality knock wear exist stephen learn read book life side age six surround loving care instruct skilled teacher learn accept side life giving course plenty tradition normanstand royally benevolent many blessing follow little maid s footstep accompany timely aid sick needy send squire s house aunt try inculcate certain maxim found noble more blessed give receive give true sense give want give temple build rock self-sacrifice know sweet spontaneous nature give love sympathy readily bar education blind eye would see defect want alter evil trait need repression lagging virtue require encouragement spur chapter iii harold squire norman clerical friend rectory carstone lie thirty mile normanstand thirty mile great distance railway travel long drive day come likely come making railway two place good many year two man meet renewal old university day squire norman dr wolf chums trinity cambridge boyish friendship ripen last harold wolf put novitiate teem midland manufacture town norman s influence obtain rectorship friend often could meet wolf s work very exact single-handed keep post good scholar eked small income prepare few pupil public school occasional mid-week visit normanstand slack time school work doctor s part now again drive norman rectory return day good many year measure meeting wolf s marriage birth son keep closer home mrs wolf kill railway accident couple year child bear time norman render assistance power afflicted man give circumstance good gift sympathy interval few year squire s courtship marriage old friend assist confine activity narrow circle last time meet wolf come norcester aid burial friend s wife process year shadow norman s life begin soften baby grow companion meet again norman never wife s death able tear even night normanstand stephen write old friend ask come wolf gladly promise week grow expectation squire look forward meeting find somewhat changed old affection wolf delight little stephen dainty beauty seem charm child seem realise pleasure give exercise little winning way rector know more child friend tell sit knee very interesting person own son child listen interested first enrapture ask kind question father s eye brighten gladly answer pretty sympathetic child already deep heart father s sake tell boy big strong could run leap swim play cricket football good boy play warm keen interest little girl see beautiful black eye begin glow too wake glory time treasured moment father s lonely heart give store father thrill delight baby s joy underlie add pleasure little stephen s interest sport boy look approvingly now again ask question furtherance child s wish afternoon sit garden close stream come rock wolf tell father s tale son great cricket match castra puerorum make hundred school race win many prize swimming match islam river win race dress water clothes help child upset boat widow norton s son could find dive deep hole intake milldam great carstone mill wingate farrier drown dive twice success insist third time people try hold bring arm child white death put ash baker s oven could bring life nurse come take bed slide father s knee come dr wolf gravely hold hand say good-bye kiss say thank much mr harold s daddy wo n't come soon again tell more jump again father s knee hug neck kiss whisper ear daddy please make mr harold s daddy come again bring harold natural woman put essence letter postscript two week dr wolf come again bring harold time heavily little stephen know harold come father stephen afire see big boy feat much interested whole week flood mrs jarrold question unable answer last time come hall door father welcome guest top great granite step time bad weather white awning run stand hold father s hand wave welcome good morning harold good morning mr harold s daddy meeting great pleasure child result immediate friendship small girl conceive great admiration big strong boy nearly twice age more twice size time life convenances love thing speak open mrs jarrold moment set eye big kindly-faced boy treat lady stand awkwardly blushing silent middle nursery listen tiny child s proffer affection kind love boy capable harold fall calf-love thing habitually treat contempt may ridiculous same serious reality calf harold s new-found affection deep nature child memory mother s love naturally affectionate nature childish day find mean expression man child can hardly pour full heart man even father comrade child way consolation child father s secondary occupation teaching bring boy house necessitate domestic routine exact place little girl boy school many dr wolf s friend mother make much pretty quiet boy take play child never seem get really intimate equality companionship want boy know could hold own affectionate term girl strange presence shy lack understanding sex grow sort awe opportunity kind study few view never could become rectify boyhood twelfth year harold s knowledge girlhood never increase awe diminish father tell visit normanstand invitation extend come first awe doubt expectation harold father love trust sympathy father s married love soon cut short find expression child never even shadow cloud father tell pretty little stephen dainty sweet begin picture mind s eye bashfully excite meet first glimpse stephen feel never could forget make mind would let harold see could harold could fly kite swim play cricket could could ride harold see pony see ride would pony harold big big big speak size topham stud-groom coax daddy promise lunch take harold ride end make ready early insist put red ride habit daddy give birthday now stand top step glorious hunt pink habit hold arm tiny hunting-hoots shiny hat beautiful hair golden red shone glory even outshine joyous flush cheek stand wave little hand hold daddy s certainly picture dream father s eye lose dainty beauty proud forget wish boy pleasure feel appearance increase fact dress own idea luncheon stephen fairly silent usually chatter freely bird sings stephen silent occasion important daddy n't alone cheer also postscript form harold silent present frame mind harold could wrong harold right unconsciously learn already lesson presence evening bed come say good-night daddy kiss also kiss old mr harold now call matter course kiss harold also colour first time girl kiss day early morning bed-time long joy stephen few thing interest harold show few little secret share hand hand manly boy harold good little child patient content follow stephen obey behest fall love very bottom boyish heart guest stephen stand father step see carriage sweep farthest point long avenue harold s cap wave window could longer see squire norman turn pause obedience unconscious restraint stephen s hand wait patiently long sigh turn night bed stephen come sit father s knee sundry pattings kissing whisper ear daddy would n't nice harold could come here altogether could n't ask old mr harold could come too oh wish here chapter iv harold normanstand two year great blow fall harold father suffer repeat attack influenza low condition follow seize pneumonia few day succumb harold heart-broken affection father consistent never know time squire norman return house funeral sit silence hold boy s hand weep heart time two old friend boy afraid too shy break sufficient love old generation begin trust new presently storm past harold become own man again norman say now harold want listen know dear boy father s old friend right sure would approve say must come home live know last hour great concern dear father s heart would future boy know too comfort feel such friend son dearest old friend would son friend long time harold learn trust hope love little stephen such friend already come house will joy long first come say night daddy would n't nice harold could come here altogether harold wolf come squire normanstand day become member house son stephen s delight come course largely qualify sympathy grief would hard give more comfort own pretty way put lip kiss hold big hand little whisper softly poor harold love lose mother now lose father must let dear daddy too time harold fourteen fifteen year old educate private teaching father devote much care ground academic branch learning also year expert most manly exercise could ride shoot straight fence run jump swim boy more age size normanstand education continue rector squire use often take ride fish shoot frankly tell daughter too young companion matter would act locum tenens living house help stephen s study make familiarity perpetual just enough senior command childish obedience certain quality nature eminently calculate win keep respect woman man very incarnation sincerity now again certain way sublime self-negation time seem startling contrast manifestly militant nature school often involve fight nearly always matter principle sort unconscious chivalry generally find fight weak side harold s father very proud ancestry gothic dutch manifestly corrupted prefix original name imply gather constant study sagas philosophy lie idea viking new stage harold s life make quick development hitherto same sense responsibility obey relief actual consolation weak nature retarding strong now individuality think own nature vein anxiety subconsciousness own strength throw outcrop little stephen instinct sex discover long weakness weakness quality can assail use use man s weakness always coquetry very many time little girl look admire big boy could compel minded would own end work sense responsibility take elfin delight discomfiture result stephen s harmless little coquetry harold occasionally thwart little plan daring else cover result case confidence grow long become establish fact life being power discretion loyalty absolute blind faith feeling seem grow own growth indeed time come more ordinary faith happen thus old church st stephen parish church normanstand peculiar interest norman family exist wall precede church rebuild sir stephen standard-bearer henry vi bury direct member line unbroken record inheritor first sir stephen place domesday book churchyard close church bury such collateral die hail norcester course achieve distinction various walk life further honour resting-place chancel whole interior full record family squire norman fond come place often very beginning take stephen early recollection kneel father hold hand whilst wipe tear eye tomb sculpture beautifully snowy marble never forget word say will always remember darling dear mother rest sacred place trouble come here come alone open heart need never fear ask god help grave mother child impressed many many race seven hundred year child house norman bring alone parent hear such word custom come family ritual never fail leave impress great less degree harold early day pay visit normanstand church generally objective excursion always delight love own ancestry make admire respect stephen s enthusiasm matter cord bind excursion find door crypt open would stephen enter to-day light arrange morrow would bring candle explore place thoroughly afternoon day see door crypt candle harold proceed light stephen look admiringly say conscious way half-consciousness show implication afraid crypt bit father s church crypt several time speak memory last time sweep seem see again many light hold hand never still make grim gloom black shadow hear again stamp hurry shuffle many foot great oak coffin bear struggle mass man steep stairway narrow door hush voice fade silence seem real thing stand alone close dead father again seem feel recall live world sorrow light inert hand take strong love squire norman pause draw n't ask surprise tell somehow seem place often speak father always sympathetic listener here entrance grim vault wish pain own thought sorrow terrible memory similarity place evoke even whilst hesitate come thought laden pain fear rejoice pause give time very crypt stephen s mother bury two intend girl might see mother s coffin see father s circumstance make shiver say often crypt carstone know sordidness chamber death imagination alive memory shudder stephen could allow girl suffer such way might infallibly would make apparent such brutal way pitiful meanly pitiful aftermath death remember many night wake agony think father lie cold silent dust-strewn vault silence dark never ray light hope love gone abandon forget save perhaps heart bleed would save little stephen could such memory would give reason refuse blow candle turn key lock take put pocket come stephen say let somewhere else will crypt to-day lip speak pout mutinously face flush imperious little lady satisfied give cherished project whole day night whilst waking thought come adventure thrill now turn cold disappointment even explanation think harold afraid would ridiculous wonder mystery always annoy fault more especially people know pride revolted repeat more imperiously still harold say kindly stephen really good reason n't ask ca n't tell must take right know dear would n't willingly disappoint know set heart indeed indeed good reason stephen really angry now amenable reason consciously know reason accept else s reason blindfold repugnant nature even age speak angrily look see harold s mouth set marble firmness manner acquiesce inevitable say right harold inner recess firm-set mind distinct intention visit vault more favourable circumstance would permit chapter v crypt week stephen get chance want know would difficult evade harold s observation big boy s acuteness fact impress strange very trust harold come form distrust little matter evade incline opposite reliability instinctively mistrust bad good thinking make enter crypt seem small matter first now process think wish scheme become thing much desire harold see feel girl s mind take grant crypt think say keep awake desire hope would die naturally day arrange harold carstone see solicitor wind father s business stay night ride day stephen hearing arrangement contrived matter master everard son banker recently purchase estate neighbourhood ask come play day harold leave holiday time eton home stephen mention harold fact come chance allusion mrs jarrold infer think matter sufficient importance wonder stephen generally tell mention play stephen pledge secrecy tell leonard intention visit crypt ask help adventure such commend schoolboy heart enter scheme con amore two discuss way mean leonard s regret associate little girl such project blow personal vanity large item moral equipment such project initiate girl get possession key forenoon day wait churchyard stephen would join soon could evade nurse now more eleven less need watch early year possible strategy get undiscovered hour carstone harold get same afternoon arrange start early morning normanstand early breakfast set thirty-mile journey eight o'clock littlejohn horse excellent form long journey day nose point home put good foot foremost harold feel great spirit long ride day brace physically journey time great sadness thought father come sense loss renew thought old home youth naturally buoyant visit church first thing arrival carstone kneeling stone make sacred father s memory entail silent gush tear good even seem place sorrow come again morning leave carstone tear holy memory seem sanctify loss father seem draw normanstand look forward eagerly see stephen sight old church lie come steep road alt hill short-cut norcester set mind work visit tomb own father make think day keep stephen enter crypt keen thought always conscious definite intention come bridle-path harold turn horse s head ride churchyard push open door church expect see stephen vague possibility leonard everard might church cool dim come hot glare august sunshine seem first glance dark look sense relief come place empty even stand come sound make heart grow cold cry muffle full anguish sob cry suddenly cease voice stephen instinctively know come crypt experience desire enter place would never suspect close run corner commence step lead downward reach spot figure come rush step boy eton jacket wide collar careless pale agitate leonard everard harold seize come stephen cry quick low voice vault drop light take mine drop too let let struggle get harold hold tight match pocket let let give instant examine frightened boy s waistcoat pocket speak get match let boy run step open door crypt call come stephen stephen dear harold response heart seem grow cold knee weaken match splutter flash momentary glare see vault large place white mass ground carefully match blow wind passage come close see stephen lie senseless front great coffin rest built-out pile masonry match flare light see piece candle lie top coffin seize light able think coolly agitation know light first necessity bruise wick slow catch light match last flame couple second light grease melt flame leap again seem considerable length lit candle place steadily top coffin light dim strong enough see spread stoop lift stephen arm quite senseless limp great fear come might dead waste time carry vault door church step stand sharp darkness bear church hold arm hand drag long cushion pew spread floor lay heart smite love pity look helpless pitifully helpless arm leg double broken disjointed white frock smear patch thick dust instinctively stoop pull frock straighten arm foot kneel feel heart still beat great fear sick apprehension gush thankful prayer come heart thank god alive could feel heart beat faintly hand start foot run door seize hat lie seat want bring water pass door see leonard little distance take notice run stream fill hat water bring come church see stephen already partially restore sit cushion leonard support rejoice somehow disappointed would leonard remember could forget white face boy flee crypt leave stephen faint linger church door whilst run water harold come forward quickly raise stephen intend bring fresh air shrewd idea sight sky god s greenery would good medicine fright lift strong arm use very little child get tire walk carry door lend unconsciously movement hold fast arm neck use clinging expression trust little sigh lay head shoulder tribute masculine power belief instant sense come more more veil oblivion pass half-closed eye tide full remembrance sweep inner nature express sequence emotion first feeling own fault sight harold proximity recall vividly refuse crypt intentionally deceive negatively intention disapprove second feeling justice perhaps partially evoke sight leonard follow close harold bring door wish speak harold hesitate speak harold must blame leonard fault make come generosity appeal harold angry boy more desertion girl trouble m blame say simply leonard speak wait defend first concern young gentleman pleasure safety most appeal get help let candle drop could see dark would insist look plate coffin low moan break stephen long low tremble moan harold s heart head droop again shoulder cling close memory shock come harold speak leonard shoulder low fierce whisper stephen seem hear will enough already add more sternly boy seem dispose argue leonard run few step walk lich-gate wait stephen clung close harold state agitation hysterical bury face shoulder sob brokenly oh harold too awful never think never moment poor dear mother bury crypt look name coffin knock dust see name margaret norman aetat could n't bear girl just twice age lie terrible dark place thick dust spider web oh harold harold shall bear think lie shall never see dear face never never try soothe pat hold hand good resolution girl falter little child habitual strength mind assert ask harold come church crypt recover sense seem take grant leonard carry say brave harold customary generosity allow preserve belief make way gate leonard come could speak stephen begin thank allow sight harold s mouth set scorn commanding eye firmly fix make grow hot cold alternately withdraw speaking take way home heart full bitterness revengeful feeling park stephen try dust harold try assist white dress incurably soil fine dust vault seem get ingrain muslin get house steal upstairs might notice make tidy day take harold walk afternoon quite alone earshot say think night poor mother course know can move crypt must remain need n't dust want come time soon fear afraid alone want bring flower tidy place wo n't come time know now harold n't let now different curiosity duty love wo n't come harold harold leap edge ha-ha sit hold hand take leap lightly come say let now take arm get path again cling pretty girlish way piece garden call own pick great bunch beautiful white flower walk old church door open pass harold take pocket tiny key surprise heighten agitation naturally suffer revisit place say whilst open door crypt bracket stand candle glass shade box match harold light three candle leave shelf place cap take two hand stephen hold flower tightly breast right hand take harold s arm left beat heart enter crypt several minute harold keep engage tell crypt father s church last visit see coffin dear father kneel stephen much move hold tight arm heart beating time get accustom place eye useless first come bright sunlight able distinguish begin take shape place see row great coffin stand wall also see surprise new coffin several reason eye rest longer dusty scrupulously clean follow eye could see further corner see same reform effect even wall ceiling swept hanging cobweb floor clean cleanliness ablution still hold harold s arm move mother s coffin knelt harold knelt little remain still silent pray inwardly rise take great bunch flower place lovingly lid coffin think mother s heart would turn harold eye flow cheek wet tear lay head breast arm could neck bend head great height simply tower presently quiet paroxysm grief pass take harold s hand hers door disengaged hand would disturb world harold put light lock door church hold look fairly face say slowly harold crypt clean answer low voice know would want again take great hand hold hers know could prevent raise lip kiss say lovingly oh harold brother wide world could kinder sob thank mother chapter vi visit oxford important move household harold s cambridge father always intend squire norman bear wish mind harold join trinity college father s take residence course stephen now nearly twelve range friendship naturally limit circumstance life enlarge full many close friend least numerically possible still keep certain degree little gathering childhood get amusement various game institute still take part never lose sight fact father take certain pleasure bodily vigour grow year conscious acceptance womanhood lose sight old childish fancy boy girl could lose sight fact strength alertness source feminine masculine power young friend come time time holiday leonard everard now tall handsome boy boy develop young seem never gawky stage noticeable youth man make large pattern always well-poised trim-set alert fleet foot springy game facile princeps seem make effort always right way exertion instinct physical masterdom universal success such matter help give easy debonair manner win physically complete youth always charm very presence sort sympathetic expression such come sunshine stephen always leonard s presence show common attitude youth beauty sex influence influence sex understand regard late period life case exist cupid s dart barb wing more adult victim case leonard s masculine superiority emphasise few year age sublime self-belief absolute disregard wish feeling put level look first step ladder pre-eminence achieve realise level second experience thought more influence here again little morsel hero worship base misconception fact still influence episode crypt always believe leonard carry lay church floor light safety strong enough resolute enough whilst faint harold s generous forbearance really work false end strange find occasional companionship handsome wilful domineer boy somewhat luxury see often enough get tired find weakness character realise deep-seated remorseless selfishness episode young life full interest term term come holiday seasonable pleasure occasionally share common harold s attitude same constant nature now manhood hail love boyhood ripen man s love regard stephen same devoted worship protector thought self hope reward stephen wish harold stephen know old wish old pleasure content renewal holiday term become mainly repetition day old life live past thing change stephen s ride dress scarlet habit never thing everyday wear first keep special occasion stephen know conventional costume prefer account alone certain way feel justified use red habit sort tradition family occasion harold churchyard hear discussion regard god angel stephen sixteen short visit oxford stay somerville mrs egerton old friend mother s professor college send maid travel know college girl servant own visit prolong mutual consent duration week stephen fall love place life serious thought join college indeed make mind ask father allow know would consent wholesome wish hers come thought would alone home follow come thought more poignant feeling alone now already many day leave first time life stephen quick act know home would fault find speedy return few hour bring visit end mrs egerton s protest train way norcester train begin review first time visit university strange new delightful never stop retrospect life new enchant place move present mind receptive gathering datum later think visit direct thought personal freedom individuality large course mother s friend skilled mind-workings average girl able pick way intellectual moral quagmire take good care point certain intellectual movement certain moral lesson just various walk drive point matter interest architectural beauty spot historic import take loyally accept thoroughly assimilate tell lesson young eye fact old eye cease notice notice self-content sex-content endless tide young man throng street quad park sufficing nature sport study inclination tend small part womankind seem life stephen know peculiar training instinct habit largely boy habit here boy glorious tide make now again heart beat look outsider could course time become conscious admire glance could woman such consciousness girl man look equal personal experience lesson eye ear intelligence thing classify adjust thing entirely own life fragment common-room gossip fortune hear accidentally now again confidences scandal borne whispered breath whole confidence dormitory study privilege share part new strange world great world swim ken sit now train formulation memory already accomplish two hour solitude first comment speak audibly would surprise teacher much would surprise conscious thinking self-conscious surely woman think man glimpse own sex awaken awakening pleasant world seem realise sex defect littleness meanness cowardice falseness occupation apt trivial narrow selfish desire earthly taste coarse hold goodness apt realise fear innocence ignorance least baffled curiosity flood shame sweep instinctively put hand burning face usual run extreme borne first time life woman long time sit quite still train thrill roar way crowded station take give quantum live freight young girl sit abstracted unmoved seemingly unconscious dominance energy nature work indeed woman abide exigency own sex would least rule limit woman s weakness would plan act manage thing own way thought might could least control act act base woman s weakness man s strength chapter vii need know stephen announce intention father petty sessions court consternation female population normanstand norwood such thing hear experience court justice place man low court dealt class case quite impossible imagine young lady could get such idea miss laetitia rowly recognise difficult task now accustom stephen s quiet method own way make careful toilet drive normanstand wear good bonnet circumstance unattended dread behold sail great drawing-room normanstand mind firmly fix task oblivious minor consideration fond stephen admire truly many beauty fine quality secure flaw purpose stephen danger doubt would able effect change determine least danger eye unopened stephen enter hastily run love great-aunt really truly love indeed would strange early hour could recollect receive truest fond affection deeply respect old lady truth resolution kindliness genuine common-sense ability stephen always feel safe aunt presence might now again qualm doubt abide calm love answer love realise respect long intimate knowledge laetitia make aware mood could read sign know meaning bonnet actually seem quiver sentience own know cause aunt s perturbation pain must cause perhaps point most resistance make mind new experience could would try reconcile assurance good intention reason sweetness manner kiss sit hold hand pretty way see elder woman somewhat loss open subject look trouble auntie hope serious dear very serious serious touch auntie hypocrisy fine art stephen oh dear child hear petty session father oh auntie dear must let trouble right necessary necessary old lady s figure grow rigid voice loud high necessary young lady court house hear low people speak low crime listen case most shocking kind case low immorality case kind nature class suppose know really stephen draw hand indignation stephen hold tight say very sweetly just auntie ignorant feel know more life very people miss laetitia interrupt ignorant course ignorant ought n't devote effect bear read third chapter genesis remember come eating fruit tree knowledge think tree knowledge must orange tree old lady look interest arouse eden bride wear blossom tone demure miss rowly look sharply sharpness soften smile h m say silent stephen seize opportunity put own case auntie dear must forgive really must heart set assure merely please think whole matter father always wish position position knowledge experience manage normanstand succeed early time can remember always keep course first understand mean seem last few year know good accordingly learn sort thing care sometimes even help study estate map estate book read lease such matter deal estate office tell bone thing want know more people make point now again house own see people talk familiarly familiarly would let indeed possible consider position auntie dear soon begin learn learn way mistaking position want get know more ordinary life darker light side would good can see dear daddy always sort power help would carry work carry may must know aunt listen grow interest grow respect too realise intense earnestness lie girl s word immediate purpose voice manner soften dear surely necessary court know thing result case become know just auntie answer quickly magistrate hear two side case even can make mind want hear side too people guilty want know cause guilt innocent want know circumstance can make innocence look guilt own daily life may way just such judgment surely right judgment just again pause rise mind conversation churchyard harold say difficult woman just miss rowly reflect too become convinced principle girl right detail repugnant concentrate mind point feel ground firm make objection stephen dear many case sordid painful more need know sordid thing sordidness play important part tragedy life case woman s province case touch sin kind sin mean surely wrong-doing sin old lady embarrass fact too many year mistress great household know subject speak speak such matter young girl love sin dear woman s wrong-doing woman motherhood marriage stephen s nature seem rise revolt auntie speak show want very experience look ask old lady amaze bristle stephen take hand hold affectionately speak speak woman s wrong-doing surely man s seem blame more guilty poor woman auntie dear such poor woman help too late can help know good girl can tell good woman wo n't auntie n't want speak subject even dear child thing unmarried woman never speak matrons stephen s answer flash sword cut unmarried oh auntie dear mean offensive hurt way know dear goodness kindness limit side elder lady interrupt mean side side punishment side want know cause bring punishment surely cross road girl s life way part want stand can warning hand help oh auntie auntie ca n't see heart people daddy say people want know life right understand want temptation weakness bad good must know shall work dark may injure crush look help raise speak look glorify afternoon autumn sun shone full great window light look spirit light white diaphanous dress seem take shape ethereal robe light red hair look celestial crown light great dark eye black beauty become swept tide glory heart old woman love good heave bosom swell pride instinctively speak oh noble beautiful creature course right way god s way tear rain furrowed cheek put arm girl kiss fondly still hold arm give gentle counsel aftermath moment inspiration stephen dear careful knowledge two-edged sword apt side pride remember last temptation serpent eve eye shall open shall god know good evil shall very careful say gravely add afterthought course understand motive acquisition knowledge answer give interrogatively n't think dear eve s object much acquisition knowledge gratification curiosity may say elder lady doubtful tone dear enlighten apt such matter deceive more know good able deceive good able deceive good able deceive tell dear knowledge two-edged need extra carefulness use true say stephen reflectively long aunt sit think again miss rowly try restrain stephen project little late wish few day university mission house east end london visit oxford keep correspondence mother s old friend lady s habit spend part vacation mission stephen much correspondence regard work last write might would come see answer cordial invitation arm ask father allow assent watch keenly development character see pride satisfaction time seem acquire great resolution large self-dependence become more more ideal lose womanhood begin look thing more man s point view usually possible woman return end week full new gravity change old light mood begin place seem never lose never would lose effect week bitter experience submerged tenth effect mental working show remark make harold home college vacation enter discussion episode estate stephen learn just moment chagrin remark accept silence later think matter take infinite pleasure indeed share man s idea think working man s mind encourage further large idea great toleration hitherto dream love none seem understand fully laetitia rowly change mental attitude development now again try deflect modify certain coming force educational process always part would continue right direction generally find girl ground thoroughly able defend position venture remonstrate regard attitude woman s equality man feel stephen s barque indeed enter dangerous sea occasion arise thus stephen aunt stigmatise laying law regard position married woman miss rowly see good argumentative opening remark woman get opportunity marry stephen look moment say conviction woman s fault get opportunity old lady smile answer fault dear man ask seem own mind poser still own fault n't ask aunt s lorgnon drop horrified amazement stephen impassively certainly n't marriage union eye law civil contract party liberty originate matter woman free think man way judge suitability union free theory free undertake necessary initiative matter momentous old lady actually groan wring hand horrify such sentiment dare enough think put word oh dear dear moan careful say might hear would understand talk theory stephen s habit thought stand here see aunt distressed wish pain unduly willing divert immediate channel fear take hand lie lap hold firmly whilst smile love old eye course auntie dear theory still theory hold very strongly here thought strike say suddenly did many proposal auntie old lady smile thought already divert several dear long n't remember oh auntie woman forget matter else may may remember tell wo n't old lady blush slightly answer need specify dear let more could count right hand refuse tone wheedle elder woman love hear wheedling courtship young old dear n't love tell auntie never love dear different matter real tragedy woman s life flooding reminiscent think forget remonstrating voice become full natural pathos love helpless wait wait wait heart aflame hope hope time seem pass world stand still hopeless misery know word might open heaven remain mute keep glance could enlighten modulate tone might betray see hope pass stephen bent kiss stand say understand n't wrong auntie such tragedy glance give tone check mute single word might would avert tragedy possible auntie wrong social system such thing can happen can happen often look remorseless irresistible pride youthful strength eye blazed flash passion steady light seem burn continue day woman must learn own strength learn own weakness teach latter cradle seem teach wherein power lie learn process result self-teaching good university settlement learn much make heart ache seem lesson good pause aunt wish keep subject high thing ask lesson stephen dear blaze eye turn stir answer come bad woman seem know man able influence most can make man come will can turn twist mould choose never hesitate speak own wish ask want tragedy negative kind life tragedy come already power remain good woman leave power such good woman s life wreck convention blind following society fetish life lose charm possibility love eat heart vain time will come woman will afraid speak man speak free equal surely woman equal lifelong companion man closest nay really close mother child free very outset show inclination just would n't frighten auntie dear eye pain perhaps say too much theory take comfort auntie dear free heart-whole need fear can see dear eye tell very young perhaps too young think such thing think thought way phase can imagine stop suddenly bend take old lady arm kiss fondly several time hold tight suddenly release run could say word chapter viii t-cart harold take degree stephen s father take cambridge enjoy trip very much indeed seem condition absolutely happy return normanstand squire take early opportunity bring harold alone study speak very young man would seem diffidence think harold time come altogether own master more pleased boy way college sure just dear father would wish would please good pause harold say low voice try hard sir think would would squire more cheerfully know boy know can tell least pleasure success justify win many honour school keep reputation athlete father proud suppose natural order thing would profession course desire can can see way would stay here house home long live n't wish feel way dependent want stay here will just wish end make estate camp father s gift come age very large will give nice position own comfortable income blessing dear boy take gift father harold much move act gracious way tear eye wring squire s hand voice thrill feeling say many goodness father s son sir will hope justify love loyalty n't say much feel quite master shall try show time can say feel harold continue live normanstand house camp reality charming cottage couple servant instal now again stay few day wish get accustom place couple month accept order thing life normanstand much harold college man house now boy stephen too begin young woman relative position same growth seem make ostensible difference might notice most mrs jarrold die last year harold s life college day come quarterly meeting magistrate county norcester squire rowly arrange usual drive squire norman habit good many year two man usually talk meeting return home beautiful morning drive rowly come fly avenue t-cart three magnificent bay stephen run top step see draw rowly fine whip horse feel squire norman ready kiss stephen climb high cart man raise hat wave good bye word rowly bind horse stephen stand look delighted sunny bright happy world full life happiness to-day seem would never end good could befall harold later morning norcester also stephen lonely day set take loose-end sort little personal matter would meet dinner rowly stop night normanstand harold leave club good time ride home dinner pass county hotel stop ask squire norman leave tell start short time squire rowly t-cart ride fast think perhaps might overtake ride bay know work keep start top north hill five mile norcester see distance fly level road know would now overtake ride somewhat more leisurely norcester highroad pass village brackling turn right great clump oak road twist left again make double curve run norling parva clear stretch mile reach sharp turn hill mark dangerous cyclist latter village branch by-road hill short cut normanstand harold turn corner shadow oak see belated road-mender surround gape peasant point excitedly distance man course know call stop ask rein squire rowly s bay run three em row comin wind squire rein right osses n't seem mind un fair mad bolt leader get frighten heap stone theer take scare word harold shake rein touch horse whip animal seem understand sprang forward cover ground terrific pace harold give alarm here might serious danger three spirited horse light cart make pace bolt fright might end moment calamity never life ride faster road norling parva ahead could see turn now again figure running happen heart grow cold know see high cart sway wheel corner madden horse tear way jerk too much momentary reaction crash beat heart eye aflame white face dash too true side roadway inner curve lie cart side broken shaft horse prance stamp roadway recover fright hold several man grass two figure still lie throw rowly course off-side throw furthest head strike milestone stand waste ground ditch need tell neck break way head lie side twisted inert limb tell story plainly enough squire norman lie stretch raise sit posture lower again straighten limb look dreadful rowly sign come death stertorous breathing ooze blood nostril ear mouth harold knelt examine know stand feel rib limb could ascertain touch bone break just local doctor run arrive gig too kneel injured man quick glance satisfy patient require care harold stand wait doctor look shake head harold could hardly suppress groan rise throat ask is immediate daughter bring here long would take arrive perhaps hour would lose instant send shall answer harold turn jump horse hold road say doctor send else stay here may become conscious just end may want say seem harold great bell sound ears end good god poor stephen time sorrow thinking would come later possible must require cool head call lad know could ride say get horse ride fast can normanstand send miss norman tell wanted instantly tell accident father alive must come moment s delay ride horse will save time will understand importance time quick lad sprang saddle flash whilst harold speak doctor tell man accustom hunt accident take gate hinge hold readiness bring closer direction squire place gate house hundred yard thither bear lift bed doctor make full examination stand look very grave say harold greatly fear can arrive time bleeding ear mean rupture brain relieve pressure may recover consciousness die close present can become conscious will suddenly will relapse probably die quickly norman open eye see say quietly look place harold martin s james martin s sir bring here accident remember badly hurt can feel fear sir send stephen sent stephen die voice feeble grave even sir fear sink knee speak take second father arm is close listen n't see stephen give love blessing say last breath pray god keep make happy will tell will will could hardly speak emotion choke voice slow weak harold dear boy will look will guard cherish indeed son sister will help god pause few second seem interminable time feeble voice squire norman speak again harold bend must whisper time stephen find affection remember sanction die breath give time trust young world let choose loyal may hard task trust harold god bless son rise slightly listen harold s heart leap swift hoof-strokes galloping horse hear father speak joyously brave girl god grant may time know will mean hereafter horse stop suddenly quick patter foot passage stephen dress peignoir throw sweep room soft agility leopard throw knee father put arm die man motion harold raise lay hand tenderly daughter s head say let now lord thy servant depart peace god bless keep dear child life joy delight shall tell mother meet harold good good-bye stephen margaret head fall harold lay gently knelt stephen put arm turn lay hand breast sob heart would break body two squire bring normanstand rowly long say die unmarried would lie half-sister fit stephen would new squire norwood dust time lie terrible news nephew s norman s death come norwood miss laetitia hurry normanstand fast horse could bring come inexpressible comfort stephen first overwhelming burst grief settle acute despair course help fact harold grateful too live memory gratitude same way course harold trouble always would always comfort aunt laetitia could give more positive kind hour miss rowly stay normanstand stephen want want stephen funeral harold instinctive delicacy feeling live own house come normanstand day stephen long accustom consult perceptible change relation even necessary business come new thing thing outwardly normanstand very much come tragedy long time stephen occasional burst grief witness positive anguish love duty neighbour become sort passion spare day night swift intuition grasp need ill case come swift movement take remedy hand aunt see approve stephen feel way truly fulfil duty woman old lady begin secretly hope believe lay theory carry action dread theory die easily theory practice take real strength direction old woman life bind more orderly restraint know stephen follow theory remorselessly end chapter ix spring month father s death spread second year stephen begin realise loneliness life companion now aunt old lady adore return love full mere year make impossible companionship youth craves miss rowly s life past stephen s future loneliness feeling come unbidden heart stephen feel loneliness old day harold always hail companionship equal age understanding available now very reticence own interest father s wish make pain harold put strong restraint own way suffer sort silent martyrdom love stephen fibre being day day come eager step day day leave pang make heart ache seem turn brightness day gloom night night toss hour thinking think wonder time would come kiss would torture terror night effect day seem mere act thinking longing give renew self-control able bearing carry task undertake give stephen time choose mate herein lie weakness weakness come want knowledge world woman love affair never mild would know love require positive expression sufficient sigh wish hope long stephen feel instinctively guarded speech manner coldness trust abated worship brotherhood always accustom time new force manifest expand grow instinct cultivate sense passion young nature make aware force new old expand time heart girl eager new impression new expansion call sex work unconsciously harold heart would probably first turn make effort good show love quantite negligeable thus stephen whilst feeling vague desire bud womanhood tremble think knowledge character ultimate tendency would shock horrify logical process apply freely less personal matter use own intimate nature case logic would course act certain range logic conscious intellectual process become aware objective man man abstract man man could too much say even most errant thought apply reasoning even dream follow duty responsibility consequence husband vague longing young companionship kind naturally most interesting think stop male acquaintance time appear leonard everard time finish course college live partly london partly continent very absence make added interest old play-fellow image grace comeliness dominance masculine force early impressed mind begin compare favourably actuality friend least circle personal interest absence make heart grow fond stephen s mind very mustard-seed fondness new light break great less degree shone turn memory pretty self-willed dominant boy now grow large more masculine stature instance successive light stephen know fairly usual mixture good evil strength weakness purpose vacillation quite scope own feeling observation man problem such prominence thought quite own worthiness movement form life even idea grow pulse beat think quickens stephen long mind idea sexual equality long time deference aunt s feeling speak old lady wince general suggestion breach convention outward expression thus curb help suppress minimise opportunity inward thought idea never leave now sex consciously unconsciously dominating factor thought dormant idea woke new life hold man woman equal woman equal right opportunity man believe absurd conventional rule such thing proposal marriage entirely prerogative man come woman opportunity opportunity cruel most remorseless most unsparing subtle foe womanhood here opportunity test own theory prove right impersonal opponent unbeliever theory would see woman could propose man result would good part self-satisfaction perhaps least dangerous part increase multiply power own desire increase power desire power united find new way exercise strength now stephen s inclination leonard vague nebulous now theory show way utilisation forthwith begin become first definite concrete substantial idea become possibility mere passing time rest aunt see misunderstood lesson own youth apply even long hour day week hint speak tragedy life inference own tragedy love helpless wait wait wait heart aflame stephen recognise aunt s concern health time protect curiosity loving-kindness youth readiness adaptability power play-acting share stand little effort base seem acquiescence aunt s view succeed convince old lady incipient feverish cold already reach crisis pass gain certain knowledge playing little part self-protective instinct new good ill advance more step knowledge power duplicity necessary conventional life woman oh see could see here woman dower youth good grace power god bestow fight convention find convention strong ready weapon defence nearly two week stephen s resolution hold motionless advance recede veritably slack water resolution afraid afraid sense fear usually understand opposition virginal instinct instinct natural use power unknown chapter x resolve few day see stephen abnormally restless fairly make mind test theory equality sex ask leonard everard marry difficulty know would depend chance meeting opportunity matter too serious allow possibility levity time think would write make proffer affection way occasion such thought recur forthwith instantly abandon last few day become more reconciled even method procedure fever growth unabated last come evening miss laetitia norwood look matter would remain night stephen see absence opportunity thought action say headache would remain home aunt offer postpone visit would hear evening dinner boudoir set composition letter leonard would convey least feeling wish depth heart now again beat furiously secret hope idea broach leonard would rest think rest languorous dreaminess come think would come full love yearning passion would try keep first independent front would preserve secret anxiety time come might yield arm tell hour write letter letter destroy quickly write find sway pendulum fashion overtness coldness letter chilly tone feel would defeat own object frankly warm expression regard call burn blush destroy candle last make mind just baby realise opposing force too strong give gracefully would deal directly letter matter hand would write leonard merely ask see fear interruption would tell view get dear mr leonard stand say shall hurry must sleep write take novel read afternoon read steadily bedtime night sleep agitate indeed more ease day much anxious thought make mind definite course action sleeplessness painful want sleep could lie still thinking think dream such dream occasion sanctify privacy age sex morning bad vigil luncheon-time aunt laetitia return little matter report tea-time find alone leisure attend feel directly own affair night make mind exactly say leonard specific resolution bear test daylight satisfied opening word inception cause concern hour thought come conclusion address circumstance recipient letter dear mr everard would hardly possible justification unconventional act exist already friendship intimacy year childhood already knowledge understanding further step series event long undertake think good send post messenger latter privacy regard act letter follow dear leonard would convenient meet to-morrow tuesday half-past twelve o'clock top caester hill want speak matter may interest will more private house also will cool shade hilltop sincerely stephen norman post letter usual routine life normanstand occasion suspicion remark regard come aunt room night send maid sit think misgiving day come conquer protective argument free own mistress wrong even unconventional god know enough convention world wrong hopelessly unalterably wrong people most bind convention call smart convention god smart set time honest people choose leonard receive letter breakfast-time give special attention letter same time less pleasant more immediate importance late bombard dun letter tradesman university life run debt moderate allowance father make treat cash incidental expense else credit indeed begin get seriously alarm future father pay debt time comparison inconsiderable say would circumstance pay sorry opportunity get few hour home anxiety possibility morning swelter grumble set journey wood stephen rise fresh good spirit sleepless night youth strength fore night s sleep much account system brace allow slacken notable sign strong nature even impatient wait calm fixity hour ask leonard everard meet true time grow closer nerve less mark just girl more girl s diffidence girl s self-distrust girl s abnegation girl s plasticity more purely personal aspect enterprise stephen s effort more conscious hardly possible pretty woman seek study perfection aid mirror unconscious aim must certainly least dominant purpose achievement success stephen attempt deny own beauty contrary give full scope certain triumph glance take last look mirror gratification wish show good way possible very charming picture mirror reflect may companionship mirror especially woman reflection emboldening presence personality good actuality unvalued stranger certainly stephen close door stand wainscoted passage dimly light high window end courage seem ooze probably first time life leave shade long passage come staircase flood light noonday sun stephen feel girl girl standing sort synonym weakness pretend actual fear form degree may come vital quality must move can stand fixed point send backward must progress stephen feel whole nature repugnant task force effort repression would feel delicious pleasure abandon effort sink lassitude self-surrender woman work sex find turn look conscious watch see alone way settled purpose flash eye glow cheek beating heart heart woman s throb most apprehension enemy man objective most resolute attack know must keep move must stop pause whole resolution must collapse hurry fearful chance meeting might imperil purpose faint moss-green path meadow rich flower grass many red summer wild-flower path cut natural dipping rock rise caester hill form strong base clump great tree make landmark many mile first part journey house hilltop try hold purpose arm s length would sufficient face terror time come meantime matter such overwhelming importance else could take place could suspend active part thinking faculty leave mind receptive pass thin belt stunted oak beech hedge last lush meadow catch sight clump tree hilltop unconsciously brace young regiment lose tremor sight enemy break longer eye fall earthward raise raise proudly stephen norman fix intention woman old foot ploughshare would hesitate draw appoint place pace grow slow slow woman unconsciously manifest would first tryst man unconsciousness work quality can rely staying power approach trysting-place bring more home strange nature enterprise make mind use deceive undertake much more unconventional first meeting foolish weak delay last thought brace hurried gait alone would betray intelligent observer enter grove chapter xi meeting stephen acquaint man woman would more satisfied first tryst conventional idea mind most woman man woman never first real woman heart beat strong blood can leap know good commander man sex call sex unconsciously first man answer call man s two opposite feeling strive dominance stephen find hilltop alone feeling natural enough especially girl relief dreaded hour postpone chagrin first few moment two militant thought become dominant feeling chagrin pang think man summon such purpose would hurry trysting-place fly foot would vie quick rapturous beating heart little sigh blush remember leonard know purpose meeting friend bring boy girl time often summon similar term most trivial social purpose nearly hour stephen sit rustic seat shadow great oak look unconscious beauty influence wide landscape stretch foot spite disregard convention fool instinct wisdom strong strong many way rule conscious effort tell preparation interview make deliberately astuteness dominate devil take jesus top high mountain show kingdom earth foot would truth deny indignation fact unconsciousness choose meeting spot would evidence man consciously unconsciously desirability own sake acquiescence view wish spread landscape possession husband would share eye could reach estate inherit father uncle half-hour pass wait way advantage girl still high strung acquire large measure control nervous tension complete physically faculty acutely awake very early become conscious distant footstep stephen s straining ears footstep seem wondrous slow more wondrous regular feel instinctively would listen more hurried succession less evenly-marked sound thought qualm come turn sound coming foot bring great joy come come just time prevent sense disappointment delay gain firm foothold come assure feel strong undercurrent apprehension come very sweet tender beautiful stephen look moment strong line face soften dark fire eye feeling glow deep blush mantle cheek proudness bearing less marked willowy sway body yielding mere sorry pride many mood god allow good woman none dear alluring consciously instinctively true man self-surrender leonard draw stephen sink softly seat guilty feeling act part actually come grove find seemingly lose reverie gaze wide expanse front hot walk very petulance throw cane armchair exclaim easy insolence old familiarity girl stephen drag fellow way here could n't fix somewhere want see strangely enough seem stephen dislike tone mastery satisfied unconscious recognition manhood oppose womanhood soothe peaceful way easy yield dominant man never more womanly answer softly unfair think would mind come cool delightful here can talk disturb leonard lie chair fan wide-brimmed straw hat outstretched leg wide apart rest heel reply grudging condescension s cool enough hot tramp field wood s good house way man ca n't get drink here say stephen would n't bad shanty put here grand mulets matterhorn could tap lay fellow could quench thirst day stephen s eye float momentary vision romantic chalet wide verandah big window look landscape great wide stone hearth quaint furniture make gnarled branch tree skin floor wall adorn antler great horn various trophy chase leonard picturesque suit loll just present smile loving look eye hand great blue-and-white munich beer mug top cool foam soft mystery voice answer perhaps leonard will day such place here seem grumble reply wish here now day seem long way seem good opening stephen fear situation again begin assail feel enter task difficulty might overwhelm feel angry change voice say day may mean can mean thing need n't long way choose sometimes say s good mean say day own brindehow can whilst governor s good life day want shoot old man accident first laugh short unmeaning masculine laugh jar somewhat mean divert main purpose quickly know quite leonard n't mean kind want say wish alone can guess ll hang can response lazily give resolution turn head could meet eye cut sharp pain notice turn again look continue fan hat gaze view feel critical moment life come now never fulfil settled intention rush way leonard friend long time know view point think woman free act man pause word idea seem flow readiness expect leonard s arrogant assurance complete drag earth own self-consciousness begin drive old girl know re crank crankville subject let re worth m grass listen stephen pause crank crankville night sleepless anxiety making resolution cost much now actually process realisation worth much abandon now abandon abandon resolution obstinacy nature class firmness rise revolt shake head angrily pull may s call usually call know rate conviction honest sure will respect such even share see ready response face expect hurried always seem woman speak man frankly would speak freely leonard halt sudden idea wing possibility rescue procrastination come more easily know trouble money matter let help sit look say genially stephen good old sort mistake mean say would help pay debt governor refuse more would great pleasure leonard good pleasure long pause sit look ground woman s heart beat loud fear man must hear consume anxiety desolate wish relieve strain say more surely surely leonard could blind see state thing would surely seize occasion throw diffidence relieve word make momentary music ear speak ask come here word fill great shame feel dilemma part purpose allude debt view light follow would seem try foreclose affection could allow pass error must rectify very error must clear could make full wish apparent seem find compel inexorable circumstance unlooked-for bluntness case must face situation pluck fail very noble graceful simplicity turn companion say leonard quite mean would pleasure service might happy never mean allude debt oh leonard ca n't understand husband such little trouble would fall would world think very voice fail could speak mind turn hide hand face fairly seem burn think time true lover s opportunity oh man woman appeal would spring side take arm wild rapture declare affection sweep pain shame remain alone springing side rapture declare affection obliteration shame bear alone open eye would fain see phase distress heart beat loud fast wait gain self-control leonard everard fault plenty truth compose amalgam base metal stephen think bear gentle blood rear gentlefolk quite understand cause amount companion s concern could recognise distress realise follow hard most generous intention could less try comfort begin task conventional way blunder awkwardness manlike take hand hold much rate learn sit stair conservatory extra dance say tenderly could impatient gesture unseen forgive stephen suppose say n't n't know honour n't anyhow truly sorry cheer old girl m husband know need n't distressed stephen take courage deux mains leonard would speak must manifestly impossible matter could leave present state leonard say softly solemnly might day leonard addition egotist very incarnation selfishness prig first water rear altogether convention home life eton christchurch teach many thing wise foolish tend fix conviction affair heart proceed adamantine line conventional decorum never even occur lady could step confines convention take initiative matter affection blind ignorance blunder brutally strike know mean pass safely awkward conversational corner reply jolly fear re too much boss word levity speak strike girl whip turn instant pale ash red blood rush heart face neck dye crimson blush suffusion ignorance leonard think former consider teasing oh know always want engineer chap own way make just wish man happiness marry stephen will hard row hoe chaff utter want refinement seem high-strung earnest condition short brutal few second produce feeling repellence nature thing opposition kind arouse fight instinct naturally dominant nature lose sight femininity pursuit purpose win man way thinking take logical course answer argument leonard everard purposely set stimulate effort direction could hardly choose good way come somewhat surprise stephen hear own word would make good wife leonard husband love honour would think unhappy sound own voice speak word tone low tender more self-suppressing wont seem peal thunder own ear last bolt seem speed blood rush head hold arm rustic chair would fall forward time seem long leonard speak again second seem age seem grow tired wait sound voice kind surprise hear say limit wisely stephen mean ask make great effort speak would promise love honour n't obey speak leonard stretch again luxuriously laugh intellectual arrogance man satisfy joke inferior own manufacture stephen look long look begin anger anger come unwonted sense impotence end tolerance intermediate step admiration primeval curse woman s choice husband important part teaching british gentlewoman knit very fibre being remorseless etiquette thousand year true man person necessary power grace evoke admiration wife even passing moment stronghold unconquerable rule deadly art mankind leonard everard certainly good look loll ease summer morning tall straight supple typical british gentleman educate class part body properly develop hold kind suitable poise stephen look anxiety chagrin torment seem pass realise here nature different own deal way unsuitable conviction seem make action necessitate more easy more natural perhaps first time life stephen understand may necessary apply individual standard criticism unsuitable self-judgment recognition might sum thought run mind must little lenient man love stephen allow spirit toleration work feel immediately calming influence brighter thought good humour task task seem now mean end desire leonard tell seriously think give trouble come here soul stephen n't know n't seem care loll serious word acid tone soft friendly familiar genuine put quite meaning own leonard look indolently loll ca n't even guess try guess ask ca n't guess day s too hot shanty drink build may never again look sleepily never leonard may depend right drive hurry architect jerry-builder quick blush leap stephen s cheek word full meaning tone lack news too good could accept decide wait short time ere many second pass rejoice hope ll give say husband come might blue-ribbonite would n't start such shanty rot-gut again cold wave sweep absolute difference feeling man levity earnestness callous blindness purpose even commonness word chill few second waver again intention again comeliness own obstinacy join hand take path chagrin feel word stick throat summon resolution would would build leonard man sit quickly ask sort wonderment leonard turn blush overcame could look face again stand stand also silent long silence become intolerable speak leonard wait turn say slowly absence emotion face chill face blanch n't think would worry stephen norman plucky face face difficulty leonard look pleasant face hard just suspicion anger strangely enough last make step easier girl say slowly right think understand turn stand look distant prospect feel blow secretly fear fall pride obstinacy now rebel would accept silent answer must doubt leave torture would take care mistake school task press hand moment side repress beating heart come touch tenderly arm leonard say softly are sure mistake see ask intend say husband could utter word seem stick mouth finish sentence wife moment word speak bare hard naked shameless word revulsion come lightning flash show blackness night appalling truth force blood rush head cheek shoulder neck seem burn cover face hand sink seat cry silently bitter tear seem scald eye cheek run leonard angry begin dawn purpose stephen s speech shock young man easily shock breach convention make woman respect pride hurt place such ridiculous position love stephen way know sort thing right assume love weakness moral nature come petulance boyish eye fill tear know make more angry stephen might loss understand anger manifest intention wind answer girl stephen always put chap wrong make ridiculous think joke good joke soul n't know ve fix wish goodness stephen suffer red terror suffer white terror now injured pride humiliation fear vague terrible lie deep ordinary circumstance would speak mind give good get even thought whirl brain come torrent vague vituperative eloquence now tongue tie instinctively know put power revenge even defend tie stake must suffer effort silence most humiliating thought must propitiate man wound love instant pass realise fully blank bare truth never really love really love even blow hand would acceptable now shake feeling thought bird water wing courage strength adaptability nature address hard task face immediate present eloquent womanly gesture arrest torrent leonard s indignation pause surprised obedience say will leonard necessary say more sure will see later least cause indignation unconventional thing know dare say shall pay humiliate bitterness thought later please remember alone secret else need know suspect rise conclude quiet dignity speech bearing bring leonard way sense duty gentleman begin sheepish way make apology m sure beg pardon stephen again hold warning hand need pardon fault mine alone remember ask come here introduce conduct melancholy business ask several thing leonard more will add t will forget move dismissal subject empress serf leonard would answer give vent indignation even refuse offer power treat refuse make feel small ridiculous own eye somehow feel constrain silence simple dignity outclass factor too form conclusion silence never see stephen look attractive never respect much playfulness turn majestic gravity boy girl strife year seem pass girl play bully treat frankly boy instant become woman such woman demand respect admiration even such man chapter xii road home leonard everard part stephen feeling dissatisfaction firstly stephen secondly thing general thirdly first definite concrete immediate could give chapter verse girl s misdoing say touch nerve painfully offend feeling man temperament feeling very sacred thing put such ridiculous position bad woman always want n't want cry girl oxford here turn head slowly look furtive way get habit fellow would n't swear lie woman always want money bad marry confound woman seem want marry oxford girl spaniard now stephen put thought new channel want money stephen speak offer pay debt gad good idea countryside seem know affair flat accept offer matter stephen lot money more girl could want n't give time get thing fix know want could come prepared way woman always thinking now course would n't stump refuse would father say come hear must speak soon chap threaten county court n't pay harpy vere street quite nasty wonder could work stephen loan walk woodland path pace slow pretty look here touch little moustache gad stephen fine girl anyhow n't red hair em dark good such infernal boss say unconsciously aloud husband d keep right poor stephen s governor mean tell fortune easily man n't blind fool governor starchy old party would n't speak straight say here s stephen norman rich girl likely meet n't make marry would encourage son fortune-hunter rot now just n't tell want speak governor n't give hint might prepare throw chance might n't bad stephen fine girl must n't look speak obey mean master own house anyhow man must n't tie too tight even marry s plenty loose cash n't hard cover track think d think thing calmly ready stephen come again s way woman woman stephen fix cold grey man mean asleep daresay good plan will sit tight let work bit s little wholesome neglect bring girl bearing walk satisfied self-complacency confound could n't let know fond decent way formal theatrical propose s deuced annoying thing long run way woman get fond s nice enough way last add unwilling recognition fact path debouch highroad say aloud s mighty fine girl anyhow red ve enough black spanish girl begin kick too wish never come shut fool say walk get home find letter father take room break seal least concise point enclose send will deal know opinion also intention item mark incur speak last debt shall pay farthing take own course jasper everard enclose jeweller s bill length total lengthen face draw low whistle hold hand long time stand quite still silent draw deep breath say aloud settle halter s use squeal s red head pillow right must make good anyhow ll good time to-day even must last day harold norcester business late club dine whilst wait dinner meet leonard everard flushed somewhat uncertain speech shock harold see such state leonard old friend man rule faithful friend form distress kindly feel harold offer drive home know could thus keep further harm leonard thank uncertain speech say would ready meantime would play billiards marker whilst harold dinner ten o'clock harold s dogcart ready look leonard come find asleep smoking-room much drunk early evening drive fairly long harold make mind prolonged term uneasiness anxiety cool night-air effect increase rapid motion soon increase leonard s somnolence sleep soundly companion watch carefully sway fall trap even hold swing sharp corner time wake woke nasty temper begin find fault incoherent way harold say little just enough prevent cause further grievance leonard change become affectionate mood great bore harold manage bear stolid indifference leonard time make promise thing call goo fall might count help support future harold know wastrel head ear debt succession small estate take much heed maunderings last drunken man say startle much instinctively draw such suddenness frighten horse make rear straight woa woa steady boy gently say quiet turn companion say voice hollow emotion vibrant suppressed passion say leonard awake master answer say will make agent normanstand marry stephen harold grow cold hear marry stephen plunge glacier stream hear name lightly speak such man bewilder shock second set blood fire mean thunder marry ste miss norman re worthy untie shoe indeed would n't look same side street drunken brute dare speak such way brute say leonard angrily vanity reach inward heart brain numbing obstacle drunken flesh s brute brute tell goin marry stephen cos stephen want stephen love loves red head wha re doin wha word merge lessening gurgle harold now get throat take care say lady damn say put face close s eye blazed n't dare mention name such way will regret long can think loves swine struggle fierce grip throat sober leonard somewhat momentarily sob point could coherent vindictive point could think ahead caution wisdom discretion taste such moment guard throat hand instinctive spasmodic manner answer challenge call swine tell love ought know did n't tell very day harold draw arm strike face anger too great word see motion sober recognition danger speak hastily keep hair know jolly much more tell tell lot more morning ask marry harold s heart grow cold ice sound voice speaking truthfully true man can recognise leonard s half-drunken utterings come such ring truth harold recognise feel voice weak hollow speak think necessary give first sort official denial such monstrous statement liar m liar answer leonard would strike answer such word feel equal ask marry to-day hill house meet appointment here ll prove read whilst speak open greatcoat fumble breast-pocket coat produce letter hand harold take tremble hand time rein fall slack horse walk quietly moonlight enough read harold bent lift driving-lamp turn could read envelope could hardly keep lamp paper still hand tremble see direction stephen s handwriting hand leonard say again open read must tell must call liar now must read proof n't shall ask stephen make harold s mind flash rapid thought girl might suffer ask take part such quarrel could even act good advantage know truth take letter envelope hold lamp paper fluttering breeze trembling hand leonard look dull glare eye brighten malignant pleasure behold s concern owe grudge god would pay strike throttled call liar read word harold s face clear infernal young scoundrel say angrily letter simple note young girl old friend playmate ask come see trivial thing construe proposal marriage hound hold letter whilst speak heedless outstretched hand wait take dangerous glitter leonard s eye know man know truth say feel strength base soul could torture very strength harold s anger poignancy concern relief soul express eye voice antagonist realise jealousy honour love second second leonard grow more sober more able carry own idea act give letter begin wait say harold put lamp socket will presently take say just now take base lie miss norman ask marry leonard feel physical struggle possession letter would outmatch passion grow cold more malignant voice cut hiss snake speak slowly deliberately sober now drunkenness brain blood lose time strength cold passion true god true word letter want steal proof meet caester hill own appointment get wait begin talk chalet first n't know mean such conviction such triumphant truth voice harold convince stop thunder stop n't tell n't want hear n't want know cover face hand groan speaker stranger case would now death strangulation know leonard life friend stephen s speak truth baleful glitter leonard s eye grow brighter still serpent strike wise strike shall stop shall tell choose call liar twice also call name now shall hear truth whole truth truth wo n't listen else will harold groan again leonard s eye brighten still more evil smile face grow broad begin more more feel power speak cold deliberate malignancy instinctively stick absolute truth could trust hurt most listened cold heart physically vein artery seem stagnant wo n't tell pretty embarrassment voice fall plead blush stammer even use woman pretty way passion flushings stormy upbraiding n't quite know drive last speak pretty plainly tell fond wife d make would take harold say rock little pain hand fall happen morning caester hill tree meet stephen norman own appointment honestly happen n't believe now can ask stephen stephen add final burst venom gleam moonlight rift shadowy wood see ghastly pallor harold s face add abruptly hold hand now give letter last few second harold think think good safety stephen thought fly swift true man s very tone openness malignity underlie scorn speak worship show danger terrible immediate danger stand such man instinct mind work truly woman love needle pole speak quietly throw sneer tone exasperate companion brain brain now stephen s sake course accept naturally would fall trap could help give extra dig opponent prove more wrong oh n't stephen fine girl want take bit s too high mighty just present want boss chap too much mean master own house s get begin will ll let wait bit ll yield degree lovemaking s fine girl red head wo n't bad harold listen chill still silent amazement hear stephen speak such way appal woman leonard never know sudden death lie seat eye get dull again chin sinking drunkenness arrest passion reassert harold see state time arrest own movement take throat dash ground even look scornful hate cart give lurch leonard fall forward instinctively harold sweep arm hold unconsciousness arrest sleep come leonard s chin sink breast breathe stertorously drive harold s thought circle tumult vague idea extreme measure ought take flash pale intention revolve weak side expose abandon could doubt essential truth leonard s statement regard proposal marriage understand try own love girl bitter awaking futility make hopeless own desolation mystery cause merge lose aim purpose now safety thing least could fair mean foul stop leonard s mouth need know shame groan aloud thought come first step could think could take first step leonard sober could understand wait time come drive silent night chapter xiii harold s resolve way harold notice leonard s breathing become more regular honest sleep drive slowly might sane again arrive gate father s place importance say part see sleep peacefully harold pass strap prevent fall seat could let thought run more freely safety immediate concern again again think say leonard ensure silence whilst ponder set brow startle leonard s voice side is harold must asleep harold remain silent amaze change leonard quite awake coherent george must pretty cut n't remember thing come stair club hall-porter help here say old chap strap safe tight good take charge hope n't beastly nuisance harold answer grimly n't exactly call look keenly companion say are quite awake sober now quite answer come defiantly questioner s tone militant aggressive speak harold pull horse now cross bare moorland mile could easily see quite alone would undisturbed turn companion talk good deal drunken sleep sleep appear awake leonard answer n't remember say tell say strange wrong must answer first must know truth must pretty dictatorial say leonard angrily must answer mean were caester hill to-day s mistake defiant quarrelsome intent answer harold s voice strong calm none affair did say politely call drunken sleep say shall tell time must know truth proceed else concern must know can easily judge say right ask damn harold s calm voice seem quell s turbulence were caester hill morning did meet miss lady was appointment sort idea half-recollection seem come leonard fumble consciously breast-pocket break angrily take letter know answer question say harold slowly show letter insist read leonard s heart begin quail seem instinctive dread come harold calmly remorselessly did proposal marriage pass answer defiantly give leonard begin feel wall make answer sudden attempt blow harold strike hand time hold leonard fairly strong man powerless iron grasp must answer necessary know truth must keeper stephen s dare say would insult cool harold s rise passion even whilst wrung heart choose may find answer wish last insult now clearly understand leonard everard know old know say shall way life mine may hang answer necessary leonard feel pull know strength purpose man light laugh feel hollow answer schoolmaster ask question suppose may answer harold same calm cold voice make proposal marriage did make directly preliminary suggestion bit n't quite understand first drive long pause effort harold did accept leonard hesitate really wicked scowl eye big powerfully-built companion still hand vice see resource answer mean wo n't add defiantly surprise harold suddenly release hand grimness tone say will know now speak truth sober drunk need say more know rest most man even brute would ashamed even think thing say say openly hound vile traitorous mean-souled hound say know say shall forget voice deepen stern judicial utterance pronounce sentence death leonard everard treat vilely lady love honour more love own soul insult face make such disloyal reference mad act trust show intention cause intentionally unintentionally woe tell here now hold henceforth life hand mention living soul tell twice to-night even husband cause harm wife cause dishonour public private shall kill help god word more say take rein drive silence arrive gate brindehow sign alight drive silence arrive own house send servant bed study lock permit thought full range first time blow fall look straight face change own life love stephen long honestly seem now love very foundation life could remember time love time big boy take little girl care devote grow belief strong consistent affection never speak even hint infer become part life own end dreaming care find heart empty need must propose marriage man surely more present know could understand such act ask everard marry ask man woman n't such thing here pause women n't such thing come fragment discussion stephen part matter convention deal dim shattered memory come comfort heart brain could grasp reason know stephen hold unconventional idea equality sex possible indeed test theory idea stir could remain quiet stand walk room somehow feel light beginning dawn could tell source guess final measure fulness fact stephen such thing hard bear hard think such thing motive bad love leonard motive shudder pause could love such man monstrous thing oh advise restrain mother mother poor stephen pity woman love overcome sit heavily desk put face hand great shoulder shake long long violence emotion pass sit motionless think power sincerity know thinking stephen s good strong man think unselfishly good may come may blunder conclusion reasoning must main right harold know ignorant woman woman s nature distinguish man s woman know stephen youth ignorance world hardly sufficient supply datum present need clean-minded man age woman divine late life disappointment experience hammer bitter truth brain begin realise woman angelic human know more find human limited quality purity sincerity endurance put own shame realise much helpmate man could vague unreal creation dream can thank god goodness might give angel give woman thing seeming fact sure stephen love leonard fibre revolt thought high nature low noble mean bah belief impossible impossible herein manifestation ignorance possible love concern characteristic man mind abandon present event own pain still love stephen strength nature selfish side cease exist try serve stephen thought give way satisfy manner love way degree hope fulness time childish love would ripen end would come mutual affection very essence heaven believe still love way future base hope now wipe sudden unsparing hand actually propose marriage man idea marriage cross mind could doubt feeling could believe love leonard even train reasoning end lead point thing present accept might measure affection stephen might love understand resolutely turn thought own side matter try find justification stephen s act seek shall find knock shall open perhaps general special significance patient tireless seek many precious thing find many long cycle thought seek knock effectual result harold come believe vaguely first more definitely evidence nucleate stephen s act mad girlish wish test own theory prove correctness own reasoning fixity own purpose analysing further walk room portion weight take heart notice sky begin quicken day would soon work instinctively know trouble store stephen feel such hour life accustom sorrow confide tell trouble might dwindle pass enhance pleasure make sharer harold inspirit come new day work work must base thought thought must take practical turn would help stephen here dawn first time understanding certain humiliation suffer refuse step path maidenly reserve always walk propose marriage man refuse could know full measure such humiliation woman could guess rate part guess make grind tooth impotent rage rage come inspiration stephen humiliate refusal man might minimise turn might refuse harold know sincerity own love depth own devotion satisfy could err give girl opportunity refuse would sort balm wounded spirit know leonard s view share man would deem joy serve slave refuse would perhaps feel easy mind course refuse would gate heaven open would never past could blot could would serve would early such man leonard everard might make new complication present quite bad enough poor enough thing think length might trample sake matter bad come now chapter xiv beech grove morning follow proposal stephen stroll beech grove little distance house childhood favourite haunt hers immediate road anywhere occasion household garden put hat take sunshade use pass lawn grove side house own room breakfast-room reach shade feel last alone grove privileged place long great number young beech plant thickly grow shoot straight branchless struggle light reach considerable altitude thin thinning effected high branch begin shoot freer space meet time interlace closely make many place perfect screen leafy shade here rift opening light pass such place grass fine green wild hyacinth season tinge earth blue grove wide alley leave great broad walk soft grass grow short fine edge come drooping branch upspringing undergrowth laurel rhododendron end walk little pavilion marble build classic style rule garden use two hundred year end close broad stretch water edge run great sloping bank emerald sward dot here great forest tree grove protect ha-ha never invade servant house domestic gardener groom always forbid enter thus long usage become place quiet solitude member family soothing spot come stephen pain long spell self-restraint morning drive frenzy seek solitude anodyne tortured soul long anguish third sleepless night follow day humiliation terror destroy time natural resilience healthy nature long prison own purpose fear warder fetter conventional life gall here accustomed solitude place childhood use move think freely feel captive escape irksome durance stephen free movement speech such opportunity freedom call pent-up passion find own relief voice silent move slow step halt often green tree-trunk cool shade thought run free passion find vent stranger see tall queenly girl move slowly tree could imagine fierce passion blaze close enough see eye habit physical restraint life accustom intensify experience past thirty-six hour still rule even here gradually habit security begin prevail shackle melt here come childish trouble here fight conquer here spirit place here memory second degree habit give full sense spiritual freedom walk fro raging spirit change objective restraint final cause chief pride grievously hurt loathe day pass more hate part mad foolish idiotic self-importance give idea such act urge bitter end carry mulish obstinacy persist fibre revolt deep inmost soul deter sense futility could stoop such thing ask man oh shame shame could blind think such man worthy midst whirlwind passion come solitary gleam relief know certainty love leonard never love coldness disdain fear future act base disbelief existence finer nature credit prove convincingly could never really charmed circle inner life did know even strong evidence indifference ready manner thought fly past circling sweep moment see centre host beset fear own sense superior power nullify force vision able cope doings such need mind fly personal side trouble blindness folly shame truth good work mind work truly beneficent end overcome false issue passion drift end would see face face would place truly blame make warning ennoble lesson life move more quickly pass fro panther cage desire forest freedom heavy make irony life will perhaps never understand casual aspect finite mind man understand all-wise intelligence can scan future present see far-reaching ramification scheme final development manifestation complete character tend mortal would seem pity stephen solitude passion work end might good come interruption would throw such way multiply malignant force again part great plan instrument use man s finite mind could never predicate employ seem good evil seem evil good sweep fro rage spirit compelling violent movement stephen s eye arrest figure man come aisle grove such time interruption passion cause heighten anger presence person draught full-fed furnace most present condition mind presence man thought man lie trouble tornado strike burning forest blood tortured heart seem leap brain suffuse eye saw blood matter man see know trust indeed add fuel flame presence strange habitual self-restraint would doubtless come now necessity such forego harold alter ego presence safety aspect high more intelligent rendering tree aspect opportune victim strike anger poison snake open gland fang charge venom must strike pause consider may strike may stone iron stephen wait victim distance strike black eye fierce passion blood rimmed cobra s glitter pass tree-trunk eager errand devotion harold man strong purpose would never come present errand never perhaps suitor set forth quest heavy heart life very boyhood centred girl to-day come serve thought to-day could expect gentle denial hope future life would good blank would serve stephen pain might good ought certain extent mental ease wounded pride would find solace come closer feeling play part veritably act come strong strong fill bitter doubt power still boldly part plan seem come eagerly lover come come get close stephen witchery presence come old love whole soul chance come tell even distressing condition suit effort charm stephen school usual attitude too effort base truth come certain ease present time present frame mind wide world could give pleasure ease come change purpose increase power usual salutation begin little baby good morning stephen good morning harold become much custom now come mechanically part tender reference childhood s day touch companion quick appeal special thought such thought come might soften even tear harold always deep heart might expect character condition mind first begin suppose want see special harold come early stephen very special were house ask voice quietness might convey warning suspicious now suspect even harold know answer simplicity come straight here know here voice now quiet sweet thinking harold blunder intention single-minded ignorance woman complete recognise even elementary truth know always come here long child here suddenly flash seem expect trouble purpose say would give knowledge happen destroy work set finish sentence lame impotent manner save complete annihilation verbally accurate short frock stephen need know little more quick intelligence grasp fact purpose afoot know understand surmise course way connection mad act grow cooler brain colder heart prepare learn more stephen change girl woman last twenty-four hour woman now awake moment s pause say winning smile harold ve long frock year come here special day account even speak feel would abandon ground inquiry clearly tell could would learn more mean playful way cat kitten get mouse reason wo n't work harold s quite rusty joint never mind tell come early seem harold heaven-sent opening rush stephen want ask wife oh stephen n't know love little girl little girl big boy love love heart soul strength world blank happiness would acting barrier beginning break soul seem pour man vibrant nature woman s very soul realise truth instant flame gladness sweep time last put thought suspicion hard metal easily yield fire can come white heat easily enough melting-point high indeed flame leap spend force reaction come quick stephen s heart seem turn ice heat life rush brain thought flash convincing quickness time doubting rush life good ill cross way trust harold thoroughly habit whole life babyhood look comrade protector sympathetic friend absolutely sure earnest devotion new experience ripe feeling would joy act spontaneous ignorance shame shame generic word now summarise thought conduct propose leonard must certain could dare settle same craving certainty convinced leonard understand overture same dogged courage press matter now satisfy mind yesterday norcester day early way here ribbon want think s exactly same pattern speak take tissue-piper parcel pocket hand thanks say did meet friend many answer guardedly secret keep dine club begin uneasy question see way avoid answer create suspicion did see know club voice speak little hard little more strained harold notice change instinct reason feel danger pause pause seem suddenly create new fury breast stephen feel harold play harold could trust look trust world frank mean early coming seek grove proposal marriage seem sudden inopportune must see leonard mean become acquaint secret shame motive here mind halted know trumpet sky harold know must certain certain stand erect hand hold side clench knuckle white body string high over-pitched violin now raise right hand fling downward passionate jerk answer cry imperiously answer play did see leonard everard last night answer say harold wolf lie answer speak harold grow cold question now know stephen guess secret fat fire vengeance know still remain silent give time think speak again time more coldly white terror replace red are answer simple question harold silent now wrong right know trouble feel say would could give new pain say humbly n't ask stephen wo n't understand want wo n't trust answer come harshly more experienced man harold know woman would see overwrought would make pity pivot future bearing act word interview last pity pity harold high ideal same stephen love subject pity devotion know nobility nature must trust end silence blaze eye deny request answer query low voice even whilst speak thankful thing pledge way confidence leonard force knowledge would prefer million time silent still free speak stephen s question come more coldly still did tell meeting did tell torture answer stake must bear think true tell stay shall ask fact broad fact need detail oh stephen silence plead imperious hand can matter surely can can bear shame tell can least bear listening remember know know know least hear could come here propose marriage say cold cut sarcasm sound rasping roughly-sharpened knife raw flesh harold groan spirit feel weakness begin heart steal take manhood bear erect dread come old tortured victim dread come torment rack chapter xv end meeting stephen calm cold voice did tell ask marry speak word red tide dye face flush blush sort flood sweep leave few second whiter harold see understand could speak lower head silently eye glitter more coldly madness human being may such madness destructive here more vulnerable did tell press red tide time again whilst interview last bow affirmation insufficient effort answer understand answer icy sarcasm understand oh n't doubt embellish record own pleasantry understand sufficient pause did tell refuse harold know now torture refusing light laugh wring heart even more pain stephen laugh doubt embellish too fine masculine witticism understand offend ask understand quite tell feminine intuition dare say say kindly poor little thing love love much break bound modesty decorum make woman house honour thousand year listen whilst speak oh-h-h quiver white-hot anger fierce heat heart furnace quiver voice cold again could help love girls always such beastly nuisance understand dare say perhaps put such plain word scorn now imprison turn feel hose deathly chill play know yesterday refuse refuse press request marry come hot-foot early morning ask wife think such thing take place man more honourable more considerate more merciful least use think yesterday day yesterday s doings own doings bear penalty come here fight battle shame here harold interrupt could bear hear stephen use such word connection must say shame shame stephen can none must say presence secret heart heart admire word feel moment sink memory know would never forget mastery face bearing blindness rage essence white-hot anger prey base harold feel deeply opportunity wind more deeply even here solitude choose battleground shame need come unasked unthought even less mind fool would think leave alone shame own tell learn take punishment punishment poor creature think punishment will would good suffer silence spread abroad shame harp word know time utter cut heart man love come right top torture torture still more illimitably come alone power intrude grief sorrow power give father s kindness come warn considerately tell know would here always come here trouble injustice trouble say come short frock short frock come tell love think suppose refuse man would jump come want man god god such affront come come too hand protect gratitude father s kindness eye keenly eye unflinching anger take accuracy sun-painting want wind succeed harold nerve muscle steel call come answer pain death flinch stand rock great manhood rock summit wave cast wealth foam face white snow see understand madness try new place new way wind think suppose poor neglect despise reject woman want much marry could n't wait man ask would hand first chance comer throw handkerchief would hand fortune oh stephen can say such thing think such thing protest break groan pain seem inflame still gratify hate stimulate mad passion see father treat son grow get strong kindness could thus insult daughter dark hour pain shame choke passion now whole world could trust pause speak stephen never mean harm oh n't speak such wild word will come sorrow mean good want anger break afresh speak want good bad kind husband oh get sight wish god never see hope god may never see again end harold s honest mind such word would impossible thought truth lain stephen stephen image mind shut woman world past present future say such thing think such thing deadly blow say utterance even utterance speak inmost soul fail way know hurt wounded kill stephen finer part stephen know worship long wish wish never see hope god never see again life could more happiness world more wish work live bow gravely word turn walk stephen see tall form move tree trunk finally lose massing fill tumult passion look unmoved even sense change mood rage fro tree movement get quicker quicker excitement begin change mental physical fury begin exhaust stop arrest physical barrier moan sink helpless heap cool moss harold grove seem move dream little thing big mix mind take note town byroad usual way always notice unconsciously unintentionally long could shut eye recall step way spot turn stephen railway station norcester many many such time open again eyelid wet want get quickly silently unobserved instinct habitual think mind turn london-ward meet few person cottier salute usual cheery way stop speak take single ticket london strike might look odd ask return mind more direct concealment purpose send telegram housekeeper tell call london business journey give think way mean take stock possession take purse pocket-book make mind would content matter little leave normanstand belong hide part world would afford good opportunity life look forward look present living pain light element despair get practical mind begin work think matter arrange mind could dispose affair cause little comment might save possibility worry distress kind stephen even agony mind heart least trouble would perhaps would need most would come point endless chain thought would stop overcome such pain power thinking paralyse would never could never service again life life never never could thought year sweetness hope trust satisfied justified faith wipe last terrible cruel meeting oh could say such thing could think now agony unrestrained passion know long experience nature must suffer such state mind forget restraint teaching life poor poor stephen fatherless now motherless friendless fatherless calm height wild abnormal passion comfort fit pass sympathise suffer help build new good hope wreck mad idea would cheerfully give life last night prepare kill bad die sake now unable help unable even know fare eternally shadow worthless man spurn love flout chance comer drunken delirium too bitter bear could god lightly lie such burden shoulder life try walk sobriety chastity worthy manly way unfair unfair could unending whirl thought smoke london dim horizon begin get practical matter train draw euston step death would joyous relief quiet hotel transact letter such business matter necessary save pain trouble make mind would alaska take good place uncivilised world man lose identity security start change name john robinson name attract public attention ship passenger scoriac london new york scoriac great cargo boat take certain number passenger few necessary take choose eye utility frozen land seek rest know care whither vague purpose cross american continent san francisco take passage high latitude north yukon river stephen begin regain consciousness first sensation numbness cold foot seem exist head hot pulsating brain living thing half-open eye begin take surroundings long spell begin wonder green come inevitable process reason tree wood come here lie ground waken memory open flood-gate overwhelm pain hand press throbbing temple burning face close ground begin recall could immediate past seem terrible dream degree intelligence come normal strength suddenly waken sleep knowledge danger sit somehow sense time elapse make stephen look watch half-past twelve come grove immediately breakfast harold immediately join interview short must lain ground more three hour rise tremble limb new fear begin assail miss home might come look now able feel full measure pain regard pass would know come end too vague could realise really fear discovery immediate must guard delay could tidy begin walk slowly house hope gain own room unnoticed general intelligence awake show fact leave grove remember forget sunshade search find gain room meet change dress fear soil wrinkle might betray resolutely put mind consideration past would time later nerve already much quiet long faint lapse insensibility time take place sleep would price pay later present serve purpose now again disturb thought could quite remember occur harold leave just become unconscious dare dwell would doubtless come leisure think whole matter connected narrative gong sound lunch calm exterior face dreaded ordeal meal luncheon pass hitch aunt talk usual small affair house neighbourhood calm restraint soothe even could help feel much convention woman s life recur trial set hour duty could never pass last day night discovery condition mind terrible hysterical outburst perhaps safety valve spread time occupy conventional duty force even might betray necessity nerve conventional need would infallibly betray negative condition lunch own boudoir shut inner door allow disturb special need house arrival visitor sporting oak sign home learn glimpse college life here solitude safety begin past resolutely systematically already often memory previous humiliating unhappy day need revert present quarrel harold life trust quarrel seem shake very foundation existence remember perfectly shadow beech grove dare face even time must elapse dare cry think loss harold risk break altogether already feel weak strain last forty-eight hour too much physical strength begin feel lie cushion chair swoon worthy substitute sleep indeed seem make need sleep even more imperative too humiliating want think recall possible fix mind whilst still fresh later action might base recollection could think tired tired nature come poor girl s relief last fall heavy sleep come grave drag wake life such sleep soon begin voice seem reach inner consciousness compelling way second could understand rise cushion maid s message repeat bring wide awake alert instant mr everard young mr everard see miss chapter xvi private conversation name brace stephen here danger enemy encounter fight blood generation leap occasion short spell sleep help restore remain still quite enough mental nervous excitement make think quickly word hardly maid s mouth resolution take would never let leonard everard see diffident meet would would take precaution aunt present rate see land lie just wake sleep would excuse ask aunt see visitor come say maid asleep must get tired walking wood heat ask auntie kindly see mr everard blue drawing-room come must tidy hair will few minute shall send marjorie miss n't mind can want hurry miss rowly regard leonard everard now show instinctive class enemy enter room seem aglow want overcome punish woman rise effort never life stephen norman look more radiantly beautiful more adorable more desirable even leonard everard feel pulse quicken see glowing mass beauty stand cold background old french tapestry physical side leap answer call beauty even cold heart self-engrossed brain follow slow gait sit opposite miss rowly window twirl hat nervous suspense jump come forward rapidly greet could mistake admiration eye make mind marry assume new aspect thought now presence sweep false imaginings moment loveliness dawn love begin grow breast stephen see look strengthen grievously wound pride previous day victory compensation set more old poise greeting sweetness charm see father news miss rowly look smile visage too see look admiration eye please old lady especially maiden lady always see admiration eye young man turn direction girl dear talk time keep stephen s clever generalship small-talk neighbourhood minor event social importance time wear could see leonard grow impatient evidently want see alone ignore little private signalling presently order tea bring take little time bring serve drunk leonard smothered fume impatience glad see aunt notice still hope would able prolong matter would escape private interview know cause leonard s impatience must see day pass too egoist own way flush belief subjugation think attribute motive desire make mind final issue want trouble new scene leonard man man s way more direct woman s see could achieve object way say suddenly thinking rightly would wish force issue presence aunt way miss norman always call miss norman aunt s presence want two minute matter business add notice miss rowly s surprised look old lady old-fashioned even age time young man would ask see young lady alone business kind business regard kind business gentleman obtain first confidence permission guardian leonard see difficulty say quickly matter write stephen prepare nasty shock hardly nasty indelicacy bound thoughtless conventionality such appeal make such way savour danger woman s intuition give guard speak smilingly gently recall matter concern own course selfish think keep long wait fact auntie leonard call leonard child young perhaps would more decorous nowadays say mr everard consult debt know auntie dear young man will young man such matter perhaps person worry stay oxford know young man s way necessarily more less man business value help n't leonard challenge direct position daringly put acquiesce miss rowly look frown displeasure say coldly know own mistress dear surely would good mr everard would consult solicitor father s agent gentleman friend young lady relation neighbour visit term own part think mr everard s good course would consult own father thing gentleman lady sadly change time rise formal dignity bow gravely visitor leave room position leave alone room leonard suit stephen s plan rise quickly say aunt n't stir auntie dare say right say promise mr everard matter bring awkwardness suppose must bear mr everard want see alone suppose diffident speak such matter n't play know can lawn sha n't long leonard could recover wit head lawn strategy again thoroughly good spot choose earshot quite open command window side house person speaking might say action must discreet lawn stephen trip ahead leonard follow inwardly rage clever use opening put difficulty immediate mean extrication could quarrel overtly stephen could enter press matter debt dare openly proclaim object wish marry aunt might interfere success could sure case would cause delay delay could afford feel mention debt just such movement give stephen chance aptly take good behaviour apprehension new follow old roman marble seat place angle house two occupant curve must face house whilst give least quarter-face stephen seat side leave leonard exposed position soon seat begin now leonard tell debt speak tone gay friendliness mask cheerfulness real face fear deep mind conviction letter pivotal point future sorrow meantime quite apparent leonard keep last resource instinct keep front thus minimise power leonard inwardly weaken qualm grow doubt animal instinct opposition safety attack opponent most fear feel subtle change companion never same stephen norman yesterday meet hill plunge purpose n't debt ask meet stephen surprise leonard think simply ask come meet know first subject mention begin talk grumbling come heat money matter leonard wince very good stephen really come speak to-day first event add sublime naivette subject debt imperative want money rise stephen s eye flash see more clearly purpose such admission very outset proffer marriage feel come little short monstrous companion see look mastery face look moment true lover would look want tell stephen think say letter say word want accept speak look straight face stephen answer slowly puzzled smile wrinkle forehead accept say letter leonard mean letter must lot more think seem remember simply line ask meet just let look sure actually speak hold hand leonard nonplus know say stephen make mind letter leonard chafe position force try divert companion purpose know choose exposed position interview now outstretched hand embarrass make reprisal try take tender manner instantly draw hand put decide manner determine might happen would let watcher window chance see sign tenderness part leonard think purpose effect breathe more freely letter n't much course give opportunity listen say sweet word more sweet proposal must sweet position offer help know overwhelm debt word brutal stephen feel alternative leonard hard side human nature also weak side blindly think say want tell would wish speak word seem even place feel would necessary throw more fervour proceeding sudden outburst follow actually amuse stephen even state fear oh stephen n't know love beautiful love love wo n't wife get too much close quarter stephen say calm business-like way dear leonard thing time come here know speak debt really wo n't matter course d leonard really could afford matter too press try affect cheery manner heart black resolve pay right stephen wish will queen heart know much total amount say stephen change prosaic make sentiment impossible give time say stephen follow advantage n't even know much owe fact n't exactly shall make amount can let know s come to-day stephen make angry gesture dissent matter open wait leonard momentary pause breathe more freely first sentence unable evidently carry double train thought infernal money-lender letter governor get stephen get still less anxious open acknowledgment true purpose seem clear air amount leonard look quickly relief mind make tone seem joyful monkey five hundred pound know s three hundred interest pay also s awful lot money n't last phrase add see stephen s surprised look answer quietly great deal money waste silent say father say awful wax beastly dun write account regular fury tell would pay week say very little suspicious just spring mean n't need expect help speak take mass letter pocket begin look money-lender letter correspondence keep letter pocket say stephen quietly n't tear burn would n't let governor secret might know too much letter dun mostly keep letter attend care show bundle say see hesitate add know help get clear must take confidence dare say shall see lot more letter quite clear tone too quiet know already silent antagonism begin suspect know also own letter use wit hand word too suspect tacit refusal give letter take grant give evidence feeling open read letter sequence save two female hand give word calmness utter absence concern much less jealousy disconcert read stephen s face show surprise now again come last usurer show alarm woman legal threat certain fear own must delay say answer weight mind fiscal matter practically enter shall see get money say quietly will really gift prefer loan many reason leonard make comment find many reason own mind think wise forbear ask hers take practical matter hand must wire people say will pay amount day to-morrow will come here to-morrow four o'clock money will ready can town evening train pay debt first thing morning bring receipt shall speak debt must make full list ca n't half-measure will matter detail stand walk lawn say way n't forget bring letter want see really say tone quiet enough wording request leonard know speak outright threat letter come thing likely unpleasant farther get normanstand way home more discontented leonard grow whilst stephen s presence dominate personality use knowledge own circumstance dare make protest opposition now begin feel much less receive expect come prepare allow stephen fall arm fortune now practical assurance weight debt would take tail leg even accept suitor woo day proposal marriage accept even consider woman lately break ironclad convention propose marriage treat merely scapegrace debtor come ask favour old friend even treat bad boy tell waste money order doubtful way bring full schedule debt time dare say thing n't come stephen such infernally masterly way n't matter propose propose make feel small same would put get rid debt letter persistent see did want get hand keep harold wolf possible suspect would use coerce would call blackmail suppose very thing intend grow very indignant very thought accuse feel very awkward thing lose possession letter might need stephen get nasty harold might give threaten think would call evening harold s house see could n't get letter belong harold right keep would see stephen get put head way home turn step harold s house find maid open door could give information could say mrs dingle housekeeper get telegram master say call suddenly business new source concern leonard suspect motive sort motive could could hazard wild guess way home call post-office send telegram cavendish cecil name usurer firm accordance stephen s direction sign jasper everard chapter xvii business transaction stephen send letter bank stroll know would use try get rest dinner ordeal too find unconsciously direction grove become aware great revulsion overcame shudder slowly take way hard stretch finely-kept grass lie side house wood green sward lie sea dot huge tree singly clump island far-stretching stateliness soothing come sound dressing-gong good strength resist trial know aunt would say subject interference leonard everard s affair fear justified come drawing-room dinner miss rowly begin stephen dear unwise interfere mr everard s affair unwise auntie dear world censorious young lady position wealth take part young man s affair tongue apt wag also dear debt young man s debt hardly subject girl s investigation remember ladies live very different life man man say dear father good man think life would wish conceal dear young man less restrain way own safety protection poor lady greatly perturb speak such way stephen see distress come sit take hand stephen very tender side nature love very truly dear old lady take mother s place show mother s love now loneliness woe fear cling spirit would cling physically lay head bosom cry heart time tear come hourly feel more more weight shameful secret carry know could set aunt s mind rest present subject say think right auntie dear would good ask first see leonard distress worm cause hear debt offer help old friend know auntie child much more money can want spend think might help afraid let big thing intend promise must dare say auntie afraid may end get love marry n't dear say hug kiss give old lady delight instinct tell come nod head acquiescence stephen gravely put such fear mind shall never marry can never love say could never love remember are sure dear heart always s own control quite sure auntie know leonard everard always respect very fact come money would make reconsider view form else may take auntie dear way mean leonard can never here sudden inspiration take light serious difficulty pass thing fear own become easy conviction tone aid immediate purpose say shall prove will mind will save embarrassment know will dearest old woman can young stephen squeeze mittened hand hold say promise lend money first instalment give to-morrow call afternoon will give gladly dear say old lady much relieve stephen continue thing auntie want think amount say word large sum dare say will frighten little make mind learn great deal auntie dear quite willing pay knowledge money easy cheap way pay knowledge n't agree miss rowly gulp disappointment feel ought say too much now stephen set graver fear console thought even large amount money would cause inconvenience wealthy woman stephen would handing money leonard would know amount advisable could remonstrate could necessary consult confidence harold relief great fear gladness new proof niece s confidence manifest extra affection bid good-night stephen dare breathe freely quite alone lie quiet bed dark think sleep come first feeling thankfulness immediate danger swerve thing shape need fear concern leonard own sake would keep silent intend blackmail would protection aunt s knowledge loan participation weapon remain letter would get furnish money payment debt thing way thought turn matter great dread fear think moment harold harold treatment first reception idea positive anguish moment leave now time consideration matter possible time press circumstance interfere own personal condition forbid now alone whole awful truth burst avalanche stephen feel issue thinking thinking accomplish smothered groan darkness hold arm finger link desperate concentration appeal oh could take hour life know hour would even shameful time leonard hill-top seem innocuous degrade remembrance conduct noble friend whole life sadly turn bed shut eye put burning face pillow hide abject depth shame leonard lounge morning patience could four o'clock door normanstand dogcart time groom suitcase pack night s use london interview stephen lose sight altogether matter stephen s letter else would more nervous take blue drawing-room shortly miss rowly join expect mental uneasiness manifest manner fidgeting unobserved astute old lady disconcert overwhelmed would describe feeling say miss norman sorry ca n't see to-day make visit give message commission discharge perhaps good sit table write material shall want receipt sort stephen say receipt smile sweetly say calm way unfortunately miss norman here good can really must proof fulfil trust see mr everard lawyer call friendly transaction more less business act must protect leonard see must comply time press sit table take pen draw sheet paper say command voice could write old lady take basket folded sheet notepaper put reading-glasses say smooth think would say leonard everard brindehow parish normanstand county norcester hereby acknowledge receipt miss laetitia rowly nine hundred pound sterling lend accordance request same being clear press debt finish write receipt miss rowly look hand say now sign date suppressed anger fold document carefully put pocket take little pouch wear belt roll note count table nine note hundred pound put last say miss norman ask say hundred pound add sum specify doubtless usurer would actually time promise repayment require extra solatium avoid legal proceeding already undertake fact would put more salt tail expression regret say mine leonard fold note put pocket-book walk feel add verbal thanks document already sign get door thought strike turn say may ask stephen say get document beg pardon say icily did speak miss norman mean miss rowly s answer come smartly leave add sting arrow fledge two feather must shoot true distrust own impotence oh miss norman know simply ask give money own entirely see must exercise judgment dear niece s behalf course may necessary show receipt advisable always look anger unmixed admiration bow low necessary door say sotto voce tooth turn come neck crop quick normanstand n't big enough hold chapter xviii more business leonard tender eight hundred pound payment debt five hundred mr cavendish first refuse take leonard calmly firmly refuse pay single penny obligation already incur include interest full sum day acquiesce know type man fully know also probability would long would come firm again borrowing errand such time come would put extra clause memorandum agreement would allow firm full power make extra charge might choose case slight default make payment leonard s visit town late many such accompany plethora cash now feel earn holiday third morning return brindehow father make comment absence allusion subject right news town unwonted suavity manner make leonard little anxious busy balance morning get unpaid account make schedule total first amaze much frighten fear stephen would say already comment unfavourably amount see face face might refuse pay altogether would wise propitiate could direction thought naturally turn missing letter could get possession would serve sop threat case would glad would stick few pound would bring sense put own mind intention blackmail get tighten situation could tell keep temper could altogether chastened mood make appearance normanstand later afternoon evidently expect show study word here miss rowly stephen join very kind manner usual greeting commonplace stephen say brisk businesslike way paper take bundle account pocket hand previous experience would suggest dare see stephen alone fear old lady merely say afraid will find amount very large put more last idea strike get much might little more add several good-sized amount call debts honour would think appeal feminine mind stephen look paper stand hold say miss rowly now will talk mr everard will document quietly understand shall come will see can move gracefully room close door usual woman more motive action first place wish alone whilst schedule debt fear might get angry present state mind leonard expression feeling even contempt would wise good protection would manifest kindly negation special interest second place believe would letter paper wish aunt see recognise writing boudoir beat heart untie string look paper letter few second stand stock still think sigh sit begin read list debt turn original now again details wonder disgust grow even sense fear come thought man could wildly reckless selfishly unscrupulous fear know father comparatively poor man could possibly meet such burden thus father might get chance thought might take chance give never occur possibility already reach historical stage mind make few pencil note list study mind make quite businesslike calm manifest slight disapproval seem simply accept fact ask leonard few question subject regard make note such discount hold paper preliminary remark say will please put name mean ask flush name person sum mark debt honour reply come quickly little aggressive think might good time make bluff see necessary can settle money slowly pause flurry stephen reply look straight eye hand paper course necessary few thing world really want help trouble wish leonard interrupt alarm speak item see debt honour ought give name look keen glance set face see obdurate recognise defeat say calmly could feel rage right give paper bend table write take paper look surprise indignant pass face watchful aunt see bend look also paper too smile bitterly leonard print name feminine keenness woman make intention manifest wish possibility handwriting recognise punishment come quickly dazzling smile stephen say leonard forget put address is necessary course silly money pay address leonard feel rat trap alternative irritated anxious hide irritation forget own caution write printing character own handwriting address evolve own imagination stephen s eye twinkle hand paper give leonard require feel might now ask further favour say bill promise pay monday promised say stephen wide-opened eye idea spare remember print name leonard think say unable pay debt again put false position could say father make promise already tell stephen afraid tell debt desperation miss rowly s remorseless glass full say think justify make promise say pleasure would help remember day hilltop wish disconcert mistake already think again form embarrassment unhappy action might bring hand now say sweetly calmly sweetly calmly knowledge secret alarm promise pay will remember offer very different thing accept somewhat desperate would sail close wind accept later say quickly feel satisfaction epigrammatic answer certain measure victory feel mistake calmly offers repeat phantom come own choice come stay measure breath two can summon leonard fall current metaphor answer n't know even impossible spell call recall even phantom indeed stephen anxious find purpose leonard feel get again acquire upper hand push metaphor more more satisfied wonderful simple spell most powerful can remember phrase recollection pleasant meeting smell forget flower sight forget letter can memory bring past often past secret future lie miss rowly feel could understand man s say could fathom must least dangerous determine spoil purpose might dear charmingly poetic past future memory smell flower meeting letter quite philosophy explain mr everard leonard prepared circumstance own mention letter deliberately use intention frighten stephen frighten remind bring get letter certain get money stephen also note word determine pass matter say gaily letter spell think spell mine spell own weaving show letter ask come see think say mention debt n't remember show get say mulish sullenness forgot pity always pity forget thing business transaction think auntie must wait document can complete transaction leonard seriously alarm matter loan jeweller s bill could pay monday result would scene father turn stephen say charmingly could earnest now m awfully sorry debt worry put lot thing head bill pay monday n't feather fly enough drive fellow chump moment lie hand letter shall keep ca n't forget again wo n't forgive time forgive answer laugh s worth forgiveness worth second thought right leonard make mind easy bill will pay monday miss rowly say quietly london monday afternoon can pay shock leonard say impulsively oh say ca n't word fade old lady again raise lorgnon gaze calmly know dear wo n't even way call mr malpas s office can hotel regent street news stephen know aunt intend london indeed know business mr malpas firm london solicitor rowlys several generation doubt old lady s intention plain want help thank sweetly leonard could say seem leave completely stephen rise hint time say humbly leave would possible receipt monday evening want show father certainly say old lady answer shall two o'clock train happen railway station norcester arrive can give relieve vindictive determine own mind receive money rest debt would see stephen old lady present chapter xix letter monday evening dinner mr everard son sit silence meet morning presence servant conversation scrupulously polite now wait talk begin old man outwardly placid leonard little flushed little nervous voice begin more bill expect none thus hope begin score father set-down latter take paper breast-pocket hand say leonard take silence look request payment debt son case full bill enclose silent father speak would seem people make mind further use pause say sharp voice pay jeweller monday speak leonard take leisurely pocket fold paper open deliberately smooth fold hand father doubtless manner already convince latter debt pay take paper leisurely way give adjust spectacle read see son score time cover chagrin appearance paternal satisfaction good many reason glad debt pay too poor man allow constant drain son s debt too careful position willing such exposure would come county court action son same exasperation continue quiver empty shoot arrow glad pay usurer leonard definite way speak still silence take pocket second paper hand unfolded mr everard read return politely again word good few minute silence father speak again debt pay calm deliberation full tacit rudeness make father flush leonard answer sir shall think presently n't care bustle n't mean apparent speak verbally creditor meaning regard also will pay son hesitate allude write take estate entail income credit extend account own matter touch own name entitle know manner word threatening leonard little afraid might imperil inheritance answer quickly course sir shall know know affair affair know sort may course annoy affair even dishonour way accept responsibility make bed must lie s right sir assure debt know n't shall settle very shortly soon question sternly put few day dare say week furthest will see straighten elder man stand say gravely door will tell last pay shall want tell wait reply study leonard room make systematic unavailing search stephen s letter thinking chance might recover harold overlook few day pass considerable suspense dare normanstand summon know would require miss rowly return visit london tell stephen pay bill jeweller s take precaution get receipt duplicate mr everard original own request make receive miss laetitia rowly settlement account leonard everard esq duplicate merely recd settlement account etc stephen s brow bent hit think say way auntie dear answer quietly reason dear good reason perhaps shall tell day meantime want ask reason too stephen wo n't trust blindfold sweet love way make request stephen fill emotion put arm aunt s neck hug tight lay head bosom say sigh oh dear ca n't know trust much trust never can know day two woman hold long consultation schedule leonard s debt say word disfavour even comment magnitude remark touch subject make miss rowly must ask proper discount oh villainy tradesman believe charge double hope get jeweller announce intention town again thursday visit would arrange payment various debt stephen try remonstrate obdurate hold stephen s hand hers stroke lovingly keep repeating leave dear leave shall pay wish leave stephen acquiesce gentle yielding new touch elder lady quick even whilst pain know trouble must smoothing imperious nature stephen s inner life last few day bitterly sad keep apart routine social existence never come now exciting cause evil thought leonard saddening memory harold sadness increase multiply haunt fear walk grove see hear strange life home too never day pass see hear aunt say word come make sudden journey london return afraid make inquiry partly might hear bad news secret fear partly l might bring attention connection thing connection conduct afraid think thought feel would come time new pain new shame dare think morning come envelope direct harold s hand sight make faint rejoice first open postbag own key take letter room shut open few line writing own letter leonard envelope head beat hard could scarcely see gradually writing seem grow mist enclose hand possible may comfort know safe may come god love guard moment joy hot strong blaze last word ring brain come cold shock gloom fear harold would never write thus farewell long time stand motionless hold letter hand say aloud comfort comfort more comfort world never never again oh harold harold sink knee bed bury face cold hand sob sad bitter phase sorrow can woman s heart sorrow dry-eyed hope presently habit caution govern last day wake action bathe eye smooth hair lock letter enclosure little jewel-safe let wall come breakfast sense loss strong forget habit carry will voluntary effort faithfully work good even love eye aunt eye love keen suspicion new event come life alone room night stephen dare let thought run freely darkness mind begin work truly truly begin first step logical process study fact study must question find motive harold send letter own word say hand again say might comfort know letter safe could comfort get possession letter begin understand quick intuition old knowledge harold s character new knowledge leonard s help reconstruct cause interview admit leonard tell much would doubt refuse believe leonard would show proof letter ask meet would see now much possession letter might mean good god could harold think use engine force meet wish leonard already try mistrust found fear dead whole resent such monstrous proposition proof thank god proof blackmailer would stay close would keep letter harold recognition truth show act stretch arm darkness whisper pleadingly forgive harold harold setting sun lie red rim western sea could hear perhaps god harold s motive basest must noble would man s noble motive such circumstance surely self-sacrifice could doubt harold s earnestness tell love here stephen cover face moment rapture gloom follow dark night pursue thought would come later understand little poor mortal know verity thing blind thing thrust eye understand more moment ecstasy reasoning preceded follow reasoning really love tell wherein self-sacrifice reproach come suit hotfoot knowledge shameful proffer man refusal could blind see shameful aspect impulsive act surely think must see must think time dinner see leonard breakfast see see instant burst whole splendid truth hold expression long love wait time maturity might enable understand truly judge wisely wait grief loss father become story past wait god know man s mind see obstacle love speak benefit idea benefit wish meet desire manifest man love way cover face hand whilst groan aloud make answer own query perfect negative save evil marry leonard case repent harshness later yield woo fierce movement whole body throw clothes bed shameful recollection roll mark measure self-disdain alternative seem remote far-fetched noble woman would could regard shamefaced way put matter questioningly meekness root deep know here depth humility come noble thought noble thought noble truth darkness night inky gloom own soul come think ray truth whilst show own shrivelled unworthiness make man dishonour insult bad death stand noble relief instant guess realise harold s unselfish nobility purpose supreme effort constant love know humiliation must suffer leonard s hand place even rejection might solace wounded spirit pride here last truth know very marrow bone time move think think noble gentleman use sake even pent-up passion sake also suppress long light restore eye justified fully man always trust own shame wrongdoing peril surround time forget glory seem rest whilst sleep chapter xx confidences miss rowly receive bulky letter morning s post open allow rest plate breakfast time take own sitting-room stephen appear take notice know quite london aunt ask pay leonard s bill also know old lady purpose reticence wait learn patient day miss rowly say day third-morning receive letter read enlighten manner begin perusal set brow frowning nod head smile put letter envelope place little bag always carry say stephen wonder wait night stephen s maid leave come gentle tap door instant door open tap warning request measure prepare stephen surprised see aunt dressing-gown many long day visit niece s room night close door say want talk dearest think would good could possible interruption here little break voice could hardly summon courage daylight stop stopping tell own story instant stephen s arm s protective instinct awake distress woman love old lady take comfort warmth embrace hold tight whilst bill dear come sit put candle want read auntie dear say gravely old lady pause speak certain timidity pay least can perhaps read letter solicitor dear madam accordance instruction pay account mention schedule enclose place convenience three column original amount account amount discount able arrange amount pay regret unable carry wish regard item enumerate schedule b enclose assure power find gentleman name address therein give mark debt honour list hand able obtain reply letter send clerk first address london oxford clerk use such inquiry could find trace gentleman indeed existence come conclusion must error regard name b address c such person exist would very unlikely such error could occur case can conclude such person may hazard opinion possible debt young man call debts honour debtor possibly creditor may wish name mention such case fictitious name address may substitute real further inquiry institute would suggest ascertain exact name address debtor prefer would see gentleman behalf learning name address can keep person firm confidential clerk might prefer appointment such behalf may care make already send receipted account creditor direct viz received miss laetitia rowly full settlement date account mr leonard everard sum etc etc also direct duplicate receipt sum-total case make received full settlement date account etc etc duplicate receipt pin account easily detachable regard finance carry order etc hurry reading sum amount nine hundred pound sterling seven hundred pound sterling lodge account miss stephen norman norcester branch bank repayment money advance write instruction exhaust sum etc fold letter schedule lay bundle account table stephen pause feel necessary collect speaking auntie dear will let see letter oh dear dear auntie n't think mistrust ask love want love more possible miss rowly hand letter rise arm chair stand table get good light candle could get sit read slowly carefully end fold letter hand aunt come seat edge chair put arm companion s neck look straight eye elder woman grow embarrass scrutiny colour smile deprecatory way say n't look darling n't shake head right tell reason say would trust think auntie pay more little fortune know figure father uncle tell old woman hold arm say come here dear sit knee use child will whisper stephen sprang seat throw loving arm few second two clasp tight s heart rock gently fro elder kiss young kiss impulsively return stroke beautiful bright hair wrinkled hand say admiringly lovely hair dear stephen hold closer wait dear love know auntie never else life true dear right now must listen speak keep thought word may follow thought can own thinking own talk too shall listen long ll good dear right appear pay debt young man relation will know never close now hurry fear interruption stephen feel clasp tighten never can tell will happen life world full scandal can too careful give scandalmonger exercise wicked spite n't trust young man bad very much mistaken dear come close can see secret use distress pause clasp grow closer still stephen s head sink breast know say foolish knowledge know dear matter foolish may wrong thing god know apt wrong thing foolish good such race father mother upbringing truth purity would save wrong know dear know good god think dower dower god god give ten talent guard know will faithful trust solemn ring voce word speak young girl s heart love confidence demand return least relief certain acquiescence possible note pain tensity string stephen lift head proudly honestly cheek scarlet say consciousness integrity speak directly soul soul right dear very foolish very very foolish could call wrong ask need tell outrage convention foolish base such foolish misconception spring such over-weening arrogant self-opinion deserve bitter punishment will come come now cause blackness ca n't realise will tell can speak wrong eye god man old woman say word word need already express belief stephen feel relief glad pressure finger-tip voice less strained tense miss rowly need money dear here woman especially age can need room even charity good people help hardly require dear know know emphasise word stroke beautiful hair own poor few look life will suffer darling think stephen fairly climb say look brave old eye help god darling shall never want silence time miss rowly s voice again would world know young maiden lady pay debt vicious young man make matter pay old woman same maid wife widow really dear see money might could spend keep harm need harm auntie perhaps dear hope heart fear young man just fancy threaten own house very presence oh dear mean threaten anyhow could exactly understand drive could see drive mean course mean enough surely man beg woman threaten ach think dear checkmate time line proof friendliness house point dear little plan head will tend show even case may try annoy look here mean little play-acting will astonish can tell n't frighten house altogether wo n't talk will understand see eye twinkle mouth shut loud snap speak few minute repose glimpse heaven stephen s ache heart speak again else trouble more even say would tell able speak speak now oh dear heart close to-night life will never will listen great sympathy will deal more tenderly fault may tell dear dear whisper pause realise depth girl s emotion convulsive struggle keep check tortured girl seem yield slip inertly grasp kneel lay head motherly lap sob miss rowly keep stroke hair silence presently girl look pang aunt see eye dry pain say sob child cry oh dear hurt can cry bitter sobbing break again still ala tear crouch low still enclose aunt s waist outstretched arm hide head breast say oh auntie send harold dear say old lady astonish think world trust much harold true trust much mistake say blind fury time say thing think father s daughter never could say never think even oh auntie drive horrible thing could say would wind act way see now most noble knightly man could act dear father love honour trust son real son mock sop send such fierce bitter pain poor face ashen grey woe eye shall make woe mine shall see mind wake sleep true friend most faithful most tender most strong most unselfish oh auntie auntie just turn bow could n't else way speak now shall never see again young girl s eye ware still dry old woman s wet few minute keep softly stroke bow heat sobbing grow less less die girl lie still collapse abandonment dry-eyed grief rise take dressing-gown say tenderly let stay to-night dear sleep arm long grief could bear stephen lie love arm own young breast ceased heaving breathe softly dawn sleep bosom love chapter xxi duty courtesy leonard get tired wait receive summons normanstand impatience ill please summons come shape polite note miss rowly ask come afternoon tea-time expect hear stephen damn old woman d think work whole show turn little five o'clock spruce dapper dress groom usual show blue drawing-room miss rowly sit rise enter come room greet think effusively actually wince call dear boy butler order tea serve bring say butler tell mannerly bring large thick envelope table room marked l.e presently elderly maid hand envelope withdraw tea open envelope take number folio look carefully hold lap say quietly will find write material table ready now hand receipt eye glisten good news event debt pay rapid flash thought come conclusion debt actually pay need civil old lady feel could rude actual possession receipt could afford unpleasantness still come lower interview father could look satisfactorily assurance actual document safe miss rowly own way read mind face lorgnon seem follow expression searchlight remember former interview best make mind acquiesce time table sit take pen turn miss rowly say shall write answer calmly date say receive miss laetitia rowly receipt following amount various firm hereunder enumerate proceed read write repeat write add same total amount debt kindly pay pause here ask n't think stephen miss norman correct catch sight lorgnon pay good lord man answer matter pay long pay n't ask pay obstinately pause old lady distinctly sarcastic smile say seem young man particular thing begin just little bit particular make debt way pay would little less trouble expense debt pay ca n't unpay course can repay money amount four thousand three hundred seventeen pound twelve shilling sixpence pay penny own pocket ca n't pay perhaps father would last shot tell writing kindly pay continue same even voice remembrance mother acquaintance now sign hand read carefully fold put pocket stand rise also move door offer shake hand say see miss norman afraid will wait heply regis lady heply s ball will remain few day good afternoon tone last two word speak seem ear crow victor cock-fight room thought strike feel deserve punishment personal rudeness pay fortune account give thanks even offer usual courtesy say good-bye intend silent subject allow discover later now say after-thought way pay item put debt honour remember give actual name address question come involuntarily persecuting lorgnon rise again bogus address name debt honour good afternoon flaming free debt money debt debt financial magnitude exemplify grinding tooth breakfast morning say father way say wish speak sir tone voice call antagonism pay debt good now necessary call attention remember day hand please epistle messrs cavendish cecil certainly sir did n't send telegram write certainly courteous letter money-lender thank exertion secure settlement claim say accordance request telegram hold proceeding day name quite remember send telegram letter loss excellent postmaster request would verify send telegram london courteously look file ready transference g.p.o show form handwriting pause long leonard presently say sign jasper everard jasper everard name send son christen remember rightly leonard cold acrid manner make son feel february wind blow think need much trouble learn avoid confuse name really dissimilar explanation offer error let call bright thought strike leonard sir say put name write think courteous elder man wince expect excuse speaking same calm way tone more acrid good course courteous quite think will future let look own courtesy regard signature rate see dear boy signature queer sort thing judge jury apt take poor view courtesy convention regard man write own name want tell see signature make new will see estate entail think right see such final matter justice make certain provision sure will approve indeed assure payment debt feel justified action may say inter alia congratulate extent resource excellence friendship confess amount bring notice large more especially proportion value estate day inherit course inherit day dear boy son would hardly hardly courteous leave put clause will effect trustee s pay debt accruing can prove hand estate remainder sale settlement claim s now run boy important work day return heply regis stephen walk wood think hear slight rustling leaf way look expect see leafy path quite clear suspicion confirm secretly follow short process exclusion point personality tramps poacher unknown normanstand else could think motive follow such way must leonard everard turn walk rapidly opposite direction would bring house leonard declare presence else lose opportunity private interview seek see say salutation follow want see alone could get account infernal old woman stephen s face grow hard account ask dangerous politeness miss rowly aunt n't think mr everard say icily least unpardonable rudeness speak way woman love world sorry say offhand way young day apologise fact angry would n't let see let see say amaze mean n't able see alone meet caester hill see alone ask still amazement surely can say say aunt unwisdom instant later blame blurt old girl think presence necessary ask meet hill see angry want test try would venture get dangerous must know measure fear fall trap debt pay fear remove hectoring side man arouse antagonist woman already life many unpleasant scene woman new experience woman own indiscretion put whip hand necessary secure own way god mean use last day make more desirable possession eye vastness estate take hold father s remorseless intention regard will would keep very limited fund leave eventually pauper forestall inheritance desire wealth grow daily now main force bring here to-day now add personal desire presence evoke stephen time beautiful never look more lovely day meet hilltop time seem long grow woman subtle inconceivable charm complete womanhood reaction terrible fear depression come strong brilliant youth manifest step springy eye bright glow fine health accentuate militant humour present moment seem light beautiful skin desirable very desirable leonard feel pulse quicken blood leap look even prejudice red hair change hungry admiration leonard feel first moment know woman relation man moment man assert love see self-assertion answer question day ask marry oh fool leap such chance take arm kiss show much love will come kissing still come oh stephen n't see love wo n't tell love still darling sprang arm extend clasp stop voice rang trumpet mean submit physical violence present state feeling embrace would desecration now odious positively loathe uplifted hand flash eye stop stricken stone instant know safe woman s quickness apprehension resolve make mind course pursue calm voice say quietly mr everard follow secret permission can talk here alone absolutely refuse now time especial say will find home noon to-morrow remember ask come simply yield pressure importunity remember also authorise way resume conversation fact forbid come house must control wish stately bow imperious distance inflame more look take way home agitated inwardly fast beating heart chapter xxii fix bounds leonard come normanstand forenoon considerable mental disturbance first place seriously love stephen love disturbing influence leonard s love flesh such power present disturb would later power torture again disturb fear lose stephen able gain first leave path hilltop interview day look possession option acceptance circumstance seem compelling asset seem dwindle now begin despair altogether cold heart highly string apprehension show blue drawing-room stephen come alone close door shake hand sit writing-table window point sit ottoman little distance moment sit realise disadvantage close could get close manifest intention want closer purpose suit own pleasure proximity stephen begin multiply love think to-day look warm radiant beauty touch sense unattainable desire could notice passion eye instinctively eye wander silver gong place table reach more glow more icily calm sit silence begin grow oppressive wait determine first speak recognise helplessness silence begin huskily come here to-day hope would listen answer give conventional smile helpful listen can tell sorry accept offer know come day love interrupt calm voice uplifted hand never say surely could say such thing certainly n't remember leonard puzzle certainly make think ask marry n't answer come calmly low voice n't love ask marry nature more less satisfied put oppose proportionally wrong now exultation put poser manifest tone brace stephen cope difficult painful situation calm seemingly genial frankness answer smilingly know puzzle moment word appear stupefy leonard view matter occur now puzzle make angry mean say ask hotly ask man marry n't even love exactly mean assure much puzzle come conclusion must vanity suppose want dominate somebody weak range thank genuinely angry time wholesome fear consequence would use strong language n't see weak somehow set guard want know more ask else harold wolf string already name come sword heart bitter comment brace further caution voice seem sound indeed may ask come know voice seem cold sneer lose temper still simply tell please ill turn harold forget savage clutch throat never would stephen s sense alert see opportunity learn same cold voice suppose please confidence cause refusal offer marriage circumstance thoughtfully courteously remind somehow seem good import leonard could show intention marry antecedent harold s confidence might still old affection could believe still exist experience woman show love outlive anger same hot cold world never say word threaten kill great brute learn indeed same voice may ask cause such sanguinary intention know marry speak feel betray hastily hope might escape notice know love oh stephen n't know now ca n't see love want wife threaten kill mere jealousy still fear life will necessary arrest leonard chagrin ignore love-suit self-engrossment answer sulkily m afraid believe bolt call house yesterday servant say n't hear word stephen s heart sink low low dread say steady voice could muster bolted ha altogether oh ll come right time s give jolly good living here bolt threaten kill give reason too much talk harold make angry answer offhand way oh n't know n't care now say stephen ascertain want know want speak word fall leonard cold douche here talk love ignore whole thing ask want talk queer girl n't seem attend fellow say here tell love ask marry n't seem even hear answer quite sweetly smile superiority madden subject bar mean barred tell yesterday stephen cry quickly alarm earnestness capable uniting strengthening ca n't understand love heart beautiful beautiful feel now reality say torrent word leave opening objection sweep merely verbal obstacle listen content measure long sit distance arrange come fear personal violence satisfaction now hear refuse plead vain more sincere eloquence large satisfaction pity now know fool stephen chance day hilltop feel feel now feel moment would cold would take arm hold close kiss again again again oh darling love love love hold arm imploringly wo n't love wo n't stop paralyse angry amazement laugh grow purple face hand still outstretched few second seem hour forgive say polite tone suddenly grow grave really look funny sit quietly speak such way could n't help really must forgive remember tell subject bar know really blame leonard furious manage say drop arm love may now icily too late love never love course accept offer marriage never know matter great shame humiliation come sense honourably keep part tacit compact enter make terrible mistake can tell rejoiced thankful take mistake such way course give credit think nice sort thing tell man interrupt cynical frankness oh want hurt unnecessarily wish possible misconception matter now discover error likely fall again may error tell now again love love never will never can love here idea strike leonard blurt think mean brow pucker real wonder time false hope raise mind love very act propose make love now love can live genuine agitation start sight hand lay gong arrest laugh say think privilege change s mind female prerogative already make reparation wrong may put fairly suggestion own treat woman damn observe gracefully annoy s own silly word come boomerang fashion make mind pay debt exasperate say brutally thanks put patronage lecturing eyeglass infernal old woman n't intend stephen stand hand gong mr everard remember drawing-room speaking dear respect aunt shall detain longer sit say surlily beg pardon forget make wild chew end moustache angrily resume seat take hand gong further pause continue quite right miss rowly pay debt first promise pleasure speech manner think good such act woman position man might make public create quite wrong impression mind many friend snort leonard ignore pay money own fortune indeed must say seem treat much gratitude say put thing shall answer frankly manifest several time manner mistaking word deed intention levy blackmail use knowledge ridiculous unmaidenly act can despise deplore condemn act more yield single point necessary ready face odium public knowledge might produce intend way compensation false hope raise act now aunt behalf matter more creditor receive money make complaint injury feeling account now think whole matter quietness will know ready time face necessary unpleasant publicity able estimate damage would expose seem would come pretty badly affair entirely rest think know woman would regard dare say know man would look leonard know already man know take knowledge reassure jade infernal devilish cruel smooth-tongued jade stand bespoke stand too stand watch hand gong pause couple second say gravely thing wish say mean understand clearly mean must come again ground special permission shall allow liberty take restrict need time come house come ceremonious fashion avenue use can always speak public socially most friendly manner shall hope able speak must never transgress ordinary rule decorum shall take own protection course know now willing blot past must whole past wipe stand face look clear-cut aquiline face steady eye resolute mouth carriage masterly self possessed poise see further hope love fear devil hiss strike gong aunt enter room oh auntie mr everard finish business servant enter miss rowly mr everard would carriage way add turn friendly way afterthought will stay mr everard take lunch aunt mope lately sure presence would cheer stay mr everard add miss rowly placidly would make pleasant hour leonard great effort say conventional politeness thanks awfully promise father home lunch withdraw door servant hold open fill anger despair sad fierce overmaster desire love call clever proud imperious beauty outmatch crush beautiful red head first despised henceforth blaze dream chapter xxiii man scoriac harold wolf now john robinson keep aloof make acquaintance try table lady gentleman now again make polite remark answer equal politeness could willingly offend manner repel kindly overture acquaintance full length acquaintanceship gradually feel practically alone just wish sit day silent alone else walk great deck run stem stern still always alone second-class steerage passenger scoriac deck restraint ample room individual solitude traveller sociable lot general feeling friendliness abroad first four day journey ideally fine life joy great ship bilge keel steady rock passenger american family consist andrew stonehouse great ironmaster contractor wife little daughter stonehouse remarkable man way typical product anglo-saxon american condition start young manhood good education chief own industry take advantage full such opportunity life afford unremitting work thirty achieve great fortune entirely invest involve business colossal plant disposal aid fine character win honesty good work able ten year pile fortune vast even nation multi-millionaires scatter freely marry wisely happily child come crown happiness pair love good many year come hope issue pass little daughter come naturally child idolise parent thereafter step take eye good rigour winter heat summer tell child way more hardy parent never feel whirl place more promising condition health happiness doctor hint ocean voyage winter italy would good too duly undertake now child perfect health family return weather get too hot spend summer chalet great pine slope mount ranier board mr mrs stonehouse proffer traveller civility sad lonely young man show thanks gracious courtesy friendship case advance stonehouses way chagrin life too happy too full take needless offence respect young man s manifest desire privacy concern matter rest suit child pearl sweet little thing real blue-eyed golden-haired little fairy full loving-kindness mother-instinct even six woman-child can mother theoretically huge lonely sad silent young man insist friendship insist shamelessly natural inclination innocence rise high shame even half-hearted protest mother love see child happy deter second occasion pearl s seek persist harold could remonstrate mother turn ease gentle lady happiness child more less stake mrs stonehouse would say darling must careful annoy gentleman pearl would turn rosy all-commanding face answer mother want play must play mother would look would say quickly genuine heartiness too oh please madam let play come pearl shall ride cock-horse market way gentleman ride child would spring knee cry delight game begin presence child loving way unutterably sweet harold pleasure always follow pain rend think little now time seem long child never relax effort please long hour sea voyage friendship man grow grow big strong most lovely thing board ship suffice child manifestly love trust all-in-all weary desolate heart fifth day weather begin change wave grow more more mountainous day wear ship advance west even great bulk weight ship ordinarily drive sea pitch roll proof wave gigantic wind grow fiercer fiercer come roar squall south-west most board alarm great wave dreadful see sound wind trumpet-call fear sick stay cabin rest find interest pleasure deck latter stonehouses old traveller even pearl already more sea-voyages fall most people life harold storm seem come quite naturally pace deck ship-master fortunate passenger most period voyage get sea leg walk slippery deck seem heave rolling vessel throw slope would impossible pearl most child pretty sure-footed hold fast harold s hand manage move ceaselessly absolutely refuse else mother say sit still answer mother quite safe man man name give harold always now speak good many turn harold captain s permission take bridge show look dodger wind hurt eye come welcome beef-tea hour come deck cheer warm hot soup pearl harold shelter charthouse good many look wild sea harold wild turmoil wind sea usually lift spirit sad feel lonely wretched suffer recoil little friend s charming presence pearl come deck again look see child see opening new game avoid father mother also stand shelter charthouse run weather side call loud boo attract harold s attention run few second later scoriac put nose coming wave just angle make full exercise opposing force great wave seem strike ship port quarter giant hammer instant stand still trembling top wave seem leap deluge wind take fly water throw high volume broken spray sweep deck rigging high top funnel child see mass water come shriek fly port side charthouse just turn open space funnel vessel roll starboard same moment come puff wind great violence child call simulated real fear fly slope gale take instant whirl touch mother rail sea mrs stonehouse shriek spring forward follow child hold strong arm husband slip sloping deck fall scupper chorus scream woman present harold instinctive understanding danger encounter seize red tam-o'-shanter head young girl stand exclamation surprise drown fearful cry man overboard rush rail see harold emerge water pull red cap head swim desperately child golden hair spread rise wave instant pearl s swept overboard might see splendid discipline well-ordered ship man post man knowledge duty first officer call quartermaster wheel voice cut gale trumpet hard port hard stern great ship swing port time clear float child whirling screw would cut piece instant officer tear engine-room signal starboard engine full speed astern run lifebuoy hang starboard end bridge hurl sea fall attached rope drag signal soon reach water burst smoke flame signal day night couple second work electric switch syren scream quickly twice thrice dread sound mean man overboard draw post man ship wake sleep captain now bridge command first officer freed duty run emergency boat swing davit port side time number second scoriac turn hard starboard make great figure eight quicker turn great sea monster stop mid career aim captain such case bring weather side float buoy launch boat deck anguish child s parent pitiable close rail husband s arm hold tight distressed mother lean always move point ship child ship pass become more difficult see head great distance seem quite close just great wave hide farther trough pass mother scream s sinking s sink oh god oh god fall knee horrify eye set face ashen grey look rail instant eye see man s figure rise water begin diva hush seem deadly onlooker fear draw breath mother s heart leap cry ring again two head rise waste sea oh thank god thank god single instant hide face hand fierce hurrah board hush expectation comment break forth most passenger time get glass kind see s put cap child s head s cool fancy think red cap such time ay could see cap might could n't see else look old sailor standing boat s raisin water s keep body spindrift squall pass would choke wind n't know guard s right little maid safe wi oh bless bless word say mother turn moment second officer run bridge touch mr stonehouse shoulder captain ask tell sir mrs stonehouse come bridge ll see hurry mother again peer fix eye captain try comfort lay strong hand shoulder say take comfort ma'am hand god mortal man can safe gallant young giant could man ship look protect know can wait get save man n't know much swimming would try reach lifebuoy would choke two spindrift try mind take red cap help see s fine lad gallant lad chapter xxiv deeps presently captain hand mrs stonehouse pair binoculars instant look hand continue gaze two head appear appear crest wave pin-head captain say father mother s eye mother s eye father understand ship sweep rescue funnel send huge volume smoke gale beat sea leeward excitement grow tenser tenser men dare hardly breathe woman weep clasp hand convulsively pray emergency boat man sit statue oar upright ready instant use officer stand fall hand ready lower opposite lifebuoy furlong harold pearl captain give signal stop second late full speed astern ready man steady come wave slip ship begin rise side officer free fall boat sink softly lifting sea instantly oar strike water man bend cheer rang harold pearl hear man turn head moment saw ship close hand gradually drift weather side raise child arm say now pearl wave hand mother say hurrah child fire fresh hope wave tiny hand cry hurrah hurrah sound could reach mother s ear see heart leap too wave hand utter sound sweet high voice child creep water ear man boat seem fire arm renewed strength few more stroke bring close harold last effort raise child arm boat drive boatswain lean bow grab child sweep strong arm take boat bow oarsman catch harold wrist way boat take moment water man pull oar boat stoop catch collar cling fast few second more haul abroad wild cheer scoriac come sweep wind boat s head turn ship oar bent again work come soon shelter get close enough rope throw catch make fast come bowline seaman hold ready rail low deck seize boatswain place armpit stand child arm make ready pull pearl hold arm harold cry fear let man take want man say quietly frighten dear can good can cling quietly seaman hold face press close shoulder man pull rope keep possible side vessel boatswain fend foot few second seize eager hand pull rail tenderly hold guard child instant arm mother throw knee press close loving heart child put little arm neck clung look see grey pallor face even great joy could moment efface stroke say poor mother poor mother now make wet feel father s hand head turn leap arm hold close harold ascend come regular tempest cheer seaman join passenger officer lead captain wave cap bridge join paean boat cast loose instant engine bell tinkle full speed ahead mrs stonehouse eye child harold leap rail rush instinctively make way fling arm kiss could stop sink knee foot take hand kiss harold embarrass thinking try take hand cling tight cry save child harold gentleman kindly say word rise still hold hand say quietly n't cry too happy service man board would same first mr stonehouse come say grasp harold s hand hard finger ache can thank would man will understand god good good child mother turn pearl now hold close mother s hand sprang hold arm raise kiss place mother s arm break recollection danger sweep oh mother mother cry long low wail touch hearer heart s core hot blanket ready come moment lose ll see man attend mother hold arm steady two seaman slip wet slippery deck take child harold take set man rub glow pour hot brandy water use force superabundance friendly ministration remainder day sort solemn gladness rule scoriac stonehouse family remain suite content glad thankfulness pearl lie cover sofa sleep effect excitement immersion result potation doctor force harold simply shy object publicity feel fate remain cabin trumpet blow dinner call chapter xxv little child shall lead dinner harold cabin lock lie sofa gloom great sorrow heavy reaction excitement morning come recall gentle tapping unlocking open door see mr stonehouse say trouble voice come account little child stop break voice harold intent set mind ease stave further expression gratitude reply oh pray n't say too glad privilege service trust dear little girl bad adventure here say father quickly wife loth trouble poor little thing work paroxysm fright call try vain comfort reassure will satisfy keep call man come help loth put further strain to-day would come harold already passage speak course m come can way help pleasure duty turning father add indeed very sweet good child shall never forget bear whilst wait aid come must tell mother say father much move come close stonehouses suite room hear pearl s voice rise pitiful note fear man oh man n't come can save want man door open see give shriek delight spring arm mother fairly leap harold s arm outstretched receive cling kiss again again rub little hand face prove real dream sigh lay head breast reaction sleep come gesture silence harold sit hold child arm mother lay thick shawl sit close harold mr stonehouse stand quiet doorway child s nurse peer anxiously shoulder little think asleep harold rise begin place gently bunk moment wake scream fright eye terrible cling moan cry sob n't leave n't leave n't leave harold much move hold little thing tight strong arm say darling sha n't leave look eye dear will promise will happy wo n't look quickly face kiss lovingly rest head sleepily time breast say m afraid now m stay man presently mrs stonehouse think way mean comfort strange man good child say will sleep mother to-night darling mr man say appealing look apology harold man will stay asleep interrupt fretfully argumentatively settled air content m sleep man dear mother expostulate man will want sleep too right mother can sleep too ll very good lie quite quiet oh mother ca n't sleep arm m afraid re sea will get cling close harold tighten arm neck will mind ask mrs stonehouse timidly harold see acquiescence face add burst tearful gratitude oh good hush harold say quietly say pearl cheerful matter of-fact way carry conviction child s mind now darling time good little girl asleep especially interesting day wait here put pyjama ll come mother father shall come see nicely tuck n't long child anxiously call hurry even trust can doubt few minute harold pyjama slipper dressing gown pearl already wrap warm shawl mother hold arm harold lift stonehouses suite room close top companion way harold s stateroom saloon deck little procession much man s concern run gauntlet thong passenger bad weather keep indoors come day cabin carry child rush woman make much little girl very kind troublesome interest natural enough harold stop whilst pet little thing little procession follow mr mrs stonehouse come last nurse manifest phase anxiety hen see foster duckling waddle pond harold bunk little maid bring cabin dark save gleam nightlight careful mother place sight basin foot bunk harold lie long time negative state such possible thought concern presently become conscious movement child arm shudder movement sort smothered groan little thing live again sleep peril fear day instinctively put hand feel sigh clasp arm neck peaceful look lay head breast even gate sleep instinct recognise realise protection trust little child bring man nobler self again come love know now never lose little child see grow full womanhood image must dwell heart heart evermore long night s sleep quite restore pearl wake fairly early recurrence fear first lie still fear would wake man find awake sleep wink night kiss scramble bed still early morning early hour rule shipland harold rang steward man come tell tell mr stonehouse child awake delight find child unfrightened look port unbounded chapter xxvi noble offer day harold pass unutterable gloom reaction strong woe bitter remembrance past desolation future unceasingly dusk evening wander favourite spot cable-tank top aft wheelhouse here alone loneliness add advantage isolate elevation could see approach day captain notice habit rig canvas dodger rail weather side sit coil hawser tank secluded shelter peaceful corner thought run freely sympathy turmoil wind wave unfair single such misery gleam hope comfort leave miserable life hear word stephen dreadful word shatter instant cherished hope life too remember tone look scorn horrible truth convey inmost soul accept truth stephen s soul frame stephen s lip send forth position screen see approach figure mr stonehouse astonished see head rise edge tank climb straight jacob s ladder wheelhouse elder man pause see say apologetic way will forgive intrude privacy want speak alone see come here think would good opportunity harold rise speak mean place common property same honour seek poor fellow wish genial effort strange formality expression word elder man understand say hurry forward sink pray n't stir cosy corner n't believe moment such peace ship again bitterness harold s heart break sudden word hope soul board could wish such evil old man say lay hand softly s shoulder god help poor boy such pain heart mr stonehouse look sea last turn face again speak feel intrude earnestly ask forgive think year age mine feeling great obligation owe will plead excuse would say sir suppose must permission may wish sir can least hear old man bow could notice great grief bearing thing can tell datum wish come conclusion leave native land here harold waken amazement readiness secret divine say quickly exclamation interrogation earth know companion take query answer sir age strength life joy sad companionship pleasure prefer solitude brave unselfish know reason thank god know kindly tolerant apparent bearing little child morning goodness last night remembrance mother will bear grave now live year trouble own heart happiness late year make dim gratitude sad bring bow harold wish avoid speaking sorrow say quite right sorrow turn home let rest companion bow gravely take begin life afresh new country such case proposition make large business business large unable manage intend arrive home would set find partner man want ordinary man must brain strength daring pause harold feel come realise jump conclusion would take grant man seek wait mr stonehouse brain prepare take existence such own judgment read man aspect specially life man think brain satisfied proof proof quality pause again harold say continue manner ill ease difficulty make proposal man want difficult talk business man great obligation owe might take friendly overture ill thing say harold say heart warm kindly old man wish spare pain even could accept proposition could n't take ill awful bounder think think much sir say harold pause thank earnestly honestly impossible oh dear sir say chagrin surprised think again really worth think matter ultimate decision may harold shake head long silence old man wish give companion time think indeed think harold weigh proposition mind harold think good could make absolute refusal inoffensive must feel give reason thought bent much truth could safely give endanger secret speak last general term can ask sir bear believe very truly sincerely grateful trust fact can anywhere people course understand speak confidence alone none absolutely say mr stonehouse gravely harold must alone can bear see people ship necessary way solitude can anywhere people pardon n't wish unduly inquisitive word fail understand harold great difficulty common courtesy alone forbid leave matter addition magnificently generous offer make way accident throw such close intimacy pearl s family require least fairly frank last sort cold desperation say can meet happen can make right can lose wildest grim wilderness world fight pain shame long silence old man s voice come clear sweet music shelter storm perhaps time may mend thing god very good harold answer bitterness heart feel word laden anger feel see way alter can mend thing farthest point evil come can wipe past again silence again strong gentle voice god can much oh dear young friend such friend mine think god can here end turn head could keep groan old man s voice vibrate earnest conviction speak young strong brave heart noble can think quickly moment peril brain sound alert now may ask favour much will listen interruption permission say ask deny interrupt listen may ask mean much feel smile speak mr stonehouse short pause arrange thought speak let tell begin life fair education such american boy get good mother get idea honest good thing strenuous father could learn application work use exercise such power start thing prosper man know trust come offer share enterprise thus command capital could use able undertake great work carry fortune keep grow grow get wealthy find new large more productive use money work can say god never willingly wrong man proud able say name stand good wherever use may seem egotistical say such thing may seem bad taste speak motive want understand outset own country wherever know own work name strength pause harold sit still know such man would could speak such way strong motive learn motive wait water make headway could awful sea little child s life hang balance anguish wife s heart nearly tear heart two say son wish mean mean now come faults past forget past will try wipe much may restore wrong-doing take name own will protect result give opportunity find place again bad heart know base motive few spotless fact will show god will opposite shall confide none strong brave man may win lose let call name hold son heart will joy pleasure decline year speak harold s thought s first follow wonderment gradually noble purpose unfolded base misconception misdoing speak stricken dumb first realisation intend could speak try end regain thought voice still wonderment realise long pause old man complete suggestion speak understand aright offer name offer share honour again understand take commit crime infer say sadness desire shun kind crime fault need expiation honour sir honour proud look old man s eye say quietly desire desire share take least valuable possession such give make life sweet would unbearable child come wife old pass youth strength courage barter moment child quiver life death would cheerfully purchase sir give soul can say now gratitude barter surely allow father show gratitude life child great-hearted generosity touch harold quick could hardly speak few minute instinctively grasp old man s hand say overwhelm such noble trust generosity show demand return trust must think will remain here let return little rise quickly slip iron ladder pass darkness mist fly spray chapter xxvii age s wisdom harold fro deserted deck course pursue open aware noble minded old man offer fortune great fortune part world would refuse refusal gently believe very wrong still offer share name honour such confidence demand full confidence return unwritten law govern man bring require shape confidence take must first disabuse new friend s mind criminal unworthy cause sake own name dead father would suggest real cause would trust mr stonehouse s honour secrecy worthy trust would course give name clue would put thing generally way could understand mind make want finish matter turn wheelhouse climb ladder again sit shelter companion become aware become wet spray old man wish help embarrassment say harold begin straightforward habit life stand now let say first sir will know give pleasure old man extend hand hope acceptance seem harold lay hand instant raise say wait good nobly generous wish feel owe certain confidence concern alone will ask keep secret two tell even wife will hold secret sacred even wife first secret shall keep first let say know will rejoice leave home country crime commit offence god man law thank god free such always try live uprightly here burst pain overcame dry sob add make terrible unfairness old man lay kindly hand shoulder keep few moment poor boy poor boy say harold shake dislodge bitter thought master lady very much throw contact child father father s friend friend too god know die breath give sanction marry daughter care way wish wait old enough choose leave free several year young very old heart understand say private none know none know even moment tell such thing pause say believe value confidence word harold feel already good effect able speak pent-up trouble already freedom nightmare loneliness own thought seem free very soul honestly keep wish god man love woman honour worship could more scrupulously careful leave free hold know will know love love nerve fibre heart life friend believe love trust come day find chance great trouble threaten wrong perhaps foolish harmlessly foolish know stop suddenly fear might say overmuch stephen s side affair come aid mean good single-minded man can misunderstand word meaning very coming say thing can unsaid thing matter fix could explain listen say thing believe could say thing think could think dare say right way suppose bungle desire unselfish say come new light anyhow statement such feel could remain very presence must trouble hereafter come place hope none side grave love still more honour worship still will must content forego own happiness feel danger must unhappiness even fact object wrath add woe worst thought memory turn overcome hide face hand old man sit still know such moment silence good form sympathy heart glow wisdom year tell hear absolute bar friend s ultimate happiness rejoice dear boy tell own conduct would make difference would mean hard longer climb place hold really seem hopeless think believe dear young friend now son heart will bright day pause moment master quiet voice think wise solitude danger thing little reality will find true perspective thing worthy will appear constant majesty stand lay again hand young man s shoulder say recognise wife little girl would wish know must keep purpose fight trouble alone man scotch proverb say must dree own weird shall must ask promise trust come will make glad see remember say hold good long shall live harold could reply slip ladder rest voyage exception occasion allude subject again word implication harold grateful night fire island sight harold bow great ship look eye gleam hope come darkness mr stonehouse hear footstep know instinct courtesy know friend would intrude solitude purpose turn meet american stand say studiously avoid look companion last night shall may thing would say say sir say harold heartily could sure mean rate shall grateful will grateful think answer gravely come loneliness solitude will believe think worth grateful n't mean will grateful thing speak wisdom many year time life knowledge can come observation may poor boy come pain think correct will even time grateful pain leave such golden residuum pause harold grow interested old man s manner presage truth least believe young man listen first ear speak heart listen too young man apt think somewhat wrongly woman love respect apt think such woman different clay nay compact clay faultless flawless material almighty keep such fine work middle age man scamp learn bad side knowledge young realise woman human being may know may misjudge young lady make sufficient allowance youth nature even circumstance speak tell deep grief trouble may unnerve distort view arouse passion tinge jaundice concern humiliation destroy time normal self know long may bitter memory even may speaking very word send wide world hide man think wake sleep position honour confidence hour conviction strengthen way situation send man solitude heart hopeless full pain leave perhaps great pain complete sense innocence present way time thought may idea wish powerless know thought matter may guess know reach matter complete penitence may oh dear young friend remember strong man woman woman passion weakness think poor boy will time opportunity god help judge wisely pause few second say abruptly good night move quickly time parting come pearl inconsolable know reason man wish persistent petition harold come father mother induce mrs stonehouse would wish join time husband unable give hint betray confidence content try appease little daughter vague hope promise friend would join time scoriac warp pier tendency part passenger give harold sort public send-off become aware hurry gangway wait hand luggage get equipment new york clear pass ring custom officer most expeditious passenger collect baggage say good-bye stonehouses own cabin pearl much affect say good-bye heart warm last say impulsively n't cry darling spare shall come three year perhaps will write many post-office child easily satisfy trust make promise real thing acceptance beginning satisfaction week parting often fit deep depression such time tear always flow take note date never day think sigh man man wild alaska feeling day day hour hour chastening purify influence wilderness hot passion cool breath snowfield glacier moaning tortured spirit lose roar avalanche scream cyclone pale sorrow cold despair warm quicken fierce sunlight come suddenly stay long enough vitalise nature first step understanding man forget chapter xxviii lannoy two year much look world look forward stephen dower rare personal gift wealth position accord few hour waiting long year past time new startling incident christmas second year boer war reach climax evil news disaster disaster flash cable feel appal sacrifice exact god war day casually read times earl lannoy die london mansion learn never recover shock hearing two son nephew kill paragraph conclude death title pass distant relative new lord lannoy present india regiment th grey hussar colonel give matter more pass thought sad find whole family thus wipe blow early february receive telegram london solicitor say wish see important matter answer come tea-time mr copleston arrive old friend greet warmly little chilled answer seem unusual deference thank ladyship kindness raise eyebrow make comment learn silent surprise hand old gentleman tea say aunt choose remain think might wish see privately take may share secret rub hand genially reply present will sure delight again raise eyebrow again silence subject servant answer bell tell ask miss rowly would kindly join aunt laetitia solicitor old crony greeting most friendly old gentlewoman seat take cup tea mr copleston say stephen sort pomposity announce succession earldom lannoy stephen sit quite still know news true mr copleston would jest business subject too accurate lawyer make error matter fact fact seem touch indifferent few woman could hear such news thrill mr copleston seem loss miss rowly rise quietly kiss say simply god bless dear seat realise mr copleston expect acknowledgment stephen hold hand say quietly thank long pause add quietly now wo n't tell absolute ignorance n't understand burden first too many detail can come later give rough survey situation title countess lannoy come ancestor isobel third young daughter sixth earl messrs collinbrae jackson know firm act family communicate error follow most carefully descendant branch family think good communicate right inheritance dispute arrive independently same result messrs collinbrae jackson absolutely doubt claim will petition crown reference house lord committee privileges will admit right may offer congratulation lady lannoy acquisition way may say estate earldom first keep strict entail title lannoy recital stephen conscious sort bitter comment tendency good fortune too late too late seem whisper delight would father inherit harold natural joy seem vanish bubble break empty air aunt laetitia new title source pride joy great would case come many year long new honour stephen come regard right come too long delay miss rowly never lannoy indeed know personally county angleshire situate naturally anxious see new domain keep feeling conceal month elapsed stephen s right concede committee privileges impatience become manifest stephen say day teasing caress way sometimes wont auntie hurry lannoy will keep wo n't oh dear reply shake head can understand own reticence n't want seem greedy hurry new possession people come age s time waste feel would complete material happiness world-to-come remembrance darling new home stephen much touch say impulsively shall to-morrow auntie let to-day shall wait hour can help run bell hand cord say stephen dear would flurry start morrow will time enough will give time send word will prepare come often look to-morrow never come often find looked-for rosy tint none gloom-laden grey present morrow s sun high heaven stephen hurriedly summon aunt s bedside lie calm peaceful side face alive seemingly dead night paralytic stroke seize doctor say might time recover little would never old active self again much painful effort manage convey stephen know end stephen know wish heart thinking might good gratify wish ask arrange bring lannoy feebly slowly word word manage convey idea now dear shall see time soon shall understand rejoice long time lie still hold right hand paralyse s hand murmur will find happiness say more seem sleep sleep never wake fade slowly softly stephen broken-hearted now indeed feel alone desolate father uncle aunt harold kingdom earth lie foot account hour dead departed again worth normanstand now too utterly lonely endurable stephen determine time rate lannoy become accustom call lady ladyship new loneness make feel prepared take place new surroundings addition spur going leonard everard know absolute loneliness feeling possibility renew old status begin make apparent learn experience certain wisdom put forward obtrusively meet look meekly lovingly bring remembrance come blush give time news permeate neighbourhood take way lannoy few servant stephen s life hitherto spend inland course now again short period various place wonder sea constant companion practically unknown now new home full splendour burst impressed new life seem open lannoy north-eastern coast castle standing base wide promontory stretch north sea coast land slope upward great rolling ridge outlook seaward mighty expanse green sward dot here wood isolate clump tree grow few small rigour northern sea borne easterly gale coast wild lonely habitation isolated fisher s cottage see little fishing-port northern curve south waste sandhills strand tiny fishing-village nestle high cliff shelter northerly wind century lord lannoy keep magnificent prospect treat farmer cottager none allow settle great park seaward castle terrace castle building cottage headland could see very crest ridge tower old windmill chapter xxix silver lady know lady lannoy come lannoy prompt rush such caller county afford stephen wish see just present partly avoid chance meeting stranger partly enjoy benefit exercise much home day sometimes attend groom ride long distance north south coast ridge castle inland shaded road wood bleak wind-swept stretch moorland sometimes would walk alone sea-road would sit hour shore high little rocky headland could enjoy luxury solitude now again journeying make friend most humble great lady station could familiar seem condescend fisherman little port north south come know look gladly come goodwife always willing curtsy ready smile child look admiration love temper awe gentle ready share pleasure interest come regard strange embodiment fairydom dreamland many little heart make glad arrival item delight castle heart sick seem never hope eye look vain friend make become very dear great import often look old windmill crest ridge wonder inhabit live close show time drift smoke day make mind see fancy ask place little item mystery such treasure exploit course explore mill picturesque detail close acquaintance sustain far-off impression roadway fork side mill reunite again further side place make sort island mill out-offices garden mill very top ridge garden lie seaward shelter building west east thick hedge thorn privet quite hide roadway stephen take low road find entrance save lock wooden door follow western side business side mill still now silent long fall disuse show grey fade look grass green luxuriant grow untrodden cobble-stone yard pave sort old world quietude greatly appeal stephen stephen dismount walk yard admire feel intruding gateway wide open low door base mill tower open maid appear demure pretty little thing sixteen seventeen year dress prim strait dress old-fashioned puritan cap see stranger make ejaculation draw hastily stephen call n't afraid little girl will kindly tell live here answer come hesitation sister ruth sister ruth question come instinctively premeditation maid embarrassed hold hard half-open door shift foot foot uneasily n't know say last sister ruth suppose manifest matter never afford nature problem embarrassing silence stephen wish seem even pry curiosity arouse manner woman live manifestly alone christian name stephen life accustom dominance normanstand norwood make many acquaintance poor neighbour just ask might see sister ruth maid dark low passage-way appear tall slim figure silver woman truly silver woman first flash stephen s thought correct white-haired white face white-capped white-kerchiefed plain-cut dress light-grey silk adornment kind whole ensemble piece old silver line face very dignify very sweet very beautiful stephen feel presence common woman look admiration quaker garment could forbid feel first speak such noble presence dignity stephen s youth imperatively demand silence humility wait silver lady stephen hold mind say quietly manifest welcome didst wish see wilt come stephen answer frankly come will think rude fact strike ride beautiful situation mill think old mill see garden hedge come ask might silver lady come forward pace express warmth say heartily indeed mayest stay tea-time let put thy horse shed man here present shalt come see beautiful view take horse stephen forestall quick pray let quite accustomed lead horse shed loop rein hook pat run silver lady give hand enter dark passage stephen think ought begin tell name haroun al raschid feeling adventure incognito innate principle son man seldom indeed life afford such opportunity silver lady own part also wish silence look effect companion glory view break climb winding stone stair lead twenty foot low wide landing remains main shaft mill machinery run side rise stone stair curve wall mill tower guard heavy iron rail dozen step landing couple yard square deep doorway cut thickness wall winding stair continue silver lady lead way throw open door motion guest enter stephen stand few moment surprise delighted room see think section whole tower considerable size machinery even inner shaft remove east south west wall partially cut great wide window nearly full height room show magnificent panorama depth ample window little cloistered nook might feeling super-solitude world room beautifully furnish everywhere flower leaf spray branch possible even stand doorway stephen bird's-eye view whole countryside coast already familiar window castle look south west hill rise steep castle southward shut silver lady could notice guest s genuine admiration room view use ask thee see dost stephen answer little gasp think quaint most beautiful place see glad live here nearly forty year year unutterable peace earthly happiness now wilt tea stephen leave mill afternoon warmth heart stranger many day two woman accept simply call ruth say silver lady stephen say countess lannoy reply clue s identity stephen feel story lie calm sweet personality much sorrow making fearless quietude quaker lady move little own environment even suspect identity visitor know change notice solicitor estate headship lapse branch possess family must prepare necessary vacate tenancy will long stephen avail permission come again time make mind tell concealment identity might lead awkwardness meeting friendship become union nature two woman expand very few meeting establish rare confidence even personal austerity quakerdom state estate peeress could come friendship seem life would memory silver lady never leave choose routine own life reason give world keep stephen respect reticence much confidence become habit early friendship stephen ride walk windmill dusk evening feel especially lonely such occasion push open door never shut take way stone stair know would find friend seat window hand fold lap look silent dusk absorb understanding thing holy reverence spiritually more active conscious prayer tap door lightly step room glad exclamation come habitual sedateness show much love young girl sister ruth start foot such truth note sound lonely girl s heart abandon fulness hold arm come close fall sink foot elder woman recognise know make effort restrain sink own seat lay girl s head lap hold hand close breast tell whisper wo n't tell dear child trouble tell dear may bring peace oh miserable miserable miserable moan stephen low voice despair make s heart grow cold silver lady know here golden silence good help hold close s hand wait stephen s breast begin heave impulsive motion draw hand put burn face press low still s lap sister ruth know trouble find voice come low shuddering whisper voice muffle fold dress kill man life silver lady never startled shocked grow love bright brilliant young girl whisper confession cut silence dusk shriek murder silent gloom night hand fly wide breast convulsive shudder shake instant wake stephen own deep emotion instinct protection girl look shake head say sadness still s fear n't frighten murder tell perhaps thought would easy bear would hurt less body slew know now life would freely give wish good good kill soul noble love trust unselfish soul brave true soul place man s breast speaking end sob body sink low sister ruth s heart begin beat more freely understand now womanhood wifehood motherhood suppress lifetime awake woman s need gently stroke beautiful head lie meekly lap girl sob little appearance abatement say softly tell dear child tell see alone god god s dusk silent land sea wo n't trust dear speak shadow fall far-off light sea begin twinkle waste water stephen find voice tell reserve secret shame remorse last broken voice trail gentle catching breath old woman know time come comfort take strong arm hold face wet own tear mingling cry dear heart say kiss cry will thee good startle again seem instant grow rigid arm raise hand cry burst hysterical passion cry cry oh god god become conscious wet face seem become instant limp sink knee again different note voice s heart leap hear say god thank tear oh thank god thank god look see gloom surprise companion s eye answer query word oh n't know ca n't know cry last see pass wood time confession seem way clear purify satisfy stephen s soul life now easy bear able adapt justifiably need position dependent begin realise control force far-reaching sympathy dominant resolution make good begin shake gloom sorrow take place new high station friend many quondam lover score lover sort fortune-hunter sure few need baseness lady desirable young fair lovable great estate richly leave make thing possible man sufficient acquisitiveness good conceit wide circle country many true-lovers would aught win praise east passing two year silence gloom seem winning brighter follow chapter xxx lesson wilderness west two year fly time seem faster life more strenuous harold mainly alone find endless work always daylight dark labour never cease own part never wish wilderness especially such condition hold northern alaska labour merely mechanical hour day fraught danger new form head play part strife nature such life much time thinking brood first work surroundings strange harold many useless thing run many unnecessary risk knowledge grow experience privation plenty fibre body strength resolution endurance now again tax utmost man nature race breaking strain high endurance resolution quality develop practice gradually mind come normal level win seemingly pain shadow anguish could now think remember look forward kindly wisdom american come come stay begin examine own part unhappy transaction stray moment wonderment come fault may very base own begin realise insufficient strenuous world watch wait suppress s self put wish benefit hope ambition craving make personal gain thus harold s thought circle stephen come increase insistence duty often think bitter feeling come too late die trust father guard cherish indeed son sister stephen find affection remember sanction give time trust young world let choose loyal may hard task trust harold here would groan anguish past would rush keen would fear suspicion think grow belief may betray trust first side memory personal own happiness faintly emphasise important side duty stephen time thought become sort corollary timid halting blush think follow sheepishly bear tremble hope matter adventure come thought neglect duty return afresh lie sick week indian wigwam idea grow day monotony able crawl sunshine make mind start home luck strange thing seem mysterious way divine machinery adjust average may measure happiness unhappiness good evil allot luck cause mean counter-balance main result reach standard set time harold s illness dame fortune seem change attitude fierce frown nay malignant scowl become accustomed change smile hitherto seem wrong now seem right grow strong hardy again indeed seem contrast late helplessness strong hard look very illness good harm game plentiful never seem want everywhere trace gold instinct track home value gold own sake ardour search harold essentially man man adventurer such man such race adventure very salt existence adventurer s instinct take adventurer s judgment harold content small result vast primeval force feel vast result prehistoric working determine find such quest purpose much hardly wonder time harold find alone midst great treasure-places world labour need take earth riches dream avarice labour easy problem great difficult distance overcome secrecy must observe even whisper existence such place would bring horde desperado difficulty least source interest pleasure new harold seemingly freshly create year danger strenuous toil self-examining humiliation realisation duty know dawning hope find delight thought danger difficulty overcome take bearing exactly safe find place again take specimen set find short good route port length come port set quietly find man very carefully very systematically finally full complement ample supply store start expedition new goldfield purpose set here extraordinary growth robinson city thus mining camp soon become history long tell world early day organise protect harold work giant system energy first establish master second year exile come close robinson city teem life commerce bank police soldier make life property comparatively safe begin restless again life set wilderness city man here city spring man claim chief restless feeling begin come old thought old pain feel strong enough time look forward life backward now think act much least gain position dominance upspringing city quietly consolidate such outlying interest place management great estate hand man learn trust give san francisco arrange business leave robinson city already accumulate such fortune world way might choose take know san francisco book would run gauntlet certain friend business connection make haste leave ship quietly portland first point touch southern journey thence get canadian pacific line take way montreal most arrest attention very disconcerting way glimpse english life see reproduce faithfully here canada whole past rush overpoweringly moment unnerve acute feeling course soon become mitigated beginning re-realisation grow strong mile train sweep eastward first try fight try resource strong nature mind make assure again past past more passenger train destiny long fulfil stephen doubt now find worthy marry dream sleep wake could admit marry leonard gleam comfort grow remorse neglect duty harold wolf slowly drift know same intellectual position dominate start journeying sunset fall nightly despair face life wilderness dominance masterdom enterprise harden strengthen more self-reliant manhood give great forbearance more practical view thing take ship dominion large cargo-boat passenger run london vague purpose visit secret norcester whence could manage find matter normanstand would feel good position regulate further movement know already sufficient disguise great beard fear tracing journey alaska interest fellow-passengers fortunate able keep identity conceal name john robinson tell width whole great continent lie place fame able take part freely passenger officer even crew soon come know man geniality instinctively respect enormous strength manifest force character man work know danger soon learn recognise force overcome sufficient time elapse impair hardihood low vast strength facile princeps crew acknowledge bear captain obey would natural duty day weather change great ship usually rest even-keeled two wave bilge keel normal condition render roll impossible begin pitch roll leviathan play deck sweep gigantic sea injure wherever injure bulwark tear compact paper more double door head companion stair drive bull s eye glass port beat brazen socket nearly boat wreck break tear crane great ship roll heavily trough giant wave strike quiver frightened horse season sail northern course driven still north gale come short way south greenland avoid moville place call run east britain wild weather still prevail chapter xxxi life-line coast angleshire weather early day september stormy south-west wind come deluge rain common thing time year east coast stephen spirit always rise high wind condition prolonged excitement could keep still day ride long distance find wonderful satisfaction face strong wind true horsewoman mind wet glorious gallop grassy ridge slope farther side open road endless grass ride pine wood tuesday morning storm full sweep stephen wild spirit would tower castle could walk lean crenellated parapet look coast stretch front sweep left right prospect enchant fierce sweep wind suit exalted mood remain morning whole coast mass leap foam fly spray horizon white-topped wave roll endlessly day even ride content watch sea storm tower lunch tower again again tea storm now furious make mind dinner would ride see happening close hand finish dinner room dress ride rush roar storm ear wild tumultuous spirit youth seem sweep perhaps sickness last two year sweep somewhere deep stephen s heart intention even consciousness desire old self hour end external help weigh matter mind act entirely impulse tell maid get red habit worn year dress send white arab get ready more tower see storm-effect darkening twilight look heart instant stand still half-way horizon great ship ablaze bow drive wave speed head little port shallow send move wall white spray stephen tear turret stair give hurried direction bed prepare number room fire everywhere plenty provision also order carriage send fishing port clothing restorative would feel need such help time measure minute pass servant strange way leave chance carriage doctor live lannoy village hill whence could see happen know sight hailing would already way work afoot time thought would choose more sedate garb excitement thought come few second saddle tear full speed road lead port wind blow strongly face lull could hear hoof-strokes groom s horse galloping first height road allow see ship port make presently road dip curving hill shut sight come close could see again now great ship close hand flame gain terribly race life death time more run aground life save captain gap smoke could see bridge know work come shoal run little north turn sharply throw boat s head south shoal thus wind would drive fire smoke forward leave part vessel free time shock strike sand terrific tinkle bell borne gale show engine slow funnel shake mast break fall forward wild shriek hundred throat cleave roaring wind wave mast fall foremast cumbering top-hamper bridge instant blot existence little band gallant man stand true last duty wind take smoke south man see climb wreck mast aft make fast end great coil rope carry huge man full dark beard two sailor work furious haste help rope wave keep raise ship little time bump sand shock people deck hold frantically wreckage bearded man strip waist cut trouser knee fasten end rope waist sailor stand ready pay great wave roll ship throw sea meantime coastguard fix board trade rocket-apparatus few second prolonged roar rocket hear fly straight ship rise high angle fall force wind take rise gale increase rise nearly vertically position wind throw south objective short rocket get ready blue light burn course venturous swimmer might note swim strongly great weight rope keep pull southern trend tide current force wind keep drag pier bar wave much less still unruly boat harbour lifeboat station could venture indeed tooth storm would physical impossibility drive seaward gather crowd see stephen approach make way leave horse groom drench spray fight way wind pier glare blue light bring many thing harsh unnatural perspective catch sight set face swimmer rise fall wave heart leap indeed man brave man woman aid work would give heart beat ecstasy anxiety pray desperate conviction hope come such moment exaltation soon become apparent landing could effect force current wind take man too southward win way coastguard take lead-topped cane use throwing practice carefully coil line attach would run free manage desperate effort fling swimmer fall close fight frantically cord begin run water manage grasp wild cheer rise shore ship stout line fasten shore end cord swimmer draw bend rope trail see drag knife draw sheath waist cut free coastguard pier help host willing hand begin draw end rope shore swimmer still hold line throw several man pier begin draw unhappily thin cord break strain few second swimmer drift possible help see wild rock lie south sea-wall seas beat furiously turn make sea light glare could see vaguely shore bend west deep curve unbroken white leap foam hope landing south headland perhaps two mile crow fly here chance could headland might find shelter somewhere farther shore opening might present whilst light blue fire still reach turn make headland meantime ship shore man work desperately long end hawser carry high cliff pull taut force hand could manage make fast soon endless rope bring passenger crew fast place could find become simply race time fire work wind reach hawser ship last furious bumping sandbank threaten shake piece moment board might save stephen s concern now swimmer alone such gallant soul perish help help could side heaven ask harbour-master old fisherman know inch coast mile could shake head sadly answer fear lady lifeboat granport north boat here could get harbour s never spot bay could land even less troubled sea wi wind ashore s hope ship man here can point stranger ask breathlessly lady s wheen sunken rock head n't know would think keep cliff sheer s gallant soul yon s sore pity s goin death must god can save wish fear none even speak rise stephen s mind memory old churchyard great tree scent many flower child s voice sound harsh monotonous hum bee god able thing oh god hour able thing help brave man wild prayer surge girl s heart oh god give man s life give atone destroy let help wilt passion prayer seem help brain clear surely could would could first must understand situation turn again old harbour master long would take reach headland can swim answer come settle conviction bear hope wind tide wi s strong swimmer perhaps hour will take s right can swim sure alack s get trouble will none can warn look wave lash cliff mark white water voice can sound deep could see even warn here hope rate light sound factor safety good might effect could get trumpet trumpet rocket-cart light could must fence headland gather bonfire moment lose run rocket-cart get trumpet man charge run leave horse plenty escort time many gentleman arrive horseback outlying distance offer service thank say may useful here ashore send rocket cart come headland quick can tell coastguard save take castle rocket-cart bring pitch tar oil will flame stay cry chief boatman give blue light answer chill m sorry lady use last burn now burn man begin swim ashore hurry rocket-cart say spring saddle sweep rough track run cliff follow bold curve winding shore white arab seem know speed make life sweep outdistance groom stephen s heart silent word seem keep time gallop oh god able thing give man s life oh god give man s life atone noble destroy faster faster rough road cattle track grassy sward rise fall ground now again close edge high cliff spume sweep gulleys rock snowstorm white arab sweep curve bay come high headland stand fisher s house very brink cliff fisher folk man woman child stand look burn ship flame rise leap column intent cliff notice coming roar wind come could hear voice speak distance draw quite close dismount hang rein post garden paling child see cry lady lady s red man intent seem hear peer north argue dumb show regard agree draw closer touch old fisherman shoulder call ear answer turn keep eye fix say s man swimmin joe garge here say s piece wood sea-wrack know m right s man swimmin old eye lose power word carry conviction seed hope beating heart grow instant certainty is man see swim here take rope shore turn keep eye may lose sight darkness old man chuckle darkness hee hee differ light dark ll watch s lady sha n't turn reverence tell watch poor soul ll long watch skyres will sure enow can warn say come close enough trumpet here shake head sorrowfully lady trumpet could sound storm height stephen s heart sink still hope swimmer s ear could reach eye might eagerly look come rocket-cart deep bay could see lamp sway pass rough ground ala would never arrive time note despair voice ask long reach rock still turn old man answer rate s will sweep current rock three minute s save must turn seaward ere stream grip would time build bonfire lady wood could n't catch time instant black film despair seem fall surge blood head make dizzy again prayer old memory rang brain oh god able thing instant inspiration flash too could thing humble way could rate time build fire fire already build house would burn two foot deep old thatch hold net batten wreck timber would flare beacon forthwith speak good people noble man save whole shipload must die effort must light can see warn pass rock light can house buy mine shall pay build such never think must fire minute clear want quick take can quick quick god s sake brave man s life man woman word rush house too know danger hope life assurance countess take sting present loss minute time watch hand come forth bear armloads lares penates young man run again bear flame stick fire stephen nod hold northern edge thatch straw catch flash flame run slope edge roof quick match squeaking many rat hear brown body stream roof minute pass great mass flame tower sky shed red light waste sea light wilderness white water sea churn savagely sunken rock light too white face swimmer now nearly spend rise fall wave drift sea current bore fatal rock chapter xxxii god able thing swimmer see light look even distance could see lift face seem realise intention lighting create benefit manifestly spend tremendous exertion long heavy swim turbulent sea stephen s heart wave infinite pity try use trumpet simple trumpet need skill least practice use could make unintelligible sound much even young man say let try lady hand trumpet turn use will avail even strong lung lusty manhood avail tooth furious gale roof whole house now alight flame roar leap stephen begin make gesture bid swimmer case might see understand move rock make change direction fast approach point tide-race whence avoid sunken rock would impossibility old whaler accustom use wit time difficulty say suddenly can understand re light black shadow can see wave arm son catch meaning already dash burning house come pile blaze wood throw very edge cliff bring more pile fling heap straw bonfire pour oil pitch flame rise high stephen see necessary stand way close old whaler light fall face look direction swimmer stephen s red dress stand flame gale tear front cliff whirl hat stress wind hair tear pinning fly wide leap flame gesture sweep right arm demonstrate outward curve circle raise hand head motion wide palm spread finger seem reach swimmer s intelligence rise water look see realise sink again begin swim frantically sea great throb joy make stephen faint last able help gallant man minute effort seem tell race life draw sufficiently dangerous current hope might save could last stress come fisherman keep watch silent eagerness presence stephen feel comfort could present swimmer pass sufficiently clear rock fire begin lose flame intensity would fiery still hour come great heat flame cease leap moderated light stephen see white face more instant ere fade ken turn man look light make gesture understand put instant hand face just wild noise cliff rocket-cart draw sixteen splendid horse hunter come tear slope many man horseback afoot many runner gentleman give horse good work coastguard jump cart begin get rocket stand old whaler point direction swimmer s head could still see sailor could see too stephen layman invisible chief boatman shake head use throw line even get could never drag alive rock would pound death twenty fathom stephen s heart grow cold listen was end bitter cry wail oh can can can boat come side point must such brave man lose tear begin flow young man just arrive neighbour squire proved wastrel fine horseman already regard stephen few occasion meeting eye manifest admiration speak n't cry lady lannoy s chance ll see can bless oh bless cry impulsively catch hand come chill doubt can add despairingly hector may able turn fisherman ask is way water shelter point ay ay sir come ready answer s path get boat come say chap show light way hector can manage scramble s chance see say turn again stephen hector can swim fish racer train sea none tout could spy form many s swim ve rough water too none wild desperate chance say stephen woman-like drawing somewhat danger evoke young man laugh lightly may good thing die fine fellow s life worth hundred waste here fellows help hector must take cart get girth saddle shall want hold pull head use bridle follow run rocket-cart horse stand panting steam rise white cloud glow burning house incredibly short time horse ready girth young squire take mane follow eagerly memory own pass close stephen squire say friend hold minute jack run stephen look hard good-bye wish luck give light tear eye flush cheek take hand clasp hard oh brave man god bless stoop suddenly impulsively kiss hand lightly fleeting moment angry man kiss hand thought liberty sweep little enough may death sight see man horse surround eager crowd helper scramble rough zigzag cut worn very face cliff stumble slip pebble broken rock fall foot alone close bonfire stand stephen follow movement race blood beat heart bonfire glow constant stream man woman drag haul sort material increase head swimmer could see rise fall wave skyres twenty foot water-level path jut side left little beach whereon sea now break fiercely place man watch whence time fish rod broad rock overhang water fire throw shadow make light enough squire hold hand stop can take rock water deep enough much ten fathom sheer good motion keep throw clothes shirt trouser instant pat hector sprang hold mane urge forward cry noble animal hesitate instant know grasp mane cry dig spurless heel spring forward wide dilated nostril edge jutting rock jump sea man horse disappear few second rise safely man slide horse s hold girth hand swim sea direction swimmer must come sunken rock wild cheer break cliff already scramble zigzag stephen keep encourage man bring fuel bonfire bring can find cart paling roof corn dried fish will burn must light plenty light two brave man s life stake now whole place scene activity stephen stand edge cliff old whaler chief boatman woman rest coastguard order chief rig whip think might necessary hoist man water could get close enough young man ride rocket-cart keep tight hold hector s bridle know would want horse chance landing harold turn dazzle blue light pier see white line cliff bay heart sink even great strength hardihood win work privation north-west already tax many day battling gale board could lend hand take service again frantic struggle last hour two ship run shoreward utmost speed last hope beaching time save life finally grim struggle draw life-line shoreward cold great heat top chill long swim seem strike alone dark sea soon current own exertion take rock light burning ship cease effective just enough hinder vision look patch light bathe light could just see white water mark cliff front edge horizon grim move white wall wave break headland toil limb become more cramped cold terrible strain swimming such wave still brave heart bear resolutely sternly force afresh effort reason such headland stand stark sea ought shelter lee could pass might find calm water even landing place here least hope would try point rate now draw close great rock seem tower vast close enough feel lap shadow even overcast sky seem full light line cliff strange roaring rush sound think merely wave dash rock partly come own ear ebb strength feel frantic struggle make end come think still keep valiantly set silent way brave man suddenly top cliff bright light flash look sideways fight way see light rise fall flicker flame leap high see fantastic figure seem dance edge high cliff evidently notice make signal sort motion could see understand dark silhouette edge light background fire thing could think mean encourage urge further effort might help hand several time turn head sideways see figure light clearly light lessen power again look see new fire leap edge cliff figure right signal way pause swimming rise little water look thrill shoot paralysing think must mad wet hand clear eye touch pain terribly instant saw clearly edge cliff stand man wave arm wild sweep motion frantically keep keep woman instinctively glance left see white waste leap water sharp rock rise monstrous tooth instant see danger make seaward swim frantically clear dangerous spot current would sweep rock woman remember last sight lightning banish sight vision seem burn brain woman scarlet riding-habit mass long red hair blow gale leap flame could two such person world vision vision woman love come save dire moment great peril heart beat new hope blackness stormy sea strive frantically presently feel current slacken swim could feel power turn look murmur aloud dream vision come warn look disappear cliff coastline dark rock leap sea blaze fire warning vision woman love again look waste sea churn sunken rock could hear roaring water thunder great wave beat iron-bound coast could see alone wild sea dark truly swift shadow despair fall blind blind moan moment stricken despair sink trough wave instinctive desire life recall more fight way surface swim blindly desperately see know way might hear eye able help ear sudden strange darkness sense astray agony mind could even feel pain burnt face torture eye pass instinct strong man keep swimming blindly desperately seem age untold agony hear voice seemingly lay hold here catch girth voice come muffle wind wave strength now nearly last shock blindness agony moment pass finish exhaustion little longer must sink rest voice help promise rally moment hardly strength speak manage gasp help blind hand take guide tighten girth instinctively finger close hang grimly sense fast feel strange dream voice here sea girth horse could hear hard breathing voice come again steady hold god s faint must tie hear tear sound wind wrist nerveless finger relax hold pass oblivion chapter xxxiii queen s room stephen now happen seem dream see hector gallant young master forge smoother water current boisterous stream somewhat still churning rock north direction swimmer strange say drift again sunken rock see swimmer s head sink water heart grow cold end was such brave man lose such gallant effort make just moment help hand few second seem age instinctively shut eye prayed again oh god give man s life may atone god seem hear prayer nay more mercifully allow mean avert great danger would never could never forget look man s face see flame kindle ahead danger sunken rock exult thought now recall wild cheer open eye see man s head rise again water swim furiously time seaward close hand head swimming horse man see young squire seize man rush tear blind could see again horse turn make again shelter point squire arm stretch horse s hold sailor s head seem roll helplessly motion cumbering sea little think dead voice old whaler reassure just time poor chap beat heart eye flinch now watch slow progress shelter point coastguard fisherman make mind landing could make ready rocky shelf whence hector jump stand line squire steer encourage horse snorting could hear sheltered water just rock lower noosed rope fasten senseless man shoulder strong careful pull safe land soon borne steep zigzag shoulder willing crowd meantime rope pass squire place own waist two fasten side horse s girth friend lower bridle manage put horse attach rope fisherman take line pay leave plenty slack line get rock just little beach whereon shelter sea break heavily wait ready pull horse surf come close enough stephen see rescue horse just tall grave man speak pardon lady lannoy man bring castle tell give order rescue shall take answer unhesitatingly certainly give order come preparation make mr hilton just come lacum tenens dr winter lannoch port ride hearing wreck come here rocket-cart shall take charge man bring will doubtless want special care will good answer feel diffidence new moment crowd carry senseless man begin appear cliff come zig-zag doctor hurry follow little distance fear l hamper order lay patient weather side bonfire smoke would reach doctor knelt side instant look say alive heart beat faintly take mean here shelter bring rocket-cart conveyance here cry stephen bring mr hepburn too also will need care gallant service shall ride advise household come good people come castle guest will honour really prefer ride alone say impulsively see several gentleman run horse accompany shall wait thank valiant young gentleman shall see lannoy speak take bridle horse young man stoop hold hand bow put foot sprang saddle instant fly country full speed dark wild mood reaction prolonged agony apprehension little would just gale whistled now again shout pure joy seem god answer prayer give return life time reach castle wild ride soothing work calm again comparatively wit feeling own plenty keep occupied mind body train person save wreck arrive sort vehicle clothes find food shelter end exertion necessary feel world wide enough welcome wish extend exercise sort reward exertion thank-offering response prayer move guest forgetful strange attire state dishevelment grime result storm long ride rough ground share marsh pool smoke bonfire blaze house stranger wonder first come understand lady bountiful stretch helpful hand could make useful new batch arrival whole castle light cellar tower kitchen make lordly provision servant carry pile clothes sort help fit come still wet passage heavy sea general disposition chamber stephen order set apart rescue swimmer royal chamber queen elizabeth lain mr hepburn occupy second george sort idea stranger god s guest come house could too good wait come even sweep fro ministration feel tread air great weight seem remove soul free again last rocket-cart arrive many horseman such man woman could run country equal speed horse labour long road rescued man still senseless alone seem cause anxiety doctor hurry prepared room assist man undress rub put bed see rescue wreck seek lady lannoy tell anxiety man s sight announcement blanch hearer s cheek make mind perfect safety knowledge kind ill come cruel shock question mr hilton closely closely think tell surmise fear fine young fellow swim horse tell cry blind make inquiry ship tell passenger name robinson blind strong most alert man ship blindness must come long swim may leave ship receive special injury indeed several cut burn bruise irritation sea-water increase can wake present such state can later shall necessary give hypodermic ensure sleep morning come again shall examine fully to-night say stephen dismay ca n't manage stay here indeed must look people may need special attention perhaps treatment know may injure answer course shall stay wish two doctor here already must own place get necessary instrument examination special patient can early morning can send want whole household service can gallant man must can send london special help wish man blind danger blindness must good oculist world shall possible say earnestly examine morning can oculist department st stephen s hospital idea wrong can diagnose exactly can use ophthalmoscope word give stephen confidence lay hand arm unconsciously extremity pity say earnestly oh can must noble creature possible must shall never rest happily fail part suffer fear shall can say equal earnestness touch eager pity shall trust alone can service depend lady lannoy shall wish little sleep castle night late mr hilton sleep sofa queen s room administer narcotic patient soon eastern sky begin quicken ride arrange evening dr winter s house lannoch port stay select such instrument drug require come dogcart still early morning regain castle find lady lannoy look anxiously concern somewhat abate able tell patient still sleep painful scene mr hilton patient woke fortunately after-effect narcotic remain despair realise blind terrible violent present circumstance would foreign harold s nature despair infinitely more sad witness passion simply moan blind blind again phase horrified amazement could realise truth blind blind doctor lay hand breast say very gently poor fellow dreadful thing face think able come conclusion unable even examine wish encourage hope may false case injury vital perhaps temporary such case good chance indeed chance keep quiet must even think possible may excite now examine ophthalmoscope man none see splendid feat last night can doubt pluck now want use help recovery such possible help work ask late companion tell shipboard good sight remarkable even strong man suffer must come quickly tell can remember doctor listen attentively whilst harold tell could remember suffering speak return old rheumatic pain hearer say involuntarily good harold pause doctor recognise rightly appraise remark judge well-educated man method speak strike say nonchalantly could way university cambridge trinity speak thinking instant stop sense blindness rush could see ear train take place eye must guard thenceforward cautious reply mr hilton feel convinced purpose reticence stop ask question begin examine unable come much result opinion show report lady lannoy unable say definite case most interesting case quite apart splendid fellow subject hope few day may able know more need trouble surgical term later diagnosis support supposition present mind shall able speak more fully meantime shall permission wait here may watch oh good thank thank say stephen take man own care grateful kindness show say mr hilton man behave fellow claim may help time mine could spend patient s room enter softly think might asleep room accord instruction quite dark unfamiliar feel way cautiously harold hear small noise make say quietly hilton are alone look room see lock door come talk will will pity poor blind fellow know darkness come quickly accustom break voice move light candle feel would impress patient room catlike movement time want hear turn key lock sharply could come bedside sit harold speak again short pause is candle still light would put n't mind again say pity pardon want ask privately two self will feel more equality look whilst can see mr hilton blow candle equal now thank long pause man become suddenly blind usually even occasionally sort odd sight see dream vision know never hear such case rule people strike blind lightning most common cause sometimes remember extraordinary accuracy last thing see just photograph retina thank such usually recurrence old dream much think know would unusual harold wait long time speak again different voice constrained voice doctor accustom take enlightenment trivial detail note now tell mr hilton happen lannoy castle angleshire belong lady lannoy countess lannoy tell countess own right very good here old lady young young very beautiful pause query s describe young little twenty tall very fine figure eye black diamond hair flame long time harold remain still say tell know learn whole affair rescue doctor proceed give detail know quite again lie still long time silence break gentle tap door doctor light candle turn key softly would notice door lock say low whisper door gently close doctor return say lady lannoy want will disturb ask ordinarily let see hostess just tell ride headland burn house give light beginning rescue still think hardly anybody see say harold feebly seek excuse dear man say may easy mind wo n't see much bandage beard ll wait see did n't see last night whilst try restore rush castle see ready wreck vaguely soothed harold surmise correct see bandage now feel would refuse let see might look suspicious pause short say low voice suppose come now must keep wait doctor bring bedside stephen feel measure awe bandaged face head great beard singe patch look dim light awesome very gentle voice say kind thing sick man acknowledge feeble whisper doctor keen observer notice change voice determine understand more stephen speak bravery ship save speak emotion move much sweet voice shake quiver ear man now sound guide music sweet hear fear l voice betray whisper own thanks feebly few word stephen doctor more hour return find patient consider state suppressed excitement thought manifestly collect word calm restless excited way evidently think own condition shortly doctor come say are alone quite want arrange shall nurse dear sir n't handicap such restriction own good regular constant attention n't wish present event accustom nurse shall feel comfortable few day perhaps decide tone voice strike keep own thought intention abeyance even answer heartily right shall nurse present thanks relief tone seem undue mr hilton again take mental note presently ask question such tone doctor prick ear premeditated self-suppression gravity restraint imply falsity intention word convey must job carry stair doctor doubt safe attitude stick literal truth word convey light weight muse know stair can know senseless must guess inquire harold suppose castle high ground can see window suppose good height window can see promontory high room high ground castle sea harold ask again voice vibrate note gladness are ground floor suppose garden answer give quickly thought float strong brave man suddenly stricken blind wish know window height surprise patient reach hand rest arm say imploring tone moonlight full moon two night wo n't pull blind describe see tell fully remember blind somehow fix doctor s thought suicide must convey inutility such effort inference falsity accordingly begin describe scene very base wall balcony great border glorious mass foliage plant distant sea now bathe flood moonlight harold ask question question doctor reply accurately feel patient build concrete idea surroundings leave stand long time passage thinking say move poor fellow grim intention mind must let know suspect to-night will watch know chapter xxxiv wait mr hilton telegraph countermand present nurse send night household retire come quietly patient s room enter noiselessly sit silent corner artificial right patient keep darkness bright moonlight sufficient light stole edge blind allow eye grow accustom see might happen harold lie quite still house quiet think ascertain identity stephen weakness paralysing despair blindness former grief apprehension come bank great wave veritably tide circumstance seem run hard idea force stephen here guest house knowledge own save life energy resource fortunately know bandage act suppress voice protect such could last long could see protect take precaution need arise know stephen s nature would allow satisfied possible help eye make great effort behalf added bond life little time must find minister would happen kindness such realise blindness old friend might pity depth pity would forgive would take past now know old love would perhaps willing marry flood old memory independence theory sexual equality selfish mistake idea hesitate ask man marry would likely nobler more heroic side nature speak would hesitate similar act pursuance self-sacrifice might would find again flout else marry man love such catastrophe happen cost would blind steal night take life time ingratitude unknown man saving life long dull routine spoiled life would unhappy lot idea take root mind take such step open endanger secrecy motive thanks subtle question doctor now know room close ground would easily drop window steal immediate danger restrain accident could get would right large sum credit two london bank would manage somehow find way london even walk beg way feel now silence night time come quietly rise feel way door now again stumble knock unknown obstacle manner recently blind such noise pause listen feel very wall ear reach door turn key softly breathe more freely feel last alone free move suspicion begin great arduous search infinitely difficult exasperate full pathos sympathetic man watch silence mr hilton could understand movement feel way room open drawer armoire now again stoop feel floor betray presence move noiselessly approach hideously real game blindman's-buff perhaps life forfeit harold room last sit edge bed hollow suppressed groan full pain find clothes realise now rag put clothes long time sit quiet rock gently fro pain figure infinite woe last rouse mind make time action come grope way window look south doctor take shoe follow catlike stealthiness easily throw open window already partly open ventilation mr hilton see sit rail balcony begin raise foot get ready drop rush forward seize harold instinctively grapple habit alaskan life continual danger make such case action swift thought mr hilton single desire prevent kill throw backward pull harold stone floor harold hold grip iron thunder forgetful excitement moment hushed voice limit want h-s-s-sh mr hilton harold relax rigour grasp still hold firmly come here lock door room long time suspect come watch prevent rash act rash act man n't kill would least cripple can cripple flower-bed few foot danger man man sad state duty prevent suicide here brilliant idea strike harold man evidently get wrong impression would serve shield real purpose would encourage moment course purpose escape unnoticed foil would wait time seize opportunity hard more determined tone use say n't see right interfere shall kill whilst care speak resolution equal own mr hilton more softly infinite compassion want talk may alter views harold interrupt still play game hide real purpose shall wish intend injure even now stand draught open window eye will feel long mad harold feel prick pin neck turn seize companion could find few moment stumble dark rage seem long time remember sense time lapse dreamland thought vision gradually recollection come try move find impossible arm leg extend wide tie could feel cord hurt wrist ankle move awful thus blind helpless anger begin surge hear voice mr hilton close speak calm grave sympathetic tone poor fellow hate take such step really necessary own safety man brave wo n't listen few minute hear say shall release meantime apologise outrage dare say consider harold reasonable now blind helpless doctor s voice carry sense power shall listen compel quietude doctor saw realise master snip scissors free see want calm short time may say harold respect doctor pause speak poor fellow want understand wish help power restore seem lose can sympathise desire quit life altogether now good part sight seem pretend judge action fellow determine carry purpose shall able prevent shall try certainly shall know know wish wait could little more certain take confidence regard guessing future desire destroy force hand now let tell possibility removal cause purpose mean gasped harold afraid think outright full s word seem imply mean say solemnly possibility more possibility may recover sight speak little break voice too somewhat unnerved situation harold lie still whole universe seem sway whirl chaotic mass length seem hear calm voice first could sure surmise use ophthalmoscope suffering too recent disclose cause look now fairly sure hear convince suffer rheumatic fever recrudescence rheumatic pain terrible experience fire long chilling swim seemingly hopeless end symptom notice enlighten might disease diagnose obscure common able study case thing give great hope thank god thank god voice bed now whisper thank god say too suffer acute form inflammation optic nerve may course end badly permanent loss sight hope believe case will young immensely strong merely muscularly constitution can see athlete mean will stand will take time will need own help calm restraint body mind science know must rest wait give time realise idea harold lie still long time speak doctor voice strangely different more hopeful fear opposition conflict kind answer cheerily could listen good fellow grateful tell can say grateful just hope unman present think deserve tell truth nodded forget speaker could see intend commit suicide such idea n't even enter head suicide resource coward too many tight place fear name goodness try get window want escape get shirt trouser much even slipper faint smile curl lip injured man hope begin help already even way man alive death could expect get such outfit discover miss whole countryside would even hue and-cry first person see would take charge know know think willing chance own reason silent doctor silent too man think own way presently doctor speak look here old chap n't want pry secret wo n't let help can hold tongue want help earn wish man woman too see burning ship save board would n't ask tell enough understand help can see overpower wish get reason can fathom certainly clue may trust assure could look face eye would understand take hand may tell harold take hand place hold close press hand also effect two hand would bring double knowledge infinitely pathetic see try make untrained finger duty trained eye train hand instinct lay gently hand hold say turn bandaged eye direction companion shall trust alone absolutely alone absolutely solemn promise say shall never promise can swear will make mind more easy matter hold most sacred world harold odd thought question result tell think profession perhaps n't seem much swear world bring honour may trust promise much could swear right reason want get know lady lannoy pause think reason want stay seem most beautiful sweet woman meet thousand time more pardon can tell must take need get imperative ponder mr hilton say suddenly must ask pardon again sure mistake lady lannoy marry countess own right quite romance inherit old branch more three hundred year again harold smile quite see mean answer gravely understand alter opinion purpose needful absolutely imperatively needful get recognise know know now see hope get time recognise stay quiet wish will help will shall steal time clothe disappear life know may think ungrateful treat behave badly ca n't help less evil two must abet right will must forgive hear abuse say bad thing will day s work ultimately give must take step keep see shall invent story new kind dangerous disease perhaps shall stay here nurse harold speak joyful gratitude oh are good can spare time long will take week perhaps pause thinking perhaps month s time shall unbandage eye will see understand shall patient morning mr hilton report lady lannoy tell consider would necessary keep patient very quiet mind body course conversation say might upset must studiously avoid easy patient deal n't people think will even see seem odd distrust people especially woman may fretful blindness try strong man treatment calculate very buoyant effect apt make man fretful lie dark know indefinite week pilocarpin salicylate soda mercury tend cheerfulness blister forehead add content life quite understand say stephen will careful please god may bring sight thank thousand time determination stay more two week harold keep alone attend doctor sleep patient s room whole first week never sight more few minute time able leave alone long period settle bedroom hour two would visit occasionally would day never more stephen rigidly observe doctor s advice give strict order instruction obey harold period mental suffering agony think stephen hand able see even hear voice pain loss affection seem crowd new need escape unknown more feel would learn identity pity possibly woman s regard man s effort time stress might lead gate own self-sacrifice restoration old place affection nay could old place close day learn love chapter xxxv cry third week nearly elapse allow see patient time stephen incline chagrin pleasant even most generous benevolent intention thwart set mind make much man fate own bravery throw athwart life day stephen way changed woman much wish forget would give world recall could bear even think militant even question attitude even begin take task more seriously regard social conventional duty find house full many varied guest borne such position own such consequent duty call presence elder person own sex own class good proof stephen s intellectual process result could adduce first act recognition summon elderly lady live matronise house lady widow distant relation comply charted requirement respectability stephen s eye positive gift mind own business interfere matter lady lannoy feel own master quite able take care own presence convention require limit duty admirable result include few day stephen would forget present mr hilton keep bravely undertaking never give even hint hope restoration sight assiduous attention arise opportunity accidental discovery secret know time come would find very unpleasant situation want confidence even intentional deceit might attribute would able deny explain determine stick word could save patient s sight would satisfy stephen mystery seem grow first shadowy importance real come vague idea would manifest concern anxiety curiosity instinct work content trust wait forenoon receive messenger letter interested much much first unwilling show take own boudoir read again privacy sort feeling expectancy regard such sensitive nature feel thunderstorm letter natural enough date morning varilands neighbouring estate march lannoy south dear madam will pardon great liberty allow little girl come see to-day shall explain meet say american come seven thousand mile purpose will sure understand common interest bring will excuse eagerness write more fully matter confidential think would good speak shall doubly grateful will kindness see alone write mother make appeal kindness child little eight year old matter deeply heart disappointment undue delay would fear affect health presume take kindness grant will call little twelve o'clock may perhaps say case feel hesitation bona fides husband purchase year estate come here live early summer keep west important business believe sincerely alice stonehouse stephen course hesitation receive lady even objection curiosity common kind would swept difficulty give order mrs stonehouse arrive daughter show mandarin drawing-room would probably stay lunch would see alone little twelve o'clock mrs stonehouse pearl arrive show room lady lannoy await high sun stream side shone beautiful hair make look live gold american come instant entrance beauty glance mrs stonehouse s sweet sympathetic face enough establish stephen s good grace forever pearl unexpectedly see fairy goddess keep guardedly mother instant come fearlessly open stephen advance quickly shake hand mrs stonehouse say heartily glad come honour trust thank much lady lannoy feel would mind especially know come indeed choice pearl insist pearl urgent love give way pearl instant stephen knee beautiful child red rosebud mouth raise kiss little arm lovingly neck clung mother look delighted think never see more beautiful sight two face different much common red hair flaxen tint gold fine colour heighten bright flush eagerness stephen little use child love womanhood possible motherhood instant lovely eager child feel keen pleasure little thing rub silk-gloved palm face hold could see many beauty whisper ear pretty darling whisper stephen reply must love very much two lady sit stephen hold pearl lap mrs stonehouse say suppose wonder lady lannoy bring here indeed very much interested tell beginning may understand proceed give detail meeting mr robinson scoriac pearl take insist make special friend terrible incident swept overboard gallant rescue mrs stonehouse much move speak fearful time minute seem year agony come vividly time could hardly speak pearl listen too eagerness fear stephen greatly move hold pearl close time protect mother speak feeling see brave man struggle giant wave now again lose sight trough sea put hand hold mother s grasp vibrate sympathy whilst great tear eye run cheek pearl watch keenly say take tiny cambric handkerchief pocket silently wipe tear cling tight turn protect now pearl s own time tear come mother begin tell new sympathetic friend become much attach rescuer know would come west wild region north health become impair mr robinson promise come see three year comfort hold man heart thought day sleep waking factor dream stephen more move child s constancy touch grief strain little thing strong young arm fervency grasp would bring belief comfort turn dry eye mrs stonehouse story banff high rockies read burning wrecking dominion know montreal boat allan line naturally full telegraphic report canadian paper read brave man swim ashore line unable reach port swim bay pearl take grant must man always call mr robinson paper learn man s name was robinson would convince mr robinson husband may tell firmly come same conclusion rescue child always look news alaska whither know mr robinson learn very north new goldfield discover man same name new town robinson city begin grow wilderness condition life cold new experience even most hardy gold miner begin think young hero gallantly save darling meet reward pause voice breaking stephen glow holy feeling gladness joy gratitude enthusiasm know seem noble dream come true mrs stonehouse californian paper last month learn robinson robinson city sail san francisco disappear ship touch portland whole chain identity seem complete would satisfy pearl come england see man wound blind could father could come important work hand could leave preparation follow may here time now want help lady lannoy sure identity mr robinson shall know instant see hear voice learn still here wo n't let let see soon can pleading tone voice alone would move stephen even wrought already glowing fervour new friend pause know say tell know too depth own heart know knew same robinson also know identity beating heart wild surge blood tell afraid speak l voice betray could even think would alone mrs stonehouse wisdom power age wait suspend judgment pearl fever anxiety could imagine could keep man see difficulty cause delay too add pleading put mouth close lady lannoy s ear whisper very faintly very caressingly name own name very own name stephen darling oh wo n't let see man stephen dear stephen love want see ages see wo n't let shall good stephen strain closer little arm kiss face cheek forehead eye mouth wooingly stephen return embrace kiss remain silent little longer find voice hardly know say believe shall can fact authority doctor take charge will let will even nurse watch attend say might fatal occur agitate even allow see n't see stephen ask pearl timidity stephen smile wan smile answer see water too distinguish firelight oh know say pearl mother daddy tell burn house give light did n't want see more stephen draw impulsive child closer answer indeed dear think good room day awake doctor let come moment see did n't know forget know point view question stephen s heart sword would give know would give know now speak mechanically room quite dark necessary doctor say keep dark see big beard partly burn fire great bandage cover eye pearl s hold relax slip eel floor run mother new friend very would mother trouble oh mother mother robinson beard mother stroke face comfortingly answer dear more two year see two year three month june cross date thrill stephen verify assumption mrs stonehouse notice beard would grow man wear beard cold place pearl kiss need word throw again stephen s knee question n't hear hear very little darling very weak morning wreck speak whisper instinct self-preservation add could learn hear stranger never even hear mr robinson speak find own idea proof own conviction grow surely link chain prove three man such case harold must know must try hide identity fear keen eye pursue thought blood begin grow cold brain swim effort even allow course must obey order wait patiently can must ask doctor think patient will see will let see will let add touch feel regret bitter ness room bitterness full heart harold concern will ask doctor now pearl let grass grow foot answer stephen ring bell servant appear ask is mr hilton house think ladyship say port lannoch shall inquire leave word time would please man return few minute butler say mr hilton say ladyship expect o'clock latest please ask arrival will kindly come here let disturb butler bow withdraw now say stephen wait tyrant come wo n't tell man leave pearl brighten stephen would give get even belief hope fear surge feel choke habit life especially life last two year give self-control wait try might follow child s prattle long wait pearl exclaim oh wish doctor would come want see man restless march room stephen say would balcony darling course mother will let quite safe assure mrs stonehouse wide open just flower-borders stone tail can see road mr hilton come port lannoch will ride pearl yield diversion would rate watch stephen open french window child run balcony stephen come seat mrs stonehouse say quietly glad few minute wrought always afraid sensitive baby darling say stephen impulsively mean mrs stonehouse smile gratefully suppose notice hold imagination episode mollie watford bank mr stonehouse perhaps know very rich man make fortune most honourably very proud pearl think money feeling really love mr robinson indeed ought much would pride privilege show gratitude husband want make partner tell quite independent feeling just man want indeed discover alaskan goldfield organised rule robinson city proof mr stonehouse s judgment sound now injure blind little pearl love indeed man believe may able million can buy will come son brother pearl will eye love patience will guide footstep pause mouth quivering mr robinson will pleasure necessary comfort poor man will never want will privilege save gallant man hardship here come stop stephen too glad pause emotion word remembrance evoke choke harold own father s son own brother turn fear face betray mrs stonehouse start foot face suddenly white fear cry come ear cry even stephen know pearl s mother run window balcony empty come room run door instant voice woman know hear help help say child faint blind chapter xxxvi light harold state increase restlessness month wait dr hilton lay seem wear extraordinary slowness increase lack companionship cut even little episode usual daily life patience great naturally train year self-repression begin give way often often come wild desire tear irksome bandage try hope hold even partially justified restrain fear perpetual blindness come sort cold wave reaction time too add fear discovery could think self-sought isolation must challenge curiosity know disturbing cause come main never lessen always grow might happen stephen would look matter would turn possible impossible way could see relief gloomy conclusion nature love create enlarge own pain trouble difficulty natural cause will exaggerate nightmare proportion none will create love fact most serious thing come man exist else seem phantom good actuality less degree good part two year trouble sleep wake pang old love sound voice old acute pain love agony follow denial surely could never never believe stephen mean say morning beech grove new resolution hamper burden blind lonely-hearted man full such mood morning additionally disturb doctor early port lannoch person could talk cling helpless feeling frightened child nurse day full sunshine window open dark green blind crackle rustle passing breeze make darkness room harold dress lie sofa place room few ray light thus enter could reach eye forehead bandage day doctor own reason own purpose take feeling blind helplessness doubly know blind know also could present condition see start awake hearing week darkness grow abnormally acute trifling sound recall might inspiration seem conscious presence room rise sofa violent motion strong man startle unconscious activity send shock fear eager child stray room open window present normal appearance would frighten would recognise identity change spring impulsively would arm time think now see great beard top mass linen lint obscure rest face seem gloom gigantic ominous turban fright scream turn forgetful moment intention silence call aloud pearl instinctively window enter thought fright mother refuge time danger cry mother mother man would run spite forbidding appearance shock too much little knee tremble give way brain reel moan sink floor swoon harold know voice instant speak need enlighten word pearl pearl cry come darling speak hear moan soft thud little body thick carpet guess truth grope way sound fear l might trample too great eagerness kneel touch little foot feel way face such double action mind even midst care remembrance sweep mind kneel just such manner old church little senseless form confusion mind lose direction door come window push forward flap blind balcony know freshness air distant sound open disturb wish find could attend fainting child lose way room now grope wall castle hand whilst hold pearl securely call help come opposite window mandarin room mrs stonehouse see run catch pearl arm agitated lose concern child never even think speak man come seek wail child pearl pearl darling mother lay girl sofa take flower glass begin sprinkle water child s face harold know voice wait patience presently child sigh mother relieved thought thing last look trouble floor slip lie lady lannoy swoon call instinctively forget moment man blind feel old confidence win heart oh mr robinson help lady lannoy faint too know speak look remember blindness time alter word instant speak harold lean window-sash mind calm acute hear too hear pearl sigh seem leap room oh god now blind indeed give pang hear see turn helplessly arm hand outstretched would feel air pause instinctive uncontrollable impulse tear bandage eye sun stream meet eye blink cry burst wild cry joy surprise pierce even shut portal swoon woman s brain world would lose memory sound light light oh god oh god blind look still terrified wonder can see stephen stephen mrs stonehouse bewilder point stephen s snow-white face brilliant hair seem stream sunlight ivory gold catch arm mechanically put eye wrist try look point finger instant drop arm moaning can see bad blind cover face hand sob feel light strong finger forehead hand finger touch would know lay longer quick voice music hear dream two long year say softly here harold here oh sob break heart hear take hand face hold hers stare intently passionate gaze would win obstacle moment never forget never could forget see room rich yellow see pearl pale glad-eyed lie sofa hold hand mother stand see great high window open line covered stone balcony stretch green sward vivid sunshine blue quiver sea see very soul longed see sight valueless still look look stephen see dark eye could see make own eye fill warm red glow face again raise eye again gladness beating heart seem answer own look see emerge mist obscurity melt instant face world think beauty would come later beauty bear woman could outmatch memorise beauty long hold heart school long month gloomy despair would take arm heedless presence pour full heart mrs stonehouse see understand too pearl child woman-child softly rise steal stephen see own instinct too tell hour come hope must come alone call guest n't n't mrs stonehouse know now harold old friend know moment bring brother sister pearl n't lovely see friend see man again happy could express dignity happiness pearl actually shriek joy rush room flung harold s arm stoop raise kiss again again put little hand face stroked very very gently eye say oh glad glad poor eye unbind again may call harold too darling could say kiss hold arm shake hand mrs stonehouse wring hand hard little awkwardness group none know would midst come light knock door mr hilton enter say tell wish see hulloa rush room take harold shoulder turn face light look eye long earnestly hold breath presently say relax gaze did see mistily first seeing periphery centre opaque know could n't see see point stephen lady lannoy face right front dr hilton take hand patient s shoulder shake warmly hand glad old fellow worth wait n't say dangerous thing take bandage permit harm lucky mistrust patience put time experiment week later think necessary turn questioningly look harold s face quite comprehend h-s-h say latter warningly ll tell time awkward pause break pearl come doctor say must kiss know save man s eye stephen tell watch doctor somewhat take aback ignorant pearl s existence raise child arm kiss say thank dear could help much very last n't take bandage misfortune doctor s permission pearl nod head wisely wriggle arm come again harold look protectingly say old-fashioned way feel now none bad hope harold man lift kiss again set come lady lannoy hold arm lift must kiss again too stephen lady lannoy n't love sweet little thing already would love door open butler announce luncheon serve ladyship few day harold varilands stay stonehouses mr stonehouse arrive man rejoice meet again elder never betray word sign recognise identity person drama tell come accidentally life young grateful harold day lannoy sometimes stonehouses time stephen pay fly visit varilands make effort detain harold would world make sign might influence full now diffidence woman love feel must wait must wait even wait last grave feel woman really love find master harold same diffidence old story get idea reticence part same feeling violent expression send wilderness thought come idea duty imply father s die trust give time let choose clock seem stop two whole year time guardianship boy life begin yield large more selfish guardianship manhood stephen notice come closely feel might realise true reason love realise true reason bashfulness love feel chillness turn react own manner two ardent soul yearn s love full expression seem might end drift apart thought secret conceal secret already know mrs stonehouse know mr stonehouse know even pearl own idea show confidence alone stephen s bedroom help finish dressing just stephen similar age help uncle gilbert coy lead subject pretty dress child put little mouth s ear whisper may bridesmaid stephen woman take aback speak child s eye course will darling may never marry must know will make stephen s heart beat hard rapidly child s talk sweet dear more embarrassing desire play fire part nature woman answer queer idea little pretty knowledge-box oh never tell know same know too stephen get too close danger try divert thought darling may guess people n't say ought must guess right hold arm lift s knee say want whisper voice manner full feeling somehow move bend head pearl take neck little palm say think oh long would marry know first save save lay head throbbing bosom sob stephen sob too leave room stephen say very gravely issue might great concern course pearl dear secret pearl cross two forefinger kiss say swear stephen darling will remember too must never speak even think can help s marry else say dear smile know stephen mus n't take bandage doctor say stephen smile kiss hand hand pearl chatter merrily drawing-room chapter xxxvii golden silence day pass seem add trouble heart young people widen difficulty express stephen accept new condition thing whole nature bloom again sunshine hope less intolerable set wait countless thousand woman proportion will final cataclysm abolish earthly union harold feel growth positive negative new torture begin feel would unable heart constant struggle hope opposition seem realisation new fancy evil bitter hour whole creation turn upside sad effect last horrid remembrance would come believe enough put future test would make opportunity stephen would fire mutual love burn encircle mist time single minute commonsense would turn sorrow joy minute own nature opposing force will allow pass love young people much concern mrs stonehouse take trouble much heart speak husband seriously advise make effort bring thing right way happiness woman sure woman s feeling man woman woman hide love side-glance unthinking moment woman note learn man know already own lip man s passion lip seal loyalty say earnestly dear must interfere now rate might cause great trouble sure really love must win happiness alone would never ought might will friend silent little tragedy develop harold s patience begin give way constant strain self-suppression stephen try hide love fear mask gracious calm take indifference last come hour full new hopeless agony stephen hear harold fragment conversation speak mr stonehouse need return alaska sound word doom inmost heart know harold love free would speak word would draw full truth could remembrance episode reality love declare oh shame folly harold know could believe real time exercise self-restraint long suffering teach stephen manage control none guest realise blow receive casual word bear gallantly last moment old fashion youth castle step see departure take way own room lock often day give way tear cry luxury poignant cause deep emotion dry-eyed old now cry sit still hand clasp knee set white face gaze far-off sea hour sit lonely stare fixedly time thought whirl wildly first vague purpose hope might eventually work plan thought would come everywhere same beginning wild burn desire let harold understand feeling blot conviction trust love bitter moment madness overstrung passion heap such insult everywhere same end impasse seemingly could would understand know now man diffidence forbearance self-judgments self-denial make suppression consider interest own desire tragedy indeed again again come remembrance bitter regret aunt laetitia happiness pain own able efface love helpless wait wait wait heart aflame hope hope time seem pass world stand still hopeless misery know word might open heaven remain mute keep glance could enlighten modulate tone might betray see hope pass last seem understand true force pride thousand force own positive negative restrainful oh blind little learn misery woman love suffer unsympathetic self-engrossed callous sensibility now turn come same suffering same galling iron fetter pride convention original expression must very salt youth must lose savour joy youth could win youth own inherent power must work own destruction youth trust wisdom age youth could act own redemption here rudiment thought strike change current reason think wing hope dare even try complete think think long autumn shadow fall misty purpose become real dinner alone mill late visit silver lady keep early hour find friend usual room window sweep course sun see visitor state mental disturbance such exhibit blow candle take same seat eastern window occupy night remember stephen understand act grateful afresh darkness would help say resumption old seat attitude awkwardness new confidence week pass stephen keep friend inform rescue progress injured man discovery harold s identity allow infer feeling shyly convey hope bitter part past might wipe woman already know love always awaken consciousness absence object hint sufficient build notice gloom late creep girl s happiness much trouble think wise silent know unhappily time comfort come must preclude new more explicit confidence too anxiously wait progress event now put arm girl say softly whisper imply doubt kind soft voice convey sympathy trust tell dear child broken word shyly speak speak such way silence more eloquent word girl convey heart listened now again stroke beautiful hair say brief pause silver lady speak word pressure delicate hand convey sympathy half-conscious way word come shrinkingly darkness hardly reach ear bent low catch come stephen s murmured thought oh know ca n't tell ca n't dare must could dishonour bear worthless oh happy happy girl mother muscle body seem shrink collapse inert mass silver lady s foot understand long long pause stephen s sobbing die muscle body become rigid return normal calm silver lady begin talk matter conversation become normal stephen s courage seem somehow restore talk brightly part silver lady make request say natural voice couldst bring gallant man save many life lord good restoration sight see knowest make resolution forth calm place whilst may remain see return north such wonder evidently man kind heart perhaps will mind come see lonely woman longer young much ask land know own youth perhaps will mind see alone stephen s heart beat furiously feel suffocate new hope could good harold s meeting sweet woman already bring much comfort own life abash radiant seem tread air stand friend say farewell wish speak two woman kiss part arrange two day hence stonehouse party spend day lannoy come lunch stay night want afternoon return visit distance north lannoy harold ride varilands party arrive stephen tell sister ruth s wish see harold pearl proffer request also take time see silver lady harold acquiesce heartily agree time late afternoon pay visit stephen would bring strangely enough feel awkwardness trepidation ride steep road mill introduction effect hour consume conventional small talk stephen obedience look silver lady rise say most natural way could now sister ruth will leave two alone mind harold can tell want know alaska perhaps very good will tell adventure good afternoon dear wish to-night know rule ride sultan exercise five day look quite reproachfully meet morning au revoir harold shall meet dinner harold come door stand window look east silver lady come stand seem notice face mysterious way woman watch keenly wish satisfy own mind undertake self-appointed task eye turn headland stephen white arab gallop breakneck speed too good horseman know prowess horseback too anxiety regard such rider stephen fear make face white eye such illimitable sadness silver lady make mind instinct trust recognise noble nature truth would sure force come say sit here friend friend often sit can see coastline wilt harold put chair point seat sit also begin desperate courage want much see thee hear much thee thy come tone voice arrest attention look keenly here full light face look sadly white notice lips tremble say kindliness nature first moment see take purity earnestness sweetness appeal aspiration pale fear may call maid can wave hand gently nay result sleepless night much thought oh wish know could put visit could come time suit smile gently fear would avail little thy come concern see look amazement quickly voice become more steady lose sight task patient little old woman recently many many year calm seek here ruffle come believe earthly trouble more come life new concern hear much thee thy come recurrence phrase strike would ask such could deem good wait wishful ask thy advice tell thee outright trouble use least many year dissemble can trust thee lean thy man s mercy understand aid shall power believe say harold simply speak freely point window stephen s white horse seem mighty sweep green sward little dot would speak thee harold s heart begin beat hard feel come silver lady thinkest rideth such speed habit wait continue doth seem thee such reckless movement result much trouble seeketh forgetfulness know speak truly somehow conviction borne know secret heart appeal stephen disquiet god bless would patient grateful quaker s voice seem come thought continue speaking whilst pause own secret mine doubt hast may still own stephen hath hers may speak thee shall proud oh madam thank heart sweet kindness can say feel always very dear pause speak again beating own heart seem re-echo quick sound stephen s galloping horse surprise method speech come forget quaker idiom speak phrasing youth love still soul more god thank power much good rescue poor human grieve soul despair word convey joy great know harold know air seem fill sound seem answer doubt life feel understand understanding quick think silver lady now rush see trust indeed give woman s secret fear can see also trouble look own life remember trouble send world lonely recluse here spot stress life rejoice act mine can save such tragedy own see need detail know speak truth come heroically new scene tell secret time know disappear lay bare poor bleed heart such wise instant fear murder commit indeed call understand know secret part least know understand love duty lie see eye brave true eye lord thee accustomed idiom return prayer turn head stand lean window bend take hand say simply god bless shall come thank to-night morrow hope will quickly room woman stand long look window follow tear-dimmed eye movement great black horse sweep country straight crow fly headland whither stephen stephen pass wide expanse thought certainly memory never after-life could recall thought pass mind time leave open gate windmill yard pull smoking pant horse ruin fisher s house stephen unhappy happy conscious form satisfied dissatisfy woman woman wait come man stand edge cliff look turmoil tide churn rock heart great burst thankfulness hand privilege aid rescue dear life look ostensibly survey ruined house reality search even lash whole green expanse slope windmill moving figure see make throat swell ear hear celestial music would allow think event woman now all-patient all-submissive wait man man come few minute walk house look critically after-purpose wreck stephen suggest trinity house lighthouse point offer bear expense build await answer brethren course would clear ground purpose answer come feel now reply negative would build pleasure-house own edge cliff zigzag man horse gallant task edge flat rock sit think thought pass rider even now thunder green sward way fancy first later ear could hear sound sweeping gallop thus man come woman doubt now quietude hymn grateful praise sound stop ears listen heart now begin beat furiously sea line furrow passing tide dark shadow cliff edge shadow mark golden hue sunset see suddenly pillar shadow line cliff rest moment move swiftly edge lose eye sense great comfort hear clatter roll pebble scramble eager foot harold hasten zigzag oh music sound wake finer instinct woman dross thought self pass nature sweet simple true reign alone instinctively rise come simple nobility self-surrender purpose grandeur nature negative false speak silver lady harold sweep air rush foam horse sward slow physical progress mock on-sweep mind rapid ride too find reading own soul know now love need voice man s love welcome full dominant self-believing two see s eye need word harold come close open wide arm stephen fly divine moment mouth meet know soul
