# Supplementary material for: A Complex Network Approach to Stylometry
Source: PLoS One. 2015 Aug 27;10(8):e0136076. doi: 10.1371/journal.pone.0136076 (PMC4552030; doi:10.1371/journal.pone.0136076)
Supplement: S1 File — (ZIP) [file pone.0136076.s001.zip › authorship_dataset/a3_american_notes.txt]

shall never forget one-fourth serious three-fourths comical astonishment morning third january eighteen-hundred-and-forty-two open door put head state-room board britannia steam-packet twelve hundred ton burthen register bind halifax boston carry majesty s mail state-room specially engage charles dickens esquire lady render sufficiently clear even scared intellect very small manuscript announce fact pin very flat quilt cover very thin mattress spread surgical plaster most inaccessible shelf state-room concern charles dickens esquire lady hold daily nightly conference least four month precede could possibility small snug chamber imagination charles dickens esquire spirit prophecy strong always foretell would contain least little sofa lady modest most magnificent sense limited dimension first opined would hold more two enormous portmanteau odd corner sight portmanteau could now more get door say stow giraffe could persuade force flower-pot utterly impracticable thoroughly hopeless profoundly preposterous box remote reference connection chaste pretty say gorgeous little bower sketch masterly hand highly varnish lithographic plan hang agent s counting-house city london room state short could pleasant fiction cheerful jest captain s invent put practice good relish enjoyment real state-room presently disclose truth really could moment bring mind bear comprehend sit kind horsehair slab perch two look expression countenance friend come board crush face manner shape endeavour squeeze small doorway experience pretty smart shock come most sanguine people live might prepare bad imaginative artist already make allusion depict same great work chamber interminable perspective furnish mr robins would say style more eastern splendour fill inconveniently group lady gentleman very high state enjoyment vivacity descend bowel ship pass deck long narrow apartment gigantic hearse window side upper end melancholy stove three four chilly steward warm hand side extend whole dreary length long long table rack fix low roof stick full drinking-glass cruet-stand hint dismally roll sea heavy weather time see ideal presentment chamber gratify much observe friend make arrangement voyage turn pale enter retreat friend smite forehead involuntarily say breath impossible can word effect recover great effort preparatory cough two cry ghastly smile still look same time wall ha breakfast-room steward-eh foresee answer must know agony suffer often speak saloon take live pictorial idea usually give understand home form just conception would necessary multiply size furniture ordinary drawing-room seven fall short reality man reply avow truth blunt remorseless naked truth saloon sir'-he actually reel blow person soon part interpose else daily communication formidable barrier many thousand mile stormy space reason anxious cast cloud even pass shadow moment s disappointment discomfiture short interval happy companionship remain them-in person situated natural transition first surprise obviously peal hearty laughter can report still seat slab perch mention roar outright vessel rang again thus less two minute come first time common consent agree state-room pleasant most facetious capital contrivance possible inch large would quite disagreeable deplorable state thing show very nearly close door twining serpent count little washing slab standing-room could manage insinuate four people time entreat observe very airy dock beautiful port-hole could keep open day weather permit quite large bull's-eye just looking-glass would render shave perfectly easy delightful process ship n't roll too much arrive last unanimous conclusion spacious verily believe deduct two berth small sleep make coffin big hackney cabriolet door shoot fare sack coal pavement settle point perfect satisfaction party concerned unconcerned sit fire lady cabin-just try effect dark certainly somebody say course would light sea proposition assent echo course course would exceedingly difficult say think remember too discover exhaust topic consolation circumstance lady cabin adjoin state-room consequently immense feasibility sit time season fall momentary silence lean face hand look fire party say solemn air man make discovery relish mulled claret will here appear strike most forcibly spicy high-flavoured cabin essentially improve composition render quite incapable perfection anywhere else stewardess too actively engage produce clean sheet table-cloth very entrails sofa unexpected locker such artful mechanism make s head ache see open render quite distracting circumstance follow proceeding find nook corner individual piece furniture else pretend mere trap deception place secret stowage ostensible purpose least useful god bless stewardess piously fraudulent account january voyage god bless clear recollection companion passage last year nobody ill everybody dancing morning night run twelve day piece purest frolic delight jollity happiness bright face pleasant scotch tongue sound old home fellow-traveller prediction fair wind fine weather wrong n't fond ten thousand small fragment genuine womanly tact piece elaborately patch shape form case pointed application plainly show young mother side atlantic close hand little child leave seem uninitiated serious journey secret mere frolic sing whistle light heart gay merry eye year state-room grow pretty fast time expand quite bulky boast bay-window view sea deck again high spirit such state bustle active preparation blood quicken pace whirl s vein clear frosty morning involuntary mirthfulness gallant ship ride slowly little boat splash noisily water knot people stand wharf gaze kind dread delight far-famed fast american steamer party man taking milk word get cow board fill icehouse very throat fresh provision butchers'-meat garden-stuff pale sucking-pig calf head score beef veal pork poultry proportion coil rope busy oakum yarn lower heavy package hold purser s head barely visible loom state exquisite perplexity midst vast pile passenger luggage seem anywhere uppermost mind anybody preparation mighty voyage bright cold sun brace air crisply-curling water thin white crust morning ice deck crackle sharp cheerful sound light tread irresistible again shore turn see vessel s mast name signal flag joyous colour fluttering side beautiful american banner star stripe long three thousand mile more longer still six whole month absence dwindle fade ship come home again broad spring already coburg dock liverpool inquire medical acquaintance turtle cold punch hock champagne claret slight et cetera usually include unlimited order good dinner-especially leave liberal construction faultless friend mr radley adelphi hotel-are peculiarly calculate suffer sea-change plain mutton-chop glass two sherry would less likely conversion foreign disconcerting material own opinion discreet indiscreet particular eve sea-voyage matter little consequence use common phrase come very much same thing end may know dinner day undeniably perfect comprehend item great many more ample justice know too bate certain tacit avoidance allusion to-morrow such may suppose prevail delicate-minded turnkey sensitive prisoner hang morning get very thing consider merry enough morning-_the morning-came meet breakfast curious see eager prevent moment s pause conversation astoundingly gay everybody forced spirit member little party much likeness natural mirth hot-house pea five guinea quart resemble flavour growth dew air rain heaven o'clock hour draw volubility dwindle little little most persevering effort contrary last matter now quite desperate throw disguise openly speculate time to-morrow time day forth entrust vast number message intend return town night deliver home elsewhere fail very short possible space time arrival railway train euston square commission remembrance crowd such time still busy employment find fuse dense conglomeration passenger passenger friend passenger luggage jumble deck small steamboat panting snort packet work dock yesterday afternoon now lie mooring river eye turn lie dimly discernible gathering fog early winter afternoon finger point same direction murmur interest admiration-as beautiful look trim are hear side even lazy gentleman hat side hand pocket dispense much consolation inquire yawn gentleman going across'-as ferry-even condescend look way nod head say mistake even sage lord burleigh nod include much lazy gentleman might make passage everybody board find already s impossible say thirteen time single accident passenger very much wrapped-up frown rest morally trample crushed presume inquire timid interest long poor president stand close lazy gentleman say faint smile believe very strong ship lazy gentleman look first questioner s eye very hard wind s answer unexpectedly ominously need lazy gentleman instantly fall very low popular estimation passenger look defiance whisper ass impostor clearly n't know make fast packet huge red funnel smoke bravely give rich promise serious intention packing-case portmanteau carpet-bag box already pass hand hand haul board breathless rapidity officer smartly dress gangway hand passenger side hurry man five minute time little steamer utterly deserted packet beset over-run late freight instantly pervade whole ship meet dozen nook corner swarm own baggage stumble people s dispose comfortably wrong cabin create most horrible confusion turn again madly bent open lock door force passage kind out-of-the-way place thoroughfare send wild steward elfin hair fro breezy deck unintelligible errand impossible execution short create most extraordinary bewilder tumult midst lazy gentleman seem luggage kind-not much friend even-lounges hurricane deck coolly puff cigar unconcerned demeanour again exalt opinion leisure observe proceeding time look mast deck side look too wonder see wrong anywhere hope case will goodness mention here captain s boat captain now hope wish very man ought well-made tight-built dapper little fellow ruddy face letter invitation shake hand clear blue honest eye good see s sparkle image ring bell ding ding ding very bell hurry now shore-who s shore gentleman sorry say never say good b'ye now wave little boat good b'ye good b'ye three cheer three more three more fro fro fro again hundred time wait late mail-bag bad could midst last burst start triumphantly lie here two hour more damp fog stay home abroad let gradually very depth dulness low spirit speck mist last s boat wait s more purpose captain appear paddle-box speaking trumpet officer take station hand alert flag hope passenger revive cook pause savoury work look face full interest boat come bag drag anyhow fling moment anywhere three cheer more first ring ear vessel throb strong giant just receive breath life two great wheel turn fiercely first time noble ship wind tide astern break proudly lashed roaming water chapter ii passage dine day formidable party few eighty-six strong vessel pretty deep water coal board many passenger weather calm quiet little motion dinner even passenger most distrustful pluck amazingly morning return universal question are good sailor very decide negative now parry inquiry evasive reply oh suppose m bad anybody else reckless moral obligation answer boldly irritation too would add know see sir particularly justify suspicion high tone courage confidence could observe very few remain long wine everybody unusual love open air favourite most coveted seat invariably door tea-table too mean attend dinner-table less whist-playing might expect still exception lady retire precipitation dinner-time immediately assist fine cut very yellow boil leg mutton very green caper invalid walking smoking drinking brandy-and-water always open air unabated spirit eleven o'clock thereabouts turning in'-no sailor seven hour experience talk bed-became order night perpetual tramp boot-heels deck give place heavy silence whole human freight stow very few straggler probably afraid unaccustomed such scene very striking time shipboard novelty long wear never cease peculiar interest charm gloom great black mass hold direct certain course rush water plainly hear dimly see broad white glisten track follow vessel s wake man look-out forward would scarcely visible dark sky blot score glistening star helmsman wheel illuminated card shine speck light darkness sentient divine intelligence melancholy sighing wind block rope chain gleaming forth light crevice nook tiny piece glass deck ship fill fire hiding ready burst outlet wild resistless power death ruin first too even hour object exalt come familiar difficult alone thoughtful hold proper shape form change wander fancy assume semblance thing leave put well-remembered aspect favourite place dearly love even people shadow street house room figure usual occupant startle reality exceed seem power mine conjure absent many many time such hour grow suddenly object real look use purpose acquaint own two hand own two hand foot likewise very cold particular occasion creep midnight exactly comfortable decidedly close impossible unconscious presence extraordinary compound strange smell find nowhere board ship such subtle perfume seem enter pore skin whisper hold two passenger wife own lie already silent agony sofa lady s maid lady s mere bundle floor execrate destiny pound curl-papers stray box slope wrong way aggravation scarcely borne leave door open moment bosom gentle declivity turn shut summit lofty eminence now plank timber creak ship make wicker-work now crackle enormous fire dry possible twig bed bed pretty much same two day tolerably fair wind dry weather read bed hour n't know good deal reel deck little drink cold brandy-and-water unspeakable disgust eat hard biscuit perseveringly ill third morning awaken sleep dismal shriek wife demand know s danger rouse look bed water-jug plunge leap lively dolphin small article afloat shoe strand carpet-bag high dry couple coal-barges suddenly see spring air behold looking-glass nail wall stick fast ceiling same time door entirely disappear new open floor begin comprehend state-room stand head possible make arrangement compatible novel state thing ship right can say thank heaven wrong again can cry is wrong seem start forward creature actually run own accord broken knee fail leg variety hole pitfall stumble constantly can much wonder take high leap air take deep diva water gain surface throw summerset instant leg rush backward staggering heaving wrestling leap dive jump pitching throbbing roll rock movement sometimes turn sometimes altogether feel dispose roar mercy steward pass steward sir is matter call heavy sea sir head-wind head-wind imagine human face vessel s prow fifteen thousand samson bent drive hit exactly eye attempt advance inch imagine ship pulse artery huge body swollen burst maltreatment swear die imagine wind howling sea roaring rain beating furious array picture sky dark wild cloud fearful sympathy wave make ocean air add clattering deck tread hurried foot loud hoarse shout seaman gurgling water scupper now striking heavy sea plank deep dead heavy sound thunder hear vault head-wind january morning say may call domestic noise ship such breaking glass crockery tumble steward gambol overhead loose cask truant dozen bottled porter very remarkable exhilarate sound raise various state-room seventy passenger too ill get breakfast say lie listen concert three four day n't think hear more quarter minute expiration term lie again excessively sea-sick sea-sick understand ordinary acceptation term wish form never see hear describe doubt very common lie day long quite coolly contentedly sense weariness desire get get good take air curiosity care regret sort degree save think can remember universal indifference kind lazy joy-of fiendish delight lethargic can dignify title-in fact wife too ill talk may allow illustrate state mind such example say exactly condition elder mr willet incursion rioter bar chigwell would surprise momentary illumination ray intelligence may come way thought home goblin postman scarlet coat bell come little kennel broad awake broad day apologise damp walking sea hand letter direct familiar character certain feel atom astonishment perfectly satisfied neptune walk toasted shark trident look event very common everyday occurrence once-once-i find deck n't know get possess completely dress too huge pea-coat pair boot such weak man sense could get find standing gleam consciousness come hold n't know think boatswain may pump possibly cow ca n't say long day minute recollect try think whole wide world particular small effect could even make sea sky horizon seem drunk fly wildly direction even incapable state recognise lazy gentleman standing nautically clad suit shaggy blue oilskin hat too imbecile know separate dress try call remember pilot interval total unconsciousness find recognise figure place seem wave fluctuate see reflect unsteady looking-glass know captain such cheerful influence face try smile even try smile see gesture address long time could make remonstrate standing knee water-as course n't know try thank could n't could point boots-or wherever suppose boot be-and say plaintive voice cork sol same time endeavour tell sit pool find quite insensible time maniac humanely conduct remain get good suffering recommend eat amount anguish second say endure apparently drown process restoration life gentleman board letter introduction mutual friend london send card morning head-wind long trouble idea might hundred time day expect call saloon imagine cast-iron images-i will call men-who ask red face lusty voice sea-sickness mean really bad represent very torturing indeed n't think feel such perfect gratification gratitude heart hear ship s doctor oblige put large mustard poultice very gentleman s stomach date recovery receipt intelligence materially assist doubt heavy gale wind come slowly sunset ten day rage gradually increase fury morning save lull hour little midnight unnatural repose hour gathering storm inconceivably awful tremendous burst full violence relief labouring ship troubled sea night shall never forget will bad question often hear ask slide bump certainly seem difficult comprehend possibility afloat more disturbed topple agitation steam-vessel bad winter s night wild atlantic impossible most vivid imagination conceive say fling side wave mast dip spring again roll side heavy sea strike noise hundred great gun hurl back-that stop stagger shiver stunned violent throbbing heart dart onward monster goad madness beat batter crushed leap angry sea-that thunder lightning hail rain wind fierce contention mastery-that plank groan nail shriek drop water great ocean howl voice-is say grand appalling horrible last degree word can express thought can convey dream can call again fury rage passion very midst terror place situation exquisitely ridiculous even strong sense absurdity now could more help laugh can comical incident happen circumstance most favourable enjoyment midnight ship sea force way skylight burst open door come rage roar lady cabin unspeakable consternation wife little scotch lady-who way previously send message captain stewardess request compliment steel conductor immediately attach top mast chimney order ship might strike lightning handmaid mention such ecstasy fear scarcely know naturally bethought restorative comfortable cordial good occur moment hot brandy-and-water procure tumbler full delay impossible stand sit hold heap corner long sofa-a fixture extend entirely cabin-where cling momentary expectation drown approach place specific administer many consolatory expression sufferer dismay see roll slowly end stagger end hold glass more immensely baffled good intention ship give lurch roll again suppose dodge sofa least quarter hour reach time catch brandy-and-water diminish constant spilling teaspoonful complete group necessary recognise disconcerted dodger individual very pale sea-sickness shave beard brush hair last liverpool article dress linen include pair dreadnought trouser blue jacket formerly admire thames richmond stocking slipper outrageous antic perform ship morning make bed practical joke get process short fall impossibility say utter dreariness desolation meet eye literally tumbled deck noon never see ocean sky dull heavy uniform lead colour extent prospect even dreary waste lie sea run high horizon encompass large black hoop view air tall bluff shore would impose stupendous doubt see wet roll deck impress giddily painfully gale last night life-boat crush blow sea walnut-shell hang dangle air mere faggot crazy board planking paddle-box tear sheer wheel expose bare whirl dash spray deck random chimney white crusted salt topmast strike storm-sails set rig knot tangle wet droop gloomier picture would hard look now comfortably establish courtesy lady cabin four passenger first little scotch lady mention way join husband new york settle three year secondly thirdly honest young yorkshireman connect american house domicile same city carry thither beautiful young wife marry fortnight fair specimen comely english country girl see fourthly fifthly lastly couple newly marry too might judge endearment frequently interchange know more mysterious run-away kind couple lady great personal attraction also gentleman carry more gun robinson crusoe wear shooting-coat two great dog board further consideration remember try hot roast pig bottled ale cure sea-sickness take remedy usually bed day day astonishing perseverance may add information curious decidedly fail weather continue obstinately unprecedentedly bad usually straggle cabin more less faint miserable hour noon lie sofa recover interval captain would look communicate state wind moral certainty change to-morrow weather always improve to-morrow sea vessel s rate sailing forth observation none tell sun take description day will serve rest here captain compose read place light enough doze talk alternately bell ring stewardess come steam dish baked potato roast apple plate pig s face cold ham salt beef perhaps smoking mess rare hot collops fall dainty eat much can great appetite now long possible fire will burn will sometimes pretty cheerful wo n't remark s very cold rub hand cover coat cloak lie again doze talk read provide aforesaid dinner-time five bell ring stewardess reappear dish potatoes-boiled time-and store hot meat various kind forget roast pig take medicinally sit table again more cheerfully prolong meal mouldy dessert apple grape orange drink wine brandy-and-water bottle glass still table orange forth roll accord fancy ship s way doctor come special nightly invitation join evening rubber immediately arrival make party whist rough night card will lie cloth put trick pocket take whist remain exemplary gravity deduct short time tea toast eleven o'clock thereabouts captain come again sou'-wester hat tie chin pilot-coat make ground wet stand time card-playing bottle glass again table hour s pleasant conversation ship passenger thing general captain never bed never humour turn coat collar deck again shake hand laugh weather merrily birthday party daily news dearth commodity passenger report lose fourteen pound vingt-et-un saloon yesterday passenger drink bottle champagne day clerk nobody know head engineer distinctly say never such times-meaning weather-and four good hand ill give dead beat several berth full water cabin leaky ship s cook secretly swig damage whiskey find drunk play fire-engine quite sober steward fall down-stairs various dinner-time plaster various place baker ill pastry-cook new man horribly indisposed require fill place latter officer prop jam empty cask little house deck command roll pie-crust protest highly bilious death look news dozen murder shore would lack interest slight incident sea divide rubber such topic run think halifax harbour fifteenth night little wind bright moon-indeed make light entrance put pilot charge-when suddenly ship strike bank mud immediate rush deck take place course side crowd instant few minute lively state confusion great lover disorder would desire see passenger gun water-casks heavy matter huddle aft lighten head soon get driving uncomfortable line object vicinity announce very early disaster loud cry breakers a-head much backing paddle heaving lead constantly decrease depth water drop anchor strange outlandish-looking nook nobody board could recognise land close could plainly see wave branch tree strange enough silence midnight dead stillness seem create sudden unexpected stoppage engine clank blast ear incessantly many day watch look blank astonishment express face begin officer trace passenger descend very stoker furnacemen emerge cluster smoky group hatchway engine-room compare note whisper throw few rocket fire signal gun hope hail land least see light-but sight sound present itself-it determine send boat shore amusing observe very kind passenger volunteer ashore same boat general good course mean think ship unsafe position contemplate possibility heeling case tide run less amusing remark desperately unpopular poor pilot become short minute passage liverpool whole voyage quite notorious character teller anecdote cracker joke here very man laugh loud jest now flourish fist face load imprecation defy tooth villain boat soon shove lantern sundry blue light board less hour return officer command bring tolerably tall young tree pluck root satisfy certain distrustful passenger mind misgive impose shipwreck would term believe ashore fraudulently row little way mist specially deceive compass death captain foresee first must place call eastern passage last place world business reason sudden fog error pilot s part cause surround bank rock shoal kind happily drift seem safe speck find thereabouts ease report assurance tide past ebb turn three o'clock morning dress half-past nine day noise hurry deck leave overnight dark foggy damp bleak hill now glide smooth broad stream rate eleven mile hour colour fly gaily crew rig smart clothes officer uniform again sun shine brilliant april day england land stretch side streaked light patch snow white wooden house people door telegraph work flag hoist wharfs appear ship quay crowd people distant noise shout man boy run steep place pier more bright gay fresh unused eye word can paint come wharf pave uplifted face get make fast shouting straining cable dart score gangway soon thrust meet reach ship-and leap firm glad earth again suppose halifax would appear elysium curiosity ugly dulness carry most pleasant impression town inhabitant preserve hour regret come home find opportunity return thither more shake hand friend make day happen opening legislative council general assembly ceremonial form observe commencement new session parliament england closely copied gravely present small scale look westminster wrong end telescope governor majesty s representative deliver may call speech throne say say manfully military band building strike god save queen great vigour excellency quite finish people shout s rub hand s shake head government party say never such good speech opposition declare never such bad speaker member house assembly withdraw bar say great deal little short promise just home occasion town build side hill high point command strong fortress quite finish several street good breadth appearance extend summit water-side intersect cross street run parallel river house chiefly wood market abundantly supply provision exceedingly cheap weather unusually mild time season year sleighing plenty vehicle yard by-places gorgeous quality decoration might gone alteration triumphal car melodrama astley s day uncommonly fine air brace healthful whole aspect town cheerful thrive industrious lie seven hour deliver exchange mail length collect bag passenger include two three choice spirit indulge too freely oyster champagne find lie insensible unfrequented street engine again put motion stand boston encounter squally weather again bay fundy tumble roll usual night day afternoon say saturday twenty-second january american pilot-boat come soon britannia steam-packet liverpool eighteen day telegraph boston indescribable interest strain eye first patch american soil peep molehill green sea follow swell slow imperceptible degree continuous line coast can hardly exaggerate sharp keen wind blow dead hard frost prevail shore cold most severe air intensely clear dry bright temperature endurable delicious remain deck stare come dock many eye argus wide open employ new objects-are topic will prolong chapter discuss will more hint foreigner-like mistake suppose party most active person scramble board peril life approach wharf newsman answer industrious class home leathern wallet news slung neck broad sheet hand editor board ship person gentleman worst comforter inform excitement suffice place say invader ready courtesy thank here most gratefully order room hotel follow soon find roll long passage involuntary imitation gait mr t p cooke new nautical melodrama dinner please say waiter say waiter quick possible say right say waiter moment s hesitation answer hazard right cry waiter amount surprise make start look doubtfully return would private room very much really think waiter must mind believe would interposition man whisper ear directly s fact say waiter look helplessly right see now right directly same thing reverse previous answer sit dinner ten minute capital dinner hotel very excellent call tremont house more gallery colonnade piazza passage can remember reader would believe chapter iii boston public establishment america utmost courtesy prevail most department susceptible considerable improvement respect custom-house would take example united state render somewhat less odious offensive foreigner servile rapacity french official sufficiently contemptible surly boorish incivility man alike disgust person fall hand discreditable nation keep such ill-conditioned cur snarl gate land america could help strongly impress contrast custom-house present attention politeness good humour officer discharge duty land boston consequence detention wharf dark receive first impression city walk custom-house morning arrival sunday afraid say way many offer pew seat church morning make formal note invitation finish first dinner america may allow make moderate guess nicer calculation say least many sitting proffer would accommodate score two grown-up family number creed form religion pleasure company request very fair proportion able absence change clothes church day compel decline kindness reluctantly oblige forego delight hear dr channing happen preach morning first time very long interval mention name distinguished accomplished man soon pleasure become personally acquaint may gratification record humble tribute admiration respect high ability character bold philanthropy oppose most hideous blot foul disgrace-slavery return boston get street sunday morning air clear house bright gay signboard paint such gaudy colour gilded letter very golden brick very red stone very white blind area railing very green knob plate street door marvellously bright twinkling slight unsubstantial appearance-that thoroughfare city look exactly scene pantomime rarely happen business street tradesman may venture call anybody tradesman everybody merchant reside store many occupation often carry house whole front cover board inscription walk keep glance board confidently expect see few change never turn corner suddenly look clown pantaloon doubt hide doorway pillar close hand harlequin columbine discover immediately lodge always look lodging pantomime very small clockmaker s story high hotel addition various symbol device cover whole front great dial hanging out-to jump course suburb possible even more unsubstantial-looking city white wooden house white make wink look green jalousie blind sprinkled drop direction seem root ground small church chapel prim bright highly varnish believe whole affair could take piecemeal child s toy cram little box city beautiful can fail imagine impress stranger very favourably private dwelling-house most part large elegant shop extremely good public building handsome state house build summit hill rise gradually first steep ascent water s edge front green enclosure call common site beautiful top charm panoramic view whole town neighbourhood addition variety commodious office contain two handsome chamber house representative state hold meeting senate such proceeding see here conduct perfect gravity decorum certainly calculate inspire attention respect doubt much intellectual refinement superiority boston referable quiet influence university cambridge three four mile city resident professor university gentleman learning vary attainment exception can call mind man would shed grace honour society civilised world many resident gentry boston neighbourhood think mistake add large majority attach liberal profession educate same school defect american university may disseminate prejudice rear bigot dig bury ash old superstition never interpose people improvement exclude man religious opinion whole course study instruction recognise world broad too lie college wall source inexpressible pleasure observe imperceptible less certain effect wrought institution small community boston note turn humanising taste desire engender affectionate friendship give rise amount vanity prejudice dispel golden calf worship boston pigmy compare giant effigy set part vast counting-house lie atlantic almighty dollar sink comparatively insignificant whole pantheon good god sincerely believe public institution charity capital massachusetts nearly perfect most considerate wisdom benevolence humanity can make never life more affect contemplation happiness circumstance privation bereavement visit establishment great pleasant feature such institution america support state assist state event need help hand act concert emphatically people s can think view principle tendency elevate depress character industrious class public charity immeasurably good private foundation matter munificently latter may endow own country late day very popular fashion government display extraordinary regard great mass people recognise existence improvable creature private charity unexampled history earth arise incalculable amount good destitute afflicted government country act part receipt portion gratitude inspire offer very little shelter relief find workhouse jail come unnaturally look poor stern master quick correct punish kind protector merciful vigilant hour need maxim evil cometh good strongly illustrate establishment home record prerogative office doctors commons can abundantly prove immensely rich old gentleman lady surround needy relative make low average will a-week old gentleman lady never very remarkable good time good temper full ache pain head foot full fancy caprice full spleen distrust suspicion dislike cancel old will invent new last sole business such testator s existence relation friend breed distinctly inherit large share property cradle specially disqualify devote useful pursuit account often unexpectedly summarily cut reinstate cut again whole family remote cousin keep perpetual fever length become plain old lady gentleman long live plainer become more clearly old lady gentleman perceives everybody conspiracy poor old dying relative old lady gentleman make last will-positively last time-conceals same china teapot expire day turn whole real personal estate divide half-a-dozen charity dead testator pure spite help great deal good cost immense amount evil passion misery perkins institution massachusetts asylum blind boston superintend body trustee make annual report corporation indigent blind state admit gratuitously adjoining state connecticut state maine vermont new hampshire admit warrant state respectively belong fail must find security friend payment twenty pound english first year s board instruction ten second first year say trustee account current will open pupil will charge actual cost board will exceed two dollar week trifle more eight shilling english will credit amount pay state friend also earnings cost stock use earnings dollar week will own third year will know earnings will more pay actual cost board will option remain receive earnings prove unable earn own livelihood will retain desirable convert establishment alms-house retain work bee hive physical mental imbecility disqualify work thereby disqualify member industrious community can provide establishment fit infirm see place very fine winter morning italian sky air clear bright side even eye none good could follow minute line scrap tracery distant building most public institution america same class stand mile two town cheerful healthy spot airy spacious handsome edifice build height command harbour pause moment door mark fresh free whole scene was-what sparkle bubble glance wave welled moment surface world radiant bright day gush fulness light gaze sail sail ship sea tiny speck shine white cloud still deep distant blue-and turn see blind boy sightless face address way too sense glorious distance feel kind sorrow place very light strange wish sake darker momentary course mere fancy feel keenly child daily task different room few already dismiss play here many institution uniform worn very glad two reason firstly sure senseless custom want thought would reconcile livery badge fond home secondly absence thing present child visitor own proper character individuality unimpaired lose dull ugly monotonous repetition same unmeaning garb really important consideration wisdom encourage little harmless pride personal appearance even blind whimsical absurdity consider charity leather breech inseparable companion require comment good order cleanliness comfort pervade corner building various class gather teacher answer question put readiness intelligence spirit cheerful contest precedence please very much play gleesome noisy child more spiritual affectionate friendship appear exist would find young person suffer deprivation expect prepare find part great scheme heaven s merciful consideration afflict portion building set apart purpose work-shop blind person education finish acquire trade can pursue ordinary manufactory deprivation several people work here make brush mattress forth cheerfulness industry good order discernible part building extend department also ringing bell pupil repair guide leader spacious music-hall take seat orchestra erect purpose listen manifest delight voluntary organ play conclusion performer boy nineteen twenty give place girl accompaniment sing hymn sort chorus very sad look hear happy condition unquestionably see blind girl time deprive use limb illness sit close face weep silently listen strange watch face blind see free concealment pass thought observe man eye may blush contemplate mask wear allow shade anxious expression never absent countenance may readily detect own face try feel way dark idea rise express lightning s speed nature s truth company rout drawing-room court could time unconscious eye blind man woman secret would come worker hypocrisy sight loss much pity would appear thought occur sit room girl blind deaf dumb destitute smell nearly taste fair young creature human faculty hope power goodness affection inclose delicate frame outward sense-the sense touch build marble cell impervious ray light particle sound poor white hand peep chink wall beckon good man help immortal soul might awaken long look help come face radiant intelligence pleasure hair braid own hand bind head intellectual capacity development beautifully express graceful outline broad open brow dress arrange pattern neatness simplicity work knit lie writing-book desk lean upon.-from mournful ruin such bereavement slowly rise gentle tender guileless grateful-hearted being inmate house green ribbon bind eyelid doll dress lie ground take see make green fillet such wear fasten mimic eye seat little enclosure make school-desks form write daily journal soon finish pursuit engage animated conversation teacher sit favourite mistress poor pupil could see face fair instructress would love less sure extract few disjointed fragment history account write man make very beautiful touching narrative wish could present entire name laura bridgman bear hanover new hampshire twenty-first december describe very sprightly pretty infant bright blue eye puny feeble year old parent hardly hope rear subject severe fit seem rack frame power endurance life hold feeble tenure year old seem rally dangerous symptom subside twenty month old perfectly mental power hitherto stint growth rapidly develop four month health enjoy appear make allowance fond mother s account display considerable degree intelligence suddenly sicken again disease rage great violence five week eye ear inflame suppurate content discharge sight hearing poor child s suffering end fever rage seven week five month keep bed darkened room year could walk unsupported two year could sit day now observe sense smell entirely destroy consequently taste much blunt four year age poor child s bodily health seem restore able enter apprenticeship life world situation hers darkness silence tomb mother s smile call forth answering smile father s voice teach imitate sound brother sister form matter resist touch differ furniture house save warmth power locomotion even respect dog cat immortal spirit implant could die maim mutilate most avenue communication world cut begin manifest soon could walk begin explore room house become familiar form density weight heat article could lie hand follow mother feel hand arm occupy house disposition imitate lead repeat even learn sew little knit reader will scarcely need tell opportunity communicate very very limited moral effect wretched state soon begin appear can enlighten reason can control force couple great privation must soon reduce bad condition beast perish timely unhoped-for aid time fortunate hear child immediately hasten hanover see find well-formed figure strongly-marked nervous-sanguine temperament large beautifully-shaped head whole system healthy action parent easily induce consent come boston th october bring institution much bewilder wait two week become acquaint new locality somewhat familiar inmate attempt make give knowledge arbitrary sign could interchange thought two way adopt build language sign basis natural language already commence teach purely arbitrary language common use give sign individual thing give knowledge letter combination might express idea existence mode condition existence thing former would easy very ineffectual latter seem very difficult accomplish very effectual determine try latter first experiment make take article common use such knife fork spoon key c pasting label name print raise letter feel very carefully soon course distinguish crooked line spoon differ much crooked line key spoon differ key form small detached label same word print put hand soon observe similar paste article show perception similarity lay label key key label spoon spoon encourage here natural sign approbation pat head same process repeat article could handle very easily learn place proper label evident intellectual exercise imitation memory recollect label book place book repeat process first imitation memory motive love approbation apparently intellectual perception relation thing label individual letter give detach bit paper arrange side side spell book key c mix heap sign make arrange express word book key c hitherto process mechanical success great teach very know dog variety trick poor child sit mute amazement patiently imitate teacher now truth begin flash intellect begin work perceive here way could make sign own mind show mind countenance light human expression longer dog parrot immortal spirit eagerly seize new link union spirit could fix moment truth dawn mind spread light countenance see great obstacle overcome henceforward patient persevering plain straightforward effort use result thus quickly relate easily conceive process many week apparently unprofitable labour pass effect say sign make intend say action perform teacher feel hand imitate motion step procure set metal type different letter alphabet cast end also board square hole hole could set type letter end could alone feel surface article hand instance pencil watch would select component letter arrange board read apparent pleasure exercise several week way vocabulary become extensive important step take teach represent different letter position finger cumbrous apparatus board type accomplish speedily easily intellect begin work aid teacher progress rapid period three month commence first report case make state just learn manual alphabet use deaf mute subject delight wonder see rapidly correctly eagerly labour teacher give new object instance pencil first let examine get idea use teach spell make sign letter own finger child grasp hand feel finger different letter form turn head little side person listen closely lip apart seem scarcely breathe countenance first anxious gradually change smile comprehend lesson hold tiny finger spell word manual alphabet take type arrange letter last make sure right take whole type compose word place contact pencil object may whole succeed year pass gratify eager inquiry name object could possibly handle exercise use manual alphabet extend possible way knowledge physical relation thing proper care health end year report case make following extract ascertain possibility doubt can see ray light can hear least sound never exercise sense smell thus mind dwell darkness stillness profound closed tomb midnight beautiful sight sweet sound pleasant odour conception seem happy playful bird lamb employment intellectual faculty acquirement new idea give vivid pleasure plainly mark expressive feature never seem repine buoyancy gaiety childhood fond fun frolic play rest child shrill laugh sound loud group left alone seem very happy knitting sew will busy hour occupation evidently amuse imaginary dialogue recall past impression count finger spell name thing recently learn manual alphabet deaf mute lonely self-communion seem reason reflect argue spell word wrong finger right hand instantly strike left teacher sign disapprobation right pat head look pleased sometimes purposely spell word wrong left hand look roguish moment laugh right hand strike left correct year attain great dexterity use manual alphabet deaf mute spell word sentence know fast deftly accustom language can follow eye rapid motion finger wonderful rapidity write thought air still more ease accuracy read word thus write grasp hand hers follow movement finger letter letter convey meaning mind way converse blind playmate can more forcibly show power mind force matter purpose meeting great talent skill necessary two pantomime paint thought feeling movement body expression countenance much great difficulty darkness shroud can hear sound laura walk passage-way hand spread know instantly meet pass sign recognition girl own age especially favourite instantly bright smile recognition twining arm grasping hand swift telegraphing tiny finger rapid evolution convey thought feeling outpost mind question answer exchange joy sorrow kissing parting just little child sense year six month leave home mother come visit scene meeting interesting mother stand time gaze overflow eye unfortunate child unconscious presence play room presently laura run begin feel hand examine dress try find know succeed turn stranger poor woman could conceal pang feel finding beloved child know give laura string bead use wear home recognise child much joy put neck seek eagerly say understand string home mother now seek caress poor laura repel prefer acquaintance article home now give begin look much interested examine stranger much closer give understand know come hanover even endure caress would leave indifference slight signal distress mother now painful behold fear recognise painful reality treat cold indifference darling child too much woman s nature bear mother take hold again vague idea seem flit laura s mind could stranger feel hand very eagerly countenance assume expression intense interest become very pale suddenly red hope seem struggle doubt anxiety never contend emotion more strongly paint human face moment painful uncertainty mother draw close side kiss fondly truth flash child mistrust anxiety disappear face expression exceed joy eagerly nestle bosom parent yield fond embrace bead unheeded plaything offer utterly disregard playmate moment gladly leave stranger now vainly strive pull mother yield usual instantaneous obedience signal follow evidently painful reluctance cling close bewildered fearful moment take mother spring arm cling eager joy subsequent parting show alike affection intelligence resolution child laura accompany mother door cling close way arrive threshold pause feel ascertain perceive matron very fond grasp hand hold convulsively mother thus stand moment drop mother s hand put handkerchief eye turn cling sob matron mother depart emotion deep child remark former report can distinguish different degree intellect soon regard contempt new-comer few day discover weakness mind unamiable part character more strongly develop past year choose friend companion child intelligent can talk evidently dislike deficient intellect indeed can make serve purpose evidently incline take advantage make wait manner know could exact various way show saxon blood fond child noticed caress teacher respect must carry too become jealous want share lion s great part get say mother will love tendency imitation strong lead action must entirely incomprehensible can give pleasure gratification internal faculty know sit hour hold book sightless eye move lip observe see people reading day pretend doll sick motion tend give medicine put carefully bed place bottle hot water foot laugh time most heartily come home insist see feel pulse tell put blister seem enjoy amazingly scream delight social feeling affection very strong sit work study side little friend will break task few moment hug kiss earnestness warmth touch behold leave alone occupy apparently amuse seem quite content strong seem natural tendency thought put garb language often soliloquize finger language slow tedious alone quiet become sensible presence restless can sit close hold hand converse sign intellectual character please observe insatiable thirst knowledge quick perception relation thing moral character beautiful behold continual gladness keen enjoyment existence expansive love unhesitating confidence sympathy suffering conscientiousness truthfulness hopefulness such few fragment simple most interesting instructive history laura bridgman name great benefactor friend write dr howe many person hope believe read passage can hear name indifference further account publish dr howe report just quote describe rapid mental growth improvement twelve month more bring little history end last year very remarkable dream word carry imaginary conversation speak shadow appear vision night word use finger alphabet sleep ascertain slumber break much disturb dream express thought irregular confused manner finger just murmur mutter indistinctly circumstance turn leaf diary find write fair legible square hand express term quite intelligible explanation say see write again teacher sit bid language sign name slip paper twice thrice observe keep leave hand always touch follow right course hold pen line indicate contrivance write straight freely now quite unconscious presence visitor hand place gentleman accompany immediately express name teacher s palm indeed sense touch now exquisite acquaint person can recognise interval gentleman company believe very seldom certainly see many month hand reject man stranger retain wife s evident pleasure kiss examine dress girl s curiosity interest merry cheerful show much innocent playfulness intercourse teacher delight recognise favourite playfellow companion-herself blind girl-who silently equal enjoyment come surprise take seat beautiful witness elicit first slight circumstance twice thrice visit uncouth noise painful hear teacher touch lip immediately desist embrace laughingly affectionately previously chamber number blind boy swinge climb engage various sport clamour enter assistant-master accompany look mr hart please mr hart look evince think even anxiety peculiar condition little feat agility seen small laughing fellow stand aloof entertain gymnastic exercise bring arm chest play enjoy mightily especially thrust right arm bring contact boy laura bridgman young child deaf dumb blind dr howe s account pupil s first instruction very striking intimately connect laura can refrain short extract may premise poor boy s name oliver caswell thirteen year age full possession faculty three year four month old attack scarlet fever four week become deaf few week more blind six month dumb show anxious sense last deprivation often feel lip person talk put hand own assure right position thirst knowledge say dr howe proclaimed soon enter house eager examination could feel smell new location instance tread register furnace instantly stoop begin feel soon discover way upper plate move low enough lie face apply tongue first seem discover different kind metal sign expressive strictly natural language laugh cry sigh kissing embrace c perfect analogical sign guide faculty imitation contrive comprehensible such wave motion hand motion boat circular wheel c first object break use sign substitute use purely arbitrary profiting experience gain case omit several step process employ commence finger language take several article short name such key cup mug c laura auxiliary sit take hand place own make letter key feel hand eagerly repeat process evidently try imitate motion finger few minute contrive feel motion finger hand hold try imitate laugh most heartily succeed laura interested even agitation two present singular sight face flushed anxious finger twine closely follow motion slightly embarrass oliver stand attentive head little face turn left hand grasp mine right hold motion finger countenance betoken keen attention expression anxiety try imitate motion smile come steal think could spread joyous laugh moment succeed feel pat head laura clap heartily jump joy learn more half-dozen letter hour seem delighted success least gain approbation attention begin flag commence play evident merely imitate motion finger place hand key cup c part process perception relation sign object tire play take table quite ready begin again process imitation soon learn make letter key pen pin object repeatedly place hand last perceive relation wish establish evident make letter pin pen cup would select article perception relation accompany radiant flash intelligence glow joy mark delightful moment laura first perceive place article table little distance child place oliver s finger position spell key laura bring article little fellow seem much amuse look very attentive smiling cause make letter bread instant laura bring piece smell put lip cock head most know look seem reflect moment laugh outright much say aha understand now may make now clear capacity inclination learn proper subject instruction need persevering attention put hand intelligent teacher doubting rapid progress may gentleman call delightful moment distant promise present state first gleam darkened mind laura bridgman life recollection moment will source pure unfading happiness will shine less brightly evening day noble usefulness affection exist two-the master pupil-is remove ordinary care regard circumstance growth apart common occurrence life occupy now devise mean impart high knowledge convey adequate idea great creator universe dark silent scentless such deep delight glad enjoyment eye see ear hear hypocrite sad countenance disfigure face may seem man fast learn healthy cheerfulness mild contentment deaf dumb blind self-elected saint gloomy brow sightless earless voiceless child may teach lessons will follow let poor hand hers lie gently heart may healing touch akin great master precept misconstrue lesson pervert charity sympathy world daily practice know much many bad fall sinner liberal preachment perdition rise quit room pretty little child attendant come run greet father moment child eye sightless crowd impress painfully blind boy porch two hour much brighter more deeply blue glowing rich scene contrast darkness many youthful life south boston call situation excellently adapt purpose several charitable institution cluster state hospital insane admirably conduct enlighten principle conciliation kindness twenty year would bad heretical act much success own pauper asylum hanwell evince desire show confidence repose trust even mad people say resident physician walk gallery patient flock unrestrained deny doubt wisdom maxim witness effect such people still alive can say hope may never summon juryman commission lunacy whereof subject certainly find sense such evidence alone ward institution shape long gallery hall dormitory patient open hand here work read play skittle game weather admit take exercise door pass day room seat calmly quite matter course throng mad-woman black white physician s wife lady couple child lady graceful handsome difficult perceive glance even presence highly beneficial influence patient group lean head chimney-piece great assumption dignity refinement manner sit elderly female many scrap finery madge wildfire head particular strewn scrap gauze cotton bit paper many queer odds end stick look bird's-nest radiant imaginary jewel wear rich pair undoubted gold spectacle gracefully drop lap approach very old greasy newspaper dare say read account own presentation foreign court thus particular describe will serve exemplify physician s manner acquire retain confidence patient say aloud take hand advance fantastic figure great politeness-not raise suspicion slight look whisper kind lady hostess mansion sir belong nobody else large establishment see require great number attendant live observe very first style kind enough receive visit permit wife family reside here hardly necessary say much indebted exceedingly courteous perceive hint bow condescendingly will permit pleasure introduce gentleman england ma'am newly arrive england very tempestuous passage mr dickens lady house exchange most dignified salutation profound gravity respect rest madwoman seem understand joke perfectly case own highly amuse nature several kind insanity make know same way leave high good humour thorough confidence establish mean physician patient respect nature extent hallucination easy understand opportunity afford seize moment reason startle place own delusion most incongruous ridiculous light patient asylum sit dinner day knife fork midst sit gentleman manner deal charge just describe meal moral influence alone restrain more violent cut throat rest effect influence reduce absolute certainty find even mean restraint say mean cure hundred time more efficacious strait-waistcoats fetter handcuff ignorance prejudice cruelty manufacture creation world labour department patient freely trust tool trade sane man garden farm work spade rake hoe amusement walk run fish paint read ride take air carriage provide purpose sewing society make clothes poor hold meeting pass resolution never come fisty-cuffs bowie-knives sane assembly know elsewhere conduct proceeding great decorum irritability would expend own flesh clothes furniture dissipate pursuit cheerful tranquil healthy week ball doctor family nurse attendant take active part dances marche perform alternately enliven strain piano now gentleman lady proficiency previously ascertain oblige company song degenerate tender crisis screech howl wherein must confess think danger lie early hour meet festive purpose eight o'clock refreshment serve nine separate immense politeness good breeding observe take tone doctor move very chesterfield company assembly entertainment afford fruitful topic conversation lady day gentleman anxious shine occasion sometimes find practising step private cut more distinguished figure dance obvious great feature system inculcation encouragement even such unhappy person decent self-respect same spirit pervade institution south boston house industry branch devote reception old helpless pauper word paint wall worthy notice self-government quietude peace are blessings assume take grant must evil-disposed wicked people vicious eye necessary flourish threat harsh restraint meet very threshold mild appeal within-doors very plain simple ought arrange view peace comfort cost more plan arrangement speak amount consideration reduce seek shelter put gratitude good behaviour parcel great long ramble ward certain amount weazen life may mope pine shiver day long building divide separate room share light air good kind pauper live motive exertion become pride desire make little chamber comfortable decent remember clean neat plant two window-sill row crockery shelf small display coloured print whitewashed wall perhaps wooden clock door orphan young child adjoining build separate part same institution such little creature stair lilliputian measurement fit tiny stride same consideration year weakness express very seat perfect curiosity look article furniture pauper doll's-house can imagine glee poor law commissioner notion seat arm small spine old date occupation board-room somerset house think even provision very merciful kind here again greatly please inscription wall scrap plain morality easily remember understand such love another'-'god remember small creature creation straightforward advice nature book task small scholar adapt same judicious manner childish power examine lesson four morsel girl blind sing little song merry month may think extremely dismal would suit english november see sleeping-room floor arrangement less excellent gentle see observe teacher class character suit spirit place take leave infant light heart take leave pauper infant connect house industry also hospital good order glad say many bed unoccupied fault common american interior presence eternal accurse suffocate red-hot demon stove breath would blight pure air heaven two establishment boy same neighbourhood call boylston school asylum neglect indigent boy commit crime ordinary course thing would very soon purged distinction take hungry street send here house reformation juvenile offenders same roof two class boy never come contact boylston boy may readily suppose very much advantage point personal appearance school-room come answer correctly book such question england population capital city form government forth sing song too farmer sow seed corresponding action such part tis thus sow turn clap hand give great interest accustom act orderly manner appear exceedingly well-taught teach fed more chubby-looking full-waistcoated set boy never see juvenile offender such pleasant face great deal establishment many boy colour see first work basket-making manufacture palm-leaf hat school sing chorus praise liberty odd would think aggravating theme prisoner boy divide four class denote numeral worn badge arm arrival new-comer put fourth low class leave good behaviour work way first design object institution reclaim youthful criminal firm kind judicious treatment make prison place purification improvement demoralisation corruption impress path sober industry can lead happiness teach may trodden footstep never lead way lure stray word snatch destruction restore society penitent useful member importance such establishment point view reference consideration humanity social policy require comment establishment close catalogue house correction state silence strictly maintain prisoner comfort mental relief see work improved system prison discipline import england successful operation year past america new over-populated country prison great advantage enable find useful profitable work inmate prejudice prison labour naturally very strong insurmountable honest man offend law frequently doom seek employment vain even united state principle bring convict labour free labour competition must obviously disadvantage latter already find many opponent number likely diminish access year very reason good prison would seem first glance good conduct america treadmill conduct little noise five hundred man may pick oakum same room sound kind labour admit such keen vigilant superintendence will render even word personal communication prisoner impossible hand noise loom forge carpenter s hammer stonemason s saw greatly favour opportunity intercourse-hurried brief doubt opportunity still-which several kind work render necessary man employ very often side side barrier partition very nature present visitor too require reason reflect little sight number man engage ordinary labour such accustom door will impress strongly contemplation same person same place garb would occupy task mark degrade everywhere belong felon jail american state prison house correction find difficult first persuade really jail place ignominious punishment endurance hour very much question humane boast root true wisdom philosophy matter hope may misunderstand subject take strong deep interest incline little sickly feeling make canting lie maudlin speech notorious criminal subject newspaper report general sympathy good old custom good old time make england even recently reign third king george respect criminal code prison regulation most bloody-minded barbarous country earth think would good rise generation would cheerfully give consent disinterment bone genteel highwayman more genteel more cheerfully exposure piecemeal sign-post gate gibbet might deem good elevation purpose reason convinced gentry utterly worthless debauched villain law jail harden evil course wonderful escape effect prison-turnkeys admirable day always felon last bosom-friends pot-companions same time know man subject prison discipline high importance community sweeping reform bright example country head america show great wisdom great benevolence exalted policy contrast system model merely seek show drawback advantage own house correction lead remark wall prison palisade tall rough stake manner enclosure keep elephant see represent eastern print picture prisoner wear parti-coloured dress sentence hard labour work nail-making stone-cutting latter class labourer employ stone new custom-house course erection boston appear shape skilfully expedition very few acquire art prison gate woman large room employ make light clothing new orleans southern states work silence man over-looked person contracting labour agent appointment addition moment liable visit prison officer appoint purpose arrangement cooking wash clothes forth much plan see home mode bestow prisoner night general adoption differ simple effective centre lofty area light window four wall five tier cell tier light iron gallery attainable stair same construction material low ground face opposite wall five corresponding row cell accessible similar mean suppose prisoner lock cell officer station ground wall number eye remain equally observation officer opposite side great apartment watch corrupt sleep post impossible man escape even event force iron door cell noise exceedingly improbable moment appear step five gallery situate must plainly fully visible officer cell hold small truckle bed prisoner sleep never more small course door solid grate blind curtain prisoner time expose observation inspection guard may pass tier hour minute night day prisoner receive dinner singly trap kitchen wall man carry sleep cell eat lock alone purpose hour whole arrangement strike admirable hope new prison erect england may build plan give understand prison sword fire-arm even cudgel keep probable long present excellent management continue weapon offensive defensive will require bound such institution south boston unfortunate degenerate citizen state carefully instruct duty god man surround reasonable mean comfort happiness condition will admit appeal member great human family afflict indigent fall rule strong heart strong immeasurably weak hand describe length firstly worth demand secondly mean take model content say may come design purpose same respect practically fail differ wish account imperfect execution just intention honest could hope convey reader one-hundredth part gratification sight describe afford englishman accustom paraphernalia westminster hall american court law odd sight suppose english court law would american supreme court washington judge wear plain black robe such thing wig gown connect administration justice gentleman bar barrister attorney too division function england more remove client attorney court relief insolvent debtor theirs jury quite home make comfortable circumstance will permit witness little elevated put aloof crowd court stranger enter pause proceeding would find difficult pick rest chance criminal trial eye nine case ten would wander dock search prisoner vain gentleman would most likely lounge most distinguished ornament legal profession whisper suggestion counsel s ear make toothpick old quill penknife could notice difference visit court boston much surprise first too observe counsel interrogate witness examination time sitting see also occupy write answer remember alone junior quickly console reflection law quite expensive article here home absence sundry formality regard indispensable doubtless very favourable influence bill cost court ample commodious provision make accommodation citizen case america public institution right people attend interest proceeding most fully distinctly recognise grim door-keeper dole tardy civility sixpenny-worth sincerely believe insolence office kind national exhibit money public officer showman begin late year imitate good example hope shall continue fulness time even dean chapter may convert civil court action try damage sustain accident railway witness examine counsel address jury learn gentleman few english brother desperately long-winded remarkable capacity say same thing again great theme warren en_gine driver press service sentence utter listen quarter hour come court expiration time faint ray enlightenment merit case feel home again prisoner s cell wait examine magistrate charge theft boy lad commit common jail would send asylum south boston teach trade course time would bind apprentice respectable master thus detection offence prelude life infamy miserable death would lead reasonable hope reclaim vice become worthy member society mean wholesale admirer legal solemnity many impress exceedingly ludicrous strange may seem too undoubtedly degree protection wig gown-a dismissal individual responsibility dress part-which encourage insolent bearing language gross perversion office pleader truth frequent court law still can help doubt america desire shake absurdity abuse old system may too opposite extreme desirable especially small community city man know surround administration justice artificial barrier hail fellow meet deportment everyday life aid can very high character ability bench here elsewhere deserve may need more impress thoughtful well-informed ignorant heedless class include prisoner many witness institution establish doubt principle large share make law would certainly respect experience prove hope fallacious man know good judge america occasion great popular excitement law powerless can time assert own supremacy tone society boston perfect politeness courtesy good breeding lady unquestionably very beautiful-in face compel stop education much good bad hear very marvellous story respect believe disappoint blue ladies boston philosopher colour sex most latitude desire think superior evangelical ladies likewise attachment form religion horror theatrical entertainment most exemplary lady passion attend lecture find class condition kind provincial life prevail city such pulpit great influence peculiar province pulpit new england always unitarian ministry would appear denouncement innocent rational amusement church chapel lecture-room mean excitement church chapel lecture-room lady resort crowd wherever religion resort strong drink escape dull monotonous home minister pepper high will surest please strew eternal path great amount brimstone most ruthlessly tread flower leaf grow wayside will vote most righteous enlarge great pertinacity difficulty get heaven will consider true believer certain would hard say process reason conclusion arrive home abroad regard mean excitement lecture least merit always new lecture tread quickly heel none remember course month may safely repeat charm novelty unbroken interest unabated fruit earth growth corruption rottenness thing spring boston sect philosopher know transcendentalist inquire appellation might suppose signify give understand unintelligible would certainly transcendental derive much comfort elucidation pursue inquiry still find transcendentalist follower friend mr carlyle say follower mr ralph waldo emerson gentleman write volume essay much dreamy fanciful will pardon say much more true manly honest bold transcendentalism occasional vagary school good healthful quality spite least number hearty disgust cant aptitude detect million variety everlasting wardrobe bostonian think would transcendentalist preacher hear boston mr taylor address peculiarly seamen mariner find chapel shipping narrow old water-side street gay blue flag wave freely roof gallery opposite pulpit little choir male female singer violoncello violin preacher already sit pulpit raise pillar ornament painted drapery lively somewhat theatrical appearance look weather-beaten hard-featured man six eight fifty deep line grave face dark hair stern keen eye general character countenance pleasant agreeable service commence hymn succeed extemporary prayer fault frequent repetition incidental such prayer plain comprehensive doctrine breathe tone general sympathy charity commonly characteristic form address deity might open discourse take text passage song solomon lay desk commencement service unknown member congregation come wilderness lean arm beloved handle text kind way twist manner shape always ingeniously rude eloquence adapt comprehension hearer indeed mistake study sympathy understandings much more display own power imagery draw sea incident seaman s life often remarkably good speak glorious man lord nelson collingwood draw saying head shoulder bring bear purpose naturally sharp mind effect sometimes much excite subject odd way-compounded john bunyan balfour burley-of take great quarto bible arm pace pulpit look steadily meantime midst congregation thus apply text first assemblage hearer picture wonder church presumption form congregation stop short bible arm manner describe pursue discourse manner these-who they-who fellow come come s answer leaning pulpit point downward right hand starting again look sailor brother hatch sin batten evil s come walk pulpit going'-stopping abruptly aloft very softly point upward aloft louder aloft louder still s going-with fair wind taut trim steer direct heaven glory storm foul weather wicked cease troubling weary rest.'-another walk s re friend s s place s port s haven s blessed harbour-still water change wind tide drive ashore rock slip cable run sea peace-peace-peace-all peace walk pat bible left arm fellow come wilderness dreary blighted wilderness iniquity crop death lean anything-do lean poor seaman three rap bible oh yes.-yes.-they lean arm beloved'-three more rap arm beloved'-three more walk pilot guiding-star compass hands-here is'-three more here can seaman s duty manfully easy mind utmost peril danger this'-two more can come even poor fellow can come wilderness lean arm beloved up-up-up raising hand high high repetition word stand last stretch head regard strange rapt manner press book triumphantly breast gradually subside portion discourse cite instance preacher s eccentricity merit take connection look manner character audience even striking possible favourable impression may greatly influence strengthen firstly impressing hearer true observance religion inconsistent cheerful deportment exact discharge duty station indeed scrupulously require secondly caution set monopoly paradise mercy never hear two point wisely touch indeed hear touch preacher kind pass time spend boston make acquainted thing settle course take future travel mix constantly society aware occasion prolong chapter such social custom mention may tell very few word usual dinner-hour two o'clock dinner party take place five evening party seldom sup later eleven hard get home even rout midnight never could find difference party boston party london save former place assembly hold more rational hour conversation may possibly little loud more cheerful guest usually expect ascend very top house take cloak certain see dinner unusual amount poultry table supper least two mighty bowl hot stewed oyster half-grown duke clarence might smother easily two theatre boston good size construction sadly want patronage few lady resort sit right front row box bar large room stone floor people stand smoke lounge evening drop humour take too stranger initiate mystery gin-sling cock-tail sangaree mint julep sherry-cobbler timber doodle rare drink house full boarder married single many sleep premise contract week board lodging charge diminishes sky roost public table lay very handsome hall breakfast dinner supper party sit meal will vary number two hundred sometimes more advent epoch day proclaimed awful gong shake very window-frame reverberate house horribly disturb nervous foreigner ordinary lady ordinary gentleman private room cloth could earthly consideration lay dinner huge glass dish cranberry middle table breakfast would breakfast principal dish deformed beef-steak great flat bone centre swimming hot butter sprinkle very black possible pepper bedroom spacious airy bedroom side atlantic very bare furniture curtain french bedstead window unusual luxury shape wardrobe painted wood small english watch-box comparison insufficient convey just idea dimension may estimate fact live fourteen day night firm belief shower-bath chapter iv american railroad lowell factory system leave boston devote day excursion lowell assign separate chapter visit describe great length remember thing desirous reader same make acquaintance american railroad occasion first time work pretty much alike state general characteristic easily describe first second class carriage gentleman s car lady car main distinction first everybody smoke second nobody black man never travel white also negro car great blunder clumsy chest such gulliver put sea kingdom brobdingnag great deal jolting great deal noise great deal wall much window locomotive engine shriek bell car shabby omnibus large hold thirty forty fifty people seat stretch end end place crosswise seat hold two person long row side caravan narrow passage middle door end centre carriage usually stove feed charcoal anthracite coal most part red-hot insufferably close see hot air fluttering object may happen look ghost smoke lady car great many gentleman lady also great many lady nobody lady may travel alone end united state certain most courteous considerate treatment everywhere conductor check-taker guard may wear uniform walk car fancy dictate lean door hand pocket stare chance stranger enter conversation passenger great many newspaper pull few read everybody talk anybody else hit fancy englishman expect railroad pretty much english railroad say say interrogatively ask respect differ enumerate head difference say still interrogatively guess n't travel faster england reply say again still interrogatively quite evident n't believe long pause remark partly partly knob top stick yankees reckon considerable go-ahead people too say say again affirmatively time look window tell hill three mile station clever town smart lo-ca-tion expect conclude stop answer negative naturally lead more question reference intended route always pronounce rout wherever invariably learn ca n't get immense difficulty danger great sight somewhere else lady take fancy male passenger s seat gentleman accompany give notice fact immediately vacate great politeness politics much discuss bank cotton quiet people avoid question presidency will new election three year party feeling run very high great constitutional feature institution directly acrimony last election acrimony begin unspeakable comfort strong politician true lover country say ninety-nine man boy ninety-nine quarter branch road join main seldom more track rail road very narrow view deep cutting mean extensive character scenery always same mile mile stunted tree hewn axe blow wind fall rest neighbour many mere log hide swamp moulder spongy chip very soil earth make minute fragment such pool stagnant water crust vegetable rottenness side bough trunk stump tree possible stage decay decomposition neglect now emerge few brief minute open country glitter bright lake pool broad many english river small here scarcely name now catch hasty glimpse distant town clean white house cool piazza prim new england church school-house whir-r-r-r see come same dark screen stunted tree stump log stagnant water-all last seem transport again magic train call station wood wild impossibility anybody small reason get equal apparently desperate hopelessness anybody get rush turnpike road gate policeman signal rough wooden arch paint bell ring look locomotive whirl headlong dive wood again emerge light clatter frail arch rumble heavy ground shoot wooden bridge intercept light second wink suddenly awaken slumber echo main street large town dash haphazard pell-mell neck-or-nothing middle road there-with mechanic work trade people lean door window boy fly kite play marble man smoking woman talk child crawl pig burrow unaccustomed horse plunge rear close very rails-there-on on-tears mad dragon engine train car scatter direction shower burn spark wood fire screeching hiss yell panting last thirsty monster stop covered way drink people cluster time breathe again meet station lowell gentleman intimately connect management factory gladly put guidance drive quarter town work object visit situate just age-for recollection serve manufacturing town barely one-and-twenty years-lowell large populous thrive place indication youth first attract eye give quaintness oddity character visitor old country amusing enough very dirty winter s day whole town look old mud part knee-deep might deposit subsiding water deluge place new wooden church steeple unpainted look enormous packing-case direction large hotel wall colonnade crisp thin slight exactly appearance build card careful draw breath pass tremble see workman come roof l thoughtless stamp foot crush structure bring rattle very river move machinery mill work water power seem acquire new character fresh building bright red brick paint wood take course light-headed thoughtless brisk young river murmuring tumbling would desire see would swear bakery grocery bookbindery kind store take shutter first time start business yesterday golden pestle mortar fix sign sun-blind frame druggist appear just turn united state mint see baby week ten day old woman s arm street corner find unconsciously wonder come never suppose instant could bear such young town several factory lowell belong term company proprietor call america corporation several such woollen factory carpet factory cotton factory examine part see ordinary work aspect preparation kind departure ordinary everyday proceeding may add acquaint manufacture town england visit many mill manchester elsewhere same manner happen arrive first factory just dinner hour girl return work indeed stair mill throng ascend dress thinking condition see humbler class society careful dress appearance even please decorate such little trinket come compass mean suppose confine reasonable limit would always encourage kind pride worthy element self-respect person employ more deter wretched female refer fall love dress would allow construction real intent meaning sabbath influence warning well-disposed found backsliding particular day might emanate doubtful authority murderer newgate girl say dress phrase necessarily include extreme cleanliness serviceable bonnet good warm cloak shawls clog patten place mill could deposit thing injury convenience wash healthy appearance many remarkably manner deportment young woman degraded brute burden see mill look kind sharp eye most lisping mincing affected ridiculous young creature imagination could suggest think careless mope slatternly degrade dull reverse see still pleased look room work order window green plant train shade glass much fresh air cleanliness comfort nature occupation would possibly admit large number female many just verge womanhood may reasonably suppose delicate fragile appearance doubt solemnly declare crowd see different factory day can recall separate young face give painful impression young girl assume matter necessity gain daily bread labour hand would remove work power reside various boarding-house hand owner mill particularly careful allow person enter possession house character undergo most search thorough inquiry complaint make boarder else fully investigate good ground complaint show exist remove occupation hand more deserving person few child employ factory many law state forbid work more nine month year require educate three purpose school lowell church chapel various persuasion young woman may observe form worship educate distance factory high pleasant ground neighbourhood stand hospital boarding-house sick good house part build eminent merchant own residence institution boston describe parcel ward divide convenient chamber comfort very comfortable home principal medical attendant reside same roof patient member own family could good care attend great gentleness consideration weekly charge establishment female patient three dollar twelve shilling english girl employ corporation exclude want mean payment very often want mean may gather fact july few nine hundred seventy-eight girl depositor lowell saving bank amount joint saving estimate hundred thousand dollar twenty thousand english pound now state three fact will startle large class reader side atlantic very much firstly joint-stock piano great many boarding-house secondly nearly young lady subscribe circulate library thirdly get periodical call lowell offering repository original article write exclusively female actively employ mill duly print publish sell whereof bring lowell four hundred good solid page read begin end large class reader startle fact will exclaim voice very preposterous deferentially inquire will answer thing station reply objection would beg ask station station work work labour mill average twelve hour day unquestionably work pretty tight work too perhaps station indulge such amusement term quite sure england form idea station work people accustom contemplation class might think examine own feeling shall find piano circulate library even lowell offering startle novelty bearing abstract question right wrong know station occupation to-day cheerfully occupation to-morrow cheerfully look pursuit most humanising laudable know station render more endurable person more safe person ignorance associate know station right monopolise mean mutual instruction improvement rational entertainment continue station very long seek merit lowell offering literary production will observe put entirely sight fact article write girl arduous labour day will compare advantageously great many english annual pleasant find many tale mills work inculcate habit self-denial contentment teach good doctrine enlarged benevolence strong feeling beauty nature display solitude writer leave home breathes page wholesome village air circulate library favourable school study such topic very scant allusion fine clothes fine marriage fine house fine life person might object paper sign occasionally fine name american fashion province state legislature massachusetts alter ugly name pretty child improve taste parent change cost little score mary anne solemnly convert bevelinas session say occasion visit general jackson general harrison town forget purpose walk three mile young lady dress parasol silk stocking aware bad consequence ensue sudden looking-up parasol silk stocking market perhaps bankruptcy speculative new englander buy price expectation demand never come set great store circumstance brief account lowell inadequate expression gratification yield can fail afford foreigner condition such people home subject interest anxious speculation carefully abstain draw comparison factory own land many circumstance strong influence work year manufacturing town arise here manufacturing population lowell speak girl often daughter small farmer come state remain few year mill home good contrast would strong would good evil live light deep shadow abstain deem just more earnestly adjure eye may rest page pause reflect difference town great haunt desperate misery call mind can midst party strife squabble effort must make purge suffering danger last foremost remember precious time rush return night same railroad same kind car passenger exceedingly anxious expound great length companion course true principle book travel america write englishmen feign fall asleep glance way window corner eye find abundance entertainment rest ride watch effect wood fire invisible morning now bring full relief darkness travel whirlwind bright spark shower storm fiery snow chapter v worcester connecticut river hartford new haven new york leaving boston afternoon saturday fifth february proceed railroad worcester pretty new england town arrange remain hospitable roof governor state monday morning town city new england many would village old england favourable specimen rural america people rural american well-trimmed lawn green meadow home grass compare ornamental plot pasture rank rough wild delicate slope land gently-swelling hill wooded valley slender stream abound little colony house church school-house peep white roof shady tree house white white venetian blind green green fine day s sky blue blue sharp dry wind slight frost harden road alight worcester furrowed track ridge granite usual aspect newness object course building look build paint morning could take monday very little trouble keen evening air sharp outline look hundred time sharp clean cardboard colonnade more perspective chinese bridge tea-cup appear equally calculate use razor-like edge detach cottage seem cut very wind whistle send smart way shrill cry slightly-built wooden dwelling sun set brilliant lustre could look idea inhabitant able hide public gaze secret public eye entertainable moment even blazing fire shone uncurtained window distant house air newly light lack warmth awaken thought snug chamber bright face first see light same hearth ruddy warm hanging come suggestive smell new mortar damp wall think least evening morning sun shine brightly clear church bell ring sedate people good clothes enliven pathway hand dot distant thread road pleasant sabbath peacefulness good feel would old church still old grave wholesome repose tranquillity pervade scene restless ocean hurried city doubly grateful influence spirit morning still railroad springfield place hartford whither bind distance five-and-twenty mile time year road bad journey would probably occupy ten twelve hour fortunately winter unusually mild connecticut river open word freeze captain small steamboat make first trip season day second february trip believe memory man wait board accordingly board little delay might good word start directly certainly call small steamboat reason omit ask question think must pony power mr paap celebrate dwarf might live die happily cabin fit common sash-window ordinary dwelling-house window bright-red curtain too hang slack string low pane look parlour lilliputian public-house get afloat flood water accident drift nobody know even chamber rocking-chair would impossible get anywhere america rocking-chair afraid tell many foot short vessel many foot narrow apply word length width such measurement would contradiction term may state keep middle deck boat unexpectedly tip machinery surprising process condensation work keel whole form warm sandwich three foot thick rain day think never rain anywhere highland scotland river full float block ice constantly crunching crack depth water course take avoid large mass carry middle river current exceed few inch move onward dexterously wrap bade defiance weather enjoy journey connecticut river fine stream bank summer-time doubt beautiful event tell young lady cabin judge beauty possession quality include appreciation more beautiful creature never look two hour odd travelling include stoppage small town salute gun considerably big own chimney reach hartford straightway repair extremely comfortable hotel usual article bedroom place visit very conducive early rise tarry here four day town beautifully situate basin green hill soil rich well-wooded carefully improve seat local legislature connecticut sage body enact bygone time renowned code blue laws virtue whereof enlightened provision citizen could prove kiss wife sunday punishable believe stock too much old puritan spirit exist part present hour influence tend know make people less hard bargain more equal dealing never hear work effect anywhere else infer never will here indeed accustom reference great profession severe face judge good world pretty much judge good see dealer such commodity too great display window doubt quality article hartford stand famous oak charter king charles hide now inclose gentleman s garden state house charter find court law here just same boston public institution good insane asylum admirably conduct institution deaf dumb very much question walk insane asylum know attendant patient few word pass former doctor reference person charge course limit remark merely look conversation mad people mad enough little prim old lady very smile good-humoured appearance come sidle end long passage curtsey inexpressible condescension propound unaccountable inquiry does pontefract still flourish sir soil england ma'am rejoin last see sir was ma'am say extremely beg present compliment never see look good old lady very much delighted glance moment quite sure serious respectful air sidle pace sidle forward again make sudden skip precipitately retreat step two say antediluvian sir think good thing say suspect much first say extremely proud pleasant thing sir antediluvian say old lady think ma'am rejoin old lady kiss hand give skip smirk sidle gallery most extraordinary manner amble gracefully own bed-chamber part building male patient bed very much flushed heated say start pull night-cap s settle last arrange queen victoria arranged ask doctor business pass hand wearily forehead siege new york oh say man suddenly enlighten look answer house signal will fire british troop harm will harm want safe must hoist flag s ll must hoist flag even speak seem think faint idea talk incoherent directly say word lie again give kind groan cover hot head blanket young man madness love music play accordion march compose very anxious walk chamber immediately way very know humour top bent window command beautiful prospect remark address greatly plume delicious country lodging poh say move finger carelessly note instrument enough such institution n't think take aback life come here just whim say coolly s oh s say s doctor s smart man quite enter s joke mine time need n't mention think shall tuesday assure would consider interview perfectly confidential rejoin doctor pass gallery way well-dressed lady quiet compose manner come proffer slip paper pen beg would oblige autograph comply part think remember few interview lady door hope mad subject autographs hear voice air think would could shut few false prophet late time profess same try experiment mormonist two begin place good jail untried offender world also very well-ordered state prison arrange same plan boston here always sentry wall loaded gun contain time two hundred prisoner spot show sleeping ward watchman murder year dead night desperate attempt escape make prisoner break cell woman too point murder husband close prisoner sixteen year think ask conductor very long imprisonment thought hope regain liberty oh dear answer sure chance obtain suppose n't know by-the-bye national answer friend mistrust naturally inquire wo n't petition could n't get suppose first time perhaps second tire weary few year might does ll sometimes political friend ll sometimes s pretty often way shall always entertain very pleasant grateful recollection hartford lovely place many friend can never remember indifference leave little regret evening friday th travel night railroad new haven way guard formally introduce usually such occasion exchange variety small-talk reach new haven eight o'clock journey three hour put night good inn new haven know also city elms fine town many street alias sufficiently import plant row grand old elm-tree same natural ornament surround yale college establishment considerable eminence reputation various department institution erect kind park common middle town dimly visible shadowing tree effect very old cathedral yard england branch full leaf must extremely picturesque even winter time group well-grown tree cluster busy street house thriving city very quaint appearance seem bring kind compromise town country meet half-way shake hand novel pleasant night s rest rise early good time wharf board packet new york new york first american steamboat size see certainly english eye infinitely less steamboat huge float bath could hardly persuade indeed bathe establishment westminster bridge leave baby suddenly grow enormous size run home set foreign part steamer america too vagabond particularly favour seem more probable great difference appearance packet much water main-deck enclose side fill cask good second third floor stack warehouse promenade hurricane-deck a-top again part machinery always deck connecting-rod strong lofty frame see work iron top-sawyer seldom mast tackle aloft two tall black chimney man helm shut little house fore part boat wheel connect rudder iron chain work whole length deck passenger weather very fine indeed usually congregate directly leave wharf life stir bustle packet cease wonder long time seem nobody charge dull machine come splash feel quite indignant sullen cumbrous ungraceful unshiplike leviathan quite forget vessel board very counterpart always clerk s office low deck pay fare lady cabin baggage stowage room engineer s room short great variety perplexity render discovery gentleman s cabin matter difficulty often occupy whole length boat case three four tier berth side first descend cabin new york look unaccustomed eye long burlington arcade sound cross passage always very safe pleasant navigation scene unfortunate accident wet morning very misty soon lose sight land day calm brighten noon exhaust good help friend larder stock bottled beer lie sleep very much tire fatigue yesterday wake nap time hurry see gate hog s fry pan notorious locality attractive reader famous diedrich knickerbocker s history now narrow channel slope bank side besprinkle pleasant villa make refresh sight turf tree soon shoot quick succession past light-house madhouse lunatic fling cap roar sympathy headlong engine drive tide jail building emerge noble bay water sparkle now cloudless sunshine nature s eye turn heaven lie stretch right confuse heap building here spire steeple look herd here again cloud lazy smoke foreground forest ship mast cheery flap sail wave flag cross opposite shore steam ferry-boats laden people coach horse waggon basket box cross recrossed ferry-boat travel fro never idle stately restless insect two three large ship move slow majestic pace creature prouder kind disdainful puny journey make broad sea shine height island glancing river distance scarcely less blue bright sky seem meet city s hum buzz clinking capstan ringing bell barking dog clattering wheel tingle listening ear life stir come stirring water catch new life animation free companionship sympathising buoyant spirit glisten seem sport surface hem vessel plash water high side float gallantly dock fly again welcome comer speed busy port chapter vi new york beautiful metropolis america mean clean city boston many street same characteristic house quite fresh-coloured sign-board quite gaudy gilded letter quite golden brick quite red stone quite white blind area railing quite green knob plate street door quite bright twinkling many by-streets neutral clean colour positive dirty by-streets london quarter commonly call five point respect filth wretchedness may safely seven dial part famed st giles s great promenade thoroughfare most people know broadway wide bustling street battery garden opposite termination country road may four mile long shall sit upper floor carlton house hotel situate good part main artery new york tired look life sally forth arm-in-arm mingle stream warm weather sun strike head open window ray concentrate burning-glass day zenith season unusual was such sunny street broadway pavement stone polish tread foot shine again red brick house might dry hot kiln roof omnibus look water pour would hiss smoke smell half-quenched fire stint omnibus here half-a-dozen many minute plenty hackney cab coach too gig phaeton large-wheeled tilburies private carriages-rather clumsy make very different public vehicle build heavy road city pavement negro coachman white straw hat black hat white hat glaze cap fur cap coat drab black brown green blue nankeen stripe jean linen instance look pass will too late suit livery southern republican put black uniform swell sultan pomp power phaeton well-clipped pair gray stopped-standing head now-is yorkshire groom very long part look sorrowfully companion pair top-boot may traverse city year meeting heaven save lady dress see more colour ten minute see elsewhere many day various parasol rainbow silk satin pinking thin stocking pinching thin shoe fluttering ribbon silk tassel display rich cloak gaudy hood lining young gentleman fond see turn shirt-collars cultivate whisker especially chin can approach lady dress bearing say truth humanity quite sort byron desk counter pass let see kind man two labourer holiday clothes carry hand crumpled scrap paper try spell hard name look door window irishmen might know mask long-tailed blue coat bright button drab trouser wear man use work dress easy would hard keep model republic countryman countrywoman two labourer else would dig delve drudge domestic work make canal road execute great line internal improvement irishmen sorely puzzle too find seek let help love home spirit liberty admit honest service honest man honest work honest bread matter s get right address last write strange character truly might scrawl blunt handle spade writer know use pen way lie business take carry saving hoard brother man cross sea alone work very hard year live hard save fund enough bring work side side contentedly share hard labour hard living term sister come brother lastly old mother now poor old crone restless strange land yearns lie bone say people old graveyard home pay passage god help simple heart turn jerusalem young day altar-fire cold hearth father narrow thoroughfare bake blister sun wall street stock exchange lombard street new york many rapid fortune make street many less rapid ruin very merchant see hang here now lock money strong-box man arabian night open again find wither leaf here water-side bowsprit ship stretch footway thrust window lie noble american vessel make packet service fine world bring hither foreigner abound street perhaps more here commercial city elsewhere particular haunt must find here pervade town must cross broadway again gain refreshment heat sight great block clean ice carry shop bar-room pine-apple water-melon profusely display sale fine street spacious house here see wall street furnish dismantle many very often-and here deep green leafy square sure hospitable house inmate affectionately remember always open door pretty show plant child laugh eye peep window little dog wonder may use tall flagstaff by-street liberty s head-dress top passion tall flagstaff hereabout may see twin brother five minute mind again broadway so-passing many-coloured crowd glittering shops-into long main street bowery railroad see two stout horse trot draw score two people great wooden ark ease store poor here passenger less gay clothes ready-made meat ready-cooked buy part lively whirl carriage exchange deep rumble cart waggon sign plentiful shape river buoy small balloon hoist cord pole dangle announce may see look oysters style tempt hungry most night dull candle glimmer illuminate dainty word make mouth idler water read linger dismal-fronted pile bastard egyptian enchanter s palace melodrama famous prison call tombs shall long narrow lofty building stove-heated usual four gallery communicate stair two side gallery centre bridge great convenience cross bridge sit man doze read talk idle companion tier two opposite row small iron door look furnace-doors cold black fire two three open woman droop head bent talk inmate whole light skylight fast close roof dangle limp drooping two useless windsails man key appear show good-looking fellow way civil obliging are black door cell are full re pretty nigh full s fact two way bottom unwholesome surely put coloured people em s truth prisoner take exercise pretty much never walk yard considerable seldom sometimes suppose s rare keep pretty bright suppose man here twelvemonth know prison criminal charge grave offence await trial remand law here afford criminal many mean delay motion new trial arrest judgment prisoner might here twelve month take might guess might mean say time would never come little iron door exercise might walk perhaps-not much will open door fastening jar rattle door turn slowly hinge let look small bare cell light enter high chink wall rude mean wash table bedstead latter sit man sixty reading look moment give impatient dogged shake fix eye book again withdraw head door close fasten man murder wife will probably hang long here month will try term month england man sentence death even air exercise certain period day possible stupendous untranslatable coolness say loungingly lead woman s side making kind iron castanet key stair-rail cell door side square aperture woman peep anxiously sound footstep shrink shame.-for offence can lonely child ten twelve year old shut here oh boy son prisoner see just now witness father detain here safe keep trial s dreadful place child pass long day night hard treatment young witness say conductor n't very rowdy life that's fact again clink metal castanet lead leisurely question ask pray call place tomb s cant name know suicide happen here first build expect come see just now man s clothes scatter floor cell n't oblige prisoner orderly put such thing put em ground surely say hang stop look emphasise answer say s just hook would hang re take cell s mark leave use prison-yard pause now scene terrible performance narrow grave-like place man bring die wretched creature stand gibbet ground rope neck sign give weight end come run swing air-a corpse law require present dismal spectacle judge jury citizen amount twenty-five community hide dissolute bad thing remain frightful mystery criminal prison-wall interpose thick gloomy veil curtain bed death winding-sheet grave shut life motive unrepenting hardihood last hour mere sight presence often all-sufficient sustain bold eye make bold ruffian uphold ruffian s name pitiless stone wall unknown space let forth again cheerful street more broadway here same lady bright colour walk fro pair singly very same light blue parasol pass repassed hotel-window twenty time sit cross here take care pig two portly sow trot carriage select party half-a-dozen gentleman hog just now turn corner here solitary swine lounge homeward ear part vagrant-dogs course city ramble get very lead roving gentlemanly vagabond kind life somewhat answer club-men home leave lodging morning certain hour throw town get day manner quite satisfactory regularly appear door own house again night mysterious master gil blas free-and-easy careless indifferent kind pig very large acquaintance pig same character know sight conversation seldom trouble stop exchange civility grunt kennel turn news small-talk city shape cabbage-stalks offal bear tail own very short old enemy dog too leave hardly enough swear respect republican pig wherever please mingle good society equal superior footing make way appear haughty give wall prefer great philosopher seldom move dog mention sometimes indeed may see small eye twinkling slaughtered friend carcase garnish butcher s door-post grunt such life flesh pork buries nose mire again waddle gutter comfort reflection snout less anticipate stray cabbage-stalks rate city scavenger pig ugly brute most part scanty brown lid old horsehair trunks spot unwholesome black blotch long gaunt leg too such peaked snout could persuade sit profile nobody would recognise pig s likeness never attend fed drive catch throw own resource early life become preternaturally know consequence pig know live much good anybody could tell hour just evening close will see roam bed score eat way last occasionally youth over-eaten worry dog trot shrinkingly homeward prodigal son rare case perfect self-possession self-reliance immovable composure foremost attribute street shop light now eye travel long thoroughfare dot bright jet gas remind oxford street piccadilly here flight broad stone cellar-steps appear paint lamp direct bowling saloon ten-pin alley ten-pins game mingled chance skill invent legislature pass act forbid nine-pin downward flight step lamp mark whereabouts oyster-cellars-pleasant retreat say reason wonderful cookery oyster pretty nigh large cheese-plates thy dear sake hearty greek professor kind caters fish flesh fowl latitude swallowers oyster alone gregarious subdue nature work copy coyness thing eat sit apart curtained box consort two two hundred quiet street itinerant band wind string instrument day punch fantoccini dancing-dogs jugglers conjurers orchestrinas even barrel-organ remember barrel-organ dancing-monkey-sportive nature fast fade dull lumpish monkey utilitarian school lively much white mouse twirling cage amusement lecture-room way glare light proceeds may evening service lady thrice week oftener young gentleman counting-house store bar-room latter may see window pretty full hark clinking sound hammer break lump ice cool gurgling pounded bit process mixing pour glass glass amusement sucker cigar swallowers strong drink hat leg see possible variety twist amusing fifty newspaper precocious urchin bawl street keep file amusement vapid waterish amusement good strong stuff deal abuse blackguard name pull roof private house halting devil spain pimp pander degree vicious taste gorge coin lie most voracious maw impute man public life coarsest vile motive scare stab prostrate body-politic samaritan clear conscience good deed set yell whistle clapping foul hand vile vermin bad bird prey.-no amusement let again pass wilderness hotel store base continental theatre london opera house shorn colonnade plunge five point needful first take escort two head police would know sharp well-trained officer meet great desert true certain pursuit wherever carry will stamp man same character two might beget bear breed bow street see beggar street night day kind stroller plenty poverty wretchedness vice rife enough now place narrow way diverge right left reek everywhere dirt filth such life lead here bear same fruit here elsewhere coarse bloat face door counterpart home wide world debauchery make very house prematurely old see rotten beam tumble patched broken window seem scowl dimly eye hurt drunken fray many pig live here wonder master walk upright all-fours talk grunt nearly house low tavern bar-room wall colour print washington queen victoria england american eagle pigeon-hole hold bottle piece plate-glass coloured paper sort taste decoration even here seamen frequent haunt maritime picture dozen parting sailor lady-love portrait william ballad black-eyed susan will watch bold smuggler paul jones pirate painted eye queen victoria washington boot rest strange companionship most scene enact wonder presence place squalid street conduct kind square leprous house attainable crazy wooden stair lie tottering flight step creak tread miserable room light dim candle destitute comfort save may hide wretched bed sit man elbow knee forehead hide hand ail man ask foremost officer fever sullenly reply look conceive fancy feverish brain such place ascend pitch-dark stair heedful false footing trembling board grope way wolfish den ray light breath air appear come negro lad startle sleep officer s voice-he know well-but comfort assurance come business officiously bestir light candle match flicker moment show great mound dusty rag ground die leave denser darkness can degree such extreme stumble stair presently come shade flare taper hand mound rag see astir rise slowly floor cover heap negro woman wake sleep white tooth chatter bright eye glisten wink side surprise fear countless repetition astonished african face strange mirror mount stair less caution trap pitfall here escort housetop bare beam rafter meet overhead calm night look crevice roof open door cramp hutch full sleep negro pah charcoal fire smell singe clothes flesh close gather brazier vapours issue forth blind suffocate corner glance dark retreat figure crawl half-awakened judgment-hour hand obscene grave give dead dog would howl lie woman man boy slink sleep force dislodge rat move quest good lodging here too lane alley pave mud knee-deep underground chamber dance game wall bedeck rough design ship fort flag american eagle number ruin house open street whence wide gap wall ruin loom eye world vice misery else show hideous tenement take name robbery murder loathsome droop decayed here leader hand latch almack s call bottom step assembly-room five point fashionables approach descent shall moment heyday landlady almack s thrives buxom fat mulatto woman sparkle eye head daintily ornament handkerchief many colour landlord much finery attire smart blue jacket ship s steward thick gold ring little finger neck gleam golden watch-guard glad see will please call dance shall directly sir regular break-down corpulent black fiddler friend play tambourine stamp boarding small raise orchestra sit play lively measure five six couple come floor marshal lively young negro wit assembly great dancer know never leave make queer face delight rest grin ear ear incessantly dancer two young mulatto girl large black droop eye head-gear fashion hostess shy feign never dance look visitor partner can see long fringe lash dance commences gentleman set long opposite lady opposite lady long sport begin languish suddenly lively hero dash rescue instantly fiddler grin tooth nail new energy tambourine new laughter dancer new smile landlady new confidence landlord new brightness very candle single shuffle double shuffle cut cross-cut snap finger roll eye turn knee present leg front spin toe heel man s finger tambourine dancing two left leg two right leg two wooden leg two wire leg two spring legs-all sort leg legs-what walk life dance life man get such stimulate applause thunder dance partner foot too finish leap gloriously bar-counter call drink chuckle million counterfeit jim crows inimitable sound air even distempered part fresh stifle atmosphere house now emerge broad street blow purer breath star look bright again here tomb more city watch-house part building follow naturally sight just leave let see bed thrust common offender police discipline town such hole man woman crime prove lie here night perfect darkness surround noisome vapour encircle flag lamp light breathe filthy offensive stench such indecent disgust dungeon cell would bring disgrace most despotic empire world look man-you see night keep key see know drain make street wherein human sewer differ always stagnant n't know five-and-twenty young woman lock very cell time d hardly realise handsome face em god s name shut door wretched creature now put screen place quite unsurpassed vice neglect devilry bad old town europe people really leave night untried black sty night watch set seven evening magistrate open court five morning early hour first prisoner can release officer appear take nine o'clock ten.-but die interval man long half-eaten rat hour s time man end intolerable tolling great bell crash wheel shout distance fire deep red light opposite direction fire charred blackened wall stand dwelling fire more hint official report long conflagration wholly accidental speculation enterprise find field exertion even flame may fire last night two to-night may lie even wager will least to-morrow carry comfort let say good night climb up-stairs bed day stay new york pay visit different public institution long island rhode island forget lunatic asylum building handsome remarkable spacious elegant staircase whole structure finish already considerable size extent capable accommodate very large number patient can say derive much comfort inspection charity different ward might clean order see salutary system impress favourably elsewhere lounging listless madhouse air very painful mope idiot cower long dishevelled hair gibbering maniac hideous laugh pointed finger vacant eye fierce wild face gloomy picking hand lip munching nail disguise naked ugliness horror dining-room bare dull dreary place eye rest empty wall woman lock alone bent tell commit suicide could strengthen resolution would certainly insupportable monotony such existence terrible crowd hall gallery fill shocked abridge stay short limit decline see portion building refractory violent close restraint doubt gentleman preside establishment time write competent manage power promote usefulness will believe miserable strife party feeling carry even sad refuge afflict degrade humanity will believe eye watch control wandering mind most dreadful visitation nature expose fall must wear glass wretched side politics will believe governor such house appoint depose change perpetually party fluctuate vary despicable weathercock blow way hundred time week new most paltry exhibition narrow-minded injurious party spirit simoom america sicken blight wholesome life reach force notice never turn feeling such deep disgust measureless contempt cross threshold madhouse short distance building call alms house say workhouse new york large institution also lodging believe nearly thousand poor badly ventilate badly light too clean impress whole very uncomfortably must remember new york great emporium commerce place general resort part state most part world always large pauper population provide labour peculiar difficulty respect must forget new york large town large town vast amount good evil intermixed jumble same neighbourhood farm young orphan nurse breed see believe conduct can more easily credit know mindful usually america beautiful passage litany remember sick person young child take institution water boat belong island jail row crew prisoner dress striped uniform black buff look fade tiger take same conveyance jail old prison quite pioneer establishment plan already describe glad hear unquestionably very indifferent most make mean possess regulate such place can woman work covered shed erect purpose remember right shop man may great part labour certain stone-quarries hand day very wet indeed labour suspend prisoner cell imagine cell two three hundred number man lock door air hand thrust grate bed middle day remember flung heap ground head bar wild beast make rain pour torrent put everlasting stove midst hot suffocating vaporous witch s cauldron add collection gentle odour such would arise thousand mildewed umbrella wet thousand buck-baskets full half-washed linen-and prison day prison state sing sing hand model jail auburn believe large good example silent system part city refuge destitute institution object reclaim youthful offender male female black white distinction teach useful trade apprentice respectable master make worthy member society design will see similar boston less meritorious admirable establishment suspicion cross mind inspection noble charity superintendent quite sufficient knowledge world worldly character commit great mistake treat young girl intent purpose year past life woman little child certainly ludicrous effect eye much mistake theirs also institution always vigilant examination body gentleman great intelligence experience can fail conduct right wrong slight particular unimportant desert character would difficult estimate too highly addition establishment new york excellent hospital school literary institution library admirable fire department indeed constant practice charity sort kind suburb spacious cemetery unfinished day improving sad tomb see stranger grave dedicate different hotel city three principal theatre two park bowery large elegant handsome building grieve write generally desert third olympic tiny show-box vaudeville burlesque singularly conduct mr mitchell comic actor great quiet humour originality remember esteem london playgoer happy report deserving gentleman bench usually fill theatre ring merriment night forget small summer theatre call niblo s garden open air amusement attach believe exempt general depression theatrical property humorously call name unfortunately labour country new york surpassingly exquisitely picturesque climate already intimate somewhat warmest would sea breeze come beautiful bay evening time will throw reader fever inquire tone good society city boston here may great infusion mercantile spirit generally polish refine always most hospitable house table elegant hour later more rakish perhaps great spirit contention reference appearance display wealth costly living lady singularly beautiful leave new york make arrangement secure passage home george washington packet ship advertise sail june month determine prevent accident course ramblings leave america never think england return dear pursuit insensibly grow part nature could feel much sorrow endure part last board ship friend accompany city never think name place lately know could associate mind crowd affectionate remembrance now cluster city would brighten dark winter-day glimmer lapland presence even home grow dim exchange painful word mingle thought deed haunt cradle-heads infancy close vista life age chapter vii philadelphia solitary prison journey new york philadelphia make railroad two ferry usually occupies five six hour fine evening passenger train watch bright sunset little window door sit attention attract remarkable appearance issue window gentleman s car immediately front suppose time occasion number industrious person rip open feather-bed give feather wind length occur spitting indeed case number passenger possible car contain could maintain such playful incessant shower expectoration still loss understand experience salivatory phenomena acquire make acquaintance journey mild modest young quaker open discourse inform grave whisper grandfather inventor cold-drawn castor oil mention circumstance here think probable first occasion valuable medicine question use conversational aperient reach city late night look chamber-window bed see opposite side way handsome building white marble mournful ghost-like aspect dreary behold attribute sombre influence night rise morning look again expect see step portico throng group people pass door still tight shut same cold cheerless air prevail building look marble statue don guzman could alone business transact gloomy wall hasten inquire name purpose surprise vanish tomb many fortune great catacomb investment memorable united state bank stoppage bank ruinous consequence cast tell side gloom philadelphia depress effect labour certainly seem dull spirit handsome city distractingly regular walk hour two feel would give world crooked street collar coat appear stiffen brim hat expand quakery influence hair shrunk sleek short crop hand fold breast own calm accord thought take lodging mark lane market place make large fortune speculation corn come involuntarily philadelphia most bountifully provide fresh water shower jerk turn pour everywhere waterworks height city less ornamental useful tastefully lay public garden keep good neat order river dam point force own power certain high tank reservoir whence whole city top story house supply very trifling expense various public institution most excellent hospital-a quaker establishment sectarian great benefit confer quiet quaint old library name franklin handsome exchange post office forth connection quaker hospital picture west exhibit benefit fund institution subject saviour heal sick perhaps favourable specimen master can see anywhere high low praise depend reader s taste same room very characteristic life-like portrait mr sully distinguished american artist stay philadelphia very short see society greatly treating general characteristic dispose say more provincial boston new york afloat fair city assumption taste criticism savour genteel discussion same theme connection shakspeare musical glass read vicar wakefield city most splendid unfinished marble structure girard college found deceased gentleman name enormous wealth complete accord original design will perhaps rich edifice modern time bequest involve legal dispute pending work stop many great undertaking america even day now outskirt stand great prison call eastern penitentiary conduct plan peculiar state pennsylvania system here rigid strict hopeless solitary confinement believe effect cruel wrong intention convinced kind humane mean reformation persuade devise system prison discipline benevolent gentleman carry execution know believe very few man capable estimate immense amount torture agony dreadful punishment prolong year inflicts sufferer guess reason see write face certain knowledge feel more convinced depth terrible endurance none sufferer can fathom man right inflict fellow-creature hold slow daily tampering mystery brain immeasurably bad torture body ghastly sign token palpable eye sense touch scar flesh wound surface extort few cry human ear can hear more denounce secret punishment slumber humanity rouse stay hesitate debate power say would allow try certain case term imprisonment short now solemnly declare reward honour could walk happy man open sky day lie bed night consciousness human creature length time matter lie suffer unknown punishment silent cell cause consent least degree accompany prison two gentleman officially connect management pass day cell cell talk inmate facility afford utmost courtesy could suggest conceal hide view piece information seek openly frankly give perfect order building can praise too highly excellent motive immediately concern administration system can kind question body prison wall spacious garden enter wicket massive gate pursue path termination pass large chamber seven long passage radiate side long long row low cell door certain number gallery cell narrow yard attach ground tier somewhat small possession two suppose compensate absence much air exercise can dull strip attach hour s time day prisoner upper story two cell adjoin communicate stand central point look dreary passage dull repose quiet prevail awful occasionally drowsy sound lone weaver s shuttle shoemaker s last stifle thick wall heavy dungeon-door serve make general stillness more profound head face prisoner come melancholy house black hood draw dark shroud emblem curtain drop living world lead cell never again come forth whole term imprisonment expire never hear wife child home friend life death single creature see prison-officers exception never look human countenance hear human voice man bury alive dig slow year mean time dead torture anxiety horrible despair name crime term suffering unknown even officer deliver daily food number cell-door book governor prison copy moral instructor index history page prison record existence live same cell ten weary year mean know very last hour part building situate kind man long winter night live people lonely corner great jail wall passage iron door sharer solitary horror cell double door sturdy oak grated iron wherein trap food hand bible slate pencil certain restriction sometimes book provide purpose pen ink paper razor plate can basin hang wall shine little shelf fresh water lay cell can draw pleasure day bedstead turn wall leave more space work loom bench wheel labour sleep wake count season change grow old first man see seat loom work six year remain think three more convict receiver steal good even long imprisonment deny guilt say hardly deal second offence stop work take spectacle answer freely say always strange kind pause first low thoughtful voice wear paper hat own making pleased noticed commanded very ingeniously manufacture sort dutch clock disregarded odds end vinegar-bottle serve pendulum see interested contrivance look great deal pride say think improve hope hammer little piece broken glass would play music long extract colour yarn work paint few poor figure wall female door call lady lake smile look contrivance time look see lip tremble could count beating heart forget come allusion make wife shake head word turn cover face hand resign now say gentleman short pause resume former manner answer sigh seem quite reckless hopelessness oh oh resign good man think hope m sure hope may time pretty quickly time very long gentleman four wall gaze him-heaven know wearily say word act fall strange stare forget moment sigh heavily put spectacle work again cell german sentence five year imprisonment larceny two just expire colour procure same manner paint inch wall ceiling quite beautifully lay few foot ground exquisite neatness make little bed centre look by-the-bye grave taste ingenuity display most extraordinary more dejected heart-broken wretched creature would difficult imagine never see such picture forlorn affliction distress mind heart bleed tear run cheek take visitor ask tremble hand nervously clutch coat detain hope dismal sentence commute spectacle really too painful witness never see hear kind misery impress more wretchedness man third cell tall strong black burglar work proper trade make screw time nearly very dexterous thief notorious boldness hardihood number previous conviction entertain long account achievement narrate such infinite relish actually seem lick lip tell racy anecdote steal plate old lady watch sit window silver spectacle plainly eye metal even side street rob fellow slight encouragement would mingle professional recollection most detestable cant very much mistake could surpass unmitigated hypocrisy declare bless day come prison never would commit robbery long live man allow indulgence keep rabbit room close smell consequence call door come passage comply course stand shade haggard face unwonted sunlight great window look wan unearthly summon grave white rabbit breast little creature get ground steal cell dismiss creep timidly think would very hard say respect man nobler animal two english thief few day seven year villainous low-browed thin-lipped fellow white face relish visitor additional penalty would gladly stab shoemaker s knife german enter jail yesterday start bed look plead broken english very hard work poet two day work four-and-twenty hour prison write verse ship trade mariner madden wine-cup friend home very many redden sight visitor turn very pale two three prisoner nurse very sick fat old negro leg take jail attendant classical scholar accomplished surgeon prisoner likewise sit stair engage slight work pretty coloured boy is refuge young criminal philadelphia say white child noble aristocracy crime sailor upwards eleven year few month time would free eleven year solitary confinement very glad hear time nearly say stare hand pick flesh finger raise eye instant now bare wall see head turn grey way sometimes never look man face always pluck hand bent part skin bone humour more humour too say look forward glad time draw look forward very long lose care humour helpless crushed broken man heaven witness humour thoroughly gratify three young woman adjoining cell convict same time conspiracy rob prosecutor silence solitude life grow quite beautiful look very sad might move stern visitor tear kind sorrow contemplation man awaken young girl twenty recollect snow-white room hang work former prisoner downcast face sun splendour shone high chink wall narrow strip bright blue sky visible very penitent quiet come resign say believe mind peace word happy here say companion struggled-she struggle very hard-to answer raise eye meeting glimpse freedom overhead burst tear say try utter complaint natural sometimes long cell could help sob poor thing cell cell day face see word hear incident note present mind painfulness let pass more pleasant glance prison same plan see pittsburg same manner ask governor person charge shortly say time day prisoner two year two year look two year own life-out jail prosperous happy surround blessing comfort good fortune-and think wide gap long two year pass solitary captivity would face man release day now more memorable happiness face misery easy natural say system good time pretty quick-considering man feel offend law must satisfy get somehow forth call say strange flutter ask conductor lock door join passage oh afraid sol boot fit walking good deal worn come would thank very much mend ready boot take foot put rest clothes two year take opportunity inquire conduct immediately add presume tremble very much s much trembling answer-'though quiver-as complete derangement nervous system ca n't sign name book sometimes ca n't even hold pen look em appear know sometimes get sit again twenty time minute re office take hood bring get gate stop look first way know take sometimes stagger drunk sometimes force lean fence re bad clear course time walk solitary cell look face man try picture thought feeling natural condition imagine hood just take scene captivity disclose dismal monotony first man stunned confinement hideous vision old life reality throw bed lie abandon despair degree insupportable solitude barrenness place rouse stupor trap grated door open humbly begs prays work give work shall rave mad fit start apply labour now come burn sense year must waste stone coffin agony pierce recollection hide view knowledge start seat stride narrow room hand clasp uplifted head hear spirit tempt beat brain wall again fall bed lie moaning suddenly start wonder man cell side listen keenly sound prisoner may remember hear little think come here cell construct prisoner could hear officer could hear man-upon right left direction sit now-with face light walk fro dress ha here long much wear very white spectre-like think neighbour too scarcely venture breathe listen think conjure figure imagine move cell idea face certain dark form stoop man cell side put figure face hide also day day often wake middle night think two man distract never change always first imagine them-an old man right young man left-whose hidden feature torture death mystery make tremble weary day pass solemn pace mourner funeral slowly begin feel white wall cell dreadful colour horrible smooth surface chill blood hateful corner torment morning wake hide head coverlet shudder see ghastly ceiling look blessed light day peep ugly phantom face unchangeable crevice prison window slow sure degree terror hateful corner swell beset time invade rest make dream hideous night dreadful first take strange dislike feeling give birth brain corresponding shape ought rack head pain begin fear dream man whisper name point could bear look turn now night lurking-place ghost shadow silent horrible see bird beast muffle human shape can tell picture solitary prisoner cell day fear little yard yard dread re-enter cell night come stand phantom corner courage stand place drive desperate brood bed twilight always same hour voice call name darkness thicken loom begin live even comfort hideous figure watch daybreak again slow degree horrible fancy depart return sometimes unexpectedly long interval less alarming shape talk religious matter gentleman visit read bible write prayer slate hang kind protection assurance heavenly companionship dream now sometimes child wife sure dead desert easily move tear gentle submissive broken-spirited occasionally old agony come very little thing will revive even familiar sound scent summer flower air last long now world come vision solitary life sad reality term imprisonment short-i mean comparatively short can be-the last year bad think prison will take fire burn ruin doom die wall will detain false charge sentence term matter must happen prevent large natural impossible reason long separation human life great suffering event will appear more probable contemplation restore liberty fellow-creatures period confinement very long prospect release bewilders confuse broken heart may flutter moment think world might lonely year cell-door close too long hope care hang beginning bring pass send forth mingle kind kind more haggard face man prisoner same expression sit know liken strained attention see face blind deaf mingle kind horror secretly terrify little chamber enter grate look seem see same appalling countenance live memory fascination remarkable picture parade eye hundred man newly release solitary suffering would point face woman say humanise refine good nature elicit solitude gentler creature great patience long suffering know punishment thinking fully cruel wrong case man need scarcely add firm conviction independent mental anguish occasions-an anguish acute tremendous imagination must fall short reality-it wear mind morbid state render unfit rough contact busy action world fixed opinion undergo punishment must pass society again morally unhealthy diseased many instance record man choose condemn life perfect solitude scarcely remember even sage strong vigorous intellect effect become apparent disordered train thought gloomy hallucination monstrous phantom breed despondency doubt bear rear solitude stalk earth make creation ugly darken face heaven suicide rare prisoner indeed unknown argument favour system can reasonably deduce circumstance very often urge man make disease mind study know perfectly such extreme depression despair will change whole character beat power elasticity self-resistance may work man stop short self-destruction common case make sense dull degree impair bodily faculty quite sure remark very establishment philadelphia criminal long deaf habit see man constantly perfectly amaze idea regard groundless fanciful very first prisoner appealed-one own selection confirm impression unknown instantly say genuine air impossible doubt could n't think happen was grow very dull hearing singularly unequal punishment affect bad man least doubt superior efficiency mean reformation compare code regulation allow prisoner work company communicate small faith instance reformation mention kind might been-and doubt own mind would been-equally bring silent system regard such man negro burglar english thief even most enthusiastic scarcely hope conversion seem objection wholesome good growth such unnatural solitude even dog more intelligent beast would pine mope rust influence would sufficient argument system recollect addition very cruel severe solitary life always liable peculiar distinct objection most deplorable nature arise here call mind choice system bad ill-considered work whole design practice excellent surely more sufficient reason abandon mode punishment attend little hope promise fraught dispute such host evil relief contemplation will close chapter curious story arise same theme relate occasion visit gentleman concern periodical meeting inspector prison work man philadelphia present board earnestly request place solitary confinement ask motive could possibly prompt make strange demand answer irresistible propensity get drunk constantly indulge great misery ruin power resistance wish put reach temptation could think good way point reply prison criminal try sentence law could make available such fanciful purpose exhort abstain intoxicate drink surely might would receive very good advice retire exceedingly dissatisfy result application come again again again very earnest importunate last take counsel say will certainly qualify admission reject more let shut will soon glad shall get rid make sign statement would prevent sustain action false imprisonment effect incarceration voluntary own seek request take notice officer attendance order release hour day night might knock door purpose desire understand would admit more condition agree still remain same mind conduct prison shut cell cell man firmness leave glass liquor standing untasted table him-in cell solitary confinement work day trade shoemaking man remain nearly two year health beginning fail expiration time surgeon recommend work occasionally garden notion very much new occupation great cheerfulness dig here summer day very industriously wicket gate chance leave open showing well-remembered dusty road sunburnt field way free man living sooner raise head catch sight shine light involuntary instinct prisoner cast spade scamper fast leg would carry never look chapter viii washington legislature president s house leave philadelphia steamboat six o'clock very cold morning turn face washington course day s journey subsequent occasion encounter englishmen small farmer perhaps country publican home settle america travel own affair grade kind man jostle public conveyance state often most intolerable most insufferable companion united disagreeable characteristic bad kind american traveller possess countryman display amount insolent conceit cool assumption superiority quite monstrous behold coarse familiarity approach effrontery inquisitiveness great haste assert pant revenge decent old restraint home surpass native specimen come range observation often grow patriotic see hear would cheerfully submit reasonable fine could give country whole world honour claim child washington may call head-quarters tobacco-tinctured saliva time come must confess disguise prevalence two odious practice chew expectorate begin time agreeable soon become most offensive sicken public place america filthy custom recognise court law judge spittoon crier witness prisoner juryman spectator provide many man course nature must desire spit incessantly hospital student medicine request notice wall eject tobacco juice box provide purpose discolour stair public building visitor implore same agency squirt essence quid plugs hear call gentleman learn kind sweetmeat national spittoon base marble column part custom inseparably mix meal morning call transaction social life stranger follow track take will find full bloom glory luxuriant alarming recklessness washington let persuade shame previous tourist exaggerate extent thing exaggeration nastiness can outdo board steamboat two young gentleman shirt-collars reverse usual arm very big walking-stick plant two seat middle deck distance four pace apart take tobacco-boxes sit opposite chew less quarter hour s time hopeful youth shed clean board copious shower yellow rain clearing mean kind magic circle limit intruder dare come never fail refresh re-refresh spot dry being breakfast dispose confess nausea look attentively expectorator plainly see young chew feel inwardly uneasy glow delight come discovery mark face turn paler paler see ball tobacco left cheek quiver suppressed agony spit chew spat again emulation old friend could fall neck implore hour sit comfortable breakfast cabin more hurry confusion such meal england certainly great politeness exhibit most stage-coach banquet nine o'clock arrive railroad station car noon turn again cross wide river steamboat land continuation railroad opposite shore car course hour cross wooden bridge mile length two creek call respectively great little gunpowder water blacken flight canvas-backed duck most delicious eating abound hereabouts season year bridge wood parapet just wide enough passage train event small accident wind inevitably plunge river startling contrivance most agreeable pass stop dine baltimore now maryland wait first time slave sensation exact service human creature buy sell time party condition enviable institution exist perhaps least repulsive most mitigated form such town is slavery respect innocent man presence fill sense shame self-reproach dinner railroad again take seat car washington early man boy happen particular curious foreigner come accord custom carriage sit let window thrust head shoulder hook conveniently elbow fall compare note subject personal appearance much indifference stuffed figure never gain much uncompromising information reference own nose eye various impression wrought mouth chin different mind head look view occasion gentleman satisfy exercise sense touch boy surprisingly precocious america seldom satisfied even would return charge again many bud president walk room cap head hand pocket stare two whole hour occasionally refresh tweak nose draught water-jug walk window invite boy street come likewise crying here come bring brother hospitable entreaty nature reach washington half-past six evening way beautiful view capitol fine building corinthian order place noble commanding eminence arrive hotel see more place night very tired glad get bed breakfast morning walk street hour two come home throw window front look here washington fresh mind eye take bad part city road pentonville straggling outskirt paris house small preserve oddity especially small shop dwelling occupy pentonville washington furniture-brokers keeper poor eating-house fancier bird burn whole build again wood plaster widen little throw part st john s wood put green blind private house red curtain white window plough road plant great deal coarse turf place ought erect three handsome building stone marble anywhere more entirely everybody s way good call post office patent office treasury make scorch hot morning freeze cold afternoon occasional tornado wind dust leave brick-field brick central place street may naturally expect s washington hotel live long row small house front street open common yard hang great triangle servant want somebody beat triangle stroke seven accord number house presence require servant always want none come enlivening engine full performance whole day clothes dry same yard female slave cotton handkerchief twist head run fro hotel business black waiter cross recross dish hand two great dog play mound loose brick centre little square pig turn stomach sun grunt s comfortable man woman dog pig create creature take small notice triangle tingle madly time walk front window look road long straggle row house story high terminating nearly opposite little left melancholy piece waste ground frowzy grass look small piece country take drinking quite lose stand anyhow wrong open space meteoric fall moon odd lop-sided one-eyed kind wooden building look church flag-staff long stick steeple large tea-chest window small stand coach slave-driver sun step door talk idly three most obtrusive house hand three mean one-a shop never window never door open-is paint large character city lunch look backway somewhere else independent building oyster procurable style third very very little tailor s shop pant fix order word pantaloon make measure street washington sometimes call city magnificent distance might great propriety term city magnificent intention take bird's-eye view top capitol can comprehend vast design projector aspire frenchman spacious avenue begin lead nowhere street mile-long want house road inhabitant public building need public complete ornament great thoroughfare lack great thoroughfare ornament-are lead feature might fancy season most house town master admirer city barmecide feast pleasant field imagination reeve monument raise deceased project even legible inscription record depart greatness such likely remain originally choose seat government mean avert conflict jealousy interest different state very probably too remote mob consideration slight even america trade commerce own little population president establishment member legislature reside session government clerk officer employ various department keeper hotel boarding-house tradesman supply table very unhealthy few people would live washington take oblige reside tide emigration speculation rapid current little likely flow time such dull sluggish water principal feature capitol course two house assembly centre building fine rotunda ninety-six foot diameter ninety-six high circular wall divide compartment ornament historical picture four subject prominent event revolutionary struggle paint colonel trumbull member washington s staff time occurrence circumstance derive peculiar interest own same hall mr greenough s large statue washington lately place great merit course strike strain violent subject could wish see good light can view stand very pleasant commodious library capitol balcony front bird's-eye view just speak may beautiful prospect adjacent country ornamented portion building figure justice whereunto guide book say artist first contemplated give more nudity warn public sentiment country would admit caution perhaps opposite extreme poor justice make wear much strange garment america pine capitol let hope change dress-maker fashion public sentiment country cut clothes hide lovely figure just now house representative beautiful spacious hall semicircular shape support handsome pillar part gallery appropriate lady sit front row come play concert chair canopied raise considerably floor house member easy chair write desk denounce people door most unfortunate injudicious arrangement tend long sitting prosaic speech elegant chamber look singularly bad purpose hearing senate small free objection exceedingly adapt use design sitting need hardly add take place day parliamentary form model old country sometimes ask progress place very much impressed heads lawmaker washington mean chief leader literally individual personal head whereon hair grow whereby phrenological character legislator express often strike questioner dumb indignant consternation answer n't remember overcome must hazard repeat avowal here will follow relate impression subject few word possible first place-it may imperfect development organ veneration-i remember faint even move tear joyful pride sight legislative body bear house common man yield weakness slumber house lord see election borough county never impel matter party win damage hat throw air triumph crack voice shout forth reference glorious constitution noble purity independent voter unimpeachable integrity independent member withstood such strong attack fortitude possible may cold insensible temperament amount iciness such matter impression live pillar capitol washington must receive such grain allowance free confession may seem demand did see public body assemblage man bind sacred name liberty freedom assert chaste dignity twin goddess discussion exalt eternal principle name give own character character countryman admire eye whole world week age grey-haired man lasting honour land give birth good service country forefather will remember score score year worm breed corruption many grain dust-it week old man stand day trial very body charge dare assert infamy traffic accursed merchandise man woman unborn child publicly exhibit same city gild frame glaze hang general admiration show stranger shame pride face turn wall take burn unanimous declaration thirteen united state america solemnly declare man create equal endow creator inalienable right life liberty pursuit happiness month same body sit calmly hear man oath beggar drink reject threaten cut s throat ear ear sit crush general feeling assembly good man week come body duty send claim republic liberty freedom express sentiment make know prayer would try find guilty strong censure pass rest grave offence indeed year rise say gang male female slave sale warrant breed cattle link iron fetter pass now open street window temple equality look many kind hunter engage pursuit happiness variously arm inalienable right take field happiness equip cat cartwhip stock iron collar shout view halloa always praise liberty music clanking chain bloody stripe sit many legislator coarse threat word blow such coalheavers deal forget breeding side session anecdote kind actor did recognise assembly body man apply new world correct falsehood vice old purify avenue public life pave dirty way place power debate make law common good party country see wheel move mean perversion virtuous political machinery bad tool wrought despicable trickery election under-handed tampering public officer cowardly attack opponent scurrilous newspaper shield hire pen dagger shameful truckling mercenary knave claim consider day week sow new crop ruin venal type dragon s tooth yore sharpness aidings abettings bad inclination popular mind artful suppression good influence such thing word dishonest faction most depraved most unblushing form stare corner crowded hall did see intelligence refinement true honest patriotic heart america here drop blood life scarcely colour stream desperate adventurer set way profit pay game man profligate organ make strife politics fierce brutal destructive self-respect worthy man sensitive delicate-minded person shall keep aloof such leave battle selfish view unchecked thus low scramble fight country would intelligence station most aspire make law here recoil farthest degradation representative people house party man high character great ability need say foremost politician know europe already describe see reason depart rule lay guidance abstain mention individual will sufficient add most favourable account write more fully most heartily subscribe personal intercourse free communication breed result predict very doubtful proverb increase admiration respect striking man look hard deceive prompt act lion energy crichton varied accomplishment indian fire eye gesture american strong generous impulse represent honour wisdom country home distinguished gentleman now minister british court sustain high character abroad visit house nearly day stay washington initiatory visit house representative divide decision chair chair win second time member speaking interrupt laugh mimic child would quarrel add would make honourable gentleman opposite sing little more side mouth presently interruption rare speaker usually hear silence more quarrels more threatenings gentleman accustom exchange civilised society record farm-yard imitation import parliament united kingdom feature oratory appear most practised most relish constant repetition same idea shadow idea fresh word inquiry door say long speak enlargement principle prevail elsewhere senate dignified decorous body proceeding conduct much gravity order house handsomely carpet state carpet reduce universal disregard spittoon honourable member accommodate extraordinary improvement pattern squirt dabble direction admit describe will merely observe strongly recommend stranger look floor happen drop purse pick ungloved hand account somewhat remarkable too first say least see many honourable member swell face scarcely less remarkable discover appearance cause quantity tobacco contrive stow hollow cheek strange enough too see honourable gentleman lean tilted chair leg desk shape convenient plug penknife quite ready use shoot old mouth pop-gun clap new place surprise observe even steady old chewer great experience always good marksman incline doubt general proficiency rifle hear much england several gentleman call course conversation frequently miss spittoon five pace certainly short-sighted mistook closed sash open window three occasion dine sit two lady gentleman fire dinner company fall short fireplace six distinct time dispose think occasion aim object white marble hearth fender more convenient may suit purpose patent office washington furnish extraordinary example american enterprise ingenuity immense number model contain accumulate invention five year whole previous collection destroy fire elegant structure arrange design execution side erect four work stop post office very compact very beautiful building department collection rare curious article deposit present make time time american ambassador foreign court various potentate accredited agent republic gift law permit retain confess look very painful exhibition mean flatter national standard honesty honour can scarcely high state moral feeling imagine gentleman repute station likely corrupt discharge duty present snuff-box richly-mounted sword eastern shawl surely nation repose confidence appointed servant likely serve make subject such very mean paltry suspicion george town suburb jesuit college delightfully situate opportunity see manage many person member romish church avail believe institution advantageous opportunity afford education child height neighbourhood potomac river very picturesque free conceive insalubrity washington air elevation quite cool refreshing city burn hot president s mansion more english club-house kind establishment can compare ornamental ground lay garden walk pretty agreeable eye uncomfortable air make yesterday favourable display such beauty first visit house morning arrival carry thither official gentleman kind charge presentation president enter large hall twice thrice ring bell nobody answer walk further ceremony room ground floor diver gentleman mostly hat hand pocket very leisurely lady show premise lounge chair sofa perfect state exhaustion listlessness yawn drearily great portion assemblage assert supremacy else particular business anybody know few closely eye movable make quite sure president popular make furniture sell fixture private benefit glance lounger scatter pretty drawing-room open terrace command beautiful prospect river adjacent country saunter too large state-room call eastern drawing-room up-stairs chamber certain visitor wait audience sight conductor black plain clothes yellow slipper glide noiselessly whisper message ear more impatient make sign recognition glide announce previously look chamber fit great bare wooden desk counter whereon lie file newspaper sundry gentleman refer such mean beguile time apartment unpromising tiresome waiting-room public establishment physician s dining-room hour consultation home fifteen twenty person room tall wiry muscular old man west sunburnt swarthy brown white hat knee giant umbrella rest leg sit bolt upright chair frown steadily carpet twitch hard line mouth make mind fix president say would n't bate grain kentucky farmer six-feet-six height hat hand coat-tail lean wall kick floor heel time s head shoe literally killing third oval-faced bilious-looking man sleek black hair crop close whisker beard shave blue dot suck head thick stick time time take mouth see get fourth whistle fifth spit indeed gentleman very persevering energetic latter particular bestow favour abundantly carpet take grant presidential housemaid high wage speak more genteelly ample amount compensation american word salary case public servant wait room many minute black messenger return conduct small dimension business-like table cover paper sit president look somewhat worn anxious might war everybody-but expression face mild pleasant manner remarkably unaffected gentlemanly agreeable think whole carriage demeanour become station singularly being advise sensible etiquette republican court admit traveller decline impropriety invitation dinner reach conclude arrangement leave washington day refer return house occasion general assembly hold certain night hour nine twelve o'clock call oddly levees wife ten pretty dense crowd carriage people court-yard could make very clear regulation take set company certainly policeman soothe startle horse saw bridle flourish truncheon eye ready make oath inoffensive person knock violently head poked acutely stomach bring standstill such gentle mean take custody move confusion disorder carriage reach porch turn blustering swearing shout backing disturbance dismount much ease comfort escort whole metropolitan force z inclusive suite room ground-floor light military band play hall small drawing-room centre circle company president daughter-in-law act lady mansion very interesting graceful accomplished lady too gentleman stand group appear take function master ceremony see officer attendant none need great drawing-room already mention chamber ground-floor crowd excess company sense term select comprehend person very many grade class great display costly attire indeed costume may aught know grotesque enough decorum propriety behaviour prevail unbroken rude disagreeable incident man even miscellaneous crowd hall admit order ticket look appear feel part institution responsible preserve become character appear good advantage visitor too station refinement taste appreciation intellectual gift gratitude man peaceful exercise great ability shed new charm association home countryman elevate character land most earnestly testify reception washington irving dear friend recently appoint minister court spain night new character first last time abroad sincerely believe madness american politics few public man would earnestly devotedly affectionately caress most charming writer seldom respect public assembly more eager throng see turn mind noisy orator officer state flock generous honest impulse man quiet pursuit proud promotion reflect country grateful whole heart store graceful fancy pour long may dispense such treasure unsparing hand long may remember worthily term assign duration stay washington now end begin travel railroad distance traverse journey old town great continent look first intend south-to charleston come consider length time journey would occupy premature heat season even washington often very try weigh own mind pain live constant contemplation slavery more doubtful chance see time spare strip disguise would certainly dress add item host fact already heap subject begin listen old whispering often present home england little think here dream again city grow palace fairy tale wild forest west advice receive most quarter begin yield desire travel point compass accord custom sufficiently cheerless companion threaten more peril danger discomforts can remember would catalogue could will sufficient remark blowings-up steamboat breakings-down coach least western route sketch good kind authority could resort put great faith discouragement soon determine plan action travel south richmond virginia turn shape course west whither beseech reader s company new chapter chapter ix night steamer potomac river virginia road black driver richmond baltimore harrisburg mail glimpse city canal boat proceed first instance steamboat usual sleep board consequence starting-hour four o'clock morning lie very uncomfortable time such expedition slipper most valuable familiar bed perspective hour two look uncommonly pleasant ten o'clock night say half-past ten moonlight warm dull enough steamer child s noah s ark form machinery top roof ride lazily bump clumsily wooden pier ripple river trifle unwieldy carcase wharf distance city nobody here two dull lamp steamer s deck sign life remain coach drive soon footstep hear plank fat negress particularly favour nature respect bustle emerge dark stair marshal wife lady cabin retreat follow mighty bale cloak great-coat valiantly resolve bed walk pier morning begin promenade-thinking kind distant thing person near-and pace half-an-hour board again get light lamp look watch think must stop wonder become faithful secretary bring boston sup late landlord field marshal least doubt honour departure may two hour longer walk again get duller duller moon june seem dark echo footstep make nervous turn cold too walk companion such lonely circumstance poor amusement break staunch resolution think may perhaps bed board again open door gentleman s cabin walk somehow other-from quiet suppose-i take head nobody horror amazement full sleeper stage shape attitude variety slumber berth chair floor table particularly stove detested enemy take step forward slip shine face black steward lie roll blanket floor jump grin pain hospitality whisper own name ear grope sleeper lead berth stand count slumber passenger get past forty use begin undress chair occupied else put clothes deposit ground soil hand same condition carpet capitol same cause partially undress clamber shelf hold curtain open few minute look fellow-traveller again let fall world turn sleep wake course get weigh good deal noise day just break everybody wake same time self-possessed directly much perplexed make rub eye lean elbow look yawn groan nearly spit few get riser easy feel fresh air atmosphere cabin vile last degree huddle clothes fore-cabin get shave barber wash washing dress apparatus passenger generally consist two jack-towels three small wooden basin keg water ladle serve six square inch looking-glass two ditto ditto yellow soap comb brush head tooth everybody use comb brush everybody stare see use own two three gentleman strongly dispose banter prejudice n't make toilet hurricane-deck set two hour hard walk sun rise brilliantly pass mount vernon washington lie bury river wide rapid bank beautiful glory splendour day come grow brighter minute eight o'clock breakfast cabin pass night window door throw open now fresh enough hurry greediness apparent despatch meal long travel breakfast more orderly more polite soon nine o'clock come potomac creek land come odd part journey seven stage-coach prepare carry ready ready driver black white four horse coach horse harness unharness passenger get steamboat coach luggage transfer noisy wheelbarrow horse frightened impatient start black driver chatter many monkey white whoop many drover main thing kind hostlering here make much noise possible coach french coach nearly good spring hang band strong leather very little choice difference may liken car portion swing english fair roofed put axle-tree wheel curtain painted canvas cover mud roof wheel-tire never clean first build ticket receive board steamboat mark belong coach throw coat box hoist wife maid step yard ground usually approach chair chair ladies trust providence coach hold nine seat door door england put leg feat more difficult performance get get again passenger sit box climb strap luggage roof heap kind tray good opportunity look driver negro-very black indeed dress coarse pepper-and-salt suit excessively patch darn particularly knee grey stocking enormous unblacked high-low shoe very short trouser two odd glove parti-coloured worst leather very short whip break middle bandage string wear low-crowned broad-brimmed black hat faintly shadow forth kind insane imitation english coachman somebody authority cry ahead make observation mail take lead four-horse waggon coach follow procession head way englishman would cry right american cry ahead somewhat expressive national character two country first half-mile road bridge make loose plank lay two parallel pole tilt wheel roll river river clayey bottom full hole horse constantly disappear unexpectedly ca n't find again time get past even come road series alternate swamp gravel-pit tremendous place close black driver roll eye screw mouth very look straight two leader say often now think shall crash take rein hand jerk pull dance splashboard foot keep seat course late lamented ducrow two fiery courser come spot sink mire nearly coach window tilt side angle forty-five degree stick scream dismally coach stop horse flounder six coach stop four-and-twenty horse flounder likewise merely company sympathy following circumstance occur black driver horse hi happen scream again black driver horse horses plunge splash black driver gentleman look airth gentleman receive variety splash draw head again finish question wait answer black driver still horse jiddy jiddy horse pull violently drag coach hole draw bank steep black driver s leg fly air luggage roof immediately recover cry still horse pill effect contrary coach begin roll roll roll hear curse swear nearly quarter mile black driver loud pill horse make struggle get bank again coach roll backward black driver loud pe-e-e-ill horse make desperate struggle black driver recover spirit hi jiddy jiddy pill horse make effort black driver great vigour ally loo hi jiddy jiddy pill ally loo horse black driver eye start head lee den lee dere hi jiddy jiddy pill ally loo lee-e-e-e-e run bank again side fearful pace impossible stop bottom deep hollow full water coach roll frightfully scream mud water fly black driver dance madman suddenly right extraordinary mean stop breathe black friend black driver sit fence black driver recognise twirl head harlequin roll eye shrug shoulder grin ear ear stop short turn say shall get sa fiddle hope please get sa old ooman home sa chuckle very much gentleman sa often remember old ooman home sa grin again ay ay ll take care old woman n't afraid black driver grin again hole bank close stop short cry horse again easy easy den ease steady hi jiddy pill ally loo never lee reduce very last extremity midst difficulty extrication appear impossible ten mile thereabouts two hour break bone bruise great many short get distance fiddle singular kind coaching terminates fredericksburgh whence railway richmond tract country take course productive soil exhaust system employ great amount slave labour forcing crop strengthen land now little good sandy desert overgrow tree dreary uninteresting aspect glad heart find curse horrible institution fall great pleasure contemplate withered ground rich most thriving cultivation same place could possibly afford district slavery sit brooding frequently hear admit even warmest advocate air ruin decay abroad inseparable system barn outhouse moulder shed patch roofless log cabin build virginia external chimney make clay wood squalid last degree look decent comfort anywhere miserable station railway side great wild wood-yards whence engine supply fuel negro child roll ground cabin door dog pig biped beast burden slink past gloom dejection negro car belong train make journey mother child just purchase husband father leave old owner child cry whole way mother misery s picture champion life liberty pursuit happiness buy ride same train time stop get see safe black sinbad s travel eye middle forehead shine burning coal nature s aristocrat compare white gentleman picture black white six seven o'clock evening drive hotel front top broad flight step lead door two three citizen balance rocking-chair smoking cigar find very large elegant establishment entertain traveller need desire climate thirsty never hour day scarcity lounger spacious bar cessation mixing cool liquor merry people here musical instrument play night treat hear again day ride walk town delightfully situate eight hill overhang james river sparkling stream stud here bright island brawl broken rock middle march weather southern temperature extremely warm peech-trees magnolia full bloom tree green low ground hill valley know bloody run terrible conflict indian occur good place such struggle spot see associate legend wild people now rapidly fade earth interested very much city seat local parliament virginia shady legislative hall orator drowsily hold forth hot noon day dint constant repetition constitutional sight very little more interest many parochial vestry glad exchange lounge well-arranged public library ten thousand volume visit tobacco manufactory workman slave see place whole process picking roll press dry pack cask branding tobacco thus deal course manufacture chew would suppose enough storehouse fill even comprehensive jaw america form weed look oil-cake fatten cattle even reference consequence sufficiently uninviting many workman appear strong man hardly necessary add labour quietly two o'clock day allow sing certain number time hour strike twenty sing hymn part sing mean ill pursue work meanwhile bell rang leave pour forth building opposite side street dinner say several time see meal gentleman mention desire appear suddenly take deaf pursue request appearance shall say presently following day visit plantation farm twelve hundred acre opposite bank river here again owner estate quarter part slave live call invite enter hut see very crazy wretched cabin group half-naked child bask sun wallow dusty ground believe gentleman considerate excellent master inherit fifty slave buyer seller human stock sure own observation conviction kind-hearted worthy man planter s house airy rustic dwelling bring defoe s description such place strongly recollection day very warm blind close window door set wide open shady coolness rustle room exquisitely refresh glare heat window open piazza call hot weather-whatever may be-they sling hammock drink doze luxuriously know cool rejection may taste hammock experience can report mound ice bowl mint-julep sherry-cobbler make latitude refreshment never think summer would preserve content mind two bridge river belong railroad very crazy affair private property old lady neighbourhood levy toll townspeople cross bridge way see notice paint gate caution person drive slowly penalty offender white man five dollar negro fifteen stripe same decay gloom overhang way approach hover town richmond pretty villas cheerful house street nature smile country jostle handsome residence slavery hand hand many lofty virtue deplorable tenement fence unrepaired wall crumble ruinous heap hint gloomily thing surface many token same description force notice remember depressing influence lively feature forget happily unaccustomed countenance street labouring-places too shock man know law instruct slave pain penalty greatly exceed amount fine impose maim torture must prepare find face very low scale intellectual expression darkness-not skin mind-which meet stranger s eye turn brutalize blot fairer character trace nature s hand immeasurably outdo bad belief travel creation great satirist s brain fresh live horse peer high casement own kind trembling horror scarcely more repelled daunt sight look face first time must surely leave last person wretched drudge run fro day midnight mope stealthy wink sleep stair betweenwhiles wash dark passage four o'clock morning way grateful heart doom live slavery never sense blunt wrong horror slave-rocked cradle intention proceed james river chesapeake bay baltimore steamboat absent station accident mean conveyance consequently render uncertain return washington way come two constable board steamboat pursuit runaway slave halt again night baltimore afternoon most comfortable hotel experience united state few barnum s city english traveller will find curtain bed first probably last time america disinterested remark never use will likely enough water wash common case capital state maryland bustling busy town great deal traffic various kind particular water commerce portion town most favour none clean true upper part very different character many agreeable street public building washington monument handsome pillar statue summit medical college battle monument memory engagement british north point most conspicuous very good prison city state penitentiary also institution latter establishment two curious case young man try murder father evidence entirely circumstantial very conflicting doubtful possible assign motive could tempt commission tremendous crime try twice second occasion jury feel much hesitation convict find verdict manslaughter murder second degree could possibly doubt quarrel provocation guilty unquestionably guilty murder broad bad signification remarkable feature case unfortunate decease really murder own son must murder own brother evidence lie most remarkable manner two suspicious point dead man s brother witness explanation prisoner extremely plausible construction inference inculcate plot fix guilt nephew must jury decide two set suspicion equally unnatural unaccountable strange case man certain distiller s steal copper measure contain quantity liquor pursue take property possession sentence two year imprisonment come jail expiration term same distiller s steal same copper measure contain same quantity liquor slight reason suppose man wish return prison indeed commission offence make directly assumption two way accounting extraordinary proceeding undergo much copper measure conceive establish sort claim right dint long thinking become monomania acquire fascination find impossible resist swell earthly copper gallon ethereal golden vat remain here couple day bind rigid adherence plan lay recently resolve set forward western journey more delay accordingly reduce luggage small possible compass send new york forward canada much absolutely wanted procure necessary credential banking-houses way look two evening setting sun well-defined idea country travel very centre planet leave baltimore railway half-past eight morning reach town york sixty mile early dinner-time hotel starting-place four-horse coach wherein proceed harrisburg conveyance box fortunate enough secure come meet railroad station muddy cumbersome usual more passenger wait inn-door coachman observe breath usual self-communicative voice look mouldy harness address expect shall want big coach could help wonder size big coach might many person might design hold vehicle too small purpose large two english heavy night coach might twin-brother french diligence speculation speedily set rest soon dine come rumble street shake side corpulent giant kind barge wheel much blundering backing stop door roll heavily side side motion cease take cold damp stable require dropsical old age move fast pace walk distressed shortness wind here ai n't harrisburg mail last dreadful bright smart look too cry elderly gentleman excitement darn mother n't know sensation darn may man s mother keener relish disrelish process anybody else endurance mysterious ceremony old lady question depend accuracy son s vision respect abstract brightness smartness harrisburg mail would certainly undergo infliction book twelve people luggage include such trifle large rocking-chair good-sized dining-table length make fast roof start great state door hotel passenger take room sir cry new passenger coachman s room enough reply coachman get even look n't room sir bawl gentleman gentleman also confirm predict attempt introduce more passenger wo n't fit nohow new passenger expression anxiety look coach look coachman now mean fix say pause must coachman employ twist lash whip knot take more notice question clearly signify anybody s business passenger would fix state thing matter seem approximate fix kind passenger corner nearly suffocate cry faintly ll get matter relief self-congratulation driver immovable philosophy perfectly undisturbed happen coach thing world coach would seem very last mind exchange make passenger give seat make third box seat call middle person leg driver s a-head cap'en cry colonel direct go-lang cry cap'en company horse take rural bar-room few mile intoxicated gentleman climb roof luggage subsequently slip hurt see distant perspective reel grog-shop find also part more freight different time come change horse again alone coachman always change horse usually dirty coach first dress very shabby english baker second russian peasant wear loose purple camlet robe fur collar tie waist parti-coloured worsted sash grey trouser light blue glove cap bearskin time come rain very heavily cold damp mist penetrate skin glad take advantage stoppage get stretch leg shake water great-coat swallow usual anti-temperance recipe keep cold mount seat again observe new parcel lie coach roof take large fiddle brown bag course few mile discover glaze cap end pair muddy shoe further observation demonstrate small boy snuff-coloured coat arm quite pinion side deep force pocket presume relative friend coachman s lie a-top luggage face rain change position bring shoe contact hat appear asleep last occasion stopping thing slowly upreared height three foot six fix eye observe pipe accent complaisant yawn quench obliging air friendly patronage now stranger guess find a'most english arternoon scenery tame enough first last ten twelve mile beautiful road wind pleasant valley susquehanna river dot innumerable green island lie right left steep ascent craggy broken rock dark pine tree mist wreathe hundred fantastic shape move solemnly water gloom evening give air mystery silence greatly enhance natural interest cross river wooden bridge roof cover side nearly mile length profoundly dark perplexed great beam cross recrossing possible angle broad chink crevice floor rapid river gleam legion eye lamp horse stumble flounder place distant speck die light seem interminable really could first persuade rumble heavily fill bridge hollow noise hold head save rafter painful dream often dream toil such place often argue even time can reality length emerge street harrisburg feeble light reflect dismally wet ground shine very cheerful city soon establish snug hotel small less splendid many put raise remembrance landlord most obliging considerate gentlemanly person deal proceed journey afternoon walk breakfast morning look duly show model prison solitary system just erect inmate trunk old tree harris first settler here bury tie hostile indian funeral pile save timely appearance friendly party opposite shore river local legislature body here again full debate curiosity town very much interested look number treaty make time time poor indian sign different chief period ratification preserve office secretary commonwealth signature trace course own hand rough drawing creature weapon call thus great turtle make crooked pen-and-ink outline great turtle buffalo sketch buffalo war hatchet set rough image weapon mark arrow fish scalp big canoe could think-as look feeble tremulous production hand could draw long arrow head stout elk-horn bow split bead feather rifle-ball-of crabbe s musing parish register irregular scratch make pen man would plough lengthy furrow straight end end could help bestow many sorrowful thought simple warrior hand heart set truth honesty learn course time white man break faith quibble form bond wonder too many time credulous big turtle trust little hatchet put mark treaty falsely read sign know cast loose new possessor land savage indeed host announce early dinner member legislative body propose honour call kindly yield wife s own little parlour beg would show see look painful apprehension pretty carpet occupy time cause uneasiness occur certainly would more pleasant party concern would think compromise independence material degree gentleman yield prejudice favour spittoon abandon moment even conventional absurdity pocket-handkerchief still continue rain heavily canal boat mode conveyance proceed dinner weather unpromising obstinately wet would desire see sight canal boat spend three four day mean cheerful involve uneasy speculation concern disposal passenger night open wide field inquiry touch domestic arrangement establishment sufficiently disconcert was-a barge little house view caravan fair view gentleman accommodate spectator usually locomotive museum penny wonder lady partition red curtain manner dwarf giant same establishment private life pass close exclusiveness sit here look silently row little table extend side cabin listen rain drip patter boat plash dismal merriment water arrival railway train final contribution stock passenger departure alone defer bring great many box bump toss roof painfully deposit s own head intervention porter s knot several damp gentleman clothes drawing stove begin steam again doubt would think more comfortable driving rain now pour more soakingly admit window open number less thirty scarcely time think much train three horse attach tow-rope boy leader smack whip rudder creak groan complainingly begin journey chapter x further account canal boat domestic economy passenger journey pittsburg alleghany mountains pittsburg continue rain most perseveringly remain damp gentleman stove gradually become mildew action fire dry gentleman lie full length seat slumber uneasily face table walk cabin barely possible man middle height make bald place head scrape roof six o'clock small table put form long table everybody sit tea coffee bread butter salmon shad liver steak potato pickle ham chop black-pudding sausage will try say opposite neighbour hand dish potato break milk butter will try fixing few word perform such various duty word fix caleb quotem american vocabulary call gentleman country town help inform fixing just now will directly understand dress inquire board steamboat fellow-passenger breakfast will ready soon tell think last fixing table word lay cloth beg porter collect luggage entreat uneasy ll fix presently complain indisposition advise recourse doctor so-and-so will fix time night order bottle mulled wine hotel stay wait long time length put table apology landlord fear n't fixed properly recollect stage-coach dinner overhear very stern gentleman demand waiter present plate underdone roast-beef call fix god a'mighty s vittles doubt meal invitation tender occasion digression dispose somewhat ravenously gentleman thrust broad-bladed knife two-pronged fork throat see same weapon hand skilful juggler man sit lady seat omit little act politeness could contribute comfort occasion anywhere ramble america see woman expose slight act rudeness incivility even inattention time meal rain seem wear come fast nearly too become feasible deck great relief very small deck render still small luggage heap middle tarpaulin covering leave side path narrow become science walk fro tumble overboard canal somewhat embarrassing first too duck nimbly five minute man helm cry bridge sometimes cry low bridge lie nearly flat custom familiarise many bridge take very short time get use night come draw sight first range hill outpost alleghany mountain scenery uninteresting hitherto become more bold striking wet ground reek smoke heavy fall rain croaking frog noise part incredible sound million fairy team bell travel air keep pace night cloudy moonlight too cross susquehanna river-over extraordinary wooden bridge two gallery even two boat team meeting may pass confusion-it wild grand mention uncertainty doubt first relative sleeping arrangement board boat remain same vague state mind ten o'clock thereabouts find suspend side cabin three long tier hang bookshelf design apparently volume small octavo size look great attention contrivance wonder find such literary preparation such place descry shelf sort microscopic sheet blanket begin dimly comprehend passenger library arrange edge-wise shelf morning assist conclusion see gather master boat table draw lot anxiety passion gamesters depict countenance small piece cardboard hand grope shelf search number corresponding draw soon gentleman find number take possession immediately undress crawl bed rapidity agitated gambler subside snore slumberer most singular effect witness lady already abed red curtain carefully draw pin centre cough sneeze whisper curtain perfectly audible still lively consciousness society politeness person authority secure shelf nook red curtain degree remove great body sleeper place retire many acknowledgment attention find after-measurement just width ordinary sheet bath post letter-paper first uncertainty good mean get shelf bottom finally determine lie floor roll gently stop immediately touch mattress remain night side uppermost might luckily come exactly right moment much alarm look upward see shape half-yard sack weight bent exceedingly tight bag very heavy gentleman slender cord seem quite incapable hold could help reflect grief wife family event come night could get again severe bodily struggle might alarm lady nowhere even shut eye danger remain two remarkable circumstance indisputably fact reference class society travel boat carry restlessness such pitch never sleep expectorate dream would remarkable mingling real ideal night long night canal perfect storm tempest spitting coat very centre hurricane sustain five gentleman move vertically strictly carry reid s theory law storms fain morning lie deck rub fair water condition worn again five six o'clock morning get deck give opportunity take shelf morning very cold crowded rusty stove cherish newly kindle fire fill grate voluntary contribution liberal night washing accommodation primitive tin ladle chain deck gentleman think necessary cleanse many superior weakness fish dirty water canal pour tin basin secure manner also jack-towel hang little looking-glass bar immediate vicinity bread cheese biscuit public comb hair-brush eight o'clock shelve take put table join everybody sit tea coffee bread butter salmon shad liver steak potato pickle ham chop black-pudding sausage again fond compound variety plate gentleman get own personal amount tea coffee bread butter salmon shad liver steak potato pickle ham chop black-pudding sausage rise walk everybody fragment clear waiter appear anew character barber shave such company desire shave remainder look yawn newspaper dinner breakfast again tea coffee supper breakfast identical man board boat light fresh-coloured face pepper-and-salt suit clothes most inquisitive fellow can possibly imagine never speak interrogatively embodied inquiry sit stand still move walk deck take meal great note interrogation eye two cocked ear two more turned-up nose chin least dozen more corner mouth large hair brush pertly forehead flaxen clump button clothes say s speak say again will always wide awake enchant bride drive husband frantic always restless always thirst answer perpetually seek never finding never such curious man wear fur great-coat time clear wharf question concern price buy fur weigh cost take notice watch ask cost french watch get get buy give key-hole wind night morning forget wind last see president say say say say lor now tell find would satisfy evade question first score two particular plead ignorance respect name fur whereof coat make unable say reason coat fascinate usually keep close walk move move might look frequently dive narrow place risk life might satisfaction pass hand rub wrong way odd specimen board different kind thin-faced spare-figured man middle age stature dress dusty drabbish-coloured suit such never see perfectly quiet first part journey indeed n't remember much see bring circumstance great man often conjunction event make famous happen briefly thus canal extend foot mountain course stop passenger convey land carriage take canal boat counterpart first await side two canal line passage-boats call express cheap pioneer pioneer get first mountain wait express people come set passenger convey same time express company cross mountain come second boat proprietor take bead draft pioneer likewise five-and-forty least accession passenger kind improve prospect sleep night people grumble people such case suffer boat tow whole freight canal home protest lustily foreigner here hold peace passenger cleave path people deck nearly deck address anybody whomsoever soliloquise follow may suit may n't suit may very easter man boston raising wo n't suit figure nohow two way tell now m brown forest mississippi sun shine shine-a little n't glimmer live sun n't m brown forester n't johnny cake smooth skin live re rough man easter man boston raise m glad m none raising breed company want little fixing m wrong sort man em wo n't wo n't pile little too mountainous end short sentence turn heel walk way check abruptly finish short sentence turn again impossible say terrific meaning hide word brown forester know passenger look sort admire horror presently boat put wharf many pioneer could coax bully get rid start again bold spirit board make bold say obvious occasion improvement prospect much oblige sir whereunto brown forester wave hand still walk reply n't re none raising may act may pinted way easter johnny cake can follow please n't johnny cake n't brown forest mississippi am'-and unanimously vote table bed night-there great contest tables-in consideration public service warmest corner stove rest journey never could find sit hear speak again midst bustle turmoil get luggage ashore dark pittsburg stumble sit smoke cigar cabin step hear mutter short laugh defiance n't johnny cake n't m brown forest mississippi damme incline argue never leave say could make affidavit part story require queen country reach pittsburg order narrative may remark breakfast perhaps least desirable meal day addition many savoury odour arise eatable already mention whiff gin whiskey brandy rum little bar hard decide seasoning stale tobacco many gentleman passenger particular respect linen case yellow little rivulet trickle corner mouth chewing dry atmosphere quite free zephyr whispering thirty bed just clear further more pressingly remind occasional appearance table-cloth kind game mention bill fare oddities-and even least humour own-there much mode travel heartily enjoy time look great pleasure even run bare-necked five o'clock morning taint cabin dirty deck scoop icy water plunge s head draw fresh glow cold good thing fast brisk walk towing-path time breakfast vein artery seem tingle health exquisite beauty opening day light come gleam lazy motion boat lie idly deck look deep blue sky gliding night noiselessly past frowning hill sullen dark tree sometimes angry red burn spot high unseen man lie crouch fire shine bright star undisturbed noise wheel steam sound limpid rippling water boat pure delight new settlement detach log-cabin frame-houses full interest stranger old country cabin simple oven make clay lodging pig nearly good many human quarter broken window patch worn-out hat old clothes old board fragment blanket paper home-made dresser stand open air door whereon range household store hard count earthen jar pot eye pain see stump great tree thickly strew field wheat seldom lose eternal swamp dull morass hundred rotten trunk twisted branch steep unwholesome water quite sad oppressive come great tract settler burn tree wounded body lie murder creature here charred blackened giant rear aloft two withered arm seem call curse foe sometimes night way wind lonely gorge mountain pass scotland shine coldly glittering light moon close high steep hill seem egress save narrow path come rugged hill-side seem open shut moonlight pass gloomy throat wrap new course shade darkness leave harrisburg friday sunday morning arrive foot mountain cross railroad ten inclined plane five ascending five descending carriage drag former let slowly latter mean stationary engine comparatively level space traverse sometimes horse sometimes engine power case demand occasionally rail lay extreme verge giddy precipice look carriage window traveller gaze sheer stone scrap fence mountain depth journey very carefully make two carriage travel proper precaution take dread danger very pretty travel thus rapid pace height mountain keen wind look valley full light softness catch glimpse tree-top scattered cabin child run door dog burst bark could see hear terrify pig scamper homewards family sit rude garden cow gaze upward stupid indifference man shirt-sleeve look unfinished house plan to-morrow s work ride onward high whirlwind amusing too dine rattle steep pass move power weight carriage see engine release long come buzz alone great insect green gold shine sun spread pair wing soar would occasion fancy least surprise stop short very business-like manner reach canal leave wharf pant hill again passenger wait arrival mean traverse road come monday evening furnace fire clank hammer bank canal warn approach termination part journey dreamy place-a long aqueduct alleghany river strange bridge harrisburg vast low wooden chamber full water-we emerge ugly confusion building crazy gallery stair always abut water river sea canal ditch pittsburg pittsburg birmingham england least townspeople say set street shop house waggon factory public building population perhaps may certainly great quantity smoke hang famous iron-work prison already refer town contain pretty arsenal institution very beautifully situate alleghany river two bridge villa wealthy citizen sprinkle high ground neighbourhood pretty enough lodge most excellent hotel admirably serve usual full boarder very large broad colonnade story house tarry here three day point cincinnati steamboat journey western steamboat usually blow two week season advisable collect opinion reference comparative safety vessel bind way lie river call messenger good recommend advertise start positively day fortnight captain seem very fix intention subject custom law bind free independent citizen keep word public would become liberty subject way trade passenger decoy way trade people inconvenience way trade man sharp tradesman shall say must put stop impress deep solemnity public announcement ignorant usage hurry board breathless state immediately receive private confidential information boat would certainly start friday april first make very comfortable mean board noon day chapter xi pittsburg cincinnati western steamboat cincinnati messenger crowd high-pressure steamboat cluster wharf-side look rise ground form landing-place lofty bank opposite side river appear large many float model forty passenger board exclusive poor person low deck hour less proceed way tiny state-room two berth open lady cabin undoubtedly satisfactory location inasmuch stern great many time very gravely recommend keep aft possible steamboat generally blow forward unnecessary caution occurrence circumstance more such fatality stay sufficiently testify apart source self-congratulation unspeakable relief place matter confine could alone row little chamber second glass-door lady cabin open narrow gallery vessel passenger seldom come could sit peace gaze shift prospect take possession new quarter much pleasure native packet already describe habit see water western vessel still more foreign idea accustom entertain boat hardly know liken describe first place mast cordage tackle rigging such boat-like gear shape calculate remind boat s head stem side keel water display couple paddle-box might intend appear contrary perform unknown service high dry mountain top visible deck even long black ugly roof cover burnt-out feathery spark tower two iron chimney hoarse escape valve glass steerage-house order eye descend water side door window state-room jumble oddly form small street build vary taste dozen man whole support beam pillar rest dirty barge few inch water s edge narrow space upper structure barge s deck furnace fire machinery open side wind blow storm rain drive path pass boat night see great body fire expose just describe rage roar frail pile painted wood machinery ward guard way work midst crowd idler emigrant child throng low deck management too reckless man acquaintance mystery may six month standing feel directly wonder many fatal accident journey safely make long narrow cabin whole length boat state-room open side small portion stern partition lady bar opposite extreme long table centre end stove washing apparatus forward deck little good board canal boat much mode travelling american custom reference mean personal cleanliness wholesome ablution extremely negligent filthy strongly incline belief considerable amount illness referable cause board messenger three day arrive cincinnati bar accident monday morning three meal day breakfast seven dinner half-past twelve supper six great many small dish plate table very little appearance mighty spread seldom really more joint fancy slice beet-root shred dried beef complicate entanglement yellow pickle maize indian corn apple-sauce pumpkin people fancy little dainty sweet preserve way relish roast pig generally dyspeptic lady gentleman eat unheard-of quantity hot corn bread good digestion knead pin-cushion breakfast supper observe custom help several time usually suck knife fork meditatively decide take pull mouth put dish help fall work again dinner drink table great jug full cold water nobody say meal anybody passenger very dismal seem tremendous secret weigh mind conversation laughter cheerfulness sociality spitting silent fellowship stove meal man sit dull languid swallow fare breakfast dinner supper necessity nature never couple recreation enjoyment bolt food gloomy silence bolt same state animal observance might suppose whole male portion company melancholy ghost departed book-keeper fall dead desk such weary air business calculation undertaker duty would sprightly collation funeral-baked meat comparison meal would sparkling festivity people alike too diversity character travel same errand say same thing exactly same manner follow same dull cheerless long table scarcely man different neighbour quite relief sit opposite little girl fifteen loquacious chin justice act fully identify nature s handwriting small chatterbox invade repose drowsy lady cabin first foremost beautiful girl sit little her-farther table there-married young man dark whisker sit last month settle very west live four year never overturn stage-coach day bad oman anywhere else overturn common head bear mark recent wound bind still hurt too same time lie insensible day bright eye now still sit man mile place destination improve newly-discovered copper mine carry village-that be-with few frame cottage apparatus smelt copper carry people too partly american partly irish herd low deck amuse last evening night pretty advance alternately fire pistol singing hymn very few leave table twenty minute rise too pass little state-room resume seat quiet gallery fine broad river always part much wide usually green island cover tree divide two stream occasionally stop few minute maybe take wood maybe passenger small town village ought say city place city here bank most part deep solitude overgrow tree hereabouts already leaf very green mile mile mile solitude unbroken sign human life trace human footstep see move blue jay colour bright delicate look fly flower lengthen interval log cabin little space clear land nestle rise ground send thread blue smoke curl sky stand corner poor field wheat full great unsightly stump earthy butchers'-blocks sometimes ground just now clear fell tree lie soil log-house morning begin pass clearing settler lean axe hammer look wistfully people world child creep temporary hut gipsy tent ground clap hand shout dog glance look master s face again render uneasy suspension common business more pleasurers still same eternal foreground river wash bank stately tree fall stream long mere dry grizzly skeleton just topple earth root bathe green head river put forth new shoot branch slide look drown long bleach arm start middle current seem try grasp boat drag water such scene unwieldy machine take hoarse sullen way venting revolution paddle loud high-pressure blast enough would think waken host indian lie bury great mound old mighty oak forest tree strike root earth high hill even hill nature plant very river share s feeling compassion extinct tribe live pleasantly here blessed ignorance white existence hundred year steal way ripple mound few place ohio sparkle more brightly big grave creek see sit little stern-gallery mention just now even slowly steal landscape change stop set emigrant ashore five man many woman little girl worldly good bag large chest old chair old high-backed rush-bottomed chair solitary settler row ashore boat vessel stand little await return water shallow land foot high bank summit few log cabin attainable long winding path grow dusk sun very red shine water tree-top fire man get boat first help woman take bag chest chair bid rower good-bye shove boat first plash oar water old woman party sit old chair close water s edge speak word none sit chest large enough many seat stand land stricken stone look boat remain quite still silent old woman old chair centre bag chest shore anybody heed eye fix boat come make fast man jump board engine put motion hoarsely again stand motion hand can see glass distance increase darkness mere speck eye linger still old woman old chair rest stir least degree thus slowly lose night dark proceed shadow wooded bank make darker glide past sombre maze bough long time come open space tall tree burn shape branch twig express deep red glow light wind stir ruffle seem vegetate fire such sight read legend enchant forest save sad see noble work waste awfully alone think many year must come magic create will rear ground again time will come changed ash growth century unborn strike root restless man distant age will repair again unpeopled solitude fellow city slumber now perhaps rolling sea will read language strange ear now very old primeval forest axe never hear jungled ground never tread human foot midnight sleep blot scene thought morning shine again gild house-top lively city broad pave wharf boat moor boat flag move wheel hum man solitary silent rood ground compass thousand mile cincinnati beautiful city cheerful thriving animate often see place commend favourably pleasantly stranger first glance clean house red white well-paved road foot-ways bright tile become less prepossess close acquaintance street broad airy shop extremely good private residence remarkable elegance neatness invention fancy vary style latter erection dull company steamboat perfectly delightful convey assurance such quality still existence disposition ornament pretty villa render attractive lead culture tree flower lay well-kept garden sight walk street inexpressibly refresh agreeable quite charm appearance town adjoining suburb mount auburn city lie amphitheatre hill form picture remarkable beauty see great advantage happen great temperance convention hold here day arrival order march bring procession window hotel lodge start morning good opportunity see comprise several thousand man member various washington auxiliary temperance society marshal officer horseback canter briskly line scarf ribbon bright colour flutter gaily band music too banner number fresh holiday-looking concourse altogether particularly pleased see irishmen form distinct society muster very strong green scarf carry national harp portrait father mathew high people s head look jolly good-humoured work here hard living kind sturdy labour come way most independent fellow think banner very paint flaunt street famously smiting rock gush forth water temperate man considerable hatchet standard-bearer would probably say aim deadly blow serpent apparently spring top barrel spirit chief feature part show huge allegorical device borne ship-carpenters side whereof steamboat alcohol represent burst boiler explode great crash good ship temperance sail fair wind heart s content captain crew passenger town procession repair certain appointed place print programme set forth would receive child different free school singing temperance song prevent get time hear little warblers report novel kind vocal entertainment novel least find large open space society gather own banner listen silent attention own orator speech judge little could hear certainly adapt occasion degree relationship cold water wet blanket may claim main thing conduct appearance audience day admirable full promise cincinnati honourably famous free school many person s child population can possibility want mean education extend average four thousand pupil annually present establishment hour instruction boy department full little urchin vary age say six year old ten twelve master offer institute extemporary examination pupil algebra proposal mean confident ability detect mistake science decline alarm girl school reading propose feel tolerably equal art express willingness hear class book distribute accordingly half-dozen girl relieve read paragraph english history seem dry compilation infinitely power blunder three four dreary passage concern treaty amiens thrilling topic same nature obviously comprehend ten word express quite satisfied very possible mount exalted stave ladder learning astonishment visitor time keep low much pleased satisfied hear exercise simpler lesson understand place visit judge here gentleman high character attainment court few minute find already refer nuisance cause try many spectator witness counsel jury form sort family circle sufficiently jocose snug society mingle intelligent courteous agreeable inhabitant cincinnati proud city most interesting america good reason beautiful thriving now contain population fifty thousand soul two-and-fifty year pass ground stand buy time few dollar wild wood citizen handful dweller scattered log hut river s shore chapter xii cincinnati louisville western steamboat louisville st louis st louis leaving cincinnati eleven o'clock forenoon embark louisville pike steamboat carry mail packet much good class come pittsburg passage occupy more twelve thirteen hour arrange ashore night covet distinction sleep state-room possible sleep anywhere else chance board boat addition usual dreary crowd passenger pitchlynn chief choctaw tribe indian sent card pleasure long conversation speak english perfectly begin learn language tell young man grow read many book scott s poetry appear leave strong impression mind especially opening lady lake great battle scene marmion doubt congeniality subject own pursuit taste great interest delight appear understand correctly read fiction enlist sympathy belief keenly earnestly might say fiercely dress ordinary everyday costume hang fine figure loosely indifferent grace tell regret see own attire throw right arm moment brandish heavy weapon answer let fall again race lose many thing dress would soon see earth more wear home add proudly tell home west mississippi seventeen month now return chiefly washington negotiation pending tribe government settle say melancholy way fear never would could few poor indian such well-skilled man business white love washington tired town city very soon long forest prairie ask think congress answer smile want dignity indian s eye would very much say see england die speak much interest great thing see tell chamber british museum wherein preserve household memorial race cease thousand year very attentive hard see reference mind gradual fade own people lead speak mr catlin s gallery praise highly observing own portrait collection likeness elegant mr cooper say paint red man would know would home hunt buffalo quite anxious tell suppose very likely damage buffalo much take great joke laugh heartily remarkably handsome man year past forty judge long black hair aquiline nose broad cheek-bone sunburnt complexion very bright keen dark pierce eye twenty thousand choctaws leave say number decrease day few brother chief oblige become civilised make acquaint white know chance existence many rest always dwell say several time try assimilate conqueror must sweep stride civilised society shake hand parting tell must come england long see land much hope see day could promise would receive kindly treat evidently please assurance rejoin good-humoured smile arch shake head english use very fond red man want help care much take leave stately complete gentleman nature s making beheld move people boat kind being send lithographed portrait soon very scarcely handsome enough carefully preserve memory brief acquaintance very interesting scenery day s journey bring midnight louisville sleep galt house splendid hotel handsomely lodge paris hundred mile alleghanies city present object sufficient interest detain way resolve proceed day steamboat fulton join noon suburb call portland would delay time pass canal interval breakfast devote ride town regular cheerful street lay right angle plant young tree building smoky blackened use bituminous coal englishman use appearance indisposed quarrel appear much business stirring unfinished building improvement seem intimate city overbuilt ardour going-a-head suffer re-action consequent such feverish force power way portland pass magistrate s office amuse look more dame school police establishment awful institution little lazy good-for-nothing front parlour open street wherein two three figure presume magistrate myrmidon bask sunshine very effigy languor repose perfect picture justice retire business want customer sword scale sell napping comfortably leg table here elsewhere part road perfectly alive pig age lie direction fast asleep grunt quest hidden dainty always sneak kindness odd animal find constant source amusement fail watch proceeding ride morning observe little incident two youthful pig very human inexpressibly comical grotesque time dare say tell tame enough young gentleman very delicate porker several straw stick nose betoken recent investigation dung-hill walk deliberately profoundly thinking suddenly brother lie miry hole unseen rise immediately startled eye ghostly damp mud never pig s whole mass blood turn start least three foot gaze moment shoot hard could excessively little tail vibrate speed terror distracted pendulum very begin reason nature frightful appearance reason relax speed gradual degree last stop face brother mud glaze sun stare very same hole perfectly amaze proceeding sooner assure assure carefully may say shade eye hand see good come trot pounce summarily take piece tail caution careful future never play trick family more find steamboat canal wait slow process get lock board shortly new kind visitor person certain kentucky giant name porter moderate height seven foot eight inch stocking never race people completely give lie history giant chronicler cruelly libel roar ravage world constantly cater cannibal larder perpetually market unlawful manner meek people man s acquaintance incline milk vegetable diet bear quiet life decidedly amiability mildness characteristic confess look youth distinguish slaughter inoffensive person false-hearted brigand pretend philanthropic motive secretly influence wealth store castle hope plunder lean more opinion find even historian exploit partiality hero fain admit slaughtered monster question very innocent simple turn extremely guileless ready belief lend credulous ear most improbable tale suffer easily entrap pit even case welsh giant excess hospitable politeness landlord rip open hint possibility guest verse vagabond art sleight-of-hand hocus-pocus kentucky giant illustration truth position weakness region knee trustfulness long face appeal even five-feet nine encouragement support twenty-five year old say grow recently find necessary make addition leg inexpressibles fifteen short boy day english father irish mother snub too small stature sustain credit family add health good now short people want whisper drink too hard understand drive hackney-coach stand footboard lie roof chest chin box would difficult comprehend bring gun curiosity christened little rifle display shop-window would make fortune retail business holborn show talk little withdraw pocket-instrument bob cabin man six foot high upwards light-house walking lamp-post few minute canal ohio river again arrangement boat messenger passenger same order people feed same time same kind viand same dull manner same observance company appear oppress same tremendous concealment little capacity enjoyment light-heartedness never life see such listless heavy dulness brood meal very recollection weigh make moment wretched reading write knee little cabin really dread come hour summon table glad escape again penance punishment healthy cheerfulness good spirit form part banquet could soak crust fountain sage s strolling player revel glad enjoyment sit many fellow-animals ward thirst hunger business empty creature yahoo s trough quickly can slink sullenly social sacrament strip mere greedy satisfaction natural craving grain seriously believe recollection funeral feast will wake nightmare life relief boat too captain blunt good-natured fellow handsome wife dispose lively agreeable few lady-passengers seat same end table could make head depressing influence general body magnetism dulness would beat most facetious companion earth know jest would crime smile would fade grinning horror such deadly leaden people such systematic plodding weary insupportable heaviness such mass animated indigestion respect genial jovial frank social hearty never sure bring elsewhere world begin scenery approach junction ohio mississippi river inspirit influence tree stunt growth bank low flat settlement log cabin few number inhabitant more wan wretched encounter song bird air pleasant scent move light shadow swift passing cloud hour hour changeless glare hot unwinking sky shone same monotonous object hour hour river roll wearily slowly time length morning third day arrive spot much more desolate beheld forlorn place pass comparison full interest junction two river ground flat low marshy certain season year inundate house-top lie breeding-place fever ague death vaunt england mine golden hope speculate faith monstrous representation many people s ruin dismal swamp half-built house rot clear here space few yard teem rank unwholesome vegetation baleful shade wretched wanderer tempted hither droop die lie bone hateful mississippi circling eddy turn southern course slimy monster hideous behold hotbed disease ugly sepulchre grave uncheered gleam promise place single quality earth air water commend such dismal cairo word shall describe mississippi great father river praise heaven young child enormous ditch sometimes two three mile wide run liquid mud six mile hour strong frothy current choked obstructed everywhere huge log whole forest tree now twine great raft interstice sedgy lazy foam work float water s top now roll past monstrous body tangled root show matted hair now glance singly giant leech now writhe vortex small whirlpool wound snake bank low tree dwarfish marsh swarm frog wretched cabin few apart inmate hollow-cheeked pale weather very hot mosquito penetrate crack crevice boat mud slime pleasant aspect harmless lightning flicker night dark horizon two day toil foul stream strike constantly float timber stop avoid more dangerous obstacle snag sawyer hidden trunk tree root tide night very dark look-out station head boat know ripple water great impediment hand ring bell signal engine stop always night bell work ring come blow render easy matter remain bed decline day here very gorgeous tinge firmament deeply red gold very keystone arch sun bank slight blade grass seem become distinctly visible artery skeleton leaf slowly sink red golden bar water grow dimmer dimmer sink too glowing colour depart day pale inch inch sombre night scene become thousand time more lonesome more dreary influence darken sky drink muddy water river consider wholesome native more opaque gruel see water filter-shops nowhere else fourth night leave louisville reach st louis here witness conclusion incident trifle enough very pleasant see interest whole journey little woman board little baby little woman little child cheerful good-looking bright-eyed fair see little woman pass long time sick mother new york leave home st louis condition lady truly love lord desire baby bear mother s house see husband now return twelve month leave month two marriage picture little wife sure never little woman full hope tenderness love anxiety little woman day long wonder would wharf get letter send baby ashore somebody else would know meet street see never set eye life very likely abstract probable enough young mother such artless little creature such sunny beam hopeful state let matter cling close heart freely lady passenger enter spirit much captain hear wife wondrous sly promise inquiring time meet table forgetfulness expect anybody meet st louis would want ashore night reach suppose would n't cut many dry joke nature little weazen dried-apple-faced old woman take occasion doubt constancy husband such circumstance bereavement lady lap-dog old enough moralize lightness human affection old could help nurse baby now laugh rest little woman call father s name ask manner fantastic question concern joy heart blow little woman twenty mile destination become clearly necessary put baby bed get same good humour tie handkerchief head come little gallery rest such oracle become reference locality such facetiousness display married lady such sympathy show single such peal laughter little woman would just soon cry greet jest last light st louis here wharf step little woman cover face hand laugh seem laugh more run own cabin shut doubt charming inconsistency such excitement stop ear l hear ask see great crowd people rush board boat make fast wander boat find landing-place everybody look husband nobody see midst all-heaven know get there-there little woman cling arm tight neck fine good-looking sturdy young fellow moment again actually clap little hand joy drag small door small cabin look baby lie asleep large hotel call planter s house build english hospital long passage bare wall sky-light room-doors free circulation air great many boarder many light sparkle glisten window street drive illuminate occasion rejoice excellent house proprietor most bountiful notion provide creature comfort dine alone wife own room day count fourteen dish table old french portion town thoroughfare narrow crooked house very quaint picturesque build wood tumble-down gallery window approachable stair ladder street queer little barber shop drinking-houses too quarter abundance crazy old tenement blink casement such may see flanders ancient habitation high garret gable-windows perk roof kind french shrug lop-sided age appear hold head askew grimace astonishment american improvement hardly necessary say consist wharf warehouse new building direction great many vast plan still progressing already very good house broad street marble-fronted shop ahead state completion town bid fair few year improve considerably likely vie point elegance beauty cincinnati roman catholic religion introduce here early french settler prevail extensively public institution jesuit college convent ladies sacred heart large chapel attach college course erection time visit intend consecrate second december year architect building reverend father school work proceed sole direction organ will send belgium addition establishment roman catholic cathedral dedicate saint francis xavier hospital found munificence deceased resident member church also send missionary hence indian tribe unitarian church represent remote place most part america gentleman great worth excellence poor good reason remember bless befriend aid cause rational education sectarian selfish view liberal action kind construction wide benevolence three free-schools already erect full operation city fourth build will soon open man admit unhealthiness place dwell shall doubt issue inhabitant st louis question perfect salubrity climate hint think must dispose fever summer autumnal season just add very hot lie great river vast tract undrained swampy land leave reader form own opinion great desire see prairie turn furthest point wandering gentleman town hospitable consideration equal desire gratify day fix departure expedition looking-glass prairie thirty mile town deem possible reader may object know kind thing such gipsy party may distance home sort object move will describe jaunt chapter chapter xiii jaunt looking-glass prairie may premise word prairie variously pronounced paraaer parearer paroarer latter mode pronunciation perhaps most favour fourteen young man indeed singular very natural feature society distant settlement mainly compose adventurous person prime life very few grey head lady trip fatigue start five o'clock morning punctually call four might certain keep nobody waiting get bread milk breakfast throw window look street expect see whole party busily astir great preparation very quiet street present hopeless aspect five o'clock morning familiar elsewhere deem bed again accordingly wake again seven o'clock time party assemble gather light carriage very stout axletree wheel amateur carrier s cart double phaeton great antiquity unearthly construction gig great hole broken head rider horseback get first coach three companion rest bestow vehicle two large basket make fast light two large stone jar wicker case technically know demi-john consign least rowdy party safe-keeping procession move ferryboat cross river bodily man horse carriage manner part get river course muster again little wooden box wheel heave aslant morass merchant tailor paint very large letter door settle order proceeding road take start more begin make way ill-favoured black hollow call less expressively american bottom previous day been-not say hot term weak lukewarm power convey idea temperature town fire blaze night come rain torrent night long rain cessation pair very strong horse travel rate little more couple mile hour unbroken slough black mud water variety depth now wheel now hide axletree now coach sink window air resound direction loud chirping frog pig coarse ugly breed unwholesome-looking spontaneous growth country whole scene here pass log hut wretched cabin wide apart thinly scattered soil very rich place few people can exist such deadly atmosphere side track deserve name thick bush everywhere stagnant slimy rotten filthy water custom part give horse gallon cold water foam heat halt purpose log inn wood remove residence consist room bare-roofed bare-walled course loft ministering priest swarthy young savage shirt cotton print bed-furniture pair ragged trouser couple young boy too nearly naked lie idle traveller inn turn look traveller old man grey gristly beard two inch long shaggy moustache same hue enormous eyebrow obscure lazy semi-drunken glance stand regard folded arm poise alternately toe heel address party draw say rub chin scrape horny hand fresh gravel nailed shoe delaware lately buy farm point marsh stunted tree thick going add st louis fetch family leave seem great hurry bring incumbrance move loiter cabin plainly bent stop long money last great politician course explain opinion length company remember conclude two sentiment somebody blast everybody else mean bad abstract general creed matter horse swell twice natural dimension seem idea here kind inflation improve forward again mud mire damp fester heat brake bush attend always music frog pig nearly noon halt place call belleville belleville small collection wooden house huddle very heart bush swamp many singularly bright door red yellow place lately visit travel painter get tell eat way criminal court sit moment try criminal horse-stealing would most likely hard live stock kind necessarily very much expose wood hold community high value human life reason jury generally make point find man indict cattle-stealing guilty horse belong bar judge witness tie temporary rack set roughly road understand forest path nearly knee-deep mud slime hotel place hotel america large dining-room public table odd shambling low-roofed out-house half-cowshed half-kitchen coarse brown canvas table-cloth tin sconce stick wall hold candle supper-time horseman forward coffee eatables prepared time nearly ready order wheat-bread chicken fixing preference corn-bread common doings latter kind rejection include pork bacon former comprehend broil ham sausage veal cutlet steak such viand nature may suppose tolerably wide poetical construction fix chicken comfortably digestive organ lady gentleman door-post inn tin plate whereon inscribe character gold doctor crocus sheet paper paste side plate write announcement dr crocus would evening deliver lecture phrenology benefit belleville public charge admission much head stray up-stairs preparation chicken fixing happen pass doctor s chamber door stand wide open room empty make bold peep bare unfurnished comfortless room unframed portrait hang head bed likeness take doctor forehead fully display great stress lay artist phrenological development bed cover old patch-work counterpane room destitute carpet curtain damp fireplace stove full wood ash chair very small table last-named piece furniture display grand array doctor s library consist half-dozen greasy old book now certainly look last apartment whole earth man would likely get good door say stand coaxingly open plainly say conjunction chair portrait table book walk gentleman walk n't ill gentleman may time doctor crocus here gentleman celebrate dr crocus dr crocus come way cure gentleman n't hear dr crocus s fault gentleman live little way world here dr crocus s walk gentleman walk passage down-stairs again dr crocus crowd flock court house voice call landlord colonel introduce doctor crocus mr dickens say colonel doctor crocus doctor crocus tall fine-looking scotchman fierce warlike appearance professor peaceful art healing burst concourse right arm extend chest throw will possibly come say countryman sir doctor crocus shake hand doctor crocus look n't mean realise expectation linen blouse great straw hat green ribbon glove face nose profusely ornament sting mosquito bite bug very likely long part sir say three four month sir say doctor think soon return old country say doctor crocus make verbal answer give implore look say plainly will ask again little louder please repeat question think soon return old country sir repeat doctor old country sir rejoin doctor crocus look crowd observe effect produce rub hand say very loud voice awhile sir wo n't catch just sir little too fond freedom sir ha ha s easy man tear free country such sir ha ha ha ha none s obliged sir doctor crocus say latter word shake head knowingly laugh again many bystander shake head concert doctor laugh too look much say pretty bright first-rate sort chap crocus very much mistaken good many people lecture night never think phrenology doctor crocus life belleville same desolate kind waste constantly attend interval moment same music three o'clock afternoon halt more village call lebanon inflate horse again give corn stand much need pending ceremony walk village meet full-sized dwelling-house come down-hill trot draw score more ox public-house very clean good manager jaunt resolve return put night possible course decide horse refresh again push forward come prairie sunset would difficult say how-though possibly hear read much it-but effect disappointment look setting sun lie stretch view vast expanse level ground unbroken save thin line tree scarcely amount scratch great blank meet glowing sky wherein seem dip mingle rich colour mellow distant blue lie tranquil sea lake water such simile admissible day few bird wheel here solitude silence reign paramount grass high bare black patch ground few wild flower eye could see poor scanty great picture very flatness extent leave imagination tame cramp interest feel little sense freedom exhilaration scottish heath inspire even english awaken lonely wild oppressive barren monotony feel traverse prairie could never abandon scene forgetful else instinctively heather foot iron-bound coast often glance distant frequently-receding line horizon wish gain pass scene forget scarcely think event see remember much pleasure covet looking-on again after-life encamp solitary log-house sake water dine plain basket contain roast fowl buffalo s tongue exquisite dainty way ham bread cheese butter biscuit champagne sherry lemon sugar punch abundance rough ice meal delicious entertainer soul kindness good humour often recall cheerful party pleasant recollection shall easily forget junketing home friend old date boon companion prairie return lebanon night lie little inn halt afternoon point cleanliness comfort would suffer comparison english alehouse homely kind england rise five o'clock morning take walk village none house stroll to-day early perhaps amuse lounge kind farm-yard tavern leading feature strange jumble rough shed stable rude colonnade build cool place summer resort deep great earthen mound keep vegetable winter time pigeon-house little aperture look pigeon-houses very much too small admission plump swelling-breasted bird strut try get never hard interest exhaust take survey inn s two parlour decorate coloured print washington president madison white-faced young lady much speckle fly hold gold neck-chain admiration spectator inform admire comer just seventeen think old good room two oil portrait kit-cat size represent landlord infant son look bold lion stare canvas intensity would cheap price paint think artist touch belleville door red gold seem recognise style immediately breakfast start return different way take yesterday come ten o'clock encampment german emigrant carry good cart make rousing fire just quit stop refresh very pleasant fire hot yesterday quite cold to-day wind blow keenly loom distance ride ancient indian burial-places call monk mound memory body fanatic order trappe found desolate convent many year settler thousand mile sweep pernicious climate lamentable fatality few rational people will suppose perhaps society experience very severe deprivation track to-day same feature track yesterday swamp bush perpetual chorus frog rank unseemly growth unwholesome steaming earth here frequently too encounter solitary broken-down waggon full new settler s good pitiful sight see vehicle deep mire axle-tree broken wheel lie idly side man mile look assistance woman seat wander household god baby breast picture forlorn deject patience team ox crouch mournfully mud breathe forth such cloud vapour mouth nostril damp mist fog seem come direct time muster again merchant tailor s cross city ferry-boat passing way spot call bloody island duelling-ground st louis designate honour last fatal combat fight pistol breast breast combatant fall dead ground possibly rational people may think gloomy madman monk mound great loss community chapter xiv return cincinnati stage-coach ride city columbus thence sandusky lake erie fall niagara desire travel interior state ohio strike lake phrase small town call sandusky route would conduct way niagara return st louis way come retrace former track cincinnati day take leave st louis very fine steamboat start n't know early morning postponing third fourth time departure afternoon ride forward old french village river call properly carondelet nickname vide poche arrange packet call place consist few poor cottage two three public-house state larder certainly seem justify second designation village eat length mile find solitary house ham coffee procurable tarry wait advent boat would come sight green door long way neat unpretending village tavern take repast quaint little room bed decorate old oil painting time probably duty catholic chapel monastery fare very good serve great cleanliness house keep characteristic old couple long talk perhaps very good sample kind people west landlord dry tough hard-faced old fellow very old just turn sixty think militia last war england see kind service battle very see add very life restless locomotive irresistible desire change still son old self keep home say slightly jerk hat thumb window room old lady sit stand talk front house would clean musket texas to-morrow morning very many descendant cain proper continent seem destine birth serve pioneer great human army gladly year year extend outpost leave home home die last utterly grave leave thousand mile wander generation succeed wife domesticated kind-hearted old soul come queen city world seem philadelphia love western country indeed little reason bear see child die here fever full prime beauty youth heart sore say think talk theme even stranger blight place old home ease somewhat become melancholy pleasure boat appear evening bid adieu poor old lady vagrant spouse make landing-place soon board messenger again old cabin steam mississippi come river slowly make head stream irksome journey shooting turbid current bad boat proceed rate twelve fifteen mile hour force passage labyrinth float log dark often impossible see avoid night bell never silent five minute time ring vessel reel again sometimes single blow sometimes dozen dealt quick succession light seem more enough beat frail keel pie-crust look filthy river dark seem alive monster black mass roll surface come start again head first boat plough way shoal such obstruction drive few moment water sometimes engine stop long interval gather close side many ill-favoured obstacle fairly hem centre float island constrain pause part somewhere dark cloud will wind open degree channel good time morning come again sight detestable morass call cairo stop take wood lie barge start timber scarcely hold moor bank side paint coffee house suppose float paradise people fly shelter lose house month two hideous water mississippi look southward point satisfaction see intolerable river drag slimy length ugly freight abruptly new orleans pass yellow line stretch current again clear ohio never trust see mississippi more save troubled dream nightmare leave company sparkling neighbour transition pain ease awakening horrible vision cheerful reality arrive louisville fourth night gladly avail excellent hotel day ben franklin beautiful mail steamboat reach cincinnati shortly midnight time nearly tired sleep shelf remain awake ashore straightway grope passage dark deck boat labyrinth engine-machinery leak cask molasses reach street knock porter hotel stay great joy safely house soon rest day cincinnati resume journey sandusky comprise two variety stage-coach travelling already glance comprehend main characteristic mode transit america will take reader fellow-passenger pledge perform distance possible despatch place destination first instance columbus distant hundred twenty mile cincinnati macadamised road rare blessing whole way rate travelling six mile hour start eight o'clock morning great mail-coach huge cheek very ruddy plethoric appear trouble tendency blood head dropsical certainly will hold dozen passenger wonderful add very clean bright nearly new rattle street cincinnati gaily way lie beautiful country richly cultivate luxuriant promise abundant harvest sometimes pass field strong bristling stalk indian corn look crop walking-stick sometimes enclosure green wheat spring labyrinth stump primitive worm-fence universal ugly thing farm neatly keep save difference might travel just now kent often stop water roadside inn always dull silent coachman dismount fill bucket hold horse head scarcely help seldom lounger stand never stable-company joke crack sometimes change team difficulty start again arise prevalent mode break young horse catch harness will put stage-coach further notice get somehow great many kick violent struggle jog again occasionally stop change two three half-drunken loafer will come loiter hand pocket will see kick heel rocking-chair lounge window-sill sit rail colonnade often say sit idly stare coach horse landlord inn usually seem party least connect business house indeed reference tavern driver relation coach passenger happen sphere action quite indifferent perfectly easy mind frequent change coachman work change variety coachman s character always dirty sullen taciturn capable smartness kind moral physical faculty conceal truly marvellous never speak sit box speak answer monosyllable point road seldom look being appearance thoroughly weary existence generally honour coach business say horse coach follow attach wheel sometimes end long stage suddenly break discordant fragment election song face never sing voice often always chew always spit never encumber pocket-handkerchief consequence box passenger especially wind blow agreeable coach stop can hear voice passenger bystander address address will hear phrase repeat again most extraordinary extent ordinary unpromising phrase enough more less sir adapt variety circumstance fill pause conversation thus time o'clock noon scene place stay dine journey coach drive door inn day warm several idler linger tavern wait public dinner stout gentleman brown hat swinge fro rocking-chair pavement coach stop gentleman straw hat look window straw hat stout gentleman rocking-chair reckon s judge jefferson n't brown hat still swinging speak very slowly emotion sir straw hat warm weather judge brown hat sir straw hat snap cold last week brown hat sir straw hat sir pause look very seriously straw hat calculate ll get case corporation judge time now brown hat sir straw hat verdict sir brown hat defendant sir straw hat interrogatively sir brown hat affirmatively sir musingly gaze street sir pause look again still more seriously brown hat coach time to-day guess straw hat doubtingly sir brown hat look watch sir nigh two hour straw hat raise eyebrow very great surprise sir brown hat decisively put watch sir passenger sir coachman very surly tone n't straw hat coachman n't know sir pretty tall time come last fifteen mile s fact coachman make reply plainly decline enter controversy subject remove sympathy feeling passenger say sir gentleman straw hat acknowledgment courtesy say sir return straw hat inquire brown hat coach straw hat sit new brown hat again make answer sir straw hat think pretty loud smell varnish sir brown hat sir passenger sir brown hat company general sir conversational power company time pretty heavily tax straw hat open door get rest alight also dine soon boarder house drink tea coffee very bad water bad ask brandy temperance hotel spirit love money preposterous force unpleasant drink reluctant throat traveller uncommon america never discover scruple such wince landlord induce preserve unusually nice balance quality fare scale charge contrary suspect diminish exalt way recompense loss profit sale spirituous liquor perhaps plain course person such tender conscience would total abstinence tavern-keeping dinner get vehicle ready door coach change interval resume journey continue same kind country evening come town stop tea supper deliver mail bag post-office ride usual wide street line usual store house draper always hang door way sign piece bright red cloth hotel meal prepare many boarder here sit large party very melancholy usual buxom hostess head table opposite simple welsh schoolmaster wife child come here speculation great promise performance teach classic sufficient subject interest meal coach ready more light bright moon midnight stop change coach again remain hour miserable room blurred lithograph washington smoky fire-place mighty jug cold water table refreshment moody passenger apply would seem keen patient dr sangrado very little boy chew tobacco very big drone gentleman talk arithmetically statistically subject poetry downwards always speak same key exactly same emphasis very grave deliberation come just now tell uncle certain young lady spirit marry certain captain live part uncle valiant ferocious n't wonder follow say captain england shoot street wherever find feasibility strong measure moment prone contradiction feel asleep very tired decline acquiesce assure uncle resort gratify little whim nature would find morning prematurely throttle old bailey would make will would certainly want britain very long night by-and-by day begin break presently first cheerful ray warm sun come slant brightly shed light miserable waste sodden grass dull tree squalid hut aspect forlorn grievous last degree very desert wood growth green dank noxious top standing water poisonous fungus grow rare footprint oozy ground sprout witch coral crevice cabin wall floor hideous thing lie very threshold city purchased year owner can discover state unable reclaim remain midst cultivation improvement ground accurse make obscene rank great crime reach columbus shortly seven o'clock stay refresh day night excellent apartment very large unfinished hotel call neill house richly fit polished wood black walnut open handsome portico stone verandah room italian mansion town clean pretty course going much large seat state legislature ohio lay claim consequence consideration importance stage-coach day road wish take hire extra reasonable charge carry tiffin small town whence railroad sandusky extra ordinary four-horse stage-coach such describe change horse driver stage-coach would exclusively own journey ensure horse proper station incommode stranger proprietor send agent box accompany whole way thus attend bearing hamper full savoury cold meat fruit wine start again high spirit half-past six o'clock morning very much delighted dispose enjoy even rough journey humour road day certainly enough shake temper resolutely set fair inch stormy time fling heap bottom coach crush head roof now side deep mire hold now coach lie tail two wheeler now rear air frantic state four horse stand top insurmountable eminence look coolly would say unharness ca n't driver road certainly get ground manner quite miraculous twist turn team force passage corkscrew fashion bog swamp quite common circumstance look window see coachman end pair rein hand apparently drive play horse leader stare unexpectedly coach idea get great portion way call corduroy road make throw trunk tree marsh leave settle very slight jolt ponderous carriage fall log log enough seem dislocate bone human body would impossible experience similar set sensation circumstance perhaps attempt top st paul s omnibus never never day coach position attitude kind motion accustom coach never make small approach s experience proceeding sort vehicle wheel still fine day temperature delicious leave summer west fast leave spring move niagara home alight pleasant wood middle day dine fall tree leave good fragment cottager bad pig swarm part country grain sand sea-shore great comfort commissariat canada forward again gaily night come track grow narrow narrow last lose tree driver seem find way instinct comfort know least danger fall asleep now wheel would strike unseen stump such jerk fain hold pretty tight pretty quick keep box reason dread least danger furious driving inasmuch broken ground horse enough walk shy room herd wild elephant could run such wood such coach heel stumble quite satisfied stump tree curious feature american travelling vary illusion present unaccustomed eye grow dark quite astonishing number reality now grecian urn erect centre lonely field now woman weep tomb now very commonplace old gentleman white waistcoat thumb thrust arm-hole coat now student pore book now crouching negro now horse dog cannon armed man hunch-back throw cloak step forth light often entertaining many glass magic lantern never take shape bidding seem force would strange say sometimes recognise counterpart figure familiar picture attach childish book forget long soon become too dark even amusement tree close dry branch rattle coach side oblige keep head lighten too three whole hour flash very bright blue long vivid streak come dart crowded branch thunder roll gloomily tree top could scarcely help think good neighbourhood such time thick wood afford length ten eleven o'clock night few feeble light appear distance upper sandusky indian village stay morning lie bed log inn house entertainment place soon answer knock get tea sort kitchen common room tapestried old newspaper paste wall bed-chamber wife show large low ghostly room quantity withered branch hearth two door fastening opposite open black night wild country contrived always blow open novelty domestic architecture remember see somewhat disconcerted force attention get bed considerable sum gold travelling expense dressing-case luggage pile panel soon settle difficulty sleep would very much affected night believe fail boston friend climb bed somewhere roof guest already snore hugely bitten power endurance turn again flee shelter coach air front house very politic step turn pig scent look coach kind pie manner meat grunted hideously afraid come again lie shiver morning possible warm come mean glass brandy indian village legislature very good wise intention forbid sale spirit tavern keeper precaution quite inefficacious indian never fail procure liquor bad kind dearer price travel pedlar settlement wyandot indian inhabit place company breakfast mild old gentleman many year employ united state government conduct negotiation indian just conclude treaty people bind consideration certain annual sum remove year land provide west mississippi little way st louis give moving account strong attachment familiar scene infancy particular burial-places kindred great reluctance leave witness many such removal always pain know depart own good question tribe stay discuss day two hut erect purpose log still lie ground inn speaking ayes range opposite side male adult vote turn moment result know minority large cheerfully yield rest withdraw kind opposition meet poor indian ride shaggy pony mean sort gipsy could see england conclude matter course belong wandering restless people leave town directly breakfast push forward again bad road yesterday possible arrive noon tiffin part extra two o'clock take railroad travelling very slow construction indifferent ground wet marshy arrive sandusky time dine evening put comfortable little hotel brink lake erie lie night choice wait day steamboat bind buffalo appear town sluggish uninteresting enough english watering-place season host very attentive anxious make comfortable handsome middle-aged man come town new england part country raised say constantly walk room hat stop converse same free-and-easy state lie sofa pull newspaper pocket read ease merely mention trait characteristic country matter complaint disagreeable undoubtedly offend such proceeding home custom would impertinencies america desire good-natured fellow kind treat guest hospitably more right can truly say more disposition measure conduct english rule standard quarrel exact stature would qualify admission queen s grenadier guard little inclination find fault funny old lady upper domestic establishment come wait meal sit comfortably most convenient chair produce large pin pick tooth remain perform ceremony steadfastly regard meanwhile much gravity composure now press eat little more time clear enough wish great civility readiness desire oblige here everywhere else want general zealously anticipate take early dinner house day arrival sunday steamboat come sight presently touch wharf prove way buffalo hurry board speed soon leave sandusky large vessel five hundred ton handsomely fit high-pressure engine always convey kind feeling likely experience think lodging first-floor powder-mill laden flour cask commodity store deck captain come little conversation introduce friend seat barrel bacchus private life pull great clasp-knife pocket begin whittle talk pare thin slice edge whittle such industry hearty good will call very soon must disappear bodily leave place grist shaving call two flat place low dam stretch lake whereon stumpy lighthouse windmill sail whole look dutch vignette come midnight cleveland lie night nine o'clock morning entertain quite curiosity reference place see sandusky specimen literature shape newspaper very strong indeed subject lord ashburton s recent arrival washington adjust point dispute united state government great britain inform reader america whipped england infancy whip again youth clearly necessary must whip again maturity pledge credit true american mr webster duty approach negotiation send english lord home again double quick time two year sing yankee doodle hyde park hail columbia scarlet court westminster find pretty town satisfaction behold office journal just quote enjoy delight see wit indite paragraph question doubt prodigious man way hold high repute select circle gentleman board unintentionally learn thin partition divide state-room cabin wife converse unwittingly occasion very great uneasiness n't know appear run mind perpetually dissatisfy very much first hear say most ludicrous part business say very ear could communicate more directly lean shoulder whisper boz board still dear considerable pause add complainingly boz keep very close true enough very lie book think deceive long interval elapse imagine turn restlessly side side try sleep break again suppose boz will write book by-and-by put name imaginary consequence board boat boz groan become silent call town erie eight o'clock night lie hour five six morning arrive buffalo breakfast too great fall wait patiently anywhere else set train same morning nine o'clock niagara miserable day chilly raw damp mist fall tree northern region quite bare wintry train halt listen roar constantly strain eye direction know fall must see river roll moment expect behold spray few minute stopping see two great white cloud rise slowly majestically depth earth length alight first time hear mighty rush water feel ground tremble foot bank very steep slippery rain half-melted ice hardly know get soon bottom climb two english officer cross join broken rock deafen noise half-blinded spray wet skin foot american fall could see immense torrent water tear headlong great height idea shape situation vague immensity seat little ferry-boat cross swollen river immediately cataract begin feel manner stunned unable comprehend vastness scene come table rock looked-great heaven fall bright-green water come full might majesty feel creator stand first effect endure one-instant lasting-of tremendous spectacle peace peace mind tranquillity calm recollection dead great thought eternal rest happiness gloom terror niagara stamp heart image beauty remain changeless indelible pulse cease beat oh strife trouble daily life recede view lessen distance ten memorable day pass enchanted ground voice speak thundering water face fade earth look gleaming depth heavenly promise glisten angel tear drop many hue shower twine gorgeous arch change rainbow make never stir time canadian side whither first never cross river again know people shore such place natural shun strange company wander fro day see cataract point view stand edge great horse-shoe fall mark hurried water gathering strength approach verge seem too pause shoot gulf gaze river s level torrent come stream climb neighbouring height watch tree see wreathing water rapid hurry take fearful plunge linger shadow solemn rock three mile watch river stir visible cause heave eddy awake echo trouble surface giant leap niagara light sun moon red day s decline grey evening slowly fall look day wake night hear ceaseless voice enough think quiet season now still water roll leap roar tumble day long still rainbow span hundred foot still sun shine glow molten gold still day gloomy fall snow seem crumble front great chalk cliff roll rock dense white smoke always mighty stream appear die come always unfathomable grave arise tremendous ghost spray mist never lay haunt place same dread solemnity darkness brood deep first flood deluge-light-came rush creation word god chapter xv canada toronto kingston montreal quebec st john s united state again lebanon shaker village west point wish abstain institute comparison draw parallel social feature united state british possession canada reason shall confine very brief account journeying latter territory leave niagara must advert disgusting circumstance can hardly escape observation decent traveller visit fall table rock cottage belong guide little relic place sell visitor register name book keep purpose wall room great many volume preserve follow request post visitors will please copy extract remark poetical effusion register album keep here intimation let lie table strew careful negligence book drawing-room quite satisfied stupendous silliness certain stanza anti-climax end frame hang wall curious read announcement see kind morsel carefully preserve turn few leaf find scrawl vile filthy ribaldry human hog delight humiliate enough know man brute obscene worthless can delight lay miserable profanation very step nature s great altar hoard delight fellow-swine keep public place eye may see disgrace english language write hope few entry make englishmen reproach english side preserve quarter soldier niagara finely airily situate large detached house plain fall originally design hotel evening time woman child lean balcony watch man play ball game grass door often present little picture cheerfulness animation make quite pleasure pass way garrisoned point line demarcation country very narrow niagara desertion rank can scarcely fail frequent occurrence may reasonably suppose soldier entertain wildest mad hope fortune independence await side impulse play traitor such place suggest dishonest mind weaken very rarely happen man desert happy contented many instance know confess grievous disappointment earnest desire return old service could assure pardon lenient treatment many comrade time time instance loss life effort cross river object uncommon several man drown attempt swim long madness trust table raft sweep whirlpool mangled body eddied day incline think noise fall very much exaggerated will appear more probable depth great basin water receive take account time stay wind high boisterous never hear three mile even very quiet time sunset often try queenston place steamboat start toronto say place call wharf lewiston opposite shore situate delicious valley niagara river colour very deep green pursue course approach road take winding way height town shelter see point extremely beautiful picturesque most conspicuous height stand monument erect provincial legislature memory general brock slain battle american force win victory vagabond suppose fellow name lett now lately prison felon blow monument two year now melancholy ruin long fragment iron railing hang dejectedly top wave fro wild ivy branch broken vine stem much high importance may seem statue repair public cost ought long firstly dignity england allow memorial raise honour defender remain condition very spot die secondly sight present state recollection unpunished outrage bring pass very likely soothe border feeling english subject here compose border quarrel dislike stand wharf place watch passenger embark steamboat precede come await participate anxiety sergeant s wife collect few good together-keeping distract eye hard porter hurry board hoopless washing-tub most utterly worthless movable seem entertain particular affection-when three four soldier recruit come board recruit likely young fellow enough strongly build make mean sober indeed air man more less drunk day carry small bundle shoulder slung end walking-stick short pipe mouth dusty dirty recruit usually shoe betoken travel foot distance very jocose state shake hand soldier clap talk laugh continually roar idle dog soldier laugh blade seem say stand straighten cane hand look coolly glazed stock boy may ll know good by-and-by suddenly novice gangway noisy merriment fall overboard eye splash heavily river vessel dock never see such good thing change come soldier instant man professional manner stiffness constraint fill most violent energy less time require tell again foot first tail coat flap eye hang wrong way water stream thread threadbare dress moment set upright find none bad soldier again look glazed stock more composedly half-sobered recruit glanced moment first impulse express gratitude preservation see air total unconcern wet pipe present oath soldier most anxious party stick mouth thrust hand moist pocket even shake water clothes walk board whistling say happen mean perfect success steamboat come directly leave wharf soon bear mouth niagara star stripe america flutter side union jack england narrow space sentinel fort can often hear watchword country give thence emerge lake ontario inland sea half-past six o'clock toronto country town very flat bare scenic interest town full life motion bustle business improvement street pave light gas house large good shop excellent many display good window such may see thriving county town england would discredit metropolis good stone prison here handsome church court-house public office many commodious private residence government observatory note record magnetic variation college upper canada public establishment city sound education department polite learning can very moderate expense annual charge instruction pupil exceed nine pound sterling pretty good endowment way land valuable useful institution first stone new college lay few day governor general will handsome spacious edifice approach long avenue already plant make available public walk town adapt wholesome exercise season footways thoroughfare lie principal street planked floor keep very good clean repair matter deep regret political difference run high place lead most discreditable disgraceful result long gun discharge window town successful candidate election coachman actually shoot body dangerously wound man kill same occasion very window whence receive death very flag shield murderer commission crime consequence display again occasion public ceremony perform governor general just advert colour rainbow could employ need say flag orange time leave toronto kingston noon eight o'clock morning traveller end journey perform steamboat lake ontario call port hope coburg latter cheerful thrive little town vast quantity flour form chief item freight vessel few thousand eighty barrel board coburg kingston latter place now seat government canada very poor town render still poor appearance market-place ravage recent fire indeed may say kingston appear burnt build government house elegant commodious house importance neighbourhood admirable jail here wisely govern excellently regulate respect man employ shoemaker ropemaker blacksmith tailor carpenter stonecutter build new prison pretty advance completion female prisoner occupy needlework beautiful girl twenty nearly three year act bearer secret despatch self-styled patriot navy island canadian insurrection sometimes dress girl carry stay sometimes attire boy secrete lining hat latter character always ride boy would could govern horse man could ride could drive four-in-hand good whip part set forth patriotic mission appropriate first horse could lie hand offence bring see quite lovely face reader may suppose sketch history lurk devil bright eye look pretty sharply prison bar bomb-proof fort here great strength occupy bold position capable doubtless good service town much too close frontier long hold imagine present purpose troubled time also small navy-yard couple government steamboat build get vigorously leave kingston montreal tenth may half-past nine morning proceed steamboat st lawrence river beauty noble stream point especially commencement journey wind way thousand island can hardly imagine number constant succession island green richly wooded fluctuating size large hour will appear opposite bank river small mere dimple broad bosom infinite variety shape numberless combination beautiful form tree grow present form picture fraught uncommon interest pleasure afternoon shoot rapid river boil bubble strangely force headlong violence current tremendous seven o'clock reach dickenson s landing whence traveller proceed two three hour stage-coach navigation river render dangerous difficult interval rapid steamboats make passage number length portages road bad travel slow render way town montreal kingston somewhat tedious course lie wide uninclosed tract country little distance river-side whence bright warning light dangerous part st lawrence shone vividly night dark raw way dreary enough nearly ten o'clock reach wharf steamboat lie board bed lie night start soon day morning usher violent thunderstorm very wet gradually improve brighten deck breakfast amaze see float stream most gigantic raft thirty forty wooden house least many flag-masts look nautical street see many raft never large timber lumber call america bring st lawrence float manner raft reach place destination break material sell boatmen return more eight land again travel stage-coach four hour pleasant well-cultivated country perfectly french respect appearance cottage air language dress peasantry sign-board shop tavern virgin s shrine crosse wayside nearly common labourer boy shoe foot wear waist sash bright colour generally red woman work field garden kind husbandry wear great flat straw hat most capacious brim catholic priest sister charity village street image saviour corner cross-road public place noon board steamboat reach village lachine nine mile montreal three o'clock leave river land montreal pleasantly situate margin st lawrence bold height charm ride drive street generally narrow irregular most french town age more modern part city wide airy display great variety very good shop town suburb many excellent private dwelling granite quay remarkable beauty solidity extent very large catholic cathedral here recently erect two tall spire unfinished open space front edifice stand solitary grim-looking square brick tower quaint remarkable appearance wiseacre place consequently determine pull immediately government house very superior kingston town full life bustle suburb plank road-not footpath-five six mile long famous road too ride vicinity make doubly interesting burst spring here rapid day s leap barren winter bloom youth summer steamboat quebec perform journey night say leave montreal six evening arrive quebec six morning make excursion stay montreal exceed fortnight charm interest beauty impression make visitor gibraltar america giddy height citadel suspend air picturesque steep street frown gateway splendid view burst eye turn unique lasting place forget mix mind place alter moment crowd scene traveller can recall apart reality most picturesque city association cluster would make desert rich interest dangerous precipice rocky front wolfe brave companion climb glory plain abraham receive mortal wound fortress chivalrously defend montcalm soldier s grave dug alive bursting shell least gallant incident history noble monument too worthy two great nation perpetuate memory brave general name jointly write city rich public institution catholic church charity mainly prospect site old government house citadel surpassing beauty lie exquisite expanse country rich field forest mountain-height water lie stretch view mile canadian village glance long white streak vein landscape motley crowd gable roof chimney top old hilly town immediately hand beautiful st lawrence sparkling flash sunlight tiny ship rock gaze distant rigging look spider web light cask barrel deck dwindle toy busy mariner become many puppet frame sunken window fortress look shadowed room form bright most enchant picture eye can rest spring year vast number emigrant newly arrive england ireland pass quebec montreal way backwoods new settlement canada entertaining lounge very often find take morning stroll quay montreal see group hundred public wharf chest box matter deep interest fellow-passenger steamboat mingle concourse see hear unobserved vessel return quebec montreal crowd night spread bed deck bed least sleep close thick cabin door passage fro quite block nearly english gloucestershire great part long winter-passage wonderful see clean child keep untiring love self-denial poor parent cant may shall end thing very much hard poor virtuous rich good shine brighter many noble mansion live man good husband father private worth capacity justly laud sky bring here crowded deck strip fair young wife silken dress jewel unbind braided hair stamp early wrinkle brow pinch pale cheek care much privation array fade form coarsely patch attire let love set forth deck shall put proof indeed change station world shall see young thing climb knee record wealth name little wrestler daily bread many poacher scanty meal many unit divide sum comfort reduce small amount endearment childhood sweet aspect heap pain want sickness ill fretfulness caprice querulous endurance let prattle engaging infant fancy cold thirst hunger fatherly affection outlive patient watchful tender careful child s life mindful always joy sorrow send parliament pulpit quarter session hear fine talk depravity live hand mouth labour hard let speak know tell holder forth parallel such class high angel daily life lie humble siege heaven last shall say would such reality small relief change day look people home houseless indigent wander weary travel hard living see patiently nurse tend young child consult want first supply own gentle minister hope faith woman man profit example very very seldom even moment s petulance harsh complaint break feel strong love honour kind come glow heart wish god many atheist good part human nature read simple lesson book life leave montreal new york again thirtieth may cross prairie opposite shore st lawrence steamboat take railroad st john s brink lake champlain last greeting canada english officer pleasant barrack place class gentleman make hour visit memorable hospitality friendship rule britannia sounding ear soon leave canada hold always will retain foremost place remembrance few englishman prepare find advance quietly old difference settle fast forget public feeling private enterprise alike sound wholesome state flush fever system health vigour throbbing steady pulse full hope promise me-who accustom think leave stride advance society neglect forget slumber waste sleep-the demand labour rate wage busy quay montreal vessel take cargo discharge amount shipping different port commerce road public work make last respectability character public journal amount rational comfort happiness honest industry may earn very great surprise steamboat lake convenience cleanliness safety gentlemanly character bearing captain politeness perfect comfort social regulation unsurpassed even famous scotch vessel deservedly much esteem home inn usually bad custom board hotel general here states british officer form large portion society town live chiefly regimental mess respect traveller canada will find good provision comfort place know american boat-the vessel carry lake champlain st john s whitehall-which praise very highly more deserve say superior even queenston toronto travel latter place kingston doubt may add world steamboat call burlington perfectly exquisite achievement neatness elegance order deck drawing-room cabin boudoir choicely furnish adorn print picture musical instrument nook corner vessel perfect curiosity graceful comfort beautiful contrivance captain sherman commander ingenuity excellent taste result solely attributable bravely worthily distinguish more try occasion least moral courage carry british troop time canadian rebellion conveyance open vessel hold universal respect own countryman man enjoy popular esteem sphere action win wear good gentleman mean float palace soon united state again call evening burlington pretty town lie hour reach whitehall disembark six morning might earlier steamboat lie hour night consequence lake become very narrow part journey difficult navigation dark width contract point indeed oblige warp mean rope breakfast whitehall take stage-coach albany large busy town arrive five six o'clock afternoon very hot day s journey now height summer again seven start new york board great north river steamboat crowd passenger upper deck box lobby theatre piece low tottenham court road saturday night sleep soundly soon five o'clock morning reach new york tarry here day night recruit late fatigue start more last journey america five day spare embark england great desire see shaker village people religious sect take name end north river again town hudson hire extra carry lebanon thirty mile distant course different lebanon village sleep night prairie trip country road meander rich beautiful weather very fine many mile kaatskill mountain rip van winkle ghostly dutchmen play ninepins memorable gusty afternoon tower blue distance stately cloud point ascend steep hill athwart base railroad construct take course come irish colony mean hand build decent cabin wonderful see clumsy rough wretched hovel good poor protection weather bad let wind rain wide breach roof sodden grass wall mud door window nearly fall imperfectly prop stake pole ruinous filthy hideously ugly old woman very buxom young pig dog man child baby pot kettle dung-hill vile refuse rank straw standing water wallow inseparable heap compose furniture dark dirty hut nine ten o'clock night arrive lebanon renowned warm bath great hotel adapt doubt gregarious taste seeker health pleasure repair here inexpressibly comfortless show immense apartment light two dim candle call drawing-room descent flight step vast desert call dining-room bed-chamber certain long row little white-washed cell open side dreary passage room prison expect lock bed listen involuntarily turning key need bath somewhere neighbourhood washing arrangement limit scale see even america indeed bedroom very bare even such common luxury chair say provide enough bethink most bountifully bitten night house very pleasantly situate good breakfast visit place destination two mile way soon indicate finger-post whereon paint shaker village ride pass party shaker work road wear broad broad-brimmed hat visible respect such very wooden man feel much sympathy much interest many figure-head ship presently come beginning village alight door house shaker manufacture sell headquarters elder request permission see shaker worship pending conveyance request person authority walk grim room several grim hat hang grim peg time grimly tell grim clock utter tick kind struggle break grim silence reluctantly protest range wall six eight stiff high-backed chair partake strongly general grimness would much sit floor incur small obligation presently stalk apartment grim old shaker eye hard dull cold great metal button coat waistcoat sort calm goblin inform desire produce newspaper wherein body elder whereof member advertise few day consequence certain unseemly interruption worship receive stranger chapel close public space year urge opposition reasonable arrangement request leave make trifling purchase shaker good grimly concede accordingly repair store same house opposite side passage stock preside alive russet case elder say woman suppose was woman suspect opposite side road place worship cool clean edifice wood large window green blind spacious summer-house get place walk look building village chiefly wood paint dark red english barn compose many story english factory communicate reader scanty result glean purchase make people call shaker peculiar form adoration consist dance perform man woman age arrange purpose opposite party man first divest hat coat gravely hang wall begin tie ribbon shirt-sleeve bleed accompany droning hum noise dance quite exhaust alternately advance retire preposterous sort trot effect say unspeakably absurd may judge print ceremony possession inform visit chapel perfectly accurate must infinitely grotesque govern woman rule understand absolute assistance council elder live say strict seclusion certain room chapel never show profane eye resemble lady preside store great charity keep close possible can too strongly express perfect concurrence benevolent proceeding possession revenue settlement throw common stock manage elder make convert people world frugal thrifty understand fund prosper more especially make large purchase land lebanon shaker settlement think least three good farmer produce eagerly purchase highly esteem shaker seed shaker herb shaker distilled water commonly announce sale shop town city good breeder cattle kind merciful brute creation consequently shaker beast seldom fail find ready market eat drink spartan model great public table union sex shaker male female devote life celibacy rumour busy theme here again must refer lady store say many sister shaker resemble treat such slander bearing face strong mark wild improbability take proselyte person young can know own mind can possess much strength resolution respect can assert own observation extreme juvenility certain youthful shaker see work party road say good driver bargain honest just transaction even horse-dealing resist thievish tendency would seem undiscovered reason inseparable branch traffic matter hold own course quietly live gloomy silent commonwealth show little desire interfere people enough can confess incline shaker view much favour extend very lenient construction abhor soul detest bad spirit matter class sect may entertain would strip life healthful grace rob youth innocent pleasure pluck maturity age pleasant ornament make existence narrow path grave odious spirit could full scope sway earth must blast make barren imagination great man leave power raise endure image fellow-creatures unborn good beast very broad-brimmed hat very sombre coats-in stiff-necked solemn-visaged piety short matter garb crop hair shaker village long nail hindoo temple-i recognise bad enemy heaven earth turn water marriage feast poor world wine gall must people vow crush harmless fancy love innocent delight gaiety part human nature much part love hope common portion let stand openly reveal ribald licentious very idiot know immortal road will despise avoid readily leave shaker village hearty dislike old shaker hearty pity young temper strong probability run grow old wiser uncommonly return lebanon hudson way come previous day take steamboat north river new york stop four hour journey short west point remain night day night too beautiful place fairest fair lovely highland north river shut deep green height ruin fort look distant town newburgh glittering path sunlit water here skiff white sail often bend new tack sudden flaw wind come gully hill hem memory washington event revolutionary war military school america could stand more appropriate ground ground more beautiful can hardly course education severe devise manly june july august young man encamp spacious plain whereon college stand year military exercise perform daily term study institution state require cadet four year rigid nature discipline national impatience restraint cause combine more number begin study here remain finish number cadet equal member congress send here congressional district member influence selection commission service distribute same principle dwelling various professor beautifully situate most excellent hotel stranger two drawback total abstinence house wine spirit forbid student serve public meal uncomfortable hour wit breakfast seven dinner supper sunset beauty freshness calm retreat very dawn greenness summer-it beginning june-were exquisite indeed leave sixth return new york embark england succeed day glad think last memorable beauty glide past soften bright perspective picture trace common hand fresh most man s mind easily grow old fade dust time kaatskill mountain sleepy hollow tappaan zee chapter xvi passage home never much interest very likely shall never much interest again state wind long-looked-for morning tuesday seventh june nautical authority tell day two previous west will dart bed daylight throw window salute lively breeze north-west spring night come freshly rustle many happy association conceive spot special regard air blow quarter compass shall cherish dare say own wind breathe last frail puff withdraw mortal calendar pilot slow take advantage favourable weather ship yesterday such crowded dock might retire trade good chance seem sea now full sixteen mile gallant sight fast gain steamboat see distance ride anchor tall mast point graceful line sky rope spar express delicate thread-like outline gallant too anchor come sturdy chorus cheerily man oh cheerily follow proudly tow steamboat s wake brave most gallant tow-rope cast adrift canvas flutter mast spread white wing soar free solitary course cabin fifteen passenger great part canada know night rough squally two day fly quickly soon cheerful snug party honest manly-hearted captain head come resolution mutually agreeable land water breakfast eight lunch twelve dine three take tea half-past seven abundance amusement dinner least firstly own sake secondly extraordinary length duration inclusive long pause course seldom less two hour subject never-failing entertainment way beguile tediousness banquet select association form low end table mast distinguished president modesty forbid make further allusion very hilarious jovial institution prejudice apart high favour rest community particularly black steward live three week broad grin marvellous humour incorporated worthy chess play whist cribbage book backgammon shovelboard weather fair foul calm windy deck walk pair lie boat lean side chat lazy group lack music play accordion violin usually begin six o'clock a.m key-bugle combined effect instrument play different tune different part ship same time hearing sometimes everybody intensely satisfy own performance sublimely hideous mean entertainment fail sail would heave sight loom perhaps very spirit ship misty distance pass close glass could see people deck easily make name whither bind hour could watch dolphin porpoise roll leap dive vessel small creature wing mother carey s chicken borne company new york bay whole fortnight flutter vessel s stern day dead calm very light wind crew amuse fishing hook unlucky dolphin expire rainbow colour deck event such importance barren calendar date dolphin make day die era five six day begin much talk iceberg wander islands unusual number see vessel come new york day two leave port dangerous neighbourhood warn sudden coldness weather sinking mercury barometer token last double look-out keep many dismal tale whisper dark ship strike ice night wind oblige hold southward course see none weather soon grow bright warm again observation day noon subsequent working vessel s course may suppose feature life paramount importance want never sagacious doubter captain s calculation soon turn would absence compass measure chart bit string end pocket-handkerchief point snuffer clearly prove wrong odd thousand mile very edify see unbeliever shake head frown hear hold forth strongly navigation know always mistrust captain calm weather wind adverse indeed mercury variable class passenger will see ship nobly water quite pale admiration swear captain beat captain know even hint subscription piece plate morning breeze lull sail hang useless idle air shake despondent head again say screwed-up lip hope captain sailor-but shrewdly doubt even become occupation calm wonder wind would spring favourable quarter clearly show rule precedent ought spring long first mate whistle zealously much respect perseverance regard even unbeliever first-rate sailor many gloomy look would cast upward cabin skylight flapping sail dinner progress grow bold ruefulness predict land middle july always board ship sanguine despondent latter character carry hollow period voyage triumph sanguine meal inquire suppose great western leave new york week now suppose cunard steam-packet now think sailing vessel compare steamship now beset life pestilent attack kind too oblige affect despondency very peace quietude addition list entertaining incident still source interest carry steerage nearly hundred passenger little world poverty come know individual sight look deck take air daytime cook food very often eat too become curious know history expectation america errand home circumstance information get head carpenter charge people often strange kind america three day three month last voyage very ship now return home sell clothes raise passage-money hardly rag cover food live charity rest man discover nearly end voyage before-for keep secret close court compassion-had sustenance bone scrap fat take plate use after-cabin dinner put wash whole system shipping convey unfortunate person stand need thorough revision class deserve protect assist government class banish native land search bare mean subsistence could poor people great compassion humanity captain officer require much more law bind least english side see too many put board ship accommodation decent demoralise profligate bind too common humanity declare man shall take board stock provision previously inspect proper officer pronounce moderately sufficient support voyage bind provide require provide medical attendant ship none sickness adult death child passage matter very common occurrence duty government monarchy republic interpose put end system firm trader emigrant purchase owner whole tween-decks ship send board many wretched people can lie hold term can get small reference convenience steerage number berth slight separation sex own immediate profit even bad vicious system certain crimping agent house percentage passenger inveigle constantly travel district poverty discontent rife tempt credulous more misery hold monstrous inducement emigration can never realise history family board pretty much same hoard borrowing beg sell pay passage new york expect find street pave gold find paved very hard very real stone enterprise dull labourer want job work get payment come even poor carry open letter young english artisan new york fortnight friend manchester strongly urge follow officer bring curiosity country jem say writer america despotism here s great thing employment sort a-begging wage capital choose trade jem n't make choice shall soon present n't quite make mind carpenter-or tailor kind passenger more calm light wind constant theme conversation observation english sailor smart thorough-built english man-of-war's-man hat shoe serve american navy get leave absence way home see friend present take pay passage suggest able seaman might work save money piece advice very indignantly reject say d damn d ship gentleman accordingly take money sooner come stow kit forecastle arrange mess crew very first time hand turn aloft cat anybody passage first brace outermost yard perpetually lend hand everywhere always sober dignity manner sober grin face plainly say gentleman own pleasure mind length last promise wind come right good earnest stitch canvas set slash water nobly grandeur motion splendid ship overshadow mass sail ride furious pace wave fill indescribable sense pride exultation plunge foaming valley love see green wave border deep white come rush astern buoy upward pleasure curl stoop again always own haughty mistress still fly change light water now blessed region fleecy sky bright sun light day bright moon night vane point directly homeward alike truthful index favour wind cheerful heart sunrise fair monday morning-the twenty-seventh june shall easily forget day-there lie old cape clear god bless show mist early morning cloud bright most welcome cloud hide face heaven s fall sister-home dim speck wide prospect make sunrise more cheerful sight give sort human interest seem want sea elsewhere return day inseparable sense renew hope gladness light shining dreary waste water show vast extent loneliness present solemn spectacle even night veil darkness uncertainty surpass rising moon more keep solitary ocean air melancholy grandeur soft gentle influence seem comfort sadden recollect very young child fancy reflection moon water path heaven tread spirit good people way god old feeling often come again watch tranquil night sea wind very light same monday morning still right quarter slow degree leave cape clear sail sight coast ireland merry loyal george washington full mutual congratulation venturesome predict exact hour arrive liverpool may easily imagine readily understand also heartily drink captain s health day dinner restless become pack two three most sanguine spirit reject idea bed night worth shore sleep soundly journey s end pleasant dream fear wake friendly breeze freshen again day more gallantly descry now english ship homeward shortened sail inch canvas crowd dash gaily past leave evening weather turn hazy drizzling rain soon become thick sail cloud still sweep onward phantom ship many eager eye glance look-out mast keep watch holyhead length long-expected cry hear same moment shine haze mist ahead gleaming light presently soon return soon again come eye board brighten sparkle stand watch revolving light rock holyhead praise brightness friendly warning laud short signal light display more glimmered faintly distance time fire gun pilot smoke clear little boat light masthead come bear darkness swiftly presently sail run hoarse pilot wrap muffle pea-coat shawls very bridge weather-ploughed-up nose stand bodily deck think pilot want borrow fifty pound indefinite period security engage lend boat drop astern same thing scrap news paper bring become common property board turn pretty late night turn pretty early morning six o'clock cluster deck prepare ashore look spire roof smoke liverpool eight sit hotel eat drink last time nine shake hand break social company country railroad seem rattle luxuriant garden beauty field small look hedge-row tree pretty cottage bed flower old churchyard antique house well-known object exquisite delight journey crowd short compass summer s day joy many year wind home make dear tongue can tell pen mine describe chapter xvii slavery upholder slavery america-of atrocity system shall write word ample proof warrant-may divide three great class first more moderate rational owner human cattle come possession many coin trading capital admit frightful nature institution abstract perceive danger society fraught danger distant may howsoever tardy come certain fall guilty head day judgment second consist owner breeder user buyer seller slave will bloody chapter bloody end own breed use buy sell hazard doggedly deny horror system tooth such mass evidence never bring bear subject experience day contribute immense amount would moment gladly involve america war civil foreign provide sole end object assertion right perpetuate slavery whip work torture slave unquestioned human authority unassailed human power speak freedom mean freedom oppress kind savage merciless cruel man own ground republican america more exacting stern less responsible despot caliph haroun alraschid angry robe scarlet third least numerous influential compose delicate gentility can bear superior can brook equal class republicanism mean will tolerate man none must approach too pride land voluntary servitude shun disgrace must minister slave inalienable right can growth negro wrong sometimes urge unavailing effort make advance cause human freedom republic america strange cause history treat sufficient regard existence first class person contend hardly use confound second doubt case noble instance pecuniary personal sacrifice already growth much regret gulf advocate emancipation widen deepen mean dispute slave-owner many kind master tender exercise unnatural power still fear injustice inseparable state thing humanity truth call deal slavery whit more endurable heart find can partially resist hardening influence can indignant tide honest wrath stand still onward course overwhelm few comparatively innocent host guilty ground most commonly take good man advocate slavery bad system would willingly get rid could most willingly bad england take deceive representation emancipationist great part slave much attach will say allow severely treat will put believe can general practice treat inhumanly would impair value would obviously interest master interest man steal game waste health mental faculty drunkenness lie forswear indulge hatred seek desperate revenge murder road ruin man tread such inclination vicious quality mankind blot friend slavery catalogue human passion brutal lust cruelty abuse irresponsible power earthly temptation most difficult resist will inquire interest master lash maim slave life limb absolute control again class last name miserable aristocracy spawn false republic lift voice exclaim public opinion all-sufficient prevent such cruelty denounce public opinion public opinion slave state is slavery public opinion slave states deliver slave gentle mercy master public opinion make law deny slave legislative protection public opinion knot lash heat branding-iron load rifle shield murderer public opinion threaten abolitionist death venture south drag rope middle broad unblushing noon first city east public opinion few year burn slave alive slow fire city st louis public opinion day maintain bench estimable judge charge jury impanel try murderer most horrid deed act public opinion must punish law public sentiment make public opinion hail doctrine howl wild applause set prisoner free walk city man mark influence station public opinion class man immense preponderance rest community power represent public opinion legislature slave-owner send twelve state hundred member fourteen free state free population nearly double return hundred forty-two presidential candidate bow most humbly fawn most fondly taste cater most assiduously servile protestation slave-owner always public opinion hear public opinion free south express own member house representative washington great respect chair quoth north carolina great respect chair officer house great respect personally respect prevent rush table tear petition just present abolition slavery district columbia pieces.'-'i warn abolitionist say south carolina ignorant infuriate barbarian chance shall throw hand may expect felon s death.'-'let abolitionist come border south carolina cry third mild carolina s colleague can catch will try interference government earth include federal government will hang public opinion make law.-it declare washington city take name father american liberty justice peace may bind fetter negro pass street thrust jail offence black man s part necessary justice say choose think man runaway lock public opinion impowers man law advertise negro newspaper warn owner come claim will sell pay jail fee suppose free black owner may naturally presume set liberty is sold recompense jailer again again again mean prove freedom adviser messenger assistance sort kind investigation case make inquiry institute free man may serve year buy liberty throw jail process crime pretence crime sell pay jail fee seem incredible even america law public opinion defer such case following head newspaper interesting law-case interesting case now trial supreme court arise follow fact gentleman reside maryland allow age pair slave substantial legal freedom several year thus live daughter bear grow same liberty marry free negro reside pennsylvania several child live unmolested original owner die heir attempt regain magistrate bring decide jurisdiction case owner seize woman child night carry maryland cash negro cash negro cash negro head advertisement great capital long column crowded journal woodcuts runaway negro manacled hand crouch bluff pursuer top boot catch grasp throat agreeably diversify pleasant text lead article protest abominable hellish doctrine abolition repugnant alike law god nature delicate mamma smile acquiescence sprightly write read paper cool piazza quiet young child cling skirt promise boy whip beat little nigger with.'-but negro little big protect public opinion let try public opinion test important three point view first show desperately timid public opinion slave-owner delicate description fugitive slave widely circulate newspaper secondly show perfectly content slave very seldom run thirdly exhibit entire freedom scar blemish mark cruel infliction picture draw lie abolitionist own truthful master following few specimen advertisement public paper four year old appear same nature continue publish day shoal ran negress caroline collar prong turn ran black woman betsy iron bar right leg ran negro manuel much mark irons ran negress fanny iron band neck ran negro boy twelve year old neck chain dog-collar lampert engrave ran negro hown has ring iron left foot also grise wife ring chain left leg ran negro boy name james said boy iron leave committed jail man call name john clog iron right foot will weigh four five pound detained police jail negro wench myra has several mark lashing iron foot ran negro woman two child few day burn hot iron left side face try make letter m ran negro man name henry left eye scar dirk left arm much scar whip hundred dollar reward negro fellow pompey year old brand left jaw committed jail negro man has toe left foot ran negro woman name rachel has lose toe large ran sam shoot short time hand several shot left arm side ran negro man dennis said negro shoot left arm shoulder elbow paralyse left hand ran negro man name simon shoot badly right arm ran negro name arthur ha considerable scar breast arm make knife love talk much goodness god twenty-five dollar reward man isaac scar forehead cause blow make shot pistol ran negro girl call mary has small scar eye good many tooth miss letter brand cheek forehead ran negro ben has scar right hand thumb forefinger injure shoot last fall part bone come also two large scar hip detained jail mulatto name tom has scar right cheek appear burn powder face ran negro man name ned three finger draw palm hand cut has scar neck nearly knife was commit jail negro man say name josiah very much scar whip brand thigh hip three four place thus j m rim right ear bit cut fifty dollar reward fellow edward scar corner mouth two cut arm letter e arm ran negro boy ellie has scar arm bite dog ran plantation james surgette following negro randal ear crop bob lose eye kentucky tom jaw broken ran anthony ear cut left hand cut axe fifty dollar reward negro jim blake has piece cut ear middle finger left hand cut second joint ran negro woman name maria has scar side cheek cut scar ran mulatto wench mary has cut left arm scar left shoulder two upper tooth miss say perhaps explanation latter piece description blessing public opinion secures negro common practice violently punch tooth make wear iron collar day night worry dog practice too ordinary deserve mention ran man fountain has hole ear scar right side forehead shoot hind part leg mark whip two hundred fifty dollar reward negro man jim much mark shot right thigh shot enter halfway hip knee joint brought jail john left ear cropt taken negro man very much scar face body leave ear bit ran black girl name mary has scar cheek end toe cut ran mulatto woman judy right arm break ran negro man levi left hand burnt think end forefinger ran negro man name washington has lose part middle finger end little finger twenty-five dollar reward man john tip nose bit twenty-five dollar reward negro slave sally walk cripple ran joe dennis has small notch ear ran negro boy jack has small crop left ear ran negro man name ivory has small piece cut top ear subject ear may observe distinguished abolitionist new york receive negro s ear cut close head general post letter forward free independent gentleman cause amputate polite request would place specimen collection could enlarge catalogue broken arm broken leg gashed flesh miss tooth lacerate bite dog brand red-hot iron innumerable reader will sufficiently sicken repel already will turn branch subject advertisement similar collection might make year month week day coolly read family thing course part current news small-talk will serve show very much slave profit public opinion tender behalf may worth inquire slave-owner class society great number belong defer public opinion conduct slave accustom restrain passion bearing fierce gentle social custom brutal sanguinary violent bear impress civilisation refinement may partial evidence abolitionist inquiry will more turn own newspaper will confine time selection paragraph appear day day visit america refer occurrences happen italic extract foregoing own case occur will see territory actually belong legalise slave state most very bad counterpart constantly position scene action reference place immediately hand slavery law strong resemblance class outrage rest lead just presumption character party concern form slave district brutalise slave custom horrible tragedy slip southport telegraph wisconsin learn hon charles c p arndt member council brown county shoot dead floor council chamber james r vinyard member grant county affair grow nomination sheriff grant county mr e s baker nominate support mr arndt nomination oppose vinyard want appointment vest own brother course debate decease make statement vinyard pronounce false make use violent insulting language deal largely personality mr make reply adjournment mr step vinyard request retract refuse repeat offensive word mr arndt make blow vinyard step pace draw pistol shoot dead issue appear provoke part vinyard determine hazard defeat appointment baker defeat turn ire revenge unfortunate arndt wisconsin tragedy public indignation run high territory wisconsin relation murder c c p arndt legislative hall territory meeting hold different county wisconsin denounce practice secretly bear arm legislative chamber country see account expulsion james r vinyard perpetrator bloody deed amaze hear expulsion see vinyard kill mr arndt presence age father visit see son little dreaming witness murder judge dunn discharge vinyard bail miner free press speak term merited rebuke outrage feeling people wisconsin vinyard arm s length mr arndt take such deadly aim never speak vinyard might pleasure wound choose kill murder letter st louis paper th notice terrible outrage burlington iowa mr bridgman difficulty citizen place mr ross brother-in-law latter provide colt s revolving pistol meet mr b street discharge content five barrel shoot take effect mr b horribly wound die return fire kill ross spot terrible death robert potter caddo gazette th inst learn frightful death colonel robert potter beset house enemy name rose spring couch seize gun night-clothes rush house two hundred yard speed seem defy pursuer get entangle thicket capture rose tell intend act generous part give chance life tell potter might run interrupt reach certain distance potter start word command gun fire reach lake first impulse jump water diva rose close form man bank ready shoot rise few second come breathe scarce head reach surface water completely riddle shot gun sink rise more murder arkansas understand severe rencontre come few day seneca nation mr loose sub-agent mixed band senecas quapaw shawnees mr james gillespie mercantile firm thomas g allison co maysville benton county ark latter slain bowie-knife difficulty time exist party say major gillespie bring attack cane severe conflict ensue two pistol fire gillespie loose loose stab gillespie never-failing weapon bowie-knife death major g much regret liberal-minded energetic man type learn major allison state citizen town mr loose give first blow forbear give particular matter will subject judicial investigation foul deed steamer thames just missouri river bring handbill offer reward dollar person assassinate lilburn w baggs late governor state independence night th inst governor baggs state write memorandum dead mortally wound write receive note clerk thames give following particular gov baggs shoot villain friday th inst evening sit room own house independence son boy hear report run room find governor sit chair jaw fall head lean discover injury father give alarm foot track find garden window pistol pick suppose overload throw hand scoundrel fire three buck shot heavy load take effect mouth brain probably brain part neck head governor still alive morning th hope recovery friend slight hope physician man suspect sheriff most probably possession time pistol pair steal day previous baker independence legal authority description rencontre unfortunate affair take place friday evening chatres street most respectable citizen receive dangerous wound poignard abdomen bee new orleans yesterday learn follow particular appear article publish french side paper monday last contain stricture artillery battalion fire gun sunday morning answer ontario woodbury thereby much alarm cause family person night preserve peace city major c gally commander battalion resent call office demand author s name mr p arpin give absent time angry word pass proprietor challenge follow friend party try arrange affair fail friday evening seven o'clock major gally meet mr p arpin chatres street accost mr arpin sir tell apply appropriate epithet shall remind word sir say would break cane shoulder know receive blow word major gally cane hand strike mr arpin face latter draw poignard pocket stab major gally abdomen fears entertain wound will mortal understand mr arpin give security appearance criminal court answer charge affray mississippi th ult affray carthage leake county mississippi james cottingham john wilburn latter shoot former horribly wound hope recovery nd instant affray carthage c sharkey george goff latter shoot think mortally wound sharkey deliver authority change mind escaped personal encounter encounter take place sparta few day barkeeper hotel man name bury appear bury become somewhat noisy barkeeper determine preserve order had threaten shoot bury bury draw pistol shoot barkeeper dead last account slight hope entertain recovery duel clerk steamboat tribune inform duel fight tuesday last mr robbins bank officer vicksburg mr fall editor vicksburg sentinel accord arrangement party six pistol word fire discharge fast pleased fall fire two pistol effect mr robbins first shot take effect fall s thigh fall unable continue combat affray clarke county unfortunate affray occur clarke county mo waterloo tuesday th ult originate settle partnership concern messrs m'kane m'allister engage business distilling result death latter shoot mr m'kane attempt take possession seven barrel whiskey property m'kane knock m'allister sheriff s sale dollar barrel m'kane immediately flee late date taken unfortunate affray cause considerable excitement neighbourhood party man large family depend stand community will quote more paragraph reason monstrous absurdity may relief atrocious deed affair honour just hear particular meeting take place six mile island tuesday two young blood city samuel thurston age fifteen william hine age thirteen year attend young gentleman same age weapon use occasion couple dickson s good rifle distance thirty yard take fire damage sustain party ball thurston s gun pass crown hine s hat intercession board honour challenge withdraw difference amicably adjust reader will picture kind board honour amicably adjust difference two little boy part world would amicably adjust two porter soundly flog birchen rod will possess doubt strong sense ludicrous character set laugh image rise now appeal human mind imbue common common sense commonest common humanity dispassionate reason creature shade opinion ask revolt evidence state society exist slave district america can doubt real condition slave can moment make compromise institution flagrant fearful feature own just conscience will say tale cruelty horror aggravate degree improbable can turn public print running read such sign lay man rule slave own act own hand know bad deformity ugliness slavery cause effect reckless license take freeborn outlaw know man bear breed wrong see childhood husband oblige word command flog wife woman indecently compel hold own garment man might lie heavy stripe leg drive harry brutal overseer time travail become mother field toil very lash read youth see virgin sister read description runaway man woman disfigured person could publish elsewhere much stock farm show beast know man wrath kindle will brutal savage know coward domestic life stalk shrink man woman slave arm heavy whip will coward door carry coward weapon hide breast will shoot man stab quarrel reason teach much such idiot close eye fine mode training rear such man know equal stab pistol legislative hall counting-house marketplace elsewhere peaceful pursuit life must dependant even free servant many merciless unrelenting tyrant shall declaim ignorant peasantry ireland mince matter american taskmaster question shall cry shame brutality hamstring cattle spare light freedom earth notch ear man woman cut pleasant posy shrink flesh learn write pen red-hot iron human face rack poetic fancy livery mutilation slave shall wear life carry grave break live limb soldiery mock slew saviour world set defenceless creature target shall whimper legend torture practise pagan indian smile cruelty christian man shall long thing last exult scattered remnant race triumph white enjoyment possession restore forest indian village star stripe let poor feather flutter breeze replace street square wigwam death-song hundred haughty warrior fill air will music shriek unhappy slave theme commonly eye respect national character change fast let plain truth speak let dastard beat bush hint spaniard fierce italian knife draw englishmen conflict let say know owe change republican slavery weapon freedom sharp point edge such liberty america hews hack slave fail pursuit son devote good use turn chapter xviii conclude remark many passage book pain resist temptation trouble reader own deduction conclusion prefer judge such premise lay object outset carry faithfully wheresoever task discharge may pardon such theme general character american people general character social system present stranger s eye desire express own opinion few word bring volume close nature frank brave cordial hospitable affectionate cultivation refinement seem enhance warmth heart ardent enthusiasm possession latter quality most remarkable degree render educate american most endearing most generous friend never win class never yield full confidence esteem readily pleasurably never can make again year many friend seem entertain regard life quality natural implicitly believe whole people sadly sap blight growth mass influence work endanger still more give little present promise healthy restoration truth ought tell essential part national character pique mightily fault deduce token virtue wisdom very exaggeration great blemish popular mind america prolific parent innumerable brood evil universal distrust american citizen plume spirit even sufficiently dispassionate perceive ruin work will often adduce spite own reason instance great sagacity acuteness people superior shrewdness independence carry say stranger jealousy distrust transaction public life repel worthy man legislative assembly breed class candidate suffrage very act disgrace institution people s choice render fickle give change inconstancy pass proverb sooner set idol firmly sure pull dash fragment directly reward benefactor public servant distrust merely reward immediately apply find too bountiful acknowledgment remiss desert man attain high place president downwards may date downfall moment print lie notorious villain pen militate directly character conduct life appeal distrust believe will strain gnat way trustfulness confidence fairly win deserve will swallow whole caravan camel laden unworthy doubt mean suspicion think likely elevate character governor govern answer invariably same s freedom opinion here know man think easily overreach s people come suspicious prominent feature love smart dealing gild many swindle gross breach trust many defalcation public private enable many knave hold head good deserve halter retributive operation smartness more few year impair public credit cripple public resource dull honesty rash could effect century merit broken speculation bankruptcy successful scoundrel gauge observance golden rule would consider reference smartness recollect occasion pass ill-fated cairo mississippi remark bad effect such gross deceit must explode generate want confidence abroad discourage foreign investment give understand very smart scheme deal money make smart feature forget thing abroad very short time speculate again freely follow dialogue hold hundred time is very disgraceful circumstance such man so-and-so acquire large property most infamous odious mean crime guilty tolerate abet citizen public nuisance sir convict liar sir kick cuff cane sir utterly dishonourable debased profligate sir name wonder merit sir smart man manner kind deficient impolitic usage refer national love trade oddly enough would weighty charge foreigner regard american trading people love trade assign reason comfortless custom very prevalent country town married person live hotel fireside own seldom meet early morning late night hasty public meal love trade reason literature america remain unprotected trading people n't care poetry way profess very proud poet healthful amusement cheerful mean recreation wholesome fancy must fade stern utilitarian joy trade three characteristic strongly present turn full stranger s view foul growth america more tangled root strike fibre deep licentious press school may erect east west north south pupil teach master rear score score thousand college may thrive church may cram temperance may diffuse advance knowledge form walk land giant stride newspaper press america present abject state high moral improvement country hopeless year year must will year year tone public feeling must sink low year year congress senate must become less account decent man year year memory great father revolution must outrage more more bad life degenerate child herd journal publish state reader scarcely need tell character credit personal intercourse accomplished gentleman connect publication class derive pleasure profit name few legion influence good powerless counteract moral poison bad gentry america well-informed moderate learn profession bar bench can opinion reference vicious character infamous journal sometimes contended-i will say strangely natural seek excuse such disgrace-that influence great visitor would suppose must pardon say warrant plea fact circumstance tend directly opposite conclusion man grade desert intellect character can climb public distinction matter america first grovel earth bend knee monster depravity private excellence safe attack social confidence leave unbroken tie social decency honour hold least regard man free country freedom opinion presume think speak humble reference censorship rampant ignorance base dishonesty utterly loathe despise heart most acutely feel infamy reproach cast nation most denounce dare set heel crush openly sight man will believe influence lessen man return manly sense press evil eye house black hand appointment state president postman ribald slander stock trade standard literature enormous class must find reading newspaper will read long must odium country s head long must evil work plainly visible republic accustom lead english journal respectable journal continent europe accustom else print paper would impossible amount extract space inclination convey adequate idea frightful engine america man desire confirmation statement head let repair place city london scattered number publication find let form own opinion would can doubt american people whole love real less ideal somewhat more would great encouragement lightness heart gaiety wide cultivation beautiful eminently directly useful here think general remonstrance new country often advance excuse defect quite unjustifiable being right slow growth old may very reasonably urge hope hear national amusement united state newspaper politics certainly humorous people temperament always impress dull gloomy character shrewdness remark certain cast-iron quaintness yankee people new england unquestionably take lead most evidence intelligence travel large cities-as remark former part volumes-i quite oppress prevail seriousness melancholy air business general unvarying new town come seem meet very same people leave last such defect perceptible national manner seem referable great degree cause generate dull sullen persistence coarse usage reject grace life undeserving attention doubt washington always most scrupulous exact point ceremony perceive tendency mistake even time utmost correct can hold writer subject prevalence various form dissent america way attributable non-existence establish church indeed think temper people admit such institution found would lead desert matter course merely was establish suppose exist doubt probable efficacy summon wander sheep great fold simply immense amount dissent prevail home find america form religion europe even england unacquainted dissenter resort thither great number people simply land resort great settlement found ground can purchase town village rear none human creation even shaker emigrate england country unknown mr joseph smith apostle mormonism benighted disciple beheld religious scene populous town can hardly surpass american camp-meeting aware instance superstitious imposture hand superstitious credulity origin united state can more parallel precedent mrs southcote mary tofts rabbit-breeder even mr thorn canterbury latter case arise time dark age pass republican institutions america undoubtedly lead people assert self-respect equality traveller bind bear institution mind hastily resent approach class stranger home would keep aloof characteristic tincture foolish pride stop short honest service never offend very seldom experience rude unbecoming display twice comically develop following case amusing incident rule want pair boot certain town none travel memorable cork sol much too hot fiery deck steamboat send message artist boot import compliment happy see would polite favour call very kindly return answer would look six o'clock evening lie sofa book wine-glass time door open gentleman stiff cravat year two side thirty enter hat glove walk looking-glass arrange hair take glove slowly produce measure uttermost depth coat-pocket request languid tone unfix strap comply look curiosity hat still head might might heat-but take sit chair opposite rest arm knee lean forward very much take ground great effort specimen metropolitan workmanship just pull whistling pleasantly turn survey contempt language can express inquire wish fix boot courteously reply provide boot large enough would leave rest convenient practicable object bear resemblance model would entirely guide would beg leave whole subject judgment discretion n't partickler scoop heel suppose say n't foller here repeat last observation look glass again closer dash grain two dust corner eye settle cravat time leg foot air nearly ready sir inquire pretty nigh say keep steady keep steady could foot face time get dust find pencil-case measure make necessary note finish fall old attitude take boot again muse time say last is english boot london boot sir reply is london boot muse again manner hamlet yorick s skull nod head say pity institution lead production boot rose put pencil note paper-glancing glass time-put hat-drew glove very slowly finally walk minute door reopen hat head reappear look room boot again still lie floor appear thoughtful minute say good arternoon good afternoon sir say end interview head wish offer remark reference public health vast country thousand million acre land unsettled uncleared rood vegetable decomposition annually take place many great river such opposite variety climate can fail great amount sickness certain season may venture say converse many member medical profession america singular opinion much disease prevail might avoid few common precaution observe greater mean personal cleanliness indispensable end custom hastily swallow large quantity animal food three time a-day rush sedentary pursuit meal must change gentler sex must more wisely clad take more healthful exercise latter clause male must include also public institution whole town city system ventilation drainage removal impurity require thoroughly revise local legislature america may study mr chadwick s excellent report sanitary condition labour class immense advantage now arrive close book little reason believe certain warning return england will tenderly favourably receive american people write truth relation mass form judgment express opinion will see desire court adventitious mean popular applause enough know set page can cost single friend side atlantic deserve name rest put trust implicitly spirit conceive pen can bide time make reference reception suffer influence write case offer sorry acknowledgment compare bear breast partial reader former book water meet open hand close iron muzzle end postscript public dinner give saturday th april city new york two hundred representative press united state america make following observation much voice lately hear land might content trouble present standing-point duty henceforth charge here suitable occasion wheresoever express high grateful sense second reception america bear honest testimony national generosity magnanimity also declare astounded amazing change see side change moral change physical change amount land subdue people change rise vast new city change growth old city recognition change grace amenity life change press advancement advancement can take place anywhere believe arrogant suppose five twenty year change learn extreme impression correct here first bring point land united state last november observe strict silence sometimes tempt break reference will good leave take confidence now even press human may sometimes mistake misinform think two rare instance observe information strictly accurate reference indeed now again more surprise print news read print news read present state existence thus vigour perseverance month past collect material hammer new book america much astonished see time declaration perfectly know publisher side atlantic consideration earth would induce write intend resolve confidence seek place return england own person own journal bear behoof countryman such testimony gigantic change country hint to-night also record wherever small place equally large receive unsurpassable politeness delicacy sweet temper hospitality consideration unsurpassable respect privacy daily enforce nature avocation here state health testimony long live long descendant legal right book shall cause republish appendix copy two book mine refer america will cause mere love thankfulness regard act plain justice honour say word great earnestness could lie repeat print here equal earnestness long book shall last hope will form part will fairly read inseparable experience impression
