# Supplementary material for: A Complex Network Approach to Stylometry
Source: PLoS One. 2015 Aug 27;10(8):e0136076. doi: 10.1371/journal.pone.0136076 (PMC4552030; doi:10.1371/journal.pone.0136076)
Supplement: S1 File — (ZIP) [file pone.0136076.s001.zip › authorship_dataset/a3_barnaby_rudge.txt]

late mr waterton time express opinion raven gradually become extinct england offer few following word experience bird raven story compound two great original different time proud possessor first bloom youth discover modest retirement london friend mine give first sir hugh evans say anne page good gift improve study attention most exemplary manner sleep stable generally horseback terrify newfoundland dog preternatural sagacity know mere superiority genius walk unmolested dog s dinner face rapidly rise acquirement virtue evil hour stable newly paint observe workman closely see careful paint immediately burn possess dinner eat leave consist pound two white lead youthful indiscretion terminate death inconsolable loss friend mine yorkshire discover old more gifted raven village public-house prevail landlord part consideration send first act sage administer effect predecessor disinter cheese halfpenny bury garden work immense labour research devote energy mind achieve task apply acquisition stable language soon become such adept would perch window drive imaginary horse great skill day perhaps even never see good former master send duty wish bird come very strong would good show drunken man never unfortunately none sober people hand could hardly respect more stimulate influence sight might least respect sorry say return anybody cook attach fear policeman might meet unexpectedly half-a-mile house walk middle public street attend pretty large crowd spontaneously exhibit whole accomplishment gravity try circumstance can never forget extraordinary gallantry refuse bring home defend pump overpower number may too bright genius live long may take pernicious substance bill thence maw improbable see new-pointed great part garden-wall dig mortar break countless square glass scrape putty frame tear swallow splinter great part wooden staircase six step landing three year too take ill die kitchen fire keep eye last meat roast suddenly turn sepulchral cry cuckoo ravenless account gordon riots knowledge introduce work fiction subject present very extraordinary remarkable feature lead project tale unnecessary say shameful tumult reflect indelible disgrace time occur act part teach good lesson falsely call religious cry easily raise man religion daily practice set nought common principle right wrong begotten intolerance persecution senseless besotted inveterate unmerciful history teach perhaps know heart too profit even humble example popery riot seventeen hundred eighty imperfectly disturbance set forth follow page impartially paint sympathy romish church acknowledge most man esteemed friend follower creed description principal outrage reference good authority time such account give tale main feature riot substantially correct mr dennis s allusion flourishing condition trade day foundation truth author s fancy file old newspaper odd volume annual register will prove terrible ease even case mary jones dwelt much pleasure same character effort invention fact state exactly state here house common afford much entertainment merry gentleman assemble most affect circumstance similar nature mention sir samuel romilly record case mary jones may speak more emphatically subjoin relate sir william meredith speech parliament frequent execution make act shop-lifting act mary jones execute case shall just mention time press warrant issue alarm falkland islands woman s husband press good seize debt two small child turn street a-begging circumstance forget very young nineteen most remarkably handsome linen-draper s shop take coarse linen counter slip cloak shopman see lay hang defence trial pocket live credit want press-gang come steal husband bed lie give child eat naked perhaps might wrong hardly know parish officer testify truth story seem good deal shop-lifting ludgate example think necessary woman hang comfort satisfaction shopkeeper ludgate street bring receive sentence behave such frantic manner prove mind distracted desponding state child suck breast set tyburn chapter year stand border epping forest distance twelve mile london measure standard cornhill spot standard use day yore house public entertainment call maypole fact demonstrate such traveller could read write time vast number traveller stay-at-home condition emblem rear roadside house goodly proportion maypole wont present olden time fair young ash thirty foot height straight arrow english yeoman draw maypole term henceforth mean house sign maypole old building more gable end lazy man would care count sunny day huge zig-zag chimney seem even smoke could choose come more naturally fantastic shape impart tortuous progress vast stable gloomy ruinous empty place say build day king henry eighth legend queen elizabeth slept night hunting excursion wit certain oak-panelled room deep bay window morning stand mount block door foot stirrup virgin monarch boxed cuff unlucky page neglect duty matter-of-fact doubtful folk few maypole customer unluckily always little community incline look tradition apocryphal landlord ancient hostelry appeal mount block evidence triumphantly point stand same place very day doubter never fail put large majority true believer exult victory many story nature true untrue maypole really old house very old house perhaps old claim perhaps old will sometimes happen house uncertain lady certain age window old diamond-pane lattice floor sunken uneven ceiling blacken hand time heavy massive beam doorway ancient porch quaintly grotesquely carve here summer evening more favoured customer smoked drink ay sing many good song too sometimes repose two grim-looking high-backed settle twin dragon fairy tale guard entrance mansion chimney disused room swallow build nest many long year early spring late autumn whole colony sparrow chirp twitter eaves more pigeon dreary stable-yard out-building anybody landlord could reckon wheeling circling flight runt fantail tumbler pouter perhaps quite consistent grave sober character building monotonous cooing never cease raise day long suit exactly seem lull rest overhang story drowsy little pane glass front bulge project pathway old house look nod sleep indeed need very great stretch fancy detect resemblances humanity brick build originally deep dark red grow yellow discoloured old man s skin sturdy timber decay tooth here ivy warm garment comfort age wrapt green leaf closely time-worn wall hale hearty age still summer autumn evening glow setting sun fall oak chestnut tree adjacent forest old house partaking lustre seem fit companion many good year life evening summer autumn twilight day march wind howl dismally bare branch tree rumble wide chimney drive rain window maypole inn give such frequenter chance moment undeniable reason prolong stay cause landlord prophesy night would certainly clear eleven o'clock precisely remarkable coincidence hour always close house name spirit prophecy thus descend john willet burly large-headed man fat face betoken profound obstinacy slowness apprehension combine very strong reliance own merit john willet s ordinary boast more placid mood slow sure assertion could sense least mean gainsaid see unquestionably reverse fast most dogged positive fellow existence always sure think say right hold thing quite settled ordain law nature providence anybody say think must inevitably necessity wrong mr willet walk slowly window flatten fat nose cold glass shade eye sight might affect ruddy glow fire look abroad walk slowly old seat chimney-corner compose slight shiver such man might give way acquire additional relish warm blaze say look guest ll clear eleven o'clock sooner later arterwards make say little man opposite corner moon past full rise nine john look sedately solemnly questioner bring mind bear whole observation make answer tone seem imply moon peculiarly business nobody else s never mind moon n't trouble let moon alone ll let alone offence hope say little man again john wait leisurely observation thoroughly penetrate brain reply offence apply light pipe smoke placid silence now cast sidelong look man wrap loose riding-coat huge cuff ornament tarnished silver lace large metal button sit apart regular frequenter house wear hat flap face still further shade hand forehead rest look unsociable enough guest sit boot spur distance fire also thought judge folded arm knit brow untasted liquor occupy matter topic discussion person discuss young man eight-and-twenty middle height somewhat slight figure gracefully strongly make wear own dark hair accoutre ride dress large boot resemble shape fashion wear life guardsmen present day show indisputable trace bad condition road travel-stained even richly attired overdress look gallant gentleman lie table carelessly throw heavy riding-whip slouched hat latter worn doubt suit inclemency weather too pair pistol holster-case short riding-cloak little face visible long dark lash conceal downcast eye air careless ease natural gracefulness demeanour pervade figure seem comprehend even slight accessory handsome good keep young gentleman eye mr willet wander mute inquiry observe silent neighbour plain john young gentleman often meet find look return indeed observe person address john gradually concentrate whole power eye focus bring bear man flapped hat come stare course time intensity remarkable affect fireside crony accord take pipe lip stare open mouth stranger likewise sturdy landlord large pair dull fish-like eye little man hazard remark moon parish-clerk bell-ringer chigwell village hard little black shiny eye bead little man wear knee rusty black breech rusty black coat long flap waistcoat little queer button eye twinkle glisten light fire shine too bright shoe-buckles seem eye head foot gaze unknown customer wonder man grow restless such inspection say eye belong short tom cobb general chandler post-office keeper long phil park ranger infect example companion regard flapped hat less attentively stranger become restless perhaps expose raking fire eye perhaps nature previous meditation most probably latter cause change position look hastily start find object such keen regard dart angry suspicious glance fireside group effect immediately divert eye chimney john willet find catch fact already observe very ready nature remain stare guest particularly awkward disconcerted manner say stranger much long speech think give order say landlord pause two three minute consideration stranger take hat disclose hard feature man sixty thereabouts much weatherbeaten worn time naturally harsh expression improve dark handkerchief bind tightly head serve purpose wig shade forehead hide eyebrow intend conceal divert attention deep gash now heal ugly seam first inflict must lay bare cheekbone object indifferently attained could scarcely fail note glance complexion cadaverous hue grizzly jagged beard three week date such figure very meanly poorly clothe now rise seat stalk room sit corner chimney politeness fear little clerk very readily assign highwayman whisper tom cobb park ranger suppose highwayman n't dress handsomer reply parkes s good business think tom highwayman n't need use shabby take word meanwhile subject speculation honour house call drink promptly supply landlord s son joe broad-shouldered strap young fellow twenty please father still consider little boy treat accordingly stretch hand warm blaze fire man turn head company run eye sharply say voice suit appearance house stand mile here public-house say landlord usual deliberation public-house father exclaim joe s public-house mile maypole mean great house warren naturally course old red brick house sir stand own ground aye say stranger fifteen twenty year stand park five time broad rich property bit bit changed hand dwindle more s pity pursue young man maybe reply question relate owner n't care know can see heir-apparent maypole press finger lip glance young gentleman already notice change attitude house first mention reply low tone owner s name haredale mr geoffrey haredale again glance same direction worthy gentleman too hem pay little regard admonitory cough significant gesture precede stranger pursue question turn way come here take footpath cross ground young lady see enter carriage daughter know honest man reply joe contrive course arrangement hearth advance close questioner pluck sleeve n't see young lady know whew s wind again rain night rough weather indeed observe strange man re use say joe catch seem promise diversion subject pretty return young lady mr haredale daughter say young fellow fretfully s single gentleman s quiet ca n't man n't see talk relish whispered remonstrance affect hear tormentor provokingly continue single man daughter now perhaps may daughter marry mean say joe add undertone approach again ll come presently know will mean harm return traveller boldly say none know ask few question stranger may unnaturally inmate remarkable house neighbourhood new aghast disturbed talk treason king george perhaps can tell sir say stranger greek latter observation address obvious cause joe willet s discomposure rise adjust riding-cloak preparatory sallying abroad briefly reply could give information young man beckon joe hand piece money payment reckoning hurry attend young willet take candle follow light house-door joe absent errand elder willet three companion continue smoke profound gravity deep silence eye fix huge copper boiler suspend fire time john willet slowly shake head thereupon friend slowly shake theirs man withdraw eye boiler alter solemn expression countenance slight degree length joe return very talkative conciliatory strong presentiment find fault such thing love say draw chair fire look sympathy set walk london way london nag lame ride here blessed afternoon comfortably litter stable minute give good hot supper good bed miss haredale masquerade town set heart see n't think could persuade beautiful m love least n't think s whole difference love say stranger reply joe ll never more love may very easily less silence sir cry father chap joe say long parkes such inconsiderate lad murmured tom cobb putting forward wring very nose own father s face exclaim parish-clerk metaphorically reason poor joe silence sir return father mean talk see people more two three time age sit still silent dream say word s proper time talk n't say joe rebelliously proper time sir retort father proper time s time sure muttered parkes nod gravely two nod likewise observe breath point proper time s time sir repeat john willet age never talk never want talk listen improve s d find father tough customer argeyment joe anybody try tackle say parkes matter phil observed mr willet blow long thin spiral cloud smoke corner mouth stare abstractedly float matter phil argeyment gift natur natur gift man power argeyment man right make good em right stand false delicacy deny gifted turning natur flouting slighting precious casket proving s self swine n't worth scatter pearl landlord pausing here very long time mr parkes naturally conclude bring discourse end turn young man austerity exclaim hear father say joe would n't much tackle argeyment m think sir say john willet turn eye ceiling face interrupter utter monosyllable capital apprise put oar vulgar say unbecoming irreverent haste sir natur fix gift argeyment own glory same sir tough customer way right sir toughness prove sir room many many time think know n't know add john put pipe mouth again much good n't proud tell general murmur three crony general shake head copper boiler assure john willet good experience power need further evidence assure superiority john smoke little more dignity survey silence s very fine talk mutter joe fidget chair diver uneasy gesture mean tell m never open lip silence sir roar father never opinion s wanted give re speak speak opinion s wanted re speak n't give opinion n't speak world s undergo nice alteration time certainly belief n't boy leave n't such thing boy s now male baby man boy blessed majesty king george second s very true observation always young prince say parish-clerk representative church state company hold bind nicest loyalty s godly righteous boy age boy behave boy young prince must boy can did hear tell mermaid sir say mr willet certainly reply clerk very good say mr willet according constitution mermaid much mermaid woman must fish accord constitution young prince much young prince actually angel must godly righteous s become godly righteous young prince age boy must boy can possibility else elucidation knotty point receive such mark approval put john willet good humour content repeat son command silence address stranger say ask question grown-up person gentleman d satisfaction would n't waste breath miss haredale mr geoffrey haredale s niece is father alive say man carelessly rejoin landlord alive dead dead cry dead common sort way say landlord crony nod mr parkes remark undertone shake head meanwhile say let man contradict wo n't believe john willet amazing force to-night fit tackle chief justice stranger suffer short pause elapse ask abruptly mean more think friend return john willet perhaps s more meaning word suspect perhaps say strange man gruffly devil speak such mystery tell first man alive dead s dead common sort way mean great deal more think tell truth may easily can make mean mean ask again return landlord little bring dignity stranger s surliness is maypole story time four-and-twenty year story solomon daisy s story belong house nobody solomon daisy tell roof shall s more man glance parish-clerk air consciousness importance plainly betoken person refer observe take pipe lip very long whiff keep alight evidently tell story further solicitation gather large coat shrink further lose gloom spacious chimney-corner flame struggle great faggot weight crush time shoot upward strong sudden glare illumine figure moment seem cast deep obscurity flickering light make old room heavy timber panelled wall look build polished ebony wind roar howl now rattle latch creak hinge stout oaken door now drive casement would beat light circumstance auspicious solomon daisy begin tale mr reuben haredale mr geoffrey s elder brother here come dead stop make long pause even john willet grow impatient ask proceed cobb say solomon daisy drop voice appeal post-office keeper day month nineteenth march say clerk bend forward nineteenth march s very strange low voice acquiesce solomon mr reuben haredale mr geoffrey s elder brother twenty-two year owner warren joe say remember joe boy ca n't often hear say much large good place much more valuable property now lady lately dead leave child miss haredale inquire scarcely year old speaker address man show much curiosity same family make pause here expect exclamation surprise encouragement latter make remark give indication hear interested say solomon turn old companion nose brightly illuminate deep red glow bowl pipe assure long experience attention resolve show sense such indecent behaviour mr haredale say solomon turn strange man left place lady die feel lonely london stop month find place lonely suppose always hear say suddenly come again little girl warren bring day two woman servant steward gardener mr daisy stop take whiff pipe proceed first snuffling tone occasion keen enjoyment tobacco strong pull pipe increase distinctness bring two woman servant steward gardener rest stop london follow day happen night old gentleman live chigwell row long poorly deceased order come twelve o'clock night toll passing-bell movement little group listener sufficiently indicative strong repugnance would feel turn such time such errand clerk feel understand pursue theme accordingly dreary thing especially grave-digger lay bed long working damp soil sit take dinner cold tombstone consequently obligation alone too late hope get companion n't unprepared old gentleman often make request bell toll soon possible breath body expect day put good face could muffle mortal cold start light lantern hand key church point narrative dress strange man rustle turn hear more distinctly slightly point shoulder solomon elevate eyebrow nod silent inquiry joe case joe shade eye hand peer corner could make shake head just such night blow hurricane rain heavily very dark often think now dark see may fancy house close shut folk door perhaps man know dark really get church chain door keep ajar tell truth n't shut alone put lantern stone seat little corner bell-rope sit trim candle sit trim candle could persuade get again work n't know think ghost story hear even hear boy school forget long n't come mind crowding recollect story village certain night year might very night know dead people come ground sit head own grave morning make think many people know bury church-door churchyard gate dreadful thing would pass know again earthy know niche arch church child still could n't persuade natural shadow see pavement feel sure ugly figure hide em peep think way begin think old gentleman just dead could swear look dark chancel see usual place wrap shroud shiver feel cold time sit listen listen hardly dare breathe length start take bell-rope hand minute rang bell hardly touch rope hear ringing bell deep bell too plainly instant even wind carry sound hear listen long time ring more hear corpse candle last persuade must corpse bell tolling midnight dead toll bell long n't know run home bed fast could touch ground early morning restless night tell story neighbour serious make light n't think anybody believe real morning mr reuben haredale find murder bedchamber hand piece cord attach alarm-bell roof hang room cut asunder doubt murderer seize bell hear bureau find open cash-box mr haredale bring day suppose contain large sum money steward gardener miss suspect long time never find hunt wide enough might look poor mr rudge steward body scarcely recognise clothes watch ring wear find month bottom piece water ground deep gash breast stab knife partly dress people agree sit reading own room many trace blood suddenly fall kill master everybody now know gardener must murderer never hear day will mark word crime commit day two-and-twenty year nineteenth march thousand seven hundred fifty-three nineteenth march year matter know sure always strange way bring subject day nineteenth march year sooner later man will discover chapter strange story say man cause narration stranger still come predict question unexpected nettled solomon daisy little dint relate story very often ornament accord village report few flourish suggest various hearer time time come degree tell great effect is climax accustom is repeat s sir enough too think think too horse young man hack hire roadside post house must carry london to-night to-night say joe to-night return stare tavern would seem house call gape idler neighbourhood remark evidently reference scrutiny undergone mention foregoing chapter eye john willet friend divert marvellous rapidity copper boiler again joe mettlesome fellow return stranger s angry glance steady look rejoin very bold thing wonder to-night surely ask such harmless question inn good weather think might n't know way seem strange part way repeat irritably know ll humph ll find reply man wave hand turn heel landlord take reckoning here john willet desire point seldom slow particular give change test goodness piece coin proffer application tooth tongue test doubtful case long series test terminate rejection guest wrap garment shelter effectually could rough weather word sign farewell betook stableyard here joe leave room conclusion short dialogue protect horse rain shelter old penthouse roof s pretty much opinion say joe pat horse neck ll wager stopping here to-night would please good would please different opinion more way here short reply think come feel spur poor beast stranger adjust coat-collar face make answer ll know again see say mark young fellow s earnest gaze spring saddle man s worth know master travel road n't know mount jade horse leave good quarter such night sharp eye sharp tongue find hope nature last grow rusty sometimes want using use first less too keep sharpness sweetheart boy say man say shake hand bridle strike roughly head butt end whip gallop dash mud darkness headlong speed few badly mount horseman would care venture even thoroughly acquaint country know way ride attend step great hazard danger road even twelve mile london time ill pave seldom repair very badly make way rider traverse plough wheel heavy waggon render rotten frost thaw precede winter possibly many winter great hole gap wear soil now fill water late rain easily distinguishable even day plunge might bring surer-footed horse poor beast now urge forward utmost extent power sharp flint stone roll hoof continually rider could scarcely see animal s head side own arm would extend time too road neighbourhood metropolis infest footpad highwayman night evil-disposed person class might pursue unlawful call little fear detection still traveller dash forward same reckless pace alike dirt wet fly head profound darkness night probability encounter desperate character abroad turn angle even deviation direct course might least expect could possibly see close guide bridle unerring hand keep middle road thus speed onward raise stirrup lean body forward touch horse s neck flourish heavy whip head fervour madman time element unusual commotion bent dare enterprise agitate great thought good evil feel mysterious sympathy tumult nature rouse corresponding violence midst thunder lightning storm many tremendous deed commit man self-possessed give sudden loose passion could longer control demon wrath despair strive emulate ride whirlwind direct storm man lash madness roar wind boil water become time wild merciless element traveller possess thought fury night heat stimulate quicker current merely impel strong motive reach journey s end sweep more hunted phantom man check pace arrive cross road lead long route place whence lately start bear suddenly vehicle come effort avoid well-nigh pull horse haunch narrowly escape throw yoho cry voice man s friend reply traveller friend repeat voice call friend ride abuse heaven s gift shape horseflesh endanger own neck might great matter neck people lantern see say traveller dismounting lend moment wound horse think shaft wheel wounded cry n't kill s fault mean gallop king s highway give light return traveller snatch hand n't ask idle question man mood talk say mood talk perhaps mood lighting say voice hows'ever s poor horse s damage welcome light event s crusty traveller return answer speech hold light panting reek beast examine limb carcass meanwhile man sit very composedly vehicle kind chaise depository large bag tool watch proceeding careful eye looker-on red-faced sturdy yeoman double chin voice husky good living good sleeping good humour good health past prime life father time always hard parent tarry none child often lay hand lightly use make old man woman inexorably enough leave heart spirit young full vigour such people grey head impression old fellow s hand give blessing wrinkle notch quiet calendar well-spent life person traveller abruptly encounter kind bluff hale hearty green old age peace evidently dispose world muffle diver coat handkerchief pass crown tie convenient crease double chin secure three-cornered hat bob-wig blow head disguise plump comfortable figure certain dirty finger-mark face give odd comical expression natural good humour shone undiminished lustre hurt say traveller length raise head lantern find last rejoin old man eye see more light would n't change mean mean could tell n't hurt five minute give light friend ride forward gentler pace good night hand lantern man necessarily cast ray full speaker s face eye meet instant suddenly drop crush foot did never see locksmith start come ghost cry old man chaise add hastily thrust hand tool basket draw hammer scheme rob know road friend travel carry few shilling crown s worth tell plainly save trouble s get pretty stout arm consider year tool mayhap long acquaintance can use pretty briskly shall own way promise play game word stand defensive take gabriel varden reply return locksmith know name seem let know gain information confidence inscription cart tell town reply traveller good eye horse say varden descend nimbly chaise let see face locksmith alight traveller regain saddle now confront old man move horse move chafing tighten rein keep close let see face say stand masquerade trick say locksmith tale club to-morrow gabriel varden frighten surly voice dark night stand let see face find further resistance would involve personal struggle antagonist mean despise traveller throw coat stoop look steadily locksmith perhaps two man more powerfully contrast never oppose face face ruddy feature locksmith set heighten excessive paleness man horseback look bloodless ghost moisture hard ride bring skin hang dark heavy drop dew agony death countenance old locksmith light smile expect detect unpromising stranger latent roguery eye lip reveal familiar person arch disguise spoil jest face sullen fierce shrink too man stand bay firmly close jaw puckered mouth more certain stealthy motion hand breast seem announce desperate purpose very foreign act child s play thus regard time silence humph say scan feature n't know n't desire return muffle n't say gabriel plain friend n't carry countenance letter recommendation s wish say traveller humour avoid say locksmith bluntly think ll humour will cost rejoin traveller proof lie heart never such peril life few moment five minute breathe last will death to-night aye say sturdy locksmith aye violent death hand mine reply traveller put spur horse ride first plashing heavily mire smart trot gradually increase speed last sound horse s hoof die wind again hurry same furious gallop pace locksmith first encounter gabriel varden remain standing road broken lantern hand listen stupefied silence sound reach ear moaning wind fast-falling rain strike two smart blow breast way rouse break exclamation surprise name wonder can fellow madman highwayman cut-throat scour fast d see most danger never death to-night hope may score year come ll content farther star pretty brag stout man pooh pooh gabriel resume seat look wistfully road traveller come murmur whisper maypole two mile maypole come road warren long day s work lock bell purpose come maypole break promise martha look s resolution would dangerous london light s four mile good mile halfway-house very place need light most two mile maypole tell martha would n't say would n't n't s resolution repeat two last word very often compensate little resolution show pique great resolution show gabriel varden quietly turn determine get light maypole take light get maypole joe respond well-known hail come run horse s head leave door open disclose delicious perspective warmth brightness ruddy gleam fire stream old red curtain common room seem bring part pleasant hum voice fragrant odour steam grog rare tobacco steeped cheerful glow shadow flit curtain show rise snug seat make room snug corner know corner honest locksmith broad glare suddenly stream bespeak goodness crackle log brilliant train spark doubtless moment whirl chimney honour come superadded enticement steal distant kitchen gentle sound fry musical clatter plate dish savoury smell make even boisterous wind perfume gabriel feel firmness ooze rapidly try look stoically tavern feature would relax look fondness turn head way cold black country seem frown drive refuge hospitable arm merciful man joe say locksmith is merciful beast ll get little natural get unnatural seem sober man plod wearily miry road encounter rude buffet wind pelting rain clean floor cover crisp white sand swept hearth blazing fire table decorate white cloth bright pewter flagon tempting preparation well-cooked meal thing company dispose make most ready hand entreat enjoyment chapter such locksmith s thought first seat snug corner slowly recover pleasant defect vision pleasant occasion wind blow eye make matter sound policy duty take refuge weather tempt same reason aggravate slight cough declare feel poorly such still thought more full hour supper still sit shine jovial face same warm nook listen cricket-like chirrup little solomon daisy bear unimportant slightly respect part social gossip maypole fire wish may honest man s say solomon wind variety speculation relative stranger concern gabriel compare note company raise grave discussion wish may honest man suppose n't observe locksmith n't say joe cried gabriel strike whip coward mount afoot pleased turn think may joe good mr varden may shake head father say good will say good would say good hundred time would bring drub deserve hold tongue sir say john willet wo n't father s venture see treat child put fool pluck heart fling fellow think may think too n't grain spirit s mistake ll show ll show long does boy know s say cry astonished john willet father return joe know say mean good hear can bear can bear contempt treat way bring day look young man age liberty will right speak oblige sit mumchance order laughing-stock young old bye-word chigwell say s fair say now wait dead get money say long shall drive break such bound wo n't ll blame own self john willet amaze exasperation boldness hopeful son sit bewilder stare ludicrous manner boiler endeavour quite ineffectually collect tardy thought invent answer guest scarcely less disturbed equally loss length variety muttered half-expressed condolence piece advice rise depart same time slightly muddle liquor honest locksmith alone address few word coherent sensible advice party urge john willet remember joe nearly arrive man s estate rule too tight hand exhort joe bear father s caprice endeavour turn temperate remonstrance ill-timed rebellion advice receive such advice usually john willet make much impression sign door joe take good part avow more obliged could express politely intimate intention take own course uninfluenced anybody always very good friend mr varden say stand porch locksmith equip journey home take very kind say time s nearly come maypole must part company roving stone gather moss joe say gabriel milestone much reply joe m little good here see much world would joe pursue locksmith stroke chin reflectively could could see must trust chance mr varden bad thing trust joe n't always tell girl talk husband never trust chance make sure good man true chance will make break fidget joe harness hope say joe finding very engross way strap buckle miss dolly quite hearty thankye look pretty enough good too s always sir thank god hope say joe hesitation wo n't tell story beat boy d make event meet man again settle account ll good story tell return gabriel know here m likely come anybody else would care s true enough say young fellow sigh quite forgot s true say raise face very red doubt exertion strap buckle aforesaid give rein old man time take seat sigh again bid good night good night cried gabriel now think good just speaking n't rash s good fellow interest would n't cast good night return cheery farewell cordial goodwill joe willet linger sound wheel cease vibrate ear shake head mournfully re-enter house gabriel varden way london thinking great many thing most flaming term relate adventure account satisfactorily mrs varden visit maypole certain solemn covenant lady think begets think drowsiness occasionally more locksmith thought more sleepy become man may very sober least firmly set leg neutral ground lie confines perfect sobriety slight tipsiness feel strong tendency mingle present circumstance manner connection confound consideration person thing time place jumble disjointed thought kind mental kaleidoscope produce combination unexpected transitory gabriel varden s state nod dog sleep leave horse pursue road acquaint get ground unconsciously draw home rouse horse stop turnpike gate open cry lusty good night toll-keeper awake dream pick lock stomach great mogul even wake mix turnpike man mother-in-law dead twenty year surprising soon relapse jog heavily quite insensible progress now approach great city lie outstretched dark shadow ground redden sluggish air deep dull light tell labyrinth public way shop swarm busy people approach halo begin fade cause produce slowly develop long line poorly light street might faintly trace here light spot lamp cluster square market great building time grow more distinct lamp visible slight yellow speck seem rapidly snuff intervene obstacle hide sight sound arise striking church clock distant bark dog hum traffic street outline might trace tall steeple loom air pile unequal roof oppress chimney noise swell loud sound form grow more distinct numerous still london visible darkness own faint light heaven hand locksmith unconscious vicinity still jog sleeping waking loud cry great distance ahead rouse start moment two look man transport strange country sleep soon recognise familiar object rub eye lazily might relapse again cry repeat twice thrice many time time possible increase vehemence thoroughly arouse gabriel bold man easily daunt make straight spot urge stout little horse life death matter indeed look sufficiently serious come place whence cry proceed descry figure man extend apparently lifeless state pathway hover person torch hand wave air wild impatience redouble meanwhile cry help bring locksmith spot s here say old man alight s barnaby bearer torch shake long loose hair eye thrust face eagerly locksmith fix look tell history know barnaby say varden nod twice score time fantastic exaggeration would keep head motion hour locksmith hold finger fix eye sternly cause desist point body inquiring look s blood say barnaby shudder make sick come demand varden steel steel steel reply fiercely imitate hand thrust sword is rob say locksmith barnaby catch arm nodded point city oh say old man bend body look speak barnaby s pale face strangely light intellect robber make way never mind just now hold torch way little farther now stand quiet try see harm word apply close examination prostrate form barnaby hold torch direct look silence fascinate interest curiosity repel strong secret horror convulse nerve stand moment shrink bend forward face figure full strong glare link distinctly reveal broad day three-and-twenty year old spare fair height strong make hair great profusion red hang disorder face shoulder give restless look expression quite unearthly enhance paleness complexion glassy lustre large protruding eye startle aspect feature good even plaintive wan haggard aspect absence soul more terrible living man dead unfortunate noble power want dress green clumsily trim here apparently own hand gaudy lace bright cloth most worn soiled poor good pair tawdry ruffle dangle wrist throat nearly bare ornament hat cluster peacock s feather limp broken now trail negligently girt side steel hilt old sword blade scabbard particoloured end riband poor glass toy complete ornamental portion attire fluttered confused disposition motley scrap form dress bespoke scarcely less degree eager unsettled manner disorder mind grotesque contrast set heighten more impressive wildness face barnaby say locksmith hasty careful inspection man dead wound side fainting-fit know know cried barnaby clap hand know repeat locksmith hush say barnaby lay finger lip to-day woo would n't light guinea never woo again eye would grow dim now bright see talk eye star come eye angel eye look here see good man hurt wink sparkle night now heaven help silly fellow murmur perplexed locksmith can know gentleman mother s house see can tell barnaby man help put chaise ll ride home ca n't touch cry idiot fall shudder strong spasm s bloody s nature know mutter locksmith s cruel ask must help barnaby good barnaby dear barnaby know gentleman sake life everybody s life love help raise lie cover wrap close n't let see smell hear word n't speak word n't ll see s cover now gently place carriage great ease barnaby strong active time occupy shiver head foot evidently experience ecstasy terror accomplished wounded man cover varden s own greatcoat take purpose proceed onward brisk pace barnaby gaily count star finger gabriel inwardly congratulate adventure now would silence mrs varden subject maypole night faith woman chapter venerable suburb suburb clerkenwell part confines charter house cool shady street few widely scatter disperse remain such old part metropolis tenement quietly vegetate ancient citizen long retire business doze infirmity course time tumble replace extravagant young heir flaunt stucco ornamental work vanity modern day quarter street description business present chapter lie time treat six-and-sixty year very large part london now existence even brain wildest speculator spring long row street connect highgate whitechapel assemblage palace swampy level little city open field part town now parcel street plentifully people wear different aspect garden many house tree pavement side air freshness breathe day would seek vain field nigh hand new river take winding course merry haymaking summer time nature remove hard get day busy trade clerkenwell work jeweller score pure place farm-house many modern londoner would readily believe lover walk great distance turn squalid court long lover age bear phrase thought street clean shady side way good housewife know sunlight damage cherished furniture choose shade intrusive glare stand house deal modest building very straight large tall bold-faced great stare window shy blink house conical roof peak garret window four small pane glass cock hat head elderly gentleman eye build brick lofty stone wood plaster plan dull wearisome regard regularity window match seem slight reference shop shop reference first floor shop usually resemblance shop stop short ceased people n't flight step walk easily level street dive three steep stair cellar floor pave stone brick cellar might window frame glaze great black wooden flap shutter nearly breast high ground turn day-time admit much cold air light very often more shop wainscoted parlour look first paved yard again little terrace garden raise foot stranger would suppose wainscoted parlour save door communication enter cut detach world indeed most stranger first entrance observe grow extremely thoughtful weigh ponder mind upper room approachable ladder never suspect two most unassuming unlikely door existence most ingenious mechanician earth must necessity suppose door closet open room small preparation much quarter inch passage two dark wind flight stair upward downward sole mean communication chamber portion house oddity neater more scrupulously tidy more punctiliously order house clerkenwell london england clean window whiter floor brighter stove more highly shine article furniture old mahogany more rubbing scrub burnish polish whole street put excellence attain cost trouble great expenditure voice neighbour frequently remind good lady house overlook assist put right cleaning day usually monday morning saturday night day inclusive lean door-post dwelling locksmith stand early morning meet wounded man gaze disconsolately great wooden emblem key paint vivid yellow resemble gold dangle house-front swing fro mournful creaking noise complain unlock sometimes look shoulder shop dark dingy numerous token trade blacken smoke little forge prentice work would difficult unused such espial distinguish various tool uncouth make shape great bunche rusty key fragment iron half-finished lock such thing garnish wall hang cluster ceiling long patient contemplation golden key many such backward glance gabriel step road steal look upper window chance throw open moment roguish face meet face light lovely pair sparkle eye locksmith look face pretty laugh girl dimpled fresh healthful very impersonation good-humour bloom beauty hush whisper bend forward point archly window mother still asleep still dear return locksmith same tone talk asleep night little more hour m very thankful sleep s blessing doubt last few word mutter cruel keep late morning never tell send word say girl dolly dolly return locksmith shake head smiling cruel run upstairs bed come breakfast madcap come lightly ll wake mother must tire sure keep latter word return daughter s nod pass workshop smile awaken still beam face just catch sight prentice s brown paper cap duck avoid observation shrink window former place wearer sooner reach begin hammer lustily listening again simon say gabriel s bad name wonder expect girl say always catch listen speak never time bad habit sim sneaking underhanded way may hammer wo n't beat work time s say shake head gravely re-enter workshop confront subject remark s enough just now say locksmith need n't make more confounded clatter breakfast s ready sir say sim look amazing politeness peculiar little bow cut short neck shall attend immediately suppose mutter gabriel s prentice s garland prentice s delight prentice s warbler prentice s guide gallows such improving textbook now s beautify here s precious locksmith quite unconscious master look dark corner parlour door sim throw paper cap sprang seat two extraordinary step skate minuet dancing bound wash place end shop remove face hand trace previous work practise same step time utmost gravity draw concealed place little scrap looking-glass assistance arrange hair ascertain exact state little carbuncle nose now complete toilet place fragment mirror low bench look shoulder much leg could reflect small compass great possible complacency satisfaction sim call locksmith s family mr simon tappertit call require man style door holiday sunday old-fashioned thin-faced sleek-haired sharp-nosed small-eyed little fellow very little more five foot high thoroughly convince own mind middle size tall fact figure enough form somewhat lean entertain high admiration leg knee-breeches perfect curiosity littleness enrapture degree amount enthusiasm also majestic shadowy idea never quite fathom intimate friend concern power eye indeed know boast could utterly quell subdue haughty beauty simple process term eyeing must add faculty power claim same gift vanquish heave dumb animal even rabid state furnish evidence could deem quite satisfactory conclusive may infer premise small body mr tappertit lock ambitious aspire soul certain liquor confine cask too cramp dimension will ferment fret chafe imprisonment spiritual essence soul mr tappertit would sometimes fume precious cask body great foam froth splutter would force vent carry custom remark reference occasion soul get head novel kind intoxication many scrape mishap befall frequently conceal small difficulty worthy master sim tappertit fancy before-mentioned soul feast regale fancy liver prometheus grow feed mighty notion order hear servant-maid openly express regret prentices longer carry club wherewith mace citizen strong expression likewise report say former time stigma cast body execution george barnwell basely submit demand legislature temperately first appeal arm necessary deal wisdom might think fit thought always lead consider glorious engine prentices might become master spirit head would darkly terror hearer hint certain reckless fellow know certain lion heart ready become captain afoot would make lord mayor tremble throne respect dress personal decoration sim tappertit less adventurous enterprising character see dispute pull ruffle fine quality corner street sunday night put carefully pocket return home quite notorious great holiday occasion habit exchange plain steel knee-buckles pair glittering paste cover friendly post plant most conveniently same spot add year just twenty look much old conceit least two hundred objection jest touch admiration master s daughter even call certain obscure tavern pledge lady honour love toast many wink leer fair creature christian name say begin d much know sim tappertit time follow locksmith breakfast necessary know make acquaintance substantial meal ordinary tea equipage board creak weight jolly beef ham first magnitude sundry tower buttered yorkshire cake pile slice slice most alluring order also goodly jug well-browned clay fashion form old gentleman mean locksmith bald head fine white froth answer wig indicative dispute sparkle home-brewed ale fair home-brewed yorkshire cake ham beef eat drink earth air water can supply sit preside locksmith s rosy daughter dark eye even beef grow insignificant malt become father never kiss daughter young man s too much bound human endurance think sim tappertit gabriel draw rosy lip lip sim s reach day day respect master wish yorkshire cake might choke father say locksmith s daughter salute take seat table hear last night true dear true gospel doll young mr chester rob lie wound road come ay mr edward barnaby call help might happen road s lonely hour late night cold poor barnaby even less sensible usual surprise fright young gentleman might meet death very short time dread think cry daughter shudder know know return locksmith n't know could never see often hear speak take mrs rudge s sooner see truth come miss emma father news reach enlarge sure will distract lookye again man suffer good-natured say locksmith miss emma uncle masquerade carlisle house people warren tell sorely will blockhead father mrs rudge lay head ought abed make interest friend doorkeeper slip mask domino mix masquer cry girl put fair arm neck give most enthusiastic kiss repeat gabriel affect grumble evidently delight part take praise very mother say mingle crowd prettily worried badger warrant people squeak n't know ve find kind nonsense ear might wander now little room young lady take mask account place very warm sit alone say daughter hastily reply locksmith sooner whisper matter softly doll nearly much art could use give kind scream faint happen ask daughter mask come flock general noise hubbub think luck get clear s rejoin locksmith happen reach home may guess n't hear s poor heart never rejoices put toby way dear toby brown jug previous mention make apply lip worthy old gentleman s benevolent forehead locksmith time ravage eatable keep long same time raise vessel slowly air length toby stand head nose smack lip set table again fond reluctance sim tappertit take share conversation part address want such silent manifestation astonishment deem most compatible favourable display eye regard pause now ensue particularly advantageous opportunity great execution locksmith s daughter doubt look mute admiration begin screw twist face especially feature such extraordinary hideous unparalleled contortion gabriel happen look stricken amazement devil s matter lad cry locksmith is choke demand sim disdain return master mean make horrible face breakfast faces matter taste sir say mr tappertit discomfit less see locksmith s daughter smiling sim rejoin gabriel laugh heartily n't fool d see sense young fellow add turn daughter are always commit folly quarrel joe willet old john last night ca n't say joe much fault ll miss morning will wild-goose errand seek fortune s matter doll make face now girl bad boy bit s tea say dolly turn alternately very red very white doubt effect slight scald very hot mr tappertit look immensely big quartern loaf table breathe hard is return locksmith put more milk sorry joe likely young fellow gain time see ll start ll find indeed tell much indeed cried dolly faint voice in-deed is tea tickle throat still dear say locksmith daughter could make answer take troublesome cough such very unpleasant cough leave tear start bright eye good-natured locksmith still pat apply such gentle restorative message arrive mrs varden make know might concern feel too much indisposed rise great agitation anxiety previous night desire immediately accommodate little black teapot strong mixed tea couple buttered toast middling-sized dish beef ham cut thin protestant manual two volume post octavo lady remote age flourish globe mrs varden most devout most ill-tempered husband unusual variance protestant manual high feather know experience request portend triumvirate break dolly see order execute despatch gabriel out-of-door work little chaise sim daily duty workshop retreat carry big look loaf remain indeed big look increase immensely tie apron become quite gigantic several time walk folded arm long stride could take kick great many small article way lip begin curl length gloomy derision come feature smile utter meanwhile supreme contempt monosyllable joe eye talk fellow say course reason confuse joe walk again much quick possible long stride sometimes stop take glance leg sometimes jerk cast joe course quarter hour again assume paper cap try work could ll to-day say mr tappertit dash again grind ll grind tool grinding will suit present humour joe whirr-r-r-r grindstone soon motion spark fly shower occupation heated spirit whirr-r-r-r-r-r-r will come say mr tappertit pause triumph wipe heated face sleeve will come hope may n't human gore whirr-r-r-r-r-r-r-r chapter soon business day locksmith sally forth alone visit wounded gentleman ascertain progress recovery house leave by-street southwark london bridge thither hie speed bent return little delay might get bed betimes evening boisterous scarcely good previous night easy stout man gabriel keep leg street corner make head high wind often fairly get good drive pace defiance energy force take shelter arch doorway fury gust spend occasionally hat wig come spinning trundle past mad thing more serious spectacle fall tile slate mass brick mortar fragment stone-coping rattling pavement hand splitting fragment increase pleasure journey make way less dreary try night man walk say locksmith knock softly widow s door d old john s chimney-corner faith s demand woman s voice being answer add hasty word welcome door quickly open forty perhaps two three year old cheerful aspect face pretty bear trace affliction care old date time smooth bestow casual glance barnaby might know mother strong resemblance face wildness vacancy hers patient composure long effort quiet resignation thing face very strange startling could look most cheerful mood feeling extraordinary capacity express terror surface feature linger could take eye mouth line cheek say would always lurk dimly see never absent moment faint pale shadow look instant intense most unutterable horror could give birth indistinct feeble suggest look must fix mind existence dream more faintly image want force purpose darkened intellect same stamp son seen picture must legend would haunt look canvas know maypole story could remember widow husband s master s murder understand recollect change come could call mind son bear very day deed know bear wrist seem smear blood wash god save neighbour say locksmith follow air old friend little parlour cheerful fire burn answer smile kind heart bring here again will keep home know old friend serve comfort doors tut tut return locksmith rub hand warm woman such talker patient neighbour sleep now very restless daylight hour toss tumble sadly fever leave doctor say will soon mend must remove to-morrow visitor to-day humph say gabriel slyly old mr chester here send many minute knock lady say gabriel elevate eyebrow look disappointed letter reply widow come s good reply locksmith bearer barnaby course barnaby s jewel say varden come ease think much wiser would make poor hand wandering again hope thank heaven bed night know foot day quite tire neighbour could see oftener could tame terrible restlessness good time say locksmith kindly good time n't down-hearted mind grow wiser day widow shake head know locksmith seek cheer speak conviction own glad hear even praise poor benighted son will cute man resume locksmith take care grow old foolish barnaby n't put blush s friend add look table floor sharpest cunning sharp cunning s barnaby s room rejoin widow faint smile s know blade say varden shake head sorry talk secret oh s deep customer ve doubt can read write cast account choose tap door return widow street think hark again t knock softly shutter can speak low tone invalid lie overhead wall ceiling thin poorly build sound voice might disturb slumber party could stand close shutter hear speak see light chink find quiet might persuade person thief ruffian maybe say locksmith give light return hastily such visitor never come poor dwelling stay here re call bad would alone say locksmith unwillingly relinquish candle catch table n't know wish strong rejoin again detain beg gabriel look great surprise see usually mild quiet thus agitate little cause leave room close door stand moment hesitating hand lock short interval knock come again voice close window voice locksmith seem recollect disagreeable association whisper make haste word uttered low distinct voice find way readily sleeper ear wake fright moment startle even locksmith involuntarily draw window listen wind rumbling chimney make difficult hear pass could tell door open tread man creaking board moment s silence break suppressed shriek groan cry help might three word god uttered voice chill hear rush instant last dreadful look very seem know never see face stand freeze ground gaze start eye livid cheek feature fix ghastly man encounter dark last night eye meet locksmith flash instant breath polished glass locksmith skirt stream garment grasp arm tightly clutch widow flung ground way way cry way turn turn way see now rejoin locksmith point shadow passing light let come come exclaim woman clasp touch life charge come carry life own come mean cry locksmith matter mean n't ask n't speak n't think follow check stop come old man look wonder writhe cling borne passion suffer drag house chain double-locked door fasten bolt bar heat fury maniac draw room turn again stony look horror sink chair cover face shudder hand death chapter measure astonish strange occurrence pass much violence rapidity locksmith gaze shudder figure chair stupefy would gaze much longer tongue loosen compassion humanity ill say gabriel let call neighbour world rejoin motion trembling hand hold face avert enough see nay more enough less say gabriel return ask question entreat neighbour say locksmith pause is fair reasonable just know long seek advice matter girl strong mind staunch heart need reply grow old year care perhaps too much trial make weak use speak can see see hold peace return locksmith man come make change silent hold chair save fall ground take licence old acquaintance mary say locksmith warm regard maybe try prove could ill-favoured man ghost see black night bad weather know haunt house whisper chink crevice durst much speak aloud say haunt house return widow faintly shadow light darkness noonday midnight now last come body would n't body return locksmith irritation leave arm leg liberty riddle answer rise speak must remain dare say more dare repeat wonder locksmith press reply sick faint faculty life seem dead touch gabriel step forward render assistance fall make hasty exclamation regard silent wonder let way alone say low voice let hand honest man touch mine to-night totter door turn add strong effort secret necessity trust true man good kind keep noise hear make excuse say really see never let word look recall circumstance trust mind trust much trust never can conceive cast eye instant withdraw leave alone gabriel know think stand stare door countenance full surprise dismay more ponder pass less able give favourable interpretation find widow woman life many year suppose solitude retirement quiet suffering character gain good opinion respect know find link mysteriously ill-omened man alarm appearance favour escape discovery pain much startle reliance secrecy tacit acquiescence increase distress mind speak boldly persist question detain rise leave room make kind protest silently compromise feel would more ease let say secret trust say gabriel put wig side scratch head great ease look ruefully fire more readiness old john n't say firmly right such secret demand tell mean stand gape old moon-calf s weakness can obstinate enough man need woman may twist finger pleasure take wig outright make reflection warm handkerchief fire begin rub polish bald head glisten again say locksmith soften soothing process stop smile may drunken brawler try make way house would alarm quiet soul here vexation come man come influence come favour get more come say sudden fright more s sad thing minute reason mistrust person know long old sweetheart bargain else can mind barnaby ay cry look nodding sure enough s barnaby guess shadow say locksmith oho cried barnaby glance shoulder s merry fellow shadow keep close silly such prank such walk such run such gambol grass sometimes ll tall church steeple sometimes big dwarf now now anon ll steal side stop stop think ca n't see eye sharp enough oh s merry fellow tell silly too think ask gabriel never tire mock day long n't come upstairs want stay s shadow come re wise man tell barnaby suppose return locksmith reply shake head guess again gone walking maybe change shadow woman idiot whisper ear fall look triumph shadow s always s sport think barnaby say locksmith grave look come hither lad know want say know reply keep m cunning m silent say much ready speak catch light wave wild laugh head softly gently say locksmith exert influence keep calm quiet think asleep asleep rejoin widely-opened eye great face come close face mile low place creep would high church fall strange creature crowd neck heel sit bed s sleep dreams barnaby dream say locksmith dreams echo softly draw close dream reply locksmith dream say barnaby pass arm varden s peer close face answer whisper dream just now shape man follow come softly would n't let always hide crouch cat dark corner wait pass creep come softly did see run many time know never see run dream still come creep worry run faster leap spring bed window street wait come street barnaby say varden imagine trace connection vision actually occur barnaby look face muttered incoherently wave light head again laugh draw locksmith s arm more tightly own lead stair silence enter homely bedchamber garnish scanty way chair spindle-shanks bespeak age furniture very little worth clean neatly keep recline easy-chair fire pale weak waste blood edward chester young gentleman first quit maypole previous night extend hand locksmith welcome preserver friend say more sir say more say gabriel hope would least much man such strait most sir certain young lady add hesitation has many kind turn naturally feel hope give offence say sir young man smile shake head same time move chair pain s great matter say answer locksmith s sympathising look mere uneasiness arise least much cooped here slight wound loss blood seat mr varden may make bold mr edward lean chair return locksmith accommodate action speech bend ll stand here convenience speak low barnaby quiet humour to-night such time talk never good glance subject remark take seat side fire smile vacantly make puzzle finger skein string pray tell sir say varden drop voice still lower exactly happen last night reason inquiring leave maypole alone walk homeward alone nearly reach place find hear gallop horse say locksmith indeed single rider soon overtake check horse inquire way london alert sir know many highwayman scour road direction say varden stick imprudently leave pistol holster-case landlord s son direct desire word pass lip ride furiously bent trample horse s hoof start slip fall find stab ugly bruise two purse find little enough pain now mr varden add shake locksmith hand saving extent gratitude know much say gabriel bend more look cautiously silent neighhour respect robber sir speak low please barnaby mean harm watch oftener know little would think s listen now require strong confidence locksmith s veracity lead belief sense faculty barnaby possess seem fix game exclusion thing young man s face express opinion gabriel repeat just say more earnestly glance barnaby again ask man night dark say edward attack sudden wrap muffle can hardly say seem n't mention name sir return locksmith follow look barnaby know see want know see remember say edward check horse hat blow catch replace head observe bind dark handkerchief stranger enter maypole see sit apart reason own rise leave room glanced shadow chimney hide sight robber two different person voice strangely most remarkably alike directly man address road recognise speech again fear very man here to-night think locksmith change colour dark history halloa cry hoarse voice ear halloa halloa halloa bow wow wow s matter here hal-loa speaker make locksmith start supernatural agent large raven perch top easy-chair unseen edward listen polite attention most extraordinary appearance comprehend word say point turn head office judge very last importance lose word look say varden divide admiration bird kind fear was such know imp oh s dreadful fellow raven head very much side bright eye shine diamond preserve thoughtful silence few second reply voice hoarse distant seem come thick feather mouth halloa halloa halloa s matter here keep spirit never say die bow wow wow m devil m devil m devil hurrah exult infernal character begin whistle more believe speak truth word say varden see look know say bird balance tiptoe move body sort grave dance rejoin m devil m devil m devil flap wing side burst laughter barnaby clap hand fairly roll ground ecstasy delight strange companion sir say locksmith shake head look bird wit strange indeed say edward hold forefinger raven acknowledgment attention make diva immediately iron bill is old mere boy sir reply locksmith hundred twenty thereabouts call barnaby man call echoed barnaby sit upright floor stare vacantly gabriel thrust hair face can make come call make will follow s master m man truth grip raven give short comfortable confidential kind croak most expressive croak seem say need n't let fellow secret understand s right make come cried barnaby point bird never sleep much wink time night may see eye dark room shine two spark night night too s broad awake talk think shall to-morrow shall shall steal hide bury make come ha ha ha second thought bird appear dispose come short survey ground few sidelong look ceiling everybody present turn flutter floor barnaby hop walk run pace very particular gentleman exceedingly tight boot try walk fast loose pebble step extended hand condescend hold arm s length give vent succession sound drawing eight ten dozen long cork again assert brimstone birth parentage great distinctness locksmith shake head perhaps doubt creature s really bird perhaps pity barnaby time arm roll ground raise eye poor fellow encounter mother enter room look silence quite white face even lip wholly subdue emotion wear usual quiet look varden fancy glance shrink eye busy wounded gentleman avoid good time bed say remove own home morrow already exceed time sit full hour act hint locksmith prepare take leave bye say edward shake hand look mrs rudge again noise hear voice midst inquire conversation drive memory locksmith look bit lip lean chair bent eye ground barnaby too listen mad drunken fellow sir varden length make answer look steadily widow speak mistake house try force entrance breathe more freely stand quite motionless locksmith say good night barnaby catch candle light stair take charge more haste earnestness slight occasion appear warrant stir raven follow satisfy right reach street-door stand bottom stair draw cork number tremble hand unfasten chain bolt turn key hand latch locksmith say low voice tell lie to-night sake mary sake bygone time old acquaintance would scorn own hope may harm lead none ca n't help suspicion force loth tell plainly leave mr edward here take care come hurt doubt safety roof glad leave soon now let moment hide face hand wept resist strong impulse evidently move reply open door wide sufficient passage body motion locksmith stand step chain lock raven furtherance precaution bark lusty house-dog league ill-looking figure might fall gibbet listen hide here barnaby first spot last night can always bear fair name guilty such crime secret say locksmith musing heaven forgive wrong send just thought poor temptation may great daily hear thing strange ay bark friend s wickedness raven s ll swear chapter mr varden lady commonly call uncertain temper phrase interpret signify temper tolerably certain make everybody more less uncomfortable thus generally happen people merry mrs varden dull people dull mrs varden dispose amazingly cheerful indeed worthy housewife such capricious nature attain high pitch genius macbeth respect ability wise amaze temperate furious loyal neutral instant would sometimes ring change backwards forward possible mood flight short quarter hour perform kind triple bob major peal instrument female belfry skilfulness rapidity execution astonished hear observe good lady want personal attraction plump buxom look fair daughter somewhat short stature uncertainty disposition strengthen increase temporal prosperity diver wise man matron friendly term locksmith family even assert tumble half-dozen world s ladder such breaking bank husband keep money little fall kind would making could hardly fail render most agreeable companion existence right wrong conjecture certain mind body will often fall pimpled ill-conditioned state mere excess comfort often successfully cure remedy very nauseous unpalatable mrs varden s chief aider abettor same time principal victim object wrath single domestic servant miss miggs call conformity prejudice society lop top poor hand-maiden such genteel excrescence miggs miggs tall young lady very much addict patten private life slender shrewish uncomfortable figure absolutely ill-looking sharp acid visage general principle abstract proposition miggs hold male sex utterly contemptible unworthy notice fickle false base sottish inclined perjury wholly undeserving particularly exasperate scandal say sim tappertit slight most accustom wish great emphasis whole race woman could die order man might bring know real value blessing set little store nay feeling order run high sometimes declare could good security fair number say ten thousand young virgin follow example would spite mankind hang drown stab poison joy past expression voice miggs greet locksmith knock own house shrill cry s girl return gabriel already sir say miggs open door look surprise just get nightcap sit mistress oh bad miggs say air uncommon candour concern parlour-door stand open gabriel very know ear design regard approving look pass master s come home mim cry miggs run parlour wrong mim right think would n't keep late two night run mim master s always considerate m glad mim account m little here miggs simper little sleepy ll own now mim say n't ask ai n't consequence mim course say locksmith most devoutly wish barnaby s raven miggs s ankle get bed thanking kindly sir return miggs could n't take rest peace fix thought prayer otherways know mistress comfortable bed night right ought hour re talkative mistress say varden pull greatcoat look askew taking hint sir cry miggs flushed face thank most kindly will make bold say give offence consideration mistress ask pardon content get trouble suffer here mrs varden countenance shroud large nightcap time intent protestant manual look acknowledge miggs s championship command hold tongue little bone miggs s throat neck develop spitefulness quite alarming reply mim will find now dear say locksmith take chair wife resume book rub knee hard make inquiry re very anxious know n't return mrs varden eye print day would n't die dear martha say gabriel mrs varden turn page again bottom line leaf quite sure last word reading appearance deep interest study dear martha say locksmith can say such thing know n't mean die serious matter martha n't constant attendance cried mr varden burst tear would n't doubt varden certainly would s much tell would hover vulture wait breath body might marry somebody else miggs groan sympathy little short groan check birth change cough seem say ca n't help s wring dreadful brutality monster master ll break heart day add mrs varden more resignation shall happy desire see dolly comfortably settle may settle soon cried miggs cough again poor gabriel twist wig silence long time say mildly has dolly bed master speak say mrs varden look sternly shoulder miss miggs wait dear speak suggest locksmith did hear miggs cry obdurate lady stamp foot ground begin despise now example cruel rebuke miggs tear always ready large small party short notice most reasonable term fall cry violently hold hand tight heart meanwhile less would prevent splitting small fragment mrs varden likewise possess faculty high perfection weep too miggs such effect miggs give time occasional sob seem threaten remote intention break again leave mistress possession field superiority thoroughly assert lady soon desist likewise fall quiet melancholy relief great fatiguing occurrence last night completely overpower locksmith nod chair would doubtless sleep night voice mrs varden pause five minute awake start say mrs v scold sort monotonous remonstrance spirit cheerful more usually dispose talkative comfortable way treat such spirit too mim hour cried miggs never see such company say mrs varden never interfere interrupt never question anybody come whole mind soul bent save can save labour house try martha urge locksmith endeavour look wakeful possible complain really come home wish desire happy indeed complain retort wife is chilling thing s husband sulking fall asleep directly come home freeze s warm-heartedness throw cold water fireside natural know matter much interested anybody can wish know happen tell begging pray natural very sorry martha say good-natured locksmith really afraid dispose talk pleasantly ll tell shall too glad dear varden return wife rise dignity dare say thank m child correct minute pet m little too old varden miggs carry light can cheerful miggs least miggs moment very depth compassionate despondency pass instantly lively state conceivable toss head glance locksmith bear mistress light now would think think varden shrug shoulder draw chair fire woman could pleasant agreeable can fault ll hard hers man wife too long doze again less pleasantly perhaps hearty temper eye close door lead upper stair partially open head appear sight hastily draw again wish murmur gabriel wake noise look room wish somebody would marry miggs s impossible wonder s madman alive would marry miggs such vast speculation fall doze again sleep fire quite burnt last rouse double-locked street-door accord custom put key pocket bed leave room darkness many minute head again appear sim tappertit enter bear hand little lamp devil business stop late muttered sim pass workshop set forge here s night already s good come cursed old rusty mechanical trade s piece ironmongery soul speak draw right hand right leg pocket small clumsy large-sized key insert cautiously lock master secure softly open door replace piece secret workmanship pocket leave lamp burning close door carefully noise steal street little suspect locksmith sound deep sleep barnaby phantom-haunted dream chapter clear locksmith s house sim tappertit lay cautious manner assume stead ruffling swagger rove blade would kill man eat too needful make good way darkened street pause instant now smite pocket assure safety master key hurry barbican turn narrow narrow street diverge centre slacken pace wipe heated brow termination walk hand very choice spot midnight expedition truth more questionable character appearance mean invite main street enter little good alley low-browed doorway lead blind court yard profoundly dark unpaved reek stagnant odour ill-favoured pit locksmith s vagrant prentice grope way stop house defaced rotten front rude effigy bottle swing fro gibbeted malefactor strike thrice iron grating foot listen vain response signal mr tappertit become impatient strike grate thrice again further delay ensue long duration ground seem open foot ragged head appear is captain say voice rag head reply mr tappertit haughtily descend speak s late give return voice owner stop shut fasten grating re late sir lead say mr tappertit gloomy majesty make remark require forward latter word command perhaps somewhat theatrical unnecessary inasmuch descent very narrow steep slippery flight step rashness departure beaten track must end yawning water-butt mr tappertit great commander favourable strong effect personal display cry forward again hoarse voice could assume lead way folded arm knit brow cellar small copper fix corner chair two form table glimmering fire truckle-bed cover ragged patchwork rug welcome noble captain cry lanky figure rise nap captain nod throw coat stand compose dignity eye follower news to-night ask look very soul particular reply stretch long already quite alarm see come late matter captain deign say answer is room prepare reply follower comrade here sprinkling hear em playing skittle say captain moodily light-hearted reveller doubt respect particular amusement heedless spirit indulging even close stifle atmosphere vault noise sound distant thunder certainly appear first sight singular spot choose purpose relaxation cellar answer brief colloquy take place floor sodden earth wall roof damp bare brick tapestried track snail slug air sicken taint offensive seem strong flavour uppermost various odour place very distant period use storehouse cheese circumstance account greasy moisture hang agreeably suggestive rat naturally damp little tree fungus sprung mouldering corner proprietor charming retreat owner ragged head mention wear old tie-wig bare frowzy stunted hearth-broom time join stand little apart rub hand wag hoary bristle chin smile silence eye close wide open would easy tell attentive expression face turn pale unwholesome might expect underground existence certain anxious raising quivering lid blind even stagg hath asleep say long comrade nod person sound captain sound cry blind man noble captain drink brandy rum usquebaugh soaked gunpowder blaze oil give name heart oak d get wine bishop s cellar melted gold king george s mint see say mr tappertit haughtily s strong come quick long take care may bring devil s cellar boldly say noble captain rejoin blind man spoken prentices glory ha ha devil s cellar brave joke captain joketh ha ha ha ll tell fine feller say mr tappertit eye host walk closet take bottle glass carelessly full possession sight make row ll find captain s very joking tell s get eye cried stagg stop short way affect screen face bottle feel em ca n't see em take em noble captain remove em pierce gimlets mr tappertit smile grimly comrade twist more look kind ocular screw influence blind man feign undergo great anguish torture bid softened tone approach hold peace obey captain cry stagg draw close fill bumper spill drop reason hold little finger brim glass stop instant liquor touch drink noble governor death master life prentices love fair damsel drink brave general warm gallant heart mr tappertit condescend take glass outstretched hand stagg drop knee gently smooth calf leg air humble admiration eye cry behold captain s symmetrical proportion eye look twin invader domestic peace get say mr tappertit glance downward favourite limb will stagg touch own cry host smite reproachfully hate em comparatively speaking ve more shape wooden leg model noble captain s exclaim mr tappertit think n't talk precious old toothpick same breath mine s too much here take glass benjamin lead business word fold arm again frown sullen majesty pass companion little door upper end cellar disappear leave stagg private meditation vault enter strewn sawdust dimly light just come skittle-players divert manifest increase noise clamour tongue suddenly stop replace dead silence signal long comrade young gentleman little cupboard return thigh-bone former time must part parcel individual least long place same hand mr tappertit receive sceptre staff authority cock three-cornered hat fiercely top head mount large table whereon chair state cheerfully ornament couple skull place ready reception sooner assume position young gentleman appear bear arm huge clasped book make profound obeisance deliver long comrade advance table turn stand atlas-wise long comrade get table too seat low chair mr tappertit s much state ceremony place large book shoulder mute companion deliberately wooden desk prepare make entry therein pen corresponding size long comrade make preparation look mr tappertit mr tappertit flourish bone knock nine time therewith skull ninth stroke third young gentleman emerge door lead skittle ground bow low await command prentice say mighty captain wait prentice make answer stranger attendance claim admission secret society prentice knight free participation right privilege immunity thereupon mr tappertit flourish bone again give skull prodigious rap nose exclaim admit dread word prentice bow more withdraw come soon appear same door two prentices third eye bandage attire bag-wig broad-skirted coat trim tarnished lace gird sword compliance law institution regulate introduction candidate require assume courtly dress keep constantly lavender convenience conductor novice hold rusty blunderbuss pointed ear very ancient sabre carve imaginary offender come sanguinary anatomical manner silent group advance mr tappertit fix hat head novice lay hand breast bent humble sufficiently captain order bandage remove proceed eye ha say captain thoughtfully conclude ordeal proceed long comrade read aloud follow mark gilbert age nineteen bound thomas curzon hosier golden fleece aldgate loves curzon s daughter can say curzon s daughter love think probable curzon pull ear last tuesday week cry captain start look daughter please say novice write curzon denounced say captain put black cross name curzon please say novice s bad call prentice idle dog stop beer work liking give dutch cheese too eat cheshire sir sunday month say mr tappert gravely is flagrant case put two black crosse name curzon society say novice ill-looking one-sided shamble lad sunken eye set close head society would burn house s insure beat come home club night help carry daughter marry fleet give consent mr tappertit wave grizzly truncheon admonition interrupt order three black crosse name curzon mean say gracious explanation vengeance complete terrible prentice love constitution novice end instruct attendant sponsor reply church state establish master quoth captain again novice say say listen meekly captain address prepare such occasion tell same constitution keep strong box somewhere exactly could find would endeavour procure copy prentices time frequent holiday right broken people s head score defy master nay even achieve glorious murder street privilege gradually wrest noble aspiration now restrain degrading check impose unquestionably attributable innovating spirit time unite resist change such change would restore good old english custom would stand fall illustrate wisdom backward reference sagacious fish crab unfrequent practice mule donkey describe general object briefly vengeance tyrant master grievous insupportable oppression prentice could entertain moment s doubt restoration aforesaid ancient right holiday object now quite ripe barely twenty strong pledge pursue fire sword needful describe oath member small remnant noble body take dreadful impressive kind bind bidding chief resist obstruct lord mayor sword-bearer chaplain despise authority sheriff hold court alderman nought account case fulness time bring general rising prentices damage way disfigure temple bar strictly constitutional always approach reverence several head great eloquence force further inform novice society origin own teeming brain stimulate swell sense wrong outrage mr tappertit demand strength heart take mighty pledge require would withdraw retreat power novice make rejoinder would take vow choke accordingly administer many impressive circumstance light two skull candle-end great many flourish bone chiefly conspicuous mention variety grave exercise blunderbuss sabre dismal groaning unseen prentices dark direful ceremony length complete table put chair state remove sceptre lock usual cupboard door communication three cellar throw freely open prentice knight resign merriment mr tappertit soul vulgar herd account greatness could afford merry now throw bench air man faint dignity look indifferent eye alike skittle card dice think locksmith s daughter base degenerate day fall noble captain game sings dance say host take seat drink gallant general mr tappertit drain proffered goblet dreg thrust hand pocket lower visage walk skittle follower such influence superior genius restrain ardent ball hold little shin dumb respect bear corsair pirate brigand genteel highwayman patriot re same thing think mr tappertit musing nine-pin right drag ignoble existence unbeknown mankind general patience will famous voice keep whisper greatness shall burst day power can keep feel soul get head idea more drink novice pursue mr tappertit exactly voice thunder tone say truth crack shrill very impressively here noble captain cried stagg stand feel stranger say mr tappertit let gaze fall party indicate indeed new knight time restore own apparel impression street-door key wax long comrade anticipate reply produce shelf deposit good say mr tappertit scrutinise attentively breathless silence reign construct secret door-keys whole society perhaps owe influence mean trivial circumstance such slight accident even man mind depend easily make come hither friend beckon new knight apart put pattern pocket motion walk side say take few turn love master s daughter say prentice honour bright chaff know rejoin mr tappertit catch wrist give look would expressive most deadly malevolence accidental hiccup interfere rival know reply prentice now say mr tappertit would prentice look fierce clench fist enough cry mr tappertit hastily understand observe thank say cast again call long comrade take few hasty turn bid immediately write post wall notice proscribe joseph willet commonly know joe chigwell forbid prentice knight succour comfort hold communion require pain excommunication molest hurt wrong annoy pick quarrel say joseph whensoever wheresoever happen encounter relieve mind energetic proceeding condescend approach festive board warm degree length deign preside even enchant company song rise such pitch consent regale society hornpipe actually perform music fiddle play ingenious member such surpassing agility brilliancy execution spectator could sufficiently enthusiastic admiration host protest tear eye never truly feel blindness moment host withdrawing probably weep secret soon return information want little more hour day cock barbican already begin crow life depend intelligence prentice knight arise haste marshal line file disperse speed several home leave leader pass grating last good night noble captain whisper blind man hold open passage farewell brave general bye bye illustrious commander good luck conceited brag empty-headed duck-legged idiot parting word coolly add listen receding footstep lock grate descend step light fire little copper prepared assistance daily occupation retail area-head pennyworth broth soup savoury pudding compound such scrap buy heap least money fleet market evening time sale need depend chiefly private connection court thoroughfare kind place many people likely take air frequent agreeable promenade chapter chronicler s privileged enter list come keyhole ride wind overcome soaring obstacle distance time place thrice bless last consideration enable follow disdainful miggs even sanctity chamber hold sweet companionship dreary watch night miss miggs undo mistress phrase mean assist undress see comfortably bed room first floor withdraw own apartment attic story declaration locksmith s presence mood sleep put light table withdraw little window curtain gaze pensively wild night sky perhaps wonder star destine habitation run little course perhaps speculate glimmer sphere might natal orb mr tappertit perhaps marvel could gaze perfidious creature man sicken turn green chemist lamp perhaps thought particular think sit attention alive connect insinuate prentice attract noise room own room room sleep dream might sometimes dream dream now take walk sleep clear now come shuffling noise engage polish whitewashed wall gentle creaking door faint indication stealthy footstep landing-place note latter circumstance miss miggs turn pale shudder mistrust intention more exclaim breath oh providence bolt owe doubtless alarm confusion idea part bolt use door fasten miss miggs s sense hearing sharp edge temper same snappish suspicious kind very soon inform footstep pass door appear object quite separate disconnect discovery become more alarmed give utterance cry thieves murder hitherto restrain occur look softly see fear good palpable foundation look accordingly stretch neck handrail descry great amazement mr tappertit completely dress steal downstairs step time shoe hand lamp follow eye little way get good intervene angle behold thrust head parlour-door draw again great swiftness immediately begin retreat upstairs possible expedition here s mystery say damsel safe own room again quite breath oh gracious here s mystery prospect find anybody would keep miss miggs awake influence henbane presently hear step again would feather endow motion walk tiptoe glide again behold retreat figure prentice again look cautiously parlour-door time retreat pass disappear miggs room head window elderly gentleman could wink recover come street-door shut carefully try knee swagger put pocket spectacle miggs cry gracious again goodness gracious goodness gracious candle hand downstairs come workshop see lamp burn forge sim leave wish may walking funeral never bury decent mourning-coach feather boy n't make key own self cried miggs oh little villain conclusion arrive consideration much peeping peer unassisted recollection several occasion come prentice suddenly find busy mysterious occupation fact miss miggs call stoop cast favourable eye boy create surprise breast may observe invariably affect regard male biped thirty mere chit infant phenomenon unusual lady miss miggs s temper indeed generally find associate such indomitable savage virtue miss miggs deliberate little time look hard shop-door eye thought take sheet paper drawer twist long thin spiral tube fill instrument quantity small coal-dust forge approach door drop knee dexterously blow keyhole much fine ash lock would hold fill brim very workmanlike skilful manner creep upstairs again chuckle cried miggs rub hand now let s see wo n't glad take notice mister ll eye somebody miss dolly now think fat-faced puss come utter criticism glance approvingly small mirror say thank star ca n't say certainly could miss miggs s style beauty kind mr tappertit inaptly term private scraggy n't bed night say miggs wrap shawl draw couple chair window flounce put foot come home lad would n't say miggs viciously five-and-forty pound expression face great number opposite ingredient such mischief cunning malice triumph patient expectation mix kind physiognomical punch miss miggs compose wait listen fair ogress set trap watch nibble plump young traveller sit perfect composure night length just break day footstep street presently could hear mr tappertit stop door could make try key blow knock post beat dust take lamp look poke bit stick lock clear peep keyhole first eye try key again could n't turn bad could n't get bend much less dispose come give mighty twist great pull come suddenly stagger backwards kick door shake finally smite forehead sit step despair crisis arrive miss miggs affect exhaust terror cling window-sill support put nightcap demand faint voice mr tappertit cry hush road exhort frenzied pantomime secrecy silence tell thing say miggs is thief cried mr tappertit say miggs more faintly s fire sir s room know ve good conscience sir would much die ladder wish respect love married sister golden lion court number twenty-sivin second bell-handle right-hand door-post miggs cried mr tappertit n't know sim know sim oh cried miggs clasp hand is danger midst flame blaze oh gracious gracious m here n't rejoin mr tappertit knock breast n't see fool miggs cried miggs unmindful compliment goodness meaning please mim here s cried mr tappertit stand tiptoe mean street able stop mouth miggs garret n't ve leave s matter lock come undo shop window may get way durs n't simmun cry miggs pronunciation christian name durs n't indeed know anybody particular come dead night house wrap slumber weiled obscurity stop shiver modesty catch cold very think miggs cry mr tappertit get lamp might see eye darling miggs miggs scream slightly love much never can help thinking impossible describe use make eye say sake oh simmun cry miggs bad know come ll precious say mr tappertit try say miggs hysterically kiss such dreadfulness know will swear wo n't say mr tappertit remarkable earnestness soul wo n't s get broad day watchman s wake angelic miggs ll come let promise faithfully truly wo n't miss miggs gentle heart touch wait oath know strong temptation fear might forswear trip lightly stair own fair hand draw rough fastening workshop window help wayward prentice faintly articulate word simmun safe yield woman s nature immediately become insensible know quench say sim embarrass circumstance course certain would come else n't eye would n't come here keep minute miggs slippery figure s hold comfortably keep minute miggs will miggs deaf entreaty mr tappertit lean wall might dispose walking-stick umbrella secure window take arm again short stage great difficulty arise tall short perhaps degree peculiar physical conformation already remark carry upstairs plant same umbrella walking-stick fashion just own door leave repose may cool say miss miggs recover soon leave alone m confidence ca n't help could n't twenty simmunses chapter morning common early spring year fickle changeable youth create thing undecided step backward winter forward summer uncertainty incline now now now woo summer sunshine linger still winter shade short morning hot cold wet dry bright lower sad cheerful wither genial compass short hour old john willet drop asleep copper boiler rouse sound horse s foot glance window beheld traveller goodly promise check bridle maypole door none flippant young fellow would call tankard mulled ale make much home order hogshead wine none audacious young swaggerer would even penetrate bar solemn sanctuary smite old john inquire never pretty girl house hide little chambermaid hundred impertinence nature none free-and-easy companion would scrape boot firedog common room particular subject spittoon none unconscionable blade require impossible chop take unheard-of pickle grant staid grave placid gentleman past prime life upright carriage slim greyhound well-mounted sturdy chestnut cob graceful seat experienced horseman ride gear free such fopperies vogue handsome choose wear riding-coat somewhat bright green might expect suit taste gentleman year short black velvet cape lace pocket-holes cuff jaunty fashion linen too fine kind work rich pattern wrist throat scrupulously white seem judge mud pick way come london horse smooth cool own iron-grey periwig pigtail man beast turn single hair save soiled skirt spatter-dashes gentleman bloom face white tooth exactly-ordered dress perfect calmness might come make elaborate leisurely toilet sit equestrian portrait old john willet s gate must suppose john observe several characteristic very slow degree take more time even make mind great deal very serious consideration indeed distract first instance questioning order would take least fortnight note here set happen gentleman strike old house plump pigeon skim curtsey tall maypole top weathercock order fifteen year perform perpetual walk music own creaking sit little time look silence hence john stand hand horse s bridle great eye rider pass divert thought really get little circumstance brain time call speak quaint place say gentleman voice rich dress are landlord service sir reply john willet can give horse good stabling can early dinner particular cleanly serve decent room seem lack great mansion say stranger again run eye exterior can sir return john readiness quite surprising please s easily satisfied return smile might prove hardy pledge friend say dismount aid block door twinkling halloa hugh roar john ask pardon sir keep standing porch son town business boy may say kind use m put s hugh dreadful idle vagrant fellow sir gipsy think always sleep sun summer straw winter time sir hugh dear lord keep gentleman waiting here hugh wish chap dead indeed possibly return think live would hear time fit laziness sleep desperate hard say distract host fire cannon-ball ear would n't wake sir guest make remark novel cure drowsiness recipe make people lively hand clasp stand porch very much amused see old john bridle hand waver strong impulse abandon animal fate disposition lead house shut parlour wait master pillory fellow here last cry john very height zenith distress did hear calling villain figure address make answer put hand saddle spring bind turn horse s head stable instant brisk enough awake say guest brisk enough sir reply john look place horse understand quite become melt think drop froth look look again n't absence more word put sudden climax faintly intend long explanation whole life character man oracular john willet lead gentleman wide dismantled staircase maypole s good apartment spacious enough conscience occupy whole depth house end great bay window large many modern room few pane stained glass emblazon fragment armorial bearing crack patch shatter remain attesting presence former owner make very light subservient state press sun list flatterer bid shine chamber reflect badge ancient family take new hue colour pride old day now little ray come would tell plain bare search truth good room inn melancholy aspect grandeur decay much too vast comfort rich rustle hanging wave wall rustling youth beauty s dress light woman s eye outshine taper own rich jewel sound gentle tongue music tread maiden foot fill delight gladness longer home child never bear breed fireside become mercenary buy sell very courtezan let would die sit leave still same miss nobody care nobody equal warmth smile god help man heart change world old mansion become inn effort make furnish chilly waste broad chimney colony chair table plant square carpet flank ghostly screen enrich figure grin grotesque light own hand faggot heap hearth old john withdraw hold grave council cook touch stranger s entertainment guest see small comfort unkindled wood open lattice distant window bask sickly gleam cold march sun leave window now rake crackle log pace echoing room end end close fire quite burnt wheel easy chair warmest corner summon john willet sir say john want pen ink paper old standish mantelshelf contain dusty apology three set landlord retire motion stay s house here say guest write few line call warren believe say tone know fact ask question thing course john content nod head affirmative same time take hand pocket cough put again want note say guest glance write fold conveyed loss time answer bring here messenger hand john thoughtful minute thereabouts say let see say guest disconcert joe hugh engage rub chestnut cob design send errand barnaby just arrive ramble think employ grave serious business would anywhere truth say john long pause person d quick sort natural may say sir quick foot much trust post s good talk touch flighty sir n't say guest raise eye john s fat face n't mean s fellow s name n't mean barnaby return landlord feature turn quite expressive surprise come here inquire guest lean chair speaking bland even tone never vary same soft courteous never-changing smile face see london last night s here hour return old john usual pause get question mind sometimes walk sometimes run s know road everybody sometimes come here cart chaise sometimes ride double come wind rain snow hail dark night hurt often warren say guest carelessly seem remember mother tell effect yesterday attend good woman much re right sir john make answer father sir murder house hear return guest take gold toothpick pocket same sweet smile very disagreeable circumstance family very say john puzzled look occur dimly afar might possibility cool way treat subject circumstance murder say guest soliloquising must dreadfully unpleasant much bustle disturbance repose constant dwelling subject running stair intolerable would n't such thing happen anybody nearly interested account twould enough wear s life say friend add turn john again mrs rudge live little pension family barnaby s free house cat dog answer john shall errand sir oh reply guest oh certainly let mean please bring here may charge quick object come may tell s mr chester will remember name dare say john very much astonished find visitor could express astonishment look leave room most placid imperturbable possible condition report get downstairs look steadily boiler ten minute clock time never leave shake head statement would seem ground truth feasibility inasmuch interval time certainly elapse return barnaby guest s apartment come hither lad say mr chester know mr geoffrey haredale barnaby laugh look landlord would say hear john greatly shock breach decorum clap finger nose shake head mute remonstrance know sir say john frown barnaby n't pleasure much acquaintance gentleman return guest may limit comparison friend say same easy affability same smile john feel put lay indignity barnaby s door determine kick raven very first opportunity give say guest time seal note beckon messenger speak mr haredale s own hand wait answer bring here find mr haredale engage just now tell can remember message landlord choose sir reply john wo n't forget sure john merely point stand head bent forward earnest gaze fix closely questioner s face nodded sagely tell barnaby engage say mr chester shall glad wait convenience here see will call time evening bad can bed here willet suppose old john immensely flatter personal notoriety imply familiar form address answer know look believe could sir turn mind various form eulogium view select appropriate quality good bed idea put flight mr chester give barnaby letter bidding make speed speed say barnaby fold little packet breast speed want see hurry mystery come here here put hand very much john willet s horror guest s fine broadcloth sleeve lead stealthily window look say softly mark whisper s ear dance leap make believe sport see stop moment think look mutter again roll gambol delight mischief ve plot look em now see whirl plunge now stop again whisper cautiously little thinking mind often lain grass watch say plot hatch know clothes return guest such wear hang line dry flutter wind clothes echoed barnaby look close face fall quickly ha ha much good silly wise n't see shadowy people live sleep eye knot pane glass swift ghost blow hard hear voice air see man stalk sky lead merry life cleverness re dull man re bright ha ha ll change clever wave hat head dart strange creature word say guest pull handsome box take pinch snuff want imagination say mr willet very slowly long silence s want ve try instil many many s time john add confidence n't make s fact record mr chester smile john s remark would little purpose preserve same conciliatory pleasant look time draw chair fire kind hint would prefer alone john reasonable excuse remain leave very thoughtful old john willet dinner prepare brain less clear time reasonable suppose addle slight degree shake head much day mr chester mr haredale notorious neighbourhood deep bitter animosity exist come sole purpose seem see choose maypole place meeting send express stumble block john could overcome resource consult boiler wait impatiently barnaby s return barnaby delay precedent visitor s dinner serve remove wine set fire replenish hearth clean swept light wane grow dusk become quite dark still barnaby appear john willet full wonder misgiving guest sit cross-legged easy-chair appearance little ruffle thought dress same calm easy cool gentleman care thought golden toothpick barnaby s late john venture observe place pair tarnished candlestick three foot high table snuff light hold reply guest sip wine will much longer dare say john cough rake fire road bear very good character may judge son s mishap say mr chester fancy knock head disconcert moment place ridiculous position respect people chance pick shall stop here to-night think say bed spare such bed sir return john willet ay such bed few even gentry s house own fixter here sir ve hear say bedstead nigh two hundred year age noble son fine young gentleman sleep last sir year life recommendation say guest shrug shoulder wheel chair fire see air mr willet let blazing fire light house damp chilly john rake faggot again more habit presence mind reference remark withdraw bounding step hear stair barnaby come panting ll foot stirrup hour s time cry advance ride hard day just come home will saddle again soon eat drink meet loving friend was message ask visitor look small discomposure least show last word barnaby rejoin mean see face pain say put money hand glance steadfastly pain sharp barnaby grip hugh share rejoin put nodding count finger grip two hugh three dog goat cat shall spend pretty soon warn stay look wise man see now bend eagerly knee gaze intently smoke roll chimney thick black cloud john willet appear consider particularly chiefly refer term wise man look way likewise great solidity feature now spring fast ask barnaby tread closely s heel always hurry blame take pattern busy folk more em catch s skirt fast come merry dance would grip could frisk basket ask guest few moment barnaby still bend look high chimney earnestly watch smoke answer jump john willet could reply shake speak stoop head listen here tell devil devil devil cry hoarse voice here s money say barnaby chink hand money treat grip hurrah hurrah hurrah reply raven keep spirit never say die bow wow wow mr willet appear entertain strong doubt customer laced coat fine linen could suppose acquaintance even existence such unpolite gentry bird claim belong take barnaby juncture view prevent improper declaration quit room very good bow chapter great news night regular maypole customer straggle occupy allotted seat chimney-corner john most impressive slowness delivery apoplectic whisper communicate fact mr chester alone large room upstairs wait arrival mr geoffrey haredale send letter doubtless threatening nature hand barnaby present little knot smoker solemn gossip seldom new topic discussion perfect godsend here good dark-looking mystery progress very roof bring home fireside enjoyable small pain trouble extraordinary zest relish give drink heighten flavour tobacco man smoke pipe face grave serious delight look neighbour sort quiet congratulation nay feel such holiday special night motion little solomon daisy man include john put sixpence can flip grateful beverage brew despatch set midst brick floor might simmer stew fire fragrant steam rise mix wreath vapour pipe might shroud delicious atmosphere own shut world very furniture room seem mellow deepen tone ceiling wall look black more highly polish curtain ruddy red fire burnt clear high cricket hearthstone chirp more wonted satisfaction present two show little interest general contentment barnaby sleep avoid beset question feign sleep chimney-corner hugh sleep too lie stretch bench opposite side full glare blazing fire light fall slumbering form show muscular handsome proportion young man hale athletic figure giant s strength sunburnt face swarthy throat overgrow jet black hair might serve painter model loosely attired coarsest roughest garb scrap straw hay usual bed cling here mingle uncombed lock fall asleep posture careless dress negligence disorder whole man fierce sullen feature give picturesque appearance attract regard even maypole customer know cause long parkes say hugh look more poach rascal to-night see s waiting here suppose say solomon take mr haredale s horse s sir reply john willet s often house know s more ease horse man look animal follow opinion shrug seem mean say ca n't expect everybody john put pipe mouth again smoke feel superiority general run mankind chap sir say john take again time point stem s get faculty bottled cork may say somewhere very good say parkes nod head very good expression johnny ll tackle somebody presently re twig to-night see take care say mr willet grateful compliment n't tackle sir shall certainly endeavour interrupt m make observations chap say faculty somewhere bottled cork more imagination barnaby n't three friend shake head say action trouble open lip observe philosophical mind friend n't say john gently strike table open hand never draw boy s would father n't draw faculty would boy joe n't draw faculty mind m saying gentleman mind cry parkes improving johnny consequently say mr willet chap mother hang little boy six pass bad note s blessed thing think many people hang batch six week such offence show wide awake government chap turn loose mind cow frighten bird few penny live get degree mind horse sleep course time loft litter haystack hedge last come hostler maypole board lodging annual trifle chap ca n't read write never much animal never live way animal live is animal say mr willet arrive logical conclusion is treat accordingly willet say solomon daisy exhibit impatience intrusion unworthy subject more interesting theme mr chester come morning order large room signify sir say john want large apartment certainly ll tell say solomon speak softly earnest look mr haredale fight duel everybody look mr willet alarming suggestion mr willet look fire weigh own mind effect such occurrence would likely establishment say john n't know sure remember last put light mantel-shelf s plain return solomon nose parkes s face mr parkes large nose rub look consider personal allusion ll fight room know newspaper common thing gentleman fight coffee-house second em will wound perhaps kill house challenge barnaby take say john inclose slip paper measure sword ll bet guinea answer little man know sort gentleman mr haredale tell barnaby say look come depend m right now mind flip flavour now tobacco mere english growth compare present taste duel great old rambling room upstairs good bed order already wounded man would sword pistol now say john heaven know perhaps return solomon gentleman wear sword may easily pistol pocket most likely indeed fire effect ll draw work earnest shade pass mr willet s face think broken window disabled furniture bethink party would probably leave alive pay damage brighten again say solomon look face face shall stain floor never come mr haredale win depend ll deep lose will perhaps deeply still ll never give s beat know better indeed whisper get again say solomon tell never will can know try certain house acquaint warren cried john sure sure s know very few whisper plane board deep deeply put new board great spot come still show old place harkye draw mr geoffrey make room study sit always foot hear believe thinking long very much will never fade find man deed recital end draw closer fire tramp horse hear very man cried john start hugh hugh sleeper stagger foot hurry john quickly return usher great attention deference mr haredale landlord long-expected visitor stride room clank heavy boot floor look keenly bow group raise hat acknowledgment profound respect stranger here willet send say voice sound naturally stern deep great room upstairs sir answer john show way staircase dark know gentlemen good night sign landlord clank stair old john agitation ingeniously light way make stumble second step stop say reach landing can announce n't wait lay hand door enter shut heavily mr willet mean dispose stand listen especially wall very thick descended much great alacrity come join friend chapter brief pause state-room maypole mr haredale try lock satisfy shut door securely stride dark chamber screen inclose little patch light warmth present abruptly silence smile guest two great sympathy inward thought outward bearing appearance meeting seem likely prove very calm pleasant great disparity point year respect remove two man could soft-spoken delicately make precise elegant burly square-built man negligently dress rough abrupt manner stern present mood forbid look speech preserve calm placid smile distrustful frown new-comer indeed appear bent show tone gesture determined opposition hostility man come meet guest receive hand seem feel contrast favour derive quiet exultation put more ease haredale say gentleman least appearance embarrassment reserve very glad see let dispense compliment misplace return wave hand say plainly say ask meet here stand face face again still same frank sturdy character see good bad sir return lean arm chimney-piece turn haughty look occupant easy-chair man use lose old liking dislikings memory fail hair's-breadth ask give meeting say here meeting haredale say mr chester tap snuff-box follow smile impatient gesture make perhaps unconsciously sword is conference peace hope come here return desire hold bind meet would come bandy pleasant speech hollow profession smooth man world sir such play disadvantage very last man earth would enter list combat gentle compliment masked face mr chester assure match such weapon reason believe few man great deal honour haredale return most composedly thank will frank beg pardon will frank open perfectly candid hab cried mr haredale draw breath n't let interrupt resolve hold course return taste wine great deliberation determine quarrel betray warm expression hasty word again say mr haredale great advantage self-command is disturb will serve purpose would say rejoin interrupt same complacency granted allow purpose serve now sure object same let attain sensible man cease boy time drink friend return least say mr chester will seat will stand return mr haredale impatiently dismantle beggar hearth pollute fall mockery wrong haredale say cross leg smile hold glass bright glow fire really very wrong world lively place enough must accommodate circumstance sail stream glibly can content take froth substance surface depth counterfeit real coin wonder philosopher establish globe hollow nature consistent work think perhaps say return sip wine could doubt trifle jingling toy ill-luck jostle fall world call friend good true loving friend nine ten bestow title niece son fine lad haredale foolish fall love form same world call attachment mean fanciful false rest take own free time would break bubble may own free time will leave alone question shall two society call enemy stand aloof let rush s arm approach sensibly now can prevent part love niece say mr haredale short silence may sound strangely ear love strangely good fellow cried mr chester lazily fill glass again pull toothpick ned too say love s word such relation m very fond ned s amazingly good fellow handsome fellow foolish weak s thing haredale ll very frank tell would first independently dislike might relate independently religious difference damn s important could n't afford match description ned could n't s impossible curb tongue god s name conversation last retort mr haredale fiercely say love niece think love would fling heart man blood vein see say disturb advantage frank open just add honour amazingly attach ned quite doat indeed even could afford throw very objection would quite insuperable wish d take wine mark say mr haredale stride table lay hand heavily man believe presume think word deed wild dream entertain remotely idea emma haredale s favour suit akin way care lie lie grievous wrong mere thought haredale return rock fro assent nod fire s extremely manly really very generous meet unreserved handsome way word exactly sentiment express much more force power could use know sluggish nature will forgive sure would restrain correspondence son sever intercourse here cause death say mr haredale pace fro would kindly tenderly can trust discharge nature form understand reason bare fact love come to-night first time more delighted can possibly tell rejoin mr chester utmost blandness find own impression confirm see advantage meet understand quite agree most complete thorough explanation know course take n't taste tenant s wine s really very good pray say mr haredale aid emma son go-between agent know good people hereabouts neighbourhood general think return most affable smile messenger send to-day foremost idiot barnaby surprise glad wring mother very decent sort woman indeed chiefly learn serious matter become determine ride here to-day hold parley neutral ground re stout use haredale look extremely business presume nearly end say mr haredale expression impatience pain conceal trust mr chester niece shall change time will appeal add low tone woman s heart dignity pride duty shall same ned say mr chester restore errant faggot place grate toe boot real world amazingly fine feeling natural obligation must subsist father son shall put ground moral religious feeling shall represent can possibly afford always look forward marry genteel provision autumn life great many clamorous dog pay claim perfectly just right must pay wife s fortune short very high most honourable feeling nature consideration filial duty affection sort thing imperatively demand run heiress break heart speedily possible say mr haredale draw glove ned will act exactly please return sip wine s entirely affair would n't world interfere son haredale certain point relationship father son know positively quite holy kind bond wo n't let persuade take glass wine please please add help again chester say mr haredale short silence eye smile face time time intently head heart evil spirit matter deception health say nod interrupt now pursue mr haredale find difficult separate young people break intercourse instance find difficult side course intend take plainer good fellow easy return shrug shoulder stretch more comfortably fire shall exert power flatter highly word n't deserve compliment full extent resort few little trivial subterfuge rouse jealousy resentment see short justify mean end last resource tear asunder resort treachery lie say mr haredale oh dear fie fie return relish pinch snuff extremely lie little management little diplomacy little intriguing s word wish say mr haredale move fro stop move again ill ease could foresee prevent necessary act use shrink regret shall second endeavour utmost power topic whole wide range human thought agree shall act concert apart will need hope meet again are say mr chester rise graceful indolence let light stair pray keep seat return drily know way wave hand slightly put hat turn heel clank come shut door tramp echo stair pah very coarse animal indeed say mr chester compose easy-chair again rough brute quite human badger john willet friend listen intently clash sword firing pistol great room indeed settle order rush summon procession old john carefully arrange bring rear very much astonished see mr haredale come scratch call horse ride thoughtfully footpace consideration decide leave gentleman dead adopt stratagem divert suspicion pursuit conclusion involve necessity upstairs forthwith ascend order agree smart ringing guest s bell pull vigorously overthrow speculation involve great uncertainty doubt length mr willet agree upstairs escort hugh barnaby strong stout fellow premise make appearance pretence clear glass protection brave broad-faced john boldly enter room foot advance receive order boot-jack trembling bring lean sturdy shoulder guest mr willet observe look very hard boot pull open eye much wide usual appear express surprise disappointment find full blood take occasion too examine gentleman closely could expect discover sundry loophole person pierce adversary s sword find none observe course time guest cool unruffled dress temper day old john last heave deep sigh begin think duel fight night now willet say mr chester room s air ll try merit famous bed room sir return john take candle nudging barnaby hugh accompany case gentleman unexpectedly drop faint dead internal wound room s warm toast tankard barnaby take candle hugh follow sir easy-chair order still earnest inspection hold candle very close guest now make feel extremely warm leg now threaten set wig fire constantly beg pardon great awkwardness embarrassment john lead party good bedroom nearly large chamber come hold draw fire warmth great old spectral bedstead hang fade brocade ornament top carved post plume feather white dust age now grow hearse-like funereal good night friend say mr chester sweet smile seat survey room end end easy-chair attendant wheel fire good night barnaby good fellow say prayer bed hope barnaby nod nonsense call prayer sir return old john officiously m afraid n't much good em hugh say mr chester turn answer know point barnaby re enough sing em sometimes straw listen s quite animal sir john whisper ear dignity ll excuse m sure soul sir must such very small n't signify n't way good night sir guest rejoin god bless fervour quite affect john beckon guard bow room leave rest maypole s ancient bed chapter joseph willet denounce proscribe prentices happen home father s courtly guest present maypole door perversely chance half-dozen day whole year liberty absent many hour question reproach would contrive hook crook diva very bottom mr chester s mystery come purpose much certainty confidential adviser fortunate case lover would quick warning ill threaten aid various timely wise suggestion boot joe s readiness thought action sympathy good wish enlist favour young people staunch devotion cause disposition arise old prepossession favour young lady history surround mind cradle circumstance unusual interest attachment young gentleman confidence shrewdness alacrity rendering sundry important service spy messenger imperceptibly glide origin source habit natural youth constant badgering worry venerable parent hide little love affair own give fellow-feeling matter needless inquire especially joe way opportunity particular occasion testify sentiment side fact twenty-fifth march most people know cost time mind unpleasant epoch term quarter-day twenty-fifth march john willet s pride annually settle hard cash account certain vintner distiller city london give hand canvas bag contain exact amount penny more less end object journey joe surely year day come journey perform old grey mare concern john indistinct set idea hover effect could win plate cup try never try probably never would now fourteen fifteen year age short wind long body bad wear respect mane tail slight defect john perfectly glory animal bring door hugh actually retire bar secret grove lemon laugh pride s bit horseflesh hugh say john recover enough self-command appear door again s comely creature s high mettle s bone bone enough doubt hugh seem think sit sideways saddle lazily double chin nearly touch knee heedless dangling stirrup loose bridle-rein saunter little green door mind take good care sir say john appeal insensible person son heir now appear fully equip ready n't ride hard puzzle think father joe reply cast disconsolate look animal none impudence sir please retort old john would ride sir wild ass zebra would too tame would n't sir d ride roaring lion would n't sir sir hold tongue sir mr willet difference son exhaust question occur joe say answer generally wind bid hold tongue boy mean add mr willet stare little time specie stupefaction cock hat such extent kill wintner sir say joe tartly m now mind s ease father milintary air too say mr willet survey top toe swaggering fire-eating biling-water drinking sort way mean pull crocus snowdrop sir s little nosegay say joe redden s harm hope re boy business sir say mr willet disdainfully suppose wintners care nosegay n't suppose kind return joe let keep red nose bottle tankard mr varden s house suppose mind such thing crocus demand john n't know say truth n't care say joe come father give money name patience let sir reply john take care mind n't make too much haste give mare long rest mind ay mind return joe ll need heaven know n't score too much black lion say john mind too n't let money own retorted joe sorrowfully n't father send london give right call dinner black lion re pay time trust few shilling use s right ca n't expect quiet let money cried john drowsy reverie call money guinea has n't get money toll n't sixpence sixpence repeat son contemptuously sir return john sixpence age never see much money heap shilling case accident mare cast shoe sixpence spend diversion london diversion recommend top monument sit s temptation sir drink young woman bad character sort imagination s way enjoy age sir joe make answer beckon hugh leap saddle ride very stalwart manly horseman look deserve good charger fortune bestride john stand stare grey mare eye rider man beast sight twenty minute begin think slowly re-enter house fall gentle doze unfortunate grey mare agony joe s life flounder own will pleasure maypole longer visible contract leg puppet would look clumsy awkward imitation canter mend pace own accord acquaintance rider s usual mode proceeding suggest improvement hers impel likewise turn bye-way lead london lane run parallel road come passing few hundred yard maypole lead finally inclosure surround large old red-brick mansion same mention make warren first chapter history come dead stop little copse thereabout suffer rider dismount right goodwill tie trunk tree stay old girl say joe let see s little commission to-day say leave browze such stunted grass weed happen grow length tether pass wicket gate enter ground foot pathway very few minute walking bring close house especially particular window direct many covert glance dreary silent building echo courtyard desolate turret-chambers whole suite room shut moulder ruin terrace-garden dark shade overhang tree air melancholy quite oppressive great iron gate disused many year red rust droop hinge overgrow long rank grass seem try sink ground hide fall state friendly weed fantastic monster wall green age damp cover here moss look grim desolate sombre aspect even part mansion inhabit keep good repair strike beholder sense sadness forlorn fail whence cheerfulness banish would difficult imagine bright fire blaze dull darkened room picture gaiety heart revelry frown wall shut seem place such thing could more very ghost house haunt old spot old outward form much decayed sombre look attributable doubt death former master temper present occupant remember tale connect mansion seem very place such deed might predestined theatre year year view reference legend sheet water steward s body find appear wear black sullen character such pool might own bell roof tell tale murder midnight wind become very phantom voice would raise listener s hair end leafless bough nod stealthy whispering crime joe pace path sometimes stop affected contemplation building prospect sometimes lean tree assumed air idleness indifference always keep eye window single first quarter hour s delay small white hand wave instant casement young man respectful bow depart say breath cross horse again errand to-day air smartness cock hat john willet object spring nosegay betoken little errand own more interesting object vintner even locksmith indeed turn settle vintner place business deep cellar hard thames street purple-faced old gentleman life support arched roof head settle account take receipt decline taste more three glass old sherry unbounded astonishment purple-faced vintner gimlet hand project attack least score dusty cask stand transfix morally gimleted own wall dispose frugal dinner black lion whitechapel spurn monument john s advice turn step locksmith s house attract eye bloom dolly varden joe mean sheepish fellow get corner street locksmith live could mean make mind walk straight house first resolve stroll street five minute street five minute more lose full hour make bold plunge find red face beat heart smoky workshop joe willet ghost say varden rise desk busy book look spectacle joe flesh s hearty chigwell company joe much usual sir agree say locksmith must patient joe bear old folk foible s mare joe four mile hour easily ha ha ha joe joe nosegay very poor sir think miss dolly say gabriel drop voice shake head dolly give em mother joe great deal give em mother would mind give em mrs varden joe oh sir joe reply endeavour great possible success hide disappointment shall very glad m sure s right say locksmith pat n't matter em joe bit sir dear heart word stick throat come say gabriel just call tea s parlour think joe em wonder mrs miss locksmith settle doubt neatly express aloud lead door say martha dear here s young mr willet now mrs varden regard maypole sort human mantrap decoy husband view proprietor aid abet light many poacher christian man believe publican couple sinner holy writ veritable licensed victualler favourably dispose visitor take faint directly duly present crocus snowdrop divine further consideration occasion languor seize spirit m afraid could n't bear room minute say good lady remain here would excuse put window joe beg would n't mention account smile feebly see deposit sill anybody could know pain take make despised misused bunch flower feel quite relief get rid assure say mrs varden m already indeed appear pluck spirit joe express gratitude providence favourable dispensation try look n't wonder dolly re sad people chigwell mr joseph say mrs v hope ma'am return joe re cruellest most inconsiderate people world say mrs varden bridling wonder old mr willet married man n't know good conduct profit excuse would pay money twenty time varden come home respectable sober tradesman character say mrs varden great emphasis offends disgust more sot come martha dear say locksmith cheerily let tea n't let talk sot none here joe n't want hear dare say crisis miggs appear toast dare say say mrs varden dare say varden s very unpleasant subject doubt wo n't say s personal miggs cough may force think miggs sneeze expressively never will know varden nobody young mr willet s age ll excuse sir can expect know woman suffer wait home such circumstance n't believe know n't here s miggs too often witness ask oh very bad night sir indeed say miggs n't sweetness angel mim n't think could abear raly n't miggs say mrs varden re profane begging pardon mim return miggs shrill rapidity such intention such hope character servant answering miggs provide retort mistress look dignity is same thing dare speak angel connection sinful fellow-beings mere say mrs varden glance neighbour mirror arrange ribbon cap more become fashion mere worm groveller intend mim please give offence say miggs confident strength compliment develop strongly throat usual expect would take such hope know own unworthiness hate despise fellow-creatures practicable christian ll goodness please say mrs varden loftily step upstairs see dolly finish dress tell chair order will here minute keep wait shall send instant m sorry see n't take tea varden n't take mr joseph course would foolish expect can home company female would please pronoun understand plural sense include gentleman hard undeserved gabriel apply meal very promising appetite spoil mrs varden joe great liking female society locksmith s house part event man could entertain opportunity say own defence moment dolly appear strike quite dumb beauty never dolly look handsome glow grace youth charm increase hundredfold most become dress thousand little coquettish way nobody could assume good grace sparkle expectation accursed party impossible tell joe hate party wherever people hardly look hardly look chair see open door come blunder workshop actually clap hand seem glad joe give arm comfort hand see seat laugh eye brighter diamond hand surely pretty hand world ledge open window little finger provokingly pertly tilt wonder joe n't squeeze kiss think two modest snowdrop would become delicate bodice lie neglect parlour window see miggs look face expressive know loveliness get secret string pin hook eye say ai n't real think could look quite take pain hear provoke precious little scream chair hoist pole catch transient not-to-be-forgotten vision happy face torment aggravation delight very chairman seem favoured rival bear street never such alteration small room small time parlour finish tea dark deserted perfectly disenchant seem such sheer nonsense sit tamely dance more lover man could calculate flutter whole party dote adore want marry miggs hover too fact existence mere circumstance bear appear dolly such unaccountable practical joke impossible talk could n't leave stir tea ruminate fascination locksmith s lovely daughter gabriel dull too part certain uncertainty mrs varden s temper condition gay sprightly need cheerful disposition sure say smiling housewife preserve spirit can scarcely tell mim sigh miggs begging pardon interruption n't many take miggs say mrs varden rise take pray know m restraint here wish everybody enjoy good can feel martha cry locksmith stop here m sure shall very sorry lose joe joe start say certainly thank varden dear return wife know wish tobacco beer spirit much great attraction can boast shall sit upstairs look window love good night mr joseph m very glad see wish could provide more suitable taste remember very kindly please old mr willet tell come here crow pluck good night utter word great sweetness manner good lady drop curtsey remarkable condescension serenely withdraw joe look forward twenty-fifth march week week gather flower much care cock hat make smart end bold determination resolve hundredth time speak dolly tell love see minute minute find party glad look common pipe-smoker beer-bibber spirit-guzzler tosspot bid farewell friend locksmith hasten take horse black lion think turn home many joe think here end hope thing impossible never could n't care wretched life congenial prospect leave soldier sailor get obliging enemy knock brain soon possible chapter joe willet ride leisurely desponding mood picture locksmith s daughter long country-dance poussetting dreadfully bold stranger too much bear hear tramp horse s foot look see well-mounted gentleman advance smart canter rider pass check steed call maypole name joe set spur grey mare side directly think sir say touch hat fair evening sir glad see door again gentleman smile nod gay doings to-day joe pretty nay n't blush man colour mr edward say joe n't know think such fool hope s reach heaven joe hope s altogether say edward good-humouredly sigh joe s very fine talk sir proverb easily make cold blood ca n't help bind house sir quite strong shall stay to-night ride home coolly morning re particular hurry say joe short silence will bear pace poor jade shall glad ride warren sir hold horse dismount ll save walk maypole again can spare time sir too soon return edward unconsciously ride fast just now compliment suppose pace thought travel post will keep joe willingly good company may cheer cheer think locksmith s daughter stout heart shall win joe shake head cheery buoyant hopeful manner speech spirit rise influence communicated would seem new impulse even grey mare break sober amble gentle trot emulate pace edward chester s horse appear flatter very good fine dry night light young moon just rise shed peace tranquillity give evening time most delicious charm lengthened shadow tree soften reflect still water throw carpet path traveller pursue light wind stir more softly soothe nature sleep little little cease talk ride side side pleasant silence maypole light brilliant to-night say edward ride lane intervene tree bare leaf hostelry visible brilliant indeed sir return joe rise stirrup get good view lights large room fire glimmering good bedchamber company can wonder benighted horseman wend london deter to-night marvellous tale friend highwayman suppose say edward must horseman good quality such accommodation bed too sir matter joe room will come s nine striking may push canter forward brisk pace joe s charger could attain presently stop little copse leave morning edward dismount give bridle companion walk light step house female servant wait side gate garden-wall admit delay hurry terrace-walk dart flight broad step lead old gloomy hall wall ornament rusty suit armour antler weapon chase suchlike garniture here pause long look expect attendant follow wonder lovely girl appear dark hair moment rest breast same instant heavy hand lay arm edward feel thrust mr haredale stand regard young man sternly remove hat hand clasp niece hold riding-whip motion door young man draw return gaze sir corrupt servant enter house unbidden secret thief say mr haredale leave sir return more miss haredale s presence return young man relationship give licence brave man will abuse compel course fault mine generous honourable act true man sir retort tamper affection weak trust girl shrink unworthiness guardian protector dare meet light day more will say save forbid house require generous honourable act true man play spy say edward word imply dishonour reject scorn merit will find say mr haredale calmly trusty go-between wait gate enter play spy s part sir chance see pass gate follow might hear knock admission less swift foot linger garden please withdraw presence here offensive distressful niece say word pass arm waist terrified weep girl draw closer habitual severity manner scarcely change apparent action air kindness sympathy distress mr haredale say edward arm encircle set hope thought purchase minute s happiness would gladly lie life house casket hold precious jewel existence niece plight faith plight mine hold light esteem give discourteous word sir answer mr haredale must undone tie lover's-knot here must cut asunder take good heed say must cancel bond reject kith kin false hollow heartless stock high word sir say edward scornfully words purpose meaning will find reply lay heart lay say edward cold sullen temper chill breast turn affection fear change duty dread force secret course repugnant nature wish more foreign sir false hollow heartless man character poorly venture injurious term truth shelter whereof remind just now shall cancel bond will abandon pursuit rely niece s truth honour set influence nought leave confidence pure faith will never weaken concern leave gentler care press cold hand lip more encounter return mr haredale s steady look withdraw few word joe mount horse sufficiently explain pass renew young gentleman s despondency tenfold aggravation ride maypole exchange syllable arrive door heavy heart old john peep red curtain ride shout hugh directly say great importance hold young man s stirrup s comfortable bed good bed thorough gentleman smiling affable gentleman willet say edward carelessly dismount worthy father sir reply john honourable venerable father mean say edward look mixture alarm doubt joe mean say joe n't see mr edward n't understand father n't know sir say john open eye wide very singular bless s here noon to-day mr haredale long talk n't hour father willet sir tell handsome slim upright gentleman green-and-gold old room sir doubt can sir say john walk backwards road look window n't put candle see edward glance window also hastily murmur change mind forget must return london mount horse again ride leave willet father son look mute astonishment chapter noon day john willet s guest sit linger breakfast own home surround variety comfort leave maypole s high flight utmost stretch accommodation infinite distance suggested comparison very much disadvantage disfavour venerable tavern broad old-fashioned window-seat capacious many modern sofa cushion serve purpose luxurious settee broad old-fashioned window-seat roomy chamber mr chester lounge very much ease well-furnished breakfast-table exchange riding-coat handsome morning-gown boot slipper great pain atone oblige make toilet rise aid dressing-case tiring equipage gradually forget mean discomfort indifferent night early ride state perfect complacency indolence satisfaction situation find indeed particularly favourable growth feeling mention lazy influence late lonely breakfast additional sedative newspaper air repose place residence peculiar hang even time more bustling busy day yore still bad place temple sultry day bask sun rest idly shade drowsiness court dreamy dulness tree garden pace lane square may hear echo footstep sounding stone read gate pass tumult strand fleet street enter here leave noise still plash fall water fair fountain court nook corner dun-haunted student may look dusty garret vagrant ray sunlight patch shade tall house seldom trouble reflect passing stranger s form temple clerkly monkish atmosphere public office law disturb even legal firm fail scare summer time pump suggest thirsty idler spring cooler more sparkling deep trace spillings full pitcher heated ground snuff freshness sighing cast sad look thames think bath boat saunter despondent room paper buildings row goodly tenement shade front ancient tree look temple garden idler lounge now take again paper lay hundred time now trifle fragment meal now pull forth golden toothpick glance leisurely room window trim garden walk few early loiterer already pace fro here pair lover meet quarrel make dark-eyed nursery-maid good eye templar charge hand ancient spinster lapdog string regard enormity scornful sidelong look weazen old gentleman ogle nursery-maid look scorn spinster wonder n't know longer young apart river s margin two three couple business-talkers walk slowly earnest conversation young man sit thoughtfully bench alone ned amazingly patient say mr chester glance last-named person set teacup ply golden toothpick immensely patient sit begin dress scarcely change posture most eccentric dog speak figure rise come rapid pace really hear say father resume newspaper yawn dear ned presently room-door open young man enter father gently wave hand smile are leisure little conversation sir say edward surely ned always leisure know constitution breakfast three hour very early dog cry father contemplate toothpick languid smile truth say edward bring chair forward seat table sleep ill last night glad rise cause uneasiness can know sir wish speak dear boy return father confide beg know constitution n't prosy ned will plain brief say edward n't say will good fellow return father cross leg certainly will tell plainly say son air great concern know last night spot indeed see purpose n't say cry father delight hear save worry terrible wear tear long explanation great relief very house n't come charm see know say would say night s reflection cool return son fore gad ned rejoin father cool enough last night detestable maypole infernal contrivance builder hold wind keep fresh remember sharp east wind blow hard five week give honour rampant old house last night door dead calm say say heaven know seriously earnestly make wretched sir will hear gravely moment dear ned say father will hear patience anchorite oblige milk see miss haredale last night edward resume comply request uncle presence immediately interview course know consequence forbid house circumstance indignity creation sure command leave instant manner give honour ned accountable say father must excuse mere boor log brute address life positively fly jug first see year edward rise pace room imperturbable parent sip tea father say young man stop length must trifle matter must deceive let pursue manly open part wish take repel unkind indifference indifferent return leave dear boy judge ride twenty-five thirty mile miry road maypole dinner tete-a-tete haredale vanity apart quite valentine orson business maypole bed maypole landlord maypole retinue idiot centaur voluntary endurance thing look indifference dear ned excessive anxiety devotion sort thing parent shall determine wish consider sir say edward cruel situation place love miss haredale dear fellow interrupt father compassionate smile kind n't know s such thing assure now take word good sense ned great good sense wonder guilty such amazing absurdity really surprise repeat say son firmly love interpose part extent just now tell succeed may induce sir time think more favourably attachment intention fixed design hold asunder can dear ned return father take pinch snuff push box purpose most undoubtedly time elapse rejoin son begin know worth fly such dream now hardly pause reflect true position childhood accustom luxury idleness breed fortune large expectation limit idea wealth familiarise cradle teach look mean man raise rich distinction heeding care phrase liberally educate fit find last wholly dependent resource favour momentous question life would seem never can agree shrunk instinctively alike urge pay court motive interest gain render eye visible object suit never thus much plain-speaking sir fault mine indeed seem speak too plainly now believe father hope may franker spirit worthy reliance kinder confidence time come good fellow say smile father quite affect dear edward beg remember promise great earnestness vast candour manifest sincerity say fear observe faint indication tendency prose very sorry sir very sorry too ned know can fix mind long period subject ll come point ll imagine ought conclude say oblige milk again listening invariably make feverish would say tend say edward can bear absolute dependence sir even time lose opportunity throw young man may retrieve will give mean devote such ability energy possess worthy pursuit will let try make honourable path life term please name say five year will will pledge move matter difference full concurrence period will endeavour earnestly patiently man open prospect free burden fear become marry worth beauty chief endowment will sir expiration term agree let discuss subject again revive let never renew dear ned return father lay newspaper glance carelessly throw window-seat believe know very much dislike call family affair fit plebeian christmas day manner business people condition proceed mistake ned altogether mistake will conquer repugnance enter such matter give perfectly plain candid answer will favour shut door edward obey take elegant little knife pocket pare nail continue thank ned being good family mother charm person broken-hearted forth leave prematurely compel become immortal boast respect father least eminent lawyer sir say edward quite right ned perfectly stand high bar great name great wealth rise always close eye circumstance steadily resist contemplation fear father dealt pork business involve cow-heel sausage wish marry daughter good family heart s desire ned young son s young son marry object gain step politest good circle step fortune assure very necessary comfort quite indispensable now good fellow fortune thing ned old always forget seven-and-twenty sir are indeed cry father raise eyelid languishing surprise much say ned nearly remember skirt vanish human knowledge eighteen nineteen year time come live chamber grandfather s bequeath extremely respectable person commence live inconsiderable annuity past reputation jest sir say edward slight degree assure return father great composure family topic extremely dry sorry say n't admit such relief reason appearance business dislike very much know rest son ned old enough companion say two three twenty kind thing restraint father father restraint make mutually uncomfortable last four year poor memory date mistake will correct own mind pursue study distance pick great variety accomplishment occasionally pass week two here disconcert such relation can last come home candidly tell dear boy awkward overgrow export distant part world wish soul sir say edward n't ned say father coolly mistake assure find handsome prepossess elegant fellow throw society can still command dear fellow consider provide life rely provide return understand meaning sir meaning ned obvious observe fly cream-jug goodness take first walk leg milky extremely ungraceful disagreeable meaning must must marry make most mere fortune-hunter cry son indignantly devil s name ned would return father man fortune-hunter law church court camp see crowd fortune-hunter jostle pursuit stock-exchange pulpit counting-house royal drawing-room senate fortune-hunter fill fortune-hunter are would else dear ned great courtier lawyer legislator prelate merchant existence squeamish moral ned console reflection very bad fortune-hunting can make person miserable unhappy many people suppose kind huntsman crush follow sport hundred step thousand young man lean head hand make answer quite charmed say father rise walk slowly fro stop now glance mirror survey picture glass air connoisseur conversation ned unpromising establish confidence quite delightful certainly necessary can mistake position design confess can understand conceive find fancy girl point tacitly agree know embarrassed sir return son raise head moment fall former attitude idea beggar wretch describe could suppose breed witness life always lead appearance always make dear child say father really talk child must call breed careful principle very manner education assure maintain credit surprisingly life lead must lead ned must little refinement always use can exist must surround observe here regard circumstance ned may set mind rest score desperate own appearance mean despicable joint pocket-money alone devour income s truth never know encourage sir expenditure mode life right title good fellow return father more compassionately make appearance could possibly succeed pursuit destine mode life man right live good way can make comfortable can unnatural scoundrel debt grant very great more behove young man principle honour pay speedily possible villain s part mutter edward unconsciously play win heart emma haredale would sake die first glad see ned return father perfectly self-evident can quarter apart necessity speedily bestow know could to-morrow choose wish d look pleasantly religious point view alone could think unite catholic amazingly rich ought very protestant come such protestant family let moral ned even could set objection impossible come quite conclusive very idea marry girl father kill meat good god ned disagreeable consider impossibility respect father-in-law such unpleasant circumstance think view juror sit coroner very doubtful position family seem such indelicate sort thing really think girl ought put death state prevent happen tease perhaps would alone dear ned most willingly god bless shall presently shall meet to-night to-night certainly to-morrow take care mean time sake person great consequence ned vast consequence indeed god bless word father arrange cravat glass utter disconnected careless manner withdraw hum tune son appear lose thought hear understand remain quite still silent lapse hour elder chester gaily dress young still sit head rest hand appear kind stupor chapter series picture represent street london night even comparatively recent date tale would present eye very different character reality witness time would difficult beholder recognise most familiar walk altered aspect little more century broad narrow least frequented very dark oil cotton lamp regularly trimmed twice thrice long winter night burnt feebly good late hour unassisted lamp candle shop cast narrow track doubtful light footway leave project door house-fronts deep gloom many court lane leave total darkness meaner sort glimmering light twinkle score house favour slight degree even place inhabitant often good reason extinguish lamp soon light watch utterly inefficient powerless prevent pleasure thus light thoroughfare turn obscure dangerous spot whither thief might fly shelter few would care follow city belt field green lane waste ground lonely road divide time suburb join escape even pursuit hot render easy wonder favour circumstance full constant operation street robbery often accompany cruel wound unfrequently loss life nightly occurrence very heart london quiet folk great dread traverse street shop close unusual wend home alone midnight keep middle road good guard surprise lurk footpad few would venture repair late hour kentish town hampstead even kensington chelsea unarmed unattended loud most valiant supper-table tavern mile glad fee link-boy escort home many characteristic quite disagreeable thoroughfare london long familiar shop especially eastward temple bar still adhere old practice hang sign creaking swinging board iron frame windy night form strange mournful concert ear lie awake bed hurry street long stand hackney-chairs group chairman compare coachman day gentle polite obstruct way fill air clamour night-cellars indicate little stream light cross pavement stretch half-way road stifled roar voice yawned reception entertainment most abandoned sex shed bulk small group link-boy game earnings day more weary rest give way sleep let fragment torch fall hiss puddled ground watch staff lantern cry hour kind weather wake voice turn bed glad hear rain snow blow froze very comfort s sake solitary passenger startle chairman s cry leave two come trot past empty vehicle carry backwards show disengage hurry stand many private chair too inclose fine lady monstrously hoop furbelowed precede running-footmen bearing flambeau extinguisher suspend door few house good sort make way gay light dance darker more dismal pass unusual run gentry carry very high hand quarrel servant hall wait master mistress fall blow street strew place skirmish hair-powder fragment bag-wigs scattered nosegay gaming vice run high class fashion being course set upper generally cause dispute card dice openly use work much mischief yield much excitement stair incident arise drum masquerade party quadrille pass west end town heavy stagecoach scarce heavy waggon lumber slowly city coachman guard passenger arm tooth coach day perhaps time despoil highwayman make scruple attack alone single-handed whole caravan good man sometimes shoot passenger two sometimes shoot case might morrow rumour new act dare road yield matter few hour conversation town public progress fine gentleman half-drunk tyburn dress new fashion damn ordinary unspeakable gallantry grace furnish populace pleasant excitement wholesome profound example dangerous character such state society prowl skulk metropolis night man many uncouth fierce shrunk involuntary dread whence come question often ask none could answer name unknown never see eight day thereabouts equally stranger old ruffian haunt venture fearlessly young could spy never remove slouched hat look enter conversation man heed pass listen discourse regard nobody come surely dead night set surely man midst loose concourse night-cellar outcast grade resort sit morning spectre licentious feast midst revelry riot chilled haunt door same directly dark abroad never company always alone never linger loiter always walk swiftly look say see shoulder time time quicken pace field lane road quarter town east west north south man see glide shadow always hurry encounter see steal past catch sight backward glance lose darkness constant restlessness flit fro give rise strange story see such distant remote place time nearly tally doubted two more unearthly mean travel spot spot footpad hide ditch mark pass ghost brink vagrant meet dark high-road beggar see pause bridge look water sweep again deal body surgeon could swear sleep churchyard beheld glide tomb approach tell story look would pull neighbour sleeve would last man commerce lie grave resolve question strange companion night eat poor meal voraciously accustom observe day fellow sit elbow black night master black night blacker last pitchy too did n't pass turnpike oxford road s may n't know come come master cry fellow urge look comrade slap shoulder more companionable communicative more gentleman good company tale sell devil know return stranger look few number perhaps would give good wage hard indeed say fellow stranger disclose haggard unwashed face torn clothes merry master stave roar song now sing desire hear reply shake roughly n't touch re prudent man carry arm easily now make dangerous stranger n't know trick lie hand threaten say fellow return rise turn look fiercely apprehension general attack voice look bearing expressive wild recklessness desperation daunt repel bystander very different sphere action now much effect work maypole inn live say man sternly short silence hide here rest surprise would perhaps part good s humour leave let here swear tremendous oath ll mischief place are odds score low murmur origin perhaps dread man mystery surround perhaps sincere opinion part present would inconvenient precedent meddle too curiously gentleman s private affair see reason conceal warn fellow occasion discussion pursue short time strange man lie bench sleep think again find night soon dark abroad again traverse street locksmith s house more family close shut night cross london bridge pass southwark glide bye street woman little basket arm turn end directly observe seek shelter archway stand pass emerge cautiously hiding-place follow several shop purchase various kind household necessary place stop hover evil spirit follow reappear nigh eleven o'clock passenger street thin fast turn doubtless home phantom still follow turn same bye street see first free shop narrow extremely dark quicken pace here distrustful stop rob such trifling property carry creep side road gift speed wind seem terrible shadow would track length widow reach own door pant breath pause take key basket flush glow haste make pleasure safe home stoop draw raise head see stand silently apparition dream hand mouth needless tongue clove roof power utterance look many night house empty answer could answer rattle throat make sign seem indicate take key unlock door carry secure carefully chapter chilly night fire widow s parlour burn low strange companion place chair stoop half-extinguished ash rake fan hat time time glance shoulder assure remain quiet make effort depart busy fire again reason take pain dress dank drench wet jaw rattle cold shiver head foot rain hard previous night hour morning noon fine wheresoever pass hour darkness condition sufficiently betoken many spend open sky besmear mire saturated clothes cling damp embrace limb beard unshaven face unwashed meagre cheek wear deep hollow more miserable wretch could hardly man now cower widow s hearth watch struggle flame bloodshot eye cover face hand fear seem look remain short time silence glance again ask length is house name heaven darken give meat drink answer sullenly dare more very marrow bone cold wet hunger must warmth food will here robber chigwell road nearly murderer will want come raise hue-and-cry would hard nimbleness make thrust thrust sword cry widow look upwards hear man hear see look head throw hand tight clench utter word agony appeal start foot advance beware cry suppressed voice firmness stop midway much touch finger lose body soul lose hear reply menace hand form man live life hunted beast body spirit ghost earth thing creature shrink save curst being world will leave desperation night past fear exist day day give alarm cry refuse shelter will hurt will take alive surely threaten breath fall dead man floor blood sprinkle name evil spirit tempt man ruin speak take pistol breast firmly clutch hand remove man good heaven cry widow thy grace mercy give minute s penitence strike dead such purpose say confront deaf give eat drink can help will will leave thus much will leave return more will promise rejoin seat table will execute threat betray rise length closet pantry room bring fragment cold meat bread put table ask brandy water produce likewise eat drink voracity famished hound time engage keep uttermost distance chamber sit shudder face never turn pass oblige cupboard gather skirt garment even touch chance horrible think still midst dread terror keep face own watch movement repast end can call mere ravenous satisfy call hunger move chair fire again warm blaze now spring brightly accost more outcast roof head often uncommon luxury food beggar would reject delicate fare live here ease live alone make answer effort dwell here matter begone may find here linger warmth reply spread hand fire warmth rich perhaps very say faintly very rich doubt very rich least penniless money make purchase to-night little left few shilling give purse hand door give step table lay reach take tell content hand count listen moment sprung take take take more more too late hear wayward step know full will return directly begone mean stop ask will answer much dread touch would drag door possess strength lose instant miserable wretch fly place spy safe here reply man stand aghast will remain here will fly danger past too late cry widow listen step hark foot ground tremble hear son idiot son say wildly come heavy knock door look let come say man hoarsely fear less dark houseless night knock again let come dread hour return widow has life will evil will fall stand eye eye blighted boy oh good angel know truth hear poor mother s prayer spare boy knowledge man rattle shutter cry man call voice cry grapple road sink knee kneel move lip utter sound gaze uncertain turn shutter fly open barely time catch knife table sheathe loose sleeve coat hide closet lightning s speed barnaby tap bare glass raise sash exultingly can keep grip cry thrust head stare room are mother long keep fire light stammer excuse tender hand barnaby sprung lightly assistance put arm neck kiss hundred time afield mother leap ditch scramble hedge run steep bank hurry wind blow rush young plant bow bend harm coward grip ha ha ha brave grip care wind roll dust turn manfully bite grip bold grip quarrel little bowing twig thinking tell mock worry bulldog ha ha ha raven little basket master s hear frequent mention name tone exultation express sympathy crow cock run various phrase speech such rapidity many variety hoarseness sound murmur crowd people take such care say barnaby such care mother watch time sleep shut eye make-believe slumber practise new learning softly keep eye see laugh never little stop directly wo n't surprise s perfect raven crow again rapturous manner plainly say certainly characteristic glory meantime barnaby close window secure come fireplace prepare sit face closet mother prevent hastily take side motion pale to-night say barnaby lean stick cruel grip make anxious anxious good truth sick heart listener hold door hiding-place open hand closely watch son grip alive master unconscious head basket return watch intently glistening eye flap wing say barnaby turn quickly enough catch retreat form closing door stranger here grip wise fancy jump accept invitation dignity peculiar bird hop master s shoulder extended hand ground barnaby unstrapping basket put corner lid open grip s first care shut possible despatch stand believing doubt now render utterly impossible power mortal man shut more draw great many cork triumph utter corresponding number hurrah mother say barnaby lay hat stick return chair rise ll tell to-day shall take hand hers hold nod word could speak must n't tell say barnaby hold finger s secret mind know grip hugh dog s grip clever n't guess ll wager look did answer faintly n't know come frightened say barnaby change colour mother n't see see s s none answer whisper draw close clasp mark wrist afraid somewhere make hair stand end flesh creep look room see dream dash ceiling wall red tell fall shiver fit put question shut light hand sit shake limb pass time raise head look is here rejoin mother soothe indeed dear barnaby look see gaze vacantly become reassure degree burst wild laugh let see say thoughtfully were talk was nowhere here aye hugh say barnaby s maypole hugh know grip lie forest tree road side dark lantern night come dog noose ready slip man come man robber star wink wait dark many night shall d know thousand mother see here man look twist handkerchief head pull hat brow wrap coat stand original counterfeit dark figure peer might pass own shadow ha ha ha shall cry rid semblance hastily assume shall see mother bind hand foot bring london saddle-girth shall hear tyburn tree luck hugh say re pale again trembling look answer quite bed dear leave here bed answer n't bed lie fire watch prospect burning coal river hill dells deep red sunset wild face hungry too grip eat broad noon let supper grip supper lad raven flap wing croak satisfaction hop foot master hold bill open ready snap such lump meat throw receive score rapid succession small discomposure s say barnaby more cried grip more appear certainty more retreat store disgorge morsel pouch hide various corner take particular care avoid closet doubtful hidden man s propensity power resist temptation conclude arrangement take turn two room elaborate assumption mind eye hard treasure time begin drag piece piece eat utmost relish barnaby part press mother eat vain make hearty supper too progress meal want more bread closet rise get hurriedly interpose prevent summon utmost fortitude pass recess bring mother say barnaby look steadfastly sit is to-day birthday to-day answer n't recollect week summer autumn winter pass come again remember now say barnaby think to-day must birthday too ask ll tell say always see n't let know evening day grow very sad see cry grip most glad look frighten reason touch hand feel cold now mother birthday also grip think upstairs bed midnight strike o'clock come door see knee forget say grip hear say night m devil rejoin raven promptly say barnaby say prayer rise walk look mother night birthday just now find see silly say re wrong must birthday birthday grip bird receive information crow such duration cock gift intelligence kind might usher long day consider sentiment regard apposite birthday cry never say die great many time flap wing emphasis widow try make light barnaby s remark endeavour divert attention new subject too easy task time know supper barnaby entreaty stretch mat fire grip perch leg divide time doze grateful warmth endeavour presently appear recall new accomplishment study day long profound silence ensue break change position part barnaby eye still wide open intently fix fire effort recollection part grip would cry low voice time time polly put ket stop short forget remainder doze again long interval barnaby s breathing grow more deep regular eye close even unquiet spirit raven interpose polly put ket cried grip master broad awake again length barnaby sleep soundly bird bill sink breast breast puff comfortable alderman-like form bright eye grow small small really seem subside state repose now mutter sepulchral voice polly put ket very drowsily more drunken man reflect raven widow scarcely venture breathe rise seat man glide closet extinguish candle tle cry grip suddenly strike idea very much excited tle hurrah polly put ket-tle ll tea polly put ket-tle ll tea hurrah hurrah hurrah m devil m devil m ket-tle keep spirit never say die bow wow wow m devil m ket-tle m polly put ket-tle ll tea stand root ground voice grave even fail awaken sleeper turn fire arm fall ground head droop heavily widow unwelcome visitor gaze moment motion door stay whisper teach son teach hear to-night depart instantly will rouse free shall rouse dare dare tell know seem least will know would kill sleep cry widow throw woman return tooth motion would see will want kill wake advance bend prostrate form softly turn head look face light fire lineament reveal distinctly contemplate brief space hastily uprose observe whisper widow s ear existence ignorant to-night power careful use careful use destitute starve wanderer earth may take sure slow revenge dreadful meaning word fathom meaning see fathom very depth anticipate year tell much leave digest forget warning point leave slumbering form stealthily withdrawing make way street fall knee sleeper remain stricken stone tear fear freeze long come tenderly relief oh cry hast teach such deep love remnant promise happy life affliction even perhaps comfort spring rely love child never grow old cold heart need care duty manly strength cradle-time help darkened walk sad world doom poor heart broken chapter gliding silent street hold course dark most gloomy man leave widow s house cross london bridge arrive city plunge backways lane court cornhill smithfield more fixedness purpose lose winding baffle pursuit dog step dead time night quiet now drowsy watchman s footstep sound pavement lamplighter flashing past leave little track smoke mingle glowing morsel hot red link hide even partaker lonely walk shrink arch doorway pass issue forth again pursue solitary way shelterless alone open country hear wind moan watching day whole long weary night listen fall rain crouch warmth lee old barn rick hollow tree dismal thing dismal wander shelter bed sleeper thousand houseless reject creature pace echo stone hour hour count dull chime clock watch light twinkle chamber window think happy forgetfulness house shut here child coil bed here youth here age here poverty here wealth equal sleep rest common slumbering world even sleep heaven s gift creature akin despair feel wretched contrast hand more utterly alone cast trackless desert kind suffering river great city close full many time solitude crowd alone awaken miserable man pace street long wearisome often cast wistful look east hope see first faint streak day obdurate night possession sky disturbed restless walk find relief house street bright cheerful glare light sound music too tread dancer cheerful voice many burst laughter place awake glad return again again more leave merriment height feel check mirthful mood see flit fro uneasy ghost last guest depart house close shut become dull silent rest wandering bring time city jail hasten place ill oman cause shun sit step hard rest chin hand gaze rough frown wall even become refuge jaded eye pace come same spot sit again often hasty movement cross man watch prison lodge foot step determine accost look see day begin break fail purpose turn flee soon quarter lately traverse pace fro again pass mean street alley close hand shout revelry arise come straggle forth dozen madcap whoop call part noisily take different way disperse small group hope low place entertainment would afford safe refuge might hand turn court look half-opened door light window indication place whence come profoundly dark ill-favoured conclude turn miss way pour again observe impression find outlet enter turn grating foot sudden stream light appear sound talk come retreat doorway see talker listen light come level pavement man ascend bear hand torch figure unlocked hold open grating passage presently appear form young man small stature uncommon self-importance dress obsolete very gaudy fashion good night noble captain say torch farewell commander good luck illustrious general return compliment bade hold tongue keep noise lay many similar injunction great fluency speech sternness manner commend captain stricken miggs return torch-bearer low voice captain fly high game miggses ha ha ha captain eagle respect eye soar wing captain breaketh heart bachelor break egg breakfast fool stagg say mr tappertit step pavement court brush leg dust contract passage upward precious limb cried stagg clasp ankle shall miggs aspire proportion captain will inveigle lady fair wed secret cavern will unite bloom beauty captain ll tell buck say mr tappertit release leg ll trouble take liberty broach certain question certain question broach speak re speak particular subject otherways hold torch ve get end court kennel hear hear noble captain obey say mr tappertit haughtily gentlemen lead word command address imaginary staff retinue fold arm walk surpass dignity court obsequious follower stand hold torch head observer saw first time place concealment blind involuntary motion part catch quick ear blind man conscious move inch turn suddenly cry s man say advance friend stranger rejoin blind man strangers friend see company come wait here want lodge lodge time return stagg point dawn see know day break know rejoin cost traverse iron-hearted town night good traverse again say blind man prepare descend find lodging suitable taste n't let stay cry hold arm ll beat light hangdog face hangdog answer voice rouse neighbourhood detain say blind man let hear hear return chink few shilling hurriedly press hand beg will pay shelter give death much ask such come country desire rest none question faint exhaust wear dead let lie dog fire ask more would rid will depart to-morrow gentleman unfortunate road mutter stagg yield press already gain footing step can pay accommodation will pay just now past want food god know wish purchase shelter companion none fasten grate show way quick blind man comply moment s hesitation descend dialogue pass hurriedly word could speak stand wretched room time recover first surprise may see door lead say man glance keenly will mind will show follow take choice bid lead way light torch conductor hold purpose inspect three cellar narrowly assure blind man speak truth live alone visitor return first fire burn fling deep groan ground host pursue usual occupation seem heed directly fall asleep note fall slumber readily keenest-sighted man could kneel pass hand lightly carefully face person sleep checker start moan sometimes muttered word two hand clench brow bent mouth firmly set blind man accurately mark curiosity strongly awaken already inkling mystery sit watch expression may use listening broad day chapter dolly varden s pretty little head bewilder various recollection party bright eye dazzle crowd image dance mote sunbeam effigy partner particular especially figure same young coachmaker master own right give understand hand chair parting fixed resolve neglect business time die slowly love dolly s head eye thought seven sense state flutter confusion party accountable now three day old sit listlessly breakfast read manner fortune say married flourishing fortune ground teacup step hear workshop mr edward chester descry glass door stand rusty lock key love rose apt comparison historian may mean take credit same invention sentimental mood chaste modest miggs behold doorstep cleaning maiden meditation give utterance simile locksmith happen moment eye throw upward head backward intense communing toby see visitor mrs varden more watchful rest desire sim tappertit open glass door give admission untoward circumstance good lady argue could deduce precious moral most trifling event take draught small ale morning observe pernicious irreligious pagan custom relish whereof leave swine satan least popish person shun righteous work sin evil would doubt pursue admonition much would found long list precious precept inestimable value young gentleman standing somewhat uncomfortable discomfited manner read spouse lecture occasion bring premature conclusion m sure ll excuse sir say mrs varden rise curtsey varden very thoughtless need much reminding sim bring chair here mr tappertit obey flourish imply protest can sim say locksmith mr tappertit obey again still protest betaking workshop begin seriously fear might find necessary poison master time meantime edward return suitable reply mrs varden s courtesy lady brighten very much accept dish tea fair hand dolly perfectly agreeable sure s can varden dolly serve sir time say shall say mrs v much oblige sure return edward encourage say come here now beg good office mrs varden delighted measure occur probably fair daughter might warren to-day to-morrow say edward glance dolly will allow take charge letter ma'am will oblige more can tell truth very anxious reach destination particular reason trust conveyance help wholly loss way sir to-day to-morrow indeed week lady graciously rejoin shall very glad put way account wish may depend to-day might suppose say mrs varden frown husband varden s sit glum silent object arrangement must mind sir please s way home door can cheerful talkative enough now fact unfortunate locksmith blessing star find helpmate such good humour sit beaming face hear discourse joy past expression sudden attack quite take surprise dear martha say oh dare say interrupt mrs varden smile mingled scorn pleasantry very dear know good soul say gabriel quite mistake indeed delighted find kind ready wait dear anxiously assure hear would say wait anxiously repeat mrs v thank varden wait always might bear blame come use say lady kind solemn titter s comfort give word martha say gabriel let give word dear interpose wife christian smile such discussion married people much good left alone please varden ll drop subject wish pursue could might say great deal would pray n't say more n't want say more rejoin goaded locksmith n't say mrs varden begin martha add locksmith good-humouredly must say begin varden exclaim wife open eye very wide look company would say hear man begin varden shall say temper begin oh dear dear say locksmith s settle oh rejoin wife quite say dolly begin dear shall contradict know duty need know sure often oblige bear mind inclination perhaps would moment forget thank varden mighty show humility forgiveness fold hand look again smile plainly say desire see first foremost female martyr here view little incident illustrative mrs varden s extraordinary sweetness amiability strong tendency check conversation disconcert party excellent lady few monosyllable uttered edward withdraw presently thank lady house great many time condescension whisper dolly s ear would call morrow case happen answer note indeed know tell barnaby friend grip drop previous night prepare visit terminate gabriel attend edward door come hand pocket fidget room very uneasy manner cast great many sidelong look mrs varden calm countenance world five fathom deep protestant manual inquire dolly mean dolly suppose stage-coach look lady mother find silently appeal dive least fathom manual become unconscious earthly thing martha say locksmith hear varden say wife rise surface sorry dear such objection maypole old john otherways s very fine morning saturday s busy day might three chigwell chaise quite happy day mrs varden immediately close manual burst tear request lead upstairs matter now martha inquire locksmith martha rejoin oh n't speak protest agony anybody tell would n't believe martha say gabriel put way move aid dolly s shoulder would n't believe tell s wrong now tell soul n't know know child damme cry locksmith pluck wig kind frenzy nobody know verily believe miggs miggs say mrs varden faintly symptom approach incoherence is attach sufficient draw hatred house comfort may s comfort cry gabriel make bold despair s misery life s plague egypt s consider doubt say mrs varden prepare s natural s piece rest taunt face can wonder taunt here incoherence come very strong mr varden weep laugh sob shiver hiccough choked say know very foolish could n't help dead perhaps would sorry really circumstance appear quite probable seem think great deal more same effect word pass great decency ceremony incidental such occasion support upstairs deposit highly spasmodic state own bed miss miggs shortly fling body philosophy mrs varden want chigwell want make concession explanation would implore entreat would accept term accordingly vast amount moaning cry upstairs much damping forehead vinegaring temple hartshorning nose forth most pathetic adjuration miggs assist warm brandy-and-water over-weak diver cordial also stimulating quality administer first teaspoonful increase dose miss miggs partake preventive measure fainting infectious remedy many more too numerous mention take apply many verbal consolation moral religious miscellaneous super-added thereto locksmith humble end gain s sake peace quietness father say dolly urge upstairs oh doll doll say good-natured father husband own dolly glance glass say locksmith never faint darling more domestic unhappiness come easy fainting doll great passion put remember dear would really happy never can husband n't word ear precious never miggs advice kiss bloom daughter cheek slowly repair mrs varden s room lady lie pale languid couch refresh sight last new bonnet miggs mean calm scattered spirit display good advantage bedside here s master mim say miggs oh happiness man wife come again oh gracious think word energy sentiment uttered apostrophe heaven general miss miggs perch bonnet top own head fold hand turn tear ca n't help cry miggs could n't drownded em such forgiving spirit ll forget pass sir oh world s end d mrs varden faint smile gently reprove attendant enthusiasm remind same time too unwell venture day oh re mim indeed re say miggs repeal master master know re mim hair motion shay will good mim must give way must raly must keep must n't sir sake tell just now must remember even forget master will persuade mim m sure s miss dolly s a-going know master happy comfortable oh cried miggs turn tear again previous quit room great emotion never see such bless forgiveness spirit never never never more master never five minute thereabouts mrs varden remain mildly oppose husband s prayer would oblige take day s pleasure relent length suffer persuade grant free forgiveness merit whereof meekly say rest manual desire miggs might come help dress handmaid attend promptly justice joint exertion record good lady come downstairs course time completely deck journey really look happen appear very good health imaginable dolly again very pink pattern good look smart little cherry-coloured mantle hood same draw head top hood little straw hat trim cherry-coloured ribbon wear mere trifle side just enough short make wicked most provoking head-dress malicious milliner devise speak manner cherry-coloured decoration brighten eye vie lip shed new bloom face wear such cruel little muff such heart-rending pair shoe surrounded hem aggravation kind mr tappettit hold horse s head see come house alone such impulse come decoy chaise drive mad would unquestionably certain uneasy doubt beset short way gretna green street right-hand turning left suppose turnpike carry storm blacksmith end would marry credit reason clerical office appear even excited imagination unlikely hesitate stand hesitate look post-chaises-and-six dolly come master mistress constant miggs opportunity now chaise creak spring mrs varden now creak again more locksmith now bound heart beat lightly dolly now place empty dreary miggs stand street hearty locksmith good humour occur last twelve month put way dolly smile grace mrs varden agreeable precedent jog street talk thing descry pavement very coachmaker look genteel nobody would believe coach ride bow nobleman sure dolly confuse bow again sure cherry-coloured ribbon tremble little meet mournful eye seem say keep word begin business devil re cause stand root ground dolly say statue mrs varden say pump turn corner father think impudence mother wonder mean dolly blush again very hood pale less merrily locksmith incautious fulness heart pulling-up manner place evince most intimate acquaintance tavern road landlord landlady indeed little horse equally friendly term keep stopping own accord never people glad see people landlord landlady behold mr varden mrs varden miss varden would n't get say really must walk upstairs say would take ill quite certain proud would n't little taste say third really quite progress ride continued scene hospitality begin end pleasant enough hold such esteem mention refreshment mrs varden say time affability delight such body evidence collect unfortunate locksmith day use thereafter occasion might require never get matrimonial purpose course time course pretty long time too agreeable interruption delay little arrive skirt forest ride pleasantly tree come last maypole locksmith s cheerful yoho speedily bring porch old john young joe transfix sight lady moment perfectly unable give welcome could stare moment joe forgot speedily revive thrust drowsy father mr willet s mighty inexpressible indignation dart stand ready help alight necessary dolly get first joe arm space time longer could count joe arm here glimpse happiness would difficult describe flat commonplace affair help mr varden joe too good grace world old john entertain dull foggy sort idea mrs varden n't fond doubt might come purpose assault battery take courage hope offer conduct house tender amicably receive march joe dolly follow arm-in-arm happiness again varden bring rear old john would must sit bar nobody objecting bar bar snug place maypole s very snug cosy complete bar wit man devise such amazing bottle old oaken pigeon-hole such gleaming tankard dangle peg same inclination thirsty man would hold lip such sturdy little dutch keg range row shelf many lemon hang separate net form fragrant grove already mention chronicle suggestive goodly loaf snowy sugar stow hard punch idealise mortal knowledge such closet such press such drawer full pipe such place put thing hollow window-seat cram throat eatable drinkable savoury condiment lastly crown typical immense resource establishment defiance visitor cut come again such stupendous cheese poor heart never rejoices must poor weak most watery heart beat would warm maypole bar mrs varden s directly could more reproach john willet household god keg bottle lemon pipe cheese could stab own bright carving-knife order dinner too might soothe savage bit fish say john cook lamb chop bread plenty ketchup good salad roast spring chicken dish sausage mash potato sort sort resource inn talk carelessly dish first-rate holiday kind dinner suitable s wedding-day sort meaning ca n't get spring chicken trifle way poultry will such peacock perhaps kitchen too great broad cavernous chimney kitchen way cookery seem impossible could believe eat choose tell mrs varden return contemplation wonder bar again head quite dizzy bewilder housekeeping capacity large enough comprehend oblige sleep waking pain midst such immensity dolly meanwhile gay heart head run matter pass garden door glance now course wonder joe see trip path field acquaint discharge mission warren deponent hath inform verily believe might see many less pleasant object cherry-coloured mantle ribbon flutter green meadow bright light day giddy thing chapter proud consciousness trust great importance derive might advertise house run gauntlet inhabitant dolly play dull room passage many many time child humble friend miss haredale foster-sister free building young lady use great precaution hold breath walk tiptoe pass library door straight emma s room privileged visitor lively room building chamber sombre rest matter presence youth beauty would make prison cheerful save ala confinement withers lend charm own gloomy scene bird flower book drawing music hundred such graceful token feminine love care fill more life human sympathy whole house seem make hold heart room heart fail recognise silent presence dolly undoubtedly tough little mist coquettishness such sometimes surround sun life morning slightly dim lustre thus emma rise greet kiss affectionately cheek tell quiet way very unhappy tear stand dolly s eye feel more sorry could tell moment happen raise glass really exceedingly agreeable sigh smile feel surprisingly console hear miss say dolly s very sad indeed thing bad sure mend sure bad ask emma smile n't see can very more unpromising really n't say dolly bring begin edward dolly nod smile feeling pocket pocket day affectation able find want greatly enhance importance length produce letter emma hastily break seal become absorb content dolly s eye strange accident accounting wander glass again could help wonder coach-maker suffer very much quite pity poor man long letter very long letter write close four side sheet paper cross consolatory letter emma read stop time time put handkerchief eye sure dolly marvel greatly see much distress think love affair ought good joke sly merry kind thing life set own mind come miss haredale s constant would take young gentleman just most innocent way possible keep first lover mark would find inexpressibly comfort sure s think dolly make s sweetheart miserable enough quite right make miserable s self little too much would n't say sit look silence need pretty considerable stretch patience long letter read read again read twice read again tedious process dolly beguile time most improving manner occur curl hair finger aid looking-glass mention give kill twist end even young lady love can read letter course time packet fold remain write answer promise work time likewise emma say would put dinner dolly must dine dolly make mind require very little pressing settle point walk garden stroll terrace walk talk incessantly least dolly never leave make quarter sad mournful house quite gay talk loudly laugh much very handsome such breezy day light dress dark curl appear free joyous abandonment emma fair dolly rosy emma delicately shape dolly plump short flower garden such flower let horticulturist say may house garden seem know brighten sensibly come dinner letter write more talk course miss haredale take occasion charge dolly certain flirtish inconstant propensity accusation dolly seem think very complimentary indeed mightily amuse find quite incorrigible respect emma suffer depart confide important never-sufficiently-to-be-taken-care-of answer endow pretty little bracelet keepsake clasp arm again advise jest earnest amend roguish way know fond joe heart dolly stoutly deny great many haughty protestation hope could good indeed forth bid farewell call give more supplementary message edward anybody tenfold gravity dolly varden could reasonably expect remember length dismiss dolly bid good bye trip lightly stair arrive dreaded library door pass again tiptoe open behold stand mr haredale now dolly childhood associate gentleman idea grim ghostly moment conscience-stricken sight throw such flurry could acknowledge presence run give great start downcast eye stand still tremble come here girl say mr haredale take hand want speak please sir m hurry falter dolly frighten come suddenly sir would sir ll good let immediately say mr haredale time lead room close door shall directly just leave emma sir just minute father s wait sir ll please goodness know know say mr haredale answer question bring here to-day bring here sir falter dolly will tell truth sure dolly hesitate little somewhat embolden manner say last sir letter mr edward chester course bearer answer dolly hesitate again able decide course action burst tear alarm cause say mr haredale foolish surely can answer know put question emma learn truth directly answer dolly popularly call spirit own now fairly bay make good sir rejoin tremble frighten sir may kill please sir wo n't give m very sorry wo n't sir commend firmness plain-speaking say mr haredale rest assure little desire take letter life very discreet messenger good girl feeling quite certain say might coming compliment dolly keep could cry again resolve defend pocket letter last extremity design say mr haredale short silence smile regard struggle gloom melancholy natural face provide companion niece life very lonely would office old friend good entitle n't know sir answer dolly sure banter ca n't say n't know might wish home could n't give opinion sir friend objection would say mr haredale come s plain question easy answer none know sir reply dolly very glad miss emma course always s say mr haredale say anxious n't let detain dolly n't let wait try word sooner pass lip room house field again first thing course come consider flurry cry afresh thing reflect get laugh heartily tear banish give place smile last dolly laugh much fain lean tree give vent exultation could laugh longer quite tired put head-dress right dry eye look very merrily triumphantly warren chimney just visible resume walk twilight come quickly grow dusk path familiar frequent traversing hardly think certainly feel uneasiness leave alone bracelet admire give good rub hold arm s length sparkle glitter beautifully wrist look point view possible turn arm quite absorbing business letter too look mysterious know take pocket hold know much turn think wonder begin end say matter constant occupation bracelet letter quite enough thinking else admire turn dolly gaily pass wicket-gate path narrow lie two hedge garnish here tree hear rustle close hand bring sudden stop listen very quiet again absolutely frightened little quicker perhaps possibly quite much ease check kind startling sooner move again conscious same sound person tramp stealthily bush brushwood look spot whence appear come fancy could make crouching figure stop again quiet more decidedly faster now try sing softly must wind come wind blow walk cease stand still stop involuntarily make reflection rustling noise stop likewise really frighten now hesitate bush crackle snap man come plunge close chapter moment inexpressible relief dolly recognise person force path abruptly now stand directly way hugh maypole name utter tone delighted surprise come heart was say glad see could terrify answer say stand quite still look did come meet ask dolly hugh nod mutter effect wait expect sooner think likely would send say dolly greatly reassure nobody send sullen answer come own accord rough bearing fellow wild uncouth appearance often fill girl vague apprehension even people occasion shrink involuntarily unbidden companion solitary place darkness fast gather renew even increase alarm feel first manner merely dog passively fierce usual would great dislike company always feel perhaps indeed would glad hand coarse bold admiration look terrify very much glance timidly uncertain forward retreat stand gaze handsome satyr remain short time stir break silence length dolly take courage shoot past hurry spend much breath avoid say hugh accommodate pace hers keep close side wish get quickly can walk too answer dolly too say hugh stoop could feel breath forehead too re always proud mistress proud mistake answer dolly fall please nay mistress rejoin endeavour draw arm ll walk release clench little hand strike right good will maypole hugh burst roar laughter pass arm waist hold strong grasp easily bird ha ha ha mistress strike again shall beat face tear hair pluck beard root welcome sake bright eye strike again mistress ha ha ha let cry endeavour hand push let moment good kinder sweetlips say hugh indeed come tell now always proud n't quarrel love re proud ha ha ha ca n't hide beauty poor fellow s comfort give answer check progress continue press forward rapidly could length hurry make terror tightness embrace strength fail could hugh cry panting girl good hugh will leave will give never tell word living creature good answer harkye little dove here know dare mind tell stop word lip think mischief ll bring innocent head would n't wish hurt hair bring trouble ll bring trouble more return care more many dog much d sooner kill man dog day ve never sorry man s death life dog s thoroughly savage manner expression look gesture accompany great fear give new strength enable sudden effort extricate run fleetly hugh nimble strong swift foot man broad england fruitless expenditure energy encircle arm again hundred yard softly darling gently would fly rough hugh love drawing-room gallant would answer struggle free again will help fine cry say hugh ha ha ha fine pretty lip pay ha ha ha help help help shriek utmost violence could exert shout hear answer thank heaven cry girl ecstasy joe dear joe way help assailant pause stand irresolute moment shout draw come quick force speedy decision release whisper menace look tell see follow leap hedge instant dolly dart fairly run joe willet s open arm matter hurt great many encouraging expression assurance safety first word joe pour forth poor little dolly breathless terrify time quite unable answer hang shoulder sob cry heart would break joe small objection hanging shoulder least crush cherry-coloured ribbon sadly put smart little hat shape could n't bear see cry very heart try console bent whisper say kiss s fable rate say kind tender thing could think dolly let n't interrupt good ten minute able raise head thank frighten say joe man person unknown follow answer begin beg threat robbery point carry execution would execute joe s timely aid hesitation confusion say joe attribute fright sustain suspicion truth occur moment stop word lip hundred time night very often disclosure rise tongue dolly thought repress deeply rooted dread man conviction ferocious nature rouse would stop strong assurance impeach full measure wrath vengeance would wreak joe preserve consideration courage overcome inducement secrecy too powerful surmount joe part great deal too happy inquire very curiously matter dolly too tremulous walk assistance forward very slowly mind very pleasantly maypole light hand twinkle cheerful welcome dolly stop suddenly scream exclaim letter letter cried joe carry hand bracelet too say clasp wrist lose mean just now say joe drop take answer dolly vainly search pocket rustle dress unhappy girl word poor dolly justice quite sorry loss letter bracelet fall a-crying again bemoan fate most movingly joe try comfort assurance directly house maypole would return spot lantern now quite dark make strict search miss article great probability finding likely anybody pass way conscious forcibly take dolly thank very heartily offer great hope quest successful many lamentation side many hopeful word much weakness part dolly much tender support part joe reach maypole bar last locksmith wife old john keep high festival mr willet receive intelligence dolly s trouble surprising presence mind readiness speech eminently distinguish man mrs varden express sympathy daughter s distress scold roundly late honest locksmith divide condole kiss dolly shake hand heartily joe could sufficiently praise thank reference latter point old john agree friend mean approve adventurous spirit abstract occur son heir seriously damage scuffle consequence would assuredly expensive inconvenient might perhaps prove detrimental maypole business look favourable eye young girl consider whole female sex kind nonsensical mistake part nature take occasion retire shake head private boiler inspire silent oracle move give joe various stealthy nudge elbow parental reproof gentle admonition mind own business make fool joe take lantern light arm stout stick ask hugh stable s lie asleep kitchen fire sir say mr willet want want come look bracelet letter answer joe halloa hugh dolly turn pale death feel must faint forthwith few moment hugh come staggering stretch yawning accord custom present appearance rouse sound nap here sleepy-head say joe give lantern carry bring dog small cudgel woe betide fellow come fellow growled hugh rub eye shake fellow return joe state great valour bustle fellow ought know more alive s lazy giant snore time chimney-corner honest man s daughter ca n't cross even quiet meadow nightfall set footpad frighten precious life never rob cry hugh laugh get lose d lief knock head man many say dolly faintly everybody look mistress say hugh glance young willet slight momentary scowl convey lose height tall dolly reply scarce know say dress say hugh look keenly now know people hereabouts maybe could give guess man guide dolly falter turn paler answer wrap loose coat face hide handkerchief could give description would n't know see belike say hugh malicious grin answer dolly burst tear again n't wish see ca n't bear think ca n't talk more n't look thing mr joe pray n't entreat man cry hugh m too rough re afraid bless mistress ve tender heart alive love lady ma'am say hugh turn locksmith s wife mrs varden opine ought ashamed such sentiment more consistent argue benighted mussulman wild islander stanch protestant argue imperfect state moral mr varden opine never study manual hugh admit never could n't read mrs varden declare much severity ought even more ashamed strongly recommend save pocket-money purchase further teach content convenient diligence still pursue train discourse hugh somewhat unceremoniously irreverently follow young master leave edify rest company proceed find mr willet s eye fix appearance deep attention gradually address whole discourse entertain moral theological lecture considerable length conviction great working take place spirit simple truth mr willet eye wide open see woman head long steady look seem grow big big fill whole bar intent purpose fast asleep sit lean chair hand pocket son s return cause wake deep sigh faint impression dream pickle pork green vision slumber doubt referable circumstance mrs varden s frequently pronounce word grace much emphasis word enter portal mr willet s brain stand ajar couple word meat range time suggest particular kind meat description vegetable usually companion search wholly unsuccessful joe grope path dozen time grass dry ditch hedge vain dolly quite inconsolable loss write note miss haredale give same account give maypole joe undertook deliver soon family stir day sit tea bar uncommon display buttered toast order might grow faint want sustenance might decent halting-place halfway house dinner supper few savoury trifle shape great rasher broiled ham cure turn smoke hot send forth tempting delicious fragrance mrs varden seldom very protestant meal happen underdone overdone indeed occur put humour spirit rise considerably behold goodly preparation nothingness good work pass somethingness ham toast great cheerfulness nay influence wholesome stimulant sharply reprove daughter low despondent consider unacceptable frame mind remark hold own plate fresh supply would dolly pine loss toy sheet paper would reflect voluntary sacrifice missionary foreign part live chiefly salad proceeding such day occasion various fluctuation human thermometer especially instrument sensitively delicately construct mrs varden thus dinner mrs v stand summer heat genial smile delightful dinner sunshine wine least half-a-dozen degree perfectly enchant effect subside fall rapidly sleep hour temperate woke freeze now summer heat again shade tea old john produce bottle cordial oaken case insist sip two glass thereof slow succession stand steadily ninety hour quarter profit experience locksmith take advantage genial weather smoke pipe porch consequence prudent management fully prepare glass again start homewards directly horse accordingly put chaise bring door joe would account dissuade escort pass most dreary solitary part road lead grey mare same time help dolly seat more happiness spring gaily saddle many good night admonition wrap glancing light hand cloak shawls chaise roll joe trot dolly s side doubt pretty close wheel too chapter fine bright night lowness spirit dolly keep look star manner bewitch know joe clean sense plainly show man say head ear monument top saint paul s love man road very good jolting road uneven dolly hold side chaise little hand way executioner uplifted axe ready chop head touch hand joe could n't help put own hand chance take again minute get ride take escort bind important part duty come purpose most curious circumstance little incident dolly n't seem know look innocent unconscious turn eye joe quite provoking talk talk fright joe s come rescue gratitude fear might thank enough always friend time forth sort thing joe say friend hope dolly quite surprised say enemy hope joe say could n't much good dolly sudden find star bright star beg call attention same ten thousand time more innocent unconscious manner travel talk very little whisper wish road could stretch dozen time natural length least joe s desire get clear forest emerge more frequented road hear sound horse s foot trot grow rapidly loud draw elicit scream mrs varden cry friend rider now come pant check horse man again cried dolly shudder hugh say joe errand come ride answer glance covertly locksmith s daughter send father say poor joe add breath very unfilial apostrophe will never think man enough take care aye return hugh first part inquiry road safe just now say d companion ride say joe m turn hugh comply again whim humour ride immediately chaise position constantly turn head look dolly feel look avert eye fear raise great dread inspire interruption consequent wakefulness mrs varden nod sleep point minute two time rouse scold locksmith audaciously take hold prevent nodding chaise put restraint whispered conversation make difficult resumption indeed mile gabriel stop wife s desire good lady protest would hear joe s step account vain joe protest hand mean tire would turn presently would see safely past such point forth mrs varden obdurate overcome mortal agency good night must say say joe sorrowfully good night say dolly would add take care man pray n't trust turn horse s head stand close suffer joe give hand gentle squeeze chaise distance look wave still linger spot part tall dark figure hugh think home coach-maker hold favourable place meditation occupy morning unknown reach home last last long way make none short mrs varden s grumbling miggs hear sound wheel door immediately here simmun here cried miggs clap hand issue forth help mistress alight bring chair simmun now n't good mim n't feel more would d stop home oh gracious cold goodness sir s perfect heap ice ca n't help good girl take fire say locksmith master sound unfeeling mim say miggs tone commiseration such intention m sure see day never will believe deal more affection heart speak unkind come sit fire s good dear mrs varden comply locksmith follow hand pocket mr tappertit trundle chaise neighbouring stable martha dear say locksmith reach parlour ll look dolly let somebody else perhaps will kind reasonable frighten know to-night fact dolly throw sofa quite little finery proud morning face bury hand cry very much first sight phenomenon dolly mean accustom display sort learn mother s example avoid much possible mr varden express belief never woman beset life continued scene trial dispose cheerful sure people throw mean damp spirit enjoy day heaven know very seldom enjoy now pay penalty such proposition miggs assent freely poor dolly grow none good restorative bad indeed see really ill mrs varden miggs move compassion tend earnest even very kindness shape usual course policy dolly swoon render clear mean capacity mrs varden sufferer thus dolly begin get little good pass stage matron hold remonstrance argument may successfully apply mother represent tear eye flurry worry day must remember common lot humanity especial womankind whole existence must expect less bind make mind meek endurance patient resignation mrs varden entreat remember day would probability violence feeling marry marriage might see day life truly state require great fortitude forbearance represent lively colour mrs v steer course vale tear support strong principle duty alone uphold prevent droop must grave many year case desire know would become errant spirit mean locksmith eye very apple path shine light guide star miss miggs also put word same effect say indeed indeed miss dolly might take pattern blessed mother always say always would say hang draw quarter minute mild amiable forgivingest-spirited longest-sufferingest female could believe mere narration excellency work such wholesome change mind own sister-in-law husband live cat dog habit exchange brass candlestick pot-lids flat-iron such strong resentment now happy affectionate couple earth could prove day application golden lion court number twenty-sivin second bell-handle right-hand doorpost glance comparatively worthless vessel still desert beseech bear mind aforesaid dear mother weakly constitution excitable temperament constantly sustain affliction domestic life compare thief robber never sink give way despair wrath prize-fighting phraseology always come time cheerful countenance win happen miggs finish solo mistress strike again two perform duet same purpose burden mrs varden persecuted perfection mr varden representative mankind apartment creature vicious brutal habit utterly insensible blessing enjoy refine character indeed talent assault mask sympathy dolly recover embrace father tenderly vindication goodness mrs varden express solemn hope would lesson remainder life would little justice woman s nature aspiration miss miggs diver sniff cough more significant long oration express entire concurrence great joy miggs s heart pick full account happen exquisite delight convey mr tappertit jealousy torture gentleman account dolly s indisposition request take supper workshop convey thither miss miggs s own fair hand oh simmun say young lady such going to-day oh gracious simmun mr tappertit good humour dislike miss miggs more lay hand heart pant breath time deficiency outline most apparent such circumstance eye lofty style deign express curiosity never hear nobody else pursue miggs idea interfere people can see make worth s joke find lady case mr tappertit haughtily request fair friend more explicit demand know mean dolly say miggs extremely sharp emphasis name oh word honour young joseph willet brave deserve woman say mr tappertit jump counter seat beware star simmun cried miggs affected astonishment frighten death s matter string say mr tappertit flourish bread-and-cheese knife air human heart wibrated s s matter oh very re huff cry miggs turn huff huff say mr tappertit detain wrist mean jezebel say answer uncivil exhortation miggs gladly require tell young mistress alone meadow dark attack three four tall man would certainly borne perhaps murder timely arrival joseph willet own single hand put flight rescue lasting admiration fellow-creatures generally eternal love gratitude dolly varden very good say mr tappertit fetch long breath tale tell rub hair stand stiff straight end head day number oh simmun tell say prentice day number leave get miggs depart bidding less bidding desire chuckle secret give vent satisfaction return parlour locksmith stimulate quietness toby become talkative dispose take cheerful review occurrence day mrs varden practical religion uncommon usually retrospective order cut short declaim sinfulness such junketing hold high time bed bed withdraw aspect grim gloomy maypole s own state couch bed rest establishment soon repair chapter twilight give place night hour high noon quarter town world condescended dwell world now very limited dimension easily lodge mr chester recline sofa dressing-room temple entertain book dress seem easy stage perform journey take long rest completely attired leg foot trim fashion day remainder toilet perform coat stretch refined scarecrow separate horse waistcoat display good advantage various ornamental article dress severally set most alluring order lie dangle leg sofa ground intent book bed honour say length raise eye ceiling air man reflect seriously read honour most masterly composition most delicate thought fine code morality most gentlemanly sentiment universe ned ned would form mind such precept common feeling subject could possibly arise apostrophe address rest remark empty air edward present father quite alone lord chesterfield say press hand tenderly book lay could profit genius soon enough form son model leave wise father would rich man shakespeare undoubtedly very fine way milton good prosy lord bacon deep decidedly know writer country s pride lord chesterfield become thoughtful again toothpick requisition think tolerably accomplish man world continue flatter pretty verse little art grace distinguish man world boor peasant separate character intensely vulgar sentiment call national character apart natural prepossession own favour believe still page enlightened writer find captivating hypocrisy never occur superlative piece selfishness utterly stranger quite blush stupendous creature remember precept might blush amazing man nobleman indeed king queen may make lord devil grace can make chesterfield man thoroughly false hollow seldom try hide vice very act avow lie claim virtue feign most despise say honesty truth mankind candour avow more affect deny existence sincerity world more would think possess bold shape unconscious compliment truth part philosopher will turn laugh day judgment mr chester extol favourite author recite take book again excess admiration compose further perusal sublime morality disturb noise door occasioned seem endeavour servant obstruct entrance unwelcome visitor late hour importunate creditor say raise eyebrow indolent expression wonder noise street small possible concern much accustomed time usual pretence suppose doubt heavy payment make tomorrow poor fellow lose time time money good proverb say never find now know home man sir reply servant full cool negligent way master has bring home riding-whip lose day tell say wait bring would n't quite right return master re blockhead possess judgment discretion tell come see rub shoe exactly five minute first man lay whip chair withdraw master hear foot ground take trouble turn look shut book pursue train idea entrance disturb time money say handle snuff-box would compound creditor give let see much day s nap dinner hour re extremely welcome make most morning breakfast paper could spare hour evening dinner say three hour day might pay call interest twelve month think shall propose centaur here reply hugh stride follow dog rough sullen trouble enough ve get here ask come keep come good fellow return raise head little cushion carelessly survey top toe delighted see being here very good proof keep m enough say hugh impatiently look perfect marvel health sit d stand say hugh please good fellow return mr chester rise slowly pull loose robe wear sit dressing-glass please mean say politest bland tone possible dressing take further notice guest stand same spot uncertain eye sulkily time time are speak master say long silence worthy creature return mr chester little ruffled humour ll wait re quite again hurry behaviour intended effect humble abash man make still more irresolute uncertain hard word could return violence would repay interest cool complacent contemptuous self-possessed reception cause feel inferiority more completely most elaborate argument contribute effect own rough speech contrast soft persuasive accent rude bearing mr chester s polished manner disorder negligence ragged dress elegant attire see unaccustomed luxury comfort room silence give leisure observe thing feel ill ease make influence too often effect tutored mind become resistless power bring bear such mind quell hugh completely move little little mr chester s chair glance shoulder reflection face glass seek encouragement expression say length rough attempt conciliation are speak master speak say mr chester speak good fellow speak wait look'ee sir return hugh increase embarrassment am man privately leave whip ride maypole tell bring might want see certain subject doubt same twin brother say mr chester glance reflection anxious face probable say come sir say hugh bring else letter sir take person charge speak lay dressing-table dolly s lose epistle very letter cost much trouble did obtain force good fellow say mr chester cast eye least perceptible surprise pleasure quite say hugh partly messenger take woman varden s daughter oh indeed say mr chester gaily else take else say drawl manner fix very small patch stick plaster very small pimple corner mouth else kiss reply hugh hesitation else think say mr chester same easy tone smile twice thrice try patch adhere think else hear trifle jewellery speak mere trifle thing such little value indeed may forget remember kind such bracelet now instance hugh muttered oath thrust hand breast draw bracelet forth wrap scrap hay lie table likewise patron stop hand bid put again take excellent friend say may keep thief receiver n't show hide again lose time n't let see put add turn head re receiver say hugh bluntly increase awe hold call master strike letter heavy hand call quite thing say mr chester coolly shall prove presently will see thirsty suppose hugh draw sleeve lip gruffly answer step closet bring bottle will see glass obey patron follow eye turn smile never stand mirror return fill glass bid drink dram despatch pour many can bear say fill glass again many give pour fill high bumper bead middle give enough add toss hairy throat ll murder ask n't mean ask might possibly invite much further say mr chester great composure will stop agreeable good friend glass drink come here always can get cry hugh boisterously wave empty glass head throw rude dancing attitude always ha ha ha s good else keep cold bitter night driven hunger starve time else give strength courage man man would leave die puny child never man s heart die ditch s weak sickly wretch tremble leg fade sight bid cheer never know drink drink master ha ha ha exceedingly cheerful young man say mr chester put cravat great deliberation slightly move head side side settle chin proper place quite boon companion see hand master say hugh arm bare brawny limb elbow mere skin bone would dust poor churchyard time drink may cover say mr chester s sufficiently real sleeve never spirit take kiss proud little beauty master drink cry hugh ha ha ha good sweet honeysuckle warrant thank drink ll drink drink again master fill more come more such promising fellow say patron put waistcoat great nicety take heed request must caution too many impulse drink get hang time s age n't know rate say mr chester young enough escape may call natural death year come can trust hand short acquaintance halter neck confide nature must hugh fall pace two survey look mingled terror indignation surprise regard glass same complacency speak smoothly discuss pleasant chit-chat town patron robbery king s highway young friend very dangerous ticklish occupation pleasant doubt last many pleasure transitory world seldom last long really ingenuousness youth open heart readily subject afraid career will extremely short s say hugh talk master set say mr chester wheel sharply look full first time n't hear hugh falter mutter audible curious know say mr chester surpassing affability rustic beauty perhaps cautious good friend always trust take advice now careful word turn glass again toilet hugh would answer questioner set word stick throat consummate art patron lead point manage whole conversation perfectly baffle doubt make retort lip mr chester turn question keenly would straightway give custody drag justice steal property case certain would hang bear ascendency purpose man world establish savage instrument gain time hugh s submission complete dread description feel accident artifice spin web touch such master-hand would bind gallows thought pass mind wonder very same time come riot confidence man think soon thoroughly subdue hugh stand cower regard uneasily time time finish dress take letter break seal throw chair read leisurely very neatly word life quite woman s letter full people call tenderness disinterestedness heart sort thing speak twist glance lazily hugh would say see hold flame candle full blaze toss grate smoulder direct son say turn hugh quite right bring here open own responsibility see take trouble hugh step forward receive piece money hold put hand add happen find else sort pick kind information may think would bring here will good fellow say smile imply hugh think fail peril answer would n't say patron air very kind patronage n't downcast uneasy respect little rashness speak neck safe hand good fellow baby s finger clasp assure take glass quieter now hugh accept hand look stealthily smile face drink content silence n't ha ha n't drink drink more say mr chester most winning manner sir sullen answer approach bow drink thank god bless bye name good soul call hugh know course name name very strange fellow mean never know n't choose tell d tell could say hugh quickly ca n't always call hugh more never know saw think father boy six s very old hang mother tyburn couple thousand man stare might let live poor enough very sad exclaim patron condescending smile doubt exceedingly fine woman see dog mine say hugh abruptly faithful dare say rejoin patron look glass immensely clever virtuous gifted animal man beast always very hideous such dog same breed living thing howl day say hugh two thousand odd large crowd woman dog alone pity d man d glad quit force keep lean half-starved dog man s sense sorry dull brute certainly say mr chester very brute hugh make rejoinder whistle dog spring sound come jump sport bid sympathising friend good night good night return remember re safe quite safe long deserve good fellow hope always will friend silence may rely now careful pray consider jeopardy might stand good night bless hugh truckle hidden meaning word much such being could creep door submissively subserviently air short different enter patron leave alone smile more say take pinch snuff hang mother fellow fine eye sure handsome very probably coarse red-nosed perhaps clumsy foot aye good doubt comfort reflection put coat take farewell glance glass summon man promptly attend follow chair two bearer foh say mr chester very atmosphere centaur breathe seem taint cart ladder here peak bring scent sprinkle floor take chair sit air dash little mixture stifled man obey room master purify remain mr chester demand hat fold jauntily arm take seat chair carry hum fashionable tune chapter accomplished gentleman spend evening midst dazzling brilliant circle enchant mingle grace deportment politeness manner vivacity conversation sweetness voice observe corner chester man happy disposition ruffle world s care error sit lightly dress smiling face calm tranquil mind constantly reflect honest man instinct know bow defer word court favourable notice people really good stream fawned flattered approve despise courage resist short receive cherish society phrase score individually would shrink repel object lavish regard thing course will suggest matter commonplace need passing glance end despisers mankind apart mere fool mimic creed two sort believe merit neglect unappreciated make class receive adulation flattery know own worthlessness compose sure coldest-hearted misanthrope last order mr chester sit bed morning sip coffee remember kind contemptuous satisfaction shine last night caress court servant bring very small scrap dirty paper tightly seal two place whereof inscribe pretty large text word friend desire conference immediate private burn ve read name gunpowder plot pick say master give person wait door man reply cloak dagger say mr chester more threatening appear leather apron dirty face let come come mr tappertit hair still end great lock hand put floor middle chamber performance necessary agent sir say mr tappertit low bow thank condescension glad see pardon menial office engage sir extend sympathy humble appearance inn'ard working station mr chester hold bed-curtain look vague impression maniac broken open door place confinement bring lock mr tappertit bow again display leg good advantage hear sir say mr tappertit lay hand breast g varden locksmith bell-hanger repair neatly execute town country clerkenwell london ask mr chester m prentice sir ahem say mr tappertit would permit shut door sir will sir give honour bright pass strict confidence mr chester lay calmly bed again turn perfectly undisturbed face strange apparition time close door beg speak rational could put very great personal inconvenience first place sir say mr tappertit produce small pocket-handkerchief shake fold card envy master debase level allow offer good substitute circumstance will admit will take own hand sir cast eye right-hand corner say mr tappertit offer graceful air will meet credential thank answer mr chester politely accept turn blood-red character end four simon tappertit number sir name reply prentice merely intend direction washerwoman connection family name sir say mr tappertit look very hard nightcap is chester suppose need n't pull sir thank observe e c here will take rest grant pray mr tappertit say mr chester has complicated piece ironmongery favour bring immediate connection business discuss sir rejoin prentice s fit ware'us-door thames street perhaps case say mr chester strong flavour oil usually refresh bedroom will oblige put door mean sir say mr tappertit suit action word ll excuse mention hope n't apologise sir beg now please business whole dialogue mr chester suffer smile unvarying serenity politeness appear face sim tappertit too good opinion suspect anybody could play think respect entitle draw comparison courteous demeanour stranger mean favourable worthy locksmith pass house say mr tappertit aware sir son keep company young lady inclination sir son use mr tappertit say grieve description thank sir reply prentice m glad hear say s very proud sir son very haughty afraid haughty say mr chester know really afraid confirm recount menial office ve son sir say mr tappertit chair ve hand coach ve call numerous degrading duty wholly unconnected indenters ve would fill family bible sir young man consider thank'ee sim proper form address occasion mr tappertit wisdom year pray thank good opinion sir say sim much gratify will endeavour now sir account perhaps reason two need n't side tell long people backwards forward fro jolly old maypole letter messaging fetching carrying could n't help son keep company young lady deputy minded night day horse guards man em very full uniform mr tappertit stop take breath start fresh again now sir come point will inquire prevent ll tell honest civil smile gentleman mr tappertit really m serious rejoin prentice soul honest civil smile gentleman talk ten minute old woman s mrs varden flatter bit d gain s point get daughter dolly here flush come mr tappertit s face would n't allow go-between time forward point s get s will prevent mind mr tappertit knowledge human nature wait minute say sim fold arm dreadful calmness now come point sir villain maypole monster human shape vagabond deep dye get rid kidnap carry very least less will will marry son young woman certainly surely archbishop canterbury will sir hatred malice bear let alone pleasure bad action own reward know chap joseph willet s name come backwards forward house libelling denounce threaten shudder hear d hate bad bad sir say mr tappertit wildly put hair straighter make crunching noise tooth sich thing possible little private vengeance mr tappertit private vengeance sir public sentiment combine destroy say mr tappertit miggs say too miggs say ca n't bear plotting undermine take place souls recoil barnaby rudge mrs rudge likewise villain joseph willet ringleader plottings scheme know miggs want information em apply put joseph willet sir destroy crush happy word mr tappertit seem expect reply hold necessary consequence eloquence hearer utterly stunned dumbfoundered overwhelm fold arm palm hand rest opposite shoulder disappear manner mysterious warner read cheap story-book fellow say mr chester relax face fairly is good practice command feature doubt fully confirm suspect blunt tool sometimes find use sharp instrument would fail fear may oblige make great havoc worthy people troublesome necessity quite feel fall quiet slumber subside such gentle pleasant sleep quite infantine chapter leave favoured well-received flatter world world most worldly never compromise ungentlemanly action never guilty manly lie smilingly asleep even sleep work little change dissembling face become piece cold conventional hypocrisy follow step two slow traveller foot make chigwell barnaby mother grip company course widow painful mile seem long last toil wearily barnaby yield inconstant impulse flutter here now leave now linger now dart by-lane path leave pursue way alone stealthily emerge again come wild shout merriment wayward capricious nature prompt now would call topmost branch high tree roadside now use tall staff leaping-pole come fly ditch hedge five-barred gate now run surprising swiftness mile more straight road halting sport patch grass grip come delight patient mother hear merry voice look flushed healthy face would abate sad word murmur source suffering same degree pleasure look enjoyment free wild face nature enjoyment idiot know heaven leave capacity gladness such creature s breast assure lightly man may crush faculty fellow great creator mankind impart even despised slighted work would see poor idiot happy sunlight wise man pine darkened jail man gloom austerity paint face infinite benevolence eternal frown read everlasting book wide open view lesson would teach picture black sombre hue bright glowing tint music save drown sigh groan song cheerful sound listen million voice summer air find dismal own remember can sense hope pleasure glad return day awakens breast kind change nature learn wisdom even witless heart lift know mirth happiness bring widow s breast full care laden heavily secret dread sorrow boy s gaiety heart gladden beguile long journey sometimes would bid lean arm would keep steadily short distance more nature ramble fro see free happy even love good quit place travel directly event change whole existence two-and-twenty year never courage revisit native village many recollection crowd mind appear sight two-and-twenty year boy s whole life history last time look roof tree carry arm infant often time sit night day watch dawn mind never come fear doubted hope long conviction force little stratagem devise try little token give childish way dulness infinitely bad ghastly unchildlike cunning come vividly yesterday intervene room use spot cradle stand old elfin-like face dear gaze wild vacant eye croon uncouth song sit rock circumstance infancy come throng most trivial perhaps most distinctly old childhood too strange imaginings terror certain senseless thing familiar object endow life slow gradual break horror birth darkened intellect begin midst find hope comfort child believe slow development mind grow man childhood complete lasting old thought spring strong long slumber bitterer take arm hurry village street same wont old time different too wear air change never think wonder alteration lie people know barnaby child place come flock remember father mother silly beggarman child none know pass well-remembered house yard homestead strike field soon alone again warren end journey mr haredale walk garden see pass iron gate unlock bid enter way length muster heart visit old place say widow glad first time last sir reply first many year last very last mean say mr haredale regard surprise make effort resolve persevere determine relapse unworthy often tell return here would happy here elsewhere know barnaby s quite home grip s say barnaby hold basket open raven hop gravely perch shoulder address mr haredale cry hint perhaps temperate refreshment would acceptable polly put ket-tle ll tea hear mary say mr haredale kindly motion walk house life example patience fortitude particular often give great pain enough know cruelly involve calamity deprive brother emma father oblige suppose sometimes associate author joint misfortune associate sir cry indeed say mr haredale think believe husband bind many tie relation die service defence come sort connect murder answer little know heart sir little know truth natural very probable may conscious say mr haredale speak more fallen house money dispense most lavish hand would poor recompense suffering thinly scatter hand pinched tie become miserable mockery feel god know add hastily wonder wrong dear sir indeed rejoin great earnestness come hear desire leave say shall find doubt confirm say observe falter become confused quicken pace few step fall again side say come way last solely speak answer curse mutter wretched state proud beggar poor rich equally distance force treat show cold respect condescending deed word keep more aloof approach pain must break slight purpose chain habit forge two-and-twenty year could let know wish beg come time sir rejoin take resolution last night take feel must lose day day hour speech time reach house mr haredale pause moment look surprise energy manner observing take heed glance shudder old wall such horror connect mind lead private stair library emma seat window reading young lady see approach hastily rise lay book many kind word tear give warm earnest welcome widow shrunk embrace fear sink tremble chair return place long absence say emma gently pray ring dear uncle stay barnaby will run ask wine world cry would taste could touch want minute s rest miss haredale stand chair regard silent pity remain little time quite still rise turn mr haredale sit easy chair contemplate fixed attention tale connect mansion borne mind seem already say choose theatre such deed know room group now assemble hard very chamber act dull dark sombre heavy worm-eaten book deaden shut fade hanging muffle sound shadow mournfully tree rustling bough give anon spectral knock glass wear house ghostly gloomy air group assemble unfitting tenant spot widow marked startling face downcast eye mr haredale stern despondent niece most picture father gaze reproachfully blackened wall barnaby vacant look restless eye keep place actor legend nay very raven hop table air old necromancer appear profoundly study great folio volume lie open desk strictly unison rest look embodied spirit evil bide time mischief scarcely know say widow break silence begin will think mind disorder whole tenor quiet reproachless life last here return mr haredale mildly shall bear witness fear awaken such suspicion speak stranger claim interest consideration first time more take heart advice assistance can give know right freely come sir rejoin friend earth reject aid moment say henceforth launch world alone unassisted sink swim heaven may decree would come such purpose say mr haredale calmly reason assign conduct extraordinary may entertain possibility wild strange would weight course sir answer is misery distress can give reason own bare word can offer duty imperative bounden duty discharge base guilty wretch say lip seal can say more feel relieve say much nerve remainder task speak time firm voice heighten courage heaven witness own heart dear young lady will speak know live time bitter reason remember unchanging devotion gratitude family heaven witness may shall preserve feeling unimpaired witness too alone impel course must take now shall turn hope mercy strange riddle say mr haredale world sir reply may perhaps never explain truth will discover own good time may time add low voice distant let sure say mr haredale understand doubtful own sense mean resolve voluntarily deprive mean support receive long determine resign annuity settle twenty year leave house home good begin life anew secret reason monstrous fancy incapable explanation now exist dormant time name god delusion labour deeply thankful make answer kindness alive dead own house would roof fall crush very wall drip blood name speak hearing never will again subsist bounty let help subsistence know add suddenly use may apply hand may pass renounce surely say mr haredale use rest rest longer may devoted purpose mock dead grave never can prosper will bring heavy judgement head dear son innocence will suffer mother s guilt word cried mr haredale regard wonder associate fall guilt betrayed guilty innocent wrong right good intention constrain shield aid bad ask more question sir believe pity condemn must leave house to-morrow stay haunt future dwelling live peace must secret poor boy stray way tempt disclose watch return hunt must fly again now load mind beseech dear miss haredale too trust can think kindly use die can tell secret even may come pass will sit light breast hour day s work day day come will pray thank trouble more would leave detain many soothing word kind entreaty besought consider repose more freely say weigh sorely mind find deaf persuasion mr haredale suggest last resource confide emma young person own sex might stand less dread proposal recoil same indescribable repugnance manifest meet utmost could wring promise would receive mr haredale own house evening mean time reconsider determination dissuasion change part tell quite hopeless condition make last reluctantly suffer depart would eat drink house barnaby grip accordingly come private stair garden-gate see see way remarkable raven whole interview keep eye book exactly air very sly human rascal mask pretend read hard listen still appear conversation very strongly mind alone again issue order instant preparation innumerable kettle purpose tea thoughtful seem abstract sense duty regard make agreeable commonly call good company return coach interval full two hour start need rest refreshment barnaby beg hard visit maypole mother wish recognise know long fear mr haredale might second thought despatch messenger place entertainment quest propose wait churchyard easy barnaby buy carry thither such humble viand require cheerfully assent churchyard sit take frugal dinner here again raven highly reflective state walk dine air elderly complacency strongly suggestive hand coat-tail appear read tombstone very critical taste sometimes long inspection epitaph would strop beak grave refer cry hoarse tone m devil m devil m devil address observation supposed person merely throw general remark matter uncertainty quiet pretty spot sad barnaby s mother mr reuben haredale lie vault ash rest stone memory own husband brief inscription record lose life sit here thoughtful apart time distant horn tell coach come barnaby sleep grass spring quickly sound grip appear understand equally walk basket straightway entreat society general intend kind satire connection churchyard never say die term soon coach-top roll road maypole stop door joe home hugh come sluggishly hand parcel call fear old john come could see coach-roof fast asleep cosy bar part john s character make point sleep coach s time despise gad look coach thing ought indict disturber peace mankind restless bustling busy horn-blowing contrivance quite dignity man suit giddy girl chatter a-shopping know coach here sir john would say unlucky stranger make inquiry touch offensive vehicle n't book em d re more trouble re worth noise rattle wait em can n't know em may call may s carrier look quite good enough boy drop veil hugh climb hang talk barnaby whisper person speak notice curiosity alien visit leave village bear live merry child comely girl happy wife know enjoyment life enter hard sorrow chapter re surprise hear varden say mr haredale always good friend understand anybody ask pardon sir rejoin locksmith n't say understand would n't presumption say woman s easily much surprised sir expect certainly may ask good friend see sir return locksmith evident reluctance see connection fill distrust uneasiness make bad friend n't know house refuge robber cut-throat least certain sir now s varden own eye sir witness sake would willingly half-blind could pleasure mistrusting em keep secret now will know tell own eye broad awake see passage house evening dark highwayman rob wound mr edward chester same night threaten make effort detain say mr haredale quickly sir return locksmith prevent hold strength hang get clear relate circumstantially pass night question dialogue hold low tone locksmith s little parlour honest gabriel show visitor arrival mr haredale call entreat company widow s might assistance persuasion influence circumstance conversation arise forbear say gabriel repeat word anybody could good might great harm think hope say truth would come talk tell purposely put way more twice never touch subject look indeed say good-natured locksmith good deal look more could put great many word say matter n't ask imploringly n't ask ll think old fool know sir s relief call pray greatly disturb tell say mr haredale silence meaning attach locksmith shake head look doubtfully window fail light can marry again say mr haredale knowledge surely sir may fear would lead know objection estrangement suppose marry incautiously improbable existence lonely monotonous many year man turn ruffian would anxious screen would revolt crime might bear strongly whole drift discourse yesterday would quite explain conduct suppose barnaby privy circumstance quite impossible say sir return locksmith shake head again impossible find suppose really case tremble lad notable person sir put bad use possible varden say mr haredale still low tone voice speak blind deceive woman beginning possible connection form husband s lifetime lead brother s good god sir cry gabriel interrupt n't entertain such dark thought moment five-and-twenty year girl gay handsome laughing bright-eyed damsel think sir make heart ache now even now m old man woman daughter think change s time time work honestly n't mind fig time sir use s hearty fellow scorn disadvantage care suffering change devil sir secret stealthy undermine devil tread bright flower eden more havoc month time year picture minute mary work fresh heart face justice say such thing possible re good fellow varden say mr haredale quite right brood subject long breath suspicion carry quite right n't sir cry locksmith brighten eye sturdy honest voice n't court rudge fail say too good would much too good too good n't free frank enough n't reproach memory poor fellow want put really ll keep old picture mind thinking alter ll stand friend try win peace damme sir cry gabriel pardon word d same marry fifty highwayman twelvemonth think protestant manual too martha say n't tooth nail doomsday dark little parlour fill dense fog clear instant leave radiance brightness could more suddenly cheer outbreak part hearty locksmith voice nearly full own mr haredale cry say bid come more parley locksmith comply right willingly get hackney coach wait door drive straightway alight street corner dismiss conveyance walk house first knock door response second meet result answer third more vigorous kind parlour window-sash gently raise musical voice cry haredale dear fellow extremely glad see very much improve appearance last meeting never see look good mr haredale turn eye casement whence voice proceed need recognise speaker mr chester wave hand smile courteous welcome door will open immediately say nobody very dilapidated female perform such office will excuse infirmity more elevated station society would gouty hewer wood drawer water rheumatic dear haredale natural class distinction depend mr haredale face resume lower distrustful look moment hear voice incline head stiffly turn speaker open say mr chester dear hope age soul catch foot unlucky cobweb way last come beg mr haredale enter follow locksmith turn look great astonishment old woman open door inquire mrs rudge barnaby reply wag ancient head good gentleman parlour perhaps could tell more know pray sir say mr haredale present new tenant person come here see dear friend return least idea trifling ill-timed retort suppressed tone voice subject ill-chosen reserve friend expend lie claim distinction self-denial reject dear good sir say mr chester heat walking sit beg friend is plain honest man return mr haredale quite unworthy notice gabriel varden name sir say locksmith bluntly worthy english yeoman say mr chester most worthy yeoman frequently hear son ned darling fellow speak often wish see varden good friend glad know wonder now say turn languidly mr haredale see here now sure mr haredale glance fondly admiringly smile hold peace mystery solve moment say mr chester moment will step instant remember little compact reference ned dear niece haredale remember list assistant innocent intrigue remember two people dear fellow congratulate buy say mr haredale bought return smiling friend find necessary take active step set boy girl attachment quite rest begin remove two agent surprise can withstand influence little money want buy more fear gone echoed mr haredale dear fellow must permit say again never look young positively boyish to-night lord know believe columbus would n't find hidden reason point pledge secrecy appoint see here to-night know find inconvenient could n't wait here key door afraid ll find inconveniently large tenement good-nature will excuse haredale certain chapter mr haredale stand widow s parlour door-key hand gaze turn mr chester gabriel varden occasionally glance downward key hope own accord would unlock mystery mr chester put hat glove sweetly inquire walk same direction recall say road diverge widely know present shall remain here will hipped haredale will miserable melancholy utterly wretched return s place very last description man temper know will make very miserable let say mr haredale sit thrive thought good night feign wholly unconscious abrupt wave hand render farewell tantamount dismissal mr chester retort bland heartfelt benediction inquire gabriel direction sir would too much honour reply locksmith hesitate wish remain here little varden say mr haredale look word two say will intrude conference moment say mr chester inconceivable politeness may satisfactory god bless say bestow locksmith most refulgent smile leave deplorably constitute creature rugged person say walk street atrocity carry own punishment bear gnaw here inestimable advantage perfect command s inclination tempt two short interview draw fellow fifty time five man six would yield impulse suppress mine wind deep more keenly good swordsman europe bad wise man s very last resource say tap hilt weapon can appeal else say come thereby spare adversary much barbarian mode warfare quite unworthy man remote pretension delicacy feeling refinement smile very pleasantly commune manner beggar embolden follow alms dog footstep distance gratify circumstance feel complimentary power feature reward suffer man follow call chair graciously dismiss fervent blessing easy cursing wisely add take seat more become face clerkenwell good creature please chairman render quite vivacious such courteous burden clerkenwell fair trot alight certain point indicate road pay less expect fare such gentle speech turn street locksmith dwelt presently stand shadow golden key mr tappertit hard work lamplight corner workshop remain unconscious presence hand shoulder make start turn head industry say mr chester is soul business keystone prosperity mr tappertit shall expect invite dinner lord mayor london sir return prentice lay hammer rub nose very sooty hand scorn lord mayor belong must state society sir catch lord mayor sir mr tappertit look ingenuous face more hope sir say sim stand get ear whisper hoarsely man can aggrawations expose life s burden n't wengeance d play pitch toss lose hazard is mrs varden home say mr chester sir return sim eye look concentrated expression did wish see mr chester nod come way sir say sim wipe face apron follow sir would permit whisper ear second mean mr tappertit raise tiptoe apply lip mr chester s ear draw head say look hard apply ear again again draw finally whisper name joseph willet hush say more say much beckon visitor mysterious aspect follow parlour-door announce voice gentleman-usher mr chester mr ed'dard mind say sim look door again add way postscript own person s father let father say mr chester advance hat hand observe effect last explanatory announcement let father check restraint domestic occupation miss varden oh now n't always a-saying exclaim miggs clap hand n't take missis own daughter look think mim is possible say mr chester soft tone mrs varden amaze daughter mrs varden sister daughter indeed sir return mrs v blush great juvenility mrs varden cry visitor ma'am humanity indeed happy lot can repeat still young must allow salute custom country dear madam daughter too dolly show reluctance perform ceremony sharply reprove mrs varden insist undergo minute pride say great severity seven deadly sin humility lowliness heart virtue desire dolly would kiss immediately pain just displeasure same time give understand see mother might safely trouble reasoning reflection subject indeed offensive undutiful direct contravention church catechism thus admonish dolly comply mean willingly broad bold look admiration mr chester s face refine polish seek distressed very much stand downcast eye look meet gaze approving air turn mother friend gabriel acquaintance make very evening happy man mrs varden sigh mrs v shake head echoed miggs is case say mr chester compassionately dear master intention sir murmur miggs sidle grateful natur will let everythink own power appreciate never sir say miggs look sideways mrs varden interlard discourse sigh never know full value wine fig-tree lose em much bad sir slighting em conscience re full blow elsewhere miss miggs cast eye signify might mrs varden distinctly hear intend hear miggs say word appear convey metaphorical term presage forebode would early period droop trial take easy flight star immediately begin languish take volume manual neighbouring table leant arm hope anchor mr chester perceive see volume letter take gently hand turn fluttering leave favourite book dear madam often very often early life can remember clause strictly true deduce little easy moral lesson page dear son ned know ned mrs varden honour fine affable young gentleman re mother mrs varden say mr chester take pinch snuff know father feel praise give uneasiness much uneasiness s roving nature ma'am flower flower sweet sweet butterfly time life must hard such trifling glance dolly attend evidently say just desire thing object little trait ned s say mr chester mention name remind way beg favour minute s talk alone thing object partake insincerity now may attempt disguise fact affection ned still always revert sincere earth let sincere dear madam protestant murmur mrs varden protestant thing let sincere protestant strictly moral strictly just always lean mercy strictly honest strictly true gain slight point certainly still tangible throw groundwork foundation speak goodness may erect worthy superstructure now sure mrs varden thought here perfect character here meek righteous thoroughgoing christian master quality difficult attainment drop pinch salt tail cardinal virtue catch make light possession pant more morality good woman never doubt many good man woman never slighting kind profession setting little store great matter seeming say proud hear consider good people let change subject pray perfectly genuine true contrive say way appear force effect marvellous aware impression make few man quick such discovery mr chester follow blow propound certain virtuous maxim somewhat vague general nature doubtless occasionally partaking character truism wear little elbow deliver charm voice such uncommon serenity peace mind answer good wonder hollow vessel produce more musical sound fall substantial will oftentimes find sentiment make loud ringing world most relish mr chester volume gently extend hand plant lightly breast talk most delicious manner possible quite enchant hearer conflicting interest thought even dolly keen regard eye mr tappertit put quite countenance could help owning sweetest-spoken gentleman see even miss miggs divide admiration mr chester mortal jealousy young mistress sufficient leisure propitiate even mr tappertit occupy see gaze heart s delight could wholly divert thought voice charmer mrs varden own private thinking never improve life mr chester rise crave permission speak apart take hand lead arm s length upstairs good sitting-room deem more human dear madam say press hand delicately lip seat mrs varden call quite courtly air become seated guess object say mr chester draw chair divine purpose affectionate parent dear mr varden sure sir say mrs v thank return mr chester tap snuff-box lid heavy moral responsibility rest parent mrs varden mrs varden slightly raise hand shake head look ground see straight globe end immensity space may confide say mr chester reserve love son ma'am dearly love would save work certain misery know attachment miss haredale abet very kind deeply oblige most deeply oblige interest behalf dear ma'am mistake assure mrs varden stammer sorry sorry dear ma'am interpose never sorry very amiable very good intention perfectly grave weighty reason press family consideration apart even point religious difference interpose render union impossible utterly im-possible mention circumstance husband will excuse say freely quickness apprehension depth moral sense extremely airy house beautifully keep widower long token female care superintendence inexpressible charm mrs varden begin think scarcely know young mr chester must wrong old mr chester must right son ned resume tempter most winning air has tell lovely daughter s aid open-hearted husband s much more mine sir say mrs varden great deal more often doubt s bad example suggest mr chester doubt daughter age set encouragement young person rebel parent most important point particularly injudicious quite right ought think escape confess superior sex dear madam point penetration sagacity mrs varden look wise really say deserve compliment firmly believe short faith own shrewdness increase considerably dear ma'am say mr chester embolden plain son variance point young lady natural guardian differ also closing point son bind duty honour solemn tie obligation marry else engaged marry lady quoth mr varden hold hand dear madam bring educate train expressly purpose expressly purpose miss haredale tell very charming creature foster-mother know good young lady world say mrs varden small doubt sure stand tender relation bind consult happiness now can say haredale quite agree can possibly stand suffer throw catholic family young fellow heart imputation say young man plunge deeply frivolity conventionality society very seldom heart never grow dear ma'am thirty n't believe believe heart ned s age oh sir say mrs varden think must s impossible much now can hope answer shrug shoulder meekly little hope very little heaven know return ned doubt think interfere benevolently behalf object miss haredale very natural dear madam object emphatically ned mrs varden perfectly aghast disclosure honourably fulfil solemn obligation tell must honourable dear mrs varden son mine fortune reach most expensive ruinously expensive habit moment caprice wilfulness marry young lady deprive mean gratify taste long accustom would dear madam would break gentle creature s heart mrs varden good lady dear soul put such sacrifice endure female heart thing trifle way ask own dear madam ask own beseech truly think mrs varden gentleman saint add aloud unnaturally take miss emma s lover sir become poor thing s heart very point say mr chester abashed wish lead marriage son compel disown would follow year misery would separate dear madam twelvemonth break attachment more fancied real know very will cost dear girl few tear happy again take case own daughter young lady downstairs breathing image mr varden cough simper young man sorry say dissolute fellow very indifferent character hear ned speak bullet pullet mullet young man name joseph willet sir say mrs varden fold hand loftily s cry mr chester suppose joseph willet now aspire affection charming daughter engage would impudence interpose mrs varden bridling dare think such thing dear madam s whole case know would impudence ned s impudence would account few tear beautiful daughter refrain check inclination birth mean reason thus husband see mrs rudge s evening husband say mrs varden interpose emotion would great deal home mrs rudge s often n't know n't see occasion busy affair sir n't appear express concurrence last sentiment return mr chester quite strongly might desire dear madam prove conversational lead hither procure happiness interview whole management conduct prosperity family centre perceive take mrs varden s hand again press lip highflown gallantry day little burlesque render more striking good lady s unaccustomed eye proceed same strain mingled sophistry cajolery flattery entreat utmost influence might exert restrain husband daughter further promotion edward s suit miss haredale aid abet party way mrs varden woman share vanity obstinacy love power enter secret treaty alliance offensive defensive insinuating visitor really believe many would see hear further end truth justice morality very uncommon degree overjoy success negotiation mightily amuse mr chester conduct downstairs same state repeat previous ceremony salutation also comprehended dolly take leave first complete conquest miss miggs s heart inquire young lady would light door oh mim say miggs return candle oh gracious mim s gentleman was such angel talk such sweet-looking man upright noble seem despise very ground walk mild condescending seem say will take notice too think take miss dolly miss dolly sister oh goodness master would n't jealous mrs varden reprove handmaid vain-speaking very gently mildly quite smilingly indeed remark foolish giddy light-headed girl spirit carry bound n't mean say would quite angry part say dolly thoughtful manner believe mr chester miggs respect politeness pleasant speaking pretty sure make game more venture say such thing again speak ill people presence miss say mrs varden shall insist take candle bed directly dare dolly m astonished rudeness whole behaviour evening disgraceful did anybody hear cry enraged matron burst tear daughter tell own mother make game very uncertain temper mrs varden s chapter repairing note coffee-house covent garden leave locksmith s mr chester sit long late dinner entertain exceedingly whimsical recollection recent proceeding congratulate very much great cleverness influence thought face wear expression benign tranquil waiter immediate attendance feel could die defence settle own mind receipt bill very small fee very great trouble disabuse idea such apostolic customer worth half-a-dozen ordinary run visitor least visit gaming-table heated anxious venturer quite treat see stake two three piece deference folly society smile equal benevolence winner loser make late reach home custom bid servant bed own time order contrary leave candle common stair lamp landing could always light come home late key door could enter bed pleasure open glass dull lamp wick burn swell drunkard s nose come fly little carbuncle candle s touch scatter hot spark render matter difficulty kindle lazy taper noise man snore deeply step higher cause pause listen heavy breathing sleeper close hand fellow lie open staircase slumber soundly light candle length open own door softly ascend hold taper high head peer cautiously curious see kind man choose comfortless shelter lodging head landing great limb fling half-a-dozen stair carelessly dead man drunken bearer throw chance lie hugh face uppermost long hair droop wild weed wooden pillow huge chest heaving sound unwontedly disturb place hour come unexpectedly break rest thrust foot glance upturned face arrest very action stoop shade candle hand examine feature closely close first inspection suffice pass light still carefully shade face observe search eye thus engage sleeper start turn awoke kind fascination meet steady gaze suddenly take presence mind withdraw eye force meet look remain stare mr chester last break silence ask low voice lie sleep think say hugh struggle sit posture gaze intently still part dream curious hope may never come true master make shiver cold suppose growl shake rise hardly know know say mr chester ay know answer dream re think s comfort look speak particular look head expect stand object existence dream rub eye shake again follow conductor own room mr chester light candle stand dressing-table wheel easy-chair fire burn stir cheerful blaze sit bid uncouth visitor come here draw boot drink again fine fellow say hugh knee tell m alive master ve walk twelve long mile wait here n't know long drink lip dinner-time noon can pleasant friend fall asleep shake very building snore say mr chester ca n't dream straw home dull dog need come here reach slipper tread softly hugh obey silence harkee dear young gentleman say mr chester put time dream n't let dog horse good acquaint fill glass ll find bottle same place empty keep awake hugh obey again even more zealously present patron now say mr chester want news to-day return hugh son house come horseback try see young woman could n't get sight leave letter message joe charge old quarrel son old would n't let deliver say s old none people shall interfere get trouble s landlord say live everybody s custom s jewel smile mr chester good dull varden s daughter s girl kiss steal bracelet king s highway say mr chester composedly write note house young woman say lose letter bring burn joe carry old keep home day purpose n't morning give take here n't deliver good friend say mr chester twirl dolly s note finger thumb feign surprise suppose d want retort hugh burn burn think devil-may-care acquaintance say mr chester really draw nicer distinction career will cut short most surprising suddenness n't know letter bring direct son reside very place can descry difference letter address people n't want say hugh disconcert reproof expect high praise give ll deliver n't know please master shall deliver return patron put moment s consideration young lady walk fine morning mostly noon usual time alone alone ground house footpath cross weather fine may throw way to-morrow perhaps say mr chester coolly ordinary acquaintance mr hugh ride maypole door will favour see must suppress gratitude endeavour forget forbearance matter bracelet natural break honour folk must own sake safety usual self owe obligation never stand wall comprehend hugh understand perfectly pause mutter hope patron would involve trouble last letter keep solely view please continue strain mr chester most beneficent patronising air cut short say good fellow promise word sealed bond verbal pledge quite good will always protect long deserve now set mind rest keep ease beg man put power thoroughly really feel kind claim more disposed mercy forbearance such circumstance can tell hugh look protector rest assure entreat subject indiscretion may preserve long friend light heart beat human breast fill glass more cheer road homewards really quite ashamed think god bless night think say hugh toss liquor sleep soundly stable ha ha ha stable door shut steed s master most convivial fellow return friend love humour thing good night take great possible care sake remarkable whole interview endeavour catch steal glance s face never look full interchange brief hasty glance hugh avert eye directly separated hugh close double door carefully noise mr chester remain easy-chair gaze intently fix fire say meditate long time say deep sigh uneasy shift attitude dismiss subject thought return hold possession day plot thicken throw shell will explode think eight-and-forty hour scatter good folk amazingly shall see bed fall asleep slept long start think hugh door call strange voice very different own admit delusion strong full vague terror night such vision being rise take sheathed sword hand open door look staircase spot hugh lain asleep even speak name dark quiet creep bed again fall hour s uneasy watching second sleep wake more morning chapter thought worldly man regulate moral law gravitation physical hold earth bright glory day silent wonder starlit night appeal mind vain sign sun moon star reading wise man learn know planet latin name quite forget such small heavenly constellation charity forbearance universal love mercy shine night day brightly blind may see look upward spangled sky see reflection own great wisdom book-learning curious imagine people world busy thought turn eye countless sphere shine make reflect image mind contain man live breath prince sight star courtier breast envious man behold neighbour honour even sky money-hoarder mass worldly folk whole great universe glitter sterling coin fresh mint stamp sovereign s head come always heaven turn may shadow own desire stand good angel thus brightness eclipse fresh gay world morning make mr chester ride tranquil pace forest road early season warm genial weather tree bud leaf hedge grass green air musical song bird high lark pour rich melody shady spot morning dew sparkle young leaf blade grass sun shine diamond drop glisten brightly unwillingness leave fair world such brief existence even light wind rustling gentle ear softly-falling water hope promise leave pleasant fragrance track fluttering whisper intercourse summer happy come solitary rider glance tree sunlight shade again same even pace look certainly time time great thought day scene move fortunate choicely dress such favourable weather smile very complacently such time satisfy else ride chestnut cob pleasant look own horse probably less sensitive many cheerful influence surround course time maypole s massive chimney rise view quicken pace jot same cool gravity ride tavern porch john willet toast red face great fire bar surpassing foresight quickness apprehension think look blue sky state thing last much longer might ultimately become necessary leave fire throw window open issue forth hold stirrup call lustily hugh oh re here sir say john surprise quickness appear take here valuable animal stable more particular care want keep place mortal lazy fellow sir need deal look son return mr chester give bridle hugh dismount acknowledge salute careless motion hand hat n't make useful truth sir reply john great importance son re a-listening villain s listening return hugh angrily treat indeed hear speak would take s cool walk sir cry old john see noble gentleman entertain talk keep distance n't know distance sir add mr willet enormously long pause fix great dull eye hugh wait exemplary patience little property way idea might come ll find way teach pretty soon hugh shrug shoulder scornfully reckless swagger way cross side little green bridle slung loosely shoulder lead horse fro glance master now bushy eyebrow sinister aspect would desire see mr chester appear eye attentively brief dispute step porch turn abruptly mr willet say keep strange servant john strange enough look sir certainly answer host door horse dog n't good man england maypole hugh n't fit indoors add mr willet confidential air man feel own superior nature chap little imagination sir s active fellow now dare swear say mr chester musing tone seem suggest would say same nobody hear active sir retorted john quite expression face chap hallo sir bring horse here hang wig weathercock show gentleman re lively sort hugh make answer throw bridle master snatch wig head manner unceremonious hasty action discompose mr willet little perform own special desire climb nimbly very summit maypole house hang wig weathercock send twirling roasting jack achieve performance cast ground slide pole inconceivable rapidity alight foot soon touch earth sir say john relapse usual stolid state wo n't see many house maypole s good accommodation man beast last remark bear reference vault horseback mr chester s first visit quickly disappear stable gate repeat mr willet brush wig wrist inwardly resolve distribute small charge dust damage article dress various item guest s bill ll get a'most winder house never such chap fling never hurt bone s opinion sir s pretty nearly allow imagination imagination could ca n't knock d never able more a-talking sir son true willet true say visitor turn again landlord accustomed serenity face good friend report mr willet previously make answer wink never know guilty such lightness conduct may look malicious invention enemy found perhaps undisputed circumstance take guest third breast button coat count downwards chin pour reply ear sir whisper john dignity know duty want love-making here sir unbeknown parent respect certain young gentleman take light young gentleman respect certain young lady take light young lady two couple knowledge sir none son sir patrole think see look corner window moment say mr chester naturally think patrole imply walk somewhere doubt sir return john patrole honour sir leave premise friend mine use maypole evening sir consider prevent unpleasant oppose desire ve put patrole s more sir wo n't patrole pretty long time come can tell communicate bright idea origin perusal village crony newspaper contain matter account officer pending sentence court-martial enlarge parole mr willet draw guest s ear visible alteration feature chuckle thrice audibly approach laugh indulge seldom extreme occasion never even curl lip effect small change much slight wagging great fat double chin time remain perfect desert broad map face changeless dull tremendous blank matter surprise mr willet adopt bold course opposition often entertain always pay way maypole gallantly may remark very penetration sagacity respect occasion indulge unusual demonstration jocularity just now record mr willet carefully balance father son mental scale arrive distinct conclusion old gentleman good sort customer young throw landlord same scale already turn consideration heaping again strong desire run counter unfortunate joe opposition general principle matter love matrimony very ground straightway send light cause young gentleman fly upwards ceiling mr chester kind man mean dim-sighted mr willet s motive thank graciously most disinterested martyr shine earth leave many complimentary reliance great taste judgment prepare dinner might deem most fit occasion bend step warren dress more usual elegance assume gracefulness manner result long study sit easily become compose feature most serene prepossess expression setting short guard point denote attach slight importance impression make enter bound miss haredale s usual walk look long descry come female figure glimpse form dress cross little wooden bridge lie satisfied find desire see throw way very few pace bring close raise hat head yield path suffer pass idea moment occur turn hastily say agitated voice beg pardon address miss haredale stop confusion unexpectedly accost stranger answer tell say look compliment beauty could miss haredale bear name unknown pride pain know sound pleasantly ear man advance life see father honour distinguish man may weighty reason fill distress beg minute s conversation here inexperienced deceit frank youthful heart could doubt speaker s truth could doubt too voice speak faint echo know much love hear inclined head stop cast eye ground little more apart tree old man s hand miss haredale honest believe put hers say word suffer lead neighbouring seat alarm sir say low voice bearer ill news hope none anticipate answer sit edward quite wish speak certainly misfortune communicate bow head again make would beg proceed say sensible speak disadvantage dear miss haredale believe forgetful feeling young day know little dispose view favour hear describe cold-hearted calculating selfish never sir interpose altered manner firm voice never hear speak harsh disrespectful term great wrong edward s nature believe capable mean base proceeding pardon sweet young lady uncle uncle s nature reply heighten colour cheek nature stab dark mine love such deed rise speak would leave detain gentle hand beseech such persuasive accent hear minute easily prevail comply sit again say mr chester look upward apostrophise air frank ingenuous noble nature ned can wind lightly shame shame boy turn quickly scornful look flash eye tear mr chester s eye dash hurriedly unwilling weakness know regard mingled admiration compassion never now say believed frivolous action young man could move own son never know now worth woman s heart boy lightly win lightly fling trust dear young lady never now know worth abhorrence deceit falsehood impel seek would poor least gifted sex lack fortitude sustain interview could picture imagination really oh mrs varden could see virtuous gentleman say word indignation sparkle eye could hear broken quavering voice could beheld stand bareheaded sunlight unwonted energy pour forth eloquence haughty face pale tremble too emma regard silence speak move gaze would look heart throw say mr chester restraint natural affection would impose man reject bond truth duty miss haredale deceive deceive unworthy lover unworthy son still look steadily still say word oppose profession love will justice dear miss haredale remember uncle enemy early life seek retaliation might find here grow old grow wiser bitter would fain hope first oppose attempt foresee end would spare could speak plainly sir falter deceive deceive believe can first say mr chester soothingly may mind latent angry feeling would appeal pray take letter reach hand chance mistake account tell son s answer note god forbid miss haredale say good gentleman great emotion gentle breast causeless ground quarrel know will see fault here appear very candid scrupulously honourable very truthful just course render upright person resort worthy belief emma s heart first time sink turn burst tear would say mr chester lean speaking mild quite venerable accent would dear girl task banish increase token grief son erring son will call deliberately criminal man young inconstant twice thrice act reflection knowledge wrong will break plighted faith break even now shall stop here give warning leave fulfil shall will sir answer speak more plainly justice dear girl say mr chester bend more affectionately still would call daughter fates forbid edward seek break false most unwarrantable pretence own showing own hand forgive watch conduct father regard peace honour good resource leave lie desk present moment ready transmission letter tell poverty poverty mine miss haredale forbid pursue claim hand offer voluntarily propose free pledge talk magnanimously man very commonly such case time more worthy regard forth letter plain jilt pardon word would summon aid pride dignity jilts fear favour object slighting treatment first inspire brief passion give birth wounded vanity affect make merit virtue act glance proudly more involuntary impulse swell breast rejoin say true take much needless trouble sir compass design s very tender peace mind quite thank truth tell dear young lady reply will test receipt non-receipt letter speak haredale dear fellow delighted see meet singular circumstance melancholy occasion hope very word young lady raise eye fill tear see uncle indeed stand quite unequal trial hearing speak word more hurriedly withdraw leave stand look retreat figure long time speak mean explain say mr haredale length here dear friend rejoin resume accustomed manner infinite readiness throw bench weary air tell very long delightful old tavern esteemed proprietor most charming establishment person rural pursuit robust health liable take cold head heart evil spirit matter deception think time really think flatter now begin wonder discernment vanity apart honestly believe speak truth did counterfeit extreme ingenuousness honest indignation dear fellow conception never faint effort make mr haredale survey look cold contempt may evade explanation know say fold arm must can wait good fellow shall wait moment return friend lazily cross leg simple thing world lie nutshell ned write letter boyish honest sentimental composition remain desk n't heart send take liberty parental affection anxiety sufficient excuse possess content describe niece most enchanting person haredale quite angelic creature little colouring description adapt purpose s may quite easy s deprived adherent mediator pride jealousy rouse utmost nobody undeceive confirm will find intercourse will close answer receive ned s letter to-morrow noon may date parting to-morrow night thanks beg owe none act forward compact ardour even could desire selfishly indeed curse compact call whole heart soul return make evil hour bind lie league righteous motive cost such effort haply few man know hate despise deed very warm say mr chester languid smile warm madden coldness death chester blood run warmer vein restraint such hold drag tell such point may believe most remorseful treachery will think marriage try justify such remembrance tear asunder emma son cost bond cancel now may part mr chester kiss hand gracefully same tranquil face preserve even see companion tortured transport passion whole frame shake lie lounging posture seat watch walk scapegoat drudge school say raise head look friend late day could keep mistress win throw way carry prize triumph present past bark ill-favoured ill-conditioned cur fortune hear spot meet avenue tree mr haredale pass hand walk straight chance turn head considerable distance see late companion time rise look stand still expect follow wait come may come day say mr chester wave hand good friend turn haredale life pleasant enough dull full heaviness cross sword such man indulge humour extremity would weak indeed draw sword walk absent humour run eye hilt point full twenty time thoughtfulness begets wrinkle remember soon put smooth contract brow hum gay tune great gaiety manner unruffled self again chapter homely proverb recognise existence troublesome class person inch concede will take ell quote illustrious example heroic scourge mankind amiable path life birth death blood fire ruin would seem exist good purpose teach mankind absence pain pleasure earth purge presence may deem blessed place quote such mighty instance will sufficient refer old john willet old john long encroach good standard inch full measure liberty joe snip flemish ell matter parole grow despotic great thirst conquest know bound more young joe submit more absolute old john become ell soon fade yards furlong mile arise old john pleasant manner possible trim exuberance place shear liberty speech action conduct small way much high mightiness majesty most glorious tyrant statue rear public way ancient modern time great man urge abuse power need urge often flatterer dependent old john impel exercise authority applause admiration maypole crony interval nightly pipe pot would shake head say mr willet father good old english sort new-fangled notion modern way put mind father boy mistake would country more more pity many original remark nature would condescendingly give joe understand good would thankful day particular mr cobb would acquaint age father think more give parental kick box ear cuff head little admonition sort ordinary duty life would remark look great significance judicious bring might never man present speaking probable enough question dull dog party short old john old john s friend never unfortunate young fellow bullied badgered worried fretted brow-beaten constantly beset make tired life poor joe willet come recognise establish state thing john very anxious flourish supremacy eye mr chester day exceed goad chafe son heir joe s make solemn vow keep hand pocket engage impossible say might long day end length mr chester come downstairs mount horse ready door old john way moment joe sit bar ruminate dismal fate manifold perfection dolly varden run hold guest s stirrup assist mount mr chester scarcely saddle joe very act make graceful bow old john come dive porch collar none sir say john none sir breaking patroles dare come door sir leave re try get sir make traitor again mean sir let father say joe imploringly mark smile visitor s face observe pleasure disgrace afford too bad want get want get cried john shake sir re boy sir add john collar hand aid effect farewell bow visitor want sneak house stir difference noble gentleman son hold tongue sir joe make effort reply crowning circumstance degradation extricate father s grasp dart angry look depart guest return house think joe throw arm table common room lay head dolly could n't bear think rascal would make run house part to-night evening time solomon daisy tom cobb long parkes common room too window witness just occur mr willet join soon receive compliment company great composure light pipe sit ll see gentleman say john long pause s master house n't ll see boy govern man man govern boy quite right too assent solomon daisy approving nod quite right johnny very good johnny say mr willet brayvo sir john slowly bring eye bear look long time finally make answer unspeakable consternation hearer want encouragement sir ll ask let alone sir can get hope n't tackle sir please n't take ill johnny n't mean harm plead little man very good sir say john more usually obstinate late success never mind sir can stand pretty firm sir believe shore give utterance retort mr willet fix eye boiler fall kind tobacco-trance spirit company somewhat damp embarrassing line conduct part host more say long time length mr cobb take remark rise knock ash pipe hope joe would thenceforth learn obey father thing find day sort man trifle would recommend poetically speaking mind eye future d recommend return say joe look flushed face talk hold tongue sir cry mr willet suddenly rouse turn wo n't father cry joe smite table fist jug glass ring again thing hard enough bear anybody else never will endure more say mr cobb n't talk say mr cobb sneeringly re talk joe joe return answer very ominous shake head resume old position would peacefully preserve house shut night mr cobb stimulate wonder company young man s presumption retort sundry taunt prove too much flesh blood bear crowd moment vexation wrath year joe start overturn table fall long enemy pummel might main finish drive surprising swiftness heap spittoon corner plunge head foremost tremendous crash lie full length ruin stunned motionless wait receive compliment bystander victory win retreat own bedchamber consider state siege pile portable furniture door way barricade now say joe sit bedstead wipe heated face know would come last maypole must part company m rove vagabond hate evermore s chapter pondering unhappy lot joe sit listen long time expect moment hear creak footstep stair greet worthy father summons capitulate unconditionally deliver straightway voice footstep come distant echo closing door people hurry room resound time time great passage penetrate remote seclusion give note unusual commotion downstairs sound disturb place retreat seem quieter far-off noise dull full gloom hermit s cell come darker darker old-fashioned furniture chamber kind hospital invalided movable house grow indistinct shadowy many shape chair table day honest cripple need assume doubtful mysterious character old leprous screen fade india leather gold binding keep many cold breath air day yore shut many jolly face frown spectral aspect stand full height allotted corner gaunt ghost wait question portrait opposite window queer old grey-eyed general oval frame seem wink doze light decayed length last faint glimmer speck day shut eye good earnest fall sound asleep such hush mystery joe could help follow example slumber likewise dream dolly clock chigwell church strike two still nobody come distant noise house cease door quiet save occasional barking deep-mouthed dog shake branch night wind gaze mournfully window well-known object lie sleep dim light moon creep former seat think late uproar long thinking seem occur month thus doze thinking walk window look night wear grim old screen kindred chair table begin slowly reveal accustomed form grey-eyed general seem wink yawn rouse last broad awake again very uncomfortable cold haggard look dull grey light morning sun begin peep forest tree already fling curling mist bright bar gold joe drop window ground little bundle trusty stick prepare descend very difficult task many projection gable end way form series clumsy step great obstacle jump few foot last joe stick bundle shoulder quickly stand firm earth look old maypole might last time n't apostrophise great scholar n't curse little ill-will give earth feel more affectionate kind life say heart god bless parting wish turn walk brisk pace big great thought soldier die foreign country very hot sandy leave god know unheard-of wealth prize-money dolly would very much affect come know full such youthful vision sometimes sanguine sometimes melancholy always main point centre push vigorously noise london sound ear black lion hove sight eight o'clock very much astonished black lion see come walk dust foot early hour grey mare bear company order breakfast get ready speed set give indisputable token hearty appetite lion receive usual hospitable welcome treat mark distinction regular customer freemasonry trade right claim lion landlord call man beast reason instruct artist paint sign convey feature lordly brute effigy bear counterpart own face skill could compass devise gentleman quick apprehension subtle wit mighty john difference lie mr willet s extreme sagacity acuteness effort unassisted nature lion stand indebted small amount beer swig such copious draught most faculty utterly drowned wash great faculty sleep retain surprising perfection creak lion house-door say truth drowsy tame feeble lion social representative savage class usually conventional character depict most part impossible attitude unearthly colour frequently suppose more ignorant uninformed neighbour veritable portrait host appear occasion great funeral ceremony public mourning noisy fellow room say joe dispose breakfast wash brush recruit serjeant reply lion joe start involuntarily here very thing dream way wish say lion anywhere else here party make noise enough n't call much s great cry mr willet very little wool father would n't em know perhaps much circumstance perhaps could know pass moment joe s mind would still less is recruit fine regiment say joe glance little mirror hang bar believe reply host s much same thing regiment s recruit m tell n't deal difference fine man re shoot re shot say joe lion answer suppose s easy good opinion retorted joe n't care glory say lion glory return lion supreme indifference n't re right mr willet glory come here call drink change guinea pay ll give s belief sir glory s arm would n't very strong business remark comforting joe walk stop door room listen serjeant describe military life drinking say frequent interval eating love-making battle fine thing world side win englishmen always supposing kill sir say timid voice corner sir suppose say serjeant country love sir majesty king george third love memory honour revere respect everybody s fond grateful name s write full length book war office damme gentleman must die time voice cough say more joe walk room group half-a-dozen fellow gather taproom listen greedy ear carter smockfrock seem waver dispose enlist rest mean dispose strongly urge accord custom mankind serjeant s argument grin say boy say serjeant sit little apart drink liquor lad spirit here cast eye joe time n't want inveigle king s come hope brisk young blood want milk water wo n't take five man six want top-sawyers m a-going tell tale school damme gentleman s son carry arm corp cloud little difference relation count here eye fall joe again good-naturedly joe beckon come directly re gentleman g first remark slap re gentleman disguise let s swear friendship joe n't exactly shake hand thank good opinion want serve say new friend shall make re nature ll take drink just now reply joe smile faintly n't quite make mind mettlesome fellow make mind cry serjeant here let give bell pull ll make mind minute know re right answer joe pull bell here m know ll end soldier inclination time look face see reply serjeant oath finer young fellow good qualify serve king country never set use adjective place eyes thank say joe n't ask want compliment thank same look sneak fellow liar serjeant rejoin many choice asseveration n't serjeant s own father say would run old gentleman body cheerfully consider meritorious action joe express obligation continue can trust credit say believe shall enlist regiment to-night reason n't now n't want to-night ca n't recall shall find evening friend reply unwillingness much ineffectual entreaty object immediate settlement business quarter would crooked billet tower street would find wake midnight sleep breakfast time to-morrow come s million shall will take london demand joe to-morrow morning eight o'clock reply serjeant ll abroad country s sunshine plunder fine climate world abroad say joe shake hand is very thing want may expect re kind lad cry serjeant hold joe s hand excess admiration re boy push fortune n't say bear envy would take credit rise ll make breed teach d colonel time tush man say joe m young need must devil drive devil drive empty pocket unhappy home present good-bye king country cry serjeant flourish cap bread meat cried joe snap finger part very little money pocket little indeed pay breakfast too honest perhaps too proud score father s charge penny left courage resist affectionate importunity serjeant waylay door many protestation eternal friendship particular request would favour accept shilling temporary accommodation reject offer cash credit joe walk stick bundle bent get day could locksmith s dusk evening hard resolve would parting word charm dolly varden islington highgate sit many stone gate voice bell bid turn time noble whittington fair flower merchant bell come less sympathy humankind ring money state occasion wanderer increase number ship leave thames distant region carry stem stern cargo bell silent ring entreaty regret use grow worldly joe buy roll reduce purse condition difference celebrated purse fortunatus favoured owner s necessity unvarying amount real time fairy dead bury still great many purse possess quality sum-total contain express arithmetic circle add multiply own amount result problem more easily state know figure even draw last desolate solitary feeling home shelter alone utterly world first time bend step locksmith s house delay now know mrs varden sometimes alone miggs sole attendant lecture evening devoutly hope might night moral culture walk house opposite side way two three time return again catch glimpse fluttering skirt door dolly s else could belong dress hers such flow pluck spirit follow workshop golden key darken door cause look oh face n't think joe never walk poor tom cobb s twenty time handsome might marry lord n't say think perhaps look also dolly glad see sorry father mother home joe beg would n't mention account dolly hesitate lead way parlour nearly dark same time hesitate stand talk workshop light open street get mean too little forge joe hand right dolly give shake stand homely altar marry most embarrassing state thing world come say joe say good-bye say good-bye n't know many year perhaps abroad now exactly say here talk gentleman large free come roam world pleasure gallant coachmaker vow night miss varden hold bind adamantine chain positively state many word kill inch fortnight more thereabouts expect make decent end leave business mother dolly release hand say indeed remark same breath fine night short betrayed more emotion forge could n't say joe come see n't heart dolly more sorry could tell take much trouble such long way must such deal was mr willet dear old gentleman is say cried joe good gracious man expect oblige take apron hand run eye hem corner corner keep laugh face gaze confuse joe small experience love affair notion different young lady different time expect take dolly again very point leave delicious evening ride more prepared such alteration see sun moon change place buoy day indistinct idea would certainly say n't n't leave leave would give little encouragement sort even entertain possibility burst tear throw arm fall fainting fit previous word sign approach such line conduct thought could look silent wonder dolly meanwhile turn corner apron measure side smooth wrinkle silent last long pause joe say good-bye good-bye say dolly pleasant smile street come supper good-bye come say joe put hand dolly dear dolly n't let part love dearly heart soul much truth earnestness man love woman world believe poor fellow know poor now flee home able bear longer must fight own way help beautiful admired love everybody happy may heaven forbid make give word comfort say kind right expect know ask love shall treasure slight word life dolly dearest say dolly coquette nature spoilt child notion carry storm way coachmaker would dissolve tear would kneel call name clasp hand beat breast tug wildly cravat kind poetry joe business abroad right able adamantine chain could n't say good-bye say dolly twice take arm directly mr joseph ll call miggs ll reproach answer joe s fault doubt think sometimes n't quite despise fool think must see life lead most god bless actually dolly wait little think would return peep door look street increase darkness would allow come again wait little longer upstairs hum tune bolt lay head bed cry heart would break such nature make many contradiction joe willet come night day week month odds hundred would treat very same manner weep very same distress sooner leave workshop cautiously peer chimney forge face already emerge same concealment twice thrice unseen satisfy now alone follow leg shoulder degree form mr tappertit stand confess brown-paper cap stick negligently side head arm very much a-kimbo ear deceive say prentice dream thank thee fortun cus thee gravely descend elevation take piece looking-glass plant wall usual bench twist head look closely leg re dream say sim let sculpture such wisions chisel em wake reality sleep such limb tremble willet despair s mine s mine triumphant expression seize hammer deal heavy blow vice mind s eye represent sconce head joseph willet burst peal laughter startle miss miggs even distant kitchen dip head bowl water recourse jack-towel closet door serve double purpose smother feeling dry face joe disconsolate down-hearted full courage too leave locksmith s house make good way crooked billet inquire friend serjeant expect man less receive open arm course five minute arrival house entertainment enrol gallant defender native land hour regale steam supper boil tripe onion prepared friend assure more express command most sacred majesty king meal taste very savoury long fasting ample justice follow variety loyal patriotic toast conduct straw mattress loft stable lock night morning find obliging care martial friend decorate hat sundry particoloured streamer make very lively appearance company officer three military gentleman newly enrol cloud dense leave three shoe boot coat visible repair riverside here join corporal four more hero two drunk daring two sober penitent joe dusty stick bundle party embark passage-boat bind gravesend whence proceed foot chatham wind favour soon leave london mere dark mist giant phantom air chapter misfortune saith adage never come singly little doubt trouble exceedingly gregarious nature fly flock apt perch capriciously crowd head poor wight inch room leave unlucky crown take more notice offer good resting-places sol foot existence may happen flight trouble brood london look joseph willet could n't find dart haphazard first young man catch fancy settle may certain very day joe s departure swarm ear edward chester buzz flap wing persecute most profoundly wretched evening just eight o'clock father wine dessert set leave first time day dine third person present meal meet table see previous night edward reserve silent mr chester more usually gay care seem open conversation humour different vent lightness spirit smile sparkle look make effort awaken attention remain time father lie sofa accustomed air graceful negligence son seat opposite downcast eye busy plain painful uneasy thought dear edward say mr chester length most engaging laugh extend drowsy influence decanter suffer circulate let spirit never stagnant edward beg pardon pass relapse former state wrong fill glass say mr chester hold own light wine moderation excess make man ugly thousand pleasant influence brighten eye improve voice impart new vivacity s thought conversation try ned father cry son good fellow interpose parent hastily set glass raise eyebrow startle horrify expression heaven s sake n't call obsolete ancient name regard delicacy grey wrinkle crutch lose tooth adopt such mode address good god very coarse speak heart sir return edward confidence subsist check outset now ned say mr chester raise delicate hand imploringly talk monstrous manner speak heart n't know heart ingenious part formation centre blood-vessel sort thing more say think knee can very vulgar absurd anatomical allusion leave gentleman medical profession really agreeable society quite surprise ned such thing wind heal regard know creed sir will say more return son again say mr chester sip wine wrong distinctly say such thing know heart animal bullock sheep forth cook devour tell low class vast deal relish man sometimes stab heart shoot heart speak heart heart warm-hearted cold-hearted broken-hearted heart heart pah thing nonsense ned doubt sir return son see pause speak doubt s haredale s niece late flame say mr chester careless illustration meaning doubt mind heart now none same person ned exactly changed person sir cry edward redden change vile mean believe cool dismissal say father poor ned tell last night would happen may ask nutcracker tamper most treacherously deceive cry edward rise seat never will believe knowledge real position give work change know beset torture contract end broken past redemption charge want firmness want truth now never will believe sordid motive own unbiassed will lead course never make blush return father gaily folly nature never know devoutly hope reflection own regard young lady very natural proper dear fellow propose learn haredale predict great exercise sagacity would suppose rich least quite rich enough find poor marriage civil contract people marry good worldly condition improve appearance affair house furniture livery servant equipage forth lady poor poor also end matter can enter consideration manner business ceremony drink health glass respect honour extreme good sense lesson fill ned lesson return son hope may never profit year experience impress n't say heart interpose father man world hypocrisy spoil say edward warmly heaven keep knowledge come sir return father raise little sofa look straight enough remember please interest duty moral obligation filial affection sort thing very delightful charm reflect will repent shall never repent preservation self-respect sir say edward forgive say will sacrifice bidding will pursue track would take secret share late separation tend father rise little high still look curious know quite resolve earnest drop gently again say calm voice eat nut meanwhile edward father son fool entertain low disobedient sentiment disinherit curse morning breakfast circumstance occur singular clearness recollection evening remember eat muffin time marmalade lead miserable life son mean die early happy release account degrade family very much sad circumstance edward father find necessary resort such strong measure reply edward sad son proffer love duty good true sense find repel turn force disobey dear father add more earnestly gentler tone reflect many time occur first discuss subject let confidence term truth hear say anticipate can fail edward return father coldly decline could n't possibly sure would put temper state mind ca n't endure intend mar plan establishment life preservation gentility become pride family long sustain short resolve take own course must take curse very sorry s really alternative curse may pass lip say edward will empty breath believe man earth great power call fellow least own child make drop rain flake snow fall cloud impious bidding beware sir very irreligious exceedingly undutiful horribly profane rejoin father turn face lazily crack nut positively must interrupt here quite impossible can continue such term will favour ring bell servant will show door return roof more beg sir moral sense remain devil express desire good day edward leave room word look turn house father s face slightly flush heat manner quite unchanged ring bell again address servant entrance peak gentleman just beg pardon sir mr edward were more dolt ask question gentleman send here wardrobe let hear call time m home ll tell shut door soon get whisper mr chester very unfortunate son occasion great grief sorrow good people hear tell again marvel more equanimity even temper say amiable nature man must undergo much could placid calm edward s name speak society shake head lay finger lip sigh look very grave son age wax wrathful indignant hope virtue s sake dead world turn usual five year concern narrative silent chapter wintry evening early year lord thousand seven hundred eighty keen north wind arise grow dark night come black dismal look bitter storm sleet sharp dense icy-cold sweep wet street rattle trembling window signboard shake past endurance creaking frame fall crash pavement old tottering chimneys reel stagger blast many steeple rock again night earth trouble time could mean get light warmth brave fury weather coffee-house good sort guest crowd fire forget political tell secret gladness blast grow fiercer minute humble tavern water-side group uncouth figure hearth talk vessel founder sea hand lose related many dismal tale shipwreck drowned man hope know safe shake head doubt private dwelling child cluster blaze listen timid pleasure tale ghost goblin tall figure clothe white standing bed-side people sleep old church overlook find alone dead hour night shudder thought dark room upstairs love hear wind moan too hope would continue bravely time time happy indoor people stop listen hold finger cried hark rumbling chimney fast pattering glass hear wailing rush sound shake wall giant s hand hoarse roar sea rise such whirl tumult air seem mad lengthened howl wave wind sweep leave moment s interval rest cheerily none abroad see shine maypole light evening blessing red deep ruby glowing red old curtain window blend rich stream brightness fire candle meat drink company gleam jovial eye bleak waste door carpet crunching sand music merry crackling log perfume kitchen s dainty breath weather genial hearty warmth blessing old house sturdily stand vexed wind chafe roar stalwart roof pant strive wide chimney still pour forth hospitable throat great cloud smoke puff defiance face drive rattle casement emulous extinguish cheerful glow would put seem brighter conflict profusion too rich lavish bounty goodly tavern enough fire roar sparkle spacious hearth tile pave compass five hundred flicker fire burn brightly also enough red curtain shut wild night shed cheerful influence room saucepan lid candlestick vessel copper brass tin hang wall countless ruddy hanging flash gleam motion blaze offering let eye wander might interminable vista same rich colour old oak wainscoting beam chair seat reflect deep dull glimmer fire red curtain very eye drinker button liquor pipe smoke mr willet sit accustomed place five year eye eternal boiler sit clock strike eight give sign life breathing loud constant snore wide awake time time put glass lip knock ash pipe fill anew now half-past ten mr cobb long phil parkes companion old two mortal hour none company pronounce word people dint sit same place same relative position exactly same thing great many year acquire sixth sense unknown power influence serve stead question philosophy settle certain old john willet mr parkes mr cobb firmly opinion very jolly companion choice spirit look now perpetual interchange idea man consider neighbour mean silent nod occasionally catch eye would say express extremely sir relation sentiment quite agree room very warm tobacco very good fire very soothing mr willet degree begin doze perfectly acquire dint long habit art smoking sleep breathing pretty much same awake asleep save latter case sometimes experience slight difficulty respiration such carpenter meet plane come knot companion aware circumstance meet impediment oblige try again johnny s drop say mr parkes whisper fast top say mr cobb say more mr willet come knot surpassing obduracy bid fair throw convulsion get last wake effort quite superhuman sleep uncommon hard say mr cobb mr parkes possibly hard-sleeper reply disdain bit direct eye handbill paste chimney-piece decorate top woodcut represent youth tender year run very fast bundle shoulder end stick carry idea finger-post milestone mr cobb likewise turn eye same direction survey placard first time beheld now document mr willet indite disappearance son joseph acquaint nobility gentry public general circumstance leave home describe dress appearance offer reward five pound person person would pack return safely maypole chigwell lodge majesty s jail such time father come claim advertisement mr willet obstinately persist advice entreaty friend describe son young boy furthermore eighteen inch couple foot short really two circumstance perhaps account degree never productive effect transmission chigwell various time vast expense five-and-forty runaway vary six year old twelve mr cobb mr parkes look mysteriously composition old john time paste own hand mr willet never word sign allude subject encourage else nobody least notion thought opinion connect remember forget idea such event take place even sleep venture refer presence such sufficient reason chosen friend silent now mr willet get time such complication knot perfectly clear must wake die choose former alternative open eye n't come five minute say john shall supper antecedent pronoun mention last time eight o'clock messrs parkes cobb use style conversation reply difficulty sure solomon very late wonder happen detain n't blow suppose say parkes s enough carry man figure leg easy too hear blow great gun indeed ll many crash forest to-night reckon many broken branch ground to-morrow wo n't break maypole take sir return old john let try give leave s wind cry parkes s howl christian night long did sir ask john minute s contemplation hear wind say maypole man say parkes ahoy perhaps add john very good sir say mr willet perfectly unmoved wind just now ll wait little time speaking ll hear say word very plain mr willet right listen few moment could clearly hear roar tumult door shout repeat shrillness energy denote come person great distress terror look turn pale hold breath man stir emergency mr willet display strength mind plenitude mental resource render admiration friend neighbour look messrs parkes cobb time silence clap two hand cheek send forth roar make glass dance rafter ring long-sustained discordant bellow roll onward wind startling echo make night hundred time more boisterous deep loud dismal bray sound human gong vein head face swollen great exertion countenance suffuse lively purple draw little fire turn say dignity s comfort anybody re welcome n't m sorry em two gentleman see s matter can m curious speak cry draw footstep pass window latch door raise open violently shut again solomon daisy light lantern hand rain stream disordered dress dash room more complete picture terror little man present would difficult imagine perspiration stand bead face knee knock limb tremble power articulation quite stand pant breath gaze such livid ashy look infect fear ignorant occasion reflect dismayed horror-stricken visage stare again venture question old john willet fit temporary insanity make diva cravat seize portion dress shake fro very tooth appear rattle head tell s matter sir say john ll kill tell s matter sir second ll head biler dare look anybody a-following mean say ll death will mr willet frenzy keep word very letter solomon daisy s eye already begin roll alarming manner certain guttural sound choking man issue throat two bystander recover degree pluck victim main force place little clerk chigwell chair direct fearful gaze room implore faint voice give drink lock house-door close bar shutter room moment s loss time latter request tend reassure hearer fill most comfortable sensation comply great expedition hand bumper brandy-and-water nearly boil hot wait hear might tell oh johnny say solomon shake hand oh parkes oh tommy cobb leave house to-night nineteenth march night year nineteenth march draw closer fire parkes door start look shoulder mr willet great indignation inquire devil mean say god forgive glance own shoulder come little leave here to-night say solomon daisy little thought day month never alone church dark day seven-and-twenty year hear say keep birthday alive ghost dead people easy grave keep day die wind roar nobody speak eye fasten solomon might know say night foul weather s such night whole year always never sleep quietly bed nineteenth march say tom cobb low voice solomon daisy raise glass lip put floor such trembling hand spoon tinkle little bell continue thus say always bring subject strange way nineteenth month come suppose accident forget wind church-clock never forget time s such clumsy thing wind day escape memory day make much haste could here home first key wind rain dead way pretty much could time keep leg get last open church-door meet soul way may judge dull would bear company could know come d right wind strong much could shut church-door put whole weight even burst wide open twice such strength would swear lean somebody push side get key turn belfry wind clock very run would stand stock-still hour take lantern again leave church come nineteenth march come kind shock hand strike thought forehead very same moment hear voice tower rise grave here old john precipitately interrupt speaker beg mr parkes seat opposite stare directly head saw would goodness mention mr parkes apologise remark listening mr willet angrily retort listening kind expression face agreeable could n't look people put pocket-handkerchief head mr parkes great submission pledge again require john willet turn solomon desire proceed wait violent gust wind rain seem shake even sturdy house foundation pass little man comply never tell fancy sound mistake tell hear wind whistle arch church hear steeple strain creak hear rain come drive wall feel bell shake see rope sway fro hear voice say ask tom cobb n't know n't know speak give kind cry might dreadful follow dream come unawares die seem pass quite church n't see much say john draw long breath look man feel relieved perhaps return friend s more mean say sir come ask john pause act wipe face apron a-going tell see saw echoed three bend forward open church-door come say little man expression face bear ample testimony sincerity conviction open church-door come suddenly want get shut again gust wind come cross close stretch finger could touch likeness man bare-headed storm turn face stop fix eye mine ghost spirit three cry excess emotion fall tremble chair wave hand entreat question answer lose old john willet happen seat close cried parkes tom cobb look eagerly turn solomon daisy mr willet gentlemen say mr willet long pause need n't ask likeness murder man nineteenth march profound silence ensue ll take advice say john good keep secret such tale would warren let keep present time event may get trouble solomon may lose place really say n't matter right wrong nobody would believe probability n't think say mr willet eye corner room manner show philosopher quite easy theory ghost man sense lifetime would a-walking such weather know would n't heretical doctrine strongly oppose three quote great many precedent show bad weather very time such appearance mr parkes ghost family mother s side argue matter much ingenuity force illustration john save retract opinion opportune appearance supper apply dreadful relish even solomon daisy dint elevating influence fire light brandy good company recover handle knife fork highly creditable manner display capacity eating drinking such banished fear sustain lasting injury fright supper crowd fire again common such occasion propound manner lead question calculate surround story new horror surprise solomon daisy temptation adhere steadily original account repeat often such slight variation such solemn asseveration truth reality hearer good reason more astonished first take john willet s view matter regard propriety bruit tale abroad spirit appear again case would necessary take immediate counsel clergyman solemnly resolve hush keep quiet most man secret tell may exalt own importance arrive conclusion perfect unanimity time grow late long past usual hour separating crony part night solomon daisy fresh candle lantern repair homewards escort long phil parkes mr cobb more nervous mr willet see door return collect thought assistance boiler listen storm wind rain abate jot fury chapter old john look boiler quite twenty minute get idea focus bring bear solomon daisy s story more think more impressed become sense own wisdom desire mr haredale impress likewise length end might sustain principal important character affair might start solomon two friend mean know adventure variety exaggeration would know least score people most likely mr haredale breakfast-time to-morrow determine repair warren bed s landlord think john take candle hand set corner wind s way open casement rear house look stable n't meet late year often use change take place family s desirable stand point dignity possible whisper here tale will anger s good confidence gentleman natur set one's-self right halloa hugh hugh hal-loa repeat shout dozen time startle pigeon slumber door ruinous old building open rough voice demand amiss now man could n't even sleep quiet n't sleep enough growler re knock say john reply voice speaker yawned shake enough n't know can sleep wind bellowsing roar make tile fly pack card say john matter wrap come here must warren look sharp hugh much low growling muttering lair presently reappear carry lantern cudgel envelop head foot old frowzy slouch horse-cloth mr willet receive figure back-door usher bar wrap sundry greatcoat cape tie knot face shawl handkerchief breathe mystery n't take man door midnight such weather put heart master say hugh sir return mr willet put heart call bring safe home again standing steady leg n't much consequence hold light please step two show way hugh obey very indifferent grace longing glance bottle old john lay strict injunction cook keep door lock absence open nobody pain dismissal follow bluster darkness door way wet dismal night black mr willet own pilot would walk deep horsepond few hundred yard own house would certainly terminate career ignoble sphere action hugh sight keen hawk s apart endowment could find way blindfold place dozen mile drag old john quite deaf remonstrance take own course slight reference notice master make head wind could hugh crush wet grass heavy tread stalk ordinary savage fashion john willet follow arm s length pick step look now bog ditch now such stray ghost might wander abroad look much dismay uneasiness immovable face capable express length stand broad gravel-walk warren-house building profoundly dark none move save solitary turret-chamber shine ray light speck comfort cold cheerless silent scene mr willet bid pilot lead old room say john look timidly upward mr reuben s own apartment god wonder brother sit late night night too else sit ask hugh hold lantern breast keep candle wind trim finger s snug enough n't snug say john indignantly comfortable idea snugness sir know room ruffian bad cried hugh look john s fat face does keep rain snow wind less less warm dry man kill ha ha ha never believe master man s such matter come mr willet fix dull eye follower begin specie inspiration think just barely possible dangerous character might advisable get rid day too prudent say journey home turn iron gate brief dialogue pass pull handle bell hang turret light appear corner building divide path garden-walks gate open mr haredale throw window directly demand begging pardon sir say john know sit late make bold come word say willet maypole service sir mr haredale close window withdraw presently appear door bottom turret come garden-walk unlock gate let late visitor willet matter speak sir say john idle tale think ought know more let man forward lantern give hand stair crooked narrow gently light friend swing censer hugh already reach turret hold more steadily ascend first turn time time shed light downward step mr haredale follow eye lower face great favour hugh look return glance interest climb winding stair terminate little ante-room adjoin see light mr haredale enter first lead way latter chamber seat writing-table rise ring bell come say beckon old john remain bow door friend add hastily hugh enter also willet bring fellow here sir return john elevate eyebrow lower voice tone question ask s good guard see n't too sure say mr haredale look speak doubt evil eye s imagination eye return mr willet glance shoulder organ question certainly good assure say mr haredale wait little room friend close door hugh shrug shoulder disdainful look show overhear guess purport whispering tell shut mr haredale turn john bid say speak too loud quick ear thus caution mr willet oily whisper recite hear say night lay particular stress own sagacity great regard family solicitude peace mind happiness story move auditor much more expect mr haredale often change attitude rise pace room return again desire repeat nearly could very word solomon use give many sign disturb ill ease even mr willet surprise quite right say end long conversation bid keep story secret foolish fancy part weak-brained man breed fear superstition miss haredale would know would disturb reach ear too nearly connect subject very painful hear indifference most prudent lay great obligation thank very much equal john s most sanguine expectation would prefer mr haredale s look speak really thank walk speak fit start often stop eye fix ground move hurriedly again distract seem unconscious say manner embarrassing john sit quite passive long time know length rise mr haredale stare moment quite forget present shake hand open door hugh feign fast asleep ante-chamber floor spring entrance throw cloak grasp stick lantern prepare descend stair stay say mr haredale will man drink drink d drink thames strong enough sir reply john willet ll get home s now sir nay distance say hugh hard master shall home good glassful halfway come john make reply mr haredale bring glass liquor give hugh take hand throw part floor mean splash drink gentleman s house sir say john m drink toast hugh rejoin hold glass head fix eye mr haredale s face toast house master mutter drink rest set glass precede word john good deal scandalise observance see mr haredale take little heed hugh say thought employ offer apology silence stair walk garden-gate stop side hugh hold light mr haredale lock inner john see wonder often relate very pale face change much grow haggard entrance seem man open road again john willet walk escort come think very steadily just now see hugh draw suddenly same instant three horseman sweep past brush shoulder even check steed suddenly could stand still wait come chapter john willet see horseman wheel smartly draw three abreast narrow road wait man join occur unusual precipitation must highwaymen hugh arm blunderbuss place stout cudgel would certainly order fire venture would word command obey consult own personal safety immediate flight circumstance disadvantage guard place deem prudent adopt different style generalship whisper attendant address most peaceable courteous term way act spirit letter instruction hugh step forward flourish staff very eye rider demand roughly fellow mean nearly gallop scour king s highway late hour night man address begin angry reply same strain check horseman centre interpose air authority inquire somewhat loud harsh unpleasant voice pray london road follow right reply hugh roughly nay brother say same person re churlish englishman englishman much doubt tongue companion sure will answer more civilly say friend say london road sir answer john wish add subdued voice turn hugh road vagabond tired life sir a-trying provoke three great neck-or-nothing chap could keep run back'ards for'ards dead take body em drown ten mile london inquire same speaker here sir answer john persuasively s thirteen very easy mile adjective throw inducement traveller ride speed desire effect elicit same person remark thirteen mile s long distance follow short pause indecision pray say gentleman are inn hereabouts word inns john pluck spirit surprising manner fear roll smoke landlord stir inn rejoin mr willet strong emphasis plural number s inn inn maypole inn s inn indeed wo n't see inn often keep perhaps say horseman smile sir reply john greatly wonder find maypole here mile john add easy mile world third rider hitherto keep little rear suddenly interpose excellent bed landlord hem bed can recommend bed sure air bed sleep perfectly respectable unexceptionable person n't take tagrag bobtail house sir answer john bed say three bed interpose gentleman speak shall want three stay friend speak lord too good too kind life too much importance nation portentous time place level useless poor mine great cause lord mighty cause depend leader champion advanced guard van cause altar home country faith let sleep chair carpet anywhere will repine take cold fever let john grueby pass night open sky will repine forty thousand man island wave exclusive woman child rivet eye thought lord george gordon day rise sun same pray health vigour lord say speaker rise stirrup glorious cause must forget lord mighty cause must endanger lord holy cause must desert is holy cause exclaim lordship lift hat great solemnity amen john grueby say long-winded gentleman tone mild reproof lordship say amen hear lord sir say man sit statue horse say amen likewise john grueby make reply sit look straight surprise grueby say gentleman crisis present queen elizabeth maiden monarch weeps tomb bloody mary brow gloom shadow stalk triumphant oh sir cied man gruffly s use talk bloody mary such circumstance present lord s wet tire hard ride let s london sir put unfort'nate bloody mary will more answer s deal more harm grave lifetime believe time mr willet never hear many word speak time deliver such volubility emphasis long-winded gentleman brain wholly unable sustain compass quite give lose recover observe ample accommodation maypole party good bed neat wine excellent entertainment man beast private room large small party dinner dress short notice choice stabling lock-up coach-house short run such recommendatory scrap language paint various portion building course forty year learn repeat tolerable correctness consider possible insert novel sentence same purpose gentleman speak first turn long wind exclaim say gashford shall tarry house speak press forward shall decide would submit lord return person appeal silky tone health spirit important providence great cause pure truthful cause here lordship pull hat again rain hard require refreshment repose landlord show way say lord george gordon will follow footpace ll give leave lord say john grueby low voice ll change proper place ride look landlord s friend honest may cautious john grueby quite right interpose mr gashford fall hastily lord life precious must put peril forward john mean reason suspect fellow blow brain john make answer look straight custom seem secretary speak bid hugh push follow close come lordship mr willet bridle rein last lordship s secretary seem gashford s office hugh stride briskly often look servant horse close heel glance leer holster case pistol seem set great store square-built strong-made bull-necked fellow true english breed hugh measure eye measure hugh regard meanwhile look bluff disdain much old maypole man appearance five-and-forty self-possessed hard-headed imperturbable fellow beat fisticuffs kind warfare never know coolly win lead wrong now say hugh tauntingly d ha ha ha d shoot head suppose john grueby take more notice remark deaf hugh dumb keep ride quite comfortably eye fix horizon did try fall man young master say hugh can make play single-stick john grueby look sideways same contented air deign word answer say hugh give cudgel skilful flourish rustic time delighted whoop return john grueby beat guard whip strike head butt end play little wear hair too long crack crown little short pretty smart loud-sounding rap evidently astonished hugh moment seem dispose drag new acquaintance saddle face betoken malice triumph rage linger idea give offence eye gaze steadily old direction manner careless compose merely brush fly hugh puzzled disposed look customer supernatural toughness merely laugh cry sheer little lead way silence lapse many minute party halt maypole door lord george secretary quickly dismount give horse servant guidance hugh repair stable right glad escape inclemency night follow mr willet common room stand warm dry clothes cheerful fire busy such order preparation guest s high quality require bustle room intent arrangement opportunity observe two traveller know voice lord great personage maypole much honour middle height slender make sallow complexion aquiline nose long hair reddish brown comb perfectly straight smooth ear slightly powder faint vestige curl attire greatcoat full suit black quite free ornament most precise sober cut gravity dress certain lankness cheek stiffness deportment add nearly ten year age figure past thirty stand musing red glow fire strike observe very bright large eye betray restlessness thought purpose singularly variance study composure sobriety mien quaint sad apparel harsh cruel expression face thin mild wear air melancholy suggestive indefinable uneasiness infected look fill kind pity man would trouble explain gashford secretary taller angularly make high-shouldered bony ungraceful dress imitation superior demure staid extreme manner formal constrain gentleman overhang brow great hand foot ear pair eye seem make unnatural retreat head dig cave hide manner smooth humble very sly slink wear aspect man always lie wait would n't come pass look patient very patient fawn spaniel dog even now warm rub hand blaze air presume enjoy degree commoner know lord regard look face time time meek deferential manner smile practice such guest old john willet fix leaden eye survey hundred time now advance state candlestick hand beseech follow worthy chamber lord say john odd enough certain people seem great pleasure pronounce title owner wear room lord n't sort place lordship beg lordship s pardon keep here lord minute address john usher upstairs state apartment many thing state cold comfortless own footstep reverberate spacious room strike hearing hollow sound damp chilly atmosphere render doubly cheerless contrast homely warmth desert use propose return place quit preparation briskly time stop john tall candlestick hand bow fireplace hugh stride lighted brand pile firewood cast hearth set blaze john grueby great blue cockade hat appear despise mightily bring portmanteau carry horse place floor presently three busily engage draw screen lay cloth inspect bed light fire bedroom expedite supper make cosy snug might short notice less hour s time supper serve ate clear lord george secretary slippered foot legs stretch fire sit hot mulled wine end lord say gashford fill glass great complacency bless work most blessed day bless yesterday say lordship raise head here secretary clasp hand bless yesterday indeed protestant suffolk godly man true countryman lose way darkness even lord lose road to-night theirs light glory did move gashford say lord george move lord move cry lead papist vow dreadful vengeance head roar man possess devil say lord devil lord angel oh surely angel doubt say lord george thrust hand pocket take again bite nail look uncomfortably fire course angel gashford doubt lord say secretary return lord suppose would decidedly irreligious doubt would n't gashford certainly add wait answer plaguy ill-looking character warm say secretary look sharply s downcast eye brighten slowly speak warm noble outbreak tell never lukewarm timid tribe bid take heed prepare follow would lead very death speak hundred twenty thousand man scottish border would take own redress time concede cry perish pope base adherent penal law shall never repeal englishmen heart hand wave own touch sword cry popery cry even wade blood throw hat cry hurrah even wade blood popery lord george papist vengeance head say word lord could raise still tumult feel greatness indeed thought power lord george gordon s s great power re right great power cry sparkle eye dear gashford really say much more cry secretary look upwards much more tell say hundred forty thousand man scotland ask evident delight bold cause boldness truth always bold certainly religion s bold gashford true religion lord s rejoin move uneasily seat bite nail would pare quick can doubt true feel certain gashford n't does lord ask whine gashford draw chair injured air lay broad flat hand table repeat bend dark hollow eye unwholesome smile stricken magic eloquence scotland year abjure error romish church cling timely hand pluck pit true n't mean reply shake hand rise seat pace restlessly room s proud thing lead people gashford add make sudden halt force reason too return pliant secretary ay sure may cough jeer groan parliament call fool madman can raise human sea make swell roar pleasure repeat gashford can say honesty can say mine refuse minister s bribe thousand pound year resign seat favour repeat gashford again take lion s share mulled wine honest true sacred cause gashford say lord george heighten colour loud voice lay fevered hand shoulder man regard mass people door regard will uphold last will raise cry un-english papist shall re-echo country roll noise thunder will worthy motto coat arm call choose faithful called say secretary heaven chosen people faithful block would difficult convey adequate idea excited manner give answer secretary s prompting rapidity utterance violence tone gesture struggle puritan s demeanour wild ungovernable break restraint minute walk rapidly room stop suddenly exclaim gashford move yesterday too oh shone reflect light lord reply humble secretary lay hand heart good say master great worthy instrument will ring john grueby carry portmanteau room will wait here undress will dispose business usual re too tired too tired lord consideration christian head foot soliloquy secretary tilt jug look very hard mulled wine see much remain john willet john grueby appear bear great candlestick portmanteau show deluded lord chamber leave secretary alone yawn shake finally fall asleep fire now mr gashford sir say john grueby ear appear moment unconsciousness lord s abed oh very good john mild reply thank john nobody need sit know room hope re a-going trouble head to-night lord s head more bloody mary say john wish blessed old creetur never bear say might bed john return secretary n't hear think bloody mary blue cockade glorious queen besses poperys protestant association making speech pursue john grueby look usual long way take notice hint lord s head door such set ragamuffin come a-shouting gordon forever m ashamed n't know look re indoors come a-roaring scream house many devil lord order drive balcony demean make speech em call em man england fellow-countrymen fond em thank em come ca n't make re mixed somehow unfort'nate bloody mary call name re hoarse re protestant too man boy em protestant very fond spoon find silver-plate general area-gates leave open accidentally wish bad more harm might come n't stop ugly customer time mr gashford know re man blow fire ll find em grow little bit too strong evening weather get warmer protestant thirsty ll pull london never hear bloody mary gashford vanish long remark bestow empty air discompose discovery john grueby fix hat wrongside foremost might unconscious shadow obnoxious cockade withdraw bed shake head very gloomy prophetic manner reach chamber chapter gashford smile face still look profound deference humility betook master s room smooth hair hum psalm tune approach lord george s door clear throat hum more vigorously remarkable contrast man s occupation moment expression countenance singularly repulsive malicious beetling brow obscure eye lip curl contemptuously very shoulder seem sneer stealthy whispering great flapped ear hush mutter softly peep chamber-door seem asleep pray heaven too much watching too much care too much thought lord preserve martyr saint saint draw breath bad earth place light table walk tiptoe fire sit chair bed commune think aloud saviour country country s religion friend poor countryman enemy proud harsh beloved reject oppress adore forty thousand bold loyal english heart happy slumber here sigh warm hand shake head man heart full heave sigh warm hand again gashford say lord george lie broad awake side stare entrance lord say gashford start look great surprise disturb sleep sleep repeat assumed confusion can say presence give utterance thought sincere sincere exclaim secretary draw sleeve hasty way eye regret hear gashford say poor lord stretch hand manifest emotion regret love know too n't deserve such homage gashford make reply grasp hand press lip rise take trunk little desk place table fire unlock key carry pocket sit take pen dip inkstand suck compose fashion mouth perhaps smile hover number stand last enrolling-night inquired lord george are really forty thousand strong still speak number take association amount total now exceed number score three gashford reply cast eye paper fund very improving manna wilderness lord hem friday night widow mite drop forty scavenger three fourpence age pew-opener st martin s parish sixpence bell-ringer establish church sixpence protestant infant newly bear halfpenny united link boy three shilling bad anti-popish prisoner newgate five fourpence friend bedlam half-a-crown dennis hangman shilling dennis say lordship is earnest man mark crowd welbeck street last friday good man rejoin secretary staunch sincere truly zealous man encourage say lord george make note dennis ll talk gashford obey reading list friend reason half-a-guinea friend liberty half-a-guinea friend peace half-a-guinea friend charity half-a-guinea friend mercy half-a-guinea associated rememberers bloody mary half-a-guinea united bulldogs half-a-guinea united bulldogs say lord george bite nail most horribly are new society formerly prentice knight lord indenture old member expire degree change name seem still prentices workman president s name inquired lord george president say gashford reading mr simon tappertit remember little man sometimes bring elderly sister meeting sometimes female too conscientious doubt well-favoured very same lord tappertit earnest man say lord george thoughtfully gashford foremost lord snuff battle afar war-horse throw hat street inspire make most stirring speech shoulder friend make note tappertit say lord george gordon may advance place trust rejoin secretary tell is mrs varden s box fourteenth time opening seven shilling sixpence silver copper half-a-guinea gold miggs saving quarter s wage one-and-threepence miggs say lord george is man name enter list woman reply secretary think tall spare female speak just now lord well-favoured sometimes come hear speech tappertit mrs varden mrs varden elderly lady secretary nod rub bridge nose feather pen zealous sister say lord george collection prosperously pursue fervour has husband join malignant return secretary fold paper unworthy such wife remain darkness steadily refuse consequence own head gashford lord n't think turn restlessly bed speak people will desert hour arrive speak boldly venture much suppress ll fall will fear lord say gashford meaning look involuntary expression own thought intend confirmation word s face turn sure fear say more restless motion can sustain harm league purpose right side might may feel sure honestly secretary begin doubt interrupted impatiently rejoin doubt say doubt doubt cast relative friend unhappy country s sake unhappy country cry spring bed repeat phrase unhappy country s sake least dozen time forsaken god man deliver dangerous confederacy popish power prey corruption idolatry despotism say doubt call choose faithful tell am god country cry gashford will say again will block say much does man alive secretary droop head expression perfect acquiescence say might lord george gradually sink pillow fall asleep very ludicrous vehement manner take conjunction meagre aspect ungraceful presence would scarcely provoke smile man kindly feeling even would feel sorry angry moment yield impulse lord sincere violence wavering nature prone false enthusiasm vanity leader bad quality apparent composition rest weakness sheer weakness unhappy lot thoroughly weak man very sympathy affection confidences quality good constituted mind virtue dwindle foible turn downright vice gashford many sly look bed sit chuckle master s folly deep heavy breathing warn might retire lock desk replace trunk take secret line two print handbill cautiously withdraw look pale face slumbering man head dusty plume crown maypole couch wave drearily sadly bier stop staircase listen quiet take shoe footstep alarm light sleeper might hand descend ground floor thrust bill great door house creep softly own chamber window let fall carefully wrapt stone save wind yard address protestant hand shall come bear follow men brethren shall find letter will take warning join delay friend lord george gordon great event hand time dangerous troubled read carefully keep clean drop somewhere else king country union more seed more seed say gashford close window will harvest come chapter surround monstrous ridiculous air mystery invest secret charm power attraction crowd irresistible false priest false prophet false doctor false patriot false prodigy kind veil proceeding mystery always address immense advantage popular credulity perhaps more indebted resource gain keep time upper hand truth common sense half-dozen item whole catalogue imposture curiosity creation world master-passion awaken gratify slight degree leave always suspense establish sure hold can wrong unthinking portion mankind man stand london bridge call hoarse passer-by join lord george gordon object man understand very incident charm own probability might influence score people month zealous protestant publicly urge join association avowed purpose sing hymn two occasionally hear indifferent speech make ultimately petition parliament pass act abolish penal law roman catholic priest penalty perpetual imprisonment denounce educate child persuasion disqualification member romish church inherit real property united kingdom right purchase descent matter remove business bosom mass might perhaps call hundred people vague rumour get abroad protestant association secret power muster government undefined mighty purpose air fill whisper confederacy popish power degrade enslave england establish inquisition london turn pen smithfield market stake cauldron terror alarm man understand perpetually broach parliament enthusiast understand bygone bugbear lain quietly grave century raise again haunt ignorant credulous dark secret invitation join great protestant association defence religion life liberty drop public way thrust house-doors toss window press hand tread street night glare wall shone post pillar stock stone appear infect common fear urge man join blindfold resistance know know mania spread indeed body still increase day grow forty thousand strong say least month march lord george gordon association s president fact few man know care ascertain never make public demonstration scarcely hear save never see suppose many mere creature disordered brain accustom talk largely number man stimulate infer certain successful disturbance arise same subject occur scotland previous year look cracked-brained member low house attack party side none very little regarded know discontent abroad always accustom address people placard speech pamphlet question come england past exertion apprehend present just come reader come time time public forget day suddenly appear page blank five long year proceeding begin force period notice thousand people mingle active life whole interval deaf blind pass event scarcely think lord say gashford ear draw curtain bed betimes lord s clock strike nine return secretary meekly folded hand sleep hope slept prayer hear refresh indeed say truth sleep soundly say lord george rub eye look room n't remember quite place lord cried gashford smile oh return superior re jew jew exclaim pious secretary recoiling dream jew gashford jew long beard heaven forbid lord might papist suppose might return very quickly really think gashford surely secretary cry look great surprise humph mutter seem reasonable hope lord secretary begin hope echo interrupt say hope s harm thinking such thing dream return secretary dream wake call choose faithful say gashford take lord george s watch lie chair seem read inscription seal abstractedly slight action possible obtrude notice apparently result moment s absence mind worth remark word uttered lord george impetuously stop short redden silent apparently quite unconscious change demeanour wily secretary step little apart pretence pull window-blind return time recover say holy cause bravely lord idle even last night drop two handbill bed morning nobody house mention circumstance find downstairs full half-an-hour two recruit will first fruit predict shall say many more heaven s blessing inspired exertion famous device beginning reply lord george excellent device good service scotland quite worthy remind sluggard gashford vineyard menace destruction may tread papist foot let horse saddle half-an-hour must say heighten colour tone such enthusiasm secretary deem prompt needless withdraw dreamed jew say thoughtfully close bedroom door may come die s enough time provide lose n't see religion n't suit rich man jew shaving very troublesome would suit enough present must christian core prophetic motto will suit creed turn s comfort reflect source consolation reach sitting-room ring bell breakfast lord george quickly dress plain toilet easily make less frugal repast puritan attire share meal soon dispatch secretary more devoted good thing world more intent sustain strength spirit sake protestant cause ate drink last minute require indeed three four reminder john grueby could resolve tear mr willet s plentiful provide length come downstairs wipe greasy mouth pay john willet s bill climb saddle lord george walk house talk earnest gesture mount horse return old john willet s stately bow parting salutation dozen idler rumour live lord leave maypole gather porch ride stout john grueby rear lord george gordon appear eye mr willet overnight nobleman somewhat quaint odd exterior impression confirm morning increase hundredfold sit bolt upright bony steed long straight hair dangle face fluttering wind limb angular rigid elbow stick side ungracefully whole frame jog shake motion horse s foot more grotesque more ungainly figure can hardly conceive whip carry hand great gold-headed cane large footman carry day various mode hold unwieldy weapon now upright face sabre horse-soldier now shoulder musket now finger thumb always uncouth awkward fashion contribute small degree absurdity appearance stiff lank solemn dress unusual manner ostentatiously exhibit design accident peculiarity carriage gesture conduct quality natural artificial differ man might move stern looker-on laughter fully provoke smile whisper jest greet departure maypole inn quite unconscious effect produce trot secretary talk nearly way come mile two london now passenger know sight point else perhaps stand look cry jest earnest might hurrah geordie popery would gravely pull hat bow reach town rode street notice become more frequent laugh hissed turn head smile wonder run pavement side cheer happen crush cart chair coach would make dead stop pull hat cry gentlemen popery gentleman would respond lusty voice three time three would again score ragged follow horse s heel shout throat parch old lady too great many old lady street know high rank such sell fruit basket carry burden clap shrivelled hand raise weazen pipe shrill hurrah lord wave hand handkerchief shake fan parasol throw window call haste come see mark popular esteem receive profound gravity respect bow very low frequently hat more head look house pass air make public entry puff proud ride deep unspeakable disgust john grueby whole length whitechapel leadenhall street cheapside st paul s churchyard arrive close cathedral halt speak gashford look upward lofty dome shake head say church danger sure bystander stretch throat indeed again mighty acclamation mob low bow strand swallow street oxford road thence house welbeck street cavendish square whither attend few dozen idler take leave step brief parting gentlemen popery good day god bless short address expect receive displeasure cry speech speech might comply john grueby make mad charge three horse way stable cause disperse adjoining field presently fall pitch toss chuck-farthing odd even dog-fighting protestant recreation afternoon lord george come forth again dress black velvet coat trouser waistcoat gordon plaid same quaker cut costume make look dozen time more strange singular foot westminster gashford meanwhile bestir business matter still engage shortly dusk john grueby enter announce visitor let come say gashford here come growled john somebody re protestant n't think reply deep gruff voice ve look say john grueby d know anywhere remark give visitor admission retire shut door man now confront gashford squat thickset personage low retreat forehead coarse shock head hair eye small broken nose alone seem prevent meeting fuse usual size dingy handkerchief twist cord neck leave great vein expose view swell start gulp strong passion malice ill-will dress threadbare velveteen fade rusty whitened black ash pipe coal fire day s extinction discolour soil many stale debauch reek pot-house odour buckle knee wear unequal loop packthread grimy hand hold knot stick knob carve rough likeness own vile face such visitor doff three-cornered hat gashford s presence wait leer notice dennis cry secretary sit see lord cry man jerk thumb quarter speak say say lord ve dennis house talk muster gashford course d know n't working hour ha ha a-taking air see lord s take air night howl muster gashford sometimes day-time say secretary state know ha ha roar fellow smite leg gentleman ull say pleasant thing pleasant way give muster gashford london westminster lord n't bad un s fool sure state carriage say secretary chaplain rest ll death cry dennis roar will s wind now muster gashford ask hoarsely order pull popish chapel hush say secretary suffer faint smile play face hush god bless dennis associate know strictly peaceable lawful purpose know bless return man thrust tongue cheek enter purpose n't doubt say gashford smile say dennis roar again smite leg still hard fall fit laughter wipe eye corner neckerchief cry muster gashford england hollow lord george talk last night say gashford pause say very earnest fellow return hangman truly hate papist confirm good oath lookye here muster gashford say fellow lay hat stick floor slowly beat palm hand finger ob-serve m constitutional officer work living work creditable unquestionably very good stop minute work sound protestant constitutional english work man alive can doubt dead parliament say here say parliament man woman child again certain number act many hanging law may present time muster gashford fifty n't exactly know many reply gashford lean chair yawning great number say fifty parliament say man woman child again fifty act man woman child shall work dennis george third step number very strong end session say too many dennis ll dennis shall sometimes throw n't expect three year get mary jones young woman nineteen come tyburn infant breast work take piece cloth counter shop ludgate hill put again shopman see never harm try consequence husband press three week previous leave beg two young child prove trial ha ha law practice england glory england n't muster gashford certainly say secretary time come pursue hangman grandson think grandfather time find thing alter ll say day indeed ve hill wo n't muster gashford doubt will say secretary look here say hangman papist get power begin boil roast hang become work touch work s part many law become law general become religion become country did church muster gashford repeat secretary indignation course say ruffian ve twice count time christen hear parliament pray think many new hanging law make session consider pray now mind muster gashford say fellow take stick shake ferocious air must n't protestant work touch here protestant state thing alter degree can help must n't papist interfere come work course law must n't biling roasting frying hanging lord may call earnest fellow support great protestant principle plenty ll here beat club ground burn fight kill bid s bold devilish end get hang muster gashford appropriately follow frequent prostitution noble word vile purpose pour kind ecstasy least score most tremendous oath wipe heated face neckerchief cry popery m religious man g gashford lean chair regard eye sunken shadow heavy brow aught hangman saw might stone blind remain smile silence short time longer say slowly distinctly indeed earnest fellow dennis most valuable fellow staunch man know rank must calm must peaceful lawful mild lamb sure will ay ay shall see muster gashford shall see wo n't complain return shake head sure shall say secretary same mild tone same emphasis shall think month may papist relief bill come house convene whole body first time lord thought walking procession street just innocent display strength accompany petition door house commons sooner good say dennis oath shall draw division number large believe may venture say resume gashford affect hear interruption direct instruction effect lord george think excellent leader party doubt would admirable try say fellow ugly wink would cool know pursue secretary still smile still manage eye could watch closely really see turn obedient order perfectly temperate would lead party danger certain d lead muster gashford hangman begin reckless way gashford start forward lay finger lip feign write just door open john grueby oh say john look here s protestant room john cry gashford bland voice engage just now john bring new visitor door walk unbidden word uttered give view form feature rough attire reckless air hugh chapter secretary put hand eye shade glare lamp moment look hugh frowning brow remember see lately could call mind occasion uncertainty very brief hugh speak word say countenance clear ay ay recollect s quite right john need n't wait n't dennis servant master say hugh grueby disappear friend return secretary smooth manner bring here leave hope hugh give short laugh thrust hand breast produce handbill soil dirty lie door night lay secretary s desk flatten knee smooth wrinkle heavy palm master fall good hand see say gashford turn air perfectly natural surprise get good fellow mean n't understand little disconcert reception hugh look secretary dennis rise stand table too observe stranger stealth seem derive utmost satisfaction manner appearance consider silently appeal action mr dennis shake head thrice say gashford n't know know n't ll take oath n't hide profile hugh long end frowzy neckerchief nod chuckle screen extreme approval secretary s proceeding tell man find come here n't ask hugh m scholar show friend say certainly say gashford open eye utmost width really most remarkable circumstance know come piece paper good friend muster gashford wheeze hangman breath newgate hugh hear saw manner play perceive secretary s drift come blunt way point here say stretch hand take never mind bill say n't say n't know master more more glance dennis none know mean come s end now want make catholic m no-popery man ready swear s ve come here put roll muster gashford say dennis approvingly s way work right end palaver s use shoot wide mark old boy cried hugh sentiment rejoin hangman sort chap division muster gashford sir put roll d stand godfather christen bonfire make ruin bank england expression confidence flattering kind mr dennis give hearty slap hugh slow return popery brother cry hangman property brother respond hugh popery popery say secretary usual mildness s same cried dennis s right muster gashford everybody hurrah protestant religion s time day muster gashford secretary regard very favourable expression countenance give loose demonstration patriotic purpose make remark aloud dennis step shade mouth hand say hoarse whisper nudge elbow n't split constitutional officer s profession muster gashford popular prejudice know might n't wait come more intimate s fine-built chap n't powerful fellow indeed did muster gashford whisper dennis horrible kind admiration such cannibal might regard intimate friend hungry did here draw still close ear fence mouth open band see such throat cast eye s neck stretch muster gashford secretary assent proposition good grace could assume difficult feign true professional relish eccentric sometimes ask candidate few unimportant question proceed enrol member great protestant association england could exceed mr dennis s joy happy conclusion ceremony would rapture receive announcement new member could read write two art mr dennis swear great possible curse civilised community could know militate more professional emolument usefulness great constitutional office honour hold adverse circumstance could present imagination enrolment complete hugh inform gashford peculiar manner peaceful strictly lawful object contemplate body now belong recital mr dennis nudge very much elbow make diver remarkable face secretary give understand desire alone take leaf delay come house are walking brother say dennis ay return hugh will s social say new friend way shall take shall look door shall make pretty good clattering long brother hugh answer affirmative slowly westminster house parliament sit mingle crowd carriage horse servant chairman link-boy porter idler kind lounge hugh s new friend point significantly weak part building easy get lobby very door house common plainly march grand array roar shout would hear member great deal more same purpose hugh receive manifest delight tell too lords commons name come friendly papist bid take notice livery equipages might sure case need sometimes draw close window passing carriage might see master s face light lamp respect people locality show much acquaintance plain often study indeed grow little more confidential confess perhaps most striking part number people never group more two three seem skulk crowd same purpose great part slight nod look hugh s companion sufficient greeting now man would come stand throng turn head appear communicate would say word two low voice would answer same cautious manner would part stranger man often reappear again unexpectedly crowd close hugh pass press hand look sternly face never speak word remarkable too happen stand press people hugh chance look downward sure see arm stretch own perhaps perhaps thrust paper hand pocket bystander suddenly withdraw impossible tell come could see face glance quickly least confusion surprise often tread paper carry breast companion whisper touch take even look let lie pass parade street avenue building manner two hour turn friend ask think see prepare good hot piece work come hotter good say hugh m prepared say friend many shake hand great oath many terrible imprecation papist thirsty time dennis propose repair boot good company strong liquor hugh yield ready assent bend step way loss time boot lone house public entertainment situate field foundling hospital very solitary spot period quite deserted dark tavern stand distance high road approachable dark narrow lane hugh much surprised find several people drink great merriment still more surprised find face catch attention crowd companion whisper door consider good manner boot appear curious company keep own counsel make show recognition put lip liquor bring dennis drink loud voice health lord george gordon president great protestant association toast hugh pledge likewise corresponding enthusiasm fiddler present appear act appoint minstrel company forthwith strike scotch reel tone invigorating hugh friend drinking rise seat previous concert great admiration assemble guest perform extemporaneous no-popery dance chapter applause performance hugh new friend elicit company boot subside two dancer still pant exertion extreme violent character party reinforce arrival more guest detachment united bulldogs receive very flatter mark distinction respect leader small party include three number old acquaintance mr tappertit seem physically speaking grow small year particularly leg stupendously little moral point view personal dignity self-esteem swell giant mean difficult most unobservant person detect state feeling quondam prentice proclaim impressively mistake majestic walk kindling eye find striking mean revelation turned-up nose scout thing earth deep disdain seek communion kindred sky mr tappertit chief captain bulldogs attend two lieutenant tall comrade young life prentice knight day yore mark gilbert bind olden time thomas curzon golden fleece gentleman now emancipate prentice thraldom serve journeyman humble emulation great example bold daring spirit aspire distinguished state great political event hence connection protestant association england sanction name lord george gordon hence present visit boot gentlemen say mr tappertit take hat great general might address troop meet lord honour send compliment self ve see lord too say dennis see afternoon duty call lobby shop shut see sir mr tappertit reply lieutenant take seat lively master lively say fellow here s new brother regularly put black white muster gashford credit cause stick-at-nothing sort arter own heart d see ha get look man ll think cry slap hugh looks look say hugh drunken flourish arm m man want hate papist em hate hate harm can ll harm can hurrah was say dennis look room echo boisterous voice bad die was such game boy mean say brother muster gashford hundred mile get fifty man common run would n't worth great part company implicitly subscribe opinion testify faith hugh nod look great significance mr tappertit sit contemplate long time silence suspend judgment draw little eye more carefully close take apart dark corner say begin thoughtful brow n't see s may say hugh careless way n't know n't wonder s very easily settle return sim look did see would n't likely forget know look n't afraid wo n't harm take good look steady now encouraging way mr tappertit make request couple assurance need n't frighten amuse hugh mightily much indeed see small man close eye fit hearty laughter shake great broad side ache again come say mr tappertit grow little impatient disrespectful treatment know feller cry hugh ha ha ha d wager seven-shilling piece say mr tappertit fold arm confront leg wide apart firmly plant ground hostler maypole hugh open eye hear look great surprise too say mr tappertit push condescending playfulness eye deceive young woman n't know now n't hugh falter n't say mr tappertit are sure remember g varden n't certainly hugh remember d varden too n't tell remember come time ask vagabond bolt leave disconsolate father prey bitter emotion rest n't say mr tappertit course cried hugh see saw say mr tappertit think see place would trouble n't remember thinking vagabond account quarrel find detest bad poison drink n't remember sure cried hugh same mind now say mr tappertit roar hugh speak man say mr tappertit ll shake hand conciliatory expression suit action word hugh meet advance readily perform ceremony show great heartiness find say mr tappertit look assemble guest brother what's-his-name old acquaintance never hear more rascal suppose syllable reply hugh never want n't believe shall s dead long hope s hope sake mankind general happiness society say mr tappertit rub palm leg look is hand clean much same ll owe shake ll suppose ve objection hugh laugh again such thorough abandonment mad humour limb seem dislocated whole frame danger tumble piece mr tappertit receive extreme merriment irritation please regard utmost favour even join gravity station could regard decency decorum man high place expect maintain mr tappertit stop here many public character might call brace lieutenant introduce hugh high commendation declare man such time live could too much cherish honour remark would acquisition even united bulldogs might proud finding sound quite ready willing enter society particular would league night anybody purpose cause necessary preliminary spot tribute great merit delight man more mr dennis proclaim several rare surprising oath indeed give unmingled satisfaction whole assembly make cry hugh flourish can empty more put duty please m man ll here s captain here s leader ha ha ha let give word command ll fight whole parliament house single-handed set lighted torch king s throne smite mr tappertit such violence little body seem shrink mere roar again very foundling hand startle bed fact sense whimsical companionship seem take entire possession rude brain bare fact patronise great man could crush hand appear eye eccentric humorous kind ferocious merriment gain mastery quite subdue brutal nature roar roar again toasted mr tappertit hundred time declare bulldog core vow faithful last drop blood vein compliment mr tappertit receive matter course flatter enough way entirely attributable vast superiority dignified self-possession delighted hugh more word giant dwarf strike friendship bid fair long continuance hold right command consider exquisite pleasantry obey hugh mean passive follower scruple act precise definite order mr tappertit mount empty cask stand way rostrum room volunteer speech alarm crisis hand place orator grin ear ear word say throw such expressive hint scoffer management cudgel first most disposed interrupt become remarkably attentive loud approbation noise jest boot whole party listener speech man end room long low-roofed chamber earnest conversation time group fresh people sure come soon sit place relieve watch duty pretty clear change take place clock interval hour person whisper very much keep aloof often look jealous speech overhear two three enter book seem report thus employ would turn newspaper strew table st james s chronicle herald chronicle public advertiser would read rest low voice passage reference topic deeply interested great attraction pamphlet call thunderer espouse own opinion suppose time emanate directly association always request read aloud eager knot listener solitary man certain follow stormy talk excited look midst merriment admiration captain hugh make sensible token presence air mystery akin much impress door impossible discard sense serious noisy revel public-house lurk unseen dangerous matter little affect perfectly satisfied quarter would remain morning conductor rise soon midnight home mr tappertit follow example leave excuse stay three leave house roar no-popery song field resound dismal noise cheer captain cried hugh roar breath stave mr tappertit loath begin again three staggering arm-in-arm shout madman defy watch great valour indeed require unusual bravery boldness watchman time select office account excessive age extraordinary infirmity custom shut tight box first symptom disturbance remain disappear proceeding mr dennis gruff voice lung considerable power distinguish very much acquire great credit two companion queer fellow say mr tappertit re precious sly close n't tell trade re answer captain instantly cry hugh beat hat head n't tell trade re m gen-teel calling brother man england light business gentleman could desire was prenticed ask mr tappertit natural genius say mr dennis prenticing come natur muster gashford know calling look hand mine many many job hand neatness dexterity never know afore look hand say mr dennis shake air remember helegant bit work turn feel quite molloncholy think grow old feeble sich life heave deep sigh indulge reflection put finger absent air hugh s throat particularly left ear study anatomical development part frame shake head despondent manner actually shed tear re kind artist suppose say mr tappertit rejoin dennis may call artist fancy workman art improve natur s motto call say mr tappertit take stick hand s portrait dennis reply d'ye think s s little too handsome say mr tappertit repeat dennis gaze fondly image wish talent carve friend mine now more very day afore die cut pocket-knife memory ll die game say friend last moment shall dewoted make dennis s picter s queer fancy n't say mr tappertit queer fancy rejoin breathe fictitious nose polish cuff coat queer subject altogether kind gipsy fine stand-up man see tell thing would startle bit friend mine morning die time say mr tappertit answer curious look oh certainly would n't comfortable three four family same circumstance fine fellow must fond remark mr tappertit look sideways n't know exactly fond say dennis little hesitation em depart come wardrobe too very handkecher see neck belong ve speak likeness mr tappertit glance article refer appear think decease s idea dress peculiar mean expensive kind make remark point suffer mysterious companion proceed interruption small say dennis rub leg very small belong friend mine s leave sich incumbrance coat too ve often walk coat street wonder would come pair shoe dance hornpipe man afore eye full half-a-dozen time least hat say take whirl fist lord ve see hat holborn box hackney-coach many many day n't mean say old wearer dead hope say mr tappertit fall little distance speak em reply dennis man jack very ghastly circumstance appear account such very strange dismal manner fade dress new aspect seem discolour earth grave mr tappertit abruptly find way stop short bid good night utmost heartiness happen old bailey mr dennis know turnkey lodge could pass night discuss professional subject common interest rousing fire social glass separate companion great regret warmly shake hand hugh make early appointment meeting boot leave pursue road s strange sort man say mr tappertit watch hackney-coachman s hat bob street n't know make ca n't small make order wear live clothes rate s lucky man captain cry hugh such friend hope n't get em make will knock em head say mr tappertit musing come united b s expect s matter quite forgot say hugh start striking neighbour clock somebody see to-night must turn directly drinking singing put head s remember mr tappertit look give utterance very majestic sentiment reference act desertion clear hugh s hasty manner engagement pressing nature graciously forbear give permission depart immediately hugh acknowledge roar laughter good night captain cry death remember farewell say mr tappertit wave hand bold vigilant popery captain roar hugh england blood first cry desperate leader whereat hugh cheer laugh run greyhound man will prove credit corps say simon turn thoughtfully heel let see altered state society must ensue break victorious locksmith s child mine miggs must get rid somehow ll poison tea-kettle evening m might marry miggs drunk enough shall ll make note chapter little thinking plan happy settlement life suggest teeming brain provident commander hugh make pause saint dunstan s giant strike hour work handle pump stand hard great vigour thrust head spout let water gush little stream run uncombed hair wet waist considerably refresh ablution mind body sober time dry could cross road ply knocker middle temple gate night-porter look small grating portal surly eye cried halloa greet hugh return kind bid open quickly n't sell beer here cry man else want come hugh reply kick door paper building chamber sir john chester s answer emphasise kick little growling side gate open pass undergo close inspection porter want sir john time night say man ay say hugh must see n't believe come eye suspicious look man key lantern walk side attend sir john chester s door hugh give knock echo dark staircase ghostly summons make dull light tremble drowsy lamp think want now say hugh man time answer footstep hear light appear sir john dressing-gown slipper open door ask pardon sir john say porter pull hat here s young man say want speak s late stranger think see right aha cry sir john raise eyebrow s messenger quite right friend commend prudence highly thank god bless good night commended thanked god-blessed bid good night carry sir name write m.p boot porter withdraw much humility reverence sir john follow late visitor dressing-room sit easy-chair fire move could see stand hat hand door look head foot old face calm pleasant complexion quite juvenile bloom clearness same smile wonted precision elegance dress white well-ordered tooth delicate hand compose quiet manner use mark age passion envy hate discontent unruffled serene quite delightful behold write m.p thus proud family more proud indeed wealthy stand danger arrest bailiff jail vulgar jail common people small income gentleman ancient house privilege exemption such cruel law great house proud man stock kindred mean send offer indeed pay debt let sit close borough own son come age live would come pass twenty year quite good insolvent act infinitely more genteel sir john chester member parliament sir john simple easy touch sword state transformation effect john chester esquire m.p attend court address head deputation such elegance manner many grace deportment such power conversation could never pass unnoticed mr too common such merit man gentlemanly fortune capricious bear duke just duke bear labourer catch fancy king kneel grub rise butterfly john chester esquire knight become sir john think leave evening esteemed acquaintance say sir john pretty long silence intend return despatch master retort glance watch is would say reply hugh change leg lean shuffle cap hand look ground wall ceiling finally sir john pleasant face lower eye again fix floor employ meanwhile quoth sir john lazily cross leg harm harm master growl hugh humility order return sir john say hugh uneasily advise say ought say might say would n't hard master expression triumph perfect control establish rough instrument appear knight s face instant vanish directly say pare nail speak say order good fellow imply direct want own end purpose see now sure need n't enlarge extreme absurdity such idea unintentional please here turn eye more guard will mean give offence say hugh n't know say catch very short will catch much short good friend infinitely short day depend reply patron calmly by-the-bye wonder long wonder come know master say hugh could n't read bill find suppose particular way wrap bring here could ask else read bruin say sir john could trust secret master barnaby rudge lose sight good s five year n't talk honour sure come fro master time tell know d angry stay say hugh blurt word embarrassed silence wish please could s true reason come to-night know master sure specious fellow return sir john fix eye carry two face hood good did n't give room evening reason dislike anybody slight lately occasion abuse treat rudeness act more mongrel dog man sure cried hugh passion rise mean say now again d revenge tell catholic would suffer join handbill say d make em master devil em see good word turn foremost may n't much head master ve head enough remember use ill shall see shall shall hundred more spirit time come bark bite know wild lion em fairly loose knight look smile deep meaning ordinary point old cupboard follow eye fill drink glass liquor smile turn deep meaning blustering mood friend say hugh confront again master cried hugh n't say mean ca n't n't get gift talker enough ll doer oh join fellow say sir john air most profound indifference house tell get put muster man name dennis dennis cry sir john laugh ay ay pleasant fellow believe roar dog master own heart hot matter too red hot hear reply sir john carelessly n't happen know trade would n't say cry hugh keep secret ha ha laugh sir john strange fancy weakness person ll know day dare swear re intimate already say hugh quite natural drink pursued sir john did say place company leave lord george s hugh say think say tell inquiry follow long train question relate pass door kind people see number state feeling mode conversation apparent expectation intention question artfully contrive seem even own eye volunteer information wrest bring state feeling naturally mr chester yawn length declare quite weary make rough kind excuse talk much get say sir john hold door open hand make pretty evening s work tell may get trouble ll opportunity revenge proud friend haredale d hazard suppose would retort hugh stop passage look risk stand chance lose master friend home fig em none give good scuffle let pay old score bold riot man stand use n't matter much end paper say sir john here master drop again s keep such thing hugh nod touch cap air much respect could summon depart sir john fasten door dressing-room sit again fire gaze long time earnest meditation happen fortunately say break smile promise let see relative most protestant fellow world give bad wish roman catholic cause saville introduce bill personal objection first article creed can commit join very extravagant madman such gordon most undoubtedly now really foment disturbance secret medium such very apt instrument savage friend here may further real end express become season moderate polite term disapprobation proceeding agree principle will certainly gain character honesty uprightness purpose can fail infinite service raise importance good much public ground private consideration confess vagabond would make riotous demonstration appear impossible would inflict little chastisement haredale inactive man sect would extremely agreeable feeling would amuse measure good again perhaps good come point take pinch snuff begin slowly undress resume meditation say smile fear fear exceedingly friend follow fast footstep mother intimacy mr dennis very ominous doubt must come end way lend help hand difference may whole possibly drink few gallon puncheons hogshead less life would s business mine s matter very small importance take pinch snuff bed chapter workshop golden key issue forth tinkling sound merry good-humoured suggest idea work blithely make quite pleasant music man hammer dull monotonous duty could bring such cheerful note steel iron none chirping healthy honest-hearted fellow make good feel kindly everybody could instant might coppersmith still musical sit jolting waggon full rod iron seem would bring harmony tink tink tink clear silver bell audible pause street harsher noise say n't care put resolve happy women scold child squall heavy cart rumble horrible cry proceed lung hawker still strike again high low louder soft thrust people s notice bit more outdo loud sound tink tink tink tink tink perfect embodiment still small voice free cold hoarseness huskiness unhealthiness kind foot-passengers slacken pace dispose linger neighbour get splenetic morning feel good-humour steal hear degree become quite sprightly mother dance baby ringing still same magical tink tink tink come gaily workshop golden key locksmith could make such music gleam sun shine unsashed window chequer dark workshop broad patch light fall full attract sunny heart stand work anvil face radiant exercise gladness sleeve turn wig push shine forehead easy free happy man world sit sleek cat purr wink light fall now idle doze excess comfort toby look tall bench hard beaming smile broad nut-brown face slack-baked buckle shoe very lock hang jovial rust seem gouty gentleman hearty nature dispose joke infirmity surly severe whole scene seem impossible innumerable key could fit churlish strong-box prison-door cellar beer wine room fire book gossip cheer laughter proper sphere action place distrust cruelty restraint would leave quadruple-locked tink tink tink locksmith pause last wipe brow silence rouse cat jump softly crept door watch tiger eye bird-cage opposite window gabriel lift toby mouth take hearty draught stand upright head flung portly chest throw would see gabriel s low man clothe military gear glance wall might espy hang several peg cap feather broadsword sash coat scarlet man learn such matter would know make pattern uniform serjeant royal east london volunteer locksmith put mug empty bench whence smile glance article laughing eye look head little side would get focus say lean hammer time now remember run mad desire wear coat colour father call fool pain fire fume fool must sure-ly sigh mrs varden enter unobserved fool indeed man time life varden know now ridiculous woman martha say locksmith turn smile certainly reply mrs v great demureness course know varden thank mean begin locksmith say wife know mean speak quite plain enough understand varden s very kind adapt capacity sure tut tut martha rejoin locksmith n't take offence mean strange run volunteering s defend woman own fireside everybody else s case need s unchristian cry mrs varden shake head unchristian say locksmith devil mr varden look ceiling expectation consequence profanity would immediate descent four-post bedstead second floor good sitting-room first visible judgment occur heave deep sigh beg husband tone resignation mean blaspheme much possible know locksmith moment seem dispose gratify give great gulp mildly rejoin say earth call unchristian would most unchristian martha sit quietly let house sack foreign army turn man drive em n't nice sort christian creep corner own chimney look parcel whiskered savage bear dolly say mrs varden relax smile complimentary idea such state thing indeed simper repeat locksmith would state thing directly even miggs would black tambourine-player great turban would bear tambourine-player proof kicking scratching s belief d bad ha ha ha d forgive tambourine-player would n't interfere account poor fellow here locksmith laugh again heartily tear come eye much mrs varden s indignation think capture sound protestant estimable private character miggs pagan negro circumstance too shocking awful contemplation picture gabriel draw indeed threaten serious consequence would indubitably lead luckily moment light footstep cross threshold dolly run throw arm old father s neck hug tight here last cry gabriel look doll late darling look exhaust laudatory adjective dictionary would n't praise enough such plump roguish comely bright-eyed entice bewitch captivate madden little puss world dolly dolly five year dolly day many coachmakers saddler cabinet-maker professor useful art desert father mother sister brother most cousin love many unknown gentleman suppose mighty fortune title wait corner dark tempt miggs incorruptible golden guinea deliver offer marriage fold love-letter many disconsolate father substantial tradesman wait locksmith same purpose dismal tale son lose appetite take shut dark bedroom wander desolate suburb pale face dolly varden s loveliness cruelty many young man previous time unprecedented steadiness turn suddenly wild wicked same reason ecstasy unrequited love take wrench door-knocker invert box rheumatic watchman recruit king s service sea land render desperate love subject age eighteen twenty-five many young lady publicly profess tear eye taste much too short too tall too bold too cold too stout too thin too fair too dark too handsome many old lady take counsel thank heaven daughter hope might come harm think would come good wonder people see arrive conclusion going look never come thorough imposition popular mistake here same dolly varden whimsical hard please dolly varden still smile dimple pleasant look care more fifty sixty young fellow very moment break heart marry many oyster cross love open dolly hug father already state hug mother also accompany little parlour cloth already lay dinner miss miggs trifle more rigid bony yore receive sort hysterical gasp intend smile hand young virgin deliver bonnet walking dress dreadful artful design kind say laugh rival locksmith s music glad always home again glad always doll say father put dark hair sparkling eye home give kiss anybody male kind see mercy n't warren say locksmith ca n't bear sight news doll news think know already reply daughter sure ay cry locksmith s come come say dolly know very want tell mr haredale oh gruff again sure home day past travel know travel letter tell own niece miss emma n't want know ll swear return locksmith n't know say dolly rate tell secret ghost story nobody tell miss emma seem mix now see know colour story mean know more dear return locksmith s foolish fear little solomon s indeed meaning suppose mr haredale s journey believe say dolly believe resume locksmith pinch cheek business doll may quite matter read blue beard n't too curious pet s business mine depend here s dinner much more purpose dolly might remonstrate summary dismissal subject appearance dinner mention blue beard mr varden interpose protest could find conscience sit tamely hear child recommend peruse adventure turk mussulman less fabulous turk consider potentate hold such stirring tremendous time live would much more purpose dolly become regular subscriber thunderer would opportunity read lord george gordon s speech word word would great comfort solace hundred fifty blue beard could impart appeal support proposition miss miggs wait say indeed peace mind derive perusal paper generally especially article very last week entitle great britain drench gore exceed belief same composition add also work such comfort effect mind married sister hers resident golden lion court number twenty-sivin second bell-handle right-hand door-post delicate state health fact expect addition family seize fit directly perusal rave inquisition great improvement husband friend miss miggs say would recommend heart harden hear lord george commend first respect steady protestantism oratory eye nose leg lastly figure generally look fit statue prince angel sentiment mrs varden fully subscribe mrs varden cut look box mantelshelf paint imitation very red-brick dwelling-house yellow roof top real chimney voluntary subscriber drop silver gold penny parlour door counterfeit presentment brass plate whereon legibly inscribe protestant association look say source poignant misery think varden never substance drop temple save secret discover two fragment tobacco-pipe hope would put last account dolly grieved say less backward contribution good loving seem purchase ribbon such gaud encourage great cause such heavy tribulation entreat father much fear could move despise imitate bright example miss miggs fling wage very countenance pope bruise feature quarter s money oh mim say miggs n't relude intention mim nobody know such sacrifice can make quite widder s mite s cry miggs great burst tear never come degree s make way s make quite true perhaps sense miggs intend never fail keep self-denial full mrs varden s view draw forth many gift cap gown article dress whole red-brick house perhaps good investment small capital could possibly hit return interest rate seven eight cent money fifty least personal repute credit need n't cry miggs say mrs varden tear need n't ashamed poor mistress is same side miggs howl remark peculiarly dismal way say know master hate dreadful thing live family dislike give satisfaction make division thing could abear think could feeling let master s wish part part hope might happier always wish might find somebody would meet disposition would hard trial say part such missis could meet suffering conscience tell right willing even length think add could long survive separation hate look unpleasant perhaps dying soon possible would good ending party affect conclusion miss miggs shed more tear sob abundantly can bear varden say wife solemn voice lay knife fork very dear rejoin locksmith try keep temper n't let word account mim sob miggs s much good part would n't stay oh gracious make dissension annual gold mine find tea sugar reader loss discover cause miss miggs s deep emotion may whisper apart happen listen custom sometimes gabriel wife converse hear locksmith s joke relative foreign black play tambourine burst spiteful feeling taunt awoke fair breast explode manner witness matters now arrive crisis locksmith usual sake peace quietness give cry girl say s matter talk hatred n't hate n't hate anybody dry eye make agreeable heaven s name let happy can allied power deem good generalship consider sufficient apology part enemy confession wrong dry eye take good part miss miggs observe bear malice great foe love more indeed great persecution sustain mrs varden approve meek forgive spirit high term incidentally declare closing article agreement dolly accompany clerkenwell branch association very night extraordinary instance great prudence policy end view first entertain secret misgiving locksmith bold dolly question would object miss miggs point order might disadvantage manoeuvre succeed gabriel make wry face warning just fresh mind dare say word difference end miggs present gown mrs varden half-a-crown dolly eminently distinguish path morality goodness mrs v accord custom express hope varden would take lesson pass learn more generous conduct time come dinner now cold nobody s appetite very much improve pass mrs varden say christian grand parade royal east london volunteer afternoon locksmith more work sit comfortably pipe mouth arm pretty daughter s waist look lovingly mrs v time time exhibit crown head sole foot smile surface good humour sure time dress regimentals dolly hang kind graceful winning way help button buckle brush get tight coat make mortal tailor proud father england handy jade say locksmith mrs varden stand folded hand proud husband too miggs hold cap sword arm s length mistrusting latter might run body own accord never marry soldier doll dear dolly n't ask say word indeed stoop head very low tie sash never wear dress say honest gabriel think poor joe willet love joe always favourite mine poor joe dear heart girl n't tie tight dolly laugh strange little laugh could hold head lower still poor joe resume locksmith mutter always wish come might make old john make great mistake way act lad great mistake nearly tie sash dear ill-made sash loose again trail ground dolly oblige kneel recommence beginning never mind young willet varden say wife frowning might find more deserving talk think miss miggs give great sniff same effect nay martha cry locksmith n't let bear too hard lad dead indeed ll deal kindly memory runaway vagabond say mrs varden miss miggs express concurrence runaway dear vagabond return locksmith gentle tone behave joe always handsome manly fellow n't call vagabond martha mrs varden cough miggs try hard gain good opinion martha can tell say locksmith smiling stroke chin seem yesterday follow maypole door night beg say boy use say here home mean time recollect n't understand s miss dolly sir say joe pursue locksmith muse sorrowfully poor joe declare cry miggs oh goodness gracious s matter now say gabriel turn sharply here n't miss dolly say handmaid stoop look face a-giving way flood tear oh mim oh sir raly s give such turn cry susceptible damsel press hand side quell palpitation heart might knock feather locksmith glance miss miggs could wish feather bring straightway look broad stare dolly hurry follow sympathising young woman turn wife stammer is dolly ill fault fault cried mrs v reproachfully good make haste say poor gabriel agree mr edward s name never mention speak mrs varden merely reply patience bounce two unfortunate locksmith wind sash gird sword put cap walk much dab exercise say breath shall get few scrape work man come world department seem make woman cry mean s hard forget reach end street shine face nod neighbour shower friendly greeting mild spring rain chapter royal east london volunteer make brilliant sight day form line square circle triangle beating drum streaming flag perform vast number complex evolution serjeant varden bear conspicuous share display military prowess utmost warlike show march glittering order chelsea bun house regale adjacent tavern dark sound drum fall again return shouting majesty s liege place whence come homeward march somewhat tardy owe un-soldierlike behaviour certain corporal gentleman sedentary pursuit private life excitable door break several window bayonet render imperative commanding officer deliver strong guard fight interval come nine o'clock locksmith reach home hackney-coach wait door pass mr haredale look window call name sight good sore eye sir say locksmith step wish walk wait here nobody home find mr haredale answer desire private could humph mutter locksmith look house gone simon tappertit precious branch doubt mr haredale invite come coach tired anxious home ride little way might talk gabriel cheerfully comply coachman mount box drive varden say mr haredale minute s pause will amaze hear errand will seem very strange doubt s reasonable sir meaning reply locksmith would just come town sir hour bringing news barnaby mother say locksmith dubiously need n't shake head sir wild-goose chase fear first exhaust reasonable mean discovery begin again long time pass hopeless sir quite hopeless return impatiently can ground god know rejoin locksmith many know five year bed grass now world wide place s hopeless attempt sir believe must leave discovery mystery time accident heaven s pleasure varden good fellow say mr haredale deep meaning present anxiety find can fathom mere whim casual revival old wish desire earnest solemn purpose thought dream tend fix mind rest day night peace quiet haunt voice alter usual tone manner bespeak much emotion gabriel wonder could sit look darkness fancy expression face ask continue mr haredale explain would think victim hideous fancy enough can can lie quietly bed will seem incomprehensible sir say locksmith pause has uneasy feeling mr haredale hesitate moment reply night storm short last nineteenth march fear varden might express surprise reason hastily will think know labour delusion perhaps morbid wholesome action mind reason actual occurrence know furniture remain mrs rudge s house shut order save a-week old neighbour visit scare rat way now purpose ask locksmith pass night reply to-night alone many night secret trust case unexpected emergency will come case strong necessity dusk broad day shall emma daughter rest suppose london hour undeceive errand bind know may confide rely question more time change theme lead astounded locksmith night maypole highwayman robbery edward chester reappearance man mrs rudge s house strange circumstance occur even ask carelessly man s height face figure see hugh instance man know time put many question sort locksmith consider mere device engage attention prevent express astonishment feel answer pretty much random length arrive corner street house stand mr haredale alighting dismiss coach desire see safely lodge say turn locksmith gloomy smile can gabriel former marvel comparison follow narrow pavement silence reach door mr haredale softly open key close varden enter leave thorough darkness grope way ground-floor room here mr haredale strike light kindle pocket taper bring purpose flame full locksmith saw first time haggard pale change look worn thin perfectly whole appearance coincide say strangely ride unnatural impulse gabriel hear note curiously expression eye perfectly collect rational much indeed feel ashamed momentary suspicion droop own mr haredale look fear would betray thought will walk house say mr haredale glance window crazy shutter close fasten speak low kind awe place would render difficult speak manner gabriel whisper follow upstairs just see last sense closeness exclusion fresh air gloom heaviness long imprisonment make very silence sad homely hanging bed window begin droop dust lie thick dwindling fold damp make way ceiling wall floor board creak tread resent unaccustomed intrusion nimble spider paralyse taper s glare check motion hundred leg wall drop lifeless thing ground death-watch tick scampering foot rat mouse rattle wainscot look decaying furniture strange find vividly present belong familiar grip seem perch again high-backed chair barnaby crouch old favourite corner fire mother resume usual seat watch old even could separate object phantom mind invoke latter glide sight linger still seem lurk closet door ready start suddenly accost well-remembered tone downstairs again room just now leave mr haredale unbuckle sword lay table pair pocket pistol tell locksmith would light door dull place sir say gabriel linger may share watch shake head plainly evince wish alone gabriel could say more moment locksmith stand street whence could see light more travelled upstairs soon return room shine brightly chink shutter man sorely puzzle perplex locksmith night even snugly seat own fireside mrs varden opposite nightcap night-jacket dolly most distracting dishabille curl hair smile never cry life never could even toby elbow pipe mouth miggs perhaps much fall asleep background could quite discard wonder uneasiness dream still mr haredale haggard careworn listen solitary house sound stir taper shine chink day turn pale end lonely watching chapter morning bring satisfaction locksmith s thought day many often nightfall enter street turn eye well-known house surely solitary light still gleam crevice window-shutter motionless noiseless cheerless grave unwilling hazard mr haredale s favour disobey strict injunction never venture knock door make presence know way strong interest curiosity attract spot seldom light always could know pass knowledge would yield clue mysterious vigil twilight mr haredale shut daybreak come forth never miss night always come alone never vary proceeding least degree manner watch dusk enter house same way locksmith bear company kindle light room narrowly examine return chamber ground-floor lay sword pistol table sit morning usually book often try read never fix eye thought five minute slight noise door catch ear step pavement seem make heart leap refreshment long lonely hour generally carry pocket sandwich bread meat small flask wine latter dilute large quantity water drink heated feverish way throat dry scarcely break fast much crumb bread voluntary sacrifice sleep comfort origin locksmith consideration dispose think superstitious expectation fulfilment dream vision connect event brood many year wait ghostly visitor walk abroad man lie sleep bed show trace fear waver stern feature express inflexible resolution brow pucker lip compress deep settled purpose start noise listen start fear hope catch sword hour come last would clutch tight-clenched hand listen sparkle eye eager look die disappointment numerous ensue sound constancy shake still night post same stern sleepless sentinel still night pass morning dawned must watch again week take lodging vauxhall pass day rest place tide serve usually come london bridge westminster water order might avoid busy street evening shortly twilight come accustomed road river s bank intend pass westminster hall palace yard take boat london bridge usual pretty large concourse people assemble house parliament look member enter depart give vent noisy demonstration approval dislike accord know opinion make way throng hear twice no-popery cry become pretty familiar ear most man hold very slight regard observe idler low grade think care make way perfect indifference many little knot group person westminster hall few look upward noble ceiling ray evening light tint setting sun stream aslant small window grow dimmer degree quench gathering gloom noisy passenger mechanic home work hurry quickly wake echo voice soon darken small door distance pass street busy conference political private matter pace slowly eye seek ground seeming attitude listen earnestly head foot here dozen squabble urchin make very babel air solitary man clerk mendicant pace hungry dejection look gait elbow pass errand-lad swinge basket shrill whistle rive very timber roof more observant schoolboy half-way pocket ball eye distant beadle come loom time evening shut eye open again darkness hour appear gather second smooth-worn pavement dusty footstep still call lofty wall reiterate shuffle tread foot unceasingly save closing heavy door resound building clap thunder drown noise rolling sound mr haredale glance such group pass manner betoken thought elsewhere nearly traverse hall two person catch attention gentleman elegant attire carry hand cane twirl jaunty manner loiter obsequious crouching fawn figure listen say time throw humble word shoulder shrug ear rub hand submissively answer interval inclination head half-way nod acquiescence bow most profound respect abstract very remarkable pair servility wait handsome suit clothes cane speak gold silver stick wand office common enough well-dressed man likewise strike mr haredale pleasant feeling hesitate stop would step turn path moment two face quickly stumble could avoid gentleman cane lift hat begin tender apology mr haredale begin hastily acknowledge walk stop short cried haredale gad bless strange indeed return impatiently dear friend cry detain such great speed minute haredale sake old acquaintance haste say seek meeting let brief good night fie fie reply sir john very churlish speak name lip perhaps hear mention sorry really sorry know friend here haredale really most remarkable meeting friend plainly very ill ease make bold press sir john s arm give significant hint desirous avoid introduction suit sir john s purpose evade appear quite unconscious silent remonstrance incline hand speak call attention more particularly friend muster pleasant smile could make conciliatory bow mr haredale turn eye see recognise put hand awkward embarrassed manner mend contemptuous rejection mr gashford say haredale coldly hear leave darkness light sir hate opinion formerly hold bitterness renegade honour sir cause wish espouse present much joy acquisition make secretary rub hand bow would disarm adversary humble sir john chester again exclaim air great gaiety now really most remarkable meeting take pinch snuff usual self-possession mr haredale say gashford stealthily raise eye let drop again meet s steady gaze too conscientious too honourable too manly sure attach unworthy motive honest change opinion even imply doubt hold mr haredale too just too generous too clear-sighted moral vision sir rejoin sarcastic smile find secretary stop say gashford meekly shrug shoulder look ground again silent let really interpose sir john juncture let really moment contemplate very remarkable character meeting haredale dear friend pardon think sufficiently impressed singularity here stand previous appointment arrangement three old schoolfellow westminster hall three old boarder remarkably dull shady seminary saint omer s catholics necessity educate england bring promising young protestant time send learn french tongue native paris add singularity sir john say mr haredale protestant promise moment league building prevent surpassing unheard-of privilege teach child read write here land thousand enter service year preserve freedom die bloody battle abroad heap number thousand learn lead look man creed wolf beast prey man gashford add bare fact man live society walk street broad day say hold head will strange very strange grant oh hard friend reply sir john engaging smile really very hard friend let sir john say gashford fumble glove let can make allowance sir john honour good opinion can dispense mr haredale s mr haredale sufferer penal law ca n't expect favour much favour sir retort mr haredale bitter glance third party conversation glad see such good company essence great association now mistake say sir john most benignant way most remarkable circumstance man punctuality exactness haredale fall error n't belong body immense respect member n't belong certainly true conscientious opponent relieve feel duty most unfortunate necessity cost bitter struggle will try box n't object trifle infusion very chaste scent ll find flavour exquisite ask pardon sir john say mr haredale decline proffer motion hand rank humble instrument obvious man s sight more justice genius man capacity plot secrecy safety leave expose post duller wits n't apologise world reply sir john sweetly old friend may allow freedom deuce gashford very restless time look now turn sir john venture mutter effect must lord would perhaps wait n't distress good sir say mr haredale ll take leave put ease ceremony stay buzz murmur upper end hall look direction see lord george gordon come crowd people lurking l
[truncated: 359,903 more chars]
