# Supplementary material for: A Complex Network Approach to Stylometry
Source: PLoS One. 2015 Aug 27;10(8):e0136076. doi: 10.1371/journal.pone.0136076 (PMC4552030; doi:10.1371/journal.pone.0136076)
Supplement: S1 File — (ZIP) [file pone.0136076.s001.zip › authorship_dataset/a3_great_expectations.txt]

father s family name pirrip christian name philip infant tongue could make name long more explicit pip call pip come call pip give pirrip father s family name authority tombstone sister mr joe gargery marry blacksmith never see father mother never see likeness day long day photograph first fancy regard unreasonably derive tombstone shape letter father s give odd idea square stout dark man curly black hair character turn inscription also georgiana wife draw childish conclusion mother freckle sickly five little stone lozenges foot long arrange neat row grave sacred memory five little brother mine give try get living exceedingly early universal struggle indebted belief religiously entertain bear hand trousers-pockets never take state existence marsh country river river wound twenty mile sea first most vivid broad impression identity thing seem gain memorable raw afternoon evening such time find certain bleak place overgrow nettle churchyard philip pirrip late parish also georgiana wife dead bury alexander bartholomew abraham tobias roger infant child aforesaid also dead bury dark flat wilderness churchyard intersect dike mound gate scattered cattle feed marsh low leaden line river distant savage lair wind rush sea small bundle shiver grow afraid begin cry pip hold noise cry terrible voice man start grave side church porch keep still little devil ll cut throat fearful man coarse gray great iron leg man hat broken shoe old rag tie head man soak water smother mud lame stone cut flint sting nettle tear briar limp shiver glare growled tooth chatter head seize chin oh n't cut throat sir plead terror pray n't sir tell name say man quick pip sir more say man stare give mouth pip pip sir show live say man pint place point village lie flat in-shore alder-tree pollard mile more church man look moment turn upside empty pocket piece bread church come sudden strong make head heel see steeple foot church come say seat high tombstone tremble eat bread ravenously young dog say man lick lip fat cheek ha get believe fat time undersized year strong darn could n't eat em say man threatening shake head ha n't mind to't earnestly express hope would n't hold tight tombstone put partly keep partly keep cry now lookee here say man s mother sir say start make short run stop look shoulder sir timidly explain also georgiana s mother oh say come father alonger mother sir say too late parish ha mutter consider d live supposin re kindly let live ha n't make mind sister sir mr joe gargery wife joe gargery blacksmith sir blacksmith say look leg darkly look leg several time come closer tombstone take arm tilt could hold eye look most powerfully mine mine look most helplessly now lookee here say question re let live know file sir know wittles sir question tilt little more give great sense helplessness danger get file tilt again get wittles tilt again bring em tilt again ll heart liver tilt again dreadfully frightened giddy cling hand say would kindly please let keep upright sir perhaps n't sick perhaps could attend more give most tremendous dip roll church jump own weathercock hold arm upright position top stone fearful term bring to-morrow morning early file wittles bring lot old battery never dare say word dare make sign concern see such person person sumever shall let live fail word partickler matter small heart liver shall tear roast ate now ai n't alone may think s young man hide comparison young man angel young man hear word speak young man secret way pecooliar get boy heart liver wain boy attempt hide young man boy may lock door may warm bed may tuck may draw clothes head may think comfortable safe young man will softly creep creep way tear open keep young man harming present moment great difficulty find wery hard hold young man now say say would get file would get broken bit food could would come battery early morning say lord strike dead n't say man say take now pursue remember ve undertook remember young man get home goo-good night sir falter much say glance cold wet flat wish frog eel same time hug shudder body arm clasp hold limp low church wall see pick way nettle bramble bind green mound look young eye elude hand dead people stretch cautiously grave get twist ankle pull come low church wall get man leg numb stiff turn look see turn set face home make good use leg presently look shoulder see again river still hug arm pick way sore foot great stone drop marsh here stepping-places rain heavy tide marsh just long black horizontal line stop look river just horizontal line nearly broad black sky just row long angry red line dense black line intermix edge river could faintly make two black thing prospect seem standing upright beacon sailor steer unhooped cask pole ugly thing gibbet chain hang hold pirate man limp latter pirate come life come hook again give terrible turn think see cattle lift head gaze wonder think too look horrible young man could see sign now frightened again run home stop chapter ii sister mrs joe gargery more twenty year old establish great reputation neighbor bring hand time find expression mean know hard heavy hand much habit lay husband suppose joe gargery bring hand good-looking woman sister general impression must make joe gargery marry hand joe fair man curl flaxen hair side smooth face eye such very undecided blue seem somehow get mix own white mild good-natured sweet-tempered easy-going foolish dear fellow sort hercules strength also weakness sister mrs joe black hair eye such prevail redness skin sometimes use wonder possible wash nutmeg-grater soap tall bony always wear coarse apron fasten figure two loop square impregnable bib front stick full pin needle make powerful merit strong reproach joe wear apron much really see reason wear wear take day life joe s forge adjoin house wooden house many dwelling country most time run home churchyard forge shut joe sit alone kitchen joe fellow-sufferers confidence such joe impart confidence moment raise latch door peep opposite sit chimney corner mrs joe dozen time look pip s now make baker s dozen pip say joe s bad s get tickler dismal intelligence twist button waistcoat look great depression fire tickler wax-ended piece cane wear smooth collision tickled frame sot say joe get make grab tickler ram-page s say joe slowly clear fire low bar poker look ram-page pip long joe always treat large specie child more equal say joe glance dutch clock s ram-page last spell five minute pip s come get door old chap jack-towel betwixt take advice sister mrs joe throw door wide open find obstruction immediately divine cause apply tickler further investigation conclude throw often serve connubial missile joe glad get hold term pass chimney quietly fence great leg young monkey say mrs joe stamp foot tell directly ve wear fret fright worrit d corner fifty pip five hundred gargerys churchyard say stool cry rub churchyard repeat sister war n't d churchyard long stay bring hand say know exclaim sister whimper n't know n't say sister d never again know may truly say ve never apron mine bear s bad enough blacksmith s wife gargery mother thought stray question look disconsolately fire fugitive marsh ironed leg mysterious young man file food dreadful pledge commit larceny shelter premise rise avenge coal hah say mrs joe restore tickler station churchyard indeed may say churchyard two say ll drive churchyard betwixt day pr-r-recious pair d apply set tea-things joe peep leg mentally cast calculate kind pair practically make grievous circumstance foreshadow sit feel right-side flaxen curl whisker follow mrs joe blue eye manner always squally time sister trenchant way cut bread butter never vary first left hand jam loaf hard fast bib sometimes get pin sometimes needle get mouth take butter too much knife spread loaf apothecary kind way make plaster use side knife slapping dexterity trim mould butter crust give knife final smart wipe edge plaster saw very thick loaf finally separate loaf hew two joe get present occasion hungry dare eat slice feel must reserve dreadful acquaintance ally still more dreadful young man know mrs joe s housekeeping strict kind larcenous research might find available safe resolve put hunk bread butter leg trouser effort resolution necessary achievement purpose find quite awful make mind leap top high house plunge great depth water make more difficult unconscious joe already-mentioned freemasonry fellow-sufferers good-natured companionship evening habit compare way bit slice silently hold s admiration now stimulate new exertion to-night joe several time invite display fast diminishing slice enter usual friendly competition find time yellow mug tea knee untouched bread butter last desperately consider thing contemplate must least improbable manner consistent circumstance take advantage moment joe just look get bread butter leg joe evidently make uncomfortable suppose loss appetite take thoughtful bite slice n't seem enjoy turn mouth much long usual ponder good deal gulp pill take bite just get head side good purchase eye fall see bread butter wonder consternation joe stop threshold bite stare too evident escape sister s observation s matter now say smartly put cup say know muttered joe shake head very serious remonstrance pip old chap ll mischief ll stick somewhere ca n't chaw pip s matter now repeat sister more sharply can cough trifle pip d recommend say joe aghast manners manner still elth s elth time sister quite desperate pounce joe take two whisker knock head little wall sit corner look guiltily now perhaps ll mention s matter say sister breath stare great stuck pig joe look helpless way take helpless bite look again know pip say joe solemnly last bite cheek speaking confidential voice two quite alone always friend d last tell time such move chair look floor again such most oncommon bolt been bolt food cried sister know old chap say joe look mrs joe bite still cheek bolt age frequent boy ve many bolters never see bolt equal pip s mercy ai n't bolt dead sister make diva fish hair say more awful word come dose medical beast revive tar-water day fine medicine mrs joe always keep supply cupboard belief virtue correspondent nastiness good time much elixir administer choice restorative conscious smell new fence particular evening urgency case demand pint mixture pour throat great comfort mrs joe hold head arm boot would hold bootjack joe get pint make swallow much disturbance sit slowly munch meditate fire turn judge say certainly turn none conscience dreadful thing accuse man boy case boy secret burden co-operates secret burden leg trouser can testify great punishment guilty knowledge rob mrs joe never think rob joe never think housekeeping property united necessity always keep hand bread butter sit order kitchen small errand drive mind marsh wind make fire glow flare think hear voice man iron leg swear secrecy declare could n't would n't starve to-morrow must feed now time think young man much difficulty restrain imbrue hand yield constitutional impatience mistake time think accredit heart liver to-night to-morrow anybody s hair stand end terror mine must perhaps nobody s christmas eve stir pudding day copper-stick seven eight dutch clock try load leg make think afresh man load leg find tendency exercise bring bread butter ankle quite unmanageable happily slip deposit part conscience garret bedroom hark say stirring take final warm chimney corner send bed great gun joe say joe s conwict mean joe say mrs joe always take explanation say snappishly escaped escaped administer definition tar-water mrs joe sit head bend needlework put mouth form say joe s convict joe put mouth form return such highly elaborate answer could make single word pip conwict last night say joe aloud sunset-gun fire warning now appear re fire warning s fire say drat boy interpose sister frown work questioner ask question ll tell lie very polite think imply tell lie even ask question never polite company point joe greatly augment curiosity take utmost pain open mouth very wide put form word look sulk naturally point mrs joe put mouth form say joe would n't hear again open mouth very wide shake form most emphatic word could make word mrs joe say last resort know would n't much mind firing come lord bless boy exclaim sister n't quite mean contrary hulk oh-h say look joe hulks joe give reproachful cough much say tell please s hulk say s way boy exclaim sister point needle thread shake head answer question ll ask dozen directly hulk prison-ships right cross th mesh always use name marsh country wonder s put prison-ships re put say general way quiet desperation too much mrs joe immediately rise tell young fellow say n't bring hand badger people s life would blame praise people put hulk murder rob forge sort bad always begin ask question now get bed never allow candle light bed stair dark head tingling mrs joe s thimble play tambourine accompany last word feel fearfully sensible great convenience hulk handy clearly way begin ask question rob mrs joe time enough now often think few people know secrecy young terror matter unreasonable terror terror mortal terror young man want heart liver mortal terror interlocutor iron leg mortal terror awful promise extract hope deliverance all-powerful sister repulse turn afraid think might requirement secrecy terror sleep night imagine drift river strong spring-tide hulk ghostly pirate call speaking-trumpet pass gibbet-station come ashore hang put afraid sleep even incline know first faint dawn morning must rob pantry night get light easy friction get must strike flint steel make noise very pirate rattle chain soon great black velvet pall little window shoot gray get stair board way crack board call stop thief get mrs joe pantry more abundantly supply usual owe season very much alarm hare hang heel think catch turn wink time verification time selection time time spare steal bread rind cheese jar mincemeat tie pocket-handkerchief last night s slice brandy stone bottle decant glass bottle secretly use make intoxicate fluid spanish-liquorice-water room dilute stone bottle jug kitchen cupboard meat bone very little beautiful compact pork pie nearly pie tempt mount shelf look put carefully covered earthen ware dish corner find pie take hope intend early use would miss time door kitchen communicate forge unlock unbolt door get file joe s tool put fastening find open door enter run home last night shut run misty marsh chapter iii rimy morning very damp see damp lie little window goblin cry night use window pocket-handkerchief now see damp lie bare hedge spare grass coarser sort spider web hang twig twig blade blade rail gate wet lie clammy marsh mist thick wooden finger post direct people village direction never accept never come invisible quite close look drip seem oppressed conscience phantom devote hulk mist heavy get marsh run seem run very disagreeable guilty mind gate dike bank come burst mist cry plainly could boy somebody s else s pork pie stop cattle come suddenness stare eye steam nostril halloa young thief black ox white cravat even awakened conscience clerical air fix obstinately eye move blunt head such accusatory manner move blubber could n't help sir n't take put head blow cloud smoke nose vanish kick-up hind-leg flourish tail time get river fast could n't warm foot damp cold seem riveted iron rivet leg man run meet know way battery pretty straight sunday joe joe sit old gun tell prentice regularly bind would such lark confusion mist find last too right consequently try river-side bank loose stone mud stake stake tide make way here despatch just cross ditch know very battery just scramble mound ditch see man sit arm fold nod forward heavy sleep think would more glad come breakfast unexpected manner forward softly touch shoulder instantly jump same man man man dress coarse gray too great iron leg lame hoarse cold man same face flat broad-brimmed low-crowned feel hat see moment moment see swear oath make hit weak blow miss knock make stumble run mist stumble twice lose s young man think feel heart shoot identify dare say feel pain liver too know soon battery right man hug limp fro never night leave hugging limping wait awfully cold sure expect see drop face die deadly cold eye look awfully hungry too hand file lay grass occur would try eat see bundle turn upside time get leave right side upwards open bundle empty pocket s bottle boy say brandy say already hand mincemeat throat most curious manner more man put somewhere violent hurry man eat leave take liquor shiver violently quite much could keep neck bottle tooth bite think get ague say m much opinion boy say s bad here tell ve lie mesh re dreadful aguish rheumatic too ll eat breakfast afore re death say d string gallows directly ll beat shiver ll bet gobble mincemeat meatbone bread cheese pork pie stare distrustfully mist often stop even stop jaw listen real fancied sound clink river breathing beast marsh now give start say suddenly re deceive imp bring sir giv office follow say believe d fierce young hound indeed time life could help hunt wretched warmint hunt death dunghill poor wretched warmint click throat work clock strike smear ragged rough sleeve eye pity desolation watch gradually settle pie make bold say glad enjoy speak say glad enjoy thankee boy often watch large dog eat food now notice decide similarity dog s way eating man s man take strong sharp sudden bite just dog swallow snapped mouthful too soon too fast look sideways here eat think danger direction somebody s come take pie altogether too unsettled mind appreciate comfortably think anybody dine make chop jaw visitor particular very dog afraid wo n't leave say timidly silence hesitate politeness make remark s more get come certainty fact impel offer hint leave s say friend stop crunching pie-crust young man speak hide oh return gruff laugh n't want wittles think look say man stop eat regard keen scrutiny great surprise look just now say point find nodding asleep think hold collar stare begin think first idea cut throat revive dress know hat explain tremble very anxious put delicately same reason want borrow file did n't hear cannon last night firing say wonder n't sure return hear home s shut see now say man s alone flat light head light stomach perish cold want hear nothin night gun firing voice call hears see soldier red coat light torch carry afore close hear number call hear challenge hear rattle musket hear order make ready present cover steady man lay hand s nothin see pursue party last night come order damn em tramp tramp see hundred firing see mist shake cannon arter broad day man say rest forget notice badly bruise face say recall hardly know know here exclaim man strike left cheek mercilessly flat hand cram little food leave breast gray jacket show way ll pull bloodhound curse iron sore leg give hold file boy indicate direction mist shroud man look instant rank wet grass file iron madman mind mind own leg old chafe bloody handle roughly more feeling file very much afraid again now work fierce hurry likewise very much afraid keep home longer tell must take notice think good thing could slip last see head bent knee work hard fetter mutter impatient imprecation leg last hear stop mist listen file still chapter iv fully expect find constable kitchen wait take constable discovery make robbery mrs joe prodigiously busy get house ready festivity day joe put kitchen doorstep keep dust-pan article destiny always lead sooner later sister vigorously reap floor establishment deuce ha mrs joe s christmas salutation conscience show say hear carol observed mrs joe might ha bad doubt think perhaps war n't blacksmith s wife s same thing slave apron never hear carol say mrs joe m partial carol s good reason never hear joe venture kitchen dustpan retire draw hand nose conciliatory air mrs joe dart look eye withdraw secretly cross two forefinger exhibit token mrs joe cross temper much normal state joe would often week finger monumental crusader leg superb dinner consist leg pickled pork green pair roast stuff fowl handsome mince-pie make yesterday morning account mincemeat miss pudding already boil extensive arrangement occasion cut unceremoniously respect breakfast ai n't say mrs joe ai n't formal cramming bust wash now ve get promise slice serve two thousand troop forced march man boy home take gulp milk water apologetic countenance jug dresser meantime mrs joe put clean white curtain tack new flower flounce wide chimney replace old uncover little state parlor passage never uncover time pass rest year cool haze silver paper even extend four little white crockery poodle mantel-shelf black nose basket flower mouth counterpart mrs joe very clean housekeeper exquisite art make cleanliness more uncomfortable unacceptable dirt cleanliness godliness people same religion sister much church vicariously say joe working-clothes joe well-knit characteristic-looking blacksmith holiday clothes more scarecrow good circumstance else wear fit seem belong wear graze present festive occasion emerge room blithe bell picture misery full suit sunday penitentials think sister must general idea young offender accoucheur policeman take birthday deliver deal accord outraged majesty law always treat insist bear opposition dictate reason religion morality dissuading argument good friend even take new suit clothes tailor order make kind reformatory account let free use limb joe church must move spectacle compassionate mind suffer undergo terror assail mrs joe pantry room equal remorse mind dwelt hand weight wicked secret ponder church would powerful enough shield vengeance terrible young man divulge establishment conceive idea time banns read clergyman say now declare would time rise propose private conference vestry sure might astonish small congregation resort extreme measure christmas day sunday mr wopsle clerk church dine mr hubble wheelwright mrs hubble uncle pumblechook joe s uncle mrs joe appropriate well-to-do cornchandler town drive own chaise-cart dinner hour half-past joe get home find table lay mrs joe dress dinner dressing front door unlocked never time company enter most splendid still word robbery time come bring relief feeling company come mr wopsle unite roman nose large shining bald forehead deep voice uncommonly proud indeed understand acquaintance could give head would read clergyman fit confess church throw open mean competition would despair make mark church throw open say clerk punish amen tremendously give psalm always give whole verse look congregation first much say hear friend overhead oblige opinion style open door company make believe habit open door open first mr wopsle mr mrs hubble last uncle pumblechook n.b allow call uncle severe penalty mrs joe say uncle pumblechook large hard-breathing middle-aged slow man mouth fish dull stare eye sandy hair stand upright head look just choked moment come bring compliment season bring mum bottle sherry wine bring mum bottle port wine christmas day present profound novelty exactly same word carry two bottle dumb-bell christmas day mrs joe reply now reply un cle pum-ble chook kind christmas day retort now retort s more merit now bobbish s sixpennorth halfpenny meaning dine occasion kitchen adjourn nut orange apple parlor change very joe s change working-clothes sunday dress sister uncommonly lively present occasion indeed generally more gracious society mrs hubble company remember mrs hubble little curly sharp-edged person sky-blue hold conventionally juvenile position marry mr hubble n't know remote period much young remember mr hubble tough high-shouldered stoop old man sawdusty fragrance leg extraordinarily wide apart short day always see mile open country meet come lane good company feel even n't rob pantry false position squeeze acute angle tablecloth table chest pumblechookian elbow eye allow speak n't want speak regale scaly tip drumstick fowl obscure corner pork pig living least reason vain mind would leave alone would n't leave alone seem think opportunity lose fail point conversation now stick point might unfortunate little bull spanish arena get smartingly touch moral goad begin moment sit dinner mr wopsle say grace theatrical declamation now appear religious cross ghost hamlet richard third end very proper aspiration might truly grateful sister fix eye say low reproachful voice hear grateful especially say mr pumblechook grateful boy bring hand mrs hubble shake head contemplate mournful presentiment come good ask young never grateful moral mystery seem too much company mr hubble tersely solve say naterally wicious everybody murmur true look particularly unpleasant personal manner joe s station influence feebler possible company none always aid comfort could way own always dinner-time give gravy plenty gravy to-day joe spoon plate point pint little later dinner mr wopsle review sermon severity intimate usual hypothetical case church throw open kind sermon would give favor head discourse remark consider subject day s homily ill choose less excusable add many subject true again say uncle pumblechook ve hit sir plenty subject know put salt tail s s want man need n't find subject s ready salt-box mr pumblechook add short interval reflection look pork alone s subject want subject look pork true sir many moral young return mr wopsle know lug say might deduce text listen say sister severe parenthesis joe give more gravy swine pursue mr wopsle deep voice point fork blush mention christian name swine companion prodigal gluttony swine put example young think pretty praise pork plump juicy detestable pig more detestable boy girl suggest mr hubble course girl mr hubble assent mr wopsle irritably girl present say mr pumblechook turn sharp think ve get grateful d bear squeaker child say sister most emphatically joe give more gravy mean four-footed squeaker say mr pumblechook bear such would here now form say mr wopsle nod dish n't mean form sir return mr pumblechook objection interrupt mean enjoy elder better improve conversation roll lap luxury would would n't would destination turn again would dispose many shilling accord market price article dunstable butcher would come lie straw would whip left arm right would tuck frock get penknife waistcoat-pocket would shed blood life bring hand bit joe offer more gravy afraid take world trouble ma'am say mrs hubble commiserate sister trouble echoed sister trouble enter fearful catalogue illness guilty act sleeplessness commit high place tumble low place tumble injury time wish grave contumaciously refuse think roman must aggravate very much nose perhaps become restless people consequence anyhow mr wopsle s roman nose aggravate recital misdemeanour pull howl endure time comparison awful feeling take possession pause break ensue sister s recital pause everybody look feel painfully conscious indignation abhorrence say mr pumblechook lead company gently theme stray pork regard biled rich too ai n't little brandy uncle say sister heavens come last would find weak would say weak lose hold tight leg table cloth hand await fate sister stone bottle come stone bottle pour brandy else take wretched man trifle glass take look light put prolong misery time mrs joe joe briskly clear table pie pudding could n't keep eye always hold tight leg table hand foot see miserable creature finger glass playfully take smile throw head drink brandy instantly company seize unspeakable consternation owe spring foot turn several time appalling spasmodic whooping-cough dance rush door become visible window violently plunge expectorate make most hideous face apparently mind hold tight mrs joe joe run n't know doubt murder somehow dreadful situation relief bring survey company disagree sink chair significant gasp tar fill bottle tar-water jug know would bad move table medium present day vigor unseen hold tar cried sister amazement could tar come uncle pumblechook omnipotent kitchen would n't hear word would n't hear subject imperiously wave hand ask hot gin water sister begin alarmingly meditative employ actively get gin hot water sugar lemon-peel mix time least save still hold leg table clutch now fervor gratitude degree become calm enough release grasp partake pudding mr pumblechook partook pudding partook pudding course terminate mr pumblechook begin beam genial influence gin water begin think get day sister say joe clean plate cold clutch leg table again immediately press bosom companion youth friend soul foresee come feel time really must taste say sister address guest good grace must taste finish such delightful delicious present uncle pumblechook s must let hope taste must know say sister rise s pie savory pork pie company murmur compliment uncle pumblechook sensible deserve fellow-creatures say quite vivaciously thing consider mrs joe ll good endeavor let cut same pie sister get hear step proceed pantry see mr pumblechook balance knife see reawaken appetite roman nostril mr wopsle hear mr hubble remark bit savory pork pie would lie could mention harm hear joe say shall pip never absolutely certain utter shrill yell terror merely spirit bodily hearing company feel could bear more must run release leg table run life run farther house door run head-foremost party soldier musket hold pair handcuff say here look sharp come chapter v apparition file soldier ring but-ends loaded musket door-step cause dinner-party rise table confusion cause mrs joe re-enter kitchen empty-handed stop short stare wonder lament gracious goodness gracious s pie sergeant kitchen mrs joe stand stare crisis partially recover use sense sergeant speak now look company handcuff invitingly extend right hand left shoulder excuse lady gentleman say sergeant mention door smart young shaver n't chase name king want blacksmith pray might want retort sister quick resent want missis return gallant sergeant speaking reply honor pleasure fine wife s acquaintance speak king answer little job receive neat sergeant insomuch mr pumblechook cry audibly good again see blacksmith say sergeant time pick joe eye accident find lock em wrong coupling n't act pretty want immediate service will throw eye joe throw eye pronounce job would necessitate lighting forge fire would take two hour will will set blacksmith say off-hand sergeant s majesty s service man can bear hand anywhere ll make useful call man come troop kitchen pile arm corner stand soldier now hand loosely clasp now rest knee shoulder now ease belt pouch now open door spit stiffly high stock yard thing see know see agony apprehension begin perceive handcuff military get good pie put background collect little more scattered wit would give time say sergeant address mr pumblechook man appreciative power justify inference equal time s just past two s bad say sergeant reflect even force halt here nigh two hour ll might call marsh hereabouts mile reckon just mile say mrs joe ll begin close em dusk little dusk order ll convict sergeant ask mr wopsle matter-of-course way ay return sergeant two re pretty know marsh still wo n't try get clear em dusk anybody here see such game everybody say confidence nobody thought say sergeant ll find trap circle expect sooner count now blacksmith re ready majesty king joe get coat waistcoat cravat leather apron pass forge soldier open wooden window light fire turn bellow rest stand blaze soon roar joe begin hammer clink hammer clink look interest impend pursuit absorb general attention even make sister liberal draw pitcher beer cask soldier invite sergeant take glass brandy mr pumblechook say sharply give wine mum ll engage s tar sergeant thank say prefer drink tar would take wine equally convenient give drink majesty s health compliment season take mouthful smack lip good stuff sergeant say mr pumblechook ll tell return sergeant suspect stuff s provide mr pumblechook fat sort laugh say ay ay return sergeant clap shoulder re man know s d think say mr pumblechook former laugh glass hob nob return sergeant top mine foot foot top mine ring ring twice good tune musical glass health may live thousand year never bad judge right sort present moment life sergeant toss glass again seem quite ready glass notice mr pumblechook hospitality appear forget make present wine take bottle mrs joe credit hand gush joviality even get very free wine even call bottle hand same liberality first watch stand cluster forge enjoy much think terrible good sauce dinner fugitive friend marsh enjoy quarter much entertainment brighten excitement furnish now lively anticipation two villain take bellow seem roar fugitive fire flare smoke hurry pursuit joe hammer clink murky shadow wall shake menace blaze rise sink red-hot spark drop die pale afternoon seem pity young fancy turn pale account poor wretch last joe s job ringing roaring stop joe get coat muster courage propose soldier see come hunt mr pumblechook mr hubble decline plea pipe lady society mr wopsle say would joe would joe say agreeable would take mrs joe approve never get leave sure mrs joe s curiosity know end merely stipulate bring boy head blow bit musket n't look put again sergeant take polite leave lady part mr pumblechook comrade doubt quite fully sensible gentleman s merit arid condition moist man resume musket fall mr wopsle joe receive strict charge keep rear speak word reach marsh raw air steadily move business treasonably whisper joe hope joe sha n't find joe whisper d give shilling cut run pip join straggler village weather cold threatening way dreary footing bad darkness come people good fire in-doors keep day few face hurry glowing window look none come pass finger-post hold straight churchyard stop few minute signal sergeant s hand two three man disperse grave also examine porch come again find strike open marsh gate side churchyard bitter sleet come rattle here east wind joe take now dismal wilderness little think eight nine hour see man hide consider first time great dread come would particular convict suppose bring soldier ask deceiving imp say fierce young hound join hunt would believe imp hound treacherous earnest betray use ask question now joe s joe charge ditch hunter stimulate mr wopsle tumble roman nose keep soldier front extend pretty wide line interval man man take course begin diverge mist mist again wind dispel low red glare sunset beacon gibbet mound battery opposite shore river plain watery lead color heart thumping blacksmith joe s broad shoulder look sign convict could see none could hear none mr wopsle greatly alarm more blowing hard breathing know sound time could dissociate object pursuit get dreadful start think hear file still sheep-bell sheep stop eating look timidly cattle head turn wind sleet stare angrily hold responsible annoyance thing shudder die day blade grass break bleak stillness marsh soldier move direction old battery move little way sudden stop reach wing wind rain long shout repeat distance east long loud nay seem two more shout raise might judge confusion sound effect sergeant man speak breath joe come moment s listening joe good judge agree mr wopsle bad judge agree sergeant decisive man order sound answer course change man make double slant right east joe pound wonderfully hold tight keep seat run indeed now joe call two word speak time winder bank bank gate splash dike breaking coarse rush man care come shouting become more more apparent make more voice sometimes seem stop altogether soldier stop break again soldier make great rate run could hear voice call murder voice convict runaway guard way runaway convict voice would seem stifle struggle would break again come soldier run deer joe too sergeant run first run noise quite two man run close piece cock level run here man pant sergeant struggle bottom ditch surrender two confound two wild beast come asunder water splash mud fly oath swear blow strike more man ditch help sergeant drag separately convict bleed pant execrate struggle course know directly mind say convict wipe blood face ragged sleeve shake torn hair finger take give mind s much particular say sergeant ll small good man same plight handcuffs n't expect good n't want more good now say convict greedy laugh take know s enough convict livid look addition old bruise left side face seem bruise tear could much get breath speak separately handcuffed lean soldier keep fall take notice guard try murder first word try murder say convict disdainfully try take giv s prevent get marsh drag here drag way s gentleman please villain now hulks get gentleman again murder worth too murder could bad drag still gasp try tried-to murder bear bear witness lookee here say convict sergeant single-handed get clear prison-ship make dash could ha get clear death-cold flat likewise look leg wo n't find much iron n't make discovery here let free let profit mean find let make tool afresh again more die bottom make emphatic swing ditch manacled hand d hold grip safe find hold fugitive evidently extreme horror companion repeat try murder dead man come lie say convict fierce energy s liar bear ll die liar look face ai n't write let turn eye defy effort scornful smile could collect nervous working mouth set expression look soldier look marsh sky certainly look speaker see pursue convict see villain see grovel wander eye s look try never look always work work dry lip turn eye restlessly last turn moment speaker word much look half-taunting glance bind hand point convict become frantically exasperate would rush interposition soldier n't tell say convict would murder could could see shake fear break lip curious white flake thin snow enough parley say sergeant light torch soldier carry basket gun knee open convict look first time see alight joe s brink ditch come move look eagerly look slightly move hand shake head wait see might try assure innocence express even comprehend intention give look understand pass moment look hour day could remember face more attentive soldier basket soon get light light three four torch take distribute dark now seem quite dark soon very dark depart spot four soldier stand ring fire twice air presently see torch kindle distance marsh opposite bank river right say sergeant march three cannon fire ahead sound seem burst ear expect board say sergeant convict know come n't straggle man close here two keep apart walk surround separate guard hold joe s hand now joe carry torch mr wopsle joe resolve see party reasonably good path now mostly edge river divergence here dike come miniature windmill muddy sluice-gate look could see light come torch carry drop great blotch fire track could see too lie smoking flaring could see else black darkness light warm air pitchy blaze two prisoner seem limp midst musket could fast lameness spend two three time halt rest hour travelling come rough wooden hut landing-place guard hut challenge sergeant answer hut smell tobacco whitewash bright fire lamp stand musket drum low wooden bedstead overgrown mangle machinery capable hold dozen soldier three four soldier lie great-coat much interested just lift head take sleepy stare lie again sergeant make kind report entry book convict call convict draft guard board first convict never look stand hut stand fire look thoughtfully put foot turn hob look thoughtfully pity recent adventure suddenly turn sergeant remark wish say respect escape may prevent person lay suspicion alonger can say return sergeant stand coolly look arm fold call say here ll opportunity enough say hear s know know pint separate matter man ca n't starve least ca n't take wittles willage church stand a'most marsh mean stole say sergeant ll tell blacksmith s halloa say sergeant stare joe halloa pip say joe stare broken wittles s dram liquor pie happen miss such article pie blacksmith ask sergeant confidentially wife very moment come n't know pip say convict turn eye joe moody manner least glance re blacksmith m sorry say ve eat pie god know re welcome mine return joe save remembrance mrs joe n't know would n't starve death poor miserable fellow-creatur would pip notice click man s throat again turn boat return guard ready follow landing-place make rough stake stone see put boat row crew convict seem surprised see interested see glad see sorry see speak word somebody boat growl dog give way signal dip oar light torch see black hulk lie little way mud shore wicked noah s ark crib bar moor massive rusty chain prison-ship seem young eye iron prisoner see boat see take side disappear end torch fling hiss water chapter vi state mind regard pilfering unexpectedly exonerate impel frank disclosure hope dreg good bottom recall feel tenderness conscience reference mrs joe fear find lift love joe perhaps good reason early day dear fellow let love inner self easily compose much mind particularly first see look file ought tell joe whole truth reason mistrust would think bad fear lose joe s confidence thenceforth sit chimney corner night stare drearily forever lose companion friend tie tongue morbidly represent joe know never could see fireside feel fair whisker think meditate joe know never could see glance casually yesterday s meat pudding come to-day s table think debate pantry joe know subsequent period joint domestic life remark beer flat thick conviction suspect tar would bring rush blood face word too cowardly know right too cowardly avoid know wrong intercourse world time imitate none many inhabitant act manner quite untaught genius make discovery line action sleepy prison-ship joe take again carry home must tiresome journey mr wopsle knock such very bad temper church throw open would probably excommunicate whole expedition begin joe lie capacity persist sit damp such insane extent coat take dry kitchen fire circumstantial evidence trouser would hang capital offence time stagger kitchen floor little drunkard newly set foot fast asleep wake heat light noise tongue come aid heavy thump shoulder restorative exclamation yah was such boy sister find joe tell convict s confession visitor suggest different way get pantry mr pumblechook make carefully survey premise first get roof forge get roof house let kitchen chimney rope make bed cut strip mr pumblechook very positive drive own chaise-cart everybody agree must mr wopsle indeed wildly cry feeble malice tired man theory coat unanimously set naught mention smoking hard stand kitchen fire draw damp calculate inspire confidence hear night sister clutch slumberous offence company s eyesight assist bed such strong hand seem fifty boot dangle edge stair state mind describe begin morning last long subject die cease mention save exceptional occasion chapter vii time stand churchyard read family tombstone just enough learn able spell construction even simple meaning very correct read wife complimentary reference father s exaltation good world deceased relation refer doubt form bad opinion member family notion theological position catechism bind accurate lively remembrance suppose declaration walk same day life lay obligation always village house particular direction never vary turn wheelwright s mill old enough apprentice joe could assume dignity mrs joe call pompeyed render pamper odd-boy forge neighbor happen want extra boy frighten bird pick stone such job favor employment order superior position might compromise thereby money-box keep kitchen mantel-shelf publicly make know earnings drop impression contribute eventually liquidation national debt know hope personal participation treasure mr wopsle s great-aunt keep evening school village say ridiculous old woman limited mean unlimited infirmity use sleep six seven evening society youth pay two penny week improve opportunity see rent small cottage mr wopsle room stair student use overhear read aloud most dignified terrific manner occasionally bump ceiling fiction mr wopsle examine scholar quarter occasion turn cuff stick hair give mark antony s oration body caesar always follow collins s ode passion wherein particularly venerate mr wopsle revenge throw blood-stained sword thunder take war-denouncing trumpet withering look late life fall society passion compare collins wopsle disadvantage gentleman mr wopsle s great-aunt keep educational institution keep same room little general shop idea stock price little greasy memorandum-book keep drawer serve catalogue price oracle biddy arrange shop transaction biddy mr wopsle s great-aunt s granddaughter confess quiet unequal work problem relation mr wopsle orphan too bring hand most noticeable think respect extremity hair always want brushing hand always want washing shoe always want mending pull heel description must receive week-day limitation sundays church elaborate much unassisted self more help biddy mr wopsle s great-aunt struggle alphabet bramble-bush get considerably worried scratch letter fall thief nine figure seem evening new disguise baffle recognition last begin purblind grope way read write cipher very small scale night sit chimney corner slate expend great effort production letter joe think must full year hunt marsh long time winter hard frost alphabet hearth foot reference contrive hour two print smear epistle mi deer jo ope u r kr wite ope shal son b habell teedge u jo shorl b glodd wen m prengtd u jo wot larx bleve inf xn pip indispensable necessity communicating joe letter inasmuch sit alone deliver write communication slate own hand joe receive miracle erudition say pip old chap cried joe open blue eye wide scholar n't say glance slate hold misgiving writing hilly here s j say joe equal anythink here s j pip j-o joe never hear joe read aloud great extent monosyllable observe church last sunday accidentally hold prayer-book upside seem suit convenience quite right wish embrace present occasion find teaching joe begin quite beginning say read rest jo rest pip say joe look slow search eye two three here s three js three os three j-o jo pip lean joe aid forefinger read whole letter astonishing say joe finish scholar spell gargery joe ask modest patronage n't spell say joe supposing ca n't suppose say joe tho m uncommon fond reading too joe on-common give say joe good book good newspaper sit afore good fire ask good lord continue rub knee little come j say here last j-o joe interesting reading derive joe s education steam infancy pursue subject inquire n't school joe little pip n't school joe little pip say joe take poker settle usual occupation thoughtful slowly rake fire low bar ll tell father pip give drink overtake drink hammer mother most onmerciful a'most hammering indeed xcepting hammer wigor equal wigor n't hammer anwil re listening understanding pip joe consequence mother run father several time mother d work d say joe d say now please god shall schooling child d put school father good hart could n't abear d come most tremenjous crowd make such row door house use obligate more give take home hammer see pip say joe pause meditative raking fire look drawback learning certainly poor joe mind pip say joe judicial touch two poker top bar render doo maintain equal justice betwixt man man father good hart n't see n't see n't say joe pursue somebody must keep pot biling pip pot wo n't bile n't know see say consequence father n't make objection work work present calling too would follow work tolerable hard assure pip time able keep kep purple leptic fit intention put tombstone whatsume'er failing part remember reader good heart joe recite couplet such manifest pride careful perspicuity ask make make say joe own self make moment strike horseshoe complete single blow never much surprise life could n't credit own ed tell truth hardly believe own ed say pip intention cut poetry cost money cut will small large mention bearer money could spare want mother poor elth quite break n't long following poor soul share peace come last joe s blue eye turn little watery rub first most uncongenial uncomfortable manner knob top poker lonesome say joe live here alone get acquaint sister now pip joe look firmly know agree sister fine figure woman could help look fire obvious state doubt family opinion world s opinion subject may pip sister joe tap top bar poker word follow a-fine-figure woman could think good say glad think joe return joe catch glad think pip little redness little matter bone here signify sagaciously observe n't signify signify certainly assented joe s re right old chap get acquaint sister talk bring hand very kind too folk say say folk joe pursue countenance expressive see very nasty indeed could aware small flabby mean dear d form most contemptible opinion exactly relish say never mind joe mind pip return tender simplicity offer sister keep company ask church such time willing ready come forge say bring poor little child god bless poor little child say sister s room forge break cry beg pardon hug joe neck drop poker hug say good friend n't pip n't cry old chap little interruption joe resume see pip here s light here now take hand learning pip tell awful dull most awful dull mrs joe must n't see too much re must may say sly sly ll tell pip take poker again doubt could proceed demonstration sister give government give government joe startle shadowy idea afraid must add hope joe divorce favor lord admiralty treasury give government say joe meantersay government oh n't partial scholar premise joe continue partickler would partial scholar fear might rise sort rebel n't see retort inquiry get joe stop stay bit know re say pip stay bit n't deny sister come mo-gul now again n't deny throw back-falls drop heavy such time sister ram-page pip joe sink voice whisper glance door candor compel fur admit buster joe pronounce word begin least twelve capital bs n't rise observation break pip joe say joe pass poker left hand might feel whisker hope take placid occupation sister s master-mind master-mind s ask hope bring stand joe ready definition expect completely stop argue circularly answer fixed look ai n't master-mind joe resume unfixed look get whisker last pip want say very serious old chap see much poor mother woman drudge slave break honest hart never get peace mortal day m dead afeerd wrong way s right woman d fur two wrong t'other way little ill-conwenienced wish get put pip wish war n't tickler old chap wish could take up-and-down-and-straight pip hope ll overlook shortcoming young believe date new admiration joe night equal quiet time sit look joe think new sensation feel conscious look joe heart say joe rise replenish fire here s dutch-clock work equal strike eight em s come home hope uncle pumblechook s mare may n't set forefoot piece ice mrs joe make occasional trip uncle pumblechook market-day assist buy such household stuff good require woman s judgment uncle pumblechook bachelor repose confidence domestic servant market-day mrs joe expedition joe make fire sweep hearth door listen chaise-cart dry cold night wind blow keenly frost white hard man would die to-night lie marsh think look star consider awful would man turn face freeze death see help pity glittering multitude here come mare say joe ring peal bell sound iron shoe hard road quite musical come much brisker trot usual get chair ready mrs joe s alighting stir fire might see bright window take final survey kitchen might place complete preparation drive wrap eye mrs joe soon land uncle pumblechook soon too cover mare cloth soon kitchen carry much cold air seem drive heat fire now say mrs joe unwrap haste excitement throw bonnet shoulder hang string boy ai n't grateful night never will look grateful boy possibly could wholly uninformed ought assume expression s hope say sister wo n't pompeyed fear ai n't line mum say mr pumblechook know good look joe make motion lip eyebrow joe look make motion lip eyebrow sister catch act draw hand nose usual conciliatory air such occasion look say sister snappish way stare house afire individual joe politely hint mention suppose say sister call miss havisham doubt even ll miss havisham town say joe miss havisham town return sister want boy play course s play say sister shake head encouragement extremely light sportive ll work hear miss havisham town everybody mile hear miss havisham town immensely rich grim lady live large dismal house barricade robber lead life seclusion sure say joe astounded wonder come know pip noodle cried sister say know individual joe again politely hint mention want play could n't ask uncle pumblechook know boy play n't just barely possible uncle pumblechook may tenant hers may sometimes wo n't say quarterly half-yearly would require too much sometimes pay rent could n't ask uncle pumblechook know boy play could n't uncle pumblechook always considerate thoughtful may think joseph tone deep reproach most callous nephew mention boy stand prancing here solemnly declare willing slave good again cried uncle pumblechook put prettily pointed good indeed now joseph know case joseph say sister still reproachful manner joe apologetically draw hand nose may think know case may consider joseph know uncle pumblechook sensible can tell boy s fortune may make miss havisham s offer take town to-night own chaise-cart keep to-night take own hand miss havisham s to-morrow morning lor-a-mussy cried sister cast bonnet sudden desperation here stand talk mere mooncalfs uncle pumblechook waiting mare catch cold door boy grime crock dirt hair head sole foot pounce eagle lamb face squeeze wooden bowl sink head put tap water-butt soap knead towel thump harrow rasp really quite may here remark suppose good acquaint living authority ridgy effect wedding-ring pass unsympathetically human countenance ablution complete put clean linen stiff character young penitent sackcloth truss tight fearfullest suit deliver mr pumblechook formally receive sheriff let speech know die make boy forever grateful friend especially bring hand good-bye joe god bless pip old chap never part feeling soapsuds could first see star chaise-cart twinkle throw light question earth play miss havisham s earth expect play chapter viii mr pumblechook s premise high street market town peppercorny farinaceous character premise cornchandler seedsman appear must very happy man indeed many little drawer shop wonder peep two low tier see tied-up brown paper packet flower-seeds bulb want fine day break jail bloom early morning arrival entertain speculation previous night send straight bed attic sloping roof low corner bedstead calculate tile foot eyebrow same early morning discover singular affinity seed corduroy mr pumblechook wear corduroy shopman somehow general air flavor corduroy much nature seed general air flavor seed much nature corduroy hardly know same opportunity serve notice mr pumblechook appear conduct business look street saddler appear transact business keep eye coachmaker appear get life put hand pocket contemplate baker turn fold arm stare grocer stand door yawn chemist watchmaker always pore little desk magnifying-glass eye always inspect group smock-frocks pore glass shop-window seem person high street trade engage attention mr pumblechook breakfast eight o'clock parlor shop shopman take mug tea hunch bread butter sack pea front premise consider mr pumblechook wretched company possess sister s idea mortifying penitential character ought impart diet give much crumb possible combination little butter put such quantity warm water milk would more candid leave milk altogether conversation consist arithmetic politely bidding good morning say pompously seven time nine boy able answer dodge way strange place empty stomach hungry swallow morsel begin run sum last breakfast seven four eight six two ten figure dispose much could get bite sup come sit ease guess eat bacon hot roll may allow expression gorging gormandize manner such reason very glad ten o'clock come start miss havisham s ease regard manner acquit lady s roof quarter hour come miss havisham s house old brick dismal great many iron bar window wall remain low rustily bar courtyard front bar wait ring bell come open wait gate peep even mr pumblechook say fourteen pretend hear see side house large brewery brewing none seem long long time window raise clear voice demand name conductor reply pumblechook voice return quite right window shut again young lady come court-yard key hand say mr pumblechook pip pip return young lady very pretty seem very proud come pip mr pumblechook come also stop gate oh say did wish see miss havisham miss havisham wish see return mr pumblechook discomfit say girl see n't say finally such undiscussible way mr pumblechook condition ruffled dignity could protest eye severely depart word reproachfully deliver boy let behavior here credit bring hand free apprehension would come propound gate sixteen n't young conductress lock gate courtyard paved clean grass grow crevice brewery building little lane communication wooden gate lane stand open brewery stand open high enclosing wall empty disused cold wind seem blow colder gate make shrill noise howl open side brewery noise wind rigging ship sea see look say could drink hurt strong beer s brew now boy think could miss say shy way try brew beer now would turn sour boy n't think look miss anybody mean try add s place will stand idle fall strong beer s enough cellar already drown manor house name house miss name boy more miss more name satis greek latin hebrew three enough enough house say s curious name miss reply mean more say mean give house could want else must easily satisfy day think n't loiter boy call boy often carelessness complimentary own age seem much old course girl beautiful self-possessed scornful one-and-twenty queen house side door great front entrance two chain first thing notice passage dark leave candle burn take more passage staircase still dark candle light last come door room say answer more shyness politeness miss return n't ridiculous boy scornfully walk bad take candle very uncomfortable afraid thing knock door knock tell enter enter find pretty large room light wax candle glimpse daylight see dressing-room suppose furniture much form use quite unknown prominent drape table gilded looking-glass make first sight fine lady s dressing-table make object soon fine lady sit can say arm-chair elbow rest table head lean hand sit strange lady see shall see dress rich material satin lace silk white shoe white long white veil dependent hair bridal flower hair hair white bright jewel sparkle neck hand jewel lie sparkle table dress less splendid dress wear half-packed trunk scatter quite finish dressing shoe table hand veil arrange watch chain put lace bosom lie trinket handkerchief glove flower prayer-book confusedly heap looking-glass first few moment see thing see more first moment might suppose see view ought white white long lose lustre fade yellow see bride bridal dress wither dress flower brightness leave brightness sunken eye see dress put rounded figure young woman figure now hang loose shrunk skin bone take see ghastly waxwork fair represent know impossible personage lie state take old marsh church see skeleton ash rich dress dig vault church pavement now waxwork skeleton seem dark eye move look cry could say lady table pip ma'am pip mr pumblechook s boy ma'am come play come let look come close stand avoid eye take note surround object detail see watch stop twenty minute nine clock room stop twenty minute nine look say miss havisham afraid woman never see sun bear regret state afraid tell enormous lie comprehend answer know touch here say lay hand left side ma'am make think young man touch heart broken utter word eager look strong emphasis weird smile kind boast keep hand little slowly take heavy tired say miss havisham want diversion man woman play think will concede most disputatious reader could hardly direct unfortunate boy wide world more difficult circumstance sometimes sick fancy sick fancy want see play impatient movement finger right hand play play play moment fear sister s work eye desperate idea start room assumed character mr pumblechook s chaise-cart feel unequal performance give stand look miss havisham suppose take dogged manner inasmuch say take good look sullen obstinate ma'am very sorry very sorry ca n't play just now complain shall get trouble sister would could s new here strange fine melancholy stop fear might say too much already say take look speak again turn eye look dress wear dressing-table finally looking-glass new mutter old strange familiar melancholy call estella still look reflection think still talk keep quiet call estella repeat flash look can call estella door stand dark mysterious passage unknown house bawl estella scornful young lady visible responsive feel dreadful liberty roar name bad play order answer last light come dark passage star miss havisham beckon come close take jewel table try effect fair young bosom pretty brown hair own day dear will use let see play card boy boy common laboring boy think overhear miss havisham answer seem unlikely can break heart play boy ask estella great disdain beggar neighbor miss beggar say miss havisham estella sit card begin understand room stop watch clock long time notice miss havisham put jewel exactly spot take estella deal card glance dressing-table again see shoe white now yellow never worn glance foot shoe absent see silk stock white now yellow trodden rag arrest standing still pale decayed object even withered bridal dress collapsed form could look grave-clothes long veil shroud sit corpse-like play card frillings trimming bridal dress look earthy paper know discovery occasionally make body bury ancient time fall powder moment distinctly see often think must look admission natural light day would strike dust call knave jack boy say estella disdain first game coarse hand thick boot never think ashamed hand begin consider very indifferent pair contempt strong become infectious catch win game deal misdeal natural know lie wait wrong denounce stupid clumsy laboring-boy say remark miss havisham look say many hard thing say think n't say stammer tell ear say miss havisham bend think very proud reply whisper else think very pretty else think very insulting look look supreme aversion else think home never see again pretty sure n't see again home now shall soon say miss havisham aloud play game save weird smile first feel sure miss havisham s face could smile drop watchful brood expression most likely thing become transfixed look could lift again chest drop stoop voice drop speak low dead lull altogether appearance drop body soul weight crushing blow play game end estella beggar throw card table win despise win shall here again say miss havisham let think begin remind to-day wednesday check former impatient movement finger right hand know day week know week year come again six day hear ma'am estella take let eat let roam look eat pip follow candle follow candle stand place find open side entrance fancy think must necessarily night-time rush daylight quite confound make feel candlelight strange room many hour wait here boy say estella disappear close door take opportunity alone courtyard look coarse hand common boot opinion accessory favorable never trouble trouble now vulgar appendage determine ask joe teach call picture-card jack ought call knave wish joe more genteelly bring too come bread meat little mug beer put mug stone yard give bread meat look insolently dog disgrace humiliated hurt spurn offended angry sorry can hit right name smart god know name tear start eye moment spring girl look quick delight cause give power keep look give contemptuous toss sense think make too sure wounded leave look place hide face get gate brewery-lane lean sleeve wall lean forehead cry cry kick wall take hard twist hair bitter feeling sharp smart name need counteraction sister s bring make sensitive little world child existence whosoever bring finely perceive finely feel injustice may small injustice child can expose child small world small rocking-horse stand many hand high accord scale big-boned irish hunter sustain babyhood perpetual conflict injustice know time could speak sister capricious violent coercion unjust cherish profound conviction bring hand give right bring jerk punishment disgrace fast vigil penitential performance nurse assurance commune much solitary unprotected way great part refer fact morally timid very sensitive get rid injured feeling time kick brewery wall twist hair smooth face sleeve come gate bread meat acceptable beer warm tingle soon spirit look sure deserted place pigeon-house brewery-yard blow crook pole high wind would make pigeon think sea pigeon rock pigeon dove-cot horse stable pig sty malt storehouse smell grain beer copper vat use scent brewery might evaporate last reek smoke by-yard wilderness empty cask certain sour remembrance good day linger too sour accept sample beer respect remember recluse most furthest end brewery rank garden old wall high could struggle hold long enough look see rank garden garden house overgrow tangled weed track green yellow path sometimes walk estella walk even seem everywhere yield temptation present cask begin walk see walking end yard cask hold pretty brown hair spread two hand never look pass view directly brewery mean large paved lofty place use make beer brewing utensil still first oppress gloom stand door look see pass extinguished fire ascend light iron stair gallery high overhead sky place moment strange thing happen fancy think strange thing think stranger thing long turn eye little dim look frosty light great wooden beam low nook building right hand see figure hang neck figure yellow white shoe foot hang could see fade trimming dress earthy paper face miss havisham s movement whole countenance try call terror see figure terror certain moment first run run terror great find figure less frosty light cheerful sky sight people pass bar court-yard gate revive influence rest bread meat beer would bring even aid might come soon see estella approach key let would fair reason look think see frighten would fair reason give triumphant glance pass rejoice hand coarse boot thick open gate stand hold pass look touch taunting hand n't cry n't want say cry blind cry again now laugh contemptuously push lock gate straight mr pumblechook s immensely relieved find home leave word shopman day want miss havisham s again set four-mile walk forge ponder see deeply revolving common laboring-boy hand coarse boot thick fall despicable habit call knave jack much more ignorant consider last night generally low-lived bad way chapter ix reach home sister very curious know miss havisham s ask number question soon find get heavily bump nape neck small face ignominiously shove kitchen wall answer question sufficient length dread understand hide breast young people extent use hide mine consider probable particular reason suspect monstrosity key many reservation feel convinced describe miss havisham s eye see understand feel convinced miss havisham too would understand perfectly incomprehensible entertain impression would coarse treacherous drag really say miss estella contemplation mrs joe consequently say little could face shove kitchen wall bad bully old pumblechook prey devour curiosity inform see hear come gape chaise-cart tea-time detail divulge mere sight torment fishy eye mouth open sandy hair inquisitively end waistcoat heave windy arithmetic make vicious reticence boy uncle pumblechook begin soon seat chair honor fire get town answer pretty sir sister shake fist pretty mr pumblechook repeat pretty answer tell mean pretty boy whitewash forehead harden brain state obstinacy perhaps anyhow whitewash wall forehead obstinacy adamantine reflect time answer discover new idea mean pretty sister exclamation impatience fly shadow defence joe busy forge mr pumblechook interpose n't lose temper leave lad ma'am leave lad mr pumblechook turn cut hair say first get thought order forty-three penny calculate consequence reply four hundred pound find answer could somewhere eightpence mr pumblechook put pence-table twelve penny make shilling forty penny make three fourpence triumphantly demand now much forty-three penny reply long interval reflection n't know aggravate doubt know mr pumblechook work head screw screw say forty-three penny seven sixpence three fardens instance say sister instantly box ear highly gratify see answer spoil joke bring dead stop boy miss havisham mr pumblechook begin again recover fold arm tight chest apply screw very tall dark tell uncle ask sister mr pumblechook wink assent infer never see miss havisham kind good say mr pumblechook conceitedly way begin hold own think mum sure uncle return mrs joe wish always know deal now boy today ask mr pumblechook sit answer black velvet coach mr pumblechook mrs joe stare might repeat black velvet coach say miss estella s niece think hand cake wine coach-window gold plate cake wine gold plate get coach eat mine tell was anybody else ask mr pumblechook four dog say large small immense say fight veal-cutlets silver basket mr pumblechook mrs joe stare again utter amazement perfectly frantic reckless witness torture would tell coach name gracious ask sister miss havisham s room stare again n't horse add saving clause moment reject four richly caparison courser wild thought harnessing can possible uncle ask mrs joe can boy mean ll tell mum say mr pumblechook opinion s sedan-chair s flighty know very flighty quite flighty enough pass day sedan-chair did see uncle ask mrs joe could return force admission never see life never clap eye goodness uncle speak n't know say mr pumblechook testily take door door stand ajar speak way n't say n't know mum howsever boy play play boy play flag say beg observe think amazement recall lie tell occasion flag echoed sister say estella wave blue flag wave red miss havisham wave sprinkle little gold star coach-window wave sword hurrah sword repeat sister get sword cupboard say see pistol jam pill daylight room light candle s true mum say mr pumblechook grave nod s state case much ve see stare obtrusive show artlessness countenance stare plait right leg trouser right hand ask more question undoubtedly betray even point mention balloon yard hazard statement invention divide phenomenon bear brewery much occupied discuss marvel already present consideration escape subject still hold joe come work cup tea sister more relief own mind gratification relate pretended experience now see joe open blue eye roll kitchen helpless amazement overtake penitence regard least regard two joe joe consider young monster sit debate result would come miss havisham s acquaintance favor doubt miss havisham would doubt relate form would take sister stand property mr pumblechook favor handsome premium bind apprentice genteel trade say corn seed trade instance joe fall deep disgrace offer bright suggestion might present dog fight veal-cutlets fool s head ca n't express good opinion say sister get work good mr pumblechook drive sister wash steal forge joe remain night say fire joe tell pip say joe draw shoeing-stool forge tell pip joe say take hold rolled-up shirt sleeve twist finger thumb remember miss havisham s remember say joe believe wonderful s terrible thing joe ai n't true tell pip cried joe fall great amazement n't mean say s s lie joe sure n't mean say pip black welwet co ch stand shake head least dog pip come pip say joe persuasively war n't weal-cutlets least dog joe dog say joe puppy come joe kind fix eye hopelessly joe joe contemplate dismay pip old chap wo n't old fellow say expect s terrible joe ai n't terrible cried joe awful possess n't know possess joe reply let shirt sleeve sit ash foot hang head wish n't teach call knave card jack wish boot n't thick hand coarse tell joe feel very miserable n't able explain mrs joe pumblechook rude beautiful young lady miss havisham s dreadfully proud say common know common wish common lie come somehow n't know case metaphysics least difficult joe deal joe take case altogether region metaphysics mean vanquish s thing may sure pip say joe rumination namely lie lie howsever come n't ought come come father lie work same n't tell more em pip ai n't way get common old chap common n't make clear oncommon thing re oncommon small likewise re oncommon scholar ignorant backward joe see letter write last night write print even ve see letter gentlefolk ll swear n't write print say joe learn joe think much s pip say joe n't must common scholar afore can oncommon hope king throne crown ed ca n't sit write act parliament print begin unpromoted prince alphabet add joe shake head full meaning begin too work way z know ca n't say ve exactly hope piece wisdom encourage common calling earnings pursue joe reflectively might n't good continue keep company common play oncommon remind hope flag perhaps joe m sorry n't flag pip might might n't thing ca n't look now put sister rampage s thing think intentional lookee here pip say true friend true friend say ca n't get oncommon straight ll never get crook n't tell more em pip live die happy angry joe old chap bearing mind meantersay stunning outdacious sort allude border weal-cutlets dog-fighting sincere well-wisher would adwise pip being drop meditation stairs bed s old chap n't never more get little room say prayer forget joe s recommendation young mind disturbed unthankful state think long lay common estella would consider joe mere blacksmith thick boot coarse hand think joe sister sit kitchen come bed kitchen miss havisham estella never sit kitchen level such common doings fall asleep recall use miss havisham s week month hour quite old subject remembrance arise day memorable day make great change same life imagine select day strike think different course would pause read think moment long chain iron gold thorn flower would never bind formation first link memorable day chapter x felicitous idea occur morning two later wake good step could take make uncommon get biddy know pursuance luminous conception mention biddy mr wopsle s great-aunt s night particular reason wish get life feel very much oblige would impart learning biddy most obliging girl immediately say would indeed begin carry promise five minute educational scheme course establish mr wopsle s great-aunt may resolve follow synopsis pupil eat apple put straw s mr wopsle s great-aunt collect energy make indiscriminate totter birch-rod receive charge mark derision pupil form line buzzingly pass ragged book hand hand book alphabet figure table little spelling say soon volume begin circulate mr wopsle s great-aunt fall state coma arise sleep rheumatic paroxysm pupil enter competitive examination subject boot view ascertain could tread hard toe mental exercise last biddy make rush distribute three defaced bible shape unskilfully cut chump end more illegibly print good curiosity literature meet speckle ironmould various specimen insect world smash leaf part course usually lighten several single combat biddy refractory student fight biddy give number page read aloud could could n't frightful chorus biddy lead high shrill monotonous voice none least notion reverence read horrible din last certain time mechanically awake mr wopsle s great-aunt stagger boy fortuitously pull ear understand terminate course evening emerge air shriek intellectual victory fair remark prohibition pupil s entertain slate even ink easy pursue branch study winter season account little general shop class holden also mr wopsle s great-aunt s sitting-room bedchamber faintly illuminate agency low-spirited dip-candle snuffer appear would take time become uncommon circumstance resolve try very evening biddy enter special agreement impart information little catalogue price head moist sugar lend copy home large old english d imitate head newspaper suppose tell design buckle course public-house village course joe sometimes smoke pipe receive strict order sister call three jolly bargeman evening way school bring home peril three jolly bargeman direct step bar jolly bargemen alarmingly long chalk score wall side door seem never pay could remember grow more quantity chalk country perhaps people neglect opportunity turn account saturday night find landlord look grimly record business joe merely wish good evening pass common room end passage bright large kitchen fire joe smoke pipe company mr wopsle stranger joe greet usual halloa pip old chap moment say stranger turn head look secret-looking man never see head side eye shut take aim invisible gun pipe mouth take slowly blow smoke look hard time nod nod nod again make room settle might sit use sit joe enter place resort say thank sir fall space joe make opposite settle strange man glance joe see attention engage nod again take seat rub leg very odd way strike say say strange man turn joe blacksmith say know say joe ll drink mr n't mention name bye joe mention now strange man call ll drink mr gargery expense top say joe tell truth ai n't much habit drinking anybody s expense own habit return stranger saturday night too come put name mr gargery would n't wish stiff company say joe rum rum repeat stranger will gentleman originate sentiment rum say mr wopsle three rum cry stranger call landlord glass gentleman observe joe way introduce mr wopsle gentleman would hear give clerk church aha say stranger quickly cock eye lonely church right marsh grave s say joe stranger comfortable kind grunt pipe put leg settle wear flap broad-brimmed traveller s hat handkerchief tie head manner cap show hair look fire think see cunning expression follow half-laugh come face acquaint country gentleman seem solitary country river most marsh solitary say joe doubt doubt find gypsy now tramp vagrant sort say joe none runaway convict now n't find easy mr wopsle mr wopsle majestic remembrance old discomfiture assent warmly seems such ask stranger return joe want take understand looker mr wopsle pip did n't pip joe stranger look again still cock eye expressly take aim invisible gun say s likely young parcel bone call pip say joe christen pip christen pip surname pip say joe s kind family name give infant call son say joe meditatively course could anywise necessary consider way jolly bargemen seem consider deeply discuss pipe ai n't nevvy say strange man say joe same appearance profound cogitation deceive nevvy blue blazes ask stranger appear inquiry unnecessary strength mr wopsle strike know relationship professional occasion bear mind female relation man might marry expound tie joe hand mr wopsle finish most terrifically snarl passage richard third seem think quite enough account add poet say here may remark mr wopsle refer consider necessary part such reference rumple hair poke eye can conceive everybody standing visit house always put same inflammatory process similar circumstance call mind early youth subject remark social family circle large-handed person take such ophthalmic step patronize strange man look nobody look determine shot last bring say offer blue blazes observation glass rum water bring make shot most extraordinary shot verbal remark proceeding dumb-show pointedly address stir rum water pointedly taste rum water pointedly stir taste spoon bring file nobody see file wipe file put breast-pocket know joe s file know know convict moment see instrument sit gaze spell-bound now recline settle take very little notice talk principally turnip delicious sense cleaning-up make quiet pause life afresh village saturday night stimulate joe dare stay hour longer saturday time half-hour rum water run joe get take hand stop moment mr gargery say strange man think ve get bright new shill somewhere pocket boy shall look handful small change fold crumpled paper give say mind own thank stare bound good manner hold tight joe give joe good-night give mr wopsle good-night give look aim eye look shut wonder may eye hide way home humor talk talk must side mr wopsle part door jolly bargemen joe way home mouth wide open rinse rum much air possible manner stupefy turn old misdeed old acquaintance could think else sister very bad temper present kitchen joe encourage unusual circumstance tell bright shilling bad un ll bind say mrs joe triumphantly would n't give boy let s look take paper prove good s say mrs joe throw shilling catch paper two one-pound note less two fat swelter one-pound note seem term warmest intimacy cattle-markets county joe catch hat again run jolly bargemen restore owner sit usual stool look vacantly sister feel pretty sure man would presently joe come say man joe leave word three jolly bargeman concern note sister seal piece paper put dry rose-leaves ornamental teapot top press state parlor remain nightmare many many night day sadly break sleep get bed thinking strange man take aim invisible gun guiltily coarse common thing secret term conspiracy convict feature low career previously forget haunt file too dread possess least expect file would reappear coax sleep thinking miss havisham s wednesday sleep see file come door see hold scream awake chapter xi appointed time return miss havisham s hesitating ring gate bring estella lock admit again precede dark passage candle stand take notice candle hand look shoulder superciliously say come way to-day take quite part house passage long seem pervade whole square basement manor house traverse side square end stop put candle open door here daylight reappear find small paved courtyard opposite side form detached dwelling-house look belong manager head clerk extinct brewery clock wall house clock miss havisham s room miss havisham s watch stop twenty minute nine door stand open gloomy room low ceiling ground-floor company room estella say join stand boy want window cross stand very uncomfortable state mind look open ground look most miserable corner neglect garden rank ruin cabbage-stalks box-tree clip long pudding new growth top shape different color part pudding stick saucepan get burnt homely thought contemplate box-tree light snow overnight lie nowhere else knowledge quite melted cold shadow bit garden wind catch little eddy throw window pelt come divine come stop conversation room occupant look could see room shining fire window-glass stiffen joint consciousness close inspection three lady room gentleman stand window five minute somehow convey toady humbug pretend know toady humbug admission know would make toady humbug listless dreary air wait somebody s pleasure most talkative lady speak quite rigidly repress yawn lady name camilla very much remind sister difference old find catch sight blunter cast feature indeed know good begin think mercy feature very blank high dead wall face poor dear soul say lady abruptness manner quite sister s nobody s enemy own would much more commendable somebody else s enemy say gentleman more natural cousin raymond observe lady love neighbor sarah pocket return cousin raymond man own neighbor miss pocket laugh camilla laugh say check yawn idea think seem think good idea too lady speak say gravely emphatically very true poor soul camilla presently know look mean time very strange would believe tom s wife die actually could induced see importance child s deep trimming mourning good lord say camilla can signify long poor bereave little thing black matthew idea good point good point say cousin raymond heaven forbid deny good point never never will sense propriety know oblige say camilla oblige firm say will credit family tell deep trimming family disgrace cry breakfast dinner injure digestion last fling violent way say d thank goodness will always consolation know instantly pour rain buy thing pay ask estella s question dear child pay return camilla buy shall often think peace wake night ringing distant bell combine echoing cry call passage come interrupt conversation cause estella say now boy turning look utmost contempt hear sarah pocket say sure camilla add indignation such fancy i-de-a candle dark passage estella stop sudden face say taunting manner face quite close mine miss answer fall check stand look course stand look pretty think very pretty insult much last time say much fire ask last question slap face such force answer now say little coarse monster think now shall tell tell stair say s n't cry again little wretch ll never cry again say suppose false declaration make inwardly cry know know pain cost way stair episode meet gentleman grope way here ask gentleman stop look boy say estella burly man exceedingly dark complexion exceedingly large head corresponding large hand take chin large hand turn face look light candle prematurely bald top head bushy black eyebrow would n't lie stand bristling eye set very deep head disagreeably sharp suspicious large watch-chain strong black dot beard whisker would let could foresight would happen opportunity observe boy neighborhood say sir say come here miss havisham send sir explain behave pretty large experience boy re bad set fellow now mind say bite side great forefinger frown behave word release glad hand smelt scented soap way stair wonder could doctor think could n't doctor would quieter more persuasive manner much time consider subject soon miss havisham s room else just leave estella leave standing door stand miss havisham cast eye dressing-table say startle surprise day wear ma'am to-day impatient movement finger n't want know ready play oblige answer confusion n't think ma'am card again demand search look ma'am could want house strike old grave boy say miss havisham impatiently unwilling play willing work could answer inquiry good heart able find question say quite willing opposite room say point door withered hand wait come cross staircase landing enter room indicate room too daylight completely exclude airless smell oppressive fire lately kindle damp old-fashioned grate more disposed burn reluctant smoke hang room seem cold clear air own marsh mist certain wintry branch candle high chimney-piece faintly light chamber would more expressive say faintly trouble darkness spacious dare say handsome discernible thing cover dust mould drop piece most prominent object long table tablecloth spread feast preparation house clock stop epergne centre-piece kind middle cloth heavily overhang cobweb form quite undistinguishable look yellow expanse remember seeming grow black fungus see speckle-legged spider blotchy body run home run circumstance great public importance just transpire spider community hear mouse too rattle panel same occurrence important interest black beetle take notice agitation grope hearth ponderous elderly way short-sighted hard hearing term crawl thing fascinate attention watch distance miss havisham lay hand shoulder hand crutch-headed stick lean look witch place say point long table stick will lay dead shall come look here vague misgiving might get table die complete realization ghastly waxwork fair shrink touch think ask again point stick cobweb ca n't guess ma'am s great cake bride-cake mine look room glaring manner say lean hand twitch shoulder come come come walk walk make work walk miss havisham room accordingly start lean shoulder pace might imitation found first impulse roof mr pumblechook s chaise-cart physically strong little time say slower still impatient fitful speed twitch hand shoulder work mouth lead believe fast thought fast say call estella landing roar name previous occasion light appear return miss havisham start again room estella come spectator proceeding feel sufficiently discontent bring three lady gentleman see n't know politeness would stop miss havisham twitch shoulder post shame-faced consciousness part would think dear miss havisham say miss sarah pocket look return miss havisham yellow skin bone camilla brighten miss pocket meet rebuff murmur plaintively contemplate miss havisham poor dear soul certainly expect look poor thing idea say miss havisham camilla close camilla would stop matter course miss havisham would n't stop sweep feel highly obnoxious camilla thank miss havisham return can expect s matter ask miss havisham exceed sharpness worth mentioning reply camilla n't wish make display feeling habitually think more night quite equal n't think retort miss havisham very easily say remark camilla amiably repress sob hitch come upper lip tear overflow raymond witness ginger sal volatile oblige take night raymond witness nervous jerking leg choking nervous jerking new think anxiety love could less affectionate sensitive good digestion iron set nerve sure wish could thinking night idea here burst tear raymond refer understand gentleman present understand mr camilla come rescue point say consolatory complimentary voice camilla dear know family feeling gradually undermine extent make leg short aware observe grave lady voice hear think person make great claim person dear miss sarah pocket now see little dry brown corrugated old woman small face might make walnut-shells large mouth cat s whisker support position say indeed dear hem thinking easy enough say grave lady easy know assented miss sarah pocket oh cried camilla fermenting feeling appear rise leg bosom s very true s weakness affectionate ca n't help doubt health would much still would n't change disposition could s cause much suffering s consolation know posses wake night here burst feeling miss havisham never stop time keep room now brush skirt visitor now give whole length dismal chamber s matthew say camilla never mix natural tie never come here see miss havisham take sofa staylace cut lain hour insensible head side hair foot n't know much high head love say mr camilla state hour hour account matthew s strange inexplicable conduct nobody thank really must say think interpose grave lady see dear add miss sarah pocket blandly vicious personage question put expect thank love expect thanks sort resume camilla remain state hour hour raymond witness extent choke total inefficacy ginger hear piano-forte tuner s street poor mistake child even suppose pigeon coo distance now tell here camilla put hand throat begin quite chemical formation new combination same matthew mention miss havisham stop stand look speaker change great influence bring camilla s chemistry sudden end matthew will come see last say miss havisham sternly lay table will place strike table stick head will husband s sarah pocket s georgiana s now know take station come feast now mention name strike table stick new place now say walk walk again suppose s exclaim camilla comply depart s see object s love duty even short time shall think melancholy satisfaction wake night wish matthew could comfort set defiance determine make display feeling s very hard tell want feast s relation giant tell bare idea mr camilla interpose mrs camilla lay hand heaving bosom lady assume unnatural fortitude manner suppose expressive intention drop choke view kiss hand miss havisham escort forth sarah pocket georgiana contend remain last sarah too know outdone ambled georgiana artful slipperiness latter oblige take precedence sarah pocket make separate effect depart bless miss havisham dear smile forgive pity walnut-shell countenance weakness rest estella light miss havisham still walk hand shoulder more more slowly last stop fire say mutter look second birthday pip wish many happy return lift stick n't suffer speak n't suffer here just now speak come here day dare refer course make further effort refer day year long bear heap decay stab crutched stick pile cobweb table touch bring here wear mouse gnaw sharp tooth tooth mouse gnaw hold head stick heart stand look table white dress yellow withered white cloth yellow withered state crumble touch ruin complete say ghastly look lie dead bride s dress bride s table shall will finish curse much day stand look table stand look own figure lie remain quiet estella return too remain quiet seem continue thus long time heavy air room heavy darkness brood remoter corner even alarm fancy estella might presently begin decay length come distraught state degree instant miss havisham say let see two play card begin return room sit beggar again miss havisham watch time direct attention estella s beauty make notice more try jewel estella s breast hair estella part likewise treat condescend speak play half-dozen game day appoint return take yard feed former dog-like manner too again leave wander much purpose gate garden wall scramble peep last occasion last occasion open shut enough see gate see now stand open know estella let visitor return key hand stroll garden stroll quite wilderness old melon-frames cucumber-frames seem decline produce spontaneous growth weak attempt piece old hat boot now weedy offshoot likeness battered saucepan exhaust garden greenhouse fallen-down grape-vine bottle find dismal corner look window never question moment house now empty look window find great surprise exchange broad stare pale young gentleman red eyelid light hair pale young gentleman quickly disappear reappear book find stare now see inky halloa say young fellow halloa general observation usually observe answer say halloa politely omit young fellow let say miss estella give leave prowl miss estella come fight say pale young gentleman could follow often ask question else could manner final astonished follow lead spell stop minute say wheel many pace ought give reason fighting too most irritating manner instantly slap hand daintily fling leg pull hair slap hand again dip head butt stomach bull-like proceeding last mention unquestionably regard light liberty particularly disagreeable just bread meat hit hit again say aha would begin dance backwards forward manner quite unparalleled limited experience law game say here skip left leg right regular rule here skip right leg left come ground preliminary here dodge backwards forward sort thing look helplessly secretly afraid see dexterous feel morally physically convince light head hair could business pit stomach right consider irrelevant obtrude attention follow word retired nook garden form junction two wall screen rubbish ask satisfy ground reply beg leave absent moment quickly return bottle water sponge dip vinegar available say place wall fall pull jacket waistcoat shirt too manner light-hearted business-like bloodthirsty look very healthy pimple face break mouth dreadful preparation quite appal judge own age much taller way spin full appearance rest young gentleman gray suit denude battle elbow knee wrist heel considerably advance rest development heart fail see square demonstration mechanical nicety eye anatomy minutely choose bone never surprised life let first blow see lie look bloody nose face exceedingly fore-shortened foot directly sponge great show dexterity begin square again second great surprise life see again look black eye spirit inspire great respect seem strength never hit hard always knock would again moment sponge drink water-bottle great satisfaction second accord form come air show make believe really last get heavily bruise sorry record more hit hard hit come again again again last get bad fall head wall even crisis affair get turn confusedly few time know finally knee sponge throw same time pant mean win seem brave innocent propose contest feel gloomy satisfaction victory indeed hope regard dress specie savage young wolf wild beast get dress darkly wipe sanguinary face interval say can help say thankee say good afternoon say same get courtyard find estella wait key ask keep waiting bright flush face happen delight straight gate too step passage beckon come here may kiss kiss cheek turn think would great deal kiss cheek feel kiss give coarse common boy piece money might worth birthday visitor card fight stay last long home light spit sand point marsh gleam black night-sky joe s furnace fling path fire road chapter xii mind grow very uneasy subject pale young gentleman more think fight recall pale young gentleman various stage puffy incrimsoned countenance more certain appear would feel pale young gentleman s blood head law would avenge definite idea penalty incur clear village boy could stalk country ravage house gentlefolk pitch studious youth england lay open severe punishment day even keep close home look kitchen door great caution trepidation errand officer county jail pounce pale young gentleman s nose stain trouser try wash evidence guilt dead night cut knuckle pale young gentleman s tooth twist imagination thousand tangle devise incredible way accounting damnatory circumstance hale judge day come return scene deed violence terror reach height myrmidon justice specially send london would lie ambush gate miss havisham prefer take personal vengeance outrage house might rise grave-clothes hers draw pistol shoot dead suborn boy numerous band mercenary might engage fall brewery cuff more high testimony confidence spirit pale young gentleman never imagine accessory retaliation always come mind act injudicious relative goad state visage indignant sympathy family feature miss havisham s must behold come late struggle allude way pale young gentleman discover premise find same gate open explore garden even look window detached house view suddenly stop close shutter lifeless corner combat take place could detect evidence young gentleman s existence trace gore spot cover garden-mould eye man broad landing miss havisham s own room room long table lay see garden-chair light chair wheel push place last visit enter same day regular occupation push miss havisham chair tired walk hand shoulder own room landing room again would make journey sometimes would last long three hour stretch insensibly fall general mention journey numerous settle return alternate day noon purpose now sum period least eight ten month begin more use miss havisham talk more ask such question learn tell apprentice joe believe enlarge know want know hope might offer help desirable end contrary seem prefer ignorant give money daily dinner stipulate pay service estella always always let never tell might kiss again sometimes would coldly tolerate sometimes would condescend sometimes would quite familiar sometimes would tell energetically hate miss havisham would often ask whisper alone grow pretty pretty pip say indeed would seem enjoy greedily also play card miss havisham would look miserly relish estella s mood sometimes mood many contradictory puzzle say miss havisham would embrace lavish fondness murmur ear sound break heart pride hope break heart mercy song joe use hum fragment forge burden old clem very ceremonious way render homage patron saint believe old clem stand relation smith song imitate measure beating iron mere lyrical excuse introduction old clem s respect name thus hammer boy old clem thump sound old clem beat beat old clem clink stout old clem blow fire blow fire old clem roaring dryer soar high old clem day soon appearance chair miss havisham suddenly say impatient movement finger sing surprise croon ditty push floor happen catch fancy take low brooding voice sing sleep become customary move estella would often join whole strain subdue even three make less noise grim old house light breath wind could become surroundings could character fail influence wonder thought daze eye come natural light misty yellow room perhaps might tell joe pale young gentleman previously betray enormous invention confess circumstance feel joe could hardly fail discern pale young gentleman appropriate passenger put black velvet coach say shrink miss havisham estella discuss come beginning grow much more potent time repose complete confidence biddy tell poor biddy come natural biddy deep concern tell know think know now meanwhile council kitchen home fraught insupportable aggravation exasperated spirit ass pumblechook use often come night purpose discuss prospect sister really believe hour less penitence ought feel hand could take linchpin chaise-cart would miserable man man confine stolidity mind could discuss prospect operate would drag stool usually collar quiet corner put fire cook would begin say now mum here boy here boy bring hand hold head boy forever grateful now mum respections boy would rumple hair wrong way early remembrance already hint soul deny right fellow-creature would hold sleeve spectacle imbecility equal sister would pair such nonsensical speculation miss havisham would use want quite painfully burst spiteful tear fly pumblechook pummel dialogue sister speak morally wrench tooth reference pumblechook self-constituted patron would sit supervise depreciatory eye architect fortune think engage very unremunerative job discussion joe bear part often talk progress reason mrs joe s perceiving favorable take forge fully old enough now apprentice joe joe sit poker knee thoughtfully rake ash low bar sister would distinctly construe innocent action opposition part would diva take poker hand shake put most irritating end debate moment lead sister would stop yawn catch sight incidentally would swoop come s enough get bed ve give trouble enough night hope besought favor bother life way long time seem likely continue way long time day miss havisham stop short walk lean shoulder say displeasure grow tall pip think hint medium meditative look might occasion circumstance control say more time presently stop look again presently again look frowning moody day attendance usual exercise land dressing-table stay movement impatient finger tell name again blacksmith joe gargery ma'am mean master apprentice miss havisham apprentice would gargery come here bring indenture think signify doubt would take honor ask let come particular time miss havisham know time let come soon come get home night deliver message joe sister rampage more alarming degree previous period ask joe suppose door-mat foot dare use company graciously think fit exhaust torrent such inquiry throw candlestick joe burst loud sobbing get dustpan always very bad sign put coarse apron begin clean terrible extent satisfy dry cleaning take pail scrubbing-brush clean house home stand shiver back-yard ten o'clock night venture creep again ask joe n't marry negress slave joe offer answer poor fellow stand feel whisker look dejectedly think really might speculation chapter xiii trial feeling day see joe array sunday clothes accompany miss havisham s think court-suit necessary occasion tell look working-dress know make dreadfully uncomfortable entirely account pull shirt-collar very high make hair crown head stand tuft feather breakfast-time sister declare intention town leave uncle pumblechook s call fine lady way put case joe appear incline augur bad forge shut day joe inscribe chalk door custom very rare occasion work monosyllable hout accompany sketch arrow suppose fly direction take walk town sister lead way very large beaver bonnet carry basket great seal england plaited straw pair patten spare shawl umbrella fine bright day quite clear article carry penitentially ostentatiously think display article property much cleopatra sovereign lady rampage might exhibit wealth pageant procession come pumblechook s sister bounce leave noon joe hold straight miss havisham s house estella open gate usual moment appear joe take hat stand weigh brim hand urgent reason mind particular quarter ounce estella take notice lead way know follow joe come last look joe long passage still weigh hat great care come long stride tip toe estella tell take joe coat-cuff conduct miss havisham s presence seat dressing-table look immediately oh say joe husband sister boy could hardly imagine dear old joe look extraordinary bird standing speechless tuft feather ruffle mouth open want worm husband repeat miss havisham sister boy very aggravating interview joe persist address miss havisham meantersay pip joe now observe manner expressive forcible argumentation strict confidence great politeness hup marry sister time might call anyways incline single man say miss havisham rear boy intention take apprentice mr gargery know pip reply joe friend look for'ard betwixt calc'lated lead lark pip make objection business such open black sut such-like would attend n't see ha boy say miss havisham make objection trade beknown pip return joe strengthen former mixture argumentation confidence politeness wish own hart see idea suddenly break would adapt epitaph occasion say n't objection part pip great wish hart quite vain endeavor make sensible ought speak miss havisham more make face gesture more confidential argumentative polite persist bring indenture ask miss havisham pip know reply joe little unreasonable see put em know here take give miss havisham afraid ashamed dear good fellow know ashamed see estella stand miss havisham s chair eye laugh mischievously take indenture hand give miss havisham expect say miss havisham look premium boy joe remonstrate make reply n't answer pip return joe cut short hurt meantersay question require answer betwixt know answer full know pip say miss havisham glance understand really good think possible see take little bag table pip earn premium here say here five-and-twenty guinea bag give master pip absolutely mind wonder awaken strange figure strange room joe even pass persist address wery liberal part pip say joe such received grateful welcome never look nowhere now old chap say joe convey sensation first burning freeze feel familiar expression apply miss havisham now old chap may duty may duty liberal present have-conweyed satisfaction mind-of never here joe show feel fall frightful difficulty triumphantly rescue word word such convincing sound say twice good pip say miss havisham let estella come again miss havisham ask gargery master now gargery word thus call door hear say joe distinct emphatic voice boy good boy here reward course honest man will expect more joe get room never able determine know get steadily proceed stair come deaf remonstrance lay hold minute gate lock estella stand daylight alone again joe wall say astonishing remain long say astonish interval often begin think sense never come length prolong remark pip assure as-ton-ishing degree become conversational able walk reason think joe s intellect brighten encounter pass way pumblechook s invent subtle deep design reason find take place mr pumblechook s parlor present sister sit conference detest seedsman cried sister address s happen wonder condescend come such poor society sure miss havisham say joe fixed look effort remembrance make wery partick'ler give compliment respect pip compliment say own belief answer joe compliment mrs j gargery much good ll observed sister gratify too wishing pursue joe fixed look effort remembrance state miss havisham s elth sitch would allow pip pleasure add lady company say joe draw long breath cried sister mollify glance mr pumblechook might politeness send message first s late never give young rantipole here giv say joe mrs joe break joe giv say joe giv friend friend explanation mean hand sister mrs j gargery word mrs j gargery may n't know d add joe appearance reflection joe jorge sister look pumblechook smooth elbow wooden arm-chair nod fire know much get ask sister laugh positively laugh would present company say ten pound demand joe d say return sister curtly pretty too much pretty s more say joe fearful impostor pumblechook immediately nodded say rub arm chair s more mum n't mean say begin sister mum say pumblechook wait bit joseph good would present company say proceed joe twenty pound handsome would word return sister say joe s more twenty pound abject hypocrite pumblechook nod again say patronizing laugh s more mum good again follow joseph make end say joe delightedly hand bag sister s five-and-twenty pound s five-and-twenty pound mum echo base swindler pumblechook rise shake hand s more merit say opinion ask wish joy money villain stop here case would sufficiently awful blacken guilt proceed take custody right patronage leave former criminality now see joseph wife say pumblechook take arm elbow always right ve begin boy must bind hand s way bound hand goodness know uncle pumblechook say sister grasp money re deeply beholden never mind mum return diabolical cornchandler pleasure s pleasure world boy know must bind say d see tell truth justice sit town hall hand bind apprentice joe magisterial presence say push pumblechook exactly moment pick pocket fire rick indeed general impression court take red-handed pumblechook shove crowd hear people say s s young un too look bad n't person mild benevolent aspect even give tract ornament woodcut malevolent young man fit perfect sausage-shop fetter entitle read cell hall queer place think high pew church people hang pew look mighty justice powdered head lean chair folded arm take snuff sleep write read newspaper shining black portrait wall unartistic eye regard composition hardbake sticking-plaster here corner indenture duly sign attest bind mr pumblechook hold look way scaffold little preliminary dispose come again get rid boy put great spirit expectation see publicly torture much disappointed find friend merely rally pumblechook s sister become excite twenty-five guinea would serve must dinner windfall blue boar pumblechook must chaise-cart bring hubbles mr wopsle agree most melancholy day pass inscrutably appear stand reason mind whole company excrescence entertainment make bad ask time time short else n't enjoy could possibly say enjoy n't grow own way make most swindling pumblechook exalt beneficent contriver whole occasion actually take top table address subject bind fiendishly congratulate liable imprisonment play card drink strong liquor keep late hour bad company indulged vagary form indenture appear contemplate inevitable place stand chair illustrate remark remembrance great festival would n't let sleep see drop wake tell enjoy late evening mr wopsle give collins s ode throw bloodstained sword thunder such effect waiter come say commercial send compliment n't tumbler arm excellent spirit road home sing lady fair mr wopsle take bass assert tremendously strong voice reply inquisitive bore lead piece music most impertinent manner want know everybody s private affair man white lock flow whole weak pilgrim finally remember get little bedroom truly wretched strong conviction never joe s trade now chapter xiv most miserable thing feel ashamed home may black ingratitude thing punishment may retributive deserve miserable thing can testify home never very pleasant place sister s temper joe sanctify believe believe good parlor most elegant saloon believe front door mysterious portal temple state solemn opening attend sacrifice roast fowl believe kitchen chaste magnificent apartment believe forge glowing road manhood independence single year change now coarse common would miss havisham estella see account much ungracious condition mind may own fault much miss havisham s much sister s now moment change make thing ill excusably inexcusably seem last roll shirt-sleeve forge joe s prentice distinguish happy now reality hold feel dusty dust small-coal weight daily remembrance anvil feather occasion late life suppose most life feel time thick curtain fall interest romance shut save dull endurance more never curtain drop heavy blank way life lie stretch straight newly enter road apprenticeship joe remember late period time use stand churchyard sunday evening night fall compare own perspective windy marsh view make likeness think flat low come unknown way dark mist sea quite deject first working-day apprenticeship after-time glad know never breathe murmur joe indenture last thing glad know connection include proceed add merit proceed add joe s faithful joe faithful never run soldier sailor strong sense virtue industry joe strong sense virtue industry work tolerable zeal grain possible know influence amiable honest-hearted duty-doing man fly world very possible know touch s self know right good intermix apprenticeship come plain content joe restlessly aspire discontent want can say can say never know dread unlucky hour grimiest common lift eye see estella look wooden window forge haunt fear would sooner later find black face hand coarse part work would exult despise often dark pull bellow joe sing old clem thought use sing miss havisham s would seem show estella s face fire pretty hair fluttering wind eye scorn often such time would look panel black night wall wooden window would fancy see just draw face would believe come last supper place meal would more homely look would feel more ashamed home own ungracious breast chapter xv get too big mr wopsle s great-aunt s room education preposterous female terminate biddy impart know little catalogue price comic song buy half-penny coherent part latter piece literature opening line lunnon town sir too rul loo rul too rul loo rul n't very brown sir too rul loo rul too rul loo rul still desire wise get composition heart utmost gravity recollect question merit think still amount too rul somewhat excess poetry hunger information make proposal mr wopsle bestow intellectual crumb kindly comply turn want dramatic lay-figure contradict embrace weep bullied clutch stab knock variety way soon decline course instruction mr wopsle poetic fury severely maul acquire try impart joe statement sound can conscience let pass unexplained want make joe less ignorant common might worthy society less open estella s reproach old battery marsh place study broken slate short piece slate-pencil educational implement joe always add pipe tobacco never know joe remember sunday acquire tuition piece information would smoke pipe battery more sagacious air anywhere else even learn air consider advance immensely dear fellow hope pleasant quiet sail river pass earthwork sometimes tide low look belong sunken ship still sail bottom water watch vessel stand sea white sail spread somehow think miss havisham estella light strike aslant afar cloud sail green hillside water-line just same miss havisham estella strange house strange life appear picturesque sunday joe greatly enjoy pipe plume most awful dull give day lie earthwork time chin hand descry trace miss havisham estella prospect sky water last resolve mention thought concern much head joe say n't think ought make miss havisham visit pip return joe slowly consider joe visit make wisits p'r'aps say joe remain open question pip regard wisiting miss havisham might think want expect n't think might say joe might old chap say joe might credit similarly might n't joe feel make point pull hard pipe keep weaken repetition see pip joe pursue soon past danger miss havisham handsome thing miss havisham handsome thing call say joe hear joe repeat very emphatically joe tell hear meantersay pip might meaning make end north south keep sunders think too very comfort find think seem render more probable joe old chap here get first year time day bind never thank miss havisham ask show remember s true pip turn set shoe four meantersay even set shoe four might acceptable present total wacancy hoof n't mean sort remembrance joe n't mean present joe get idea present head must harp even say help knock new chain front door say gross two shark-headed screw general use light fancy article such toasting-fork take muffin gridiron take sprat such n't mean present joe interpose say joe still harp particularly press pip would n't would s door-chain s get always shark-headers open misrepresentation toasting-fork d brass credit oncommonest workman ca n't show oncommon gridiron gridiron is gridiron say joe steadfastly impress endeavour rouse fixed delusion may haim gridiron will come leave again leave ca n't help dear joe cry desperation take hold coat n't way never think make miss havisham present pip joe assent contend say right pip joe want say slack just now would give half-holiday to-morrow think would up-town make call miss est havisham name say joe gravely ai n't estavisham pip rechris'ened know joe know slip mine think joe brief joe think think think particular stipulate receive cordiality encourage repeat visit visit ulterior object simply gratitude favor receive experimental trip successor condition promise abide now joe keep journeyman weekly wage name orlick pretend christian name dolge clear impossibility fellow obstinate disposition believe prey delusion particular wilfully impose name village affront understanding broadshouldered loose-limbed swarthy fellow great strength never hurry always slouch never even seem come work purpose would slouch mere accident jolly bargemen eat dinner night would slouch cain wandering jew idea intention come lodge sluice-keeper s marsh working-day would come slouch hermitage hand pocket dinner loosely tie bundle neck dangling sunday mostly lie day sluice-gate stand rick barn always slouch locomotively eye ground accost require raise look half-resentful half-puzzled way think odd injurious fact never think morose journeyman liking very small timid give understand devil live black corner forge know fiend very also necessary make fire seven year live boy might consider fuel become joe s prentice orlick perhaps confirm suspicion displace howbeit still less say openly import hostility notice always beat spark direction sing old clem come time dolge orlick work present day remind joe half-holiday say moment joe just get piece hot iron bellow say lean hammer now master sure re favor young pip half-holiday much old orlick suppose five-and-twenty usually speak ancient person ll half-holiday get say joe ll ll ll much say orlick pip s town say joe old orlick s town retort worthy two can town tai n't wot can town n't lose temper say joe shall growl orlick up-towning now master come favoring shop man master refusing entertain subject journeyman good temper orlick plunge furnace draw red-hot bar make run body whisk head lay anvil hammer think spark spirting blood finally say hammer hot iron cold again lean hammer now master right now demand joe right say gruff old orlick general stick work most man say joe let half-holiday sister stand silent yard hearing most unscrupulous spy listener instantly look window fool say joe give holiday great idle hulkers rich man life waste wage way wish master d everybody s master durst retort orlick ill-favored grin let alone say joe d match noodle rogue return sister begin work mighty rage could n't match noodle match master s dunder-headed king noodle could n't match rogue match blackest-looking bad rogue france now re foul shrew mother gargery growl journeyman make judge rogue ought good'un let alone will say joe say cried sister begin scream say fellow orlick say pip call husband standing oh oh oh exclamation shriek must remark sister equally true violent woman see passion excuse undeniable lapse passion consciously deliberately take extraordinary pain force become blindly furious regular stage name give base man swear defend oh hold oh ah-h-h growl journeyman tooth d hold wife d hold pump choke tell let alone say joe oh hear cried sister clap hand scream stage hear name s give orlick own house married woman husband standing oh oh here sister fit clapping screaming beat hand bosom knee throw cap pull hair last stage road frenzy time perfect fury complete success make dash door fortunately lock could wretched joe now disregarded parenthetical interruption stand journeyman ask mean interfere betwixt mrs joe further man enough come old orlick feel situation admit less come defence straightway much pull singed burnt apron two giant man neighborhood could stand uplong joe never see man orlick more account pale young gentleman very soon coal-dust hurry come joe unlock door pick sister drop insensible window see fight first think carry house lay recommend revive would struggle clench hand joe s hair come singular calm silence succeed uproar vague sensation always connect such lull namely sunday somebody dead stairs dress come again find joe orlick sweep trace discomposure slit orlick s nostril expressive ornamental pot beer appear jolly bargemen share turn peaceable manner lull sedative philosophical influence joe follow road say parting observation might good rampage pip rampage pip such life absurd emotion think feeling very serious man quite comical boy find again miss havisham s matter little here pass repassed gate many time could make mind ring debate ringing undoubtedly time own come miss sarah pocket come gate estella here again say miss pocket want say come see miss havisham sarah evidently deliberate send business unwilling hazard responsibility let presently bring sharp message come unchanged miss havisham alone say fix eye hope want ll get indeed miss havisham want know very apprenticeship always much oblige old restless finger come now come birthday ay cry suddenly turn chair look estella look fact estella stammer hope abroad say miss havisham educate lady reach pretty admire see feel lose such malignant enjoyment utterance last word break such disagreeable laugh loss say spare trouble consider dismiss gate close sarah walnut-shell countenance feel more dissatisfy home trade take motion loiter high street look disconsolately shop window think would buy gentleman come bookshop mr wopsle mr wopsle hand affect tragedy george barnwell moment invest sixpence view heap word head pumblechook drink tea sooner see appear consider special providence put prentice way read lay hold insist accompany pumblechookian parlor know would miserable home night dark way dreary companionship road good none make great resistance consequently turn pumblechook s just street shop light never assist representation george barnwell n't know long may usually take know very take half-past nine clock night mr wopsle get newgate think never would scaffold become much slow former period disgraceful career think little too much complain cut short flower run seed leaf leaf course begin mere question length wearisomeness sting identification whole affair unoffending self barnwell begin wrong declare feel positively apologetic pumblechook s indignant stare tax wopsle too take pain present bad light ferocious maudlin make murder uncle extenuating circumstance millwood put argument occasion become sheer monomania master s daughter care button can say gasping procrastinate conduct fatal morning worthy general feebleness character even happily hang wopsle close book pumblechook sit stare shake head say take warning boy take warning well-known fact contemplate murder relation provide could induce weakness become benefactor very dark night set mr wopsle walk home town find heavy mist fall wet thick turnpike lamp blur quite lamp s usual place apparently ray look solid substance fog notice say mist rise change wind certain quarter marsh come man slouch lee turnpike house halloa say stop orlick answer slouch stand minute chance company late remark orlick unnaturally answer re late say mr wopsle exalt late performance indulge mr orlick intellectual evening old orlick growl say ask presently spend half-holiday town say come n't see must pretty close gun again hulk say ay s bird fly cage gun dark ll hear presently effect walk many yard well-remembered boom come deaden mist heavily roll low ground river pursue threaten fugitive good night cut say orlick d puzzle bring jail-bird wing to-night subject suggestive think silence mr wopsle ill-requited uncle evening s tragedy fall meditate aloud garden camberwell orlick hand pocket slouch heavily side very dark very wet very muddy splash now sound signal cannon break again again roll sulkily course river keep thought mr wopsle die amiably camberwell exceedingly game bosworth field great agony glastonbury orlick sometimes growl beat beat old clem clink stout old clem think drinking drunk thus come village way approach take past three jolly bargeman surprise find eleven o'clock state commotion door wide open unwonted light hastily catch put scattered mr wopsle drop ask matter surmise convict take come run great hurry s wrong say stop place pip run ask keep orlick side ca n't quite understand house seem violently enter joe gargery suppose convict somebody attack hurt run too fast admit more being say make stop get kitchen full people whole village yard surgeon joe group woman floor midst kitchen unemployed bystander draw see become aware sister lie sense movement bare board knock tremendous blow head dealt unknown hand face turn fire destine never rampage again wife joe chapter xvi head full george barnwell first dispose believe must hand attack sister event relation popularly know obligation more legitimate object suspicion else clear light morning begin reconsider matter hear discuss side take view case more reasonable joe three jolly bargeman smoke pipe quarter eight o'clock quarter ten sister see stand kitchen door exchange good night farm-laborer home man could more particular time see get dense confusion try must nine joe home five minute ten find strike floor promptly call assistance fire burn unusually low snuff candle very long candle blow take part house blow candle stand table door sister stand face fire strike disarrangement kitchen such make fall bleed remarkable piece evidence spot strike blunt heavy head spine blow dealt heavy throw considerable violence lie face ground joe pick convict s leg-iron file asunder now joe examine iron smith s eye declare file asunder time hue cry hulk people come thence examine iron joe s opinion corroborate undertake say leave prison-ships undoubtedly belong claim know certain particular manacle wear two convict escape last night two already retake free iron know know set inference own here believe iron convict s iron iron see hear file marsh mind accuse put late use believe two person become possessed turn cruel account orlick strange man show file now orlick town exactly tell pick turnpike see town evening diver company several public-house come mr wopsle save quarrel sister quarrel everybody else ten thousand time strange man come two bank-note could dispute sister fully prepare restore altercation assailant come silently suddenly fell could look horrible think provide weapon undesignedly could hardly think suffer unspeakable trouble consider reconsider last dissolve spell childhood tell joe story month day settle question finally negative reopen reargued morning contention come secret such old now grow become part could tear addition dread lead much mischief would now more likely alienate joe believe further restrain dread would believe would assort fabulous dog veal-cutlets monstrous invention temporize course waver right wrong thing always resolve make full disclosure see such new occasion new chance help discovery assailant constable bow street man london happen day extinct red-waistcoated police house week two pretty much hear read authority such case take several obviously wrong people run head very hard wrong idea persist try fit circumstance idea try extract idea circumstance also stand door jolly bargemen know reserve look fill whole neighborhood admiration mysterious manner take drink good take culprit quite never long constitutional power disperse sister lie very ill bed sight disturb see object multiply grasp visionary teacup wineglass reality hearing greatly impair memory also speech unintelligible last come help stair still necessary keep slate always might indicate write could indicate speech very bad handwriting apart more indifferent speller joe more indifferent reader extraordinary complication arise always call solve administration mutton medicine substitution tea joe baker bacon mild own mistake temper greatly improve patient tremulous uncertainty action limb soon become part regular state interval two three month would often put hand head would remain week time gloomy aberration mind loss find suitable attendant circumstance happen conveniently relieve mr wopsle s great-aunt conquer confirm habit live fall biddy become part establishment may month sister s reappearance kitchen biddy come small speckled box contain whole worldly effect become blessing household blessing joe dear old fellow sadly cut constant contemplation wreck wife accustom attend evening turn now say blue eye moisten such fine figure woman pip biddy instantly take clever charge study infancy joe become able sort appreciate great quiet life get jolly bargemen now change good characteristic police people more less suspect poor joe never know man concur regard deep spirit encounter biddy s first triumph new office solve difficulty completely vanquish try hard make thus again again again sister trace slate character look curious t utmost eagerness call attention particularly want vain try producible begin t tar toast tub length come head sign look hammer lustily call word sister s ear begin hammer table express qualify assent thereupon bring hammer avail bethink crutch shape much same borrow village display sister considerable confidence shake head extent show terrify l weak shattered state dislocate neck sister find biddy very quick understand mysterious sign reappear slate biddy look thoughtfully hear explanation look thoughtfully sister look thoughtfully joe always represent slate initial letter run forge follow joe course cried biddy exultant face n't see s orlick doubt lose name could signify hammer tell want come kitchen slowly lay hammer wipe brow arm take wipe apron come slouch curious loose vagabond bend knee strongly distinguish confess expect see sister denounce disappoint different result manifest great anxiety good term evidently much please length produce motion would give drink watch countenance particularly wishful assure take kindly reception show possible desire conciliate air humble propitiation such see pervade bearing child hard master day day rarely pass draw hammer slate orlick s slouching stand doggedly know more make chapter xvii now fall regular routine apprenticeship life vary limit village marsh more remarkable circumstance arrival birthday pay visit miss havisham find miss sarah pocket still duty gate find miss havisham just leave speak estella very same way very same word interview last few minute give guinea tell come again birthday may mention become annual custom try decline take guinea first occasion good effect cause ask very angrily expect more take unchanging dull old house yellow light darkened room fade spectre chair dressing-table glass feel stopping clock stop time mysterious place else grow old stand still daylight never enter house thought remembrance more actual fact bewilder influence continue heart hate trade ashamed home imperceptibly become conscious change biddy shoe come heel hair grow bright neat hand always clean beautiful common could estella pleasant wholesome sweet-tempered more year remember newly mourn time strike observe evening curiously thoughtful attentive eye eye very pretty very good come lifting own eye task pore write passage book improve two way sort stratagem see biddy observant lay pen biddy stop needlework lay biddy say manage very stupid very clever manage n't know return biddy smile manage whole domestic life wonderfully too mean make mean more surprising manage biddy say learn learn always keep begin vain knowledge spend birthday guinea set great part pocket-money similar investment doubt now little know extremely dear price might ask say biddy manage come forge night can see turn never turn biddy suppose must catch cough say biddy quietly sewing pursue idea lean wooden chair look biddy sew head side begin think extraordinary girl call mind now equally accomplish term trade name different sort work various tool short know biddy know theoretically already good blacksmith good biddy say make most chance never chance come here see improved biddy look instant sewing first teacher n't say sew biddy exclaim amazement cry say biddy look laugh put head could put head glistening tear drop work sit silent recall drudge mr wopsle s great-aunt successfully overcome bad habit living highly desirable get rid people recall hopeless circumstance surround miserable little shop miserable little noisy evening school miserable old bundle incompetence always drag shoulder reflect even untoward time must latent biddy now develop first uneasiness discontent turn help matter course biddy sit quietly sew shed more tear look think occur perhaps sufficiently grateful biddy might too reserve patronize more use precise word meditation confidence biddy observe turn first teacher time little think kitchen poor thing reply biddy self-forgetfulness transfer remark sister get busy make more comfortable s sadly true say must talk little more use must consult little more use let quiet walk marsh sunday biddy long chat sister never leave alone now joe more readily undertake care sunday afternoon biddy summer-time lovely weather pass village church churchyard marsh begin see sail ship sail begin combine miss havisham estella prospect usual way come river-side sit bank water rippling foot make more quiet would sound resolve good time place admission biddy inner confidence biddy say bind secrecy want gentleman would n't return n't think would answer biddy say severity particular reason want gentleman know pip n't think happy biddy exclaim impatiently happy disgust calling life never take bind n't absurd absurd say biddy quietly raise eyebrow sorry n't mean want comfortable understand never shall can comfortable miserable biddy can lead very different sort life life lead now s pity say biddy shake head sorrowful air now too often think pity singular kind quarrel always carry incline shed tear vexation distress biddy give utterance sentiment own tell right know much regret still help could settle say biddy pluck short grass reach much time pull feeling hair kick brewery wall could settle fond forge little know would much joe would want joe would perhaps partner time might even grow keep company might sit very bank fine sunday quite different people good enough n't biddy biddy sigh look ship sail return answer over-particular scarcely sound flattering know mean say pluck more grass chew blade two see dissatisfied uncomfortable would signify coarse common nobody tell biddy turn face suddenly mine look more attentively look sailing ship very true very polite thing say remark direct eye ship again say disconcert break quite see shuffle now answer beautiful young lady miss havisham s s more beautiful anybody admire dreadfully want gentleman account make lunatic confession begin throw torn-up grass river thought follow want gentleman spite gain biddy quietly ask pause n't know moodily answer spite biddy pursue think know good might good more independently care word gain think know good worth gain exactly think many time exactly perfectly manifest moment could poor dazed village lad avoid wonderful inconsistency good wise man fall day may quite true say biddy admire dreadfully short turn face come get good grasp hair side head wrench know madness heart very mad misplace quite conscious would serve face right lift hair knock pebble punishment belong such idiot biddy wise girl try reason more put hand comfortable hand roughen work hand gently take hair softly pat shoulder soothing way face sleeve cry little exactly brewery yard feel vaguely convince very much ill-used somebody everybody ca n't say glad thing say biddy feel could give confidence pip glad thing course know may depend keep always deserve first teacher dear such poor much need teach teacher present time think know lesson would set would hard learn get s use now quiet sigh biddy rise bank say fresh pleasant change voice shall walk little farther home biddy cry get put arm neck give kiss shall always tell re gentleman say biddy know never shall s always occasion tell know know tell home night say biddy quite whisper look ship repeat former pleasant change shall walk little farther home say biddy would walk little farther summer afternoon tone summer evening very beautiful begin consider more naturally wholesomely situate circumstance play beggar neighbor candle-light room stop clock despise estella think would very good could get head rest remembrance fancy could work determine relish stick make good ask question surely know estella moment biddy would make miserable oblige admit know certainty say pip fool talk good deal walk biddy say seem right biddy never insulting capricious biddy to-day somebody else to-morrow would derive pain pleasure give pain would wound own breast mine could much good two biddy say walk homeward wish could put right wish could say biddy could get fall love n't mind speaking openly such old acquaintance oh dear say biddy n't mind could get would thing never will see say biddy appear quite unlikely evening would discuss few hour observe quite sure biddy say say decisively heart believe right take ill too positive point come churchyard cross embankment get stile sluice-gate start gate rush ooze quite stagnant way old orlick halloa growl two home say m jiggered n't see home penalty jiggered favorite supposititious case attach definite mean word aware use own pretended christian name affront mankind convey idea savagely damaging young general belief jiggered personally would sharp twisted hook biddy much say whisper n't let come n't take liberty say thank n't want see home receive piece information yell laughter drop come slouching little distance curious know biddy suspect hand murderous attack sister never able give account ask oh reply glance shoulder slouch afraid tell ask indignantly say biddy glance shoulder again never tell dance can catch eye novel peculiar testimony attachment doubt accuracy interpretation very hot indeed old orlick s daring admire hot outrage make difference know say biddy calmly biddy make difference n't n't approve say biddy make difference exactly say must tell opinion biddy dance own consent keep eye orlick night circumstance favorable dancing biddy get obscure demonstration strike root joe s establishment reason sister s sudden fancy try get dismiss quite understand reciprocate good intention reason know thereafter now mind confuse enough complicate confusion fifty thousand-fold state season clear biddy immeasurably good estella plain honest work life bear ashamed offer sufficient mean self-respect happiness time would decide conclusively disaffection dear old joe forge grow fair way partner joe keep company biddy moment confounding remembrance havisham day would fall destructive missile scatter wit again scattered wit take long time pick often get would disperse direction stray thought perhaps miss havisham make fortune time time run would leave still height perplexity dare say never run bring premature end proceed relate chapter xviii fourth year apprenticeship joe saturday night group assemble fire three jolly bargeman attentive mr wopsle read newspaper aloud group highly popular murder commit mr wopsle imbrue blood eyebrow gloat abhorrent adjective description identify witness inquest faintly moan victim barbarously bellow ll serve murderer give medical testimony pointed imitation local practitioner pipe shake age turnpike-keeper hear blow extent very paralytic suggest doubt regard mental competency witness coroner mr wopsle s hand become timon athens beadle coriolanus enjoy thoroughly enjoy delightfully comfortable cosey state mind come verdict wilful murder sooner become aware strange gentleman lean settle opposite look expression contempt face bit side great forefinger watch group face say stranger mr wopsle reading settle own satisfaction doubt everybody start look murderer look everybody coldly sarcastically guilty course say come sir return mr wopsle honor acquaintance say guilty take courage unite confirmatory murmur know say stranger know would tell now ll ask question know know law england suppose man innocent proved-proved guilty sir mr wopsle begin reply englishman come say stranger bite forefinger n't evade question know n't know stand head side side bullying interrogative manner throw forefinger mr wopsle mark bite again now say know n't know certainly know reply mr wopsle certainly know n't say first now ll ask question take possession mr wopsle right know none witness cross-examined mr wopsle begin can say stranger stop wo n't answer question now ll try again throw finger again attend aware aware none witness cross-examine come want word mr wopsle hesitate begin conceive poor opinion come say stranger ll help n't deserve help ll help look paper hold hand repeat mr wopsle eye much loss pursue stranger most sarcastic suspicious manner print paper just read undoubtedly undoubtedly now turn paper tell distinctly state prisoner expressly say legal adviser instruct altogether reserve defence read just now mr wopsle plead never mind read just now sir n't ask read just now may read lord s prayer backwards perhaps to-day turn paper friend top column know good bottom bottom begin think mr wopsle full subterfuge find here say mr wopsle now follow passage eye tell distinctly state prisoner expressly say instruct legal adviser wholly reserve defence come make mr wopsle answer exact word exact word repeat gentleman bitterly exact substance say mr wopsle repeat stranger look rest company right hand extend witness wopsle now ask say conscience man passage eye can lie head pillow pronounce fellow-creature guilty unheard begin suspect mr wopsle man think begin find same man remember pursue gentleman throw finger mr wopsle heavily same man might summon juryman very trial thus deeply committed might return bosom family lie head pillow deliberately swear would truly try issue join sovereign lord king prisoner bar would true verdict give accord evidence help god deeply persuade unfortunate wopsle too good stop reckless career time strange gentleman air authority dispute manner expressive know secret would effectually individual choose disclose leave settle come space two settle front fire remain standing left hand pocket bite forefinger right information receive say look quail reason believe blacksmith name joseph joe gargery man here man say joe strange gentleman beckon place joe apprentice pursue stranger commonly know pip here here cry stranger recognize recognize gentleman meet stair occasion second visit miss havisham know moment see look settle now stand confront hand shoulder check again detail large head dark complexion deep-set eye bushy black eyebrow large watch-chain strong black dot beard whisker even smell scented soap great hand wish private conference two say survey leisure will take little time perhaps place residence prefer anticipate communication here will impart much little please friend wonder silence three walk jolly bargemen wonder silence walk home strange gentleman occasionally look occasionally bit side finger home joe vaguely acknowledge occasion impressive ceremonious ahead open front door conference hold state parlor feebly light candle begin strange gentleman s sit table draw candle look entry pocket-book put pocket-book set candle little peer darkness joe ascertain name say jaggers lawyer london pretty know unusual business transact commence explain originating advice ask here ask see here confidential agent less more find could see very sit get throw leg chair lean thus foot seat chair foot ground now joseph gargery bearer offer relieve young fellow apprentice would object cancel indenture request good would want lord forbid want stand pip s way say joe stare lord forbidding pious purpose return mr jaggers question would want want answer return joe sternly think mr jaggers glance joe consider fool disinterestedness too much bewilder breathless curiosity surprise sure very say mr jaggers recollect admission make n't try presently s try retorted joe n't say anybody keep dog keep dog bear mind brag good dog holdfast bear mind will repeat mr jaggers shut eye nod head joe forgive now return young fellow communication get make great expectation joe gasp look instruct communicate say mr jaggers throw finger sideways will come handsome property desire present possessor property immediately remove present sphere life place bring gentleman word young fellow great expectation dream wild fancy surpass sober reality miss havisham make fortune grand scale now mr pip pursue lawyer address rest say understand first request person take instruction always bear name pip will objection dare say great expectation encumber easy condition objection time mention heart beat fast such sing ear could scarcely stammer objection think now understand secondly mr pip name person liberal benefactor remain profound secret person choose reveal empower mention intention person reveal first hand word mouth intention may carry can say can say may year hence now distinctly understand most positively prohibit make inquiry head allusion reference distant individual whomsoever individual communication may suspicion own breast keep suspicion own breast least purpose reason prohibition may strong grave reason may mere whim inquire condition lay acceptance observance binding remaining condition charge person take instruction responsible person person derive expectation secret solely hold person again very difficult condition encumber such rise fortune objection time mention speak more stammer difficulty objection think now mr pip stipulation call mr pip begin make still could get rid certain air bully suspicion even now occasionally shut eye throw finger speak much express know kind thing disparagement choose mention come mere detail arrangement must know use term expectations more endow expectation already lodge hand sum money amply sufficient suitable education maintenance will please consider guardian oh thank tell pay service n't render consider must educate accordance altered position will alive importance necessity enter advantage say always long never mind always long mr pip retort keep record long now s enough answer ready place proper tutor stammer good now inclination consult n't think wise mind s trust hear tutor would prefer never hear tutor biddy mr wopsle s great-aunt reply negative certain tutor knowledge think might suit purpose say mr jaggers n't recommend observe never recommend anybody gentleman speak mr matthew pocket catch name directly miss havisham s relation matthew mr mrs camilla speak matthew place miss havisham s head lie dead bride s dress bride s table know name say mr jaggers look shrewdly shut eye wait answer answer hear name oh say hear name question say say try say much oblige recommendation young friend interrupt shake great head very slowly recollect recollect begin again much oblige recommendation young friend interrupt shake head frowning smile s very wo n't too young fix recommendation word mr pip try correct say much oblige mention mr matthew pocket s more cry mr jaggers add would gladly try gentleman good try own house way shall prepare can see son first london will come london say glance joe stand look motionless suppose could come directly first say mr jaggers new clothes come working-clothes say day week ll want money shall leave twenty guinea produce long purse great coolness count table push first time take leg chair sit chair push money sit swinge purse eye joe joseph gargery look dumbfoundered say joe very decide manner understand want remember understand say joe understand will similar accord say mr jaggers swinge purse instruction make present compensation compensation joe demand loss service joe lay hand shoulder touch woman often think steam-hammer can crush man pat egg-shell combination strength gentleness pip hearty welcome say joe free service honor fortun word can tell think money can make compensation loss little child come forge good friend dear good joe ready leave unthankful see again muscular blacksmith s arm eye broad chest heaving voice die dear good faithful tender joe feel loving tremble hand arm solemnly day rustle angel s wing encourage joe time lose maze future fortune could retrace by-path tread beg joe comfort say good friend say would joe scoop eye disengaged wrist bent gouge say word mr jaggers look recognize joe village idiot keeper say weigh hand purse cease swing now joseph gargery warn last chance measure mean take present charge make speak shall contrary mean say here great amazement stop joe s suddenly working demonstration fell pugilistic purpose meantersay cry joe come place bull-baiting badger come meantersay sech re man come meantersay say meantersay stand fall draw joe immediately become placable merely state obliging manner polite expostulatory notice might happen concern bull-baited badger own place mr jaggers rise joe demonstrate door evince inclination come again deliver valedictory remark mr pip think sooner leave here gentleman good let stand day week shall receive print address meantime can take hackney-coach stage-coach office london come straight understand express opinion way trust undertake pay undertake now understand finally understand throw finger think would seem think joe dangerous come head induce run jolly bargemen leave hire carriage beg pardon mr jaggers halloa say face s matter wish quite right mr jaggers keep direction think ask would objection take leave know here say look hardly understand n't mean village town say objection thank run home again find joe already lock front door vacate state parlor seat kitchen fire hand knee gaze intently burning coal too sit fire gaze coal say long time sister cushion chair corner biddy sit needle-work fire joe sit biddy sit joe corner opposite sister more look glowing coal more incapable become look joe longer silence last more unable feel speak length get joe tell biddy pip return joe still look fire hold knee tight private information intend make somewhere leave pip would tell joe pip s gentleman fortun say joe god bless biddy drop work look joe hold knee look look pause heartily congratulate certain touch sadness congratulation resent take impress biddy biddy joe grave obligation consider friend know say maker fortune would come good time observe meanwhile say save come great expectation mysterious patron biddy nod head thoughtfully fire take work again say would very particular joe still detain knee say ay ay ll ekervally partickler pip congratulate again express much wonder notion gentleman n't infinite pain take biddy convey sister idea happen good belief effort entirely fail laugh nod head great many time even repeat biddy word pip property doubt more mean election cry can suggest darker picture state mind never could believe experience joe biddy become more cheerful ease again become quite gloomy dissatisfy fortune course could possible may quite know dissatisfy sit elbow knee face hand look fire two talk catch look never pleasantly often look particularly biddy feel offended express mistrust heaven know never word sign time would get look door kitchen door open night stand open summer evening air room very star raise eye afraid take poor humble star glittering rustic object pass life saturday night say sit supper bread cheese beer five more day day day ll soon pip observe joe voice sound hollow beer-mug ll soon soon soon say biddy think joe town monday order new clothes shall tell tailor ll come put ll send mr pumblechook s would very disagreeable stare people here mr mrs hubble might see new gen-teel figure too pip say joe industriously cut bread cheese palm left hand glance untasted supper think time use compare slice might wopsle jolly bargemen might take compliment s just n't want joe would make such business such coarse common business could n't bear indeed pip say joe could n't abear biddy ask here sit hold sister s plate think ll show mr gargery sister will show wo n't biddy return resentment exceedingly quick s difficult keep always quick observe joe wait moment biddy would hear say shall bring clothes here bundle evening most likely evening biddy say more handsomely forgive soon exchange affectionate good night joe bed get little room sit take long look mean little room soon part raise furnish fresh young remembrance too even same moment fall much same confused division mind good room often forge miss havisham s biddy estella sun shine brightly day roof attic room warm put window open stand look see joe come slowly forth dark door take turn two air see biddy come bring pipe light never smoke late seem hint want comfort reason presently stand door immediately smoke pipe biddy stand too quietly talk know talk hear name mention endear tone more would listen more could hear more draw window sit chair bedside feel very sorrowful strange first night bright fortune lonely know look open window see light wreath joe s pipe float fancy blessing joe obtrude parade pervade air share put light creep bed uneasy bed now never sleep old sound sleep more chapter xix morning make considerable difference general prospect life brighten much scarcely seem same lie heavy mind consideration six day intervene day departure could divest misgive might happen london meanwhile get would greatly deteriorate clean joe biddy very sympathetic pleasant speak approach separation refer breakfast joe bring indenture press good parlor put fire feel free novelty emancipation church joe think perhaps clergyman would n't read rich man kingdom heaven know early dinner stroll alone purpose finish marsh get pass church feel feel service morning sublime compassion poor creature destine sunday sunday life lie obscurely last low green mound promise would day form plan outline bestow dinner roast-beef plum-pudding pint ale gallon condescension everybody village often think ally shame companionship fugitive see limping grave thought sunday place recall wretch rag shiver felon iron badge comfort happen long time doubtless transport long way dead might veritably dead bargain more low wet ground more dike sluice more graze cattle seem dull manner wear more respectful air now face order might stare long possible possessor such great expectation farewell monotonous acquaintance childhood henceforth london greatness smith s work general make exultant way old battery lie consider question miss havisham intend estella fall asleep awoke much surprised find joe sit smoke pipe greet cheerful smile open eye say last time pip think d foller joe very glad thankee pip may sure dear joe shake hand shall never forget pip say joe comfortable tone m sure ay ay old chap bless necessary get man s mind certain take bit time get change come oncommon plump n't somehow please joe s mightily secure betrayed emotion say credit pip sort make remark joe s first head merely say second tidings indeed come suddenly always want gentleman often often speculate would say joe astonishing s pity now joe say get little more lesson here n't n't know return joe m awful dull m master own trade always pity awful dull s more pity now day twelvemonth n't see mean come property able joe would much more agreeable good qualify rise station perfectly innocent meaning think would mention biddy preference walk home tea take biddy little garden side lane throw general way elevation spirit never forget say favor ask biddy say will omit opportunity help joe little help ask biddy steady sort glance joe dear good fellow fact think dear fellow live backward thing instance biddy learning manner look biddy speak open eye very wide speak look manner wo n't manner ask biddy pluck black-currant leaf dear biddy very here very here interrupted biddy look closely leaf hand hear remove joe high sphere shall hope remove fully come property would hardly justice n't think know ask biddy such very provoking question never most distant manner occur say snappishly biddy mean biddy rub leaf piece hand smell black-currant bush recall evening little garden side lane say never consider may proud proud repeat disdainful emphasis many kind pride say biddy look full shake head pride kind stop say kind resume biddy may too proud let take place competent fill fill respect tell truth think sound bold say must know good now biddy say very sorry see expect see envious biddy grudge dissatisfy account rise fortune ca n't help show heart think return biddy say say again heart think heart mean biddy say virtuous superior tone n't put very sorry see s s bad side human nature intend ask use little opportunity might improve dear joe ask extremely sorry see biddy repeat s s bad side human nature scold approve return poor biddy may equally depend try lie power here time opinion take shall make difference remembrance gentleman unjust say biddy turn head again warmly repeat bad side human nature sentiment waive application see reason think right walk little path biddy biddy house garden gate take dejected stroll supper-time again feel very sorrowful strange second night bright fortune lonely unsatisfactory first morning more brighten view extend clemency biddy drop subject put good clothes town early could hope find shop open present mr trabb tailor breakfast parlor shop think worth come call say mr trabb hail-fellow-well-met kind way can mr trabb slice hot roll three feather-bed slip butter blanket cover prosperous old bachelor open window look prosperous little garden orchard prosperous iron safe let wall side fireplace doubt heap prosperity put bag mr trabb say s unpleasant thing mention look boast come handsome property change pass mr trabb forget butter bed get bedside wipe finger tablecloth exclaim lord bless soul guardian london say casually draw guinea pocket look want fashionable suit clothes wish pay add think might pretend make ready money dear sir say mr trabb respectfully bend body open arm take liberty touch elbow n't hurt mention may venture congratulate would favor step shop mr trabb s boy most audacious boy country-side enter sweep shop sweeten labor sweep still sweep come shop mr trabb knock broom possible corner obstacle express understand equality blacksmith alive dead hold noise say mr trabb great sternness ll knock head favor seat sir now say mr trabb take roll cloth tide flow manner counter preparatory get hand show gloss very sweet article can recommend purpose sir really extra super shall see give number four boy dreadfully severe stare foresee danger miscreant s brush make sign familiarity mr trabb never remove stern eye boy deposit number four counter safe distance again command bring number five number eight let none trick here say mr trabb shall repent young scoundrel long day live mr trabb bend number four sort deferential confidence recommend light article summer wear article much vogue nobility gentry article would honor reflect distinguished fellow-townsman s might claim fellow-townsman worn bring number five eight vagabond say mr trabb boy shall kick shop bring select material suit assistance mr trabb s judgment re-enter parlor measure mr trabb measure already previously quite content say apologetically would n't exist circumstance sir would n't mr trabb measure calculate parlor estate fine specie surveyor give such world trouble feel suit clothes could possibly remunerate pain last appoint send article mr pumblechook s thursday evening say hand parlor lock know sir london gentleman can expect patronize local work rule would give turn now quality townsman greatly esteem good morning sir much obliged door last word fling boy least notion mean see collapse master rub hand first decide experience stupendous power money morally lay trabb s boy memorable event hatter s bootmaker s hosier s feel mother hubbard s dog outfit require service many trade also coach-office take place seven o'clock saturday morning necessary explain everywhere come handsome property say effect follow officiating tradesman cease attention divert window high street concentrate mind order want direct step pumblechook s approach gentleman s place business see stand door wait great impatience early chaise-cart call forge hear news prepare collation barnwell parlor too order shopman come gangway sacred person pass dear friend say mr pumblechook take hand collation alone give joy good fortune deserve deserve come point think sensible way express think say mr pumblechook snort admiration moment humble instrument lead proud reward beg mr pumblechook remember say hint point dear young friend say mr pumblechook will allow call murmur certainly mr pumblechook take hand again communicate movement waistcoat emotional appearance low dear young friend rely little absence keep fact mind joseph joseph say mr pumblechook way compassionate adjuration joseph joseph thereupon shake head tap express sense deficiency joseph dear young friend say mr pumblechook must hungry must exhaust seat here chicken boar here tongue boar here s two little thing boar hope may despise say mr pumblechook get again moment sit see afore sport time happy infancy may may may mean might shake hand consent fervent sit again here wine say mr pumblechook let drink thanks fortune may pick favorite equal judgment can say mr pumblechook get again see afore likewise drink again express may may say might shake hand again empty glass turn upside same turn upside drinking wine could more direct head mr pumblechook help liver wing good slice tongue none out-of-the-way thoroughfare pork now take comparatively speaking care poultry poultry little think say mr pumblechook apostrophize fowl dish young fledgling store little think refreshment humble roof call weakness will say mr pumblechook get again may may begin unnecessary repeat form say might often wound knife n't know sister resume little steady eating honor bring hand s sad picter reflect s longer equal fully understand honor may see come again stop ll drink health say cry mr pumblechook lean chair quite flaccid admiration s way know em sir n't know sir certainly third person present s way know noble-minded sir forgiving affable might say servile pumblechook put untasted glass hurry get again common person appearance repeat may resume seat drink sister let never blind say mr pumblechook fault temper hope mean time begin observe get flush face feel face steep wine smarting mention mr pumblechook wish new clothes send house ecstatic distinguish mention reason desire avoid observation village laud sky nobody intimate worthy confidence short might ask tenderly remember boyish game sum bind apprentice effect favorite fancy chosen friend take ten time many glass wine know never stand relation heart heart repudiate idea remember feel convinced much mistake sensible practical good-hearted prime fellow degree fall repose such great confidence ask advice reference own affair mention opportunity great amalgamation monopoly corn seed trade premise enlarge such never occur neighborhood alone want realization vast fortune consider more capital two little word more capital now appear pumblechook capital get business sleeping partner sir sleep partner would walk self deputy please examine book walk twice year take profit pocket tune fifty cent appear might opening young gentleman spirit combine property would worthy attention think great confidence opinion think give opinion wait bit united vastness distinctness view strike longer ask might shake hand say really must drink wine mr pumblechook pledge again keep joseph mark n't know mark render efficient constant service n't know service also make know first time life certainly keep secret wonderfully always say boy common boy mark fortun will common fortun say tearful smile singular thing think now say too finally air dim perception unwonted conduct sunshine find slumberously get turnpike take account road rouse mr pumblechook s hailing long way sunny street make expressive gesture stop stop come breathless dear friend say recover wind speech can help occasion shall entirely pass affability part may old friend well-wisher may shake hand hundredth time least order young carter way great indignation bless stand wave hand pass crook road turn field long nap hedge pursue way home scant luggage take london little little possess adapt new station begin pack same afternoon wildly pack thing know want morning fiction moment lose tuesday wednesday thursday pass friday morning mr pumblechook s put new clothes pay visit miss havisham mr pumblechook s own room give dress decorate clean towel expressly event clothes disappointment course probably new eagerly expect garment put clothes come fall trifle short wearer s expectation new suit hour immensity posture mr pumblechook s very limited dressing-glass futile endeavor see leg seem fit market morning neighbor town ten mile mr pumblechook home tell exactly mean leave likely shake hand again depart new array fearfully ashamed pass shopman suspicious personal disadvantage joe s sunday suit circuitously miss havisham s way rang bell constrainedly account stiff long finger glove sarah pocket come gate positively reel see changed walnut-shell countenance likewise turn brown green yellow say good gracious want london miss pocket say want say good miss havisham expect leave lock yard ask admit very short delay return take stare way miss havisham take exercise room long spread table lean crutch stick room light yore sound entrance stop turn just abreast rot bride-cake n't sarah say pip start london miss havisham to-morrow exceedingly careful say think would kindly mind take leave gay figure pip say make crutch stick play fairy godmother change bestow finish gift come such good fortune see last miss havisham murmur grateful miss havisham ay ay say look discomfited envious sarah delight see mr jaggers hear pip to-morrow miss havisham adopt rich person miss havisham name miss havisham mr jaggers make guardian miss havisham quite gloated question answer keen enjoyment sarah pocket s jealous dismay promising career good deserve abide mr jaggers s instruction look look sarah sarah s countenance wrung watchful face cruel smile good pip will always keep name pip know miss havisham good pip stretch hand knee put lip consider take leave come naturally moment look sarah pocket triumph weird eye leave fairy godmother hand crutch stick stand midst dimly lighted room rotten bride-cake hide cobweb sarah pocket conduct ghost must see could get appearance last degree confound say good miss pocket merely stare seem collect enough know speak clear house make good way pumblechook s take new clothes make bundle home old dress carry speak truth much more ease too bundle carry now six day run slowly run fast to-morrow look face more steadily could look six evening dwindle five four three two become more more appreciative society joe biddy last evening dress self new clothes delight sit splendor bedtime hot supper occasion grace inevitable roast fowl flip finish very low none high pretend spirit leave village five morning carry little hand-portmanteau tell joe wish walk alone afraid sore afraid purpose originate sense contrast would joe coach pretend taint arrangement little room last night feel compel admit might impulse again entreat joe walk morning night coach broken sleep wrong place london trace now dog now cat now pig now man never horse fantastic failure journey occupy day dawned bird sing get partly dress sit window take last look take fall asleep biddy astir early get breakfast sleep window hour smell smoke kitchen fire start terrible idea must late afternoon long long hear clinking teacup quite ready want resolution stair remain repeatedly unlock unstrapping small portmanteau lock strap again biddy call late hurried breakfast taste get meal say sort briskness just occur suppose must kiss sister laugh nod shake usual chair kiss biddy throw arm joe s neck take little portmanteau walk last see presently hear scuffle look see joe throw old shoe biddy throw old shoe stop wave hat dear old joe wave strong right arm head cry huskily hooroar biddy put apron face walk good pace think easy suppose would reflect would never old shoe throw coach sight high street whistle make village very peaceful quiet light mist solemnly rise show world innocent little unknown great moment strong heave sob break tear finger-post end village lay hand say good dear dear friend heaven know need never ashamed tear rain blind dust earth overlie hard heart cry more sorry more aware own ingratitude more gentle cry joe subdue tear break again course quiet walk coach clear town deliberate ache heart would get change horse walk evening home good parting change make mind still reflect comfort would quite practicable get walk change again occupy deliberation would fancy exact resemblance joe man come road heart would beat high could possibly change again again now too late too mist solemnly rise now world lie spread end first stage pip s expectation chapter xx journey town metropolis journey five hour little past midday four-horse stage-coach passenger get ravel traffic fray cross keys wood street cheapside london briton time particularly settle treasonable doubt good scare immensity london think might faint doubt ugly crooked narrow dirty mr jaggers duly send address little britain write card just smithfield close coach-office hackney-coachman seem many cape greasy great-coat year old pack coach hem folding jingling barrier step take fifty mile get box remember decorate old weather-stained pea-green hammercloth moth-eaten rag quite work time wonderful equipage six great coronet rag thing n't know many footman hold harrow prevent amateur footman yield temptation scarcely time enjoy coach think straw-yard rag-shop wonder horse nose-bag keep observe coachman begin get stop presently stop presently gloomy street certain office open door whereon paint mr jagger much ask coachman coachman answer shilling wish make more naturally say wish make more must shilling observe coachman n't want get trouble know darkly close eye mr jaggers s name shake head get shilling course time complete ascent box get appear relieve mind front office little portmanteau hand ask mr jaggers home return clerk court present address mr pip signify address mr pip mr jaggers leave word would wait room could n't say long might case stand reason time valuable wo n't longer can help word clerk open door usher inner chamber here find gentleman eye velveteen suit knee-breeches wipe nose sleeve interrupt perusal newspaper wait mike say clerk begin say hope interrupt clerk shove gentleman little ceremony see use toss fur cap leave alone mr jaggers s room light skylight most dismal place skylight eccentrically pitch broken head distorted adjoining house look twist peep many paper expect see odd object expect see such old rusty pistol sword scabbard several strange-looking box package two dreadful cast shelf face peculiarly swell twitchy nose mr jaggers s own high-backed chair deadly black horsehair row brass nail coffin fancy could see lean bit forefinger client room small client seem habit wall wall especially opposite mr jaggers s chair greasy shoulder recall too one-eyed gentleman shuffle forth wall innocent cause turn sit cliental chair place mr jaggers s chair become fascinated dismal atmosphere place call mind clerk same air know everybody else s disadvantage master wonder many clerk up-stairs claim same detrimental mastery fellow-creatures wonder history odd litter room come wonder two swollen face mr jaggers s family unfortunate pair such ill-looking relation stick dusty perch black fly settle give place home course experience london summer day spirit may oppress hot exhaust air dust grit lie thick sit wonder wait mr jaggers s close room really could bear two cast shelf mr jaggers s chair get tell clerk would take turn air wait advise corner come smithfield come smithfield shameful place asmear filth fat blood foam seem stick rub possible speed turn street see great black dome saint paul s bulging grim stone build bystander say newgate prison follow wall jail find roadway cover straw deaden noise passing vehicle quantity people stand smell strongly spirit beer infer trial look here exceedingly dirty partially drunk minister justice ask would step hear trial inform could give front place crown whence command full view lord chief justice wig robe mention awful personage waxwork presently offer reduced price eighteen-pence decline proposal plea appointment good take yard show gallows keep also people publicly whip show debtor door culprit come hang heighten interest dreadful portal give understand four em would come door day to-morrow eight morning kill row horrible give sickening idea london more lord chief justice s proprietor wear hat boot again pocket-handkerchief inclusive mildew clothes evidently belong originally take head buy cheap executioner circumstance think rid shilling drop office ask mr jaggers come find stroll again time make tour little britain turn bartholomew close now become aware people wait mr jaggers two man secret appearance lounge bartholomew close thoughtfully fit foot crack pavement talk say first pass jaggers would knot three man two woman stand corner woman cry dirty shawl comfort say pull own shawl shoulder jaggers melia more could red-eyed little jew come close loiter company second little jew send errand messenger remark jew highly excitable temperament perform jig anxiety lamp-post accompany kind frenzy word jaggerth jaggerth jaggerth otherth ith cag-maggerth give jaggerth testimony popularity guardian make deep impression admire wonder more length look iron gate bartholomew close little britain see mr jaggers come road wait see same time quite rush mr jaggers put hand shoulder walk side say address follower first take two secret man now say say mr jaggers throw finger want know more know result s toss-up tell first toss-up pay wemmick make money morning sir say man submissively perused mr jaggers s face n't ask make make has wemmick get sir say man very may now wo n't say mr jaggers wave hand put say word ll throw case think mr jaggers man begin pull hat s tell say mr jaggers think think s enough want know find n't want find now wo n't wo n't hear word two man look mr jaggers wave again humbly fall hear more now say mr jaggers suddenly stop turn two woman shawl three man meekly separate oh amelia mr jaggers remember retort mr jaggers would n't here could n't here sir exclaim woman lord bless sir know say mr jaggers come here bill sir crying woman plead now tell say mr jaggers n't know bill s good hand know come here bother bill ll make example bill let slip finger pay wemmick sir farden very get say word single word wemmick shall give money terrible threat cause two woman fall immediately remain now excitable jew already raise skirt mr jaggers s coat lip several time n't know man say mr jaggers same devastating strain fellow want ma thear mithter jaggerth hown brother habraham latharuth s say mr jaggers let coat suitor kiss hem garment again relinquish reply habraham latharuth thuthpithion plate re too late say mr jaggers way holy father mithter jaggerth cry excitable acquaintance turn white n't thay re again habraham latharuth say mr jaggers s end get way mithter jaggerth moment hown cuthen'th mithter wemmick thith prethent minute hoffer hany termth mithter jaggerth quarter moment d condethenthun buy t'other thide hany thuperior prithe money object mithter jaggerth mithter guardian throw supplicant supreme indifference leave dance pavement red hot further interruption reach front office find clerk man velveteen fur cap here s mike say clerk get stool approach mr jaggers confidentially oh say mr jaggers turn man pull lock hair middle forehead bull cock robin pull bell-rope man come afternoon mas'r jagger return mike voice sufferer constitutional cold arter deal trouble ve find sir might prepare swear mas'r jagger say mike wipe nose fur cap time general way anythink mr jaggers suddenly become most irate now warn say throw forefinger terrified client presume talk way here d make example infernal scoundrel dare tell client look scared bewilder too unconscious spooney say clerk low voice give stir elbow soft head need say face face now ask blunder booby say guardian very sternly more last time man bring here prepared swear mike look hard guardian try learn lesson face slowly reply ayther character company never leave night question now careful station life man mike look cap look floor look ceiling look clerk even look begin reply nervous manner ve dress guardian bluster will will spooney add clerk again stir helpless casting mike brighten begin again dress spectable pieman sort pastry-cook here ask guardian leave say mike setting doorstep corner take past window let see window indicate office window three wire blind presently see client accidental manner murderous-looking tall individual short suit white linen paper cap guileless confectioner mean sober black eye green stage recovery paint tell take witness directly say guardian clerk extreme disgust ask mean bring such fellow guardian take own room lunch standing sandwich-box pocket-flask sherry seem bully very sandwich eat inform arrangement make barnard s inn young mr pocket s room bed send accommodation remain young mr pocket monday monday father s house visit might try also tell allowance very liberal hand guardian s drawer card certain tradesman deal kind clothes such thing could reason want will find credit good mr pip say guardian flask sherry smelt whole caskful hastily refresh shall mean able check bill pull find outrun constable course ll wrong somehow s fault mine ponder little encouraging sentiment ask mr jaggers could send coach say worth destination wemmick walk please find wemmick clerk room clerk ring stair take place accompany street shake hand guardian find new set people linger wemmick make way say coolly decisively tell s use wo n't word say soon get clear side side chapter xxi cast eye mr wemmick see light day find dry man short stature square wooden face expression seem imperfectly chip dull-edged chisel mark might dimple material soft instrument finer dint chisel make three four attempt embellishment nose give effort smooth judge bachelor frayed condition linen appear sustain good many bereavement wear least four mourning ring brooch represent lady weep willow tomb urn notice too several ring seal hang watch-chain quite laden remembrance departed friend glittering eye small keen black thin wide mottled lip good belief forty fifty year never london say mr wemmick say new here say mr wemmick rum think now acquaint now say mr wemmick know move very wicked place ask more sake say information may get cheat rob murder london plenty people anywhere ll bad blood say soften little n't know bad blood return mr wemmick s much bad blood ll s get make bad think return mr wemmick much same say wear hat head look straight walking self-contained way street claim attention mouth such post-office mouth mechanical appearance smiling get top holborn hill know merely mechanical appearance smile know mr matthew pocket life ask mr wemmick say nod direction hammersmith west london say five mile know re regular cross-examiner say mr wemmick look approving air know know air toleration depreciation utterance word depress still look sideways block face search encouraging note text say here barnard s inn depression alleviate announcement suppose establishment hotel keep mr barnard blue boar town mere public-house now find barnard disembodied spirit fiction inn dingy collection shabby building squeeze rank corner club tom-cats enter haven wicket-gate disgorge introductory passage melancholy little square look flat burying-ground think most dismal tree most dismal sparrow most dismal cat most dismal house number dozen see think window set chamber house divide stage dilapidated blind curtain crippled flower-pot crack glass dusty decay miserable makeshift let let let glare empty room new wretch come vengeance soul barnard slowly appease gradual suicide present occupant unholy interment gravel frowzy mourning soot smoke attire forlorn creation barnard strewn ash head undergo penance humiliation mere dust-hole thus sense sight dry rot wet rot silent rot rot neglect roof cellar rot rat mouse bug coaching-stables hand address faintly sense smell moan try barnard s mixture imperfect realization first great expectation look dismay mr wemmick say mistake retirement remind country lead corner conduct flight stair appear slowly collapse sawdust day upper lodger would look door find mean come set chamber top floor mr pocket jun paint door label letter-box return shortly hardly think d come soon mr wemmick explain n't want more thank say keep cash mr wemmick observe shall most likely meet pretty often good day good day put hand mr wemmick first look think want look say correct sure re habit shake hand confuse think must london fashion say get say mr wemmick last very glad m sure make acquaintance good day shake hand open staircase window nearly behead line rot come guillotine happily quick put head escape content take foggy view inn window s encrust dirt stand dolefully look say london decidedly overrate mr pocket junior s idea shortly mine nearly madden look hour write name finger several time dirt pane window hear footstep stair gradually arise hat head neckcloth waistcoat trouser boot member society own standing paper-bag arm pottle strawberry hand breath mr pip say mr pocket say dear exclaim extremely sorry know coach part country midday think would come fact account excuse think come country might little fruit dinner covent garden market get good reason feel eye would start head acknowledge attention incoherently begin think dream dear say mr pocket junior door stick fast make jam fruit wrestle door paper-bag arm beg allow hold relinquish agreeable smile combat door wild beast yield suddenly last stagger stagger opposite door laugh still feel eye must start head must dream pray come say mr pocket junior allow lead way bare here hope ll able make tolerably monday father think would get more agreeably to-morrow might take walk london sure shall very happy show london table wo n't find bad hope will supply coffee-house here right add expense such mr jaggers s direction lodging s mean splendid own bread earn father n't give n't willing take sitting-room just such chair table carpet forth see could spare home must n't give credit tablecloth spoon castor come coffee-house little bedroom musty barnard s musty bedroom furniture s hire occasion trust will answer purpose want ll fetch chamber retire shall alone sha n't fight dare say dear beg pardon re hold fruit time pray let take bag quite ashamed stand opposite mr pocket junior deliver bag two see starting appearance come own eye know mine say fall lord bless re prowl boy say pale young gentleman chapter xxii pale young gentleman stand contemplate barnard s inn burst laugh idea say idea say contemplate afresh laugh again say pale young gentleman reach hand good-humoredly s now hope will magnanimous ll forgive knock derive speech mr herbert pocket herbert pale young gentleman s name still confound intention execution make modest reply shake hand warmly n't come good fortune time say herbert pocket say acquiesce hear happen very lately lookout good fortune indeed miss havisham send see could take fancy could n't event n't think polite remark surprise hear bad taste say herbert laugh fact send trial visit come successfully suppose provide perhaps what-you-may-called estella s ask sudden gravity arrange fruit plate talk divide attention cause make lapse word affiance explain still busy fruit betrothed engaged what's-his-named word sort bear disappointment ask pooh say n't care much s tartar miss havisham n't say mean estella girl s hard haughty capricious last degree bring miss havisham wreak revenge male sex relation miss havisham none say adopt wreak revenge male sex revenge lord mr pip say n't know say dear s quite story shall save dinner-time now let take liberty ask question come day tell attentive finish burst laugh again ask sore n't ask conviction point perfectly establish mr jaggers guardian understand know miss havisham s man business solicitor confidence nobody else bring feel dangerous ground answer constraint make attempt disguise see mr jaggers miss havisham s house very day combat never time believe recollection see obliging suggest father tutor call father propose course know father connection miss havisham father miss havisham s cousin imply familiar intercourse bad courtier will propitiate herbert pocket frank easy way very take never see never see more strongly express look tone natural incapacity secret mean wonderfully hopeful general air same time whisper would never very successful rich n't know become imbue notion first occasion sit dinner can define mean still pale young gentleman certain conquered languor midst spirit briskness seem indicative natural strength handsome face good handsome extremely amiable cheerful figure little ungainly day knuckle take such liberty look would always light young mr trabb s local work would sit more gracefully may question conscious carry old clothes much good carry new suit communicative feel reserve part would bad return unsuited year tell small story lay stress forbid inquire benefactor mention bring blacksmith country place know very little way politeness would take great kindness would give hint see loss wrong pleasure say venture prophesy ll want very few hint dare say shall often banish needless restraint will favour begin call christian name herbert thank say would inform exchange christian name philip n't take philip say smile sound moral boy spelling-book lazy fall pond fat could n't see eye avaricious lock cake mouse eat determine bird's-nesting get eat bear live handy neighborhood tell harmonious blacksmith would mind n't mind propose answer n't understand would mind handel familiar name s charming piece music handel call harmonious blacksmith very much dear handel say turn door open here dinner must beg take top table dinner provide would hear take top face nice little dinner seem very lord mayor s feast acquire additional relish eat independent circumstance old people london again heighten certain gypsy character set banquet table mr pumblechook might say lap luxury entirely furnished forth coffee-house circumjacent region sitting-room comparatively pastureless shifty character impose waiter wander habit put cover floor fall melted butter arm-chair bread bookshelf cheese coal-scuttle boil fowl bed room find much parsley butter state congelation retire night make feast delightful waiter watch pleasure alloy make progress dinner remind herbert promise tell miss havisham true reply ll redeem let introduce topic handel mention london custom put knife mouth fear accident fork reserve use put necessary scarcely worth mentioning s people also spoon generally use over-hand two advantage get mouth object save good deal attitude open oyster part right elbow offer friendly suggestion such lively way laugh scarcely blush now pursue concern miss havisham miss havisham must know spoilt child mother die baby father deny father country gentleman part world brewer n't know crack thing brewer indisputable can possibly genteel bake may genteel never brew see day gentleman may keep public-house may say account return herbert public-house may keep gentleman mr havisham very rich very proud daughter miss havisham child hazard stop moment come child half-brother father privately marry again cook think think proud say good handel marry second wife privately proud course time die dead apprehend first tell daughter son become part family reside house acquaint son grow young man turn riotous extravagant undutiful altogether bad last father disinherit soften die leave nearly miss havisham take glass wine excuse mentioning society body expect strictly conscientious empty s glass turn bottom upwards rim s nose excess attention recital thank apologize say resume miss havisham now heiress may suppose look great match half-brother now ample mean again debt new madness waste most fearfully again strong difference father suspect cherish deep mortal grudge influence father s anger now come cruel part story merely break dear handel remark dinner-napkin will tumbler try pack mine tumbler wholly unable say know find perseverance worthy much good cause make most strenuous exertion compress limit again thank apologize again say cheerfullest manner sure resume appear scene say race public ball anywhere else certain man make love miss havisham never see happen five-and-twenty year handel hear father mention showy man kind man purpose ignorance prejudice mistake gentleman father most strongly asseverate principle man true gentleman heart world begin true gentleman manner say varnish can hide grain wood more varnish put more grain will express man pursue miss havisham closely profess devote believe show much susceptibility time susceptibility possess certainly come passionately love doubt perfectly idolize practise affection systematic way get great sum money induce buy brother share brewery weakly leave father immense price plea husband must hold manage guardian time miss havisham s counsel too haughty too much love advise relation poor scheming exception father poor enough time-serving jealous independent warn too much man place too unreservedly power take first opportunity angrily order father house presence father never see think say matthew will come see last lay dead table ask herbert father inveterate s say charge presence intended husband disappoint hope fawning own advancement now would look true even even return man make end marriage day fix wed dress buy wed tour plan wed guest invite day come bridegroom write letter receive strike dress marriage twenty minute nine hour minute say herbert nodding stop clock most heartlessly break marriage ca n't tell n't know recover bad illness lay whole place waste see never look light day story ask consider know indeed know much piece father always avoid even miss havisham invite tell more absolutely requisite understand forget thing suppose man give misplace confidence act concert half-brother conspiracy share profit wonder n't marry get property say may marry already cruel mortification may part half-brother s scheme say herbert mind n't know become two man ask again consider subject fall deep shame degradation can deep ruin alive now n't know say just now estella relate miss havisham adopt adopt herbert shrug shoulder always estella hear miss havisham know more now handel say finally throw story perfectly open understanding know miss havisham know know retort know fully believe can competition perplexity condition hold advancement life namely inquire discuss owe may very sure will never encroach even approach belong truth say much delicacy feel subject even father s roof year year come say much meaning too feel perfectly understand miss havisham benefactress understand fact occur lead theme purpose clear way much light easy broach now perceive case very gay sociable ask course conversation reply capitalist insurer ship suppose see glance room search token ship capital add city grand idea wealth importance insurer ship city begin think awe lay young insurer blacken enterprising eye cut responsible head open again come relief odd impression herbert pocket would never very successful rich shall rest satisfy merely employ capital insuring ship shall buy good life assurance share cut direction shall also little mining way none thing will interfere charter few thousand ton own account think shall trade say lean chair east indie silk shawls spice dye drug precious wood s interesting trade profit large say tremendous say waver again begin think here great expectation own think shall trade also say put thumb waist-coat pocket west indie sugar tobacco rum also ceylon specially elephant tusk will want good many ship say perfect fleet say quite overpower magnificence transaction ask ship insure mostly trade present n't begin insure reply look somehow pursuit seem more keep barnard s inn say tone conviction ah-h counting-house look counting-house profitable ask mean young fellow s ask reply n-no say air carefully reckon strike balance directly profitable n't pay keep certainly profitable appearance shake head would imply would difficult lie much accumulative capital such source income thing say herbert pocket look s grand thing counting-house know look strike singular implication could n't counting-house know look silently defer experience time come say herbert see opening swoop make capital make capital employ very way conduct encounter garden very manner bear poverty too exactly correspond manner bearing defeat seem take blow buffet now just same air take mine evident simple necessary remark turn send account coffee-house somewhere else already make fortune own mind unassuming feel quite grateful puff pleasant addition naturally pleasant way get famously evening walk street half-price theatre day church westminster abbey afternoon walk park wonder shoe horse wished joe moderate computation many month sunday leave joe biddy space interpose partook expansion marsh distance could old church old church-going clothes very last sunday seem combination impossibility geographical social solar lunar london street crowd people brilliantly light dusk evening depress hint reproach put poor old kitchen home dead night footstep incapable impostor porter moon barnard s inn pretence watch fall hollow heart monday morning quarter nine herbert counting-house report look too suppose bear company come hour two attend hammersmith wait appear egg young insurer hatch incubate dust heat egg ostrich judge place incipient giant repair monday morning counting-house herbert assist show eye good observatory second floor yard grimy presence particular look second floor look wait noon change see fluey man sit bill shipping take great merchant could n't understand spirit herbert come lunch celebrated house quite venerated now believe most abject superstition europe could help noticing even much more gravy tablecloth knife waiter clothes steak collation dispose moderate price consider grease charge barnard s inn get little portmanteau take coach hammersmith arrive two three o'clock afternoon very little way walk mr pocket s house lift latch gate pass direct little garden overlook river mr pocket s child play deceive point interest prepossession certainly concerned see mr mrs pocket s child grow bring tumble mrs pocket sit garden chair tree reading leg garden chair mrs pocket s two nurse-maid look child play mamma say herbert young mr pip mrs pocket receive appearance amiable dignity master alick miss jane cry nurse two child bounce bush ll fall river drownded ll pa say same time nurse pick mrs pocket s handkerchief say n't make six time ve drop mum mrs pocket laugh say thank flopson settle chair resume book countenance immediately assume knit intent expression read week could read dozen line fix eye say hope mamma quite unexpected inquiry put such difficulty begin say absurd way such person doubt would quite would very much obliged would send compliment nurse come rescue cry pick pocket-handkerchief n't make seven time afternoon mum mrs pocket receive property first look unutterable surprise never see laugh recognition say thank flopson forget reading find now leisure count few six little pocket present various stage tumble scarcely arrive total seventh hear region air wail dolefully ai n't baby say flopson appear think most surprising make haste miller millers nurse retire house degree child s wailing hush stop young ventriloquist mouth mrs pocket read time curious know book could wait suppose mr pocket come rate wait opportunity observe remarkable family phenomenon child strayed mrs pocket play always trip tumble always very much momentary astonishment own more enduring lamentation loss account surprising circumstance could help give mind speculation miller come baby baby hand flopson flopson hand mrs pocket too fairly head foremost mrs pocket baby catch herbert gracious flopson say mrs pocket look book moment everybody s tumble gracious indeed mum return flopson very red face get get here flopson ask mrs pocket ai n't footstool cried flopson keep skirt s help tumble here take baby mum give book mrs pocket act advice inexpertly dance infant little lap child play last very short time mrs pocket issue summary order take house nap thus make second discovery first occasion nurture little pocket consist alternately tumble lie circumstance flopson millers get child house little flock sheep mr pocket come make acquaintance much surprised find mr pocket gentleman perplexed expression face very gray hair disorder head n't quite see way put straight chapter xxiii mr pocket say glad see hope sorry see really add son s smile alarming personage young-looking man spite perplexity very gray hair manner seem quite natural use word natural sense unaffected comic distraught way would downright ludicrous own perception very talk little say mrs pocket anxious contraction eyebrow black handsome belinda hope welcome mr pip look book say smile absent state mind ask taste orange-flower water question bearing remote foregone subsequent transaction consider throw previous approach general conversational condescension find few hour may mention mrs pocket daughter certain quite accidental deceased knight invent conviction deceased father would make baronet somebody s determine opposition arise entirely personal motive forget know sovereign s prime minister s lord chancellor s archbishop canterbury s anybody s tack noble earth right quite supposititious fact believe knight storm english grammar point pen desperate address engross vellum occasion lay first stone building hand royal personage trowel mortar may direct mrs pocket bring cradle nature thing must marry title guard acquisition plebeian domestic knowledge successful watch ward establish young lady judicious parent grow highly ornamental perfectly helpless useless character thus happily form first bloom youth encounter mr pocket also first bloom youth quite decide mount woolsack roof mitre mere question time mrs pocket take time forelock judge length would seem wanted cutting marry knowledge judicious parent judicious parent bestow withhold blessing handsomely settle dower short struggle inform mr pocket wife treasure prince mr pocket invest prince s treasure way world suppose bring indifferent interest still mrs pocket general object queer sort respectful pity marry title mr pocket object queer sort forgive reproach never get mr pocket take house show room pleasant furnished could use comfort own private sitting-room knock door two similar room introduce occupant name drummle startop drummle old-looking young man heavy order architecture whistle startop young year appearance read hold head think danger explode too strong charge knowledge mr mrs pocket such noticeable air somebody else s hand wonder really possession house let live find unknown power servant smooth way perhaps respect save trouble appearance expensive servant feel duty owe nice eating drinking keep deal company stair allow very liberal table mr mrs pocket always appear good part house board would kitchen always suppose boarder capable self-defence week neighbor lady family personally unacquainted write say see miller slap baby greatly distressed mrs pocket burst tear receive note say extraordinary thing neighbor could n't mind own business degree learn chiefly herbert mr pocket educate harrow cambridge distinguish happiness marry mrs pocket very early life impair prospect take calling grinder grind number dull blade remarkable father influential always help preferment always forget blade leave grindstone weary poor work come london here gradually fail lofty hope read diver lack opportunity neglect refurbish diver special occasion turn acquirement account literary compilation correction such mean add very moderate private resource still maintain house see mr mrs pocket toady neighbor widow lady highly sympathetic nature agree everybody bless everybody shed smile tear everybody accord circumstance lady s name mrs coiler honor take dinner day installation give understand stair blow dear mrs pocket dear mr pocket necessity receive gentleman read extend tell gush love confidence time know less five minute would quite thing dear mrs pocket say mrs coiler early disappointment dear mr pocket blame require much luxury elegance ma'am say stop afraid cry aristocratic disposition ma'am say again same object hard say mrs coiler dear mr pocket s time attention divert dear mrs pocket could help think might hard butcher s time attention divert dear mrs pocket say indeed enough keep bashful watch company manner come knowledge pass mrs pocket drummle attentive knife fork spoon glass instrument self-destruction drummle christian name bentley actually heir baronetcy appear book see mrs pocket reading garden title know exact date grandpapa would come book come drummle n't say much limited way strike sulky kind fellow speak elect recognize mrs pocket woman sister mrs coiler toady neighbor show interest part conversation appear painful herbert promise last long time page come announcement domestic affliction effect cook mislay beef unutterable amazement now first time see mr pocket relieve mind performance strike very extraordinary make impression anybody else soon become familiar rest lay carving-knife fork engage carving moment put two hand disturbed hair appear make extraordinary effort lift lift quietly mrs coiler change subject begin flatter few moment flatter very grossly pleasure soon serpentine way come close pretend vitally interested friend locality leave altogether snaky fork-tongued make occasional bounce startop say very little drummle say less envy opposite side table dinner child introduce mrs coiler make admiring comment eye nose leg sagacious way improve mind four little girl two little boy baby might baby s successor bring flopson millers much two non-commissioned officer recruit somewhere child enlist mrs pocket look young noble ought think pleasure inspect n't quite know make here give fork mum take baby say flopson n't take way ll get head table thus advise mrs pocket take way get head table announce present prodigious concussion dear dear give mum say flopson miss jane come dance baby little girl mere mite seem prematurely take charge step place dance baby leave cry laugh child laugh mr pocket meantime twice endeavor lift hair laugh laugh glad flopson dint double baby joint dutch doll get safely mrs pocket s lap give nut-cracker play same time recommend mrs pocket take notice handle instrument likely agree eye sharply charge miss jane look same two nurse leave room lively scuffle staircase dissipated page wait dinner clearly lose button gaming-table make very uneasy mind mrs pocket s fall discussion drummle respect two baronetcy eat sliced orange steep sugar wine forget baby lap most appal thing nut-cracker length little jane perceive young brain imperilled softly leave place many small artifice coax dangerous weapon mrs pocket finish orange same time approving say jane naughty child dare sit instant mamma dear lisp little girl baby ood put hith eyeth dare tell retort mrs pocket sit chair moment mrs pocket s dignity crushing feel quite abashed rouse belinda remonstrate mr pocket end table can unreasonable jane interfere protection baby will allow anybody interfere say mrs pocket surprised matthew expose affront interference good god cry mr pocket outbreak desolate desperation infant nut-crackered tomb nobody save will interfere jane say mrs pocket majestic glance innocent little offender hope know poor grandpapa s position jane indeed mr pocket get hand hair again time really lift inch chair hear helplessly exclaim element baby nut-crackered dead people s poor grandpapa s position let again become silent look awkwardly tablecloth pause succeed honest irrepressible baby make series leap crow little jane appear member family irrespective servant decide acquaintance mr drummle say mrs pocket will ring flopson jane undutiful little thing lie now baby darling come ma baby soul honor protest might double wrong way mrs pocket s arm exhibit pair knit shoe dimple ankle company soft face carry high state mutiny gain point see window few minute nurse little jane happen five child leave dinner-table flopson s private engagement anybody else s business thus become aware mutual relation mr pocket exemplify following manner mr pocket normal perplexity face heighten hair rumple look minute could n't make come board lodge establishment n't billet nature somebody else distant missionary way ask certain question little joe hole frill say pa flopson mend time little fanny come whitlow say pa millers poultice n't forget melt parental tenderness give shill apiece tell play very strong effort lift hair dismiss hopeless subject evening row river drummle startop boat resolve set mine cut pretty good most exercise country boy adept conscious want elegance style thames say water engage place tuition winner prize-wherry ply stair introduce new ally practical authority confuse very much say arm blacksmith could know nearly compliment lose pupil doubt would pay supper-tray get home night think enjoy disagreeable domestic occurrence mr pocket good spirit housemaid come say please sir wish speak speak master say mrs pocket dignity rouse again can think such thing speak flopson speak time beg pardon ma'am return housemaid wish speak speak master hereupon mr pocket room make good come pretty thing belinda say mr pocket return countenance expressive grief despair here s cook lie insensibly drunk kitchen floor large bundle fresh butter make cupboard ready sell grease mrs pocket instantly show much amiable emotion say odious sophia s mean belinda demand mr pocket sophia tell say mrs pocket see own eye hear own ear come room just now ask speak take stair belinda return mr pocket show woman bundle too defend matthew say mrs pocket make mischief mr pocket utter dismal groan grandpapa s granddaughter house say mrs pocket cook always very nice respectful woman say most natural manner come look situation feel bear duchess sofa mr pocket stand drop attitude die gladiator still attitude say hollow voice good night mr pip deem advisable bed leave chapter xxiv two three day establish room backwards forward london several time order want tradesman mr pocket long talk know more intended career know refer tell mr jaggers design profession enough educate destiny could hold own average young man prosperous circumstance acquiesce course know contrary advise attend certain place london acquisition such mere rudiment want invest function explainer director study hope intelligent assistance meet little discourage soon able dispense aid way say much more similar purpose place confidential term admirable manner may state always zealous honorable fulfil compact make zealous honorable fulfil mine show indifference master doubt return compliment pupil give such excuse justice regard ludicrous serious honest good tutor communication point settle carry begin work earnest occur could retain bedroom barnard s inn life would agreeably vary manner would none bad herbert s society mr pocket object arrangement urge step could possibly take must submit guardian feel delicacy arise consideration plan would save herbert expense little britain impart wish mr jaggers could buy furniture now hire say two little thing quite home say mr jaggers short laugh tell d get much want say n't know much come retort mr jaggers much fifty pound nearly much five pound say mr jaggers such great fall say discomfiture more more retort mr jaggers lie wait hand pocket head side eye wall much more difficult fix sum say hesitate come say mr jaggers let s get twice five will three time five will four time five will say think would handsomely four time five will handsomely will say mr jaggers knit brow now make four time five make say mr jaggers much suppose make twenty pound say smile never mind make friend observe mr jaggers know contradictory toss head want know make twenty pound course wemmick say mr jaggers open office door take mr pip s write order pay twenty pound strongly marked way business make strongly mark impression agreeable kind mr jaggers never laugh wear great bright creaking boot poise boot large head bent eyebrow join await answer sometimes cause boot creak laugh dry suspicious way happen now wemmick brisk talkative say wemmick hardly know make mr jaggers s manner tell ll take compliment answer wemmick n't mean know make oh look surprise s personal s professional professional wemmick desk lunch crunching dry hard biscuit piece throw time time slit mouth post always seem say wemmick set man-trap watch suddenly-click re catch remark man-trap amenity life say suppose very skilful deep say wemmick australia point pen office floor express australia understand purpose figure symmetrically opposite spot globe deeply add wemmick bring pen paper d say suppose fine business wemmick say ca-pi-tal ask many clerk reply n't run much clerk s jaggers people wo n't second hand four would see em may say accept offer mr wemmick put biscuit post pay money cash-box safe key safe keep somewhere produce coat-collar iron-pigtail stair house dark shabby greasy shoulder leave mark mr jaggers s room seem shuffle staircase year front first floor clerk look publican rat-catcher large pale puff swell man attentively engage three four people shabby appearance treat unceremoniously everybody seem treat contribute mr jaggers s coffer get evidence say mr wemmick come bailey room little flabby terrier clerk dangle hair cropping seem forget puppy similarly engage man weak eye mr wemmick present smelter keep pot always boil would melt please excessive white-perspiration try art room high-shouldered man face-ache tie dirty flannel dress old black clothes bear appearance wax stoop work make fair copy note two gentleman mr jaggers s own use establishment stairs again wemmick lead guardian s room say ve see already pray say two odious cast twitchy leer catch sight again likeness say wemmick get chair blow dust horrible head bring two celebrated famous client get world credit chap must come night peep inkstand get blot eyebrow old rascal murder master consider n't bring evidence n't plan badly ask recoil brute wemmick spat eyebrow give rub sleeve s know cast make newgate directly take particular fancy n't old artful say wemmick explain affectionate apostrophe touch brooch represent lady weep willow tomb urn say make express lady anybody say return wemmick game bit game n't deuce bit lady case mr pip n't slender lady-like sort would n't catch look urn drink wemmick s attention thus direct brooch put cast polish brooch pocket-handkerchief did creature come same end ask same look re right say wemmick s genuine look much nostril catch horse-hair little fish-hook come same end quite natural end here assure forge will blade n't also put suppose testator sleep too gentlemanly cove mr wemmick again apostrophize say could write greek yah bounceable liar never meet such liar put late friend shelf again wemmick touch large mourning ring say send buy day put cast come chair thought cross mind personal jewelry derive source show diffidence subject venture liberty ask question stand dust hand return gift kind bring see s way always take em re curiosity re property may worth much re property portable n't signify brilliant lookout guiding-star always get hold portable property render homage light say friendly manner odd time good would n't mind come see walworth could offer bed consider honor much show such two three curiosity get might look fond bit garden summer-house say delighted accept hospitality thankee say ll consider s come convenient dine mr jaggers say wemmick ll give wine good wine ll give punch bad punch now ll tell dine mr jaggers look housekeeper shall see very uncommon say wemmick ll see wild beast tame very uncommon ll tell reply depend original wildness beast amount taming wo n't lower opinion mr jaggers s power keep eye tell would interest curiosity preparation awaken take departure ask would devote five minute see mr jaggers several reason least n't clearly know mr jaggers would find reply affirmative dive city come crowded police-court blood-relation murderous sense deceased fanciful taste brooch stand bar uncomfortably chew guardian woman examination cross-examination n't know strike bench everybody present awe anybody degree say word n't approve instantly require take anybody would n't make admission say ll anybody make admission say now get magistrate shiver single bite finger thief thief-takers hang dread rapture word shrink hair eyebrow turn direction side could n't make seem grind whole place mill know steal tiptoe side bench make leg old gentleman preside quite convulsive table denunciation conduct representative british law justice chair day chapter xxv bentley drummle sulky fellow even take book writer injury take acquaintance more agreeable spirit heavy figure movement comprehension sluggish complexion face large awkward tongue seem loll mouth loll room idle proud niggardly reserve suspicious come rich people somersetshire nurse combination quality make discovery just age blockhead thus bentley drummle come mr pocket head tall gentleman dozen head thick most gentleman startop spoil weak mother keep home ought school devotedly attach admire measure woman s delicacy feature may see never see say herbert exactly mother natural take much more kindly drummle even early evening boating pull homeward abreast converse boat boat bentley drummle come wake alone overhanging bank rush would always creep in-shore uncomfortable amphibious creature even tide would send fast way always think come dark back-water own two boat break sunset moonlight mid-stream herbert intimate companion friend present half-share boat occasion often come hammersmith possession half-share chamber often take london use walk two place hour affection road pleasant road form impressibility untried youth hope mr pocket s family month two mr mrs camilla turn camilla mr pocket s sister georgiana see miss havisham s same occasion also turn cousin indigestive single woman call rigidity religion liver love people hate hatred cupidity disappointment matter course fawn prosperity base meanness mr pocket grown-up infant notion own interest show complacent forbearance hear express mrs pocket hold contempt allow poor soul heavily disappoint life shed feeble reflect light surroundings settle apply education soon contract expensive habit begin spend amount money few short month think fabulous good evil stick book merit sense enough feel deficiency mr pocket herbert get fast always elbow give start want clear obstruction road must great dolt drummle less see mr wemmick week think would write note propose home certain evening reply would give much pleasure would expect office six o'clock thither find put key safe clock strike think walk walworth say certainly say approve very much wemmick s reply leg desk day shall glad stretch now ll tell get supper mr pip get stewed steak home preparation cold roast fowl cook's-shop think s tender master shop juryman case day let easy remind buy fowl say pick good old briton choose keep box day two could easily say let make present good fowl shop let course s property portable n't object age parent hope really think still speak fowl add get age parent place say politeness require n't dine mr jaggers pursue walk tell afternoon hear come expect ll invitation to-morrow s ask pal too three em ai n't habit count drummle intimate associate answer s ask whole gang hardly feel compliment word give ll give good n't look forward variety ll excellence s rum thing house proceed wemmick moment s pause remark follow housekeeper understand never let door window fasten night never rob s return wemmick say give publicly want see man ll rob lord bless hear hundred time hear say regular cracksman front office know live now bolt draw n't stroke business come ca n't tempt man sir would bold enough try love money dread much say dread say wemmick believe dread s artful even defiance silver sir britannia metal spoon would n't much observe even would much say wemmick cut short know d life life score em d could get s impossible say could n't get give mind fall meditation guardian s greatness wemmick remark absence plate s natural depth know river s natural depth s natural depth look watch-chain s real enough s very massive say massive repeat wemmick think watch gold repeater worth hundred pound s worth penny mr pip seven hundred thief town know watch s man woman child would n't identify small link chain drop red hot inveigle touch first such discourse conversation more general nature mr wemmick beguile time road give understand arrive district walworth appear collection lane ditch little garden present aspect dull retirement wemmick s house little wooden cottage midst plot garden top cut paint battery mount gun own say wemmick look pretty n't highly commend think small house see queerest gothic window great part sham gothic door too small get s real flagstaff see say wemmick sunday run real flag look here cross bridge hoist up-so cut communication bridge plank cross chasm four foot wide two deep very pleasant see pride hoist make fast smile relish merely mechanically nine o'clock night greenwich time say wemmick gun fire see hear think ll say s stinger piece ordnance refer mount separate fortress construct lattice-work protect weather ingenious little tarpaulin contrivance nature umbrella say wemmick sight impede idea fortification s principle idea carry keep n't know s opinion say decidedly s pig fowl rabbit knock own little frame see grow cucumber ll judge supper sort salad can raise sir say wemmick smile again seriously too shake head can suppose little place besiege would hold devil time point provision conduct bower dozen yard approach such ingenious twist path take quite long time get retreat glass already set forth punch cool ornamental lake margin bower raise piece water island middle might salad supper circular form construct fountain set little mill take cork pipe play powerful extent make hand quite wet own engineer own carpenter own plumber own gardener own jack trade say wemmick acknowledge compliment s good thing know brush newgate cobwebs please aged would n't mind introduce aged would would n't put express readiness feel castle find sit fire very old man flannel coat clean cheerful comfortable care intensely deaf age parent say wemmick shake hand cordial jocose way right john right reply old man here s mr pip age parent say wemmick wish could hear name nod mr pip s nod please winking fine place son s sir cry old man nod hard possibly could pretty pleasure-ground sir spot beautiful work ought keep nation son s time people s enjoyment re proud punch ai n't age say wemmick contemplate old man hard face really soften s nod give tremendous s give still more tremendous n't re tire mr pip know s tire stranger will tip more ca n't think please tip several more great spirit leave bestir feed fowl sit punch arbor wemmick tell smoke pipe take good many year bring property present pitch perfection own mr wemmick say wemmick get hold bit time s freehold george indeed hope mr jaggers admire never see say wemmick never hear never see age never hear office thing private life office leave castle come castle leave office s way disagreeable ll oblige same n't wish professionally speak course feel good faith involve observance request punch very nice sit drink talk nine o'clock get gun-fire say wemmick lay pipe s aged s treat proceed castle again find aged heating poker expectant eye preliminary performance great nightly ceremony wemmick stand watch hand moment come take red-hot poker aged repair battery take presently stinger bang shake crazy little box cottage must fall piece make glass teacup ring aged believe would blow arm-chair hold elbow cry exultingly s fire heerd nod old gentleman figure speech declare absolutely could see interval time supper wemmick devote show collection curiosity mostly felonious character comprise pen celebrated forgery commit distinguished razor two lock hair several manuscript confession write condemnation mr wemmick set particular value use own word em lie sir agreeably disperse small specimen china glass various neat trifle make proprietor museum tobacco-stoppers carve age display chamber castle first inducted serve general sitting-room kitchen too might judge saucepan hob brazen bijou fireplace design suspension roasting-jack neat little girl attendance look age day lay supper-cloth bridge lower give mean egress withdraw night supper excellent castle subject dry-rot insomuch taste bad nut pig might farther heartily please whole entertainment drawback little turret bedroom such very thin ceiling flagstaff lie bed seem balance pole forehead night wemmick early morning afraid hear clean boot fall gardening see gothic window pretend employ age nod most devoted manner breakfast good supper half-past eight precisely start little britain degree wemmick get dryer hard mouth tighten post-office again last get place business pull key coat-collar look unconscious walworth property castle drawbridge arbor lake fountain aged blow space last discharge stinger chapter xxvi fall wemmick tell would early opportunity compare guardian s establishment cashier clerk guardian room wash hand scented soap office walworth call give invitation friend wemmick prepare receive ceremony stipulate dinner dress say to-morrow ask come idea live believe general objection make admission reply come here ll take home embrace opportunity remark wash client surgeon dentist closet room fit purpose smelt scented soap perfumer s shop unusually large jack-towel roller door would wash hand wipe dry towel come police court dismiss client room friend repair six o'clock day seem engage case darker complexion usual find head butt closet wash hand lave face gargle throat even jack-towel take penknife scrape case nail put coat people slink usual pass street evidently anxious speak conclusive halo scented soap encircle presence give day walk westward recognize again face crowd street happen talk louder never recognize anybody take notice anybody recognize conduct gerrard street soho house south side street stately house kind dolefully want painting dirty window take key open door stone hall bare gloomy little use dark brown staircase series three dark brown room first floor carve garland panelled wall stand give welcome know kind loop think look dinner lay good room second dressing-room third bedroom tell hold whole house rarely use more see table comfortably lay silver service course side chair capacious dumb-waiter variety bottle decanter four dish fruit dessert notice keep own hand distribute bookcase room see book evidence criminal law criminal biography trial act parliament such thing furniture very solid good watch-chain official look merely ornamental see corner little table paper shaded lamp seem bring office home respect too wheel evening fall work scarcely see three companion now walk stand hearth-rug ring bell take search look surprise seem principally solely interested drummle pip say put large hand shoulder move window n't know s spider spider say blotchy sprawly sulky fellow s bentley drummle reply delicate face startop make least account delicate face return bentley drummle name look fellow immediately begin talk drummle deter reply heavy reticent way apparently lead screw discourse look two come housekeeper first dish table woman forty suppose may think young tall lithe nimble figure extremely pale large fade eye quantity stream hair can say diseased affection heart cause lip part pant face bear curious expression suddenness flutter know see macbeth theatre night two face look disturb fiery air face see rise witch caldron set dish touch guardian quietly arm finger notify dinner ready vanish take seat table guardian keep drummle side startop sit noble dish fish housekeeper put table joint equally choice mutton equally choice bird sauces wine accessory want good give host dumb-waiter make circuit table always put again similarly deal clean plate knife fork course drop just disused two basket ground chair attendant housekeeper appear set dish always see face face rise caldron year make dreadful likeness woman cause face natural resemblance derive flow hair pass bowl flame spirit dark room induce take particular notice housekeeper own striking appearance wemmick s preparation observe room keep eye attentively guardian would remove hand dish put hesitatingly dread call want speak nigh say fancy could detect manner consciousness purpose always hold suspense dinner gayly guardian seem follow originate subject know wrench weak part disposition find express tendency lavish expenditure patronize herbert boast great prospect quite know open lip more drummle development inclination gird grudging suspicious way rest screw fish take get cheese conversation turn row feat drummle rally come night slow amphibious way drummle inform host much prefer room company skill more master strength could scatter chaff invisible agency guardian wind pitch little short ferocity trifle fall bare span arm show muscular fall bare span arm ridiculous manner now housekeeper time clear table guardian take heed side face turn lean chair bite side forefinger show interest drummle quite inexplicable suddenly clap large hand housekeeper s trap stretch table suddenly smartly stop foolish contention talk strength say mr jaggers ll show wrist molly let see wrist entrapped hand table already put hand waist master say low voice eye attentively entreatingly fix n't ll show wrist repeat mr jaggers immovable determination show molly let see wrist master again murmur please molly say mr jaggers look obstinately look opposite side room let see wrist show come take hand hers turn wrist table bring hand hold two side side last wrist much disfigured deeply scarred scar hold hand take eye mr jaggers turn watchfully rest succession s power here say mr jaggers coolly trace sinew forefinger very few man power wrist woman s remarkable mere force grip hand occasion notice many hand never see strong respect man s woman s say word leisurely critical style continue look regular succession sit moment cease look again ll molly say mr jaggers give slight nod admire can withdraw hand room mr jaggers put decanter dumb-waiter fill glass pass wine half-past nine gentleman say must break pray make good use time glad see mr drummle drink object single drummle bring still more perfectly succeed sulky triumph drummle show morose depreciation rest more more offensive degree become downright intolerable stage mr jaggers follow same strange interest actually seem serve zest mr jaggers s wine boyish want discretion dare say take too much drink know talk too much become particularly hot boorish sneer drummle s effect too free money lead remarking more zeal discretion come bad grace startop lend money presence week retort drummle ll pay n't mean imply wo n't say might make hold tongue money think think retorted drummle oh lord dare say mean very severe would n't lend money want right say drummle would n't lend sixpence would n't lend anybody sixpence mean borrow circumstance say say repeat drummle oh lord very aggravating more especially find make way surly obtuseness say disregard herbert s effort check come mr drummle subject ll tell pass herbert here borrow money n't want know pass herbert growl drummle think add low growl might devil shake ll tell say want know say put pocket very glad get seem immensely amuse weak lend drummle laugh outright sit laugh face hand pocket shoulder raise plainly signify quite true despise ass hereupon startop take hand much good grace show exhort little more agreeable startop lively bright young fellow drummle exact opposite latter always dispose resent direct personal affront now retort coarse lumpish way startop try turn discussion small pleasantry make laugh resent little success more drummle threat warning pull hand pocket drop shoulder swore take large glass would fling adversary s head entertainer s dexterously seize instant raise purpose gentlemen say mr jaggers deliberately put glass haul gold repeater massive chain exceedingly sorry announce s past nine hint rise depart get street door startop cheerily call drummle old boy happen old boy respond would even walk hammersmith same side way herbert remain town see street opposite side startop lead drummle lag shadow house much wont follow boat door shut think would leave herbert moment run stairs again say word guardian find dressing-room surround stock boot already hard wash hand tell come again say sorry disagreeable occur hope would blame much pooh say sluice face speak water-drops s pip spider turn now shake head blow towel glad sir say n't guardian assent n't too much keep clear can fellow pip true sort fortune-teller look towel catch eye fortune-teller say let head drop festoon towel towel two ear know n't good night pip good night sir month spider s time mr pocket good great relief house mrs pocket home family hole chapter xxvii dear mr pip write request mr gargery let know london company mr wopsle would glad agreeable allow see would call barnard s hotel tuesday morning nine o'clock agreeable please leave word poor sister much same leave talk kitchen night wonder say now consider light liberty excuse love poor old day more dear mr pip oblige affectionate servant biddy p wish most particular write lark say will understand hope doubt will agreeable see even gentleman good heart worthy worthy man read last little sentence wish most particular write again lark receive letter post monday morning appointment day let confess exactly feeling look forward joe s come pleasure bind many tie considerable disturbance mortification keen sense incongruity could keep pay money certainly would pay money great reassurance come barnard s inn hammersmith consequently would fall bentley drummle s way little objection see herbert father respect sharp sensitiveness see drummle hold contempt life bad weakness meanness usually commit sake people most despise begin always decorate chamber quite unnecessary inappropriate way very expensive wrestle barnard prove time room vastly different find enjoy honor occupy few prominent page book neighbor upholsterer get fast late even start boy boot top boot bondage slavery might say pass day make monster refuse washerwoman s family clothe blue coat canary waistcoat white cravat creamy breech boot already mention find little great deal eat horrible requirement haunt existence avenging phantom order duty eight tuesday morning hall two foot square charge floorcloth herbert suggest certain thing breakfast think joe would feel sincerely oblige interested considerate odd half-provoked sense suspicion joe come see would n't quite brisk come town monday night ready joe get early morning cause sitting-room breakfast-table assume most splendid appearance unfortunately morning drizzly angel could conceal fact barnard shed sooty tear window weak giant sweep time approach run avenger pursuant order hall presently hear joe staircase know joe clumsy manner come stair state boot always too big time take read name floor course ascent last stop door could hear finger trace painted letter name distinctly hear breathing keyhole finally give faint single rap pepper such compromising name avenging boy announce mr gargery think never would wipe foot must lift mat last come joe joe pip air pip good honest face glowing shining hat put floor catch hand work straight last-patented pump glad see joe give hat joe take carefully hand bird's-nest egg would n't hear parting piece property persist standing talk most uncomfortable way grow say joe swell gentle-folked joe consider little discover word sure honor king country joe look wonderfully thank god say joe m ekerval most sister s bad biddy s right ready friend backerder forarder ceptin wopsle s drop time still hand take great care bird's-nest joe roll eye room flowered pattern dressing-gown drop joe say joe lower voice s leave church playacting playacting likeways bring london wish say joe get bird's-nest left arm moment grope egg right offence would take joe give find crumpled play-bill small metropolitan theatre announce first appearance very week celebrated provincial amateur roscian renown unique performance high tragic walk national bard lately occasion great sensation local dramatic circle performance joe inquire say joe emphasis solemnity great sensation say joe certainly peck orange-peel partickler see ghost put sir calc'lated keep man work good hart continiwally cut betwixt ghost amen man may misfortun church say joe lower voice argumentative feeling tone reason put such time meantersay ghost man s own father can allow claim attention can sir still more mourning unfortunately make small weight black feather bring try keep may ghost-seeing effect joe s own countenance inform herbert enter room present joe herbert hold hand joe hold bird's-nest servant sir say joe hope pip here eye fall avenger put toast table plainly denote intention make young gentleman family frown confuse more meantersay two gentleman hope get elths close spot present may werry good inn accord london opinion say joe confidentially believe character stand would n't keep pig case wish fatten wholesome eat meller flavor bear flattering testimony merit dwelling-place incidentally show tendency call sir joe invite sit table look room suitable spot deposit hat very few rare substance nature could find rest place ultimately stand extreme corner chimney-piece fall interval take tea coffee mr gargery ask herbert always preside morning thankee sir say joe stiff head foot ll take most agreeable say coffee thankee sir return joe evidently dispirit proposal kind make chice coffee will run contrairy own opinion n't never find little eating say tea say herbert pour here joe s hat tumble mantel-piece start chair pick fit same exact spot absolute point good breeding tumble again soon come town mr gargery yesterday afternoon say joe cough hand time catch whooping-cough come yesterday afternoon appearance mingled wisdom relief strict impartiality see london sir say joe wopsle straight look blacking ware'us n't find come likeness red bill shop door meantersay add joe explanatory manner drawd too architectooralooral really believe joe would prolong word mightily expressive mind architecture know perfect chorus attention providentially attract hat topple indeed demand constant attention quickness eye hand very exact wicket-keeping make extraordinary play show great skill now rush catch neatly drop now merely stop midway beat humor various part room good deal pattern paper wall feel safe close finally splash slop-basin take liberty lay hand shirt-collar coat-collar perplex reflect insoluble mystery man scrape extent could consider full dress suppose necessary purify suffer holiday clothes fall such unaccountable fit meditation fork midway plate mouth eye attract such strange direction afflict such remarkable cough sit table drop much more eat pretend n't drop heartily glad herbert leave city good sense good feeling know fault easy joe joe would easy feel impatient temper condition heap coal fire head two now alone sir begin joe joe interrupt pettishly can call sir joe look single instant faintly reproach utterly preposterous cravat collar conscious sort dignity look two now alone resume joe intention ability stay many minute more will now conclude leastways begin mention lead present honor say joe old air lucid exposition wish useful honor break wittles company abode gentleman unwilling see look again make remonstrance tone sir pursue joe bargemen t'other night pip subside affection call pip relapse politeness call sir come shay-cart pumblechook same identical say joe new track comb air wrong way sometimes awful give town infant companionation look playfellow nonsense joe fully believe pip say joe slightly toss head signify little now sir pip same identical manner give blusterous come bargeman wot pipe pint beer give refreshment workingman sir stimilate word joseph miss havisham wish speak miss havisham joe wish pumblechook s word speak joe sit roll eye ceiling joe please day sir say joe look long way clean see miss miss joe miss havisham say sir reply joe air legal formality make will miss otherways havisham expression air follering mr gargery air correspondence mr pip letter able say marry sister sir say will answer friend pip say would tell say estella come home would glad see feel face fire look joe hope remote cause firing may consciousness know errand give more encouragement biddy pursue joe get home ask fur write message little hang biddy say know will very glad word mouth holiday time want see now conclude sir say joe rise chair pip wish prosper great great height now joe say joe come dinner joe say joe eye meet sir melt manly heart give hand pip dear old chap life make many parting weld may say man s blacksmith s whitesmith s goldsmith s coppersmith diwisions such must come must meet come s fault to-day s mine two figure london anywheres else private beknown understand friend ai n't proud want right shall never see more clothes m wrong clothes m wrong forge kitchen th mesh wo n't find much fault think forge dress hammer hand even pipe wo n't find much fault suppose wish see come put head forge window see joe blacksmith old anvil old burnt apron stick old work m awful dull hope ve beat nigh right last god bless dear old pip old chap god bless mistake fancy simple dignity fashion dress could more come way speak word could come way heaven touch gently forehead soon could recover sufficiently hurry look neighboring street chapter xxviii clear must repair town day first flow repentance equally clear must stay joe s secure box-place to-morrow s coach mr pocket s mean convince last point begin invent reason make excuse put blue boar inconvenience joe s expect bed would ready too miss havisham s exact might n't swindler earth self-swindlers such pretence cheat surely curious thing innocently take bad half-crown somebody else s manufacture reasonable enough knowingly reckon spurious coin own make good money obliging stranger pretence compactly fold bank-note security s sake abstract note give nutshells sleight hand mine fold own nutshell pass note settle must blue boar mind much disturb indecision take avenger tempt think expensive mercenary publicly air boot archway blue boar s posting-yard solemn imagine casually produce tailor s shop confound disrespectful sense trabb s boy hand trabb s boy might worm intimacy tell thing reckless desperate wretch know could might hoot high street patroness too might hear approve whole resolve leave avenger afternoon coach take place winter now come arrive destination two three hour dark time start cross keys two o'clock arrive ground quarter hour spare attend avenger may connect expression never attend could possibly help time customary carry convict dock-yard stage-coach often hear capacity passenger more see high road dangle ironed leg coach roof cause surprise herbert meet yard come tell two convict reason old reason now constitutionally falter hear word convict n't mind handel say herbert think seem n't ca n't pretend suppose n't particularly n't mind see say herbert come tap degraded vile sight treat guard suppose gaoler three come wipe mouth hand two convict handcuff iron leg iron pattern know wear dress likewise know keeper brace pistol carry thick-knobbed bludgeon arm term good understanding stand look putting-to horse air convict interesting exhibition formally open moment curator taller stouter man appear matter course accord mysterious way world convict free allot small suit clothes arm leg great pincushion shape attire disguise absurdly know half-closed eye glance stand man see settle three jolly bargeman saturday night bring invisible gun easy make sure know more never see life look eye appraise watch-chain incidentally spat say convict laugh slue clink coupling manacle look else great number street door coarse mangy ungainly surface low animal ironed leg apologetically garland pocket-handkerchief way present look keep make herbert say most disagreeable degraded spectacle bad come whole coach take family remove london place two prisoner seat front coachman hereupon choleric gentleman take fourth place seat fly most violent passion say breach contract mix such villainous company poisonous pernicious infamous shameful n't know else time coach ready coachman impatient prepare get prisoner come keeper bring curious flavor bread-poultice baize rope-yarn hearthstone attend convict presence n't take much amiss sir plead keeper angry passenger ll sit ll put em row wo n't interfere sir need n't know re n't blame growl convict recognize n't want quite ready stay fur concern s welcome place mine say gruffly would n't incommoded none d way laugh begin crack nut spit shell really think place despised length vote help angry gentleman must chance company remain get place still make complaint keeper get place convict haul could convict recognize sit breath hair head good handel herbert call start think blessed fortune find name pip impossible express acuteness feel convict s breathing head spine sensation touch marrow pungent search acid set very tooth edge seem more breathing business man make more noise conscious grow high-shouldered side shrink endeavor fend weather miserably raw two curse cold make lethargic leave half-way house habitually doze shiver silent doze consider question ought restore couple pound sterling creature lose sight could act dip forward bathe horse wake fright take question again must lose long think could recognize darkness fitful light shadow lamp trace marsh country cold damp wind blow cower forward warmth make screen wind convict close very first word hear interchange become conscious word own thought two pound note get em say convict never see know return em stow somehows giv friend expect wish say bitter curse cold em here two pound note friend two pound note d sell friend think bless good bargain say say resume convict recognize say minute pile timber dock-yard re discharge would find boy feed kep secret give two pound note would more fool growl d spend em man wittles drink must green mean say know ha'porth different gang different ship try again prison breaking get make lifer honor time work part country time might opinion place most beastly place mudbank mist swamp work work swamp mist mudbank execrate place very strong language gradually growl leave say overhear dialogue assuredly get leave solitude darkness highway feel certain man suspicion identity indeed change course nature differently dress differently circumstanced likely could know accidental help still coincidence coach sufficiently strange fill dread coincidence might moment connect hearing name reason resolve alight soon touch town put hearing device execute successfully little portmanteau boot foot turn hinge get throw get leave first lamp first stone town pavement convict way coach know point would spirit river fancy see boat convict crew wait slime-washed stair again hear gruff give way order dog again see wicked noah s ark lie black water could say afraid fear altogether undefined vague great fear walk hotel feel dread much exceed mere apprehension painful disagreeable recognition make tremble confident take distinctness shape revival few minute terror childhood coffee-room blue boar empty order dinner sit waiter know soon apologize remissness memory ask send boot mr pumblechook say certainly waiter bring great remonstrance commercial day bind appear surprised take early opportunity put dirty old copy local newspaper directly way take read paragraph reader will learn altogether interest reference recent romantic rise fortune young artificer iron neighborhood theme way magic pen universally acknowledge townsman tooby poet column youth s early patron companion friend highly respect individual entirely unconnected corn seed trade eminently convenient commodious business premise situate hundred mile high street wholly irrespective personal feeling record mentor young telemachus good know town produce founder latter s fortune thought-contracted brow local sage lustrous eye local beauty inquire fortune believe quintin matsys blacksmith antwerp verb sap entertain conviction base large experience day prosperity north pole meet somebody wander esquimaux civilized man would tell pumblechook early patron founder fortune chapter xxix betimes morning too early miss havisham s loiter country miss havisham s side town joe s side could to-morrow think patroness paint brilliant picture plan adopt estella good adopt could fail intention bring reserve restore desolate house admit sunshine dark room set clock a-going cold hearth a-blazing tear cobweb destroy vermin short shine deed young knight romance marry princess stop look house pass seared red brick wall block window strong green ivy clasp even stack chimney twig tendon sinewy old arm make rich attractive mystery hero estella inspiration heart course take such strong possession fancy hope set influence boyish life character all-powerful even romantic morning invest attribute save possess mention place fixed purpose clew follow poor labyrinth accord experience conventional notion lover can always true unqualified truth love estella love man love simply find irresistible know sorrow often often always love reason promise peace hope happiness discouragement could love none less know more influence restrain devoutly believe human perfection shape walk arrive gate old time ring bell unsteady hand turn gate try get breath keep beating heart moderately quiet hear side-door open step come courtyard pretend hear even gate swung rusty hinge last touch shoulder start turn start much more naturally find confront man sober gray dress last man expect see place porter miss havisham s door orlick young master s more change come come s oppose order hold gate open enter swing lock take key say face doggedly precede few step house here come here come retort leg box bring barrow here good ai n't here harm young master suppose sure leisure entertain retort mind slowly lift heavy glance pavement leg arm face leave forge say look forge reply orlick send glance air injury now look ask long leave gargery s forge day here reply n't know cast come here time leave could tell orlick say dryly ve get scholar time come house find room just side-door little window look courtyard small proportion kind place usually assign gate-porter paris certain key hang wall now add gate key patchwork-covered bed little inner division recess whole slovenly confine sleepy look cage human dormouse loom dark heavy shadow corner window look human dormouse fit indeed never see room remark use porter here say get protection premise come consider dangerous convict tag rag bobtail recommend place man could give man good bring take s easy bellowsing hammering s loaded eye catch gun brass-bound stock chimney-piece eye follow mine say desirous more conversation shall miss havisham burn know retort first stretch shake order end here young master give here bell rap here hammer passage meet somebody expect believe burn twice can say say turn long passage first tread thick boot make bell sound end passage bell still reverberate find sarah pocket appear now become constitutionally green yellow reason oh say mr pip miss pocket glad tell mr pocket family wiser say sarah dismal shake head wiser matthew matthew know way sir tolerably staircase dark many time ascend now light boot yore tap old way door miss havisham s room pip s rap hear say immediately come pip chair old table old dress two hand cross stick chin rest eye fire sit white shoe never worn hand head bent look elegant lady never see come pip miss havisham continue mutter look come pip pip kiss hand queen look suddenly move eye repeat grimly playful manner hear miss havisham say loss kind wish come see come directly lady never see lift eye look archly see eye estella s eye much change much more beautiful much more womanly thing win admiration make such wonderful advance seem make none fancy look slip hopelessly coarse common boy again sense distance disparity come inaccessibility come give hand stammer pleasure feel see again look forward long long time find much change pip ask miss havisham greedy look strike stick chair stand sign sit come miss havisham think estella face figure now settle curiously old say old estella miss havisham interrupt proud insulting want n't remember say confusedly long know estella smile perfect composure say doubt quite right very disagreeable change miss havisham ask very much say estella look less coarse common say miss havisham play estella s hair estella laugh look shoe hand laugh again look put shoe treat boy still lure sit dreamy room old strange influence wrought learn just come home france london proud wilful old bring quality such subjection beauty impossible nature think separate beauty truly impossible dissociate presence wretched hankering money gentility disturb boyhood ill-regulated aspiration first make ashamed home joe vision raise face glowing fire strike iron anvil extract darkness night look wooden window forge flit word impossible separate past present innermost life life settle stay rest day return hotel night london to-morrow converse miss havisham send two walk neglect garden come say wheel little time yore estella garden gate stray encounter pale young gentleman now herbert tremble spirit worship very hem dress quite compose most decidedly worship hem mine draw place encounter stop say must singular little creature hide see fight day enjoy very much reward very much reply incidental forgetful way remember entertain great objection adversary take ill bring here pester company great friend now think recollect read father make admission reluctance seem boyish look already treat more enough boy change fortune prospect change companion say estella naturally say necessarily add haughty tone fit company would quite unfit company now conscience doubt very much linger intention left see joe observation put flight idea impending good fortune time say estella slight wave hand signify fight time least air completeness superiority walk side air youthfulness submission walk hers make contrast strongly feel would rankle more regard elicit set apart assign garden too overgrown rank walk ease make twice thrice come again brewery yard show nicety see walking cask first old day say cold careless look direction remind come house give meat drink say n't remember remember make cry say say shake head look verily believe remember mind least make cry again inwardly sharp cry must know say estella condescend brilliant beautiful woman might heart memory get jargon effect take liberty doubt know could such beauty oh heart stab shoot doubt say estella course cease beat cease know mean softness sympathy sentiment nonsense borne mind stand still look attentively see miss havisham look gesture tinge resemblance miss havisham may often notice acquire child grown person much associate seclude childhood pass will produce remarkable occasional likeness expression face quite different could trace miss havisham look again still look suggestion serious say estella much frown brow smooth darkening face throw much believe imperiously stop open lip bestow tenderness anywhere never such thing moment brewery long disused point high gallery see same first day tell remember see stand scared eye follow white hand again same dim suggestion could possibly grasp cross involuntary start occasion lie hand arm instantly ghost pass more matter ask estella scare again believe say just now reply turn n't very say rate miss havisham will soon expect old post think might lay now old belonging let make more garden come shall shed tear cruelty to-day shall page give shoulder handsome dress trail ground hold hand now lightly touch shoulder walk walk ruin garden twice thrice more bloom green yellow growth weed chink old wall most precious flower blow could more cherish remembrance discrepancy year remove nearly same age course age tell more case mine air inaccessibility beauty manner give torment midst delight height assurance feel patroness choose wretched boy last house hear surprise guardian come see miss havisham business would come dinner old wintry branch chandelier room mouldering table spread light miss havisham chair wait push chair past begin old slow circuit ash bridal feast funereal room figure grave fall chair fix eye estella look more bright beautiful strong enchantment time melted early dinner-hour draw close hand estella leave prepare stop centre long table miss havisham withered arm stretch chair rest clenched hand yellow cloth estella look shoulder door miss havisham kiss hand ravenous intensity kind quite dreadful estella two leave alone turn say whisper beautiful graceful well-grown admire everybody must see miss havisham draw arm neck draw head close hers sit chair love love love use could answer could answer difficult question repeat love love love favor love wound love tear heart piece get old strong will tear deep love love love never see such passionate eagerness join utterance word could feel muscle thin arm neck swell vehemence possess hear pip adopt love breed educate love develop might love love say word often enough could doubt mean say often repeat word hate love despair revenge dire death could sound lip more curse ll tell say same hurried passionate whisper real love blind devotion unquestioning self-humiliation utter submission trust belief whole world give whole heart soul smiter come wild cry follow catch waist rise chair shroud dress strike air would soon strike wall fall dead pass few second draw chair conscious scent know turning see guardian room always carry mention think pocket-handkerchief rich silk impose proportion great value profession see terrify client witness ceremoniously unfold pocket-handkerchief immediately blow nose pause know time such client witness commit self-committal follow directly quite matter course see room expressive pocket-handkerchief hand look meet eye say plainly momentary silent pause attitude indeed singular put handkerchief right use wonderful effect miss havisham see soon everybody else afraid make strong attempt compose stammer punctual punctual repeat come pip shall give ride miss havisham here pip tell arrive miss havisham wish come see estella reply very fine young lady push miss havisham chair large hand put trousers-pocket pocket full secret pip often see miss estella say come stop often many time ten thousand time oh certainly many twice jagger interpose miss havisham much relief leave pip alone dinner comply grope way dark stair still way detach apartment paved yard ask often see miss havisham eat drink offer breadth choice usual hundred time consider say never never will pip retort frown smile never allow see live present life hers wander night lay hand such food take pray sir say may ask question may say may decline answer put question estella s name havisham add say havisham havisham bring dinner-table sarah pocket await mr jaggers preside estella sit opposite face green yellow friend dine very wait maid-servant never see coming going know mysterious house whole time dinner bottle choice old port place guardian evidently acquaint vintage two lady leave equal determine reticence mr jaggers roof never see elsewhere even keep very look scarcely direct eye estella s face dinner speak listen course answer never look could see hand often look interest curiosity distrust face never show least consciousness dinner take dry delight make sarah pocket greener yellower often refer conversation expectation here again show consciousness even make appear extort even extort n't know reference innocent self leave alone sit air general lie consequence information possess really too much cross-examine very wine else hand hold candle taste port roll mouth swallow look glass again smell port try drink fill again cross-examine glass again nervous know wine tell disadvantage three four time feebly think would start conversation see ask look glass hand roll wine mouth request take notice use could n't answer think miss pocket conscious sight involve danger goad madness perhaps tear cap very hideous nature muslin mop strew ground hair assuredly never grow head appear miss havisham s room four play whist interval miss havisham fantastic way put most beautiful jewel dressing-table estella s hair bosom arm see even guardian look thick eyebrow raise little loveliness rich flush glitter color manner extent take trump custody come mean little card end hand glory king queens utterly abased say feeling respect look personally light three very obvious poor riddle find long suffer incompatibility cold presence feeling estella know could never bear speak know could never bear hear creak boot know could never bear see wash hand admiration foot two feeling same place agonizing circumstance play nine o'clock arrange estella come london forewarn coming meet coach take leave touch leave guardian lie boar room mine night miss havisham s word love love love sound ear adapt own repetition say pillow love love love hundred time burst gratitude come destine blacksmith s boy think fear mean rapturously grateful destiny would begin interested awaken heart mute sleep now think high great emotion never think low small keep joe know would contemptuous day joe bring tear eye soon dry god forgive soon dry chapter xxx consider matter dress blue boar morning resolve tell guardian doubt orlick s right sort man fill post trust miss havisham s course right sort man pip say guardian comfortably satisfied general head man fill post trust never right sort man seem quite put spirit find particular post exceptionally hold right sort man listen satisfied manner tell knowledge orlick very good pip observe conclude ll presently pay friend alarm summary action little delay even hint friend might difficult deal oh wo n't say guardian make pocket-handkerchief-point perfect confidence see argue question london midday coach breakfast such terror pumblechook could scarcely hold cup give opportunity say want walk would london road mr jaggers occupy would let coachman know would get place overtake thus enable fly blue boar immediately breakfast make loop couple mile open country pumblechook s premise get high street again little pitfall feel comparative security interesting quiet old town more disagreeable here suddenly recognize stare two tradespeople even dart shop little way street might turn forget pass face face occasion n't know make bad pretence see still position distinguished dissatisfy fate throw way unlimited miscreant trabb s boy cast eye street certain point progress beheld trabb s boy approach lash empty blue bag deem serene unconscious contemplation would beseem would most likely quell evil mind advance expression countenance congratulate success suddenly knee trabb s boy smote hair uprose cap fall tremble violently limb stagger road cry populace hold m frightened feign paroxysm terror contrition occasion dignity appearance pass tooth loudly chatter head mark extreme humiliation prostrate dust hard thing bear advance two hundred yard inexpressible terror amazement indignation again beheld trabb s boy approach come narrow corner blue bag sling shoulder honest industry beam eye determination proceed trabb s cheerful briskness indicate gait shock become aware severely visit time motion rotatory stagger knee more afflicted uplifted hand beseech mercy suffering hail great joy knot spectator feel utterly confound get much street post-office again beheld trabb s boy shooting way time entirely change wear blue bag manner great-coat strut pavement opposite side street attend company delighted young friend time time exclaim wave hand n't know yah word can state amount aggravation injury wreak trabb s boy pass abreast pull shirt-collar twine side-hair stick arm akimbo smirk extravagantly wriggle elbow body drawl attendant n't know yah n't know yah pon soul n't know yah disgrace attendant immediately take crow pursue bridge crow exceedingly deject fowl know blacksmith culminate disgrace leave town speak eject open country take life trabb s boy occasion really even now see could save endure struggle street exact low recompense heart s good blood would futile degrading boy man could hurt invulnerable dodging serpent chase corner fly again captor s leg scornfully yelp write mr trabb day s post say mr pip must decline deal could forget owe good interest society employ boy excite loathe respectable mind coach mr jaggers come time take box-seat again arrive london safe sound heart soon arrive send penitential codfish barrel oyster joe reparation barnard s inn find herbert dine cold meat delighted welcome despatch avenger coffee-house addition dinner feel must open breast very evening friend chum confidence question avenger hall could merely regard light antechamber keyhole send play good proof severity bondage taskmaster could scarcely afford degrade shift constantly drive find employment mean extremity sometimes send hyde park corner see o'clock dinner sit foot fender say herbert dear herbert very particular tell dear handel return shall esteem respect confidence concern herbert say person herbert cross foot look fire head side look vain time look n't herbert say lay hand knee love adore estella transfix herbert reply easy matter-of-course way exactly herbert say mean say herbert course know know say know handel never tell tell never tell get hair cut sense perceive always adore know bring adoration portmanteau here tell always tell day long tell own story tell plainly begin adore first time see very young indeed very say new unwelcome light never leave adore come most beautiful most elegant creature see yesterday adore now doubly adore lucky handel say herbert pick allot encroach forbidden ground may venture say can doubt fact idea estella s view adoration question shake head gloomily oh thousand mile say patience dear handel time enough time enough more say ashamed say return s bad say think call lucky fellow course blacksmith s boy yesterday shall say to-day say good fellow want phrase return herbert smiling clap hand mine good fellow impetuosity hesitation boldness diffidence action dreaming curiously mix stop moment consider really mixture character whole mean recognize analysis think worth dispute ask call to-day herbert suggest thought say lucky know raise life fortune alone raise very lucky think estella n't know herbert throw eye fire think kind sympathetic dear herbert can tell dependent uncertain feel expose hundred chance avoid forbidden ground just now may still say constancy person name person expectation depend good indefinite unsatisfactory know vaguely say relieve mind always more less doubt most yesterday now handel herbert reply gay hopeful way seem despondency tender passion look gift-horse s mouth magnifying-glass likewise seem concentrate attention examination altogether overlook good point animal did n't tell guardian mr jaggers tell beginning endow expectation even tell very large grant could believe man london mr jaggers man hold present relation sure ground say could deny strong point say people often such case reluctant concession truth justice want deny think strong point say herbert think would puzzle imagine strong rest must bide guardian s time must bide client s time ll one-and-twenty know perhaps ll get further enlightenment event ll get must come last hopeful disposition say gratefully admire cheery way ought say herbert much else must acknowledge good sense just say own father s remark hear make story final thing settle mr jagger would now say more father father s son repay confidence confidence want make seriously disagreeable moment positively repulsive wo n't succeed say shall say two three now handel good fellow speak light tone very much earnest think talk foot fender estella surely can condition inheritance never refer guardian right understand tell never refer directly indirectly way never even hint instance patron might view marriage ultimately never now handel quite free flavor sour grape soul honor bind can detach tell disagreeable turn head rush sweep old marsh wind come sea feeling subdue morning leave forge mist solemnly rise lay hand village finger-post smote heart again silence little dear handel herbert talk silent strongly root breast boy nature circumstance make romantic render very serious think bringing-up think miss havisham think now repulsive abominate may lead miserable thing know herbert say head still turn ca n't help ca n't detach impossible ca n't try handel impossible say herbert get lively shake asleep stir fire now ll endeavor make agreeable again room shake curtain put chair place tidy book forth lie look hall peep letter-box shut door come chair fire sit nurse left leg arm say word two handel concern father father s son afraid scarcely necessary father s son remark father s establishment particularly brilliant housekeeping always plenty herbert say say encouraging dustman say believe strong approval marine-store shop street gravely handel subject grave enough know suppose time father give matter time may ask opportunity remark part country child exactly suitable marriage always most particularly anxious marry such singular question ask return n't know say herbert s want know decidedly case poor sister charlotte die fourteen striking example little jane same desire matrimonially establish might suppose pass short existence perpetual contemplation domestic bliss little alick frock already make arrangement union suitable young person kew indeed think engage baby say say herbert s secret assure keep secret beg favor further particular speak sensibly feelingly weakness want know strength may ask name say name clara say herbert live london perhaps ought mention say herbert become curiously crestfallen meek enter interesting theme mother s nonsensical family notion father victualling passenger-ship think specie purser now say s invalid now reply herbert live first floor say herbert mean intend question apply mean never see always keep room overhead know clara hear constantly make tremendous row roar peg floor frightful instrument look laugh heartily herbert time recover usual lively manner n't expect see say constantly expect see return herbert never hear expect come tumble ceiling n't know long rafter may hold more laugh heartily become meek again tell moment begin realize capital intention marry young lady add self-evident proposition engender low spirit ca n't marry know re look contemplate fire think difficult vision realize same capital sometimes put hand pocket folded piece paper attract attention open find play-bill receive joe relative celebrate provincial amateur roscian renown bless heart involuntarily add aloud s to-night change subject instant make hurriedly resolve play pledge comfort abet herbert affair heart practicable impracticable mean herbert tell affianced already know reputation present warmly shake hand mutual confidence blow candle make fire lock door issue forth quest mr wopsle denmark chapter xxxi arrival denmark find king queen country elevate two arm-chair kitchen-table hold court whole danish nobility attendance consist noble boy wash-leather boot gigantic ancestor venerable peer dirty face seem rise people late life danish chivalry comb hair pair white silk leg present whole feminine appearance gifted townsman stand gloomily apart folded arm could wish curl forehead more probable several curious little circumstance transpire action proceed late king country appear trouble cough time decease take tomb bring royal phantom also carry ghostly manuscript truncheon appearance occasionally refer too air anxiety tendency lose place reference suggestive state mortality conceive lead shade s advise gallery turn recommendation take extremely ill likewise note majestic spirit always appear air long time walk immense distance perceptibly come closely contiguous wall occasion terror receive derisively queen denmark very buxom lady doubt historically brazen consider public too much brass chin attach diadem broad band metal gorgeous toothache waist encircle arm openly mention kettle-drum noble boy ancestral boot inconsistent represent breath able seaman strolling actor grave-digger clergyman person utmost importance court fencing-match authority practised eye nice discrimination fine stroke judge gradually lead want toleration even detect holy order decline perform funeral service general indignation take form nut lastly ophelia prey such slow musical madness course time take white muslin scarf fold bury sulky man long cool impatient nose iron bar front row gallery growl now baby s put bed let s supper say least keep unfortunate townsman incident accumulate playful effect undecided prince ask question state doubt public help example question t noble mind suffer roared inclining opinion say toss quite debate society arise ask such fellow crawl earth heaven encourage loud cry hear hear appear stock disordered disorder express accord usage very neat fold top suppose always get flat iron conversation take place gallery respect paleness leg occasion turn ghost give take recorder very little black flute just play orchestra hand door call unanimously rule britannia recommend player see air thus sulky man say n't re deal bad grieve add peal laughter greet mr wopsle occasion great trial churchyard appearance primeval forest kind small ecclesiastical wash-house side turnpike gate mr wopsle comprehensive black cloak descry enter turnpike gravedigger admonish friendly way look here s undertaker come see re get work believe know constitutional country mr wopsle could possibly return skull moralize dust finger white napkin take breast even innocent indispensable action pass comment wai-ter arrival body interment empty black box lid tumble open signal general joy much enhance discovery bearer individual obnoxious identification joy attend mr wopsle struggle laertes brink orchestra grave slacken more tumble king kitchen-table die inch ankle upward make pale effort beginning applaud mr wopsle too hopeless persist sit feel keenly laugh ear ear laugh spite time whole thing droll latent impression decidedly fine mr wopsle s elocution old association sake afraid very slow very dreary very up-hill down-hill very way man natural circumstance life death express tragedy call hoot say herbert let perhaps shall meet make haste could stair quick enough stand door jewish man unnatural heavy smear eyebrow catch eye advance say come mr pip friend identity mr pip friend confess mr waldengarver say man would glad honor waldengarver repeat herbert murmur ear probably wopsle oh say shall follow few step please side alley turn ask think look dress n't know look funeral addition large danish sun star hanging neck blue ribbon give appearance insure extraordinary fire office say look very nice come grave say conductor show cloak beautiful judge wing look see ghost queen s apartment might make more stocking modestly assent fall little dirty swing door sort hot packing-case immediately here mr wopsle divest danish garment here just room look s shoulder keep packing-case door lid wide open gentlemen say mr wopsle proud see hope mr pip will excuse send happiness know former time drama claim acknowledge noble affluent meanwhile mr waldengarver frightful perspiration try get princely sable skin stocking mr waldengarver say owner property ll bust em bust em ll bust five-and-thirty shilling shakspeare never compliment finer pair keep quiet chair now leave em knee begin flay victim first stocking come would certainly fall backward chair room fall anyhow afraid say word play mr waldengarver look complacently say gentlemen seem front herbert say same time poke capitally say capitally reading character gentleman say mr waldengarver quite patronage herbert say again poke massive concrete say boldly originate must beg insist massive concrete glad approbation gentleman say mr waldengarver air dignity spite ground wall time hold seat chair ll tell thing mr waldengarver say man knee re reading now mind n't care say contrairy tell re reading hamlet get leg profile last hamlet dress make same mistake reading rehearsal get put large red wafer shin rehearsal last front sir pit reading bring profile call n't see wafer night reading lovely mr waldengarver smile much say faithful dependent overlook folly say aloud view little classic thoughtful here will improve will improve herbert say doubt would improve observe gentleman say mr waldengarver man gallery endeavor cast derision service mean representation basely reply think notice such man add drunk doubt dear sir say mr wopsle drunk employer would see sir employer would allow drunk know employer say mr wopsle shut eye open again perform ceremony very slowly must observe gentleman say ignorant blatant ass rasp throat countenance expressive low malignity will say sustain r�le may use french expression claudius king denmark employer gentleman such profession distinctly know more sorry mr wopsle despair sorry take opportunity turn brace put jostle doorway ask herbert think home supper herbert say think would kind invite barnard s wrap eye good sit two o'clock morning review success develop plan forget detail general recollection begin revive drama end crush inasmuch decease would leave utterly bereft chance hope miserably bed miserably thought estella miserably dream expectation cancelled give hand marriage herbert s clara play hamlet miss havisham s ghost twenty thousand people know twenty word chapter xxxii day busy book mr pocket receive note post mere throw great flutter never see handwriting address divine hand set beginning dear mr pip dear pip dear sir dear run thus come london day to-morrow midday coach believe settle meet event miss havisham impression write obedience send regard estella time probably order several suit clothes occasion fain content appetite vanish instantly know peace rest day arrive arrival bring worse begin haunt coach-office wood street cheapside coach leave blue boar town know perfectly still feel safe let coach-office sight longer five minute time condition unreason perform first half-hour watch four five hour wemmick run halloa mr pip say hardly think beat explain wait meet somebody come coach inquire castle age flourish thankye say wemmick particularly age s wonderful feather ll eighty-two birthday notion fire eighty-two time neighborhood n't complain cannon mine prove equal pressure london talk think office say tend direction thing return wemmick newgate banker's-parcel case just present road take squint scene action thereupon must word two client client commit robbery ask bless soul body answer wemmick very drily accuse might might accuse know remark yah say wemmick touch breast forefinger re deep mr pip would look newgate time spare much time spare proposal come relief irreconcilability latent desire keep eye coach-office mutter would make inquiry time walk office ascertain clerk nicest precision much try temper early moment coach could expect know quite rejoin mr wemmick affect consult watch surprise information receive accept offer newgate few minute pass lodge fetter hang bare wall prison rule interior jail time jail much neglect period exaggerated reaction consequent public wrongdoing always heavy long punishment still felon lodge feed good soldier say pauper seldom set fire prison excusable object improve flavor soup visit time wemmick take potman beer prisoner bar yard buy beer talk friend frowzy ugly disorderly depress scene strike wemmick walk prisoner much gardener might walk plant first put head see shoot come night say captain tom indeed also black bill cistern n't look two month find equally stop bar attend anxious whisperer always singly wemmick post-office immovable state look conference take particular notice advance make last observed come full blow trial highly popular find take familiar department mr jaggers s business state mr jaggers hang too forbid approach certain limit personal recognition successive client comprise nod settle hat little easy head hand tighten post-office put hand pocket two instance difficulty respect raising fee mr wemmick possible insufficient money produce say s use boy m subordinate ca n't take n't way subordinate unable make quantum boy good address principal plenty principal profession know worth may worth s recommendation speak subordinate n't try useless measure now s thus walk wemmick s greenhouse turn say notice man shall shake hand preparation shake hand soon speak portly upright man can see now write well-worn olive-colored frock-coat peculiar pallor overspread red complexion eye wander try fix come corner bar put hand hat greasy fatty surface cold broth half-serious half-jocose military salute colonel say wemmick colonel right mr wemmick could evidence too strong colonel too strong sir n't care say wemmick coolly n't care turn serve majesty man soldier line buy discharge say indeed man s eye look look head look draw hand lip laugh think shall monday sir say wemmick perhaps return friend s know glad chance bid good mr wemmick say man stretch hand two bar thankye say wemmick shake hand same colonel take real mr wemmick say man unwilling let hand ask favor wear ring acknowledgment attention ll accept will deed say wemmick quite pigeon-fancier man look sky tell remarkable breed tumbler could commission friend bring pair ve further use em shall sir right say wemmick shall take care good afternoon colonel good shake hand again walk wemmick say coiner very good workman recorder s report make to-day sure execute monday still see pair pigeon portable property same look nod dead plant cast eye walk yard consider pot would place come prison lodge find great importance guardian appreciate turnkey less hold charge mr wemmick say turnkey keep two studded spiked lodge gate carefully lock unlock s mr jaggers water-side murder make manslaughter s make n't ask return wemmick dare say say turnkey now s way here mr pip remark wemmick turn post-office elongated n't mind ask subordinate ll never catch em ask question principal young gentleman prentices articled office ask turnkey grin mr wemmick s humor again see cried wemmick tell asks question subordinate first dry suppose mr pip say turnkey grin again know mr jaggers yah cried wemmick suddenly hit turnkey facetious way re dumb own key principal know let old fox ll get bring action false imprisonment turnkey laugh give good day stand laugh spike wicket descend step street mind mr pip say wemmick gravely ear take arm more confidential n't know mr jaggers good thing way keep high s always high constant height piece immense ability colonel durst more take leave turnkey durst ask intention respect case height slip subordinate n't see em soul body very much impressed first time guardian s subtlety confess truth very heartily wished first time guardian minor ability mr wemmick part office little britain suppliant mr jaggers s notice linger usual return watch street coach-office three hour hand consume whole time think strange encompass taint prison crime childhood lonely marsh winter evening first encounter reappear two occasion start stain fade new way pervade fortune advancement mind thus engage think beautiful young estella proud refine come think absolute abhorrence contrast jail wish wemmick meet yield day year day might newgate breath clothes beat prison dust foot saunter fro shake dress exhale air lung contaminate feel remember come coach come quickly free soil consciousness mr wemmick s conservatory see face coach window hand wave nameless shadow again instant pass chapter xxxiii furred travelling-dress estella seem more delicately beautiful seem even eye manner more winning care let think see miss havisham s influence change stand inn yard point luggage collect remember forget meanwhile know destination richmond tell lesson two richmond surrey yorkshire mine surrey richmond distance ten mile carriage take purse pay charge must take purse choice obey instruction free follow own device look give purse hope inner meaning word say slightingly displeasure carriage will send estella will rest here little rest here little drink tea take care draw arm mine must request waiter stare coach man never see such thing life show private sitting-room pull napkin magic clew could n't find way stair lead black hole establishment fit diminish mirror quite superfluous article consider hole s proportion anchovy sauce-cruet somebody s patten objecting retreat take room dinner-table thirty grate scorched leaf copy-book bushel coal-dust look extinct conflagration shake head take order prove merely tea lady send room very low state mind sensible air chamber strong combination stable soup-stock might lead infer coaching department enterprising proprietor boil horse refreshment department room estella think could happy life happy time observe know richmond ask estella live say great expense lady power say take introduce show people show people suppose will glad variety admiration suppose answer carelessly say speak else learn speak come come say estella smile delightfully must expect school must talk own way thrive mr pocket live quite pleasantly least appear lose chance least repeat estella pleasantly could anywhere silly boy say estella quite composedly can talk such nonsense friend mr matthew believe superior rest family very superior indeed nobody s enemy n't add own interpose estella hate class man really disinterested small jealousy spite hear sure reason say reason say rest people say estella nod expression face grave rally beset miss havisham report insinuation disadvantage watch misrepresent write letter anonymous sometimes torment occupation life can scarcely realize hatred people feel harm hope answer estella burst laugh very singular look considerable perplexity leave laugh languidly real enjoyment say diffident way hope may suppose would amuse harm may sure say estella may certain laugh fail people miss havisham torture undergo laugh again even now tell laughter very singular could doubt genuine seem too much occasion think must really more here know see thought mind answer easy even say estella know satisfaction give see people thwart enjoyable sense ridiculous make ridiculous bring strange house mere baby little wit sharpen intriguing suppress defenceless mask sympathy pity soft soothing gradually open childish eye wide wide discovery impostor woman calculate store peace mind wake night laughing matter estella now summon remembrance shallow place would cause look hers expectation heap two thing can tell say estella first proverb constant drop will wear stone may set mind rest people never will never would hundred year impair ground miss havisham particular great small second beholden cause busy mean vain hand give playfully darker mood momentary hold put lip ridiculous boy say estella will never take warning kiss hand same spirit let kiss cheek spirit say must think moment spirit contempt fawner plotter say may kiss cheek again ask touch hand lean calm face statue s now say estella glide instant touch cheek take care tea take richmond revert tone association force mere puppet give pain intercourse give pain tone happen could put trust build hope trust hope repeat thousand time always rang tea waiter reappear magic clew bring degree fifty adjunct refreshment tea glimpse teaboard cup saucer plate knife fork include carver spoon various saltcellar meek little muffin confine utmost precaution strong iron cover moses bulrush typify soft bit butter quantity parsley pale loaf powdered head two proof impression bar kitchen fireplace triangular bit bread ultimately fat family urn waiter stagger express countenance burden suffering prolonged absence stage entertainment length come casket precious appearance contain twig steep hot water whole appliance extract cup n't know estella bill pay waiter remember ostler forget chambermaid take consideration word whole house bribe state contempt animosity estella s purse much lighten get post-coach drive turn cheapside rattle newgate street soon wall ashamed place estella ask make foolish pretence first recognize tell look draw head again murmur wretches would confess visit consideration mr jaggers say way put neatly somebody else reputation more secret dismal place man london more secret place think say estella low voice accustom see often suppose accustom see uncertain interval can remember know now could speak plainly own experience advance habituate distrustful manner say very intimate dine private house fancy say estella shrink must curious place curious place chary discuss guardian too freely even subject describe dinner gerrard street come sudden glare gas seem last alight alive inexplicable feeling much daze few moment lightning fall talk principally way travel part london lie side great city new tell never leave miss havisham s neighborhood france merely pass london return ask guardian charge remain here emphatically say god forbid more impossible avoid see care attract make win would win even task need pain make none happier even take tone dispose feel hold heart hand wilfully choose would wring tenderness crush throw pass hammersmith show mr matthew pocket live say great way richmond hope see sometimes see come think proper mention family indeed already mention inquire large household member two mother daughter mother lady station averse increase income wonder miss havisham could part again soon part miss havisham s plan pip say estella sigh tire write constantly see regularly report jewel nearly mine now first time call name course purposely know treasure come richmond too soon destination house green staid old house hoop powder patch embroider coat roll stocking ruffle sword court day many time ancient tree house still cut fashion formal unnatural hoop wig stiff skirt own allotted place great procession dead would soon drop silent way rest bell old voice dare say time often say house here green farthingale here diamond-hilted sword here shoe red heel blue solitaire sound gravely moonlight two cherry-colored maid come flutter receive estella doorway soon absorb box give hand smile say good night absorb likewise still stand look house think happy live know never happy always miserable get carriage take hammersmith get bad heart-ache get bad heart-ache own door find little jane pocket come home little party escort little lover envy little lover spite subject flopson mr pocket lecture most delightful lecturer domestic economy treatise management child servant consider very good text-book theme mrs pocket home little difficulty account baby s accommodate needle-case keep quiet unaccountable absence relative foot guards miller more needle miss could regard quite wholesome patient such tender year apply externally take tonic mr pocket justly celebrate give most excellent practical advice clear sound perception thing highly judicious mind notion heart-ache beg accept confidence happen look mrs pocket sit read book dignity prescribe bed sovereign remedy baby think would n't chapter xxxiv grow accustom expectation insensibly begin notice effect influence own character disguise recognition much possible know very good live state chronic uneasiness respect behavior joe conscience mean comfortable biddy wake night camilla use think weariness spirit happy good never see miss havisham s face rise manhood content partner joe honest old forge many time evening sit alone look fire think fire forge fire kitchen fire home estella inseparable restlessness disquiet mind really fall confusion limit own part production say suppose expectation estella think could make satisfaction much now concern influence position such difficulty perceive dimly enough perhaps beneficial anybody beneficial herbert lavish habit lead easy nature expense could afford corrupt simplicity life disturb peace anxiety regret remorseful unwittingly set branch pocket family poor art practise such littleness natural bent would evoke anybody else leave slumber herbert s very different case often cause twinge think evil service crowd sparely furnish chamber incongruous upholstery work place canary-breasted avenger disposal now infallible way make little ease great ease begin contract quantity debt could hardly begin herbert must begin too soon follow startop s suggestion put election club call finch grove object institution never divine member dine expensively fortnight quarrel much possible dinner cause six waiter get drunk stair know gratify social end invariably accomplish herbert understand else refer first standing toast society run gentlemen may present promotion good feeling reign predominant finch grove finch spend money foolishly hotel dine covent garden first finch see honor join grove bentley drummle time flounder town cab own great deal damage post street corner occasionally shoot equipage headforemost apron see occasion deliver door grove unintentional way coal here anticipate little finch could accord sacred law society come age confidence own resource would willingly take herbert s expense herbert proud could make such proposal get difficulty direction continue look gradually fall keep late hour late company notice look desponding eye breakfast-time begin look more hopefully mid-day droop come dinner seem descry capital distance clearly dinner realize capital midnight two o'clock morning become deeply despondent again talk buy rifle america general purpose compelling buffalo make fortune usually hammersmith week hammersmith haunt richmond whereof separately herbert would often come hammersmith think season father would occasionally passing perception opening look appear general tumble family tumble life somewhere thing transact somehow meantime mr pocket grow grayer try oftener lift perplexity hair mrs pocket trip family footstool read book dignity lose pocket-handkerchief tell grandpapa teach young idea shoot shoot bed attract notice now generalize period life object clear way can scarcely good complete description usual manner custom barnard s inn spend much money could get little people could make mind give always more less miserable most acquaintance same condition gay fiction constantly enjoy skeleton truth never good belief case last aspect common morning air new herbert city look often pay visit dark back-room consort ink-jar hat-peg coal-box string-box almanac desk stool ruler remember see else look undertake faithfully herbert might live republic virtue else poor fellow certain hour afternoon lloyd s observance ceremony see principal think never else connection lloyd s could find come again feel case unusually serious positively must find opening would change busy time walk kind gloomy country dance figure assemble magnate say herbert come home dinner special occasion find truth handel opening wo n't come must less attach think must hate regularly morning detest chamber expression period repentance could endure sight avenger s livery more expensive less remunerative appearance time four-and-twenty hour get more more debt breakfast become hollower hollower form occasion breakfast-time threaten letter legal proceeding unwholly unconnected local paper might put jewelery seize avenger blue collar shake foot actually air booted cupid presume suppose want roll certain time mean uncertain time depend humor would say herbert remarkable discovery dear herbert get badly dear handel herbert would say sincerity will believe very word lip strange coincidence herbert would respond let look affair always derive profound satisfaction make appointment purpose always think business way confront thing way take foe throat know herbert think too order special dinner bottle similarly common way order mind might fortify occasion might come mark dinner produce bundle pen copious supply ink goodly show write blot paper very comfortable plenty stationery would take sheet paper write top neat hand head memorandum pip s debt barnard s inn date very carefully add herbert would also take sheet paper write similar formality memorandum herbert s debt would refer confused heap paper side throw drawer worn hole pocket burnt light candle stick week looking-glass damage sound pen refresh exceedingly insomuch sometimes find difficult distinguish edify business proceeding actually pay money point meritorious character two thing seem equal write little would ask herbert get herbert probably would scratch head most rueful manner sight accumulate figure mount handel herbert would say life mount firm herbert would retort ply own pen great assiduity look thing face look affair stare countenance would handel stare countenance determined manner would effect herbert would fall work again time would give more plea get cobbs s bill lobbs s nobbs s case might herbert estimate estimate number put fellow resource friend would reply admiration really business power very remarkable think too establish occasion reputation first-rate man business prompt decisive energetic clear cool-headed get responsibility list compare bill tick self-approval tick entry quite luxurious sensation more tick make fold bill uniformly docket tie whole symmetrical bundle same herbert modestly say administrative genius feel bring affair focus business habit bright feature call leave margin example suppose herbert s debt hundred sixty-four pound four-and-twopence would say leave margin put two hundred suppose own four time much would leave margin put seven hundred high opinion wisdom same margin bind acknowledge look deem expensive device always run new debt immediately full extent margin sometimes sense freedom solvency impart get pretty margin calm rest virtuous hush consequent examination affair give time admirable opinion soothe exertion method herbert s compliment would sit symmetrical bundle own table stationary feel bank sort private individual shut door solemn occasion order might interrupt fall serene state evening hear letter drop slit say door fall ground s handel say herbert come hope matter allusion heavy black seal border letter sign trabb co content simply honored sir beg inform mrs j gargery depart life monday last twenty minute past six evening attendance request interment monday three o'clock afternoon chapter xxxv first time grave open road life gap make smooth ground wonderful figure sister chair kitchen fire haunt night day place could possibly mind seem unable compass seldom never thought late now strange idea come street would presently knock door room too never associate blankness death perpetual suggestion sound voice turn face figure still alive often fortune might could scarcely recall sister much tenderness suppose shock regret may exist much tenderness influence perhaps make want soft feeling seize violent indignation assailant suffer much feel sufficient proof could revengefully pursue orlick else last extremity write joe offer consolation assure would come funeral pass intermediate day curious state mind glance early morning alight blue boar good time walk forge fine summer weather again walk time little helpless creature sister spare vividly return return gentle tone soften even edge tickler now very breath bean clover whisper heart day must come would memory walk sunshine soften think last come sight house see trabb co put funereal execution take possession two dismally absurd person ostentatiously exhibit crutch black bandage instrument could possibly communicate comfort anybody post front door recognize postboy discharge boar turn young couple sawpit bridal morning consequence intoxication render necessary ride horse clasp neck arm child village most woman admire sable warder closed window house forge come two warder postboy knock door imply too much exhaust grief strength remain knock sable warder carpenter eat two goose wager open door show good parlor here mr trabb take good table get leave hold kind black bazaar aid quantity black pin moment arrival just finish put somebody s hat black long-clothes african baby hold hand mine mislead action confuse occasion shake hand testimony warm affection poor dear joe entangle little black cloak tie large bow chin seat apart upper end room chief mourner evidently station trabb bend say dear joe say pip old chap know fine figure clasp hand say more biddy look very neat modest black dress quietly here very helpful speak biddy think time talk sit joe begin wonder part house sister air parlor faint smell sweet-cake look table refreshment scarcely visible get accustom gloom cut-up plum cake cut-up orange sandwich biscuit two decanter know very ornament never see use life full port sherry stand table become conscious servile pumblechook black cloak several yard hatband alternately stuff make obsequious movement catch attention moment succeed come breathing sherry crumb say subdued voice may dear sir descry mr mrs hubble last-named decent speechless paroxysm corner follow course tie separately trabb ridiculous bundle meantersay pip joe whisper mr trabb call form parlor two two dreadfully preparation grim kind dance meantersay sir would preference carry church three four friendly wot come willing hart arm consider wot neighbor would look such would opinion want respect pocket-handkerchief cry mr trabb point depressed business-like voice pocket-handkerchief ready put pocket-handkerchief face nose bleed file two two joe biddy pumblechook mr mrs hubble remains poor sister bring kitchen door point undertaking ceremony six bearer must stifle blind horrible black velvet housing white border whole look blind monster twelve human leg shuffle blunder guidance two keeper postboy comrade neighborhood highly approve arrangement much admire village more youthful vigorous part community make dash now cut lie wait intercept point vantage such time more exuberant call excited manner emergence corner expectancy here come here cheer progress much annoy abject pumblechook persist way delicate attention arrange streaming hatband smooth cloak thought distract excessive pride mr mrs hubble surpassingly conceited vainglorious member distinguish procession now range marsh lie clear sail ship river grow churchyard close grave unknown parent philip pirrip late parish also georgiana wife sister lay quietly earth lark sing high light wind strew beautiful shadow cloud tree conduct worldly minded pumblechook desire say more address even noble passage read remind humanity bring world can take fleeth shadow never continueth long stay hear cough reservation case young gentleman come unexpectedly large property get hardihood tell wish sister could know much honor hint would consider reasonably purchase price death drink rest sherry mr hubble drink port two talk observe customary such case quite race deceased notoriously immortal finally mr mrs hubble make evening feel sure tell jolly bargeman founder fortune early benefactor trabb man boy look cram mummery bag too house feel wholesomer soon biddy joe cold dinner dine good parlor old kitchen joe exceedingly particular knife fork saltcellar great restraint dinner make take pipe loiter forge sit great block stone get good notice funeral joe change clothes make compromise sunday dress work dress dear fellow look natural man very much please ask might sleep own little room pleased too feel great thing make request shadow evening close take opportunity get garden biddy little talk biddy say think might write sad matter mr pip say biddy write think n't suppose mean unkind biddy say consider ought think mr pip quiet such orderly good pretty way thought make cry again look little downcast eye walk give point suppose will difficult remain here now biddy dear oh ca n't mr pip say biddy tone regret still quiet conviction speak mrs hubble to-morrow hope shall able take care mr gargery settle live biddy want mo live repeat biddy strike momentary flush face ll tell mr pip try get place mistress new school nearly finish here can recommend neighbor hope can industrious patient teach teach know mr pip pursue biddy smile raise eye face new school old learn good deal time time improve think would always improve biddy circumstance bad side human nature murmur biddy much reproach irresistible thinking aloud think would give point too walk little further biddy look silently downcast eye hear particular sister s death biddy very slight poor thing bad state get good late bad four day come evening just tea-time say quite plainly joe never say word long run fetch mr gargery forge make sign want sit close want put arm neck put neck lay head shoulder quite content satisfied presently say joe again pardon pip never lift head more just hour later lay own bed find biddy cry darkening garden lane star come blur own sight discover biddy know become orlick think color clothes work quarry course see look dark tree lane see night die last time biddy see walk here use say biddy lay hand arm run know would deceive minute revive utmost indignation find still pursue fellow feel inveterate tell tell would spend money take pain drive country degree lead more temperate talk tell joe love joe never complain n't say need know mean duty way life strong hand quiet tongue gentle heart indeed would hard say too much say biddy must often speak thing course shall often here now leave poor joe alone biddy say never single word biddy n't hear mr pip mention call mr pip appear bad taste biddy mean mean ask biddy timidly biddy say virtuously self-asserting manner must request know mean say biddy now n't echo retort use echo biddy use say biddy mr pip used think would give point too silent turn garden fall main position biddy say make remark respect come here often see joe receive marked silence goodness biddy tell quite sure will come see often ask biddy stop narrow garden walk look star clear honest eye dear say find compel give biddy despair really very bad side human nature n't say more please biddy shock very much cogent reason keep biddy distance supper own old little room take stately leave could murmuring soul deem reconcilable churchyard event day often restless night quarter hour reflect unkindness injury injustice biddy early morning early morning look unseen wooden window forge stand minute look joe already work glow health strength face make show bright sun life store shine good dear joe n't wipe god s sake give blackened hand shall soon often never too soon sir say joe never too often pip biddy wait kitchen door mug new milk crust bread biddy say give hand parting angry hurt n't hurt plead quite pathetically let hurt ungenerous more mist rise walk disclose suspect come biddy quite right can say quite right too chapter xxxvi herbert bad bad way increase debt look affair leave margin exemplary transaction time way come age fulfilment herbert s prediction know herbert come age eight month else majority come event make profound sensation barnard s inn look forward one-and-twentieth birthday crowd speculation anticipation consider guardian could hardly help say definite occasion take care understand little britain birthday day receive official note wemmick inform mr jaggers would glad would call five afternoon auspicious day convinced great happen throw unusual flutter repair guardian s office model punctuality office wemmick offer congratulation incidentally rub side nose folded piece tissue-paper look say respect motion nod guardian s room november guardian stand fire lean chimney-piece hand coattail pip say must call mr pip to-day congratulation mr pip shake hand always remarkably short shaker thank take chair mr pip say guardian sit preserve attitude bend brow boot feel disadvantage remind old time put tombstone two ghastly cast shelf expression make stupid apoplectic attempt attend conversation now young friend guardian begin witness box word two please sir suppose say mr jaggers bend forward look ground throw head look ceiling suppose live rate rate sir repeat mr jaggers still look ceiling rate look room pause pocket-handkerchief hand half-way nose look affair often thoroughly destroy slight notion might bearing reluctantly confess quite unable answer question reply seem agreeable mr jaggers say think blow nose air satisfaction now ask question friend say mr jaggers ask course would great relief ask several question sir remember prohibition ask say mr jaggers benefactor make know to-day ask confidence impart soon waive moment say mr jaggers ask look appear now possible escape inquiry have-i receive sir mr jaggers say triumphantly think come call wemmick give piece paper wemmick appear hand disappear now mr pip say mr jaggers attend please draw pretty freely here name occur pretty often wemmick s cash-book debt course afraid must say sir know must say n't say mr jaggers sir n't ask owe n't know know would n't tell would say less friend cry mr jaggers wave forefinger stop make show protesting s likely enough think would n't would ll excuse know good now take piece paper hand get very good now unfold tell bank-note say five hundred pound bank-note repeat mr jaggers five hundred pound very handsome sum money too think consider could answer question say mr jaggers undoubtedly consider undoubtedly handsome sum money now handsome sum money pip own present day earnest expectation rate handsome sum money annum high rate live donor whole appear say will now take money affair entirely own hand will draw wemmick hundred twenty-five pound quarter communication fountain-head longer mere agent tell mere agent execute instruction pay think injudicious pay give opinion merit begin express gratitude benefactor great liberality treat mr jaggers stop pay pip say coolly carry word gather coat-tail gather subject stand frown boot suspect design pause hint question just now mr jaggers desire waive moment hope wrong ask again say might know would never help take aback shape question afresh quite new likely say hesitate patron fountain-head speak mr jaggers will soon delicately stop will soon ask mr jaggers s question stand know will soon come london say cast precise form word summon anywhere else now here reply mr jaggers fix first time dark deep-set eye must revert evening first encounter village tell pip tell mr jaggers might year hence person appear just say mr jaggers s answer look full feel breath come quicker strong desire get feel come quicker feel see come quicker feel less chance get suppose will still year hence mr jaggers mr jaggers shake head negative question altogether negative notion could anyhow get answer two horrible cast twitched face look eye stray come crisis suspended attention sneeze come say mr jaggers warm leg warmed hand ll plain friend pip s question must ask ll understand tell s question might compromise come ll little further ll say more bend low frown boot able rub calf leg pause make person disclose say mr jaggers straighten person will settle own affair person disclose part business will cease determine person disclose will necessary know s get say look withdraw eye look thoughtfully floor last speech derive notion miss havisham reason reason take confidence design estella resent feel jealousy really object scheme would raise eye again find shrewdly look time still say sir remark can leave say nod assent pull thief-dreaded watch ask dine reply own chamber herbert necessary sequence ask would favor company promptly accept invitation insist walk home order might make extra preparation first letter two write course hand wash say would office talk wemmick fact five hundred pound come pocket thought come head often appear wemmick good person advise concern such thought already lock safe make preparation home leave desk bring two greasy office candlestick stand line snuffer slab door ready extinguish rake fire low put hat great-coat ready beat chest safe-key athletic exercise business mr wemmick say want ask opinion very desirous serve friend wemmick tighten post-office shake head opinion dead fatal weakness sort friend pursue try get commercial life money find difficult dishearten make beginning now want somehow help beginning money say wemmick tone drier sawdust money reply uneasy remembrance shot symmetrical bundle paper home money perhaps anticipation expectation mr pip say wemmick just run finger please name various bridge high chelsea reach let s see s london southwark two blackfriar three waterloo four westminster five vauxhall six check bridge turn handle safe-key palm hand s many six see choose n't understand say choose bridge mr pip return wemmick take walk bridge pitch money thames centre arch bridge know end serve friend may know end too s less pleasant profitable end could post newspaper mouth make wide say very discouraging say meant say wemmick opinion inquire little indignation man never invest portable property friend say wemmick certainly want get rid friend become question much portable property may worth get rid say deliberate opinion mr wemmick return deliberate opinion office say press think see loophole here would opinion walworth mr pip reply gravity walworth place office much aged person mr jaggers must confound walworth sentiment must take walworth none official sentiment can take office very say much relieve shall look walworth may depend mr pip return will welcome private personal capacity hold conversation low voice know guardian s ear sharp sharp now appear doorway towel hand wemmick get great-coat stand snuff candle three street door-step wemmick turn way mr jaggers turn could help wish more evening mr jaggers age gerrard street stinger somebody unbend brow little uncomfortable consideration twenty-first birthday come age seem hardly worth such guard suspicious world make thousand time good inform clever wemmick would thousand time wemmick dinner mr jaggers make alone intensely melancholy herbert say eye fix fire think must commit felony forget detail feel dejected guilty chapter xxxvii deem sunday good day take mr wemmick s walworth sentiment devote ensuing sunday afternoon pilgrimage castle arrive battlement find union jack fly drawbridge undeterred show defiance resistance ring gate admit most pacific manner age son sir say old man secure drawbridge mind might happen drop leave word would soon home afternoon s walk very regular walk son very regular son nod old gentleman wemmick might nod sit fireside make acquaintance son sir say old man chirp way warm hand blaze office expect nod hah heerd son wonderful hand business sir nod hard tell business law nod hard make more surprising son say old man bring law wine-coopering curious know old gentleman stand inform concern reputation mr jaggers roar name throw great confusion laugh heartily reply very sprightly manner sure re right hour faint notion mean joke think make could sit nod perpetually make attempt interest shout inquiry own call life wine-coopering dint strain term several time tap old gentleman chest associate last succeed make meaning understand say old gentleman warehousing warehousing first appear mean chimney believe intend refer liverpool city london here infirmity hard hearing sir express pantomime great astonishment hard hearing infirmity come son law take charge little little make elegant beautiful property return say know pursue old man again laugh heartily say sure re right modestly wonder utmost ingenuity would enable say would amuse much imaginary pleasantry startle sudden click wall side chimney ghostly tumble open little wooden flap john old man follow eye cry great triumph son s come home drawbridge worth money see wemmick wave salute side moat might shake hand great ease aged delighted work drawbridge make offer assist stand quiet wemmick come present miss skiffins lady accompany miss skiffins wooden appearance escort post-office branch service might two three year young wemmick judge stand possess portable property cut dress waist upward make figure very boy s kite might pronounce gown little too decidedly orange gloves little too intensely green seem good sort fellow show high regard age long discover frequent visitor castle complimenting wemmick ingenious contrivance announce age beg give attention moment side chimney disappear presently click come little door tumble open miss skiffins miss skiffins shut john tumble open miss skiffins john tumble open finally shut wemmick s return work mechanical appliance express great admiration regard say know re pleasant useful age george sir s thing worth mentioning people come gate secret pull know aged miss skiffins mr wemmick make add miss skiffins own hand own head miss skiffins take bonnet retain green glove evening outward visible sign company wemmick invite take walk property see island look wintertime think give opportunity take walworth sentiment seize opportunity soon castle think matter care approach subject never hint inform wemmick anxious behalf herbert pocket tell first meet fight glance herbert s home character mean such dependent father uncertain unpunctual allude advantage derive first rawness ignorance society confess fear ill repay might expectation keep miss havisham background great distance still hint possibility compete prospect certainty possess generous soul mean distrust retaliation design reason tell wemmick young companion friend great affection wish own good fortune reflect ray seek advice wemmick s experience knowledge man affair could try resource help herbert present income say hundred year keep good hope heart gradually buy small partnership beg wemmick conclusion understand help must always render herbert s knowledge suspicion else world could advise wind lay hand shoulder say ca n't help confide know must troublesome fault bring here wemmick silent little say kind start know mr pip must tell thing devilish good say ll help good say ecod reply wemmick shake head s trade trading-place say right return hit nail head mr pip ll put considering-cap think want may degree skiffins s brother accountant agent ll look work thank ten thousand time contrary say thank strictly private personal capacity still may mention newgate cobweb brush little further conversation same effect return castle find miss skiffins prepare tea responsible duty make toast delegate aged excellent old gentleman intent seem danger melt eye nominal meal make vigorous reality age prepare such hay-stack buttered toast could scarcely see simmer iron stand hook top-bar miss skiffins brew such jorum tea pig premise become strongly excited repeatedly express desire participate entertainment flag strike gun fire right moment time feel snugly cut rest walworth moat thirty foot wide many deep disturb tranquillity castle occasional tumble open john miss skiffins little door prey spasmodic infirmity make sympathetically uncomfortable get use infer methodical nature miss skiffins s arrangement make tea sunday night suspect classic brooch wear represent profile undesirable female very straight nose very new moon piece portable property give wemmick eat whole toast drink tea proportion delightful see warm greasy get age especially might pass clean old chief savage tribe just oil short pause repose miss skiffins absence little servant seem retire bosom family sunday afternoon wash tea-things trifling lady-like amateur manner compromise none put glove again draw fire wemmick say now aged parent tip paper wemmick explain aged get spectacle accord custom give old gentleman infinite satisfaction read news aloud wo n't offer apology say wemmick n't capable many pleasure aged p right john right return old man see speak tip nod now look paper say wemmick ll happy king attention aged right john right return cheerful old man busy pleased really quite charming aged s reading remind class mr wopsle s great-aunt s pleasanter peculiarity seem come keyhole want candle close always verge put head newspaper require much watch powder-mill wemmick equally untiring gentle vigilance age read quite unconscious many rescue look express great interest amazement nod resume again wemmick miss skiffins sit side side sit shadowy corner observe slow gradual elongation mr wemmick s mouth powerfully suggestive slowly gradually steal arm miss skiffins s waist course time see hand appear side miss skiffins moment miss skiffins neatly stop green glove unwind arm again article dress great deliberation lay table miss skiffins s composure most remarkable sight see could think act consistent abstraction mind deem miss skiffins perform mechanically notice wemmick s arm begin disappear again gradually fade view shortly mouth begin widen again interval suspense part quite enthralling painful see hand appear side miss skiffins instantly miss skiffins stop neatness placid boxer take girdle cestus lay table take table represent path virtue justified state whole time aged s reading wemmick s arm stray path virtue recall miss skiffins last aged read light slumber time wemmick produce little kettle tray glass black bottle porcelain-topped cork represent clerical dignitary rubicund social aspect aid appliance warm drink include aged soon awake again miss skiffins mixed observe wemmick drink glass course know good offer see miss skiffins home circumstance think first take cordial leave aged pass pleasant evening week receive note wemmick dated walworth state hope make advance matter appertaining private personal capacity would glad could come see again walworth again again again see appointment city several time never hold communication subject little britain upshot find worthy young merchant shipping-broker long establish business want intelligent help want capital course time receipt would want partner secret article sign herbert subject pay five hundred pound engage sundry payment fall certain date income contingent come property miss skiffins s brother conduct negotiation wemmick pervade never appear whole business cleverly manage herbert least suspicion hand never shall forget radiant face come home afternoon tell mighty piece news fall clarriker young merchant s name clarriker s show extraordinary inclination belief opening come last day day hope grow strong face brighter must think more more affectionate friend great difficulty restrain tear triumph see happy length thing day enter clarriker s house talk whole evening flush pleasure success really cry good earnest bed think expectation good somebody great event life turn point life now open view proceed narrate pass change involve must give chapter estella much give theme long fill heart chapter xxxviii staid old house green richmond come haunt dead will haunt surely ghost many many night day unquiet spirit haunt house estella live let body would spirit always wander wander wander house lady estella place mrs brandley name widow daughter several year old estella mother look young daughter look old mother s complexion pink daughter s yellow mother set frivolity daughter theology call good position visit visit number people little community feel subsist estella understanding establish necessary necessary mrs brandley friend miss havisham s time seclusion mrs brandley s house mrs brandley s house suffer kind degree torture estella could cause nature relation place term familiarity place term favor conduce distraction make use tease admirer turn very familiarity account put constant slight devotion secretary steward half-brother poor relation young brother appointed husband could seem hope privilege call name hear call mine become circumstance aggravation trial think likely madden lover know too certainly madden admirer end doubt jealousy make admirer more enough see often richmond hear often town use often take brandleys water picnic f�te day play opera concert party sort pleasure pursue misery never hour s happiness society mind four-and-twenty hour harp happiness death part intercourse last will presently see think long time habitually revert tone express association force time would come sudden check tone many tone would seem pity pip pip say evening come such check sit apart darkening window house richmond will never take warning warn attract mean estella mean n't know mean blind reply love commonly repute blind reason always restrain least misery feeling ungenerous press know could choose obey miss havisham dread always knowledge part lay heavy disadvantage pride make subject rebellious struggle bosom rate say warning give just now write come time s true say estella cold careless smile always chill look twilight little say time come miss havisham wish day satis take bring will would travel alone object receive maid sensitive horror talk such people can take can take estella can day to-morrow please pay charge purse hear condition must obey say preparation receive visit miss havisham never write much see handwriting day find room first beheld needless add change satis house even more dreadfully fond estella last see repeat word advisedly positively dreadful energy look embrace hang estella s beauty hang word hang gesture sit mumble own trembling finger look devour beautiful creature rear estella look search glance seem pry heart probe wound use pip use ask again witch-like eagerness even estella s hearing sit flickering fire night most weird keep estella s hand draw arm clutch own hand extort dint refer estella tell regular letter name condition man fascinate miss havisham dwelt roll intensity mind mortally hurt diseased sit hand crutch stick chin wan bright eye glare very spectre see wretched make bitter sense dependence even degradation awaken see estella set wreak miss havisham s revenge man give gratify term see reason assign send attract torment mischief miss havisham send malicious assurance reach admirer stake cast secure lose see too torment perversion ingenuity even prize reserve see reason stave long reason late guardian s decline commit formal knowledge such scheme word see miss havisham eye always eye see distinct shadow darkened unhealthy house life hide sun candle light room hers place sconce wall high ground burn steady dulness artificial light air seldom renew look pale gloom make stop clock withered article bridal dress table ground own awful figure ghostly reflection throw large fire ceiling wall see construction mind come repeat throw thought pass great room landing table spread see write fall cobweb centre-piece crawling spider cloth track mouse betake little quickened heart panel gropings pausings beetle floor happen occasion visit sharp word arise estella miss havisham first time see opposed seat fire just now describe miss havisham still estella s arm draw own still clutch estella s hand hers estella gradually begin detach show proud impatience more endure fierce affection accept return say miss havisham flash eye tired little tired reply estella disengage arm move great chimney-piece stand look fire speak truth ingrate cried miss havisham passionately strike stick floor tired estella look perfect composure again look fire graceful figure beautiful face express self-possessed indifference wild heat cruel stock stone exclaim miss havisham cold cold heart say estella preserve attitude indifference lean great chimney-piece move eye reproach cold fierce retort know say estella make take praise take blame take success take failure short take look look cried miss havisham bitterly look hard thankless hearth rear take wretched breast first bleeding stab lavish year tenderness least party compact say estella could walk speak make much could would very good owe would love reply say miss havisham mother adoption retort estella never depart easy grace attitude never raise voice never yield anger tenderness mother adoption say owe possess freely give command again ask give never give gratitude duty can impossibility did never give love cried miss havisham turn wildly did never give burning love inseparable jealousy time sharp pain speak thus let call mad let call mad call mad return estella people live know set purpose live know steady memory sit same hearth little stool even now learn lesson look face face strange frighten soon forget moan miss havisham times soon forget forget retort estella forget treasure memory find false teaching find unmindful lesson find give admission here touch bosom hand exclude just proud proud moan miss havisham push gray hair hand teach proud return estella praise learn lesson hard hard moan miss havisham former action teach hard return estella praise learn lesson proud hard miss havisham quite shriek stretch arm estella estella estella proud hard estella look moment kind calm wonder disturb moment past look fire again can think say estella raise eye silence unreasonable come see separation never forget wrong cause never unfaithful schooling never show weakness can charge would weakness return love exclaim miss havisham would call begin think say estella musing way moment calm wonder understand come bring adopt daughter wholly dark confinement room never let know such thing daylight never see face purpose want understand daylight know would disappointed angry miss havisham head hand sit make low moaning sway chair give answer say estella case teach dawn intelligence utmost energy might such thing daylight make enemy destroyer must always turn blight would else blight purpose want take naturally daylight could would disappointed angry miss havisham sit listening seem could see face still make answer say estella must take make success mine failure mine two make miss havisham settle hardly know floor fade bridal relic strewn take advantage moment seek first leave room beseech estella s attention movement hand leave estella stand great chimney-piece just stand miss havisham s gray hair adrift ground bridal wreck miserable sight see depressed heart walk starlight hour more courtyard brewery ruined garden last take courage return room find estella sit miss havisham s knee take stitch old article dress drop piece often remind fade tatter old banner see hang cathedral estella play card yore skilful now play french game evening wear bed lie separate building courtyard first time lie rest satis house sleep refuse come thousand miss havishams haunt side pillow head bed foot half-opened door dressing-room dressing-room room overhead room everywhere last night slow creep two o'clock feel absolutely could longer bear place place lie must get get put clothes yard long stone passage design gain courtyard walk relief mind sooner passage extinguish candle see miss havisham ghostly manner make low cry follow distance see staircase carry bare candle hand probably take sconce own room most unearthly object light stand bottom staircase feel mildewed air feast-chamber see open door hear walking own room again never cease low cry time try dark get could streak day stray show lie hand whole interval bottom staircase hear footstep see light pass hear ceaseless low cry leave day revival difference estella revive similar occasion four similar occasion good remembrance miss havisham s manner estella anywise change believe fear infuse former characteristic impossible turn leaf life put bentley drummle s name would very gladly certain occasion finch assemble force good feeling promote usual manner nobody s agree anybody else preside finch call grove order forasmuch mr drummle toast lady accord solemn constitution society brute s turn day think see leer ugly way decanter love lose might easily indignant surprise call company pledge estella estella say never mind retort drummle estella say bind say finch richmond gentleman say drummle put question peerless beauty much know peerless beauty mean miserable idiot whisper herbert know lady say herbert table toast honor say drummle add scarlet face say drummle lord retort glass crockery heavy creature capable make become highly incense barb wit immediately rise place say could regard honorable finch s impudence come grove always talk come grove neat parliamentary turn expression grove propose lady know mr drummle start demand mean make extreme reply believe know find possible christian country get blood question finch divide debate grow lively indeed least six more honorable member tell six more discussion believe know find decide last grove court honor mr drummle would bring never slight certificate lady import honor acquaintance mr pip must express regret gentleman finch betray warmth day appoint production honor take cold delay day drummle appear polite little avowal estella s hand honor dancing several time leave course regret betray warmth whole repudiate untenable idea find anywhere drummle sit snort hour grove engage indiscriminate contradiction finally promotion good feeling declare ahead amazing rate tell lightly light thing can adequately express pain give think estella show favor contemptible clumsy sulky booby very average present moment believe referable pure fire generosity disinterestedness love could endure thought stoop hound doubt miserable whomsoever favor worthy object would cause different kind degree distress easy find soon find drummle begin follow closely allow little always pursuit cross day hold dull persistent way estella hold now encouragement now discouragement now flatter now openly despise now know very now scarcely remember spider mr jaggers call use lie wait patience tribe add blockhead confidence money family greatness sometimes good service take place concentration determined purpose spider doggedly watch estella outwatched many brighter insect would often uncoil drop right nick time certain assembly ball richmond use assembly ball most place estella outshine beauty blunder drummle hang much toleration part resolve speak concern take opportunity wait mrs blandley take home sit apart flower ready always accompany such place tire estella pip say letter satis house write sleep recounting to-night s triumph say surely very poor estella mean n't know estella say look fellow corner look here look return estella eye fellow corner use word need look indeed very question want ask say hover night moths sort ugly creature reply estella glance hover lighted candle can candle help return can estella help say laugh moment perhaps estella hear speak make wretched encourage man generally despise drummle know despise say know ungainly deficient ill-tempered lower stupid fellow say know recommend money ridiculous roll addle-headed predecessor now n't say again time say open lovely eye wide overcome difficulty get past monosyllable take say repeat emphasis make wretched now could believe favor drummle idea make me-me wretched heart habitual way hers put entirely question could believe kind pip say estella cast glance room n't foolish effect may effect may mean s worth discuss say can bear people say throw grace attraction mere boor low crowd can bear say estella oh n't proud estella inflexible call proud inflexible breath say estella open hand last breath reproach stoop boor doubt say hurriedly see give look smile very night such never give want say estella turn suddenly fixed serious angry look deceive entrap deceive entrap estella many here mrs brandley ll say more now give chapter theme fill heart often make ache ache again pass unhindered event impend longer event begin prepare know world hold estella day baby intelligence receive first distortion miss havisham s waste hand eastern story heavy slab fall bed state flush conquest slowly wrought quarry tunnel rope hold place slowly carry league rock slab slowly raise fit roof rope rove slowly take mile hollow great iron ring make ready much labor hour come sultan arouse dead night sharpened axe sever rope great iron ring put hand strike rope part rush ceiling fall case work afar tend end accomplish instant blow strike roof stronghold drop chapter xxxix three-and-twenty year age word hear enlighten subject expectation twenty-third birthday week leave barnard s inn more year live temple chamber garden-court river mr pocket time parted company original relation continue good term inability settle hope arise restless incomplete tenure hold mean taste reading read regularly many hour day matter herbert s still progress bring close last precede chapter business take herbert journey marseille alone dull sense alone dispirited anxious long hope to-morrow week would clear way long disappoint sadly miss cheerful face ready response friend wretched weather stormy wet stormy wet mud mud mud deep street day day vast heavy veil drive london east drive still east eternity cloud wind furious gust high building town lead strip roof country tree tear sail windmill carry gloomy account come coast shipwreck death violent blast rain accompany rage wind day just close sit read bad alteration make part temple time now lonely character expose river live top last house wind rush river shake house night discharge cannon breaking sea rain come dash window think raise eye rock might fancy storm-beaten lighthouse occasionally smoke come roll chimney could bear such night set door open look staircase staircase lamp blow shade face hand look black window open little question tooth such wind rain see lamp court blow lamp bridge shore shudder coal-fires barge river carry wind red-hot splash rain read watch table purpose close book eleven o'clock shut saint paul s many church-clocks city leading accompanying following strike hour sound curiously flaw wind listen think wind assail tear hear footstep stair nervous folly make start awfully connect footstep dead sister matter past moment listen again hear footstep stumble come remember staircase-lights blow take reading-lamp stair-head stop see lamp quiet call look say voice darkness floor want top mr pip name matter matter return voice man come stand lamp hold stair-rail come slowly light shaded lamp shine book circle light very contract mere instant instant see face strange look incomprehensible air touch please sight move lamp man move make substantially dress roughly voyager sea long iron-gray hair age sixty muscular man strong leg brown harden exposure weather ascend last stair two light lamp include see stupid kind amazement hold hand pray business ask business repeat pause will explain business leave wish come reply wish come master ask question inhospitably enough resent sort bright gratified recognition still shine face resent seem imply expect respond take room just leave set lamp table ask civilly could explain look strange air air wonder pleasure part thing admire pull rough coat hat see head furrow bald long iron-gray hair grow side see least explain contrary see moment more hold hand mean say suspect mad stop look slowly rub right hand head s disapinting man say coarse broken voice arter look for'ard distant come fur re blame blame ll speak minute give minute please sit chair stand fire cover forehead large brown veinous hand look attentively recoil little know s nigh say look shoulder stranger come room time night ask question say re game return shake head deliberate affection most unintelligible most exasperate m glad ve grow d game n't catch hold d sorry arterwards relinquish intention detect know even could recall single feature know wind rain drive intervene year scatter intervene object sweep churchyard first stand face face such different level could know convict more distinctly know now sit chair fire need take file pocket show need take handkerchief neck twist head need hug arm take shiver turn room look recognition know give aid moment conscious remotely suspect identity come stand again hold hand know astonishment lose self-possession reluctantly give hand grasp heartily raise lip kiss still hold act noble boy say noble pip never forget change manner even embrace lay hand breast put stay say keep grateful little child hope show gratitude mend way life come here thank necessary still find must good feeling bring here will repulse surely must understand attention attract singularity fixed look word die tongue saying observe confront silence surely must understand surely must understand can wish renew chance intercourse long different circumstance glad believe repent recover glad tell glad think deserve thank come thank way different way none less wet look weary will drink replace neckerchief loosely stand keenly observant bite long end think answer still end mouth still observant will drink thank afore tray ready side-table bring table fire ask would touch bottle look speaking make hot rum water try keep hand steady look lean chair long draggled end neckerchief tooth evidently forget make hand very difficult master last put glass see amazement eye full tear time remain standing disguise wish soften softened aspect man feel touch reproach hope say hurriedly put glass draw chair table will think speak harshly just now intention sorry wish happy put glass lip glance surprise end neckerchief drop mouth open stretch hand give mine drink draw sleeve eye forehead live ask ve sheep-farmer stock-breeder trade new world say many thousand mile stormy water hope ve wonderfully s alonger too man nigh m famous glad hear hope hear say dear boy stop try understand word tone speak turn point just come mind see messenger send inquire undertake trust never set eye war n't likely come faithfully bring two one-pound note poor boy know poor boy little fortune must let pay can put poor boy s use take purse watch lay purse table open watch separate two one-pound note content clean new spread hand still watch lay fold long-wise give twist set fire lamp drop ash tray may make bold say smile frown frown smile ask lone shiver marsh empty glass get stand side fire heavy brown hand mantel-shelf put foot bar dry warm wet boot begin steam look fire steadily look now begin tremble lip part shape word sound force tell could distinctly choose succeed property might mere warmint ask property say falter n't know might mere warmint ask property say falter again n't know could make guess wonder say convict income come age first figure now five heart beat heavy hammer disordered action rise chair stand hand look wildly concern guardian ought guardian such-like minor lawyer maybe first letter lawyer s name now would j truth position come flash disappointment danger disgrace consequence kind rush such multitude borne struggle breath draw put resume employer lawyer name begin j might jagger put come sea portsmouth land want come find say just now find write portsmouth person london particular address person s name wemmick could speak word save life stand hand chair-back hand breast seem suffocate stand look wildly grasp chair room begin surge turn catch draw sofa put cushion bent knee bring face now remember shudder very mine pip dear boy ve make gentleman s wot swear time sure earn guinea guinea swear arterwards sure spec'lated get rich get rich live rough live smooth work hard work odds dear boy tell fur feel obligation bit tell fur know hunt dunghill dog wot kep life get head high could make gentleman pip re abhorrence hold man dread repugnance shrink could exceed terrible beast look'ee here pip m second father re son more son ve put money spend hired-out shepherd solitary hut see face face sheep forget wot man s woman s face wos see yourn drop knife many time hut a-eating dinner supper say here s boy again look whiles eat drink see many time plain see misty marsh lord strike dead say time air say open heaven wot get liberty money ll make boy gentleman look dear boy look here lodgings o'yourn fit lord lord shall show money lord wager beat em heat triumph knowledge nearly fainting remark reception grain relief look'ee here take watch pocket turn ring finger recoil touch snake gold un beauty s gentleman s hope diamond set ruby s gentleman s hope look linen fine beautiful look clothes good ai n't get book too turn eye room mount shelf hundred read em n't see d reading em come ha ha ha shall read em dear boy re foreign language wot n't understand shall just proud again take hand put lip blood run cold n't mind talk pip say again draw sleeve eye forehead click come throat remember more horrible much earnest ca n't keep quiet dear boy ai n't look slowly forward wos n't prepare wos n't never think might return never never see wos single-handed never soul own self mr jaggers else ask say glance surprise else dear boy good look grow s bright eye somewhere n't bright eye somewhere wot love thought estella estella shall yourn dear boy money can buy em gentleman set ca n't win em own game money shall let finish wot tell dear boy hut hiring-out get money leave master die same get liberty single thing lord strike blight say wotever ai n't prosper wonderful giv understand just now m famous money leave gain first few year wot send home mr jaggers first come arter agreeable letter never come leave forge content comparison happy dear boy recompense look'ee here know secret make gentleman blood horse colonist might fling dust walk say say m make good gentleman ll em say convict few year ignorant common fellow now s lucky say say ai n't gentleman ai n't get learning m owner such own stock land own brought-up london gentleman way kep way hold steady afore mind would certain come day see boy make know own ground lay hand shoulder shudder thought know hand might stain blood war n't easy pip leave part war n't safe hold hard strong hold determine mind firm make last dear boy try collect thought stunned seem attend more wind rain even now could separate voice voice loud silent will put ask presently must put somewhere dear boy sleep say sleep long sound answer ve sea-tossed sea-washed month month friend companion say rise sofa absent must room wo n't come to-morrow will say answer mechanically spite utmost effort to-morrow look'ee here dear boy say drop voice lay long finger breast impressive manner caution necessary mean caution g s death s death send life s death come s overmuch come late year certainty hang take need wretched man load wretched gold silver chain year risk life come hold keep love abhor attract strong admiration affection shrink strong repugnance could bad contrary would good preservation would naturally tenderly address heart first care close shutter light might see close make fast door stand table drinking rum eating biscuit see thus engage see convict marsh meal again seem must stoop presently file leg herbert s room shut communication staircase room conversation hold ask would bed say ask gentleman s linen put morning bring lay ready blood again run cold again take hand give good night get know mend fire room sit afraid bed hour more remain too stunned think begin think begin fully know wrecked ship sail piece miss havisham s intention mere dream estella design suffer satis house convenience sting greedy relation model mechanical heart practise practice hand first smart sharp deep pain convict guilty know crime liable take room sit thinking hang old bailey door desert joe would joe now would biddy now consideration simply suppose sense own worthless conduct great consideration wisdom earth could give comfort derive simplicity fidelity could never never undo rage wind rush rain hear pursuer twice could swear knock whisper door fear begin imagine recall mysterious warning man s approach week pass face street think likeness grow more numerous come sea draw wicked spirit somehow send messenger mine now stormy night good word crowd reflection come reflection see childish eye desperately violent man hear convict reiterate try murder see ditch tear fight wild beast such remembrance bring light fire half-formed terror might safe shut dead wild solitary night dilate fill room impel take candle look dreadful burden roll handkerchief head face set lower sleep asleep quietly too pistol lie pillow assure softly remove key door turn again sit fire gradually slip chair lie floor awoke part sleep perception wretchedness clock eastward church strike five candle waste fire dead wind rain intensify thick black darkness is end second stage pip s expectation chapter xl fortunate take precaution ensure could safety dreaded visitor thought press awake hold thought confused concourse distance impossibility keep conceal chamber self-evident could attempt would inevitably engender suspicion true avenger service now look inflammatory old female assist animated rag-bag call niece keep room secret would invite curiosity exaggeration weak eye long attribute chronically look keyhole always hand want indeed reliable quality larceny get mystery people resolve announce morning uncle unexpectedly come country course decide grope darkness mean get light stumble mean fain adjacent lodge get watchman come lantern now grope way black staircase fall man crouching corner man make answer ask elude touch silence run lodge urge watchman come quickly tell incident way wind fierce care endanger light lantern rekindle extinguished lamp staircase examine staircase bottom top find occur possible man might slip room light candle watchman s leave standing door examine carefully include room dread guest lie asleep quiet assuredly man chamber trouble lurker stair night night year ask watchman chance elicit hopeful explanation hand dram door admit gate gentleman perceptibly dine say different time night three live fountain court two live lane see home again man dwell house chamber form part country week certainly return night see door seal come up-stairs night bad sir say watchman give glass uncommon few come gate three gentleman name n't call mind eleven o'clock stranger ask uncle mutter see sir oh likewise person person repeat judge person return watchman person stop stop make inquiry person take way take way sort person watchman particularly noticed say working person good belief dust-colored kind clothes dark coat watchman make more light matter naturally reason attach weight get rid think prolong explanation mind much trouble two circumstance take easy innocent solution apart instance diner diner home watchman s gate might stray staircase drop asleep nameless visitor might bring show way still join ugly look prone distrust fear change few hour make light fire burn raw pale flare time morning fall doze seem doze whole night clock strike six full hour daylight doze again now wake uneasily prolix conversation ear now make thunder wind chimney length fall profound sleep daylight wake start time never able consider own situation could power attend greatly deject distressed incoherent wholesale sort way form plan future could soon form elephant open shutter look wet wild morning leaden hue walk room room sit again shiver fire wait laundress appear think miserable hardly know long day week make reflection even make last old woman niece come latter head easily distinguishable dusty broom testify surprise sight fire impart uncle come night asleep breakfast preparation modify accordingly wash dress knock furniture make dust sort dream sleep-waking find sit fire again wait come breakfast door open come could bring bear sight think bad look daylight even know say speak low take seat table name call give uncle s dear boy call uncle assume name suppose board ship dear boy take name provis mean keep name dear boy s good d real name ask whisper magwitch answer same tone chrisen d abel bring warmint dear boy answer quite seriously use word denote profession come temple last night say pause wonder could really last night seem long dear boy come gate ask watchman way here dear boy n't take particular notice say dubiously know way place think person too come alonger know london hope say give neck jerk forefinger make turn hot sick know london dear boy province mostly try london time say sharp look last time nod first know mr jagger way jaggers lip ask try take knife give flourish word done work pay fall breakfast eat ravenous way very disagreeable action uncouth noisy greedy tooth fail see eat marsh turn food mouth turn head sideways bring strong fang bear look terribly hungry old dog begin appetite would take sit much repel insurmountable aversion gloomily look cloth m heavy grubber dear boy say polite kind apology make end meal always constitution light grubber might ha get light trouble similarly must smoke first hire shepherd t'other side world s belief ha turn molloncolly-mad sheep n't smoke say get table put hand breast pea-coat wear bring short black pipe handful loose tobacco kind call negro-head fill pipe put surplus tobacco again pocket drawer take live coal fire tongs light pipe turn hearth-rug fire favorite action hold hand mine say dandle hand puff pipe gentleman make real genuine good fur look pip stip'late stand look dear boy release hand soon could find begin slowly settle contemplation condition chain heavily become intelligible hear hoarse voice sit look furrowed bald head iron gray hair side must n't see gentleman foot mire street must n't mud boot gentleman must horse pip horse ride horse drive horse servant ride drive shall colonist horse blood uns please good lord london gentleman ll show em pair shoe pip wo n't take pocket great thick pocket-book burst paper toss table s worth spending book dear boy s yourn ve get ai n't mine s yourn n't afeerd s more come ve come old country fur see gentleman spend money gentleman ll pleasure pleasure ull fur see blast wind look room snap finger loud snap blast judge wig colonist stir dust ll show good gentleman whole kit put stop say frenzy fear dislike want speak want know want know keep danger long stay project look'ee here pip say lay hand arm suddenly alter subdue manner first look'ee here forget minute say low s low look'ee here pip look ai n't low first resume groan precaution can take recognize seize dear boy say same tone n't first lowness first ai n't take many year make gentleman know s look'ee here pip low s low look dear boy sense grimly-ludicrous move fretful laugh reply look heaven s name n't harp look'ee here persist dear boy ai n't come fur fur low now dear boy saying guard danger incur dear boy danger ai n't great inform agen danger ai n't much signify s jaggers s wemmick s else inform chance person might identify street say return ai n't many n't intend advertise newspaper name a.m come botany bay year roll s gain still look'ee here pip danger fifty time great ha come see mind just same long remain long say take black pipe mouth drop jaw stare m ve come good live say will safe dear boy return s disguising wig can buy money s hair powder spectacle black clothes short safe afore afore can agen living dear boy give own opinion take smoothly now say very serious last night swear death swear death say put pipe mouth death rope open street fur s serious fully understand s here now ud bad stand ground bad pip m here ve mean year year dare m old bird now dare manner trap first fledge m afeerd perch scarecrow s death hid let come ll face ll believe afore now let look gentleman agen more take hand survey air admire proprietorship smoking great complacency appear could good secure quiet lodging hard might take possession herbert return expect two three day secret must confide herbert matter unavoidable necessity even could put immense relief derive share question plain mean plain mr provis resolve call name reserve consent herbert s participation see form favorable judgment physiognomy even dear boy say pull greasy little clasped black testament pocket ll oath state terrible patron carry little black book world solely swear people case emergency would state never quite establish can say never know put use book appearance steal court justice perhaps knowledge antecedent combine own experience wise give reliance power sort legal spell charm first occasion produce recall make swear fidelity churchyard long describe last night always swear resolution solitude present dress seafaring slop suit look parrot cigar dispose discuss dress wear cherish extraordinary belief virtue short disguise own mind sketch dress would make dean dentist considerable difficulty win assumption dress more prosperous farmer s arrange cut hair close wear little powder lastly see laundress niece keep view change dress make would seem simple matter decide precaution dazed say distract state take long get further two three afternoon remain shut chamber account open door knowledge respectable lodging-house essex street look temple hail window first repair house fortunate secure second floor uncle mr provis shop shop make such purchase necessary change appearance business transact turn face own account little britain mr jaggers desk see enter get immediately stand fire now pip say careful will sir return come think say n't commit say mr jaggers n't commit understand n't tell n't want know curious course see know man come merely want mr jaggers say assure tell true hope untrue least may verify mr jaggers nod say told informed ask head side look look listening way floor told would seem imply verbal communication ca n't verbal communication man new south wales know will say inform mr jaggers good inform person name abel magwitch benefactor long unknown man say mr jaggers new south wales say say mr jaggers unreasonable sir think responsible mistake wrong conclusion always suppose miss havisham say pip return mr jaggers turn eye coolly take bite forefinger responsible look sir plead downcast heart particle evidence pip say mr jaggers shake head gather skirt take look take evidence s good rule more say say sigh stand silent little verify information s end magwitch new south wales last disclose say mr jaggers will comprehend pip rigidly communication always adhere strict line fact never least departure strict line fact quite aware quite sir communicate magwitch new south wales first write new south wales caution must expect deviate strict line fact also communicate caution appear obscurely hint letter distant idea see england here caution must hear more likely obtain pardon expatriate term natural life present country would act felony render liable extreme penalty law give magwitch caution say mr jaggers look hard write new south wales guide doubt doubt say inform wemmick pursue mr jaggers still look hard receive letter date portsmouth colonist name purvis provis suggest provis thank pip perhaps provis perhaps know s provis say know s provis letter date portsmouth colonist name provis ask particular address behalf magwitch wemmick send particular understand return post probably provis receive explanation magwitch new south wales come provis reply good day pip say mr jaggers offer hand glad see writing post magwitch new south wales communicate provis goodness mention particular voucher long account shall send balance still balance remain good day pip shake hand look hard long could see turn door still look hard two vile cast shelf seem try get eyelid open force swollen throat man wemmick desk could straight temple find terrible provis drinking rum water smoking negro-head safety day clothes order come home put put become less dismally seem wear thinking make hopeless attempt disguise more dress good dress more look slouch fugitive marsh effect anxious fancy partly referable doubt old face manner grow more familiar believe too drag leg still weight iron head foot convict very grain man influence solitary hut-life give savage air dress could tame add influence subsequent branded life man crown consciousness dodge hide now way sit stand eating drinking brood high-shouldered reluctant style take great horn-handled jackknife wipe leg cut food lift light glass cup lip clumsy pannikin chop wedge bread soak last fragment gravy plate make most allowance dry finger-ends swallow way thousand small nameless instance arise minute day prisoner felon bondsman plain plain could own idea wear touch powder concede powder overcome short can compare effect probable effect rouge dead awful manner most desirable repress start thin layer pretence seem come blaze crown head abandon soon try wear grizzled hair cut short word can tell sense same time dreadful mystery fall asleep evening knot hand clench side easy-chair bald head tattoo deep wrinkle fall forward breast would sit look wonder load crime calendar impulse powerful start fly hour increase abhorrence even think might yield impulse first agony haunt risk run knowledge herbert must soon come actually start bed night begin dress bad clothes hurriedly intend leave else possess enlist india private soldier doubt ghost could more terrible lonely room long evening long night wind rain always rush ghost could take hang account consideration could dread would small addition horror asleep play complicated kind patience ragged pack card own game never see record winning stick jackknife table engage pursuit would ask read foreign language dear boy comply comprehend single word would stand fire survey air exhibitor would see finger hand shade face appeal dumb show furniture take notice proficiency imaginary student pursue misshapen creature impiously make more wretched pursue creature make recoil strong repulsion more admire fonder write sensible last year last five day expecting herbert time dare take provis airing dark length evening dinner drop slumber quite wear night agitate rest break fearful dream rouse welcome footstep staircase provis asleep too stagger noise make instant see jackknife shine hand quiet s herbert say herbert come burst airy freshness six hundred mile france handel dear fellow again again seem twelvemonth must grow quite thin pale handel halloa beg pardon stop running shake hand see provis provis regard fixed attention slowly put jackknife grope pocket else herbert dear friend say shut double door herbert stand stare wonder very strange happen visitor mine s right dear boy say provis come forward little clasped black book address herbert take right hand lord strike dead spot split way sumever kiss wish say herbert herbert look friendly uneasiness amazement comply provis immediately shake hand say now re oath know never believe mine pip sha n't make gentleman chapter xli vain attempt describe astonishment disquiet herbert provis sit fire recount whole secret enough see own feeling reflect herbert s face least repugnance man much would alone set division man divide circumstance triumph story save troublesome sense low occasion return point begin hold forth herbert moment revelation finish perception possibility find fault good fortune boast make gentleman come see support character ample resource make quite much highly agreeable boast must very proud conclusion quite establish own mind look'ee here pip s comrade say herbert discourse time know very come minute ve low say pip know low n't fret score ai n't make pip gentleman pip ai n't make gentleman fur know s dear boy pip s comrade two may count always gen-teel muzzle muzzle minute betray lowness muzzle present time muzzle will herbert say certainly look specific consolation remain perplexed dismayed anxious time would lodging leave evidently jealous leave sit late midnight take essex street see safely own dark door close experience first moment relief know night arrival never quite free uneasy remembrance man stair always look take guest dark bring look now difficult large city avoid suspicion watch mind conscious danger regard could persuade people sight care movement few pass pass several way street empty turn temple nobody come gate nobody gate cross fountain see lighted window look bright quiet stand few moment doorway building live stair garden court still lifeless staircase ascend herbert receive open arm never feel blessedly friend speak sound word sympathy encouragement sit consider question chair provis occupy still remain stand barrack way hang spot unsettled manner observance pipe negro-head jackknife pack card put slate say chair remain stand herbert unconsciously take moment start push take occasion say conceive aversion patron occasion confess own interchange confidence shape syllable say herbert safe chair poor dear handel reply hold head too stunned think herbert blow first fall still must intent various new expense horse carriage lavish appearance kind must stop somehow mean ca n't accept can interpose herbert pause think look involuntary shudder pass afraid dreadful truth herbert attach strongly attach was such fate poor dear handel herbert repeat say stop short here never take penny think owe already again heavily debt very heavily now expectation breed calling fit herbert remonstrate n't say fit fit know thing fit soldier might dear herbert prospect take counsel friendship affection course break course herbert seize warm grip hand pretend know anyhow dear handel say presently soldiering wo n't renounce patronage favor suppose would faint hope day repay already very strong hope soldier s absurd would infinitely clarriker s house small work partnership know poor fellow little suspect money question say herbert ignorant determined man long fixed idea more seem may misjudge man desperate fierce character know return let tell evidence see tell mention narrative encounter convict see say herbert think come here peril life realization fixed idea moment realization toil waiting cut ground foot destroy idea make gain worthless see might disappointment see herbert dream fatal night arrival thought distinctly put way take may rely say herbert would great danger power long remain england would reckless course forsake strike horror idea weigh first work would make regard sort murderer could rest chair begin pace fro say herbert meanwhile even provis recognize take spite wretched cause innocently even wretched large even would work forge day life would come stave question first main thing say herbert get england will may induced get will could prevent come good handel obvious newgate street must great hazard break mind make reckless here elsewhere pretext get could make convict else life now again say stop herbert open hand hold contain desperation case know life make mad sit here night see bind fortune misfortune unknown miserable wretch terrify two day childhood herbert get link arm mine slowly walk fro study carpet handel say herbert stop feel convinced can take further benefit fully surely would too place feel convinced must break herbert can ask bind tenderness life risk account must save possible throw must get england stir finger extricate extricate heaven s name ll see dear old boy comfort shake hand walk again now herbert say reference gain knowledge history way know must ask point blank ask say herbert sit breakfast morning say take leave herbert would come breakfast project form bed wild dream concern wake unrefreshed wake too recover fear lose night find return transport waking never lose fear come appointed time take jackknife sit meal full plan gentleman s come strong gentleman urge begin speedily pocket-book leave possession consider chamber own lodge temporary residence advise look fashionable crib hyde park could shake-down make end breakfast wipe knife leg say word preface last night tell friend struggle soldier find engage marsh come remember remember say think want know man strange know more particularly able tell last night good time know more say consideration re oath know pip s comrade assuredly reply herbert say know insist oath apply understand look'ee here wotever work pay insist again take black pipe fill negro-head look tangle tobacco hand seem think might perplex thread narrative put again stick pipe button-hole coat spread hand knee turn angry eye fire few silent moment look say follow chapter xlii dear boy pip s comrade fur tell life song story-book give short handy ll put mouthful english jail jail jail jail jail jail ve get s life pretty much such time get ship arter pip stand friend ve pretty hang ve lock much silver tea-kittle ve cart here cart put town put town stick stock whip worry drive ve more notion bear much first become aware essex thieve turnip living summun run man tinker d take fire leave wery cold know d name magwitch chrisen d abel know much know d bird name hedge chaffinch sparrer thrush might think lie bird name come true suppose mine fur could find war n't soul see young abel magwitch little wot catch fright drive take take take take extent reg'larly grow d take way rag little creetur much pity see look glass war n't many furnished house know get name harden terrible hardened say prison wisitors pick may say live jail boy look look measure head em measure stomach em giv tracts could n't read make speech could n't understand always agen devil devil must put stomach must n't howsomever m get low know s dear boy pip s comrade n't afeerd low tramping beg thieve work sometimes could war n't often may think put question would ha over-ready give work bit poacher bit laborer bit wagoner bit haymaker bit hawker bit most thing n't pay lead trouble get man desert soldier traveller s rest lie hide chin lot taturs learn read travel giant sign name penny time learn write war n't lock often now formerly wear good share key-metal still epsom race matter twenty year get acquaint wi man skull d crack wi poker claw lobster d get hob right name compeyson s man dear boy see pounding ditch accord truly tell comrade arter last night set fur gentleman compeyson d public boarding-school learning smooth talk dab way gentlefolk good-looking too night afore great race find heath booth know d more sit table landlord knowledge sport call say think man might suit mean compeyson look very noticing look watch chain ring breast-pin handsome suit clothes judge appearance re luck say compeyson master ve never much come kingston jail last vagrancy committal might else war n't luck change say compeyson perhaps change say hope may s room can say compeyson eat drink say ll find material compeyson laugh look again very noticing giv five shilling appoint night same place compeyson night same place compeyson take man pardner compeyson s business pardner compeyson s business swindling handwrite forging steal bank-note passing such-like sort trap compeyson could set head keep own leg get profit let man compeyson s business d more heart iron file cold death head devil afore mention compeyson call arthur chrisen d surname decline shadow look compeyson bad thing rich lady year afore d make pot money compeyson betted gamed d run king s tax arthur dying die poor horror compeyson s wife compeyson kick mostly pity could compeyson pity nobody might take warning arthur n't wo n't pretend partick'ler ud good dear boy comrade begin wi compeyson poor tool hand arthur live top compeyson s house nigh brentford compeyson keep careful account agen board lodging case get good work arthur soon settle account second third time see come tear compeyson s parlor late night flannel gown hair sweat say compeyson s wife sally really upstairs alonger now ca n't get rid s white say wi white flower hair s awful mad s get shroud hanging arm say ll put five morning say compeyson fool n't know s get living body come door window stair n't know s say arthur shiver dreadful horror s stand corner foot bed awful mad heart s broke break s drop blood compeyson speak hardy always coward alonger drivelling sick man say wife magwitch lend hand will never come nigh compeyson s wife take bed agen rave most dreadful look cry s shake shroud n't see look eye ai n't awful see mad cry ll put m take take catch hold kep talk answering believe see compeyson s wife use giv liquor get horror quiet s has keeper say say compeyson s wife did tell lock bar take ugly thing right re good creetur say n't leave thank rest pretty quiet might want few minute five start scream scream here s get shroud again s unfold s come corner s come bed hold side n't let touch hah miss time n't let throw shoulder n't let lift get s lift keep lift hard dead compeyson take easy good riddance side soon busy first swear artful own book here little black book dear boy swear comrade thing compeyson plan ud take week ll simply say dear boy pip s comrade man get such net make black slave always debt always thumb always working always get danger young d get craft d get learning overmatched five hundred time tell mercy missis hard time wi stop ai n't bring look confused way lose place book remembrance turn face fire spread hand broad knee lift put again ai n't need say look more time wi compeyson a'most hard time say s say tell try alone misdemeanor compeyson answer say get convict take suspicion twice three time four five year last evidence want last compeyson commit felony charge put steal note circulation charge compeyson say separate defence communication miserable poor sell clothes hang afore could get jagger put dock notice first gentleman compeyson look wi curly hair black clothes white pocket-handkercher common sort wretch look prosecution open evidence put short aforehand notice heavy bore light evidence giv box notice always come for'ard could swore always money pay always seem work thing get profit defence come see plan plainer say counsellor compeyson lord gentleman here afore side side two person eye can separate wide young bring will speak such elder ill bring will speak such young seldom see here transaction suspect t'other elder always see em always wi'his guilt bring home can doubt two much bad such-like come character war n't compeyson school war n't schoolfellow position war n't know d witness such club society nowt disadvantage war n't try afore know d hill dale bridewells lock-ups come speech-making war n't compeyson could speak em wi face drop now white pocket-handkercher wi verse speech too war n't could say gentlemen man side most precious rascal verdict come war n't compeyson recommend mercy account good character bad company give information could agen war n't get never word guilty say compeyson court ll smash face yourn ai n't compeyson pray judge protect get two turnkey stand betwixt re sentence ai n't get seven year fourteen ai n't judge sorry might ai n't judge perceive old offender wiolent passion likely come bad work state great excitement check take two three short breath swallow often stretch hand say reassuring manner ai n't low dear boy heat take handkerchief wipe face head neck hand could say compeyson d smash face swear lord smash mine same prison-ship could n't get long try last come hit cheek turn get smash see seize black-hole ship war n't strong judge black-hole could swim diva escape shore hiding grave envy em first see boy regard look affection make abhorrent again feel great pity boy giv understand compeyson marshes too soul believe escape terror get quit know get ashore hunt smash face now say bad thing can care ll drag d swim tow hair come d get soldier course d much good last character good escape make wild murderous intention punishment light put iron bring trial again send life n't stop life dear boy pip s comrade here wipe again slowly take tangle tobacco pocket pluck pipe button-hole slowly fill begin smoke dead ask silence dead dear boy compeyson hope s alive may sure fierce look never heerd more herbert write pencil cover book softly push book provis stand smoking eye fire read young havisham s name arthur compeyson man profess miss havisham s lover shut book nod slightly herbert put book say look provis stand smoking fire chapter xliii pause ask much shrink provis might trace estella loiter road compare state mind try rid stain prison meet coach-office state mind now reflect abyss estella pride beauty return transport harbor road would none smoother end would none good would help extenuate new fear engender mind narrative narrative give form purpose fear already compeyson alive discover return could hardly doubt consequence compeyson stand mortal fear two could know much good such man man describe would hesitate release good dread enemy safe mean become informer scarcely imagine never breathe never would breathe resolve word estella provis say herbert could abroad must see estella miss havisham leave alone night day provis tell story resolve richmond day present mrs brandley s estella s maid call tell estella country satis house usual usual say never come air reservation answer increase perplexity answer maid believe come little could make mean make home again complete discomfiture night consultation herbert provis home always take home always look lead conclusion say abroad come miss havisham s mean time herbert consider separately would say devise pretence afraid suspicious observation never abroad propose expedition know propose would consent agree remain many day present hazard think day meanness feign binding promise joe capable meanness joe name provis strictly careful herbert take charge take absent night return gratification impatience start gentleman great scale begin occur find herbert also might get water pretence make purchase thus clear way expedition miss havisham s set early morning coach light open country road day come creep halt whimper shiver wrap patch cloud rag mist beggar drive blue boar drizzly ride see come gateway toothpick hand look coach bentley drummle pretend see pretend see very lame pretence side lamer coffee-room just finish breakfast order mine poisonous see town very know come pretend read smeary newspaper long date legible local news foreign matter coffee pickle fish sauce gravy melted butter wine sprinkle take measles highly irregular form sit table stand fire degree become enormous injury stand fire get determine share put hand leg poker fireplace stir fire still pretend know cut say mr drummle oh say poker hand s wonder keep fire poke tremendously plant side side mr drummle shoulder square fire just come say mr drummle edge little shoulder say edge little shoulder beastly place say drummle part country think assent tell s very shropshire least say drummle here mr drummle look boot look mine mr drummle look boot look here long ask determine yield inch fire long enough tired return drummle pretend yawn equally determine stay here long ca n't say answer mr drummle ca n't say say feel here tingling blood mr drummle s shoulder claim hair s breadth room jerk window equally own shoulder urge similar claim mr drummle would jerk box whistle little large tract marsh here believe say drummle say mr drummle look boot say oh laugh amuse mr drummle say particularly ride saddle mean explore marsh amusement out-of-the-way villages tell curious little public-house smithies waiter sir horse mine ready brought door sir say look here sir lady wo n't ride to-day weather wo n't very good sir n't dine m dine lady s very good sir drummle glance insolent triumph great-jowled face cut heart dull exasperate feel incline take arm robber story-book say take old lady seat fire thing manifest relief come could relinquish fire stand square shoulder shoulder foot foot hand budge inch horse visible drizzle door breakfast put table drummle s clear waiter invite begin nod stand ground grove say drummle say quite enough finch last time difference opinion reply very shortly come come let easily enough sneer drummle n't lose temper mr drummle say competent give advice subject lose temper admit occasion n't throw glass say drummle glance twice increase state smoulder ferocity say mr drummle seek conversation n't think agreeable sure s say superciliously shoulder n't think leave will suggest hold kind communication future quite opinion say drummle suggest more likely suggest n't lose temper n't lose enough mean sir waiter say drummle way answer waiter reappear look here sir quite understand young lady n't ride to-day dine young lady s quite sir waiter feel fast-cooling teapot palm hand look imploringly drummle careful move shoulder take cigar pocket bit end show sign stir choking boil feel could word introduce estella s name could endure hear utter look stonily opposite wall present force silence long might remain ridiculous position impossible say incursion three thriving farmer lay waiter think come coffee-room unbutton great-coat rub hand charge fire oblige give way see window seize horse s mane mount blunder brutal manner sidle think come call light cigar mouth forget man dust-colored dress appear want could say inn yard street drummle lean saddle light cigar laugh jerk head coffee-room window slouching shoulder rag hair man remind orlick too heavily sort care much time touch breakfast wash weather journey face hand memorable old house would much good never enter never see chapter xliv room dressing-table stand wax-candles burnt wall find miss havisham estella miss havisham seat settee fire estella cushion foot estella knit miss havisham look raise eye see alteration derive look interchange wind say miss havisham blow here pip look steadily see confuse estella pause moment knitting eye fancy read action finger plainly tell dumb alphabet perceive discover real benefactor miss havisham say richmond yesterday speak estella find wind blow here follow miss havisham motioning third fourth time sit take chair dressing-table often see occupy ruin foot seem natural place day say estella miss havisham will say presently few moment will surprise will displease unhappy can mean miss havisham continue look steadily could see action estella s finger work attend say look find patron fortunate discovery likely enrich reputation station fortune reason must say more secret s silent look estella consider miss havisham repeat secret s first cause bring here miss havisham belong village wish never leave suppose really come here chance boy might come kind servant gratify want whim pay ay pip reply miss havisham steadily nod head mr jagger mr jaggers say miss havisham take firm tone know lawyer lawyer patron coincidence hold same relation number people might easily arise may arise bring might see haggard face suppression evasion fall mistake long remain least lead say return again nod steadily let kind cry miss havisham strike stick floor flash wrath suddenly estella glance surprise god s sake kind weak complaint make mean make tell sit brood outburst say else liberally pay old attendance here say soothe apprentice ask question own information follow hope more disinterested purpose humor mistake miss havisham punish practise perhaps will supply term express intention offence self-seeking relation would would history pain entreat make own snare never make wait quiet again too flash wild sudden way throw family relation miss havisham constantly london know honestly delusion false base tell acceptable incline give credence deeply wrong mr matthew pocket son herbert suppose generous upright open incapable design mean friend say miss havisham make friend say suppose supersede sarah pocket miss georgiana mistress camilla friend think contrasting rest seem glad see good look keenly little say quietly want say would confound may same blood believe same nature still look keenly miss havisham repeat want cunning see say answer conscious redden little could hide even desire want miss havisham would spare money friend herbert lasting service life nature case must knowledge could show must knowledge ask settle hand stick might regard more attentively say begin service more two year knowledge n't want betrayed fail ability finish can explain part secret person s mine gradually withdraw eye turn fire watch appear silence light slowly waste candle long time rouse collapse red coal look again first vacantly gradually concentrate attention time estella knit miss havisham fix attention say speak lapse dialogue else estella say turn now try command trembling voice know love know love long dearly raise eye face thus address finger ply work look unmoved countenance see miss havisham glance say sooner long mistake induce hope miss havisham mean think could help refrain say must say now preserve unmoved countenance finger still estella shake head know say answer action know hope shall call mine estella ignorant may become very soon poor may may still love love first see house look perfectly unmoved finger busy shake head again would cruel miss havisham horribly cruel practise susceptibility poor boy torture year vain hope idle pursuit reflect gravity think think endurance own trial forget mine estella see miss havisham put hand heart hold sit look turn estella seem say estella very calmly sentiment fancy n't know call able comprehend say love know mean form word more address breast touch n't care say try warn now say miserable manner would warn think mean now think think hope could mean young untried beautiful estella surely nature nature return add stress word nature form make great difference people say much can more true say bentley drummle town here pursue quite true reply refer indifference utter contempt encourage ride dine very day seem little surprised know again reply quite true can love estella finger stop first time retort angrily tell still think spite mean say would never marry estella look miss havisham consider moment work hand say tell truth marry drop face hand able control good could expect consider agony give hear say word raise face again such ghastly look miss havisham s impress even passionate hurry grief estella dearest estella let miss havisham lead fatal step put know bestow worthy person drummle miss havisham give great slight injury could many good man admire few truly love few may love even dearly love long take can bear sake earnestness awake wonder seem would touch compassion could render intelligible own mind say again gentler voice marry preparation marriage make shall marry soon injuriously introduce name mother adoption own act own act estella fling brute fling retort smile fling man would soonest feel people feel such thing take shall enough will husband lead call fatal step miss havisham would wait marry tired life lead very few charm willing enough change say more shall never understand such mean brute such stupid brute urge despair n't afraid blessing say estella shall come here hand part visionary boy man estella answer bitter tear fall fast hand would restrain even remain england could hold head rest could see drummle s wife nonsense return nonsense will pass time never estella will get thought week thought part existence part line read first come here rough common boy poor heart wound even prospect see river sail ship marsh cloud light darkness wind wood sea street embodiment graceful fancy mind become acquaint stone strong london building make more real more impossible displace hand presence influence everywhere will estella last hour life can choose remain part character part little good part evil separation associate good will faithfully hold always must more good harm let feel now sharp distress may god bless god forgive ecstasy unhappiness get broken word n't know rhapsody blood inward wound gush hold hand lip linger moment leave remember soon strong reason estella look merely incredulous wonder spectral figure miss havisham hand still cover heart seem resolve ghastly stare pity remorse much gate light day seem darker color hide lane by-path strike walk way london time come consider could inn see drummle could bear sit coach speak could good tire past midnight cross london bridge pursue narrow intricacy street time tend westward middlesex shore river ready access temple close river-side whitefriars expect to-morrow key herbert bed could get bed disturb seldom happen come whitefriars gate temple close very muddy weary take ill night-porter examine much attention hold gate little way open pass help memory mention name quite sure sir think here s note sir messenger bring say would good read lantern much surprise request take note direct philip pip esquire top superscription word please read here open watchman hold light read wemmick s writing n't home chapter xlv turning temple gate soon read warning make good way fleet street get late hackney chariot drive hummums covent garden time bed always get hour night chamberlain let ready wicket light candle order shelf show straight bedroom order list sort vault ground floor despotic monster four-post bedstead straddle whole place put arbitrary leg fireplace doorway squeeze wretched little washing-stand quite divinely righteous manner ask night-light chamberlain bring leave good old constitutional rushlight virtuous days object ghost walking-cane instantly break touch could light place solitary confinement bottom high tin tower perforate hole make staringly wide-awake pattern wall get bed lie footsore weary wretched find could more close own eye could close eye foolish argus thus gloom death night stare doleful night anxious dismal long inhospitable smell room cold soot hot dust look corner tester head think number blue-bottle fly butcher earwig market grub country must hold lie summer lead speculate tumble fancy feel light fall face disagreeable turn thought suggest more objectionable approach lie awake little extraordinary voice silence teems begin make audible closet whisper fireplace sigh little washing-stand tick guitar-string play occasionally chest drawer same time eye wall acquire new expression stare see write n't home night-fancies night-noises crowd never ward n't home plait think bodily pain would long read newspaper gentleman unknown come hummums night bed destroy find morning weltering blood come head must occupy very vault mine get bed assure red mark open door look passage cheer companionship distant light know chamberlain doze time home happen home home provis safe home question occupy mind busily might suppose could more room theme even think estella part day forever recall circumstance parting look tone action finger knit even pursue here everywhere caution n't home last doze sheer exhaustion mind body become vast shadowy verb conjugate imperative mood present tense home let home let home home let home potentially may can home might could would home feel distract roll pillow look stare wall again leave direction call seven plain must see wemmick see else equally plain case walworth sentiment could take relief get room night miserable need second knock door startle uneasy bed castle battlement arise view eight o'clock little servant happen enter fortress two hot roll pass postern cross drawbridge company come announcement presence wemmick make tea age open door afford perspective view age bed halloa mr pip say wemmick come home return n't home s right say rub hand leave note temple gate chance gate come tell ll course day destroy note say wemmick s good rule never leave documentary evidence can help n't know may put m take liberty would mind toast sausage aged p say delight can work mary anne say wemmick little servant leave n't see mr pip add wink disappear thank friendship caution discourse proceed low tone toast aged s sausage butter crumb aged s roll now mr pip know say wemmick understand private personal capacity engage confidential transaction to-day official sentiment thing extra official cordially assent very nervous already light aged s sausage torch oblige blow accidentally hear yesterday morning say wemmick certain place take even s mention name avoidable much say understand hear chance yesterday morning say wemmick certain person altogether uncolonial pursuit unpossessed portable property n't know may really wo n't name person necessary say make little stir certain part world good many people always gratification own inclination quite irrespective government expense watch face make quite firework aged s sausage greatly discompose own attention wemmick s apologize disappear such place more hear thereabouts say wemmick conjecture raise theory form also hear chamber garden court temple watch might watch again say would n't say wemmick evasively might clash official responsibility hear time hear curious thing same place n't tell information receive hear take toasting-fork sausage speak set forth age s breakfast neatly little tray previous place aged s room clean white cloth tie same old gentleman s chin prop put nightcap side give quite rakish air place breakfast great care say right ai n't aged p cheerful age reply right john boy right seem tacit understanding age presentable state consider invisible make pretence complete ignorance proceeding watching chamber reason suspect say wemmick come inseparable person advert wemmick look very serious could n't undertake say own knowledge mean could n't undertake say first will s great danger see restrain fealty little britain say much could know thankfulness way say could press tell little meditation fire would ask question subject answering answering deem right sure course would right pause breakfast cross arm pinch shirt-sleeve notion in-door comfort sit coat nod put question hear man bad character true name compeyson answer nod live nod london give nod compress post-office exceedingly give last nod breakfast now say wemmick question emphasize repeat guidance come hear hear garden court find find clarriker s find mr herbert find say great anxiety find mention name detail give understand aware anybody tom jack richard chamber immediate neighborhood get tom jack richard way way would greatly puzzle puzzle less give opinion safe try get tom jack richard too way present mr pip ll tell exist circumstance place great city n't break cover too soon lie close wait thing slacken try open even foreign air thank valuable advice ask herbert mr herbert say wemmick heap hour strike plan mention secret court young lady doubt aware bedridden pa pa purser line life lie a-bed bow-window can see ship sail river acquaint young lady most probably personally say truth object expensive companion herbert good herbert first propose present receive proposal such very moderate warmth herbert feel oblige confide state case view lapse little time make acquaintance begin advance herbert s prospect stealth able bear cheerful philosophy affianced part naturally very anxious introduce third person interview thus assure rise clara s esteem young lady long regularly interchange message remembrance herbert never see trouble wemmick particular house bow-window say wemmick river-side pool limehouse greenwich keep seem very respectable widow furnished upper floor let mr herbert put think temporary tenement tom jack richard now think very three reason ll give say firstly s altogether beat usual heap street great small secondly could always hear safety tom jack richard mr herbert thirdly might prudent want slip tom jack richard board foreign packet-boat ready much comfort consideration thank wemmick again again beg proceed sir mr herbert throw business will nine o'clock last night house tom jack richard may n't want know quite successfully old lodging understand summon dover fact take dover road corner now great advantage concern movement must know many mile quite engage divert suspicion confuse same reason recommend even come last night home bring more confusion want confusion wemmick finish breakfast here look watch begin get coat now mr pip say hand still sleeve probably most can can more walworth point view strictly private personal capacity shall glad here s address can harm here to-night see tom jack richard home reason home last night home n't here very welcome sure mr pip hand now sleeve shake let finally impress important point lay hand shoulder add solemn whisper avail evening lie hold portable property n't know may happen n't let happen portable property quite despairing make mind clear wemmick point forbear try time s say wemmick must more press keep here dark s advise look very much worried would good perfectly quiet day aged ll presently little bit remember pig course say little bit sausage toast respect first-rater try old acquaintance sake good age parent cheery shout right john right boy piped old man soon fall asleep wemmick s fire age enjoy s society fall asleep more less day loin pork dinner green grow estate nod age good intention fail drowsily quite dark leave age prepare fire toast infer number teacup glance two little door wall miss skiffins expect chapter xlvi eight o'clock strike get air scent disagreeably chip shaving long-shore boat-builder mast oar block maker water-side region upper low pool bridge unknown ground strike river find spot want suppose easy find call mill pond bank chinks s basin guide chinks s basin old green copper rope-walk matter strand ship repair dry dock lose old hull ship course knock piece ooze slime dreg tide yard ship-builder ship-breaker rusty anchor blindly bite ground year duty mountainous country accumulate cask timber many ropewalk old green copper several time fall short destination often overshoot come unexpectedly corner mill pond bank fresh kind place circumstance consider wind river room turn two three tree stump ruin windmill old green copper ropewalk long narrow vista could trace moonlight series wooden frame set ground look superannuated haymaking-rakes grow old lose most tooth select few queer house mill pond bank house wooden front three story bow-window bay-window thing look plate door read mrs whimple name want knock elderly woman pleasant thriving appearance respond immediately depose herbert silently lead parlor shut door odd sensation see very familiar face establish quite home very unfamiliar room region find look much look corner-cupboard glass china shell chimney-piece colored engraving wall represent death captain cook ship-launch majesty king george third state coachman s wig leather-breeches top-boots terrace windsor handel say herbert quite satisfied eager see dear girl father ll wait come ll make know ll stair s father become aware alarm growling overhead probably express fact countenance afraid sad old rascal say herbert smile never see n't smell rum always rum say return herbert may suppose mild make gout persist too keep provision stair room serve keep shelf head will weigh room must chandler s shop thus speak growl noise become prolonged roar die else can consequence say herbert explanation will cut cheese man gout right hand everywhere else ca n't expect get double gloucester hurt seem hurt very much give furious roar provis upper lodger quite godsend mrs whimple say herbert course people general wo n't stand noise curious place handel n't curious place indeed remarkably keep clean mrs whimple say herbert tell good housewife really know clara would motherly help clara mother own handel relation world old gruffandgrim surely s name herbert say herbert s name name mr barley blessing son father mother love girl relation can never bother anybody else family herbert tell former occasion now remind first know miss clara barley complete education establishment hammersmith recall home nurse father confide affection motherly mrs whimple foster regulate equal kindness discretion understand tender nature could possibly confide old barley reason totally unequal consideration subject more psychological gout rum purser s store thus converse low tone old barley s sustain growl vibrate beam cross ceiling room door open very pretty slight dark-eyed girl twenty come basket hand herbert tenderly relieve basket present blush clara really most charming girl might pass captive fairy truculent ogre old barley press service look here say herbert show basket compassionate tender smile talk little here s poor clara s supper serve night here s allowance bread here s slice cheese here s rum drink mr barley s breakfast to-morrow serve cook two mutton-chop three potato split pea little flour two ounce butter pinch salt black pepper s stew take hot s nice thing gout think natural win clara s resigned way look store detail herbert point confide love innocent modest manner yield herbert s embracing arm gentle much needing protection mill pond bank chinks s basin old green copper ropewalk old barley growl beam would undo engagement herbert money pocket-book never open look pleasure admiration suddenly growl swell roar again frightful bumping noise hear giant wooden leg try bear ceiling come clara say herbert papa want darling run unconscionable old shark say herbert suppose want now handel n't know say drink s cried herbert make guess extraordinary merit keep grog ready mixed little tub table wait moment ll hear clara lift take roar prolong shake end now say herbert succeed silence s drinking now say herbert growl resound beam more s again clara return soon herbert accompany stair see charge pass mr barley s door hear hoarsely mutter strain rise fall wind follow refrain substitute good wish quite reverse ahoy bless eye here s old bill barley here s old bill barley bless eye here s old bill barley flat lord lie flat drift old dead flounder here s old bill barley bless eye ahoy bless strain consolation herbert inform invisible barley would commune day night often light same time eye telescope fit bed convenience sweep river two cabin room top house fresh airy mr barley less audible find provis comfortably settle express alarm seem feel none worth mentioning strike soften indefinably could say could never recall try certainly opportunity day s rest give reflection result fully determine say respect compeyson know animosity man might lead seek rush own destruction herbert sit fire ask first rely wemmick s judgment source information ay ay dear boy answer grave nod jaggers know talk wemmick say come tell caution give advice accurately reservation just mention tell wemmick hear newgate prison officer prisoner could say suspicion chamber watch wemmick recommend keep close time keep wemmick say get abroad add course time come follow close might safest wemmick s judgment follow touch indeed clear comfortable own mind now see soft condition declare peril sake alter way live enlarge expense put present unsettled difficult circumstance would simply ridiculous bad could deny indeed very reasonable come venture say always know venture would make desperate venture very little fear safety such good help herbert look fire pondering here say come thought arise wemmick s suggestion might worth pursue good waterman handel could take river right time come boat would hire purpose boatman would save least chance suspicion chance worth saving never mind season n't think might good thing begin keep boat temple stair habit row river fall habit notice mind twenty fifty time special twenty-first fifty-first scheme provis quite elate agree carry execution provis never recognize come bridge row past mill pond bank agree pull blind part window give east see right conference now end arrange rise remark herbert home would take hour s start n't leave here say provis can doubt safe here good dear boy answer clasp hand n't know may meet again n't good say good night good night herbert will regularly time come may certain shall ready good night good night think good stay own room leave landing door hold light stair-rail light stair look think first night return position reverse little suppose heart could heavy anxious part now old barley growl swear repassed door appearance cease meaning cease get foot stair ask herbert preserve name provis reply certainly lodger mr campbell also explain utmost know mr campbell herbert mr campbell consign feel strong personal interest care live secluded life parlor mrs whimple clara seat work say own interest mr campbell keep take leave pretty gentle dark-eyed girl motherly woman outlive honest sympathy little affair true love feel old green copper ropewalk grow quite different place old barley might old hill might swear whole field trooper redeem youth trust hope enough chinks
[truncated: 110,097 more chars]
