# Supplementary material for: A Complex Network Approach to Stylometry
Source: PLoS One. 2015 Aug 27;10(8):e0136076. doi: 10.1371/journal.pone.0136076 (PMC4552030; doi:10.1371/journal.pone.0136076)
Supplement: S1 File — (ZIP) [file pone.0136076.s001.zip › authorship_dataset/a3_hard_times.txt]

now want fact teach boy girl fact fact alone want life plant else root else can form mind reason animal fact else will service principle bring own child principle bring child stick fact sir scene plain bare monotonous vault school-room speaker s square forefinger emphasize observation underscore sentence line schoolmaster s sleeve emphasis help speaker s square wall forehead eyebrow base eye find commodious cellarage two dark cave overshadow wall emphasis help speaker s mouth wide thin hard set emphasis help speaker s voice inflexible dry dictatorial emphasis help speaker s hair bristle skirt bald head plantation fir keep wind shine surface cover knob crust plum pie head scarcely warehouse-room hard fact store speaker s obstinate carriage square coat square leg square shoulder nay very neckcloth train take throat unaccommodating grasp stubborn fact help emphasis life want fact sir fact speaker schoolmaster third grown person present little sweep eye inclined plane little vessel arrange order ready imperial gallon fact pour full brim chapter ii murder innocent thomas gradgrind sir man reality man fact calculation man proceed principle two two four talk allow thomas gradgrind sir-peremptorily thomas-thomas gradgrind rule pair scale multiplication table always pocket sir ready weigh measure parcel human nature tell exactly come mere question figure case simple arithmetic might hope get nonsensical belief head george gradgrind augustus gradgrind john gradgrind joseph gradgrind supposititious non-existent person head thomas gradgrind-no sir such term mr gradgrind always mentally introduce private circle acquaintance public general such term doubt substitute word boys girl sir thomas gradgrind now present thomas gradgrind little pitcher fill full fact indeed eagerly sparkle cellarage mention seem kind cannon load muzzle fact prepare blow clean region childhood discharge seem galvanizing apparatus too charge grim mechanical substitute tender young imagination storm girl number twenty say mr gradgrind squarely point square forefinger n't know girl girl sissy jupe sir explain number twenty blush stand curtsey sissy name say mr gradgrind n't call sissy call cecilia s father call sissy sir return young girl trembling voice curtsey business say mr gradgrind tell must n't cecilia jupe let see father belong horse-riding please sir mr gradgrind frown wave objectionable call hand n't want know here must n't tell here father break horse n't please sir can get break break horse ring sir must n't tell ring here very describe father horsebreaker doctor sick horse dare say oh sir very veterinary surgeon farrier horsebreaker give definition horse sissy jupe throw great alarm demand girl number twenty unable define horse say mr gradgrind general behoof little pitcher girl number twenty possessed fact reference common animal boy s definition horse bitzer square finger move here light suddenly bitzer perhaps chance sit same ray sunlight dart bare window intensely white-washed room irradiated sissy boy girl sit face inclined plane two compact body divide centre narrow interval sissy corner row sunny side come beginning sunbeam bitzer corner row side few row advance catch end girl dark-eyed dark-haired seem receive deep more lustrous colour sun shine boy light-eyed light-haired self-same ray appear draw little colour possess cold eye would hardly eye short end lash bring immediate contrast paler express form short-cropped hair might mere continuation sandy freckle forehead face skin unwholesomely deficient natural tinge look cut would bleed white bitzer say thomas gradgrind definition horse quadruped graminivorous forty tooth namely twenty-four grinder four eye-teeth twelve incisive sheds coat spring marshy country shed hoof too hoofs hard require shoe iron age know mark mouth thus much more bitzer now girl number twenty say mr gradgrind know horse curtsey again would blush deep could blush deep blush time bitzer rapidly blink thomas gradgrind eye catch light quiver end lash look antenn busy insect put knuckle freckled forehead sit again third gentleman now step forth mighty man cut dry government officer way most people s too professed pugilist always training always system force general throat bolus always hear bar little public-office ready fight england continue fistic phraseology genius come scratch wherever prove ugly customer would damage subject right follow left stop exchange counter bear opponent always fight england rope fall neatly certain knock wind common sense render unlucky adversary deaf call time charge high authority bring great public-office millennium commissioner reign earth very say gentleman briskly smile fold arm s horse now let ask girl boy would paper room representation horse pause child cry chorus sir see gentleman s face wrong cry chorus sir custom examination course would n't pause corpulent slow boy wheezy manner breathing venture answer would n't paper room would paint must paper say gentleman warmly must paper say thomas gradgrind n't tell would n't paper mean boy ll explain say gentleman dismal pause would n't paper room representation horse see horse walk side room reality-in fact sir sir course say gentleman indignant look wrong see anywhere n't see fact anywhere n't fact call taste name fact thomas gradgrind nod approbation new principle discovery great discovery say gentleman now ll try again suppose carpet room would use carpet representation flower general conviction time sir always right answer gentleman chorus very strong few feeble straggler say sissy jupe girl number twenty say gentleman smile calm strength knowledge sissy blush stand would carpet room-or husband s room grown woman husband-with representation flower would say gentleman would please sir very fond flower return girl would put table chair people walk heavy boot would n't hurt sir would n't crush wither please sir would picture very pretty pleasant would fancy ay ay ay must n't fancy cry gentleman quite elate come happily point s never fancy cecilia jupe thomas gradgrind solemnly repeat kind fact fact fact say gentleman fact fact fact repeat thomas gradgrind thing regulate govern say gentleman fact hope long board fact compose commissioner fact will force people people fact fact must discard word fancy altogether object use ornament would contradiction fact n't walk flower fact can allow walk flower carpet n't find foreign bird butterfly come perch crockery can permit paint foreign bird butterfly crockery never meet quadruped wall must quadruped represent wall must use say gentleman purpose combination modification primary colour mathematical figure susceptible proof demonstration new discovery fact taste girl curtsey sit very young look frighten matter-of-fact prospect world afford now mr m'choakumchild say gentleman will proceed give first lesson here mr gradgrind shall happy request observe mode procedure mr gradgrind much oblige mr m'choakumchild wait mr m'choakumchild begin good manner hundred forty schoolmaster lately turn same time same factory same principle many pianoforte leg put immense variety pace answer volume head-breaking question orthography etymology syntax prosody biography astronomy geography general cosmography science compound proportion algebra land-surveying levelling vocal music draw model end ten chilled finger work stony way majesty s most honourable privy council s schedule b take bloom high branch mathematics physical science french german latin greek know water sheds world history people name river mountain production manner custom country boundary bearing two thirty point compass overdo m'choakumchild learn little less infinitely might teach much more work preparatory lesson morgiana forty thief look vessel range see contain say good m'choakumchild thy boil store shalt fill jar brim full by-and-by dost think wilt always kill outright robber fancy lurk within-or sometimes maim distort chapter iii loophole mr gradgrind walk homeward school state considerable satisfaction school intend model intend child model-just young gradgrinds model five young gradgrinds model lecture tender year course little hare soon could run alone make run lecture-room first object association remembrance large black board dry ogre chalk ghastly white figure know name nature ogre fact forbid use word express monster lecture castle heaven know many head manipulate take childhood captive drag gloomy statistical den hair little gradgrind see face moon moon could speak distinctly little gradgrind learn silly jingle twinkle twinkle little star wonder little gradgrind know wonder subject little gradgrind five year old dissect great bear professor owen driven charles s wain locomotive engine-driver little gradgrind associate cow field famous cow crumpled horn toss dog worry cat kill rat eat malt more famous cow swallow tom thumb never hear celebrity introduce cow graminivorous ruminate quadruped several stomach matter-of-fact home call stone lodge mr gradgrind direct step virtually retire wholesale hardware trade build stone lodge now look suitable opportunity make arithmetical figure parliament stone lodge situate moor mile two great town-called coketown present faithful guide-book very regular feature face country stone lodge least disguise tone shade uncompromising fact landscape great square house heavy portico darken principal window master s heavy brow overshadow eye calculated cast balanced prove house six window side door six side total twelve wing total twelve wing four-and-twenty carry wing lawn garden infant avenue rule straight botanical account-book gas ventilation drainage water-service prim quality iron clamp girder fire-proof top bottom mechanical lift housemaid brush broom heart could desire suppose little gradgrinds cabinet various department science too little conchological cabinet little metallurgical cabinet little mineralogical cabinet specimen arrange label bit stone ore look might break parent substance tremendously hard instrument own name paraphrase idle legend peter piper never find way nursery greedy little gradgrinds grasp more good gracious goodness sake greedy little gradgrinds grasp father walk hopeful satisfied frame mind affectionate father manner would probably describe put sissy jupe definition eminently practical father particular pride phrase eminently practical consider special application public meeting hold coketown subject such meeting coketowner sure seize occasion allude eminently practical friend gradgrind always please eminently practical friend know acceptable reach neutral ground outskirt town town country spoil ear invade sound music clashing bang band attach horse-riding establishment set rest wooden pavilion full bray flag float summit temple proclaim mankind sleary s horse-riding claim suffrage sleary stout modern statue money-box elbow ecclesiastical niche early gothic architecture take money miss josephine sleary very long very narrow strip print bill announce inaugurate entertainment graceful equestrian tyrolean flower-act please always strictly moral wonder must see believe signor jupe afternoon elucidate divert accomplishment highly train perform dog merrylegs also exhibit astound feat throw seventy-five hundred-weight rapid succession backhand head thus form fountain solid iron mid-air feat never attempt country elicit such rapturous plaudit enthusiastic throng can withdraw same signor jupe enliven varied performance frequent interval chaste shaksperean quip retort lastly wind appear favourite character mr william button tooley street highly novel laughable hippo-comedietta tailor s journey brentford thomas gradgrind take heed triviality course pass practical man ought pass brush noisy insect thought consign house correction turning road take booth booth number child congregate number stealthy attitude strive peep hidden glory place bring stop now think vagabond say attracting young rabble model school space stunted grass dry rubbish young rabble take eyeglass waistcoat look child know name might order phenomenon incredible distinctly see behold own metallurgical louisa peep might hole deal board own mathematical thomas abase ground catch hoof graceful equestrian tyrolean flower-act dumb amazement mr gradgrind cross spot family thus disgrace lay hand erring child say louisa thomas rose red disconcerted louisa look father more boldness thomas indeed thomas look give take home machine name wonder idleness folly say mr gradgrind lead hand here wanted see return louisa shortly father air jade sullenness particularly girl struggle dissatisfaction face light rest fire burn starve imagination keep life somehow brighten expression brightness natural cheerful youth uncertain eager doubtful flash painful analogous change blind face grope way child now fifteen sixteen distant day would seem become woman father think look pretty would self-willed think eminently practical way bringing-up thomas fact find difficult believe education resource bring sister scene bring father say louisa quickly ask come sorry hear very sorry indeed hear make thomas good make bad louisa look father again tear fall cheek thomas circle science open thomas may say replete fact thomas train mathematical exactness thomas here cry mr gradgrind degraded position amaze tire father tire long time say louisa tired ask astonished father n't know what-of think say word return mr gradgrind childish will hear more speak again walk half-a-mile silence gravely break would good friend say louisa attach value good opinion would mr bounderby say mention name daughter steal look remarkable intense search character see look again cast eye repeat presently would mr bounderby say way stone lodge grave indignation lead two delinquent home repeat interval would mr bounderby say mr bounderby mrs grundy chapter iv mr bounderby mrs grundy was mr bounderby mr bounderby mr gradgrind s bosom friend man perfectly devoid sentiment can approach spiritual relationship man perfectly devoid sentiment mr bounderby-or reader prefer rich man banker merchant manufacturer big loud man stare metallic laugh man make coarse material seem stretch make much man great puffed head forehead swell vein temple such strained skin face seem hold eye open lift eyebrow man pervade appearance inflate balloon ready start man could never sufficiently vaunt self-made man man always proclaim brassy speaking-trumpet voice old ignorance old poverty man bully humility year two young eminently practical friend mr bounderby look old seven eight forty might seven eight add again surprising anybody much hair might fancy talk leave stand disorder condition constantly blow windy boastfulness formal drawing-room stone lodge stand hearthrug warm fire mr bounderby deliver observation mrs gradgrind circumstance birthday stand fire partly cool spring afternoon sun shone partly shade stone lodge always haunt ghost damp mortar partly thus take commanding position subdue mrs gradgrind n't shoe foot stocking n't know such thing name pass day ditch night pigsty s way spend tenth birthday ditch new bear ditch mrs gradgrind little thin white pink-eyed bundle shawl surpass feebleness mental bodily always take physic effect show symptom come life invariably stun weighty piece fact tumble mrs gradgrind hope dry ditch wet sop foot water say mr bounderby enough give baby cold mrs gradgrind consider cold bear inflammation lung else believe capable inflammation return mr bounderby year ma'am most miserable little wretch see sickly always moan groan ragged dirty would n't touch pair tongs mrs gradgrind faintly look tongs most appropriate thing imbecility could think fight n't know say bounderby determine suppose determined character late life suppose here mrs gradgrind anyhow nobody thank being here mrs gradgrind meekly weakly hope mother mother bolted ma'am say bounderby mrs gradgrind stunned usual collapsed give mother leave grandmother say bounderby accord good remembrance grandmother wicked bad old woman live get little pair shoe chance would take em sell em drink know grandmother mine lie bed drink four-teen glass liquor breakfast mrs gradgrind weakly smile give sign vitality look always indifferently execute transparency small female figure enough light keep chandler s shop pursue bounderby keep egg-box cot infancy old egg-box soon big enough run course run become young vagabond old woman knock starve everybody age knock starve right business else nuisance incumbrance pest know very pride time life achieve such great social distinction nuisance incumbrance pest satisfy three sonorous repetition boast pull suppose mrs gradgrind ma'am pull nobody throw rope vagabond errand-boy vagabond labourer porter clerk chief manager small partner josiah bounderby coketown antecedent culmination josiah bounderby coketown learn letter shop mrs gradgrind first able tell time dial-plate study steeple clock st giles s church london direction drunken cripple convict thief incorrigible vagrant tell josiah bounderby coketown district school model school training school whole kettle-of-fish school josiah bounderby coketown tell plainly right correct-he n't such advantages-but let hard-headed solid-fisted people-the education make wo n't everybody know well-such such education may force swallow boil fat shall never force suppress fact life heat arrive climax josiah bounderby coketown stop stop just eminently practical friend still accompany two young culprit enter room eminently practical friend see stop also give louisa reproachful look plainly say behold bounderby bluster mr bounderby s matter young thomas dump speak young thomas look louisa peep circus mutter louisa haughtily lift eye father catch mrs gradgrind say husband lofty manner soon expect find child read poetry dear whimper mrs gradgrind can louisa thomas wonder declare re enough make regret family great mind say wish n't would know mr gradgrind seem favourably impressed cogent remark frown impatiently head present throbbing state could n't look shell mineral thing provide circus say mrs gradgrind know young people circus master keep circus cabinet attend lecture circus can possibly want know circus sure enough s want head present state could n't remember mere name fact get attend s reason pouted louisa n't tell s reason ca n't sort say mrs gradgrind somethingological directly mrs gradgrind scientific character usually dismiss child study general injunction choose pursuit truth mrs gradgrind s stock fact general woefully defective mr gradgrind raise high matrimonial position influence two reason firstly most satisfactory question figure secondly nonsense nonsense mean fancy truly probable free alloy nature human arrive perfection absolute idiot simple circumstance leave alone husband mr bounderby sufficient stun admirable lady again collision fact more die nobody mind bounderby say mr gradgrind draw chair fireside always interested young people-particularly louisa-that make apology say very much vex discovery systematically devote know education reason family reason know faculty education address bounderby would appear unexpected circumstance to-day trifle crept thomas s louisa s mind is-or not-i n't know can express good saying-which never intend develop reason part certainly reason look interest parcel vagabond return bounderby vagabond nobody look interest know come question say eminently practical father eye fire vulgar curiosity rise ll tell idle imagination hope say eminently practical confess misgive has cross way home idle imagination gradgrind repeat bounderby very bad thing anybody cursed bad thing girl louisa ask mrs gradgrind s pardon strong expression know very refined character expect refinement will disappoint n't refine bring say gradgrind ponder hand pocket cavernous eye fire instructor servant can suggest louisa thomas can read spite precaution idle story-book can get house mind practically form rule line cradle upwards curious incomprehensible stop bit cried bounderby time stand hearth burst very furniture room explosive humility stroller child school cecilia jupe name say mr gradgrind stricken look friend now stop bit cried bounderby again come fact see girl first time just now specially apply here house admit regularly belong town and-yes right bounderby right now stop bit cried bounderby more louisa see come louisa certainly see mention application louisa see doubt mrs gradgrind s presence pray mrs gradgrind say bounderby pass oh poor health return mrs gradgrind girl want come school mr gradgrind want girl come school louisa thomas say girl want come mr gradgrind want girl come possible contradict such fact now tell gradgrind say mr bounderby turn girl right s end much opinion say bounderby has always motto child think would run egg-box grandmother same are walk ask friend father s address perhaps would mind walk town least world say mr bounderby long mr bounderby throw hat-he always throw express man too busily employ make acquire fashion wear hat-and hand pocket saunter hall never wear glove custom say n't climb ladder them_.-should n't high leave saunter hall minute two mr gradgrind up-stairs address open door child s study look serene floor-clothed apartment book-case cabinet variety learn philosophical appliance much genial aspect room devote hair-cutting louisa languidly lean window look look young thomas stand sniff revengefully fire adam smith malthus two young gradgrinds lecture custody little jane manufacture good deal moist pipe-clay face slate-pencil tear fall asleep vulgar fraction s right now louisa s right young thomas say mr bounderby wo n't more ll answer s father louisa s worth kiss n't can take mr bounderby return louisa coldly pause slowly walk room ungraciously raise cheek face turn always pet ai n't louisa say mr bounderby good-bye louisa way stand same spot rub cheek kiss handkerchief burn red still five minute loo brother sulkily remonstrate ll rub hole face may cut piece penknife tom would n't cry chapter v keynote coketown messrs bounderby gradgrind now walk triumph fact great taint fancy mrs gradgrind let strike key-note coketown pursue tune town red brick brick would red smoke ash allow matter stand town unnatural red black painted face savage town machinery tall chimney interminable serpent smoke trail never get uncoiled black canal river run purple ill-smelling dye vast pile build full window rattling trembling day long piston steam-engine work monotonously head elephant state melancholy madness contain several large street very many small street still more inhabit people equally same hour same sound same pavement same work day same yesterday to-morrow year counterpart last attribute coketown main inseparable work sustain set comfort life find way world elegancies life make will ask much fine lady could scarcely bear hear place mention rest feature voluntary see coketown severely workful member religious persuasion build chapel there-as member eighteen religious persuasion done-they make pious warehouse red brick sometimes highly ornamental example bell birdcage top solitary exception new church stuccoed edifice square steeple door terminate four short pinnacle florid wooden leg public inscription town paint alike severe character black white jail might infirmary infirmary might jail town-hall might else appear contrary grace construction fact fact fact everywhere material aspect town fact fact fact everywhere immaterial m'choakumchild school fact school design fact relation master man fact fact lying-in hospital cemetery could n't state figure show purchaseable cheap market saleable dearest never world end amen town sacred fact triumphant assertion course get quite dear coketown come own furnace respect gold stand fire first perplex mystery place belong eighteen denomination labouring people very strange walk street sunday morning note few barbarous jangling bell drive sick nervous mad call own quarter own close room corner own street lounge listlessly gaze church chapel thing manner concern merely stranger notice native organization coketown member hear house common session indignantly petition act parliament make people religious main force come teetotal society complain same people would get drunk show tabular statement get drunk prove tea party inducement human divine medal would induce forego custom get drunk come chemist druggist tabular statement show n't get drunk take opium come experienced chaplain jail more tabular statement outdo previous tabular statement show same people would resort low haunt hide public eye hear low singing see low dancing mayhap join b age twenty-four birthday commit eighteen month solitary say show particularly worthy belief ruin begin perfectly sure confident would tip-top moral specimen come mr gradgrind mr bounderby two gentleman present moment walk coketown eminently practical could occasion furnish more tabular statement derive own personal experience illustrate case know see clearly appeared-in short clear thing case-that same people bad lot altogether gentleman would never thankful gentleman restless gentleman never know want live good buy fresh butter insist mocha coffee reject prime part meat eternally dissatisfy unmanageable short moral old nursery fable old woman think live victual drink victual drink whole diet old woman would never quiet possible wonder analogy case coketown population case little gradgrinds surely none sober sense acquaint figure tell time day foremost element existence coketown working-people score year deliberately set nought fancy demand bring healthy existence struggle convulsion exactly ratio work long monotonously craving grow physical relief-some relaxation encourage good humour good spirit give vent-some recognize holiday honest dance stir band music-some occasional light pie even m'choakumchild finger-which craving must would satisfied aright must would inevitably wrong law creation repeal man life pod s end n't quite know pod s end say mr gradgrind bounderby mr bounderby know somewhere town know more respect stop moment look come run corner street quick pace frightened look girl mr gradgrind recognize halloa say stop stop girl number twenty stop palpitating make curtsey tear street say mr gradgrind improper manner was-i run sir girl pant want get run repeat mr gradgrind would run question unexpectedly suddenly answer colourless boy bitzer come corner such blind speed little anticipate stoppage pavement bring mr gradgrind s waistcoat rebound road mean boy say mr gradgrind dare dash against-everybody-in manner bitzer pick cap concussion knock backing knuckle forehead plead accident was boy run jupe ask mr gradgrind sir say girl reluctantly n't sir cried bitzer run horse-riders never mind say sir re famous know horse-riders famous never mind say address sissy s know town as-please sir multiplication table n't know horse-riders bitzer try mr bounderby frighten say girl cruel face oh cried bitzer oh n't rest n't horse-rider never look sir ask would know define horse to-morrow offer tell again run run sir might know answer ask would n't think say such mischief n't horse-rider calling seem pretty know em observe mr bounderby d whole school peep row week truly think return friend bitzer turn take home jupe stay here moment let hear running manner more boy will hear master school understand mean boy stop rapid blinking knuckle forehead again glance sissy turn retreat now girl say mr gradgrind take gentleman father s get bottle carry gin say mr bounderby dear sir s nine oil cry mr bounderby nine oil sir rub father say mr bounderby loud short laugh devil rub father nine oil s people aways use sir get hurt ring reply girl look shoulder assure pursuer bruise very bad sometimes serve em right say mr bounderby idle glance face mingled astonishment dread george say mr bounderby four five year young bad bruise ten oil twenty oil forty oil would rub n't get em posture-making bang rope-dancing dance bare ground larrup rope mr gradgrind hard enough mean rough man mr bounderby character unkind thing consider might very kind indeed make mistake arithmetic balance year say mean reassuring tone turn narrow road pod s end jupe sir and-if would n't mind sir-this house stop twilight door mean little public-house dim red light haggard shabby want custom take drinking way drunkard very end s cross bar sir stair would n't mind wait moment get candle hear dog sir s merrylegs bark merrylegs nine oil say mr bounderby enter last metallic laugh pretty self-made man chapter vi sleary s horsemanship name public-house pegasus s arm pegasus s leg might more purpose wing horse sign-board pegasus s arm inscribe roman letter inscription again flow scroll painter touch line good malt make good beer walk ll draw here good wine make good brandy give call ll find handy framed glaze wall dingy little bar pegasus-a theatrical one-with real gauze let wing golden star stick ethereal harness make red silk grow too dusky see sign grow light enough see picture mr gradgrind mr bounderby receive offence ideality follow girl steep corner-stairs meet stop dark candle expect moment hear merrylegs give tongue highly train perform dog bark girl candle appear father room sir say face great surprise would n't mind walking ll find directly walk sissy set two chair speed quick light step mean shabbily furnished room bed white night-cap embellish two peacock s feather pigtail bolt upright signor jupe very afternoon enliven varied performance chaste shaksperean quip retort hang nail portion wardrobe token pursuit see anywhere merrylegs respectable ancestor highly train animal ark might accidentally shut sign dog manifest eye ear pegasus s arm hear door room opening shut sissy quest father presently hear voice express surprise come bound again great hurry open battered mangy old hair trunk find empty look hand clasp face full terror father must booth sir n't know must ll bring minute directly bonnet long dark childish hair stream mean say mr gradgrind minute s more mile mr bounderby could reply young man appear door introduce word leaf gentleman walk hand pocket face close-shaven thin sallow shade great quantity dark hair brush roll head part centre leg very robust short leg good proportion chest much too broad leg too short dress newmarket coat tight-fitting trouser wear shawl neck smelt lamp-oil straw orange-peel horse provender sawdust look most remarkable sort centaur compound stable play-house begin end nobody could tell precision gentleman mention bill day mr e w b childers justly celebrate daring vault act wild huntsman north american prairie popular performance diminutive boy old face now accompany assist infant son carry upside father s shoulder foot hold crown head heel upwards palm father s hand accord violent paternal manner wild huntsman may observe fondle offspring make curl wreath wing white bismuth carmine hopeful young person soar please cupid constitute chief delight maternal part spectator private characteristic precocious cutaway coat extremely gruff voice become turf turfy leaf gentleman say mr e w b childers glance room believe wish see jupe say mr gradgrind daughter fetch ca n't wait please will leave message see friend mr bounderby put kind people know value time kind people n't know value time retort mr childers survey head foot honour know mean can make more money time can mine judge appearance right make can keep too think say cupid kidderminster stow say mr childers master kidderminster cupid s mortal name come here cheek cried master kidderminster show very irascible temperament want cheek pay ochre door take kidderminster say mr childers raise voice stow sir mr gradgrind address may may aware perhaps much audience jupe miss tip very often lately has-what miss ask mr gradgrind glance potent bounderby assistance missed tip offered garter four time last night never em say master kidderminster missed tip banner too loose ponging did n't ought was short leap bad tumble mr childers interpret oh say mr gradgrind tip general way s miss tip mr e w b childers answer nine oil merrylegs miss tip garter banner ponging ejaculate bounderby laugh laugh queer sort company too man raise lower retort cupid oh lord ve raise high come let bit very obtrusive lad say mr gradgrind turning knit brow d young gentleman meet know come retort master kidderminster abash s pity n't bespeak particular re tight-jeff ai n't unmannerly boy mean ask mr gradgrind eye sort desperation tight-jeff get get say mr childers thrust young friend room prairie manner tight-jeff slack-jeff n't much signify s tight-rope slack-rope give message jupe continue mr childers quickly opinion will never receive know much never see man life doubt will see now s pretty plain s mean desert daughter ay mean say mr childers nod cut goose last night goose night last goose to-day lately get way always goose ca n't stand been-so very much-goosed ask mr gradgrind force word great solemnity reluctance joint turn stiff get use say childers point cackler still ca n't get live cackler bounderby repeat here again speaker gentleman say mr e w b childers superciliously throw interpretation shoulder accompany shake long hair-which shake now s remarkable fact sir cut man deeply know daughter know goose good interrupt mr bounderby good gradgrind man fond daughter run devilish good ha ha now ll tell young man n't always occupy present station life know thing may astonished hear mother-ran e w b childers reply pointedly astonished hear very say bounderby bear ditch mother run excuse excuse call call probably very bad woman live world drunken grandmother s family pride s imaginative sentimental humbug call spade spade call mother josiah bounderby coketown fear favour call mother dick jones wapping man runaway rogue vagabond s english s same english french retort mr e w b childers face tell friend s fact n't hear can avail open air give mouth enough give mouth own building least remonstrate e w b stern irony n't give mouth building re call get building own dare say now perhaps reply mr bounderby rattle money laugh give mouth own building will please say childers n't strong building too much might bring eye mr bounderby head foot again turn man finally dispose mr gradgrind jupe send daughter errand hour see slip hat eye bundle tie handkerchief arm will never believe cut leave pray say mr gradgrind will never believe two never asunder time seem dote say childers take step two look empty trunk mr childers master kidderminster walk curious manner leg wide apart general run man very know assumption stiff knee walk common male member sleary s company understand express always horseback poor sissy apprentice say childers give hair shake look empty box now leave take creditable never apprentice express opinion return mr gradgrind approvingly never apprentice apprentice seven year old oh indeed say mr gradgrind resentfully defraud good opinion aware custom apprentice young person idleness mr bounderby put loud laugh lord harry father always head resume childers feign unconsciousness mr bounderby s existence teach deuce-and-all education get head ca n't say can say never get pick bit reading here-and bit write there-and bit ciphering somewhere else-these seven year mr e w b childers take hand pocket stroke face chin look good deal doubt little hope mr gradgrind first seek conciliate gentleman sake deserted girl sissy get school here pursue father pleased punch could n't altogether make stationary here comer goer anywhere suppose move mind-he always half-cracked-and consider provide happen look to-night purpose tell little service say mr childers stroke face again repeat look would very fortunate well-timed very fortunate well-timed contrary return mr gradgrind come tell connection make object school must attend more still father really leave connivance part-bounderby let word mr childers politely betake equestrian walk landing door stand stroke face softly whistling thus engage overhear such phrase mr bounderby s voice say advise say mean mr gradgrind hear much low tone word even example louisa pursuit subject vulgar curiosity lead end think bounderby point view meanwhile various member sleary s company gradually gather upper region quarter stand talk low voice mr childers gradually insinuate room two three handsome young woman two three husband two three mother eight nine little child fairy business require father family habit balance father family top great pole father third family often make pyramid father master kidderminster apex base father could dance roll cask stand bottle catch knife ball twirl hand-basin ride jump stick mother could dance slack wire tight-rope perform rapid act bare-backed steed none particular respect show leg alone greek chariot drive six hand town come assume mighty rakish know very tidy private dress orderly domestic arrangement combine literature whole company would produce poor letter subject remarkable gentleness childishness people special inaptitude kind sharp practice untiring readiness help pity deserve often much respect always much generous construction every-day virtue class people world last appear mr sleary stout man already mention fixed eye loose eye voice can call effort broken old pair bellow flabby surface muddled head never sober never drunk thquire say mr sleary trouble asthma breath come too thick heavy letter s thervant thith ith bad piethe bithnith thith ith ve hear clown hith dog thuppothed morrithed address mr gradgrind answer thquire return take hat rub line pocket-handkerchief keep purpose ith intenthion poor girl thquire shall propose come say mr gradgrind glad hear thquire want get rid child more want thtand way m willing take prentith age ith late voithe ith little huthky thquire eathy hear ath n't know d chilled heated heated chilled chilled heat ring wath young ath often ath voithe would n't lathted thquire more mine dare say say mr gradgrind thall thquire wait thall therry give name thquire say mr sleary hospitable ease thank say mr gradgrind n't thay thquire doth friend thay n't take feed glath bitterth here daughter josephine-a pretty fair-haired girl eighteen tie horse two year old make will twelve always carry expressive die desire draw grave two piebald ponies-cried father hush come come sissy jupe run room run see assemble see look see father break most deplorable cry take refuge bosom most accomplished tight-rope lady family-way kneel floor nurse weep ith internal thame thoul ith say sleary dear father good kind father try good know sake sure miserable helpless will poor poor father come pathetic hear say many thing kind face turn upward arm stretch try stop depart shadow embrace speak word mr bounderby grow impatient take case hand now good people say wanton waste time let girl understand fact let take run here s name father absconded-deserted you-and must n't expect see again long live care little plain fact people advanced state degeneracy subject impress speaker s strong common sense take extraordinary dudgeon man mutter shame woman brute sleary haste communicate follow hint apart mr bounderby tell thquire thpeak plain opinion ith cut thort drop re very good natur d people people re accuthtomed quick movementh n't act advithe m damned n't believe ll pith winder mr bounderby restrain mild suggestion mr gradgrind find opening eminently practical exposition subject moment say person expect time contrary present expectation return believe agree hand thath agree thquire thick sleary come here inform father poor girl jupe could receive school more consequence practical objection need enter reception child person employ prepare altered circumstance make proposal willing take charge jupe educate provide condition good behaviour make decide now accompany remain here also accompany now understand communicate more friend here present observation comprise whole case thame time say sleary mutht put word thquire tho thides banner may equally theen thethilia prentitht know natur work know companionth emma gordon whothe lap re lie prethent would mother joth'phine would thithter n't pretend angel breed n't thay mith d tip d find cut rough thwear oath two thay thquire ith good tempered bad tempered never horthe injury more thwearing n't expect thall begin otherwithe time life rider never wath much cackler thquire thed thay latter part speech address mr gradgrind receive grave inclination head remark observation will make jupe way influence decision highly desirable sound practical education even father understand appear behalf know feel much last word visible effect stop wild cry little detached emma gordon turn face full patron whole company perceive force change draw long breath plainly say will sure know own mind jupe mr gradgrind caution say more sure know own mind father come cry girl burst tear again minute s silence will find may quite ease say mr gradgrind calmly work whole matter sum may quite ease jupe score such case father apprehend must find mr thleary thath name thquire athamed know england alwayth paythe ith way must find mr sleary would let know power keep wish would difficulty time find mr thomas gradgrind coketown know know assent mr sleary roll loose eye re thort thquire keepth prethiouth thight money houthe never mind prethent silence exclaim sob hand face oh give clothes give clothes let break heart woman sadly bestir get clothes together-it soon many-and pack basket often travel sissy sit time ground still sob cover eye mr gradgrind friend bounderby stand door ready take mr sleary stand middle room male member company exactly would stand centre ring daughter josephine s performance want whip basket pack silence bring bonnet smooth disordered hair put press bent very natural attitude kissing embrace bring child take leave tender-hearted simple foolish set woman altogether now jupe say mr gradgrind quite determine come take farewell male part company unfold arm assume professional attitude find sleary give parting kiss-master kidderminster young nature original flavour misanthrope also know harbour matrimonial view moodily withdraw mr sleary reserve last open arm wide take hand would spring riding-master manner congratulate young lady dismount rapid act rebound sissy stand cry good-bye dear say sleary ll make fortun hope none poor folkth will trouble ll pound father n't take hith dog ith ill-conwenienth dog billth thecond thoughth would n't perform hith mathter tho ith ath broad ath ith long regard attentively fixed eye survey company loose kiss shake head hand mr gradgrind horse ith thquire say sweep professional glance adjust seat ll juthtithe good-bye thethilia good-bye cecilia good-bye sissy god bless dear variety voice room riding-master eye observe bottle nine oil bosom now interpose leave bottle dear ith large carry will uthe now give say burst tear oh pray let keep father come will want come never think send must keep please tho dear thee ith thquire farewell thethilia latht wordth ith thith thtick termth engagement obedient thquire forget uth re grow marry come horthe-riding n't hard n't croth give bethpeak can think might wurth people mutht amuthed thquire thomehow continue sleary render more pursy much talk ca n't alwayth working ca n't alwayth learning make betht uth wurtht ve get living horthe-riding life know conthider lie philothophy thubject thay thquire make betht uth wurtht sleary philosophy propound downstairs fixed eye philosophy-and rolling eye too-soon lose three figure basket darkness street chapter vii mrs sparsit mr bounderby bachelor elderly lady preside establishment consideration certain annual stipend mrs sparsit lady s name prominent figure attendance mr bounderby s car roll triumph bully humility mrs sparsit see different day highly connect great aunt living very time call lady scadgers mr sparsit decease relict mother s side mrs sparsit still call powler stranger limited information dull apprehension sometimes observe know powler even appear uncertain might business political party profession faith good class mind need inform powlers ancient stock could trace exceedingly surprising sometimes lose themselves-which frequently respect horse-flesh blind-hookey hebrew monetary transaction insolvent debtor court late mr sparsit mother s side powler marry lady father s side scadgers lady scadgers immensely fat old woman inordinate appetite butcher s meat mysterious leg now refuse get bed fourteen year contrive marriage period sparsit just age chiefly noticeable slender body weakly support two long slim prop surmount head worth mention inherit fair fortune uncle owe come spend twice immediately thus die twenty-four scene decease calais cause brandy leave widow separate soon honeymoon affluent circumstance bereave lady fifteen year old fall presently deadly feud relative lady scadgers partly spite ladyship partly maintain salary here now elderly day coriolanian style nose dense black eyebrow captivate sparsit make mr bounderby s tea take breakfast bounderby conqueror mrs sparsit captive princess take feature state-processions could make great flourish habitually just belong boastfulness depreciate own extraction belong exalt mrs sparsit s measure would allow own youth attend single favourable circumstance brighten mrs sparsit s juvenile career possible advantage shower waggon-loads early rose lady s path sir would say turn here hundred year give hundred pleased term handsome keep house josiah bounderby coketown nay make foil very widely know third party take handle occasion considerable briskness most exasperate attribute bounderby sing own praise stimulate man sing moral infection clap-trap strangers modest enough elsewhere start dinner coketown boast quite rampant way bounderby make royal arm union-jack magna charta john bull habeas corpus bill right englishman s house castle church state god save queen put often very often orator kind bring peroration princes lord may flourish may fade breath can make breath make certain more less understand company hear mrs sparsit mr bounderby say mrs sparsit unusually slow sir breakfast morning ma'am return think tom gradgrind s whim tom gradgrind bluff independent manner speaking-as somebody always endeavour bribe immense sum say thomas would n't tom gradgrind s whim ma'am bring tumbling-girl girl now wait know say mrs sparsit straight school lodge must wait ma'am answer bounderby know shall tom gradgrind here presently suppose wish remain here day two long course can ma'am course can wish mr bounderby tell would give shake-down here last night order might sleep decide let association louisa indeed mr bounderby very thoughtful mrs sparsit s coriolanian nose undergo slight expansion nostril black eyebrow contract take sip tea s tolerably clear say bounderby little puss can get small good such companionship are speaking young miss gradgrind mr bounderby ma'am m speak louisa observation limit little puss say mrs sparsit two little girl question know might indicate expression louisa repeat mr bounderby louisa louisa quite father louisa sir mrs sparsit take little more tea bend again contract eyebrow steaming cup look classical countenance invoke infernal god say father tom-young tom mean friend tom gradgrind-you might mark take young tom office wing ma'am indeed young sir mrs spirit s sir address mr bounderby word ceremony exact consideration use honour m take finish educational cramming say bounderby lord harry ll enough first last d open eye boy would know empty learn young maw time life probably know hear often enough s extraordinary difficulty score such subject speak equal term here example speak morning tumbler know tumbler time tumbler mud street would godsend prize lottery italian opera come italian opera ma'am white satin jewel blaze splendour n't penny buy link light certainly sir return mrs sparsit dignity serenely mournful was familiar italian opera very early age egad ma'am say bounderby wrong side hard bed pavement arcade use make assure people ma'am accustom infancy lie feather idea hard paving-stone try s use talk tumbler speak foreign dancer west end london may fair lord lady honourables trust sir rejoin mrs sparsit decent resignation necessary kind hope learn accommodate change life acquire interest hearing instructive experience can scarcely hear enough claim merit believe general sentiment ma'am say patron perhaps people may pleased say hear own unpolished way josiah bounderby coketown must confess bear lap luxury come ma'am know bear lap luxury sir return mrs sparsit shake head deny mr bounderby oblige get table stand fire look such enhancement position crack society devilish high society say warm leg true sir return mrs sparsit affectation humility very opposite danger jostle tiptop fashion rest say mr bounderby sir return mrs sparsit kind social widowhood unquestionably true mr bounderby bend knee literally embrace leg great satisfaction laugh aloud mr miss gradgrind announce receive former shake hand latter kiss can jupe send here bounderby ask mr gradgrind certainly jupe send come curtsey mr bounderby friend tom gradgrind also louisa confusion unluckily omit mrs sparsit observe blustrous bounderby following remark make now tell girl name lady teapot mrs sparsit lady act mistress house highly connected lady consequently come again room house will make short stay n't behave lady most respectful manner now n't care button n't affect anybody high connection connection come scum earth lady care shall deferential respectful shall come here hope bounderby say mr gradgrind conciliatory voice merely oversight friend tom gradgrind suggest mrs sparsit say bounderby merely oversight very likely aware ma'am n't allow even oversights very good indeed sir return mrs sparsit shake head state humility worth speaking sissy time faintly excuse tear eye now wave master house mr gradgrind stand look intently louisa stand coldly eye ground proceed thus jupe make mind take house attendance school employ mrs gradgrind invalid explain miss louisa-this miss louisa-the miserable natural end late career expressly understand whole subject past refer more time begin history present ignorant know sir very answer curtsey shall satisfaction cause strictly educate will live proof come communication advantage training will receive will reclaim form habit now read father people find dare say say mr gradgrind beckon say drop voice father merrylegs sir least mean father merrylegs always never mind merrylegs jupe say mr gradgrind passing frown n't ask understand habit read father sir thousand time happiest-o happy time sir now sorrow break louisa look ask mr gradgrind still low voice did read father jupe fairies sir dwarf hunchback genie sob hush say mr gradgrind enough never breathe word such destructive nonsense more bounderby case rigid training shall observe interest return mr bounderby give opinion already n't very very bent very mr gradgrind daughter take cecilia jupe stone lodge way louisa never speak word good bad mr bounderby daily pursuit mrs sparsit get eyebrow meditate gloom retreat evening chapter viii never wonder let strike key-note again pursue tune dozen year young louisa overhear begin conversation brother day say tom wonder'-upon mr gradgrind person overhear step forth light say louisa never wonder herein lie spring mechanical art mystery educate reason stoop cultivation sentiment affection never wonder mean addition subtraction multiplication division settle somehow never wonder bring say m'choakumchild baby just able walk will engage shall never wonder now very many baby just able walk happen coketown considerable population baby walk time infinite world twenty thirty forty fifty year more portentous infant alarm creature stalk human society eighteen denomination incessantly scratch s face pull s hair way agree step take improvement-which never surprising circumstance happy adaptation mean end consider still differ particular conceivable inconceivable especially inconceivable pretty unite point unlucky infant never wonder body number say must take trust body number two say must take political economy body number three write leaden little book show good grown-up baby invariably get savings-bank bad grown-up baby invariably get transport body number four dreary pretence droll very melancholy indeed make shallow pretence conceal pitfall knowledge duty baby smuggle inveigle body agree never wonder library coketown general access easy mr gradgrind greatly torment mind people read library point whereon little river tabular statement periodically flow howl ocean tabular statement diver get depth come sane dishearten circumstance melancholy fact even reader persist wonder wonder human nature human passion human hope fear struggle triumph defeat care joy sorrow life death common man woman sometimes fifteen hour work sit read mere fable man woman more less child more less own take foe bosom euclid seem whole more comfort goldsmith cocker mr gradgrind work print print eccentric sum never could make yield unaccountable product sick life loo hate altogether hate everybody say unnatural young thomas gradgrind hair-cutting chamber twilight n't hate sissy tom hate oblige call jupe hate say tom moodily tom sure must say tom must just hate detest whole set-out ll bother head think already s get pale wax heavy as-i young thomas express sentiment sit chair fire arm sulky face arm sister sit darker corner fireside now look now look bright spark drop hearth say tom tumble hair manner way sulky hand donkey s obstinate more stupid get much pleasure kick hope tom loo would n't hurt make exception first n't know this-jolly old-jaundiced jail tom pause find sufficiently complimentary expressive name parental roof seem relieve mind moment strong alliteration would indeed tom really truly say course s use talk return tom chafe face coat-sleeve mortify flesh unison spirit tom say sister silently watch spark awhile get old grow often sit wonder here think unfortunate ca n't reconcile home good able n't know girl know ca n't play sing ca n't talk lighten mind never see amusing sight read amusing book would pleasure relief talk tired more bad respect mule too re father determine make prig mule prig stand reason must mule say tom desperately s great pity say louisa pause speak thoughtfully dark corner s great pity tom s very unfortunate oh say tom girl loo girl come good boy n't miss pleasure have-you can brighten even place-and can always lead dear brother tom think can such thing n't much mind know know tom very sorry come kiss corner again wish could collect fact hear much say tom spitefully set tooth figure people find wish could put thousand barrel gunpowder blow live old bounderby ll revenge revenge tom mean ll enjoy little see hear ll recompense way bring n't disappoint tom mr bounderby think father think great deal rougher kind oh say tom laugh n't mind shall very know manage smooth old bounderby shadow define wall high press room blend wall ceiling brother sister overhang dark cavern fanciful imagination-if such treason could there-might make shadow subject lower association future great mode smoothing managing tom secret oh say tom secret s s little pet favourite ll say n't shall say sister loo will hurt disappoint mr bounderby always use tell sure would easy ll bring will wait answering remark get none tom wearily relapse present time twine yawn rail chair rumple head more more suddenly look ask sleep loo tom look fire seem find more look could find say tom advantage suppose girl tom enquire sister slowly curious tone read ask fire quite plainly write look forward satisfaction change mr bounderby s s thing say return tom push chair stand will get home thing say louisa repeat former curious tone will get home shall very unwilling leave loo leave here must know can take advantage influence lose altogether n't see tom answer long come indecision tom lean chair contemplate fire engross point view see could make fire say tom look stupid blank else look see circus n't see tom particularly look wonder grow wondering again say tom such unmanageable thought return sister will wonder beg louisa say mrs gradgrind open door hear description goodness sake inconsiderate girl shall never hear last father thomas really shameful poor head continually wear boy bring education cost find encourage sister wonder know father expressly say louisa deny tom s participation offence mother stop conclusive answer louisa n't tell state health encourage morally physically impossible could encourage mother look red spark drop fire whitening die make think short life would little could hope nonsense say mrs gradgrind render energetic nonsense n't stand tell such stuff louisa face know very reach father s ear never hear last trouble take lecture attend experiment see hear whole right side benumb master combustion calcination calorification may say kind ation could drive poor invalid distract hear talk absurd way spark ash wish whimper mrs gradgrind take chair discharge strong point succumb mere shadow fact really wish never family would know chapter ix sissy s progress sissy jupe easy time mr m'choakumchild mrs gradgrind strong impulse first month probation run hail fact day long very hard life general open such closely rule ciphering-book assuredly would run restraint lamentable think restraint result arithmetical process self-imposed defiance calculation dead table probability actuary would draw premise girl believe father desert live hope would come faith would make happy remain wretched ignorance jupe cling consolation reject superior comfort know sound arithmetical basis father unnatural vagabond fill mr gradgrind pity m'choakumchild report very dense head figure possess general idea globe take small conceivable interest exact measurement extremely slow acquisition date pitiful incident happen connect therewith would burst tear require mental process immediately name cost two hundred forty-seven muslin cap fourteen-pence halfpenny low school low could eight week induction element political economy yesterday set right prattler three foot high return question first principle science absurd answer would mr gradgrind observe shake head very bad show necessity infinite grind mill knowledge system schedule blue book report tabular statement z jupe must keep jupe keep become low-spirited wiser would fine thing miss louisa say night louisa endeavour make perplexity day clearer think know much miss louisa difficult now would easy might good sissy sissy submit little hesitation bad miss louisa miss louisa answer n't know little communication two-both life stone lodge monotonously piece machinery discourage human interference prohibition relative sissy s past career-that still stranger sissy dark eye wonderingly direct louisa s face uncertain say more remain silent more useful mother more pleasant can louisa resume pleasant my_self please miss louisa sissy plead am-o stupid louisa brighter laugh usual tell would wise by-and-by n't know say sissy cry stupid girl school hour make mistake mr mrs m'choakumchild call again regularly make mistake ca n't help seem come natural mr mrs m'choakumchild never make mistake suppose sissy eagerly return know tell mistakes ashamed say sissy reluctance to-day instance mr m'choakumchild explain natural prosperity national think must observe louisa was.-but n't same timidly ask good say national say return louisa dry reserve national prosperity say now schoolroom nation nation fifty million money n't prosperous nation girl number twenty n't prosperous nation n't thriving state say ask louisa miss louisa say n't know think could n't know prosperous nation thriving state know get money mine figure say sissy wipe eye great mistake observe louisa miss louisa know now mr m'choakumchild say would try again say schoolroom immense town million inhabitant five-and-twenty starve death street course year remark proportion remark was-for could n't think good one-that think must just hard starve million million million wrong too course mr m'choakumchild say would try more say here stutterings statistics say louisa miss louisa-they always remind stutterings s mistakes-of accidents sea find mr m'choakumchild say give time hundred thousand person sea long voyage five hundred drowned burnt death percentage say miss here sissy fairly sobbed confess extreme contrition great error say sissy miss-to relation friend people kill shall never learn say sissy bad poor father wish much learn anxious learn wish afraid n't louisa stand look pretty modest head droop abash raise again glance face ask did father know much wish teach too sissy sissy hesitate reply plainly show sense enter forbidden ground louisa add hear sure harm could find such innocent question miss louisa answer sissy encouragement shake head father know very little indeed s much can write s more people general can read writing s plain mother father say quite scholar die bear sissy make terrible communication nervously dancer did father love louisa ask question strong wild wander interest peculiar interest astray banished creature hide solitary place dearly love father love first sake carry quite baby never asunder time leave now sissy good nobody understand nobody know leave good-he never would leave own-i know broken-hearted trial will happy single minute come tell more say louisa will never ask again live travel country fix place live father s sissy whisper awful word clown make people laugh say louisa nod intelligence would n't laugh sometimes father cry lately very often would n't laugh use come home despairing father s most n't know n't love dearly might believe quite right sometimes play trick never know feel shrink alone timid think comfort nod tear roll face hope father say grow scared trembling feel poor weak ignorant helpless man use word want much know great deal different use read cheer courage very fond wrong books-i never speak here-but n't know harm say louisa search gaze sissy time very much keep many time real harm often often night use forget trouble wonder sultan would let lady story would head cut finish father always kind last ask louisa contravene great principle wonder very much always always return sissy clasp hand kinder kind can tell angry night merrylegs merrylegs whisper awful fact is perform dog angry dog louisa demand father soon come home perform tell merrylegs jump two chair stand them-which trick look father n't father s wrong night n't please public cry very dog know fail compassion beat dog frighten say father father pray n't hurt creature fond heaven forgive father stop stop dog bloody father lie cry floor dog arm dog lick face louisa see sob kiss take hand sit finish tell father leave sissy now ask much tell end blame blame mine dear miss louisa say sissy cover eye sob come home school afternoon find poor father just come home too booth sit rock fire pain say hurt father sometimes say little darling come stoop look face see cry more speak more hide face first shake say darling love here tom come lounge stare two coolness particularly savour interest much present ask sissy few question tom observe sister occasion n't interrupt moment tom dear oh very return tom father bring old bounderby home want come drawing-room come s good chance old bounderby s ask dinner n't s none ll come directly ll wait say tom make sure sissy resume low voice last poor father say give satisfaction again never give satisfaction now shame disgrace say affectionate thing come heart presently quiet sit tell school say more left tell put arm neck kiss great many time ask fetch stuff use little hurt get good place end town kiss again let down-stairs turn might little bit more company look door say father dear shall take merrylegs father shake head say sissy take s know mine darling leave sit fire thought must come poor poor father try sake come say look sharp old bounderby loo tom remonstrate s more tell miss louisa keep nine oil ready know will come letter see mr gradgrind s hand take breath blind eye think come father mr sleary father mr sleary promise write soon father hear trust keep word look sharp old bounderby loo say tom impatient whistle ll n't look sharp sissy drop curtsey mr gradgrind presence family say faltering way beg pardon sir troublesome-but-have letter louisa would suspend occupation moment look reply earnestly sissy mr gradgrind regularly answer jupe sort trembling sissy s lip would repeat louisa s face eye would follow sissy compassion door mr gradgrind usually improve occasion remark jupe properly train early age would remonstrate sound principle baselessness fantastic hope seem see fantastic hope could take strong hold fact observation must limit exclusively daughter tom become unprecedented triumph calculation usually work number mrs gradgrind say subject would come little way wrapper feminine dormouse say good gracious bless poor head vex worry girl jupe s perseveringly ask again tiresome letter word honour seem fate destined ordain live midst thing never hear last really most extraordinary circumstance appear never hear last point mr gradgrind s eye would fall influence wintry piece fact would become torpid again chapter x stephen blackpool entertain weak idea english people hard-worked people sun shine acknowledge ridiculous idiosyncrasy reason would give little more play hard work part coketown innermost fortification ugly citadel nature strongly bricked kill air gas bricked heart labyrinth narrow court court close street street come existence piecemeal piece violent hurry man s purpose whole unnatural family shoulder trampling press death last close nook great exhaust receiver chimney want air make draught build immense variety stunted crooked shape house put sign kind people might expect bear multitude coketown generically call hands race would find more favour people providence see fit make hand low creature seashore hand stomachs-lived certain stephen blackpool forty year age stephen look old hard life say life rose thorn seem misadventure mistake stephen s case whereby somebody else become possessed rose become possessed same somebody else s thorn addition own know use word peck trouble usually call old stephen kind rough homage fact stoop man knit brow ponder expression face hard-looking head sufficiently capacious iron-grey hair lie long thin old stephen might pass particularly intelligent man condition take place remarkable hands piece broken interval leisure many year master difficult science acquire knowledge most unlikely thing hold station hand could make speech carry debate thousand compeer could talk much time good power-loom weaver man perfect integrity more else let show light great factory look illuminate fairy palaces-or traveller express-train say so-were extinguish bell ring knock night cease again hands man woman boy girl clatter home old stephen stand street old sensation stoppage machinery always produced-the sensation work stop own head n't see rachael still say wet night many group young woman pass shawls draw bare head hold close chin keep rain know rachael glance group sufficient show last more come turn say tone disappointment ha miss length three street see shawled figure advance look keenly perhaps mere shadow indistinctly reflect wet pavement-if could see figure move lamp lamp brighten fade went-would enough tell make pace much quicker much soft dart very figure fall former walk call rachael turn brightness lamp raise hood little show quiet oval face dark delicate irradiate pair very gentle eye set perfect order shining black hair face first bloom woman five thirty year age lad t say smile would quite express see pleasant eye replace hood again think wast ahind rachael early t'night lass times m little early stephen times little late m never count home t'other way t seem rachael stephen look disappointment face respectful patient conviction must right expression lose lay hand lightly arm moment thank such true friend lad such old friend get such old folk now rachael thou'rt young wast would puzzle get old stephen t get too alive answer laugh anyways re such old friend t hide word honest truth fro would sin pity t walk too much times twould hard indeed t say cheerfulness seek communicate tis hard anyways rachael try think twill seem good ve try long time ta'nt get good thou'rt right t might mak fok talk even thee hast rachael many year hast much good hearten cheering way thy word law lass bright good law real never fret stephen answer quickly anxious glance face let law say slow nod two let em let let sort alone t muddle s aw always muddle say rachael gentle touch arm recall thoughtfulness bite long end loose neckerchief walk touch instantaneous effect let fall turn smile face say break good-humoured laugh ay rachael lass awlus muddle s stick come muddle many time agen never get walk distance own home woman s first reach many small street favourite undertaker turn handsome sum poor ghastly pomp neighbourhood keep black ladder order daily grope narrow stair might slide work world window stop corner put hand wish good night good night dear lass good night neat figure sober womanly step dark street stand look turn small house flutter coarse shawl perhaps interest man s eye tone voice echo innermost heart lose view pursue homeward way glance sometimes sky cloud sail fast wildly break now rain cease moon shone look high chimney coketown deep furnace cast titanic shadow steam-engine rest wall lodge man seem brighten night home such street first save narrow little shop come pass people find worth sell buy wretched little toy mix window cheap newspaper pork leg raffle to-morrow-night matter here take end candle shelf light end candle counter disturb mistress shop asleep little room upstairs lodging room unacquainted black ladder various tenant neat present such room could few book writing old bureau corner furniture decent sufficient atmosphere taint room clean hearth set candle three-legged table stand stumble recoil look raise form woman sit attitude heaven s mercy woman cry fall figure hast come again such woman disabled drunken creature barely able preserve sit posture steady begrimed hand floor purposeless try push tangled hair face blind more dirt creature foul look tatter stain splash much foul moral infamy shameful thing even see impatient oath two stupid clawing hand necessary support get hair eye sufficiently obtain sight sit sway body fro make gesture unnerved arm seem intend accompaniment fit laughter face stolid drowsy eigh lad yo'r hoarse sound mean come mockingly last head drop forward breast agen screech minute moment say agen agen often rouse unmeaning violence cry scramble stand support shoulder wall dangle hand string dunghill-fragment bonnet try look scornfully ll sell thee again ll sell thee again ll sell thee score time cry furious menace effort defiant dance come awa th bed sit side face hide hand come awa t t mine ve right t stagger avoid shudder passed-his face still hidden-to opposite end room throw bed heavily soon snore hard sink chair move night throw cover hand enough hide even darkness chapter xi way fairy palace burst illumination pale morning show monstrous serpent smoke trail coketown clattering clog pavement rapid ringing bell melancholy mad elephant polish oil day s monotony heavy exercise again stephen bent loom quiet watchful steady special contrast man forest loom stephen work crashing smash tear piece mechanism labour never fear good people anxious turn mind art will consign nature oblivion set anywhere side side work god work man former even troop hands very small account will gain dignity comparison many hundred hand mill many hundred horse steam power know force single pound weight engine will calculator national debt can tell capacity good evil love hatred patriotism discontent decomposition virtue vice reverse single moment soul quiet servant compose face regulated action mystery unfathomable mystery mean ever.-supposing reverse arithmetic material object govern awful unknown quantity mean day grow strong show even flaming light light turn work rain fall smoke-serpents submissive curse tribe trail earth waste-yard steam escape pipe litter barrel old iron shine heap coal ash everywhere shroud veil mist rain work noon-bell rang more clattering pavement loom wheel hands gear hour stephen come hot mill damp wind cold wet street haggard worn turn own class own quarter take little bread walk hill principal employer live red house black shutter green blind black street door two white step bounderby letter very brazen plate brazen door-handle brazen full-stop mr bounderby lunch stephen expect would servant say hands beg leave speak message return require name such hand stephen blackpool troublesome stephen blackpool might come stephen blackpool parlour mr bounderby just know sight lunch chop sherry mrs sparsit net fireside side-saddle attitude foot cotton stirrup part mrs sparsit s dignity service lunch supervise meal officially imply own stately person consider lunch weakness now stephen say mr bounderby s matter stephen make bow servile one-these hand will never lord bless sir ll never catch twenty year complimentary toilet mrs sparsit tuck neckerchief end waistcoat now know say mr bounderby take sherry never difficulty never unreasonable n't expect set coach six feed turtle soup venison gold spoon good many em mr bounderby always represent sole immediate direct object hand entirely satisfied know already come here make complaint now know certain sir sure ha coom nowt th kind mr bounderby seem agreeably surprised previous strong conviction very return re steady hand mistake now let hear s s let hear get say lad stephen happen glance mrs sparsit can mr bounderby wish say self-sacrificing lady make feint take foot stirrup mr bounderby stay hold mouthful chop suspension swallow put left hand withdraw hand swallow mouthful chop say stephen now know good lady bear lady high lady suppose keep house n't very high tree-ah top tree now get say ca n't say bear lady lady will leave room get say can say bear lady lady will stay sir hope never nowt say fitten bear lady year sin bear mysen reply accompany slight flush very say mr bounderby push plate lean fire ha coom stephen begin raise eye floor moment s consideration ask yo yor advice need t overmuch marry eas'r monday nineteen year sin long dree young lass-pretty enow-wi good account herseln bad-soon gonnows unkind husband hear say mr bounderby take drinking leave working sell furniture pawn clothes play old gooseberry patient wi more fool think say mr bounderby confidence wine-glass very patient wi try wean fra t ower ower agen try try try t'other ha home many s time find vanished world sense leave bless herseln lie bare ground ha dun t twice-twenty time line face deepen say put affect evidence suffering undergone bad bad bad worsen leave disgrace herseln everyways bitter bad coom coom coom could t hinder ha walk street night long ere d home ha t th brigg mind fling myseln ower ha more n't ha bore much owd young mrs sparsit easily amble netting-needles raise coriolanian eyebrow shake head much say great know trouble small please turn humble eye direction ha pay keep awa fra five year ha pay ha get decent fewtrils agen ha live hard sad ashamed fearfo minnits life last night home lie har-stone strength misfortune energy distress fire moment proud man moment stand stand time-his usual stoop ponder face address mr bounderby curious expression shrewd perplexed mind set unravel very difficult hat hold tight left hand rest hip right arm rugged propriety force action very earnestly emphasize say least always pause little bent withdraw pause acquaint know say mr bounderby last clause long s bad job s satisfied get marry s too late say was unequal marriage sir point year ask mrs sparsit hear lady ask unequal marriage point year unlucky job say mr bounderby e'en one-and-twenty myseln twenty nighbut indeed sir say mrs sparsit chief great placidity infer miserable marriage probably unequal point year mr bounderby look very hard good lady side-long way odd sheepishness fortify little more sherry n't ask turn irritably stephen blackpool ha coom ask yo sir rid woman stephen infuse deep gravity mixed expression attentive face mrs sparsit utter gentle ejaculation receive moral shock mean say bounderby get lean chimney-piece talk take good bad mun ridden can bear t nommore ha live t long ha had'n pity comfort word th good lass live dead haply ha batter mad wish free marry female speak fear sir observe mrs sparsit undertone much deject immorality people lady say s right come t ha read th paper great folk fair faw em wish em hurt bond good bad fast can set free fro misfortnet marriage marry ower agen dunnot agree temper ill-sorted room kind house bit can live asunders fok ha room ca n't wo n't ha gowd cash can say yo can separate way ca n't spite can set free small wrong mine mun ridden woman want t know return mr bounderby hurt sir s law punish course flee s law punish course marry t'oother dear lass s law punish course live wi marry her-saying such thing could never could would good-there s law punish innocent child belong course now god s name say stephen blackpool show law help hem s sanctity relation life say mr bounderby and-and-it must keep dunnot say sir ta n't kep way way t kep way m weaver fact'ry chilt ha get een see wi eern year wi read th paper sizes sessions-and read too-i know dismay-how th suppose unpossibility get unchained price term bring blood land bring many common married fok battle murder sudden death let ha right understand mine s grievous case want-if yo will good-t know law help now tell say mr bounderby put hand pocket is such law stephen subside quiet manner never wander attention give nod s cost money cost mint money much might stephen calmly ask d doctors commons suit d court common law suit d house lord suit d get act parliament enable marry again would cost case very plain sailing suppose thousand fifteen hundred pound say mr bounderby perhaps twice money s law certainly sir say stephen turn white motioning right hand give four wind tis muddle t just muddle a'toogether sooner dead good mrs sparsit again deject impiety people pooh pooh n't talk nonsense good fellow say mr bounderby thing n't understand n't call institution country muddle ll get real muddle fine morning institution country piece-work thing get mind piece-work n't take wife fast loose good bad turn worse-why get say might turn tis muddle say stephen shake head move door tis muddle now ll tell mr bounderby resume valedictory address shall call unhallowed opinion quite shock lady already tell bear lady already tell own marriage misfortune tune ten thousand pounds-tens thousand pound repeat great relish now always steady hand hitherto opinion tell plainly turn wrong road listen mischievous stranger other-they re always about-and good thing can come now know here countenance express marvellous acuteness can see grindstone man good many perhaps nose keep young see trace turtle soup venison gold spoon cry mr bounderby shake head obstinate cunning lord harry very different shake head deep sigh stephen say thank sir wish good day leave mr bounderby swell own portrait wall explode mrs sparsit still amble foot stirrup look quite cast popular vice chapter xii old woman old stephen descend two white step shut black door brazen door-plate aid brazen full-stop give parting polish sleeve coat observe hot hand cloud cross street eye bent ground thus walk sorrowfully feel touch arm touch need most such moment-the touch could calm wild water soul uplifted hand sublime love patience could abate raging sea-yet woman s hand too old woman tall shapely still wither time eye fall stop turn very cleanly plainly dress country mud shoe newly come journey flutter manner unwonted noise street spare shawl carry unfolded arm heavy umbrella little basket loose long-fingered glove hand unused bespeak old woman country plain holiday clothes come coketown expedition rare occurrence remark glance quick observation class stephen blackpool bend attentive face-his face face many order dint long working eye hand midst prodigious noise acquire concentrated look familiar countenance deaf-the good hear ask pray sir say old woman did n't see come gentleman s house point mr bounderby s believe bad luck mistake person follow missus return stephen you-you ll excuse old woman s curiosity-have see gentleman missus look sir was portly bold outspoken hearty straighten own figure hold head adapt action word idea cross stephen see old woman quite return observe more attentively healthy say old woman fresh wind return stephen ett'n drinking-as large loud hummobee thank say old woman infinite content thank certainly never see old woman vague remembrance mind more dream old woman walk side gently accommodate humour say coketown busy place answer eigh sure dreadful busy say come country see answer affirmative parliamentary morning come forty mile parliamentary morning m same forty mile afternoon walk nine mile station morning find nobody road give lift shall walk nine mile to-night s pretty sir age say chatty old woman eye brighten exultation deed t n't do't too often missus year answer shake head spend saving year come regular tramp street see gentleman see em return stephen s enough reply great earnestness interest manner ask more stand side way see gentleman turn head mr bounderby s again come s late year see come now oblige glimpse him-i want glimpse-well see see must make say look stephen fix feature mind eye bright large allowance difference taste submission patrician coketown seem extraordinary source interest take much trouble perplex pass church now eye catch clock quicken pace work old woman say quicken hers too quite easily time nearly tell work old woman become more singular old woman n't happy ask why-there s awmost nobbody trouble missus answer evasively old woman appear take grant would very happy indeed heart disappoint know trouble enough world old woman live long could count little much good none bad ay ay trouble home mean say times just now answer slightly work such gentleman n't follow factory n't follow say stephen correct accordant say pleasure sort divine right hear claim magnificent late year now black by-road place hand crowd bell ring serpent serpent many coil elephant get ready strange old woman delight very bell beautifullest bell hear say sound grand ask stop good-naturedly shake hand long work dozen year tell must kiss hand say work fine factory dozen year lift would prevent put lip harmony age simplicity surround know even fantastic action time place seem nobody else could make serious such natural touching air loom full hour think old woman occasion move loom adjustment glance window corner see still look pile building lose admiration heedless smoke mud wet two long journey gaze heavy thrum issue many story proud music day light spring again express whirl full sight fairy palace arch little feel jarring machinery scarcely hear crash rattle long thought dreary room little shop shameful figure heavy bed heavy heart machinery slacken throb feebly fainting pulse stop bell again glare light heat dispel factory loom heavy black wet night-their tall chimney rise air compete tower babel speak rachael last night true walk little way new misfortune else could give moment s relief sake know want softening anger voice hers could effect feel might disregard say wait again wait elude night year could ill spare patient face home lie head home dread such cause eat drink exhausted-but little know care wander chill rain thinking thinking brooding brooding word new marriage pass rachael take great pity year alone open closed heart time subject misery know very free ask would take think home might moment seek pleasure pride different man might night lightness now heavy-laden breast restore honour self-respect tranquillity tear piece think waste good part life change make character bad day dreadful nature existence bind hand foot dead woman torment demon shape think rachael young first bring circumstance mature now soon grow old think number girl woman see marry many home child see grow contentedly pursue own lone quiet path-for him-and sometimes see shade melancholy blessed face smite remorse despair set picture infamous image last night think could whole earthly course gentle good self-denying subjugate such wretch filled thoughts-so fill unwholesome sense grow large place new diseased relation object pass see iris misty light turn red-he home shelter chapter xiii rachael candle faintly burn window black ladder often raise slide most precious world strive wife brood hungry baby stephen add thought stern reflection casualty existence earth deal unequal hand death inequality birth say child king child weaver bear to-night same moment disparity death human creature serviceable beloved abandoned woman live home gloomily pass suspend breath slow footstep door open room quiet peace rachael sit bed turn head light face shone midnight mind sit bed watch tend wife say see lie know too must rachael s hand put curtain screen eye disgraceful garment remove rachael s room place order always keep little fire newly trim hearth freshly swept appear see rachael s face look look shut view softened tear fill eye see earnestly look own eye fill too turn again bed satisfy quiet speak low calm cheerful voice glad come last stephen very late ha walk think t too bad night rain fall very heavy wind rise wind true blow hard hark thundering chimney surging noise such wind know blow here to-day stephen landlady come dinner-time here need look say deed right wander lose stephen wound too bruise slowly move chair sit droop head come little could stephen first work girl court marry friend lay furrowed forehead hand low groan know heart right sure certain t too merciful let die even much suffer want aid knowest say let sin cast first stone plenty art man cast last stone stephen bring low rachael rachael hast cruel sufferer heaven reward thee say compassionate accent thy poor friend heart mind picture stephen rachael sick room wound speak seem neck self-made outcast dress now still show steep piece linen basin pour liquid bottle lay gentle hand sore three-legged table draw close bedside two bottle stephen follow hand eye could read print large letter turn deadly hue sudden horror seem fall will stay here stephen say rachael quietly resume seat bell three t again three may leave morning thy rest agen to-morrow s work dear slept sound last night can wake many night put t art need rest-so white tired try sleep chair watch hadst sleep last night can believe to-morrow s work hard thee hear thundering surge door seem late angry mood try get cast would keep trust defend n't know stephen just drowsily mutter stare speak time again n't notice t come right mind more shall can never wiser long rachael t look ll doctor say would haply come mind to-morrow eye fall again bottle tremble pass cause shiver limb think chill wet say fright fright ay ay come walk think seize again stand hold mantel-shelf press dank cold hair hand shake palsy stephen come stretch arm stop n't please n't let see thee setten bed let see thee good forgiving let see thee see thee coom can never see thee good never never never violent fit trembling sink chair time control rest elbow knee head hand could look rachael seen dim candle moistened eye look glory shine head could believe believe noise shake window rattle door house clamouring lamenting get stephen t hope ll leave thee thyself again thee more hurt anyways will hope now now shall keep silence want thee sleep close eye more please rest weary head slow degree listen great noise wind cease hear change working loom even voice day own include say really say even imperfect consciousness fade last dream long troubled dream think heart long set-but rachael surprise even midst imaginary happiness-stood church marry ceremony perform recognize witness know live many know dead darkness come succeed shining tremendous light break line table commandment altar illuminate building word sound church too voice fiery letter whole appearance change leave clergyman stand daylight crowd vast people world could bring space could look think more numerous abhor pity friendly eye million fasten face stand raise stage own loom look shape loom take hear burial service distinctly read know suffer death instant stand fall mystery come usual life place know unable consider place mean condemnation never world unimaginable age eternity look rachael s face hear voice wander fro unceasingly hope search know know doom seek subject nameless horrible dread mortal fear particular shape take look grow form sooner later object miserable existence prevent recognition various people encounter hopeless labour lead room shut drawer closet stand draw curious place know secreted get street very chimney mill assume shape print word wind blow again rain beat house-top large space stray contract four wall room save fire die eye close rachael seem fall doze chair bed sit wrap shawl perfectly still table stand same place close bedside real proportion appearance shape often repeat think see curtain move look again sure move see hand come forth grope little curtain move more perceptibly woman bed put sit woful eye haggard wild heavy large look room pass corner sleep chair eye return corner put hand shade look again room scarcely heed rachael return corner think more shaded them-not much look look brutish instinct there-that single trace leave debauch feature mind woman marry eighteen year see come inch never could believe same time spell motionless powerless watch stupidly doze commune incapable self sit little hand ear head rest presently resume stare room now first time eye stop table bottle straightway turn eye corner defiance last night move very cautiously softly stretch greedy hand draw mug bed sit consider two bottle choose finally lay insensate grasp bottle swift certain death eye pull cork tooth dream reality voice power stir real allotted time come wake rachael wake think too look rachael very slowly very cautiously pour content draught lip moment would past help let whole world wake come utmost power moment rachael start suppressed cry creature struggle strike seize hair rachael cup stephen break chair rachael wakin dreamin dreadfo night tis stephen asleep t three hush hear bell wind bring sound church clock window listen strike three stephen look see pale note disorder hair red mark finger forehead feel assure sense sight hearing awake hold cup hand even now think must three say calmly pour cup basin steep linen thankful stay t now put now s quiet again few drop basin ll pour t bad stuff leave little speak drain basin ash fire break bottle hearth cover shawl wind rain thou'lt let walk wi thee hour rachael stephen t minute m home thou'rt fearfo say low voice door leave alone wi look say stephen knee poor mean stair put end shawl lip art angel bless thee bless thee tell thee stephen thy poor friend angel work woman fu fault deep gulf set little sister change raise eye moment say word fall again gentleness mildness face changest bad good mak'st humbly wishfo more thee fearfo lose thee life ower muddle clear awa thou'rt angel may hast save soul alive look knee foot shawl still hand reproof lip die see working face coom home desp'rate coom home wi'out hope mad wi thinking say word complaint reckon unreasonable hand tell thee fright poison-bottle table never hurt livin creetur happenin suddenly t thowt can say might ha myseln put two hand mouth face terror stop say more catch unoccupied hand hold still clasp border shawl say hurriedly see thee rachael setten bed ha see thee aw night troublous sleep ha know thee still evermore will see thee nevermore will see think shalt nevermore will see think anger much good shalt th side n't will try t look t th time will try t trust t th time last shall walk awa deep gulf th country thy little sister kiss border shawl again let bid good night broken voice street wind blow quarter day would soon appear still blow strongly clear sky rain spend travel elsewhere star bright stand bare-headed road watch quick disappearance shine star heavy candle window rachael rugged fancy man common experience life chapter xiv great manufacturer time coketown own machinery much material wrought much fuel consume many power wear much money make less inexorable iron steel brass bring varying season even wilderness smoke brick make stand was make place direful uniformity louisa become say mr gradgrind young woman time innumerable horse-power work mind anybody say presently turn young thomas foot tall father last take particular notice thomas become say mr gradgrind young man time pass thomas mill father think stand long-tailed coat stiff shirt-collar really say mr gradgrind period arrive thomas ought bounderby time stick pass bounderby s bank make inmate bounderby s house necessitate purchase first razor exercise diligently calculation relative number same great manufacturer always immense variety work hand stage development pass sissy onward mill work very pretty article indeed fear jupe say mr gradgrind continuance school long would useless afraid would sir sissy answer curtsey can disguise jupe say mr gradgrind knit brow result probation disappoint greatly disappoint acquire mr mrs m'choakumchild amount exact knowledge look extremely deficient fact acquaintance figure very limited altogether backward mark sorry sir return know quite true try hard sir say mr gradgrind believe try hard observe can find fault respect thank sir think sometimes sissy very timid here perhaps try learn too much ask allow try little less might jupe say mr gradgrind shake head profound most eminently practical way course pursue pursue accord system-the system-and more say can suppose circumstance early life too unfavourable development reasoning power begin too late still say already disappointed wish could make good acknowledgment sir kindness poor forlorn girl claim protection n't shed tear say mr gradgrind n't shed tear n't complain affectionate earnest good young woman-and-and must make thank sir very much say sissy grateful curtsey useful mrs gradgrind generally pervading way serviceable family also understand miss louisa indeed observe hope say mr gradgrind can make happy relation wish sir understand say mr gradgrind still refer father hear miss louisa still preserve bottle training science arrive exact result more successful would wise point will say more really sissy too contempt hold calculating power such very slight estimation must fall conclusion somehow become possess idea girl could hardly set forth tabular form capacity definition might easily state very low figure mathematical knowledge sure require example tick column parliamentary return would quite know divide stage manufacture human fabric process time very rapid young thomas sissy such stage work change effect year two mr gradgrind seem stationary course undergo alteration apart necessary progress mill time hustle little noisy dirty machinery by-comer make member parliament coketown respected member ounce weight measure representative multiplication table deaf honourable gentleman dumb honourable gentleman blind honourable gentleman lame honourable gentleman dead honourable gentleman consideration else live christian land eighteen hundred odd year master louisa pass quiet reserve much give watch bright ash twilight fall grate become extinct period father say young woman-which seem yesterday-she scarcely attract notice again find quite young woman quite young woman say mr gradgrind musing dear soon discovery become more thoughtful usual several day seem much engross subject certain night louisa come bid good-bye departure-as home late would see again morning-he hold arm look kind manner say dear louisa woman answer old quick search look night find circus cast eye father dear say mr gradgrind must speak alone seriously come room breakfast to-morrow will father hand cold louisa quite father cheerful look again smile peculiar manner cheerful father usually usually s say mr gradgrind kiss louisa return serene apartment hair-cutting character lean elbow hand look again short-lived spark soon subside ash are loo say brother look door quite young gentleman pleasure now quite prepossess dear tom answer rise embrace long see engage loo evening daytime old bounderby keep touch come too strong preserve understanding say has father say particular to-day yesterday loo tom tell to-night wish morning s mean say tom know to-night very deep expression ll tell s old bounderby regular confab bank bank think ll tell again keep mrs sparsit s ear possible expect hand brother s shoulder louisa still stand look fire brother glance face great interest usual encircle waist arm draw coaxingly very fond n't loo indeed tom let such long interval come see sister mine say tom say thought might much oftener together-might n't always almost-might n't would great deal good make mind know loo would splendid thing would uncommonly jolly thoughtfulness baffle cunning scrutiny could make face press arm kiss cheek return kiss still look fire say loo think d come just hint suppose d most likely guess even n't know ca n't stay m engage fellow to-night wo n't forget fond dear tom wo n't forget s capital girl say tom good-bye loo give affectionate good-night door whence fire coketown could see make distance lurid stand look steadfastly listen departing step retreat quickly glad get stone lodge stand quiet seem first own fire house fiery haze try discover kind woof old time great longest-established spinner would weave thread already spin woman factory secret place work noiseless hand mute chapter xv father daughter mr gradgrind take blue beard room quite blue chamber abundance blue book could prove usually prove army constantly strengthen arrival new recruit charmed apartment most complicated social question cast get exact total finally settled-if concern could bring know astronomical observatory make window astronomer arrange starry universe solely pen ink paper mr gradgrind observatory many need cast eye teem myriad human being could settle destiny slate wipe tear dirty little bit sponge observatory stern room deadly statistical clock measure second beat rap coffin-lid louisa repair appointed morning window look coketown sit father s table see high chimney long tract smoke loom heavy distance gloomily dear louisa say father prepare last night give serious attention conversation now train happy say much justice education receive perfect confidence good sense impulsive romantic accustom view strong dispassionate ground reason calculation ground alone know will view consider communicate wait would glad say say never word louisa dear subject proposal marriage make again wait again answer word surprise induce gently repeat proposal marriage dear return visible emotion hear father attend assure say mr gradgrind break smile moment loss even more dispassionate expect louisa perhaps unprepared announcement charge make can say father hear prepare unprepared wish hear wish hear state father strange relate mr gradgrind collect moment daughter take paper-knife hand turn lay take again even look blade consider say dear louisa perfectly reasonable undertake let know that-in short mr bounderby inform long watch progress particular interest pleasure long hope time might ultimately arrive offer hand marriage time long certainly great constancy look forward now come mr bounderby make proposal marriage entreat make know express hope will take favourable consideration silence deadly statistical clock very hollow distant smoke very black heavy father say louisa think love mr bounderby mr gradgrind extremely discomfit unexpected question child return i-really-cannot take say father pursue louisa exactly same voice ask love mr bounderby dear louisa ask father still pursue does mr bounderby ask love really dear say mr gradgrind difficult answer question difficult answer father certainly dear here demonstrate set again reply depend materially louisa sense use expression now mr bounderby injustice injustice pretend fanciful fantastic use synonymous term sentimental mr bounderby would see grow eye very little purpose could forget good sense say address such ground perhaps expression itself-i merely suggest dear-may little misplaced would advise use stead father dear louisa say mr gradgrind completely recover time would advise ask consider question accustom consider question simply tangible fact ignorant giddy may embarrass such subject irrelevant fancy absurdity existence properly viewed-really existence-but compliment say know good now fact case will say number twenty year age mr bounderby will say number fifty disparity respective year mean position none contrary great suitability question arise disparity sufficient operate bar such marriage consider question unimportant take account statistic marriage obtain england wales find reference figure large proportion marriage contract party very unequal age elder contracting party more three-fourths instance bridegroom remarkable show wide prevalence law native british possession india also considerable part china calmucks tartary good mean computation furnish traveller yield similar result disparity mention cease disparity virtually disappears recommend father ask louisa reserve composure least affected gratify result substitute term use just now misplace expression louisa return father appear can plainer confine rigidly fact question fact state mr bounderby ask marry sole remain question shall marry think can plain shall marry repeat louisa great deliberation precisely satisfactory father dear louisa know come consideration question previous habit mind habit life belong many young woman father return now leave judge say mr gradgrind state case such case usually state practical mind state case mother state time rest dear louisa decide beginning sit look fixedly now lean chair bend deep-set eye turn perhaps might see wavering moment impel throw breast give pent-up confidence heart see must overleap bind artificial barrier many year erect subtle essence humanity will elude utmost cunning algebra last trumpet sound shall blow even algebra wreck barrier too many too high such leap unbending utilitarian matter-of-fact face harden again moment shoot plumbless depth past mingle lost opportunity drown remove eye sit long look silently town say length are consult chimney coketown work louisa seem languid monotonous smoke night come fire burst father answer turn quickly course know louisa see application remark justice pass slight motion hand concentrate attention again say father often think life very short.'-this distinctly subject interpose short doubt dear still average duration human life prove increase late year calculation various life assurance annuity office figure can wrong establish fact speak own life father indeed still say mr gradgrind need point louisa govern law govern life aggregate last would wish little can little fit matter mr gradgrind seem loss understand last four word reply matter matter dear mr bounderby steady straight way regard asks marry question ask shall marry father tell father certainly dear let mr bounderby take thus satisfied accept proposal tell father soon please answer repeat word word can wish know say quite right dear retort father approvingly exact will observe very proper request wish reference period marriage child none father matter mr gradgrind draw chair little take hand repetition word seem strike little discord ear pause look still hold hand say louisa consider essential ask question possibility imply appear too remote perhaps ought never entertain secret proposal father return scornfully proposal can make see heart s experience dear louisa return mr gradgrind reassure satisfy correct justly merely wish discharge duty know father say louisa quiet manner taste fancy aspiration affection part nature such light thing might nourish escape problem could demonstrate reality could grasp say unconsciously close hand solid object slowly open release dust ash dear assent eminently practical parent quite true quite true father pursue strange question ask baby-preference even hear common child never innocent resting-place breast careful never child s heart train never dream child s dream deal wisely father cradle hour never child s belief child s fear mr gradgrind quite move success testimony dear louisa say abundantly repay care kiss dear girl daughter kiss detain embrace say may assure now favourite child make happy sound decision arrive mr bounderby very remarkable man little disparity can say exist you-if any-is more counterbalance tone mind acquire always object educate might still early youth may express age kiss more louisa now let find mother accordingly drawing-room esteemed lady nonsense recumbent usual sissy work give feeble sign return animation enter presently faint transparency present sit attitude mrs gradgrind say husband wait achievement feat impatience allow present mrs bounderby oh say mrs gradgrind settle m sure hope health may good louisa head begin split soon marry case mine can consider envy doubt think girl give joy dear-and hope may now turn ological study good account sure must give kiss congratulation louisa n't touch right shoulder s run day long now see whimper mrs gradgrind adjust shawls affectionate ceremony shall worry morning noon night know call mrs gradgrind say husband solemnly mean call mr gradgrind marry louisa must call s impossible say mrs gradgrind mingled sense politeness injury constantly address never give name can call josiah name insupportable would n't hear joe very know call own son-in-law mister believe time arrive invalid trample relation call nobody present suggestion offer remarkable emergency mrs gradgrind depart life time deliver follow codicil remark already execute wedding ask louisa ask fluttering chest actually extend sol foot may take place soon know subject shall never hear last mr gradgrind present mrs bounderby sissy suddenly turn head look wonder pity sorrow doubt multitude emotion louisa louisa know see look moment impassive proud cold-held sissy distance-changed altogether chapter xvi husband wife mr bounderby s first disquietude hearing happiness occasion necessity impart mrs sparsit could make mind consequence step might would instantly depart bag baggage lady scadgers would positively refuse budge premise would plaintive abusive tearful tear would break heart break looking-glass mr bounderby could foresee must choice attempt several letter fail resolve word mouth way home evening set momentous purpose take precaution step chemist s shop buy bottle very strong smelling-salts george say mr bounderby take fainting way ll skin nose event spite thus forearm enter own house courageous air appear object misgiving dog conscious come direct pantry good evening mr bounderby good evening ma'am good evening draw chair mrs sparsit draw hers say fireside sir freely admit occupy think proper n't north pole ma'am say mr bounderby thank sir say mrs sparsit return short former position mr bounderby sit look point stiff sharp pair scissors pick hole inscrutable ornamental purpose piece cambric operation take connexion bushy eyebrow roman nose suggest liveliness idea hawk engage eye tough little bird steadfastly occupy many minute elapse look work mr bounderby bespeak attention hitch head mrs sparsit ma'am say mr bounderby put hand pocket assure right hand cork little bottle ready use occasion say lady bear breed devilish sensible woman sir return lady indeed first time honour similar expression good opinion mrs sparsit ma'am say mr bounderby astonish sir return mrs sparsit interrogatively most tranquil manner possible generally wear mitten now lay work smooth mitten ma'am say bounderby marry tom gradgrind s daughter sir return mrs sparsit hope may happy mr bounderby oh indeed hope may happy sir say such great condescension such great compassion bounderby more disconcerted throw workbox mirror swoon hearthrug cork smelling-salts tight pocket thought now confound woman could even guess would take way wish heart sir say mrs sparsit highly superior manner somehow seem moment establish right pity may respect very happy ma'am return bounderby resentment tone clearly lower spite oblige hope shall sir say mrs sparsit great affability naturally course very awkward pause mr bounderby s part succeed mrs sparsit sedately resume work occasionally give small cough sound cough conscious strength forbearance ma'am resume bounderby circumstance imagine would agreeable character remain here would very welcome here oh dear sir could account think mrs sparsit shake head still highly superior manner little change small cough-coughing now spirit prophecy rise cough ma'am say bounderby apartment bank bear breed lady keeper place would catch same terms beg pardon sir good promise would always substitute phrase annual compliment ma'am annual compliment same annual compliment would acceptable see part sir return mrs sparsit proposal position shall assume bank could occupy descend low social scale course say bounderby ma'am n't suppose offer lady move society move care such society know mr bounderby very considerate ll own private apartment ll coal candle rest ll maid attend ll light porter protect ll take liberty consider precious comfortable say bounderby sir rejoin mrs sparsit say more yield trust here shall free necessity eat bread dependence might say sweetbread delicate article savoury brown sauce favourite supper would receive hand sir accept offer gratefully many sincere acknowledgment past favour hope sir say mrs sparsit conclude impressively compassionate manner fondly hope miss gradgrind may desire deserve move mrs sparsit position more vain bounderby bluster assert explosive way mrs sparsit resolve compassion victim polite obliging cheerful hopeful more polite more obliging more cheerful more hopeful more exemplary altogether forlorner sacrifice victim tenderness melancholy fate great red countenance use break cold perspiration look meanwhile marriage appoint solemnize eight week time mr bounderby evening stone lodge accept wooer love make occasion form bracelet occasion period betrothal take manufacturing aspect dress make jewellery make cake glove make settlement make extensive assortment fact appropriate honour contract business fact first last hour rosy performance foolish poet ascribe such time clock faster slow season deadly statistical recorder gradgrind observatory knock second head bear bury accustomed regularity day come day come people will stick reason come marry church florid wooden legs-that popular order architecture-josiah bounderby esquire coketown louisa eldest daughter thomas gradgrind esquire stone lodge m.p borough unite holy matrimony home breakfast stone lodge aforesaid improve party assemble auspicious occasion know eat drink make import export quantity bottom native foreign bridesmaid little jane gradgrind intellectual point view fit helpmate calculating boy nonsense company breakfast bridegroom address following term ladies gentleman josiah bounderby coketown wife honour drink health happiness suppose must acknowledge same know know extraction wo n't expect speech man see post say s post see pump say s pump get call post pump pump post toothpick want speech morning friend father-in-law tom gradgrind member parliament know get man feel little independent look table to-day reflect little think marry tom gradgrind s daughter ragged street-boy never wash face pump oftener fortnight hope may excuse hope feeling independent n't ca n't help feel independent now mention mention day marry tom gradgrind s daughter very glad long wish watch bringing-up believe worthy same time-not deceive you-i believe worthy thank part good-will show good wish can give unmarried part present company hope bachelor may find good wife find hope spinster may find good husband wife find shortly oration nuptial trip lyons order mr bounderby might take opportunity see hands get part too require feed gold spoon happy pair depart railroad bride pass down-stairs dress journey find tom wait her-flushed feeling vinous part breakfast game girl such first-rate sister loo whisper tom cling cling good nature day little shake reserve composure first time old bounderby s quite ready say tom time s good-bye shall look-out come say dear loo n't uncommonly jolly now end first book book second reaping chapter effect bank sunny midsummer day such thing sometimes even coketown seen distance such weather coketown lie shroud haze own appear impervious sun s ray know town know could such sulky blotch prospect town blur soot smoke now confusedly tend way now way now aspire vault heaven now murkily creep earth wind rise fall change quarter dense formless jumble sheet cross light show mass darkness coketown distance suggestive brick could see wonder ruin often amazing bear many shock surely never such fragile china-ware miller coketown make handle never lightly fall piece such ease might suspect flaw ruin require send labouring child school ruin inspector appoint look work ruin such inspector consider doubtful quite justified chop people machinery utterly undone hint perhaps need always make quite much smoke mr bounderby s gold spoon generally receive coketown prevalent fiction very popular take form threat coketowner feel ill-used-that say leave entirely alone propose hold accountable consequence acts-he sure come awful menace would sooner pitch property atlantic terrify home secretary inch life several occasion coketowners patriotic never pitch property atlantic contrary kind enough take mighty good care haze increase multiply street hot dusty summer day sun bright even shine heavy vapour droop coketown could look steadily stoker emerge low underground doorway factory yard sit step post paling wipe swarthy visage contemplate coal whole town seem fry oil stifle smell hot oil everywhere steam-engine shone dress hand soil mill many story ooze trickle atmosphere fairy palace breath simoom inhabitant waste heat toil languidly desert temperature make melancholy mad elephant more mad more sane wearisome head same rate hot weather cold wet weather dry fair weather foul measured motion shadow wall substitute coketown show shadow rustle wood summer hum insect could offer year dawn monday night saturday whirr shaft wheel drowsily whir sunny day make passenger more sleepy more hot pass humming wall mills sun-blind sprinkling water little cool main street shop mill court alley bake fierce heat river black thick dye coketown boy large-a rare sight there-rowed crazy boat make spumous track water jog dip oar stir vile smell sun beneficent generally less kind coketown hard frost rarely look intently close region engender more death life eye heaven become evil eye incapable sordid hand interpose thing look bless mrs sparsit sit afternoon apartment bank shady side fry street office-hours period day warm weather usually embellish genteel presence managerial board-room public office own private sitting-room story higher window post observation ready morning greet mr bounderby come road sympathize recognition appropriate victim marry now year mrs sparsit never release determine pity moment bank offer violence wholesome monotony town red brick house black shutter green blind black street-door two white step brazen door-plate brazen door-handle full stop size large mr bounderby s house house size half-a-dozen size small particular strictly accord pattern mrs sparsit conscious come evening-tide desk write implement shed feminine say also aristocratic grace office seated needlework net apparatus window self-laudatory sense correcting ladylike deportment rude business aspect place impression interesting character mrs sparsit consider sort bank fairy townspeople passing repassing see regard bank dragon keep watch treasure mine treasure mrs sparsit know little gold silver coin precious paper secret divulged would bring vague destruction vague person generally people dislike chief item ideal catalogue thereof rest know office-hours reign supreme office furniture locked-up iron room three lock door strong chamber light porter lay head night truckle bed disappear cockcrow lady paramount certain vault basement sharply spike communication predatory world relic current day s work consist blot ink worn-out pen fragment wafer scrap paper tear small interesting could decipher mrs sparsit try lastly guardian little armoury cutlass carbine arrayed vengeful order official chimney-piece respectable tradition never separate place business claim wealthy-a row fire-buckets-vessels calculate physical utility occasion observe exercise fine moral influence equal bullion most beholder deaf serving-woman light porter complete mrs sparsit s empire deaf serving-woman rumour wealthy say year low order coketown would murder night bank shut sake money generally consider indeed time ought fall long keep life situation ill-conditioned tenacity occasioned much offence disappointment mrs sparsit s tea just set pert little table tripod leg attitude insinuate office-hours company stern leathern-topped long board-table bestride middle room light porter place tea-tray knuckle forehead form homage thank bitzer say mrs sparsit thank ma'am return light porter very light porter indeed light day blinkingly define horse girl number twenty shut bitzer say mrs sparsit shut ma'am say mrs sparsit pour tea is news day ma'am ca n't say hear particular people bad lot ma'am news unfortunately restless wretch now ask mrs sparsit merely old way ma'am uniting league engage stand much regret say mrs sparsit make nose more roman eyebrow more coriolanian strength severity united master allow such class-combinations ma'am say bitzer being united ought set face employ man united man say mrs sparsit ma'am return bitzer fall ma'am pretend understand thing say mrs sparsit dignity lot signally cast widely different sphere mr sparsit powler also quite pale such dissension know people must conquer s high time ma'am return bitzer demonstration great respect mrs sparsit s oracular authority could n't put clear sure ma'am usual hour little confidential chat mrs sparsit already catch eye see ask make pretence arrange ruler inkstand forth lady tea glance open window street has busy day bitzer ask mrs sparsit very busy day lady average day now slide lady ma'am involuntary acknowledgment mrs sparsit s personal dignity claim reverence clerk say mrs sparsit carefully brush imperceptible crumb bread butter left-hand mitten are trustworthy punctual industrious course ma'am pretty fair ma'am usual exception hold respectable office general spy informer establishment volunteer service receive present christmas weekly wage grow extremely clear-headed cautious prudent young man safe rise world mind exactly regulate affection passion proceeding result nicest cold calculation cause mrs sparsit habitually observe young man steady principle know satisfy father s death mother right settlement coketown excellent young economist assert right such steadfast adherence principle case shut workhouse must admit allow pound tea year weak first gift inevitable tendency pauperise recipient secondly reasonable transaction commodity would buy little could possibly give sell much could possibly get clearly ascertain philosopher comprise whole duty man-not part man s duty whole pretty fair ma'am usual exception ma'am repeat bitzer ah-h say mrs sparsit shake head tea-cup take long gulp mr thomas ma'am doubt mr thomas very much ma'am n't way bitzer say mrs sparsit very impressive manner recollect say respect name beg pardon ma'am s quite true object name use re always avoid please remember charge here say mrs sparsit air state hold trust here bitzer mr bounderby improbable mr bounderby might deem year would become patron make annual compliment can regard light mr bounderby receive acknowledgment social station recognition family descent could possibly expect more more patron will scrupulously true consider will consider can consider say mrs sparsit most extensive stock hand honour morality scrupulously true allow name mention roof unfortunately-most unfortunately-no doubt that-connected bitzer knuckle forehead again again beg pardon bitzer continue mrs sparsit say individual will hear say mr thomas must excuse usual exception ma'am say bitzer try individual ah-h mrs sparsit repeat ejaculation shake head tea-cup long gulp take conversation again point interrupt individual ma'am say bitzer has never ought first come place dissipated extravagant idler worth salt ma'am would n't get n't friend relation court ma'am ah-h say mrs sparsit melancholy shake head hope ma'am pursue bitzer friend relation may supply mean carry ma'am know pocket money come ah-h sigh mrs sparsit again melancholy shake head pity ma'am last party allude pity ma'am say bitzer bitzer say mrs sparsit always pity delusion always individual ma'am say bitzer drop voice draw improvident people town know improvidence ma'am could wish know good lady eminence would return mrs sparsit take example bitzer thank ma'am refer now look ma'am put little ma'am already gratuity receive christmas ma'am never touch n't even length wage re high ma'am ca n't ma'am person can can again fiction coketown capitalist make sixty thousand pound sixpence always profess wonder sixty thousand hands n't make sixty thousand pound sixpence more less reproach accomplish little feat can n't want recreation ma'am say bitzer s stuff nonsense n't want recreation never never shall n't em combine many doubt watch inform could earn trifle now money good will improve livelihood n't improve ma'am s first consideration rational creature s pretend want pretend indeed say mrs sparsit sure constantly hear ma'am become quite nauseous concern wife family say bitzer look ma'am n't want wife family improvident say mrs sparsit ma'am return bitzer s more provident less perverse ma'am would would say hat cover family bonnet cover family case might ma'am feed s person most feed sure assent mrs sparsit eat muffin thank ma'am say bitzer knuckle forehead again return favour mrs sparsit s improve conversation would wish little more hot water ma'am else could fetch just now bitzer thank ma'am n't wish disturb meal ma'am particularly tea know partiality say bitzer crane little look street stand s gentleman look here minute ma'am come knock is knock ma'am doubt step window look draw head again confirm ma'am would wish gentleman show ma'am n't know can say mrs sparsit wipe mouth arrange mitten stranger ma'am evidently stranger can want bank time evening come business too late n't know say mrs sparsit hold charge establishment mr bounderby will never shrink see part duty accept will see use own discretion bitzer here visitor unconscious mrs sparsit s magnanimous word repeat knock loudly light porter hasten open door mrs sparsit take precaution conceal little table appliance cupboard decamp up-stairs might appear needful great dignity please ma'am gentleman would wish see say bitzer light eye mrs sparsit s keyhole mrs sparsit improve interval touch cap take classical feature down-stairs again enter board-room manner roman matron city wall treat invading general visitor stroll window engage look carelessly unmoved impressive entry man could possibly stand whistle imaginable coolness hat still certain air exhaustion part arise excessive summer part excessive gentility see eye thorough gentleman make model time weary put more faith lucifer believe sir quoth mrs sparsit wish see beg pardon say turn remove hat pray excuse humph think mrs sparsit make stately bend five thirty good-looking good figure good tooth good voice good breeding well-dressed dark hair bold eye mrs sparsit observe womanly way-like sultan put head pail water-merely dip come again please seat sir say mrs sparsit thank allow place chair remain carelessly lounge table leave servant railway look luggage-very heavy train vast quantity van-and stroll look exceedingly odd place will allow ask s always black general much blacker return mrs sparsit uncompromising way is possible excuse native think sir return mrs sparsit good ill fortune may be-before become widow-to move very different sphere husband powler beg pardon really say stranger was mrs sparsit repeat powler powler family say stranger reflect few moment mrs sparsit signify assent stranger seem little more fatigue must very much bore here inference draw communication servant circumstance sir say mrs sparsit long adapt govern power life very philosophical return stranger very exemplary laudable seem scarcely worth finish sentence play watch-chain wearily may permit ask sir say mrs sparsit indebted favour assuredly say stranger much oblige remind bearer letter introduction mr bounderby banker walk extraordinarily black town get dinner ready hotel ask fellow meet working people appear take shower-bath fluffy assume raw material mrs sparsit inclined head raw material-where mr bounderby banker might reside mislead doubt word banker direct bank fact presume mr bounderby banker reside edifice honour offer explanation sir return mrs sparsit thank intention deliver letter present moment stroll bank kill time good fortune observe window languidly wave hand slightly bow lady very superior agreeable appearance consider could good take liberty ask lady mr bounderby banker does live accordingly venture suitable apology inattention indolence manner sufficiently relieve mrs sparsit s thinking certain gallantry ease offer homage too here instance moment sit table lazily bend acknowledge attraction make charming-in way banks know always suspicious officially must say stranger lightness smoothness speech pleasant likewise suggest matter more sensible humorous contained-which perhaps shrewd device founder numerous sect whosoever may great man may observe letter-here is-is member place-gradgrind-whom pleasure know london mrs sparsit recognize hand intimate such confirmation quite unnecessary give mr bounderby s address needful clue direction aid thousand thanks say stranger course know banker sir rejoin mrs sparsit dependent relation know ten year quite eternity think marry gradgrind s daughter say mrs sparsit suddenly compress mouth that-honour lady quite philosopher tell indeed sir say mrs sparsit is excuse impertinent curiosity pursue stranger flutter mrs sparsit s eyebrow propitiatory air know family know world know family may much lady very alarming father give such portentously hard-headed reputation burning desire know absolutely unapproachable repellently stunningly clever see meaning smile think pour balm anxious soul age now forty five thirty mrs sparsit laugh outright chit say twenty marry give honour mrs powler return stranger detach table never astonished life really seem impress utmost extent capacity impressed look informant full quarter minute appear surprise mind time assure mrs powler say much exhaust father s manner prepare grim stony maturity oblige thing correct absurd mistake pray excuse intrusion many thanks good day bow mrs sparsit hide window curtain see languish street shady side way observe town think gentleman bitzer ask light porter come take spends deal money dress ma'am must admit say mrs sparsit s very tasteful ma'am return bitzer s worth money ma'am resume bitzer polish table look game s immoral game say mrs sparsit s ridiculous ma'am say bitzer chance player heat prevent mrs sparsit work hand work night sit window sun begin sink smoke sit smoke burn red colour fade darkness seem rise slowly ground creep upward upward house-top church steeple summit factory chimney sky candle room mrs sparsit sit window hand think much sound evening whoop boy barking dog rumbling wheel step voice passenger shrill street cry clog pavement hour shutting-up shop-shutters light porter announce nocturnal sweetbread ready mrs sparsit arouse reverie convey dense black eyebrows-by time crease meditation need iron out-up-stairs fool say mrs sparsit alone supper mean say could scarcely mean sweetbread chapter ii mr james harthouse gradgrind party want assistance cut throat grace recruiting could enlist recruit more hopefully fine gentleman find worth equally ready healthy spirit mount sublime height attractive many gradgrind school fine gentleman pretend become exhaust imitation yaw-yawed speech serve enervated air little mouldy ration political economy regale disciple never see earth such wonderful hybrid race thus produce fine gentleman regularly belong gradgrind school good family good appearance happy turn humour tell immensely house common occasion entertain board director view railway accident most careful officer know employ most liberal manager hear assist fine mechanical contrivance devise whole action good line construct kill five people wound thirty-two casualty excellence whole system would positively incomplete slain cow scattered article unowned widow s cap honourable member tickle house delicate sense humour put cap cow become impatient serious reference coroner s inquest bring railway cheer laughter now gentleman young brother still good appearance try life cornet dragoon find bore try train english minister abroad find bore stroll jerusalem get bore yachting world get bore everywhere honourable jocular member fraternally say day jem s good opening hard fact fellow want man wonder n't statistic jem take novelty idea very hard change ready statistic else coach blue-book two brother put hard fact fellow say want bring place handsome dog can make devilish good speech look brother jem s man few dash public meeting way mr gradgrind council political sage approve jem resolve send coketown become know neighbourhood hence letter jem last night show mrs sparsit mr bounderby now hold hand superscribed josiah bounderby esquire banker coketown specially introduce james harthouse esquire thomas gradgrind hour receipt dispatch mr james harthouse s card mr bounderby put hat hotel find mr james harthouse look window state mind disconsolate already half-disposed else name sir say visitor is josiah bounderby coketown mr james harthouse very happy indeed scarcely look pleasure long expect coketown sir say bounderby obstinately take chair is kind place accustom will allow me-or will plain man-i ll tell mr harthouse would charm n't too sure say bounderby n't promise first see smoke s meat drink s healthy thing world respect particularly lung want consume differ wear bottom boiler fast wear em now humbugging sentiment great britain ireland way going full extent mr harthouse rejoin mr bounderby assure entirely completely way thinking conviction glad hear say bounderby now hear lot talk work mill doubt very good ll state fact s pleasant work s light work s best-paid work more could n't improve mill lay turkey carpet floor re a-going mr bounderby perfectly right lastly say bounderby hand s hand town sir man woman child ultimate object life object feed turtle soup venison gold spoon now re a-going-none em-ever feed turtle soup venison gold spoon now know place mr harthouse profess high degree instruct refresh condensed epitome whole coketown question see reply mr bounderby suit disposition full understanding man particularly public man make acquaintance thing more say mr harthouse assure pleasure shall respond utmost poor ability friend tom gradgrind s letter introduction man family n't deceive suppose moment man family bit dirty riff-raff genuine scrap tag rag bobtail could exalt jem s interest mr bounderby would very circumstance tell now say bounderby may shake hand equal term say equal term know exact depth gutter lift good man proud just proud now assert independence proper manner may come find hope re pretty good mr harthouse give understand shake hand salubrious air coketown mr bounderby receive answer favour perhaps know say perhaps n't know marry tom gradgrind s daughter good walk town shall glad introduce tom gradgrind s daughter mr bounderby say jem anticipate dearest wish further discourse mr bounderby pilot new acquaintance strongly contrast private red brick dwelling black shutter green blind black street door two white step drawing-room mansion presently enter most remarkable girl mr james harthouse see constrained careless reserve watchful cold proud sensitively ashamed husband s braggart humility-from shrink example cut blow quite new sensation observe face less remarkable manner feature handsome natural play lock seem impossible guess genuine expression utterly indifferent perfectly self-reliant never loss never ease figure company mind apparently quite alone-it use going awhile comprehend girl baffle penetration mistress house visitor glance house mute sign woman room graceful little adornment fanciful little device trivial anywhere express influence cheerless comfortless boastfully doggedly rich room stare present occupant unsoftened unrelieved least trace womanly occupation mr bounderby stand midst household god unrelenting divinity occupy place mr bounderby worthy match sir say bounderby is wife mrs bounderby tom gradgrind s eldest daughter loo mr james harthouse mr harthouse join father s muster-roll tom gradgrind s colleague long believe shall least hear connexion neighbour town observe mr harthouse wife junior n't know see marry see suppose would n't marry lot expensive knowledge sir political want cram trouble recommend good adviser loo bounderby more agreeable adviser would more likely learn mr harthouse could never recommend come say host re complimentary line ll get here ll meet competition never way learn compliment n't profess understand art pay em fact despise em bringing-up different mine mine real thing george re gentleman n't pretend josiah bounderby coketown s enough influence manner station loo bounderby may n't advantages-disadvantages would call em call em advantages-so ll waste power dare say mr bounderby say jem turn smile louisa is noble animal comparatively natural state quite free harness conventional hack work respect mr bounderby very much quietly return natural disgracefully throw gentleman see much world thought now take devote gather mr bounderby say service country make mind say louisa still stand first stopped-in singular contrariety self-possession obviously very ill ease-'to show nation way difficulty mrs bounderby return laugh honour will make such pretence see little here find very worthless everybody confess respected father s opinions-really choice opinion may else none own ask louisa much slight predilection leave assure attach least importance opinion result variety boredom undergo conviction conviction too industrious word lazy sentiment entertain subject set idea will just much good set just much harm set s english family charming italian motto will will s truth vicious assumption honesty dishonesty-a vice dangerous deadly common-seemed observe little impress favour follow advantage say pleasant manner manner might attach much little meaning please side can prove line unit ten hundred thousand mrs bounderby seem afford most fun give man good chance quite much attach believe quite ready same extent believe more could possibly believe singular politician say louisa pardon even merit large party state assure mrs bounderby fall adopt rank review mr bounderby danger burst silence interpose here project postpone family dinner half-past six take mr james harthouse meantime visit voting interesting notability coketown vicinity visit make mr james harthouse discreet use blue coaching come triumphantly considerable accession boredom evening find dinner-table lay four sit three appropriate occasion mr bounderby discuss flavour hap'orth stewed eel purchase street eight year old also inferior water specially use lay dust wash repast likewise entertain guest soup fish calculation bounderby eat youth least three horse guise polony saveloy recital jem languid manner receive charming now probably would decide jerusalem again to-morrow morning less curious respecting louisa is think glance sit head table youthful figure small slight very graceful look pretty look misplace is will move face jupiter here unexpected shape tom appear change door open break beaming smile beautiful smile mr james harthouse might think much wonder long impassive face put hand-a pretty little soft hand finger close brother s would carry lip ay ay think visitor whelp creature care whelp present take chair appellation flatter unmerited age young tom say bounderby punctual get dinner age resume tom n't wrong balance get right n't dress never mind now say bounderby grumble tom n't begin mrs bounderby say harthouse perfectly hear under-strain brother s face quite familiar can see abroad public school perhaps resume quite interested never abroad educate here home tom love tell mr harthouse never see abroad such luck sir say tom little enough brighten face sullen young fellow ungracious manner even much great must solitude heart need bestow much more whelp creature care think mr james harthouse turn much more much more sister s presence leave room whelp take pain hide contempt mr bounderby could indulge observation independent man make wry face shut eye respond telegraphic communication mr harthouse encourage much course evening show unusual liking last rise return hotel little doubtful know way night whelp immediately proffer service guide turn escort thither picture mr harthouse dine bounderby s chapter iii whelp very remarkable young gentleman bring continuous system unnatural restraint hypocrite certainly case tom very strange young gentleman never leave own guidance five consecutive minute incapable last govern tom altogether unaccountable young gentleman imagination strangle cradle still inconvenience ghost form grovel sensuality such monster doubt tom smoke ask mr james harthouse come hotel believe say tom could less ask tom tom could less cool drink adapt weather weak cool rarer tobacco buy part tom soon highly free easy state end sofa more dispose admire new friend end tom blow smoke smoke little take observation friend n't seem care dress think tom capitally easy swell mr james harthouse happen catch tom s eye remark drink fill glass own negligent hand thank'ee say tom thank'ee mr harthouse hope dose old bounderby to-night tom say eye shut again look glass knowingly entertainer very good fellow indeed return mr james harthouse think n't say tom shut eye again mr james harthouse smile rise end sofa lounge chimney-piece stand empty fire-grate smoke front tom look observe comical brother-in-law comical brother-in-law old bounderby think mean say tom piece caustic tom retort mr james harthouse very agreeable intimate such waistcoat call tom such intimate way such voice such off-hand term soon such pair whisker tom uncommonly please oh n't care old bounderby say mean always call old bounderby same name talk always think same way begin polite now old bounderby would late day n't mind return james take care wife know wife say tom sister loo laugh take little more cool drink james harthouse continue lounge same place attitude smoke cigar own easy way look pleasantly whelp know kind agreeable demon hover must give whole soul require certainly seem whelp yield influence look companion sneakingly look admiringly look boldly put leg sofa sister loo say tom never care old bounderby s past tense tom return mr james harthouse strike ash cigar little finger present tense now verb neuter care indicative mood present tense first person singular care second person singular dost care third person singular care return tom good very quaint say friend n't mean mean cry tom honour wo n't tell mr harthouse really suppose sister loo care old bounderby dear fellow return bind suppose find two married people live harmony happiness tom time get leg sofa second leg already call dear fellow would put great stage conversation feel necessary stretch great length recline head end sofa smoking infinite assumption negligence turn common face too sober eye face look carelessly potently know governor mr harthouse say tom need n't surprise loo marry old bounderby never lover governor propose old bounderby take very dutiful interesting sister say mr james harthouse would n't dutiful would come easily return whelp n't tempter merely lift eyebrow whelp oblige persuade say edifying air superiority stick old bounderby s bank never want know get scrape put old bounderby s pipe tell wish come would very game n't charm tom altogether important continue tom coolly liberty comfort perhaps get depend lover staying home stay jail-especially n't give lover old bounderby still good thing perfectly delightful get placidly oh return tom contemptuous patronage s regular girl girl can get anywhere settle life n't mind just loo girl s common sort girl can shut think-as often know sit watch fire-for hour stretch ay ay has resource own say harthouse smoke quietly much may suppose return tom governor cram sort dry bone sawdust s system formed daughter own model suggested harthouse daughter everybody else form way say tom impossible say tom shake head mean say mr harthouse first leave home old bounderby s flat warming-pan know more life oyster come tom can hardly believe joke s joke soul say whelp serious indeed smoke great gravity dignity little add highly complacent tone oh pick little n't deny thanks governor intelligent sister intelligent sister use complain fall girl usually fall n't see get n't mind sagaciously add puff cigar again girls can always get somehow calling bank yesterday evening mr bounderby s address find ancient lady seem entertain great admiration sister observe mr james harthouse throw last small remnant cigar now smoke mother sparsit say tom see already friend nod tom take cigar mouth shut eye grow unmanageable great expression tap nose several time finger mother sparsit s feeling loo more admiration think say tom say affection devotion mother sparsit never set cap bounderby bachelor oh last word speak whelp giddy drowsiness come follow complete oblivion rouse latter state uneasy dream stir boot also voice say come s late say scramble sofa must take leave say very good tobacco s too mild s too mild return entertainer it's-it s ridiculously mild say tom s door good night odd dream take waiter mist give trouble difficulty resolve main street stand alone walk home pretty easily free impression presence influence new friend-as lounge somewhere air same negligent attitude regard same look whelp home bed sense night less whelp more brother might turn short road might ill-smelling river dyed black might bed good curtain head filthy water chapter iv men brothers oh friend down-trodden operative coketown oh friend fellow-countrymen slave iron-handed grinding despotism oh friend fellow-sufferers fellow-workmen fellow-men tell hour come must rally united power crumble dust oppressor too long batten plunder family sweat brow labour hand strength sinew god-created glorious right humanity holy eternal privilege brotherhood good hear hear hear hurrah cry arise many voice various part densely crowd suffocatingly close hall orator perch stage deliver froth fume declaim violent heat hoarse hot dint roar top voice flaring gaslight clench fist knit brow set tooth pound arm take much time bring stop call glass water stand try quench fiery face drink water comparison orator crowd attentive face turn extremely disadvantage judge nature s evidence mass very little stage stand many great respect essentially honest manly good-humoured substitute cunning simplicity passion safe solid sense ill-made high-shouldered man lower brow feature crush habitually sour expression contrast most unfavourably even mongrel dress great body hearer plain work clothes strange always consider assembly act submissively resign dreariness complacent person lord commoner three-fourths could human mean raise slough inanity own intellectual level particularly strange even particularly affect see crowd earnest face honesty main competent observer free bias could doubt agitated such leader good hear hear hurrah eagerness attention intention exhibit countenance make most impressive sight carelessness languor idle curiosity none many shade indifference see assembly visible moment man feel condition somehow bad might man consider incumbent join rest making man feel hope ally comrade surround belief right wrong unhappily wrong whole crowd gravely deeply faithfully earnest must plain choose see bare beam roof whiten brick wall could such spectator fail know own breast man very delusion show great quality susceptible turn happy good account pretend strength sweeping axiom howsoever cut dry astray wholly cause own irrational will pretend could smoke fire death birth harvest seed produce orator refresh wipe corrugated forehead leave right several time handkerchief fold pad concentrate revive force sneer great disdain bitterness oh friend brother oh man englishman down-trodden operative coketown shall say man-that working-man find necessary libel glorious name-who practically acquaint grievance wrong injured pith marrow land hear noble majestic unanimity will make tyrant tremble resolve subscribe fund united aggregate tribunal abide injunction issue body benefit may be-what ask will say working-man such must acknowledge such time desert post sell flag such time turn traitor craven recreant such time ashamed make dastardly humiliate avowal will hold aloof will associate gallant stand freedom right assembly divide point groan hiss general sense honour much too strong condemnation man unheard sure re right slackbridge put let s hear such thing say many side finally strong voice call is man heer man s heer slackbridge let s hear man himseln stead yo receive applause slackbridge orator look withering smile hold right hand arm s length manner slackbridges still thundering sea wait profound silence oh friend fellow-men say slackbridge shake head violent scorn wonder prostrate son labour incredulous existence such man sell birthright mess pottage exist judas iscariot exist castlereagh exist man exist here brief press confusion stage end man stand orator s side concourse pale little move face-his lip especially show stand quiet left hand chin wait hear chairman regulate proceeding functionary now take case own hand friend say virtue office president ask friend slackbridge may little hetter business take seat whiles man stephen blackpool heern know man stephen blackpool know awlung misfort'ns good name chairman shake frankly hand sit again slackbridge likewise sit wipe hot forehead-always leave right never reverse way friend stephen begin midst dead calm ha hed s spok'n t lickly sha n't mend d liefer d hearn truth concernin myseln fro lip fro onny man s never cud'n speak afore monny wi'out bein moydert muddle slackbridge shake head would shake bitterness m th single hand bounderby s mill man theer n't coom wi th propose reg'lations canna coom wi em friend doubt doin yo onny good licker ll yo hurt slackbridge laugh fold arm frowned sarcastically t n't sommuch stand aw d coom wi th rest ha reasons-mine yo see-for hinder on'y now awlus-awlus-life long slackbridge jump stand gnash tear oh friend tell oh fellow-countrymen warning give show recreant conduct man unequal law know fall heavy oh englishmen ask subornation show thus consent own undoing child s child s child s applause cry shame man great part audience quiet look stephen s worn face render more pathetic homely emotion evince kindness nature more sorry indignant tis delegate s trade t speak say stephen s pay t know work let keep t let give heed ha had'n bear s s nobbody propriety say dignity word make hearer more quiet attentive same strong voice call slackbridge let man heern howd thee tongue place wonderfully still brother say stephen low voice distinctly hear fellow-workmen-for yo know delegate here-i ha word sen could sen nommore speak strike day know weel aw s afore know weel yo aw resolve ha nommore ado wi man wi yo matther know weel lyin parisht th road yo d feel right pass forrenner stranger ha getn mun mak th good stephen blackpool say chairman rise think t agen think t agen lad afore thou'rt shun aw owd friend universal murmur same effect man articulate word eye fix stephen s face repent determination would take load mind look know grain anger heart know surface weakness misconception fellow-labourer could ha thowt t bit sir simply canna coom mun th way lay afore mun tak leave aw heer make sort reverence hold arm stand moment attitude speak slowly drop side monny s pleasant word soom heer spok'n wi monny s face see heer first see yoong light heart'n now ha never fratch afore sin bear wi gonnows ha none now s makin yo ll ca traitor that-yo mean t say address slackbridge t easy ca mak let move pace two come platform remember say return again haply say turn furrowed face slowly might individually address whole audience distant haply question tak'n discoosed ll threat turn m let work yo hope shall die ere such time cooms shall work solitary yo cooms-truly mun t friend brave yo live ha nobbut work live wheerever can ha work sin heighth aw coketown heer mak complaint bein turn wa bein outcasten overlooken fro time forrard hope shall let work right aw friend think t word speak sound audible building slight rustle man move little apart centre room open mean pass man bind renounce companionship look way lowly steadiness assert seek old stephen trouble head leave scene slackbridge keep oratorical arm extend repress infinite solicitude wonderful moral power vehement passion multitude apply raise spirit roman brutus oh british countryman condemn son death spartan mother oh soon victorious friend drive fly child point enemy sword sacred duty man coketown forefather admiring world company posterity come hurl traitor tent pitch sacred god-like cause wind heaven answer bore east west north south consequently three cheer united aggregate tribunal slackbridge act fugleman give time multitude doubtful face little conscience-stricken brighten sound take private feeling must yield common cause hurrah roof vibrate cheering assembly disperse thus easily stephen blackpool fall lonely life life solitude familiar crowd stranger land look ten thousand face answering look never find cheer society compare pass ten averted face daily countenance friend such experience stephen s now waking moment life work way door window everywhere general consent even avoid side street habitually walk leave work man many year quiet silent man associate little man use companionship own thought never know strength want heart frequent recognition nod look word immense amount relief pour drop such small mean even hard could believe possible separate own conscience abandonment fellow baseless sense shame disgrace first four day endurance day long heavy begin appal prospect see rachael time avoid chance see know prohibition formally extend woman work factory find acquaint change fear try dread rachael might even single rest see company quite alone four day speak leave work night young man very light complexion accost street name s blackpool ai n't say young man stephen colour find hat hand gratitude speak suddenness make feint adjust lining say hand send coventry mean say bitzer very light young man question stephen answer again suppose appear keep mr bounderby want speak know house n't stephen say again straight will say bitzer re expect tell servant s belong bank straight send fetch ll save walk stephen way contrary direction turn betook duty bind red brick castle giant bounderby chapter v men masters stephen say bounderby windy manner s hear pest earth come speak drawing-room thus bidden tea-table set mr bounderby s young wife brother great gentleman london present stephen make obeisance close door standing hat hand man tell harthouse say mr bounderby gentleman address talk mrs bounderby sofa get say indolent way oh really dawdle hearthrug mr bounderby stand now say bounderby speak four day pass address fall rudely discordantly stephen s ear rough handling wounded mind seem assume really self-interested deserter call sir say stephen yo pleased want wi tell return bounderby speak man man tell combination wi yor pardon sir say stephen blackpool ha nowt sen mr bounderby always more less wind find way here begin blow directly now look here harthouse say here s specimen em man here warn man mischievous stranger always about-and ought hang wherever found-and tell man wrong direction now would believe put mark such slave still s afraid open lip sed nowt sen sir fearfo openin lip say know say more know mean see always same thing lord harry quite different thing tell fellow slackbridge town stir people mutiny regular qualified leader people most confounded scoundrel tell ca n't deceive want tell n't m sooary yo sir people s leader bad say stephen shake head taks such offer haply t na sma'est misfortuns can get good wind begin get boisterous now ll think pretty harthouse say mr bounderby ll think tolerably strong ll say soul tidy specimen friend deal sir shall hear ask man question pray mr blackpool'-wind spring very fast-'may take liberty ask happen refuse combination t happen say mr bounderby thumb arm coat jerk head shut eye confidence opposite wall happen d leefer coom t sir sin put th question-an want'n t ill-manner'n-i ll answer ha pass promess know say bounderby gusty weather deceitful calm now prevail sir yo consideration just say bounderby still confidence wall josiah bounderby coketown question would join make bone sir t true know say mr bounderby now blow gale set rascal rebel transportation too good now mr harthouse knock world time did meet man blessed country mr bounderby point inspection angry finger nay ma'am say stephen blackpool staunchly protest word use instinctively address louisa glance face rebel rascal nowt th kind ma'am nowt th kind ve doon kindness ma'am know feel s dozen man amoong em ma'am-a dozen six-but believe doon duty rest himseln god forbid ha know had'n experience man aw life-i ha ett'n droonken wi em seet'n wi em toil'n wi em lov'n em fail fur stan em wi truth let em ha doon may speak rugged earnestness place character-deepened perhaps proud consciousness faithful class mistrust fully remember even raise voice ma'am re true faithfo fectionate e'en death poor amoong em sick amoong em grieve amoong em onny th monny cause carry grief poor man s door ll tender wi yo gentle wi yo comfortable wi yo chrisen wi yo sure ma'am d rive bit ere d different short say mr bounderby s full virtue turn adrift t ma'am resume stephen appear still find natural refuge louisa s face good fok seem turn most trouble misfort'n mistake dunno t know t know heaven ahint smoke re patient too want general right canna think fawt aw wi now friend say mr bounderby could exasperate more quite unconscious seem appeal else will favour attention minute word two say just now tell business quite sure sir sure t here s gentleman london present mr bounderby make backhanded point mr james harthouse thumb parliament gentleman hear short bit dialogue take substance it-for know precious will nobody know good take notice receive trust mouth stephen bent head gentleman london show more troubled mind usual turn eye involuntarily former refuge look quarter expressive instantaneous settle mr bounderby s face now complain ask mr bounderby ha coom here sir stephen remind complain coom send repeat mr bounderby fold arm people general way complain stephen look little irresolution moment seem make mind sir never good showin t ha had'n share feeling t deed muddle sir look town-so rich tis-and see number people broughten bein heer fur weave card piece livin aw same way somehows twixt cradle grave look live wheer live number chance wi sameness look mill awlus goin never work nigher ony dis'ant object-ceptin awlus death look consider write talk wi yor deputation secretaries state bout yo awlus right awlus wrong never had'n reason sin bear look ha growen growen sir big big broad broad hard hard fro year year fro generation generation can look t sir fairly tell man t muddle course say mr bounderby now perhaps ll let gentleman know would set muddle re fond call right donno sir canna expecten t t looken sir t put ower ower aw rest tak themseln sir do't ll tell rate return mr bounderby will make example dozen slackbridges ll indict blackguard felony get em ship penal settlement stephen gravely shake head n't tell wo n't man say mr bounderby time blow hurricane will tell sir return stephen quiet confidence absolute certainty yo t tak hundred slackbridges-aw aw number ten time towd-an t sew em separate sack sink em deep ocean make ere dry land coom yo d leave muddle just wheer t mischeevous stranger say stephen anxious smile ha heern sure sin can call mind th mischeevous stranger t trouble s make sir t wi t commences ha favour em-i ha reason favour em-but t hopeless useless dream takin fro trade stead takin trade fro aw s now room heer afore coom will heer put clock ship pack norfolk island time will just same t wi slackbridge bit revert moment former refuge observe cautionary movement eye door step put hand lock speak own will desire feel heart noble return late injurious treatment faithful last repudiate stay finish mind sir canna wi little learn common way tell genelman will aw this-though working man town could powers-but can tell know will never t strong hand will never t vict'ry triumph will never t agree fur mak side unnat'rally awlus right toother side unnat'rally awlus wrong will never never t lettin alone will never t let thousand thousand alone aw lead life aw faw'en muddle will yo will anoother wi black unpassable world betwixt yo just long short time sich-like misery can last drawin nigh fok wi kindness patience cheery way draw nigh monny trouble cherish distress wi need themseln-like humbly believe people genelman ha see aw travel can beat-will never t th sun turn t ice most aw rating em much power reg'latin em figure soom machine wi'out love likens wi'out memory inclination wi'out soul weary souls hope-when aw quiet draggin wi em d nowt th kind aw onquiet reproachin em want sitch humanly feelins dealins wi yo-this will never t sir god s work onmade stephen stand open door hand wait know more expect just stop moment say mr bounderby excessively red face tell last time here grievance turn come also tell remember gold spoon look-out t myseln sir assure yo now s clear say mr bounderby chap always get grievance sow raise crop s business life friend stephen shake head mutely protest indeed business life such waspish raspish ill-conditioned chap see say mr bounderby even own union man know good will never think fellow could right tell novelty ll stephen raise eye quickly face can finish re say mr bounderby meaning nod elsewhere sir yo know weel say stephen expressively canna get work wi yo canna get elsewheer reply know know know know more say stephen glance louisa again eye raise more sigh say barely breath heaven help aw world depart chapter vi fading fall dark stephen come mr bounderby s house shadow night gather fast look close door plod straight street thought curious old woman encounter previous visit same house hear step know turning see rachael s company see rachael first hear rachael dear missus wi now surprise sure reason must say old woman return here again see wi rachael say stephen fall step walk look come good lass pretty much come say old woman cheerfully take reply visit time later year usual trouble shortness breath put weather fine warm same reason n't make journey day divide two day get bed to-night traveller coffee house railroad nice clean house parliamentary six morning good lass say m tell hear mr bounderby marry read paper look grand-oh look fine old woman dwelt strange enthusiasm want see wife never see now ll believe n't come house noon to-day give too easily wait little last bit more pass close good lass two three time face friendly speak speak say old woman stephen can make rest now deal short can dare say again stephen conquer instinctive propensity dislike old woman manner honest simple manner possibly could gentleness natural know rachael pursue subject interested old age missus say ha see lady young hansom wi fine dark thinkin eye still way rachael ha never see young handsome cry old woman quite delighted bonny rose happy wife aye missus suppose say stephen doubtful glance rachael suppose must s master s wife return old woman stephen nod assent master say glance again rachael master onny more s aw enden twixt leave work stephen ask rachael anxiously quickly rachael reply ha lef'n work work ha lef'n cooms t th same work part t weel so-better thinkin yo coom wi would ha brought'n trouble trouble stay theer haply t kindness monny haply t kindness myseln anyways mun mun turn face fro coketown fur th time seek fort'n dear beginnin fresh will stephen donno t'night say lift hat smooth thin hair flat hand m goin t'night rachael t'morrow ta n't easy overmuch t know wheer t turn good heart will coom herein too sense even think unselfishly aid much closed mr bounderby s door reflect least oblige good would save chance bring question withdraw would cost hard pang leave could think similar place condemnation would pursue perhaps relief force endurance last four day even unknown difficulty distress say truth m more leetsome rachael t could'n ha believe part make burden heavy answer comforting smile three walk age especially strive self-reliant cheerful find much consideration poor old woman decent content make light infirmity increase former interview stephen take interest too sprightly allow walking slow pace account very grateful talk very willing talk extent come part town more brisk vivacious come poor place missus say stephen tak coop tea rachael will coom arterwards ll see thee safe t thy traveller lodgin t may long rachael ere ha th chance thy coompany agen comply three house lodge turn narrow street stephen glance window dread always haunt desolate home open leave evil spirit life flit again month hear more evidence last return now scanty moveables room grayer hair head light candle set little tea-board get hot water bring small portion tea sugar loaf butter shop bread new crusty butter fresh sugar lump course-in fulfilment standard testimony coketown magnate people live prince sir rachael make tea large party necessitate borrowing cup visitor enjoy mightily first glimpse sociality host many day too world wide heath enjoy meal-again corroboration magnate exemplify utter want calculation part people sir ha never thowt missus say stephen askin thy name old lady announce mrs pegler widder think say stephen oh many long year mrs pegler s husband good record already dead mrs pegler s calculation stephen bear twere bad job too lose good say stephen onny child mrs pegler s cup rattle saucer hold denote nervousness part say now now dead stephen rachael softly hint m sooary ha spok'n t say stephen ought t hadn mind might touch sore place i-i blame myseln excuse old lady s cup rattle more more son say curiously distressed usual appearance sorrow wonderfully speak please is put cup move hand would add action dead say aloud lose stephen get good give old lady pain landlady come stumble narrow stair call door whisper ear mrs pegler mean deaf catch word uttered bounderby cry suppressed voice start table oh hide n't let see world n't let come ve get pray pray tremble excessively agitated get rachael rachael try reassure seem know hearken missus hearken say stephen astonished tis n't mr bounderby t wife yo'r fearfo yo hey-go-mad hour sin sure s lady gentleman ask still tremble certain sure pray n't speak take notice say old woman let quite corner stephen nod look rachael explanation quite unable give take candle downstairs few moment return light louisa room follow whelp rachael rise stand apart shawl bonnet hand stephen profoundly astonish visit put candle table too stand double hand table wait address first time life louisa come dwelling coketown hands first time life face face individuality connection know existence hundred thousand know result work give number would produce give space time know crowd pass nest ant beetle know reading infinitely more way toil insect toiling man woman work much pay much end infallibly settle law supply demand blunder law flounder difficulty little pinch wheat dear over-ate wheat cheap increase such rate percentage yield such percentage crime such percentage pauperism wholesale vast fortune make occasionally rise sea harm waste chiefly fall again know coketown hands scarcely think more separate unit separate sea component drop stand moment look room few chair few book common print bed glance two woman stephen come speak consequence pass just now serviceable will let wife rachael raise eye sufficiently answer drop again remember say louisa redden mistake recollect now hear domestic misfortune speak attend particular time meaning ask question would give pain here ask question may happen result give credit please ignorance speak ought stephen little instinctively address now instinctively address rachael manner short abrupt falter timid tell pass husband would first resource think hear end young lady say rachael did understand reject employer would probably reject think say much chance very small young lady-next nothing-for man get bad name shall understand mean bad name name troublesome prejudice own class prejudice sacrifice alike two deeply separate town place honest workman rachael shake head silence fall suspicion say louisa fellow-weavers because-he make promise think must make promise might ask make rachael burst tear n't seek poor lad pray avoid trouble own good little thinking d come know d die hundred death ere d break word know stephen remain quietly attentive usual thoughtful attitude hand chin now speak voice less steady usual myseln can know honour love respect bear rachael wi cause pass promess towd true th angel life twere solemn promess t fro louisa turn head bend deference new look rachael feature soften will ask voice soften too weel ma'am say stephen make good smile ha finish mun quit part try fortnet misfortnet man can try s nowt wi'out tryin'-cept lay die will travel afoot kind ledy afoot louisa colour purse appear hand rustling bank-note audible unfold lay table rachael will tell him-for know offence-that freely help way will entreat take canna young lady answer turn head bless think poor lad wi such tenderness t know heart right accord louisa look part incredulous part frighten part overcome quick sympathy man much self-command plain steady late interview lose composure moment now stand hand face stretch hers would touch check remain still e'en rachael say stephen stand again face uncover could mak sitch kind offerin onny word kinder t show m man wi'out reason gratitude ll tak two pound ll borrow t t pay t twill sweet work ha put power t acknowledge more lastin thankfulness present action fain take note again substitute much small sum name courtly handsome picturesque respect manner accept express thanks more word grace lord chesterfield could teach son century tom sit bed swinge leg suck walking-stick sufficient unconcern visit attain stage see sister ready depart get hurriedly put word just wait moment loo speak moment come head ll step stair blackpool ll mention never mind light man tom remarkably impatient move cupboard get n't want light stephen follow tom close room door hold lock hand say whisper think can good turn n't ask may come s harm try breath fall flame fire stephen s ear hot light porter bank say tom bring message to-night call light porter belong bank too stephen think hurry speak confusedly say tom now look here t day s monday reply stephen consider sir friday saturday nigh bout friday saturday say tom now look here sure can good turn want you-that s sister know room-but may able able s harm tell ll know light porter again sure say stephen very return tom leave work night just hang bank hour will n't take mean see hang sha n't put speak find can service want case ll note message else now look here sure understand worm finger darkness button-hole stephen s coat screw corner garment tight extraordinary manner understand sir say stephen now look here repeat tom sure n't make mistake n't forget shall tell sister home view ll approve know now look here re right understand very come loo push door open call return room wait light narrow stair bottom begin descend street could take arm mrs pegler remain corner brother sister stephen come candle hand state inexpressible admiration mrs bounderby unaccountable old woman wept such pretty dear mrs pegler flurried object admiration return chance anybody else come cheerfulness end night late too people rise early work hard party break stephen rachael escort mysterious acquaintance door traveller coffee house part walk corner street rachael live draw silence crept come dark corner unfrequent meeting always end stop still silent afraid speak shall strive t see thee agen rachael afore wilt stephen know t good make mind open wi thou'rt awlus right t bolder good ha thinkin rachael t day two remains twere good thee dear t see wi t might bring thee trouble fur good tis stephen mind know'st old agreement t say tis good onnyways thou'lt write tell happen stephen can say now heaven wi thee heaven bless thee heaven thank thee reward thee may bless thee stephen too thy wandering send thee peace rest last towd thee dear say stephen blackpool-'that night-that would never see think onnything anger much good should'st thou'rt now mak'st see wi good eye bless thee good night good-bye hurried parting common street sacred remembrance two common people utilitarian economist skeleton schoolmaster commissioner fact genteel used-up infidel gabblers many little dog's-eared creed poor will always cultivate time utmost grace fancy affection adorn life much need ornament day triumph romance utterly drive soul bare existence stand face face reality will take wolfish turn make end stephen work day uncheered word shun coming going end second day see land end third loom stand empty overstay hour street bank two first evening happen good bad might remiss part engagement resolve wait full two hour third last night lady keep mr bounderby s house sit first-floor window see light porter sometimes talk sometimes look blind bank sometimes come door standing step breath air first come stephen think might look pass light porter cast winking eye slightly say two hour long stretch lounge long day s labour stephen sit step door lean wall archway stroll listen church clock stop watch child play street purpose natural mere loiterer always look feel remarkable first hour stephen even begin uncomfortable sensation time disreputable character come lamplighter two lengthening line light long perspective street blend lose distance mrs sparsit close first-floor window draw blind up-stairs presently light up-stairs pass first fanlight door two staircase window way corner second-floor blind disturb mrs sparsit s eye also corner light porter s eye side still communication make stephen much relieved two hour last accomplished quick pace recompense much loitering take leave landlady lie temporary bed floor bundle make to-morrow arrange departure mean clear town very early hands street barely daybreak parting look room mournfully wonder see again town entirely deserted inhabitant abandon hold communication look wan hour even come sun make pale waste sky sad sea place rachael live way red brick street great silent factory tremble railway danger-lights wane strengthening day railway s crazy neighbourhood pull build scattered red brick villa besmoked evergreen sprinkle dirty powder untidy snuff-takers coal-dust path many variety ugliness stephen get top hill look day shine radiantly town bell morning work domestic fire light high chimney sky puff poisonous volume would long hide hour many window golden show coketown people sun eternally eclipse medium smoked glass strange turn chimney bird strange road-dust foot coal-grit strange live time life begin boy summer morning musing mind bundle arm stephen take attentive face high road tree arch whisper leave true love heart chapter vii gunpowder mr james harthouse going adopt party soon begin score aid little more coaching political sage little more genteel listlessness general society tolerable management assumed honesty dishonesty most effective most patronize polite deadly sin speedily come consider much promise trouble earnestness grand point favour enable take hard fact fellow good grace bear tribe throw tribe overboard conscious hypocrite none believe dear mrs bounderby believe difference professor virtue benevolence philanthropy-never mind name-is know meaningless say know equally will never say shock warn reiteration father s principle early training need startle great difference two school chain material reality inspire faith else soul james harthouse destroy thomas gradgrind nurture state innocence even bad pass mind-implanted eminently practical father begin form it-a struggle disposition believe wide noble humanity hear constantly strove doubt resentment doubt aspiration lay waste youth resentment wrong indeed whisper truth nature long accustom self-suppression thus tear divide harthouse philosophy come relief justification hollow worthless miss sacrifice matter say father propose husband matter say still scornful self-reliance ask matter-and step step onward downward end gradually believe remain motionless mr harthouse whither tended consider care particular design plan energetic wickedness ruffle lassitude much amused interested present become fine gentleman perhaps even more would consistent reputation confess soon arrival languidly write brother honourable jocular member bounderbys great fun female bounderby gorgon expect young remarkably pretty write more devote leisure chiefly house very often house flittings visiting coketown district much encourage mr bounderby quite mr bounderby s gusty way boast world n't care highly connected people wife tom gradgrind s daughter welcome company mr james harthouse begin think would new sensation face change beautifully whelp would change quick enough observe good memory forget word brother s revelation interweave see sister begin understand sure good profounder part character scope perception nature sea depth answer depth soon begin read rest student s eye mr bounderby take possession house ground fifteen mile town accessible mile two railway stride many arch wild country undermine deserted coal-shafts spot night fire black shape stationary engine pit mouth country gradually soften neighbourhood mr bounderby s retreat mellow rustic landscape golden heath snowy hawthorn spring year tremulous leaf shadow summer time bank foreclose mortgage effect property thus pleasantly situate coketown magnate determination make short cut usual enormous fortune overspeculated two hundred thousand pound accident sometimes happen good regulated family coketown bankrupt connexion improvident class afford mr bounderby supreme satisfaction instal snug little estate demonstrative humility grow cabbage flower-garden delight live barrack-fashion elegant furniture bully very picture origin sir would say visitor tell nickits late owner gave seven hundred pound seabeach now plain whole course life take seven look hundred pound look will much shall george n't forget josiah bounderby coketown year year picture possession could get possession mean steal em engraving man shave boot black bottle overjoy use cleaning boot sell empty farthing a-piece glad get would address mr harthouse same style harthouse couple horse here bring dozen more ll find room em s stabling place dozen horse nickits belie keep full number dozen em sir man boy westminster school went westminster school king s scholar principally live garbage sleep market basket want keep dozen horses-which n't s enough me-i could n't bear see em stall here think own lodging use could n't look em sir order em thing come see place know sort place aware s complete place size kingdom elsewhere-i n't care where-and here get middle maggot nut josiah bounderby nickits man come office tell yesterday nickits use act latin westminster school play chief-justice nobility country applaud black face drivel minute-drivelling sir fifth floor narrow dark street antwerp leafy shadow retirement long sultry summer day mr harthouse begin prove face set wonder first see try would change mrs bounderby esteem most fortunate accident find alone here time particular wish speak wonderful accident find time day always alone place favourite resort opening dark wood felled tree lie would sit watch fall leaf last year watch fall ash home sit glance face brother young friend tom colour brighten turn look interest never life think saw remarkable captivate lighting feature face betray thoughts-perhaps betray might accord instruction pardon expression sisterly interest beautiful-tom proud it-i know inexcusable compelled admire being impulsive say composedly mrs bounderby know make pretence know sordid piece human nature ready sell time reasonable sum altogether incapable arcadian proceeding wait return further reference brother rigid deserve worthless dog will find false-not false surprise start subject brother interest interest mr harthouse ask incredulously gratefully ask first come here say must say now-even hazard appear make pretence justly awaken incredulity-yes make slight movement try speak could find voice length say mr harthouse give credit interested brother thank claim deserve know little claim will length much fond whole life mrs bounderby express such charming self-forgetfulness account-pardon again-i run wide subject interested own sake make slight action possible would rise hurry turn course say instant remain mrs bounderby resume light manner show effort assume even more expressive manner dismiss irrevocable offence young fellow brother s year heedless inconsiderate expensive-a little dissipated common phrase allow frank think game think make bet mr harthouse wait whole answer add know course lose everybody lose bet may hint probability sometimes supply money purpose sit look question raise eye searchingly little resentfully acquit impertinent curiosity dear mrs bounderby think tom may gradually fall trouble wish stretch help hand depth wicked experience.-shall say again sake necessary seem try answer come candidly confess occur say james harthouse again glide same appearance effort more airy manner will confide doubt many advantage whether-forgive plainness-whether great amount confidence likely establish most worthy father say louisa flush own great remembrance wise think likely and-i may trust perfect understanding meaning sure-and highly esteem brother-in-law flush deep deep burn red reply fainter voice think likely mrs bounderby say harthouse short silence may good confidence tom borrow considerable sum will understand mr harthouse return indecision more less uncertain trouble conversation main preserve self-contained manner will understand tell press know way complaint regret would never complain least regret spirit too think james harthouse marry find brother even time heavily debt heavily mean heavily enough oblige sell trinket sacrifice sell very willingly attach value quite worthless see face know fear conscience know speak husband s gift stop redden again know would know much dull man give brother various time money could spare short money confide faith interest profess will habit visit here want sum much hundred pound able give feel uneasy consequence involve keep secret now trust honour hold confidence because-you anticipate reason just now abruptly break ready man see seize opportunity here present own image slightly disguise brother mrs bounderby graceless person world worldly feel utmost interest assure tell can possibly hard brother understand share wise consideration regard error possible respect mr gradgrind mr bounderby think perceive fortunate training breed disadvantage society part play rush extreme opposite extreme long forced-with very good intention doubt-upon mr bounderby s fine bluff english independence most charming characteristic not-as agreed-invite confidence might venture remark least world deficient delicacy youth mistake character misconceive abilities misdirect would turn relief guidance express present own view sit look straight change light grass darkness wood see face application very distinctly uttered word allowance continue must make great fault find tom can forgive take heavily account louisa turn eye face ask fault perhaps return say enough perhaps would good whole allusion escape alarm mr harthouse pray let know relieve needless apprehension-and confidence regard brother prize sure possible thing establish us-i obey can forgive more sensible word look act life affection good friend devotion good friend unselfishness sacrifice return make observation very poor demand constant love gratitude ill-humour caprice careless fellow indifferent mrs bounderby vice brother incline consider venial offence wood float eye suffuse tear rise deep long conceal heart fill acute pain find relief word correct brother mrs bounderby must aspire good knowledge circumstance direction advice extricate them-rather valuable hope come scapegrace much large scale-will give influence gain shall certainly use end say enough more enough seem protest sort good fellow honour least intention make protestation effect openly announce sort tree add lift eye look watch closely now is brother doubt just come seem loiter direction may perhaps walk throw way very silent doleful late perhaps brotherly conscience touched-if such thing conscience honour hear much too often believe assist rise take arm advance meet whelp idly beat branch lounge stoop viciously rip moss tree stick startle come engage latter pastime colour change halloa stammer n't know here name tom say mr harthouse put hand shoulder turn three walk house carve tree name return tom oh mean girl s name suspicious appearance inscribe fair creature s bark tom picture mr harthouse tom gradgrind garden much mr harthouse fair creature slash fortune own disposal would take fancy might ugly rich fear lose d carve name often afraid mercenary tom mercenary repeat tom mercenary ask sister prove fail mine tom say louisa show sense discontent ill-nature know cap fit loo return brother sulkily can wear tom misanthropical to-day bored people now say mr harthouse n't believe mrs bounderby know much good shall disclose opinion privately express relent little event mr harthouse say tom soften admiration patron shake head sullenly too ca n't tell praise mercenary may praise contrary again good reason never mind now s very interesting sick subject walk house louisa quit visitor s arm stand look ascend step pass shadow door put hand brother s shoulder again invite confidential nod walk garden tom fine fellow want word stop disorder roses-it part mr bounderby s humility keep nickits s rose reduce scale-and tom sit terrace-parapet pluck bud pick piece powerful familiar stand foot parapet figure easily rest arm support knee just visible window perhaps see tom s matter oh mr harthouse say tom groan hard bother life good fellow return tom picture independence mr harthouse horrible mess idea state get into-what state sister might get would take bite rosebud now tear tooth hand tremble infirm old man s exceedingly observant look companion relapse light air tom inconsiderate expect too much sister money dog know mr harthouse know else get here s old bounderby always boast age live twopence month sort here s father draw call line tie baby neck heel here s mother never own complaint is fellow money am look sister crying scatter bud dozen mr harthouse take persuasively coat dear tom sister get get mr harthouse n't say get may want more likely get ought get could get s use pretend make secret matter now tell already know n't marry old bounderby own sake sake sake n't get want sake oblige say sharp enough could manage coax choose n't choose tell consequence sit company stone make agreeable get easily n't know may call call unnatural conduct piece ornamental water immediately parapet side mr james harthouse very strong inclination pitch mr thomas gradgrind junior injured man coketown threaten pitch property atlantic preserve easy attitude more solid stone balustrade accumulate rosebud now float little surface-island dear tom say harthouse let try banker god s sake reply tom suddenly n't talk banker very white look contrast rose very white mr harthouse thoroughly well-bred man accustom good society surprised-he could soon affected-but raise eyelid little more lift feeble touch wonder much precept school wonder doctrine gradgrind college present need tom three figure say mr harthouse return tom now actually cry tear good injury pitiful figure make s too late money use present use very much oblige re true friend true friend whelp whelp think mr harthouse lazily ass take offer great kindness say tom grasp hand great kindness mr harthouse return may more use good fellow will open bedevilment come thick may show good way can find thank say tom shake head dismally chew rosebud wish know sooner mr harthouse now see tom say mr harthouse conclusion toss rose two contribution island always drift wall want become part mainland man selfish exactly rest fellow-creatures desperately intent languor desperation quite tropical softening sister-which ought more loving agreeable sort brother-which ought will mr harthouse time present tom begin certainly will sister loo shall say having make bargain tom say harthouse clap shoulder again air leave liberty infer-as poor fool-that condition impose mere careless good nature lessen sense obligation will tear asunder dinner-time tom appear dinner mind seem heavy enough body alert appear mr bounderby come n't mean cross loo say give hand kiss know fond know fond smile louisa s face day else else much less whelp creature care think james harthouse reverse reflection first day s knowledge pretty face much less much less chapter viii explosion morning too bright morning sleep james harthouse rise early sit pleasant bay window dressing-room smoke rare tobacco wholesome influence young friend repose sunlight fragrance eastern pipe dreamy smoke vanish air rich soft summer odour reckon advantage idle winner might count gain bore time could give mind establish confidence husband exclude establish confidence absolutely turn indifference husband absence now time congeniality artfully plainly assure know heart last most delicate recess come tenderest sentiment associate feeling barrier live melt very odd very satisfactory even now earnest wickedness purpose publicly privately much good age live legion designedly bad indifferent purposeless drifting icebergs set current anywhere wreck ship devil goeth roaring lion goeth shape few savage hunter attract trim smooth varnish accord mode aweary vice aweary virtue use brimstone use bliss take serve red tape kindling red fire very devil james harthouse recline window indolently smoking reckon step take road happen travel end lead pretty plainly trouble calculation will will long ride take day-for public occasion distance afford tolerable opportunity gradgrind men-he dress early breakfast anxious see relapse previous evening resume leave look interest again get day much little own satisfaction expect fatiguing circumstance come ride six o'clock sweep half-mile lodge house ride foot pace smooth gravel nickits s mr bounderby burst shrubbery such violence make horse shy road harthouse cry mr bounderby hear heard say harthouse soothe horse inwardly favour mr bounderby good wish haven't hear hear brute hear else mr bounderby red hot plant centre path horse s head explode bombshell more effect bank s rob n't mean robbed last night sir rob extraordinary manner rob false key much mr bounderby desire make most really seem mortify oblige reply very much might much oh sum-if stick sum-of more hundred fifty pound say bounderby impatience s sum s fact s fact bank rob s important circumstance surprise n't see dear bounderby say james dismount give bridle servant see overcome can possibly desire spectacle afford mental view may allow hope congratulate you-which soul assure you-on sustain great loss thank'ee reply bounderby short ungracious manner tell might twenty thousand pound suppose might suppose might lord may suppose george say mr bounderby sundry menace nod shake head might twice twenty s know would would n't fellow disturb louisa come now mrs sparsit bitzer here s tom gradgrind s daughter know pretty might n't bluster bounderby dropped sir shoot tell never know such thing credit circumstance opinion still look faint pale james harthouse beg take arm move very slowly ask robbery commit tell say bounderby irritably give arm mrs sparsit n't mighty particular sum begin tell know lady is lady mrs sparsit already honour very young man bitzer see too same occasion mr harthouse incline head assent bitzer knuckle forehead very live bank know live bank perhaps very yesterday afternoon close business hour put usual iron room young fellow sleep never mind much little safe young tom s closet safe use petty purpose hundred fifty odd pound hundred fifty-four seven say bitzer come retorted bounderby stop wheel let s none interruption s enough rob re snore re too comfortable put right four seven n't snore age let tell n't victual enough snore n't four seven know bitzer knuckle forehead again sneak manner seem particularly impressed depress instance last give mr bounderby s moral abstinence hundred fifty odd pound resume mr bounderby sum money young tom lock safe very strong safe s matter now leave right time night young fellow snored-mrs sparsit ma'am say hear snore sir return mrs sparsit can say hear precisely snore must make statement winter evening fall asleep table hear prefer describe partially choke hear such occasion produce sound nature similar may sometimes hear dutch clock say mrs sparsit lofty sense give strict evidence would convey imputation moral character always consider bitzer young man most upright principle beg bear testimony say exasperated bounderby snore choking dutch-clocking other-being asleep-some fellow somehow previously conceal house remain see get young tom s safe force abstract content disturb make let main door double-locking again double-locked key mrs sparsit s pillow false key pick street bank twelve o'clock to-day alarm take place chap bitzer turn morning begin open prepare office business look tom s safe see door ajar find lock force money tom ask harthouse glance help police say bounderby stay bank wish fellow try rob time life would pocket invest eighteenpence job can tell em is anybody suspect suspected think somebody suspect egod say bounderby relinquish mrs sparsit s arm wipe heated head josiah bounderby coketown plunder nobody suspect thank might mr harthouse inquire suspect say bounderby stop face confront ll tell s mention everywhere s mention anywhere order scoundrels concerned s gang em may throw guard take confidence now wait bit mr bounderby wipe head again say here violently explode hand hope say harthouse lazily friend blackpot say pool pot sir return bounderby s man louisa faintly utter word incredulity surprise know say bounderby immediately catch sound know use know fine people world fellow get gift gab want right explain tell show dissatisfied hand ll show man s fit bad n't care popular fiction coketown pain take disseminate-and people really believe acquaint chap say bounderby can read em book mrs sparsit ma'am appeal warning give fellow first time set foot house express object visit know could knock religion floor established church mrs sparsit point high connexion level aristocracy did say say fellow ca n't hide truth kind fellow ll come good assuredly sir return mrs sparsit highly impressive manner give such admonition shock ma'am say bounderby shock feeling sir return mrs sparsit meek shake head certainly mean say feeling may weak such points-more foolish term preferred-than might always occupy present position mr bounderby stare burst pride mr harthouse much say proprietor female s worth attention think resume discourse can recall harthouse say see n't mince matter never mealy em know em very sir three day bolt went nobody know mother infancy-only difference bad subject mother possible say mr bounderby hat hand give beat crown little division sentence tambourine seen-night night-watching bank lurk there-after dark striking mrs sparsit-that could lurk good-to call bitzer s attention take notice him-and appear inquiry to-day-that also notice neighbour come climax mr bounderby oriental dancer put tambourine head suspicious say james harthouse certainly think sir say bounderby defiant nod think more em s old woman never hear thing mischief s sort defect find stable door horse steal s old woman turn now old woman seem fly town broomstick now watch place whole day fellow begin night see steal hold council him-i suppose make report duty damn such person room night shrink observation think louisa em even already know em say bounderby many nod hidden meaning say enough present ll goodness keep quiet mention may take time shall em s policy give em line enough s objection course will punish utmost rigour law notice-board observe reply james harthouse serve right fellow bank must take consequence consequence bank gently take louisa s parasol hand put walk shade sun shine present loo bounderby say husband here s mrs sparsit look mrs sparsit s nerve act business ll stay here day two make comfortable thank very much sir discreet lady observe pray let comfort consideration will soon appear mrs sparsit fail association domestic establishment excessively regardful nuisance show chamber dreadfully sensible comfort suggest inference would prefer pass night mangle laundry true powlers scadgerses accustom splendour duty remember mrs sparsit fond observe lofty grace particularly domestic present longer indeed say could altogether cancel remembrance mr sparsit powler relate scadgers family could even revoke fact make person common descent ordinary connexion would gladly think exist circumstance right same hermitical state mind lead renunciation make dish wine dinner fairly command mr bounderby take say indeed very good sir depart resolution make formal public announcement wait simple mutton likewise deeply apologetic want salt feel amiably bind bear mr bounderby full extent testimony borne nerve occasionally sit chair silently wept period tear large dimension crystal ear-ring might observe must insist public notice slide roman nose mrs sparsit s great point first last determination pity mr bounderby occasion look involuntarily move shake head would say poor yorick allow betrayed evidence emotion would force lambent brightness would fitfully cheerful would say still good spirit sir thankful find would appear hail blessed dispensation mr bounderby bear idiosyncrasy often apologize find excessively difficult conquer curious propensity call mrs bounderby miss gradgrind yield three four score time course evening repetition mistake cover mrs sparsit modest confusion indeed say seem natural say miss gradgrind persuade young lady happiness know child could really truly mrs bounderby find impossible further singularity remarkable case more think more impossible appear difference observe being such drawing-room dinner mr bounderby try case robbery examine witness make note evidence find suspect person guilty sentence extreme punishment law bitzer dismiss town instruction recommend tom come home mail-train candle bring mrs sparsit murmur n't low sir pray let see cheerful sir use mr bounderby consolation begin produce effect make bull-headed blundering way sentimental sigh large sea-animal can bear see sir say mrs sparsit try hand backgammon sir use honour live roof n't play backgammon ma'am say mr bounderby time sir say mrs sparsit soothingly aware remember miss gradgrind take interest game shall happy sir will condescend play window open garden fine night moonlight sultry fragrant louisa mr harthouse stroll garden voice could hear stillness say mrs sparsit place backgammon board constantly strain eye pierce shadow s matter ma'am say mr bounderby n't see fire oh dear sir return mrs sparsit think dew get dew ma'am say mr bounderby s sir return mrs sparsit fearful miss gradgrind s take cold never take cold say mr bounderby really sir say mrs sparsit affect cough throat time draw retire mr bounderby take glass water oh sir say mrs sparsit sherry warm lemon-peel nutmeg get habit take now ma'am say mr bounderby more s pity sir return mrs sparsit lose good old habit cheer sir miss gradgrind will permit will offer make often miss gradgrind readily permit mrs sparsit please considerate lady make beverage hand mr bounderby will good sir will warm heart sort thing want ought take sir mr bounderby say health ma'am answer great feeling thank sir same happiness also finally wish good night great pathos mr bounderby bed maudlin persuasion cross tender could life mention long louisa undress lain watch wait brother s come home could hardly know hour past midnight country silence calm trouble thought time lag wearily last darkness stillness seem hour thicken hear bell gate feel would glad ring daylight cease circle last sound spread fainter wide air dead again wait quarter hour judge arise put loose robe room dark staircase brother s room door shut softly open speak approach bed noiseless step kneel pass arm neck draw face hers know feign asleep say start just awakened ask matter tom tell love life conceal tell n't know mean loo dream dear brother lay head pillow hair flow would hide is tell can tell will can tell will change tom tell truth n't know mean loo lie here alone dear melancholy night must lie somewhere night even live shall leave here barefoot unclothed undistinguishable darkness must lie night decay dust name time tom tell truth now want know may certain energy love take bosom child will reproach may certain will compassionate true may certain will save cost tom tell whisper very softly say shall understand turn ear lip remain doggedly silent word tom can say can say n't know mean loo brave kind girl worthy begin think good brother more say bed bed tired whisper presently more usual way quite tired hurried disturbed to-day fresh discoveries make hear from-him tom say make visit people see three did n't particularly ask keep quiet ask know happen could very quick retort ought say happen say sister stand bed-she gradually withdraw rise make visit say must say good heavens loo return brother habit ask advice say keep shall keep my_self disclose s end too dark see s face seem very attentive consider speaking tom believe man give money really implicate crime n't know n't see n't seem honest man person may seem dishonest pause hesitate stop short resume tom make mind come perhaps altogether favour take door tell quietly think might consider very get such windfall get sister hope would make good use remember take say man may very good fellow know hope was offend say take pretty civil enough loo sit bed kiss good night dear good night more tell would n't tell lie would n't to-night tom night life many much happy hope will thank dear loo tired sure wonder n't say get sleep bed bed kiss again turn draw coverlet head lie still time come adjure stand time bedside slowly move stop door look open ask call lie still softly close door return room wretched boy look cautiously find creep bed fasten door throw pillow again tear hair morosely cry grudgingly love hatefully impenitently spurn less hatefully unprofitably spurn good world chapter ix hear last mrs sparsit lie recover tone nerve mr bounderby s retreat keep such sharp look-out night day coriolanian eyebrow eye couple lighthouse iron-bound coast might warn prudent mariner bold rock roman nose dark craggy region neighbourhood placidity manner hard believe retire night could form severely wide awake classical eye hers impossible seem rigid nose could yield relaxing influence manner sit smooth uncomfortable say gritty mitten construct cool fabric meat-safe amble unknown place destination foot cotton stirrup perfectly serene most observer would constrain suppose dove embody freak nature earthly tabernacle bird hook-beaked order most wonderful woman prowl house get story story mystery solution lady decorous highly connect suspect drop banister slide extraordinary facility locomotion suggest wild idea noticeable circumstance mrs sparsit never hurry would shoot consummate velocity roof hall would full possession breath dignity moment arrival see human vision great pace take very kindly mr harthouse pleasant conversation soon arrival make stately curtsey garden morning breakfast appear yesterday sir say mrs sparsit honour receive bank good wish make acquaint mr bounderby s address occasion sure forget course ages say mr harthouse incline head mrs sparsit most indolent possible air live singular world sir say mrs sparsit honour coincidence proud make remark similar effect epigrammatically express singular world would say sir pursue mrs sparsit acknowledge compliment drooping dark eyebrow altogether mild expression voice dulcet tone regard intimacy form time individual quite ignorant recall sir occasion say actually apprehensive miss gradgrind memory more honour insignificance deserve avail obliging hint correct timidity unnecessary add perfectly accurate mrs sparsit s talent for-in fact require accuracy-with combination strength mind-and family-is too habitually develop admit question fall asleep compliment take long get mind wander much course execution find miss gradgrind-i really can call mrs bounderby s very absurd me-as youthful describe ask mrs sparsit sweetly draw portrait perfectly say mr harthouse presented dead image very engaging sir say mrs sparsit cause mitten slowly revolve highly use consider say mrs sparsit miss gradgrind want animation confess appear considerably strikingly improve respect ay indeed here is mr bounderby cried mrs sparsit nod head great many time talk think else find morning sir pray let see cheerful sir now persistent assuagement misery lightening load time begin effect make mr bounderby soft usual mrs sparsit hard usual most people wife downward mrs sparsit say forced lightness heart want breakfast sir dare say miss gradgrind will soon here preside table mr bounderby reply wait take care wife ma'am believe know pretty wait doomsday ll trouble take charge teapot mrs sparsit comply assume old position table again make excellent woman vastly sentimental humble louisa appear rise protest never could think sit place exist circumstance often honour make mr bounderby s breakfast mrs gradgrind-she beg pardon mean say miss bounderby-she hope excuse really could get right trust become familiar by-had assume present position observe miss gradgrind happen little late mr bounderby s time very precious know old essential breakfast moment take liberty comply request long will law stop ma'am say mr bounderby stop mrs bounderby will very glad relieved trouble believe n't say sir return mrs sparsit severity very unkind mrs bounderby unkind sir may set mind rest ma'am.-you can take very quietly ca n't loo say mr bounderby bluster way wife course moment importance importance mrs sparsit ma'am say mr bounderby swell sense slight attach too much importance thing ma'am george ll corrupt notion here old-fashioned ma'am tom gradgrind s child s time matter ask louisa coldly surprise give offence offence repeat bounderby suppose offence give n't name request correct straightforward man believe n't beat side-winds suppose occasion think too diffident too delicate louisa answer composedly never make objection child woman n't understand would return mr bounderby n't loo bounderby know thoroughly josiah bounderby coketown would look strike table make teacup ring proud colour face new change mr harthouse think incomprehensible morning say louisa pray take further trouble explain curious know meaning matter more say theme mr harthouse soon idly gay indifferent subject day sparsit action mr bounderby throw louisa james harthouse more strengthen dangerous alienation husband confidence fall degree fine could retrace try try lie hide own closed heart mrs sparsit much affect particular occasion assist mr bounderby hat breakfast alone hall imprint chaste kiss hand murmur benefactor retire overwhelm grief indubitable fact cognizance history five minute leave house self-same hat same descendant scadgerses connexion matrimony powlers shake right-hand mitten portrait make contemptuous grimace work art say serve right noodle glad mr bounderby long bitzer appear bitzer come train shriek rattle long line arch bestride wild country past present coal-pit express stone lodge hasty note inform louisa mrs gradgrind lie very ill never daughter s knowledge decline last few day continue sink night now nearly dead limited capacity state imply ghost intention get allow accompany light porter fit colourless servitor death s door mrs gradgrind knock louisa rumble coketown coal-pits past present whirl smoky jaw dismiss messenger own device ride old home seldom marriage father usually sift sift parliamentary cinder-heap london observe turn many precious article rubbish still hard national dust-yard mother take disturbance visit recline sofa young people louisa feel unfit sissy never soften again night stroller s child raise eye look mr bounderby s intended wife inducement rarely approach old home now good influence old home descend dream childhood-its airy fable graceful beautiful humane impossible adornment world good believe good remember outgrow least rise stature great charity heart suffer little child come midst keep pure hand garden stony way world wherein good child adam oftener sun simple trustful worldly-wise-what remembrance journey little know enchant road million innocent creature hope imagine first come reason tender light fancy see beneficent god defer god great grim idol cruel cold victim bind hand foot big dumb shape set sightless stare never move many calculated ton leverage-what remembrance home childhood remembrance dry spring fountain young heart gush golden water flow fertilization land grape gather thorn fig thistle heavy hardened kind sorrow house mother s room time leave home sissy live rest family equal term sissy mother s side jane sister now ten twelve year old room great trouble could make know mrs gradgrind eldest child recline prop mere habit couch nearly old usual attitude helpless could keep positively refuse take bed ground would never hear last feeble voice sound bundle shawl sound voice address seem take such long time get ear might lie bottom poor lady truth much tell mrs bounderby reply cross-purpose never call name marry louisa pending choice objectionable name call j could present depart regulation provide permanent substitute louisa sit minute speak often arrive clear understanding seem come dear say mrs gradgrind hope satisfactorily father s set heart ought know want hear mother want hear dear s new sure anybody want hear louisa very faint giddy are pain dear mother think s pain somewhere room say mrs gradgrind could n't positively say get strange speech lie silent time louisa hold hand could feel pulse kiss could see slight thin thread life flutter motion very seldom see sister say mrs gradgrind grow wish would look sissy bring here bring stand hand sister s louisa observe arm sissy s neck feel difference approach see likeness louisa mother think always say mrs gradgrind cry unexpected quickness remind i-i want speak dear sissy good girl leave alone minute louisa relinquish hand think sister s good bright face hers see rise feeling resentment even place time gentleness face room sweet face trust eye make pale watching sympathy make rich dark hair left alone mother louisa see lie awful lull face float great water resistance content carry stream put shadow hand lip again recall speak mother sure dear know father always now must write mother n't trouble must remember dear say subject never hear last consequently long leave say can hear mother dint bend ear same time attentively watch lip move could link such faint broken sound chain connexion learn great deal louisa brother ology kind morning night ology leave description worn rag house can say hope shall never hear name can hear mother strength keep float something-not ology all-that father miss forget louisa n't know often sit sissy think shall never get name now father may make restless want write find god s sake give pen give pen even power restlessness poor head could just turn side side fancy request comply pen could hold hand matter little figure wonderful no-meaning begin trace wrapper hand soon stop midst light always feeble dim weak transparency even mrs gradgrind emerge shadow man walketh disquieteth vain take dread solemnity sage patriarch chapter x mrs sparsit s staircase mr sparsit s nerve slow recover tone worthy woman make stay week duration mr bounderby s retreat anchorite turn mind base become consciousness altered station resign noble fortitude lodging may say clover feed fat land whole term recess guardianship bank mrs sparsit pattern consistency continue take such pity mr bounderby face rarely take man call portrait noodle face great acrimony contempt mr bounderby get explosive composition mrs sparsit highly superior woman perceive general cross desert settle louisa would object frequent visitor comport greatness object choose resolve lose sight mrs sparsit easily nerve string pitch again consume sweetbread solitude say dinner-table day departure tell ma'am shall come here saturday fine weather last stay monday mrs sparsit return effect mahomedan persuasion hear obey now mrs sparsit poetical woman take idea nature allegorical fancy head much watching louisa much consequent observation impenetrable demeanour keenly whet sharpen mrs sparsit s edge must give lift way inspiration erect mind mighty staircase dark pit shame ruin bottom stair day day hour hour see louisa come become business mrs sparsit s life look staircase watch louisa come sometimes slowly sometimes quickly sometimes several step bout sometimes stop never turn turn might death mrs sparsit spleen grief descend steadily day day mr bounderby issue weekly invitation record mrs sparsit good spirit incline conversational pray sir say may venture ask question appertain subject show reserve-which indeed hardy know reason do-have receive intelligence respect robbery ma'am circumstance n't expect rome n't build day ma'am very true sir say mrs sparsit shake head week ma'am indeed sir return mrs sparsit gentle melancholy similar manner ma'am say bounderby can wait know romulus remus could wait josiah bounderby can wait good youth she-wolf nurse she-wolf grandmother n't give milk ma'am give bruise regular alderney mrs sparsit sigh shudder ma'am continue bounderby hear more s hand young tom stick business present-something new n't schooling had-is help injunction keep quiet let seem blow rose n't give sign re hundred em will combine get fellow bolt reach good keep quiet thief will grow confidence little little shall em very sagacious indeed sir say mrs sparsit very interesting old woman mention sir old woman mention ma'am say bounderby cut matter short boast is lay hold may take oath will satisfaction villainous old mind mean time ma'am opinion ask opinion less talk good same evening mrs sparsit chamber window rest packing operation look great staircase saw louisa still descend sit mr harthouse alcove garden talk very low stand lean whisper face touch hair quite say mrs sparsit strain hawk s eye utmost mrs sparsit too distant hear word discourse even know speak softly expression figure say recollect man mr harthouse oh perfectly face manner say perfectly infinitely dreary person appear lengthy prosy extreme know hold forth humble-virtue school eloquence assure think time good fellow over-do very difficult think ill man dear louisa-as tom say never say know good fellow certainly such person can return more first manner lately see know man woman dear louisa consent receive submissive representation devoted friend know several variety excellent fellow-creatures-for excellent quite ready believe spite such little foible always help can get hold fellow talk fellow talk profess morality sort humbug profess morality house common house correction general profession morality people really exception make people quite revive see hear case here fluffy class pull extremely short esteemed friend mr bounderby-who know possessed delicacy would soften tight hand member fluffy class injure exasperate leave house grumbling meet somebody propose share bank business put pocket relieve mind extremely really would uncommon common fellow avail such opportunity may originate altogether cleverness feel must bad return louisa sit thoughtful awhile ready agree lighten heart say say reasonable bad talk friend tom more once-of course remain term perfect confidence tom-and quite opinion quite will walk stroll lane begin indistinct twilight-she lean arm-and little think mrs sparsit s staircase night day mrs sparsit keep standing louisa arrive bottom disappear gulf might fall would building mrs sparsit s eye louisa always always glide mrs sparsit see james harthouse come hear here see change face study too remark nicety cloud clear keep black eye wide open touch pity touch compunction absorb interest interest see draw hand stay bottom new giant s staircase deference mr bounderby contradistinguish portrait mrs sparsit small intention interrupt descent eager see accomplished patient wait last fall ripeness fulness harvest hope hush expectancy keep wary gaze stair seldom much darkly shake right mitten fist figure come chapter xi lower lower figure descend great stair steadily steadily always verge weight deep water black gulf bottom mr gradgrind apprise wife s decease make expedition london bury business-like manner return promptitude national cinder-heap resume sift odds end want throwing dust eye people want odds ends-in fact resume parliamentary duty meantime mrs sparsit keep unwinking watch ward separate staircase week length iron road divide coketown country house maintain cat-like observation louisa husband brother james harthouse letter packet animate inanimate time stair foot last step lady say mrs sparsit apostrophize descending figure aid threatening mitten art shall never blind art nature original stock louisa s character graft circumstance curious reserve baffle stimulate sagacious mrs sparsit time mr james harthouse sure time could read face study long lonely girl great mystery woman world ring satellite help time happen mr bounderby call home business require presence elsewhere three four day friday intimate mrs sparsit bank add ll to-morrow ma'am same ll just will make difference pray sir return mrs sparsit reproachfully let beg say absence will make vast difference sir think very know ma'am must get absence can say mr bounderby displeased mr bounderby retort mrs sparsit will law sir might inclination dispute kind command feel sure will quite agreeable miss gradgrind receive own munificent hospitality shall say more sir will invitation invite house ma'am say bounderby open eye hope want invitation indeed sir return mrs sparsit hope say more sir would sir could see gay again mean ma'am blustered bounderby sir rejoin mrs sparsit wont elasticity sadly miss buoyant sir mr bounderby influence difficult adjuration compassionate eye could scratch head feeble ridiculous manner assert distance hear bully small fry business morning bitzer say mrs sparsit afternoon patron journey bank close present compliment young mr thomas ask would step partake lamb chop walnut ketchup glass india ale young mr thomas usually ready way return gracious answer follow heel mr thomas say mrs sparsit plain viand table think might tempt thank'ee mrs sparsit say whelp gloomily fall mr harthouse mr tom ask mrs sparsit oh s right say tom may present mrs sparsit ask light conversational manner mentally devote whelp fury uncommunicative shoot yorkshire say tom sent loo basket big church yesterday kind gentleman now say mrs sparsit sweetly might wager good shot crack say tom long down-looking young fellow characteristic increase late never raise eye face three second mrs sparsit consequently ample mean watch look inclined mr harthouse great favourite mine say mrs sparsit indeed most people may expect see again shortly mr tom expect see to-morrow return whelp good news cried mrs sparsit blandly get appointment meet evening station here say tom dine believe come country house week somewhere else least say n't wonder stop here sunday stray way remind say mrs sparsit would remember message sister mr tom charge ll try return reluctant whelp n't long un merely respectful compliment say mrs sparsit fear may trouble society week still little nervous perhaps poor self oh s observe tom would n't much matter even forget loo s likely think see pay entertainment agreeable compliment relapse hangdog silence more india ale leave say mrs sparsit must day saturday mrs sparsit sit window day long look customer come watch postman keep eye general traffic street revolve many thing mind keep attention staircase evening come put bonnet shawl quietly reason hover furtive way station passenger would arrive yorkshire prefer peep pillar corner lady waiting-room window appear precinct openly tom attendance loiter expected train come bring mr harthouse tom wait crowd disperse bustle refer post list train take counsel porter stroll idly stop street look lift hat put again yawning stretch exhibit symptom mortal weariness expect still wait train come hour forty minute hence device keep way say mrs sparsit start dull office window whence watch last harthouse sister now conception inspired moment shoot utmost swiftness work station country house opposite end town time short road easy quick pounce disengaged coach quick dart produce money seize ticket dive train borne arch span land coal-pit past present catch cloud whirl journey immovable air never leave plain dark eye mind electric wire rule colossal strip music-paper evening sky plain dark eye body mrs sparsit see staircase figure come very bottom now brink abyss overcast september evening just nightfall see droop eyelid mrs sparsit glide carriage pass wooden step little station stony road cross green lane become hide summer-growth leaf branch two late bird sleepily chirp nest bat heavily cross recrossing reek own tread thick dust feel velvet mrs sparsit hear see very softly close gate house keep shrubbery peep leaf low window most open usually such warm weather light silent try garden good effect think wood stole heedless long grass brier worm snail slug creep thing dark eye hook nose warily advance mrs sparsit softly crush way thick undergrowth intent object probably would less wood wood adder hark small bird might tumble nest fascinate glittering mrs sparsit s eye gloom stop listen low voice close hand voice hers appointment was device keep brother felled tree bend low dewy grass mrs sparsit advance closer draw stand tree robinson crusoe ambuscade savage spring great could touch secretly show house come horseback must pass neighbouring field horse tie meadow side fence few pace dear love say could know alone possible could stay may hang head make more attractive n't know see hold think mrs sparsit little think dearest love eye hang head certain urge command turn face raise remarkable sit still amiable woman ambuscade see sit period life hand rest hand statue even manner speaking hurry dear child say harthouse mrs sparsit see delight arm embrace will bear society little here louisa here little time make much come altogether devoted distract never slave devoted ill-used mistress look sunny welcome warm life receive frozen manner heart-rending am say again must leave here must meet dear louisa shall meet start listener start guiltily too think listener tree rain begin fall fast heavy drop shall ride house few minute hence innocently suppose master home will charm receive cruel command implicitly obeyed most unfortunate fellow world believe insensible woman fall prostrate last foot most beautiful most engaging most imperious dear louisa can let hard abuse power mrs sparsit see detain encircle arm hear mrs sparsit s greedy hearing tell love stake ardently desire play life object lately pursue turn worthless such success grasp fling dirt compare pursuit keep renunciation take flight share secrecy command fate fate alike true man see cast inspire first meeting admiration interest think incapable receive confidence devote adore more hurry hers whirl own gratified malice dread discover rapidly increase noise heavy rain leaf thunderstorm roll up-mrs sparsit receive mind set such unavoidable halo confusion indistinctness length climb fence lead horse sure meet say night remain darkness track must right oh dearest love think mrs sparsit little think attend mrs sparsit see wood see enter house rain now sheet water mrs sparsit s white stocking many colour green predominating prickly thing shoe caterpillar sling hammock own making various part dress rill run bonnet roman nose such condition mrs sparsit stand hide density shrubbery consider lo louisa come house hastily cloaked muffled steal elope fall lowermost stair swallow gulf indifferent rain move quick determined step strike side-path parallel ride mrs sparsit follow shadow tree short distance easy keep figure view quickly umbrageous darkness stop close side-gate noise mrs sparsit stop mrs sparsit way mrs sparsit come emerge green lane cross stony road ascend wooden step railroad train coketown would come presently mrs sparsit know understand coketown first place destination mrs sparsit s limp stream state extensive precaution necessary change usual appearance stop lee station wall tumble shawl new shape put bonnet disguise fear recognize follow railroad step pay money small office louisa sit wait corner mrs sparsit sit wait corner listen thunder loud rain wash roof patter parapet arch two three lamp rain blow see lightning advantage quiver zigzag iron track seizure station fit trembling gradually deepen complaint heart announce train fire steam smoke red light hiss crash bell shriek louisa put carriage mrs sparsit put little station desert speck thunderstorm tooth chatter head wet cold mrs sparsit exult hugely figure plunge precipice feel attend body could active get funeral triumph less exult will coketown long think mrs sparsit horse never good will wait will patience shall see tremendous rain occasion infinite confusion train stop destination gutter pipe burst drain overflow street water first instant alight mrs sparsit turn distracted eye wait coach great request will get consider will can follow risk run must see number hear order give coachman mrs sparsit wrong calculation louisa get coach already black eye keep railroad-carriage travel settle moment too late door open several minute mrs sparsit pass repassed see look find empty wet foot squelch squash shoe move rash rain classical visage bonnet over-ripe fig clothes spoil damp impression button string hook-and-eye wear print highly connect stagnant verdure general exterior such accumulates old park fence mouldy lane mrs sparsit resource burst tear bitterness say lose chapter xii national dustman entertain great many noisy little fight disperse present mr gradgrind home vacation sit write room deadly statistical clock prove doubt-probably main good samaritan bad economist noise rain disturb much attract attention sufficiently make raise head sometimes remonstrate element thunder very loudly glance coketown mind tall chimney might strike lightning thunder roll distance rain pour deluge door room open look lamp table saw amazement eldest daughter louisa father want speak matter strange look good heaven say mr gradgrind wonder more more come here expose storm put hand dress hardly know uncover head let cloak hood fall might stand look colourless dishevelled defiant despairing afraid conjure louisa tell matter drop chair put cold hand arm father train cradle louisa curse hour bear such destiny look doubt dread vacantly repeat curse hour curse hour could give life take inappreciable thing raise state conscious death grace soul sentiment heart father garden bloom great wilderness here strike hand bosom here ash alone would save void whole life sink mean say father remember last time converse room wholly unprepared hear now difficulty answer louisa rise lip now would rise lip give moment s help n't reproach father never nurture never nurture long neglect much good much happy creature day hear care bow head hand groan aloud father know last here even fear strive it-as task infancy strive natural prompt arise heart know linger breast sensibility affection weakness capable cherish strength defy calculation make man more know arithmetic creator would give husband now sure hate say poor child would doom time frost blight harden spoil would rob me-for s enrichment-only great desolation world-of immaterial part life spring summer belief refuge sordid bad real thing school learn more humble more trusting hope little sphere make good louisa father stone blind grope way sense touch free know shape surface thing exercise fancy somewhat regard million time wiser happy more loving more contented more innocent human good respect eye now hear come say move support arm rise stand close hand shoulder look fixedly face hunger thirst father never moment appease ardent impulse region rule figure definition quite absolute grow battle inch way never know unhappy child father always know strife repulse crush good angel demon learn leave doubting misbelieving despising regret learn dismal resource think life would soon could worth pain trouble contest young louisa say pity young condition father-for show now fear favour ordinary deadened state mind know it-you propose husband take never make pretence love know father know know never wholly indifferent hope pleasant useful tom make wild escape visionary slowly find wild tom subject little tenderness life perhaps become know pity matter little now may dispose think more leniently error father hold arm put hand shoulder still look fixedly face irrevocably marry rise rebellion tie old strife make fiercer cause disparity arise two individual nature general law shall rule state father shall able direct anatomist strike knife secret soul louisa say say imploringly remember pass former interview reproach father make complaint here object can child ask will come father chance throw way new acquaintance man such experience use world light polished easy make pretence avow low estimate afraid form secret convey immediately n't know degree understand read thought could find bad seem affinity wonder worth care else care much louisa father might instinctively loosen hold feel strength depart see wild dilating fire eye steadfastly regard say plea claim confidence matter very little gain father gain know story marriage soon know just father s face ashy white hold arm bad disgrace ask love love tell plainly father may n't know take hand suddenly shoulder press side face itself-and figure draw resolute finish last effort say-the feeling long suppress break loose night husband declare lover minute expect could release presence mean know sorry know ashamed know degrade own esteem know philosophy teaching will save now father bring save mean tighten hold time prevent sinking floor cry terrible voice shall die hold let fall ground lay see pride heart triumph system lie insensible heap foot end second book book third garnering chapter thing needful louisa awoke torpor eye languidly open old bed home old room seem first happen day object familiar shadow dream gradually object become more real sight event become more real mind could scarcely move head pain heaviness eye strain sore very weak curious passive inattention such possession presence little sister room attract notice time even eye meet sister approach bed louisa lie minute look silence suffer timidly hold passive hand ask bring room last night louisa bring here sissy believe believe find here morning n't come bedside wake always look own room look house find here take care cool head will see father sissy say tell wake beam face jane say louisa young sister-timidly still-bent kiss very glad think sure must sissy s arm louisa begin twine neck unbent can tell father will stay moment say make room cheerful give look welcome oh louisa come was louisa turn pillow hear more sister withdraw turn head again lie face door open father enter jade anxious look hand usually steady tremble hers sit side bed tenderly ask dwell necessity keep very quiet agitation exposure weather last night speak subdue trouble voice very different usual dictatorial manner often loss word dear louisa poor daughter much loss place stop altogether try again unfortunate child place difficult get try again would hopeless louisa endeavour tell overwhelm still break last night ground stand cease solid foot support lean strength seem still seem impossible question give way instant stunned discovery selfish meaning say find shock break last night very heavy indeed could give comfort herein suffer wreck whole life rock will say louisa happy chance undeceive time would good good peace good mine sensible may part system invite confidence kind prove my-my system rigidly administer must bear responsibility failure entreat believe favourite child mean right say earnestly justice gauge fathomless deep little mean excise-rod stagger universe rusty stiff-legged compass mean great thing limit short tether tumble annihilate flower existence great singleness purpose many blatant personage company keep assure say father know favourite child know intend make happy never blame never shall take outstretched hand retain dear remain night table ponder again again painfully pass consider character consider know hour conceal year consider immediate pressure force last come conclusion can mistrust might add more see face now look add effect perhaps softly move scattered hair forehead hand such little action slight man very noticeable daughter receive word contrition say mr gradgrind slowly hesitation wretched sense happiness see reason mistrust past louisa also mistrust present future speak unreservedly feeling convince now differently might feel time yesterday fit trust repose know respond appeal come home make right instinct-supposing moment quality nature-how help set right child turn pillow lie face arm could see wildness passion subside soften tear father change much respect would glad see tear person hold pursue still hesitate wisdom head wisdom heart suppose say mistrust now suppose head all-sufficient may all-sufficient can venture morning say kind wisdom neglect instinct want louisa suggest very doubtfully unwilling admit even now make answer lie bed still half-dressed much see lie floor room last night louisa hand rest hair again absent here dear good deal late sister s training pursue accord to-the system appear come word great reluctance always necessarily modify daily association begin case early age ask you-ignorantly humbly daughter-for good think father reply stir harmony awaken young breast mute mine turn discord let thank heaven happy way take great blessing avoid way child child say forlorn manner unhappy man see thus avail reproach bitterly reproach bend head speak low louisa misgiving change may slowly work house mere love gratitude head leave undone could heart may silently can make reply too proud believe louisa could arrogant can dear look more lie cast word room long hear light tread door know stand raise head dull anger see distress involuntary look resent come fulfilment smoulder unwholesome fire closely imprisoned force rend destroy air would healthful earth water would enrich heat would ripen tear cage bosom even now strong quality possess long turn become heap obduracy rise friend soft touch come neck understand suppose fall asleep sympathetic hand claim resentment let lie let lie lie warm life crowd gentler thought rest soften quiet consciousness watch tear make way eye face touch hers know tear too cause louisa feign rouse sit sissy retire stand placidly bedside hope disturb come ask would let stay stay sister will miss am return sissy shake head would might say louisa sternly want most could event would try can may will never tire try will let father send ask indeed reply sissy tell might come now send room morning-or least hesitate stop least say louisa search eye think good send feel very uncertain would find here always hate much hope always love always wish know change little shortly leave home wonder know much know little natural many way friend complain hurt colour rise say modestly hurriedly louisa understand love pretence heart smite may try say sissy embolden raise hand neck insensibly droop louisa take hand would embrace moment hold hers answer first sissy know proud hardened confused troubled resentful unjust stormy dark wicked repel unhappy make lay waste bereft sense hour learn think begin acquire simple truth could want guide peace contentment honour good quite devoid more abjectly repel innocence brave affection brim old devoted spirit desert girl shone beautiful light darkness louisa raise hand might clasp neck join fellow fall knee cling stroller s child look veneration forgive pity help compassion great need let lie head mine love heart lie here cried sissy lay here dear chapter ii very ridiculous mr james harthouse pass whole night day state much hurry world good glass eye would scarcely recognize insane interval brother jem honourable jocular member positively agitate several time speak emphasis similar vulgar manner unaccountable way man object ride highwayman word horribly bore exist circumstance forget boredom manner prescribe authority put horse coketown storm leap wait night time time ring bell great fury charge porter keep watch delinquency withhold letter message could fail entrust demand restitution spot dawn come morning come day come message letter come country house report mr bounderby mrs bounderby town left town suddenly last evening even know receipt message import return expect present circumstance follow town house town mrs bounderby look bank mr bounderby mrs sparsit mrs sparsit could reduce sudden extremity company griffin n't know say tom own reason uneasy somewhere daybreak morning s always full mystery hate white chap s always get blink eye fellow last night tom last night say tom come wait mr harthouse come never see come too mean prevent coming-detained detained murmured tom two detain detain look lose train mail would pleasant job such night walk home pond oblige sleep town own bed bounderby's did see sister deuce return tom stare could see sister fifteen mile curse quick retort young gentleman true friend mr harthouse disembarrass interview small conceivable amount ceremony debate hundredth time could mean make thing clear town town premature hard comprehend lose courage discover mischance mistake present incomprehensible occur must remain confront fortune hotel know live condemn region blackness stake tie rest-what will will wait hostile message assignation penitent remonstrance impromptu wrestle friend bounderby lancashire manner-which would seem likely else present state affairs-i ll dine say mr james harthouse bounderby advantage point weight british nature come may training ring bell toss negligently sofa order dinner six-with beefsteak get intervening time could particularly remain great perplexity hour kind explanation offer perplexity augment compound interest take affair coolly human nature entertain facetious idea training more would n't bad yawn time give waiter five shilling throw time occur fellow thirteen fourteen stone might hire hour jest tell materially afternoon suspense sooth say lag fearfully impossible even dinner avoid often walk pattern carpet look window listen door footstep occasionally become hot step approach room dinner day turn twilight twilight turn night still communication make begin express holy office slow torture still true conviction indifference genuine high-breeding conviction seize crisis opportunity order candle newspaper try vain hour read newspaper waiter appear say mysteriously apologetically beg pardon sir re wanted sir please general recollection kind thing police say swell mob cause mr harthouse ask waiter return bristle indignation devil mean wanted beg pardon sir young lady sir wish see door sir give waiter personage mention block-head duly qualify consignment mr harthouse hurry gallery young woman never see stand plainly dress very quiet very pretty conduct room place chair observe light candle even pretty first believe face innocent youthful expression remarkably pleasant afraid way disconcert seem mind entirely preoccupy occasion visit substitute consideration speak mr harthouse say alone mr harthouse add mind speak most confide eye see most earnest voice quiet hear understand-and sir'-said sissy honour gentleman bind matter blood really rise face begin word sure may rely keep visit secret keep secret say will rely will tell may trust may assure young see alone see come sir advice encouragement own hope think very strong follow momentary upward glance eye think very odd beginning n't see think say sissy already guess leave just now great concern uneasiness last four-and-twenty hour appear many year return lady s account hope encourage form come lady deceive trust leave hour father s mr harthouse s face lengthen spite coolness perplexity increase certainly think see hurry last night arrive great agitation insensible night live father s may sure sir will never see again long live mr harthouse draw long breath man find position know say make discovery question circumstanced child-like ingenuousness visitor speak modest fearlessness truthfulness put artifice entire forgetfulness earnest quiet holding object come reliance easily give promise-which shame him-presented inexperienced know usual weapon would fall powerless word could rally relief last say startling announcement confidently make such lip really disconcert last degree may permit inquire charge convey information hopeless word lady speak charge drown man catch straw disrespect judgment doubt sincerity excuse say cling belief hope condemn perpetual exile lady s presence least hope first object come here sir assure must believe more hope speak again would die come home last night must believe can't-or infirmity nature obstinate-and won't still true hope james harthouse look incredulous smile lip mind look smile quite throw bit lip take little time consideration unhappily appear say pain duty part bring position desolate banishment shall become lady s persecutor say commission commission love love trust come home give confidence further trust know character marriage mr harthouse think trust too touch cavity heart been-in nest addled egg bird heaven would live whistle away-by fervour reproach moral sort fellow say never make pretension character moral sort fellow immoral need same time bring distress lady subject present conversation unfortunately compromise way commit expression sentiment perfectly reconcilable with-in fact with-the domestic hearth take advantage father s machine brother s whelp husband s bear beg allow assure particularly evil intention glide step smoothness perfectly diabolical slight idea catalogue long begin turn find say mr james harthouse conclusion really several volume say frivolous way way seem conscious polishing ugly surface silent moment proceed more self-possessed air trace vexation disappointment would polish just now represent manner find impossible doubt-i know hardly source could accept readily-i feel bind say confidence mention repose can refuse contemplate possibility unexpected see lady more solely blame thing come this-and-and can say add hard general peroration sanguine expectation become moral sort fellow belief moral sort fellow sissy s face sufficiently show appeal finish speak resume raise eye again first object may assume second mention will oblige confide mr harthouse return sissy blending gentleness steadiness quite defeat simple confidence bind require hold singular disadvantage reparation remain leave here immediately finally quite sure can mitigate way wrong harm quite sure compensation leave power make say much enough necessary authority give even knowledge person ask depart place to-night obligation never return assert influence plain faith truth right say conceal least doubt irresolution harbour good purpose reserve pretence show feel light trace sensitiveness ridicule astonishment remonstrance might offer would carry point could easily change clear sky look surprise affect know ask quite loss extent ask probably aware here public kind business preposterous enough swear suppose devote quite desperate manner probably aware assure s fact effect sissy fact fact say mr harthouse take turn two room dubiously s alarmingly absurd would make man ridiculous fellow such incomprehensible way quite sure repeat sissy reparation power sir quite sure would come here glance face walk again soul n't know say immensely absurd fall lot now stipulate secrecy such very ridiculous thing say stop again presently lean chimney-piece could most inviolable confidence will trust sir return sissy will trust leaning chimney-piece remind night whelp self-same chimney-piece somehow feel whelp to-night could make way suppose man never place more ridiculous position say look look laugh frowning walk walk again see way will will will suppose must take imagine-in short engage sissy rise surprise result happy face beam brightly will permit say continue mr james harthouse doubt ambassador ambassadress could address same success must regard very ridiculous position vanquish point will allow privilege remember enemy s name name say ambassadress name could possibly care know to-night sissy jupe pardon curiosity parting relate family poor girl return sissy separate father-he stroller-and take pity mr gradgrind live house want complete defeat say mr james harthouse sink resigned air sofa stand transfixed little defeat may now consider perfectly accomplished poor girl-only stroller-only james harthouse make of-only james harthouse great pyramid failure great pyramid put head nile take pen instant write following note appropriate hieroglyphic brother dear jack coketown bore place camel affectionately jem ring bell send fellow here gone bed sir tell get pack write two more note mr bounderby announce retirement part country show would find fortnight similar effect mr gradgrind soon ink dry superscription leave tall chimney coketown railway carriage tear glare dark landscape moral sort fellow might suppose mr james harthouse derive comfortable reflection prompt retreat few action make amends token escape climax very bad business secret sense fail ridiculous-a dread fellow similar sort thing would say expense know it-so oppress very good passage life would own account make ashamed chapter iii very decide indefatigable mrs sparsit violent cold voice reduce whisper stately frame rack continual sneeze seem danger dismemberment give chase patron find metropolis majestically sweep hotel st james s street explode combustible charge blow execute mission infinite relish high-minded woman faint mr bounderby s coat-collar mr bounderby s first procedure shake mrs sparsit leave progress might various stage suffer floor recourse administration potent restorative such screw patient s thumb smite hand abundantly water face insert salt mouth attention recover speedily hustle fast train offer refreshment carry coketown more dead alive regard classical ruin mrs sparsit interesting spectacle arrival journey s end consider light amount damage time sustain excessive impair claim admiration utterly heedless wear tear clothes constitution adamant pathetic sneeze mr bounderby immediately cram coach bear stone lodge now tom gradgrind say bounderby burst father-in-law s room late night here s lady here-mrs sparsit-you know mrs sparsit-who say will strike dumb miss letter exclaim mr gradgrind surprise apparition missed letter sir bawled bounderby present time time letter man shall talk josiah bounderby coketown letter mind state s now bounderby say mr gradgrind tone temperate remonstrance speak very special letter write reference louisa tom gradgrind reply bounderby knock flat hand several time great vehemence table speak very special messenger come reference louisa mrs sparsit ma'am stand forward unfortunate lady hereupon essay offer testimony voice painful gesture expressive inflamed throat become aggravating underwent many facial contortion mr bounderby unable bear seize arm shake ca n't get ma'am say bounderby leave get time lady highly connect totally inaudible seemingly swallow marble tom gradgrind mrs sparsit latterly find accident situation overhear conversation door daughter precious gentleman-friend mr james harthouse indeed say mr gradgrind indeed cried bounderby conversation necessary repeat tenor bounderby know pass perhaps say bounderby stare might quiet assuasive father-in-law know daughter present time undoubtedly here here dear bounderby let beg restrain loud out-break account louisa here moment could detach interview person speak deeply regret mean introduce louisa hurry here protection home many hour receive her-here room hurry train town run town house rage storm present state distraction course remain here let entreat own sake hers more quiet mr bounderby silently gaze moment direction mrs sparsit s direction abruptly turn niece lady scadgers say wretched woman now ma'am shall happy hear little apology may think proper offer country express pace luggage cock-and-a-bull ma'am sir whisper mrs sparsit nerve present too much shake health present too much impair service admit more take refuge tear ma'am say bounderby make observation may make propriety woman good family get add else appear may take refuge namely coach coach come here door ll allow hand pack home bank good course pursue will put foot hot water can bear take glass scald rum butter get bed word mr bounderby extend right hand weep lady escort conveyance question shed many plaintive sneeze way soon return alone now show face tom gradgrind want speak resume here very agreeable state tell plainly relish business even consider time dutifully submissively treat daughter josiah bounderby coketown ought treat wife opinion dare say mine know mean say to-night candid remark let alone mr gradgrind will observed much soften mr bounderby take particular pain harden point amiable nature dear bounderby mr gradgrind begin reply now ll excuse say bounderby n't want too dear start begin dear man generally find intention come speak politely aware polite politeness know get gentleman-friends know ll serve much article want n't keep bounderby urge mr gradgrind liable mistakes thought could n't make em interrupt bounderby perhaps think say liable mistake feel sensible delicacy grateful would spare reference harthouse shall associate conversation intimacy encouragement pray persist connect mine never mention name say bounderby return mr gradgrind patient even submissive air sit little ponder bounderby see reason doubt quite understand louisa mean let say return answer coarsely blurted question doubt understand louisa doubt quite right manner education hit return bounderby agree find last education ll tell education is-to tumble door neck crop put short allowance blow s call education think good sense will perceive mr gradgrind remonstrate humility merit such system may would difficult general application girls n't see sir return obstinate bounderby sigh mr gradgrind will enter question assure desire controversial seek repair amiss possibly can hope will assist good spirit bounderby very much distressed n't understand say bounderby determine obstinacy wo n't make promise course few hour dear bounderby mr gradgrind proceed same depressed propitiatory manner appear become informed louisa s character previous year enlightenment painfully force discovery mine think are-bounderby will surprise hear say this-i think quality louisa which-which harshly neglect and-and little perverted and-and would suggest that-that would kindly meet timely endeavour leave good nature while-and encourage develop tenderness consideration-it-it would good happiness louisa say mr gradgrind shade face hand has always favourite child blustrous bounderby crimsoned swell such extent hear word seem probably brink fit very ears bright purple shoot crimson pen indignation say d keep here time i-i intend recommend dear bounderby allow louisa remain here visit attend sissy mean course cecilia jupe understand trust gather tom gradgrind say bounderby stand hand pocket opinion s people call incompatibility loo bounderby fear present general incompatibility louisa and-and-and relation place father s sorrowful reply now look here tom gradgrind say bounderby flushed confront leg wide apart hand deeply pocket hair hayfield wherein windy anger boisterous say say say mine coketown man josiah bounderby coketown know brick town know work town know chimney town know smoke town know hands town know em pretty re real man tell imaginative quality always tell man know mean mean turtle soup venison gold spoon want set coach six s daughter want opinion ought want recommend provide tom gradgrind will never bounderby say mr gradgrind hope entreaty would take different tone just wait bit retort bounderby say say believe hear hear please n't make spectacle unfairness inconsistency sorry see tom gradgrind reduce present position doubly sorry see bring low now s incompatibility sort give understand daughter ll give understand reply unquestionably incompatibility first magnitude-to sum this-that daughter n't properly know husband s merit impressed such sense would become george honour alliance s plain speaking hope bounderby urge mr gradgrind unreasonable is say bounderby glad hear say tom gradgrind new light tell say unreasonable convince must devilish sensible permission know origin know good many year life n't want shoeing-horn consequence shoe may believe think proper ladies-born ladies-belonging families-families worship ground walk discharge rocket father-in-law s head daughter proceed bounderby is bear lady know care pinch candle-snuff such thing very aware n't such fact tom gradgrind ca n't change say fear observe mr gradgrind low voice spare hear say bounderby refrain cut turn come say highly connect female astonished see way daughter conduct witness insensibility wonder suffer wonder now wo n't suffer bounderby return mr gradgrind rise less say to-night good think contrary tom gradgrind more say to-night good think consideration check say mean say n't care soon stop come question may shorten business mean proposal make just now mean bounderby visit proposition say bounderby inflexible jerk hayfield mean hope may induced arrange friendly manner allow louisa period repose reflection here may tend gradual alteration good many respect soften idea incompatibility say bounderby put term make think say bounderby already say fear louisa understand ask too much bounderby elder aid try set right accept great charge good bad mr bounderby may annoy repetition own word stephen blackpool cut quotation short angry start come say n't want tell know take never mind take s look merely remark bounderby may more less wrong even yielding part remember trust accept may act true kindness perhaps debt incur louisa think differently bluster bounderby finish business accord own opinion now n't want make quarrel tom gradgrind tell truth n't think would worthy reputation quarrel such subject gentleman-friend may take wherever fall way shall tell mind n't fall way sha n't wo n't worth daughter make loo bounderby might good leave loo gradgrind n't come home to-morrow twelve o'clock noon shall understand prefer stay shall send wear apparel forth here ll take charge future shall say people general incompatibility lead lay law will josiah bounderby bringing-up s daughter tom gradgrind bringing-up two horse would n't pull pretty know uncommon man believe most people will understand fast enough must woman common also long run would come mark let seriously entreat reconsider bounderby urge mr gradgrind commit such decision always come decision say bounderby toss hat surprise tom gradgrind s address such remark josiah bounderby coketown know know could surprise tom gradgrind make party sentimental humbug give decision get more say good night mr bounderby home town house bed five minute past twelve o'clock day direct mrs bounderby s property carefully pack send tom gradgrind s advertise country retreat sale private contract resume bachelor life chapter iv lost robbery bank languish cease occupy front place attention principal establishment now boastful proof promptitude activity remarkable man self-made man commercial wonder more admirable venus rise mud sea show little domestic affair abate business ardour consequently first few week resume bachelorhood even advance usual display bustle day make such rout renew investigation robbery officer hand wish never commit fault too scent quiet first outbreak matter most people really suppose abandon hopeless new occur implicated man woman take untimely courage make self-betraying step more remarkable stephen blackpool could hear mysterious old woman remain mystery thing come pass show latent sign stir upshot mr bounderby s investigation resolve hazard bold burst draw placard offer twenty pound reward apprehension stephen blackpool suspect complicity robbery coketown bank such night describe say stephen blackpool dress complexion estimate height manner minutely could recite leave town direction last see going whole print great black letter stare broadsheet cause wall post dead night strike sight whole population blow factory-bells need ring loud morning disperse group worker stand tardy daybreak collect placard devour eager eye least eager eye assemble eye could read people listen friendly voice read aloud-there always such ready help them-stared character mean much vague awe respect would ludicrous aspect public ignorance could threatening full evil many ear eye busy vision matter placard turn spindle rattle loom whirl wheel hour hands clear again street still many reader slackbridge delegate address audience too night slackbridge obtain clean bill printer bring pocket oh friend fellow-countrymen down-trodden operative coketown oh fellow-brothers fellow-workmen fellow-citizens fellow-men to-do slackbridge unfold call damn document hold gaze execration working-man community oh fellow-men behold traitor camp great spirit enrol holy scroll justice union appropriately capable oh prostrate friend gall yoke tyrant neck iron foot despotism tread fallen form dust earth right glad would oppressor see creep belly day life serpent garden-oh brother shall man add sister too say now stephen blackpool slight stoop shoulder five foot seven height set forth degrading disgust document blighting bill pernicious placard abominable advertisement majesty denouncement will crush viper would bring stain shame god-like race happily cast compatriot happily cast send forth remember stand here platform remember face face foot foot pursue intricate winding remember sneak slunk sidle splitted straw inch ground cling hurl object undying finger scorn point avenging fire free think mind scorch scar now friends-my labouring friend rejoice triumph stigma-my friend hard honest bed make toil scanty independent pot boil hardship now say friend appellation dastard craven take mask tear feature stand native deformity thief plunderer proscribed fugitive price head fester wound noble character coketown operative band brother sacred bond child child s child unborn set infant hand seal propose part united aggregate tribunal watchful welfare zealous benefit meeting resolve stephen blackpool weaver refer placard already solemnly disown community coketown hands same free shame misdeed can class reproach dishonest action thus slackbridge gnash perspire prodigious sort few stern voice call score two hail assent cry hear hear caution man slackbridge y'or hetter n't y'or goen too fast pigmy army general assemblage subscribe gospel accord slackbridge give three cheer sit demonstratively pant man woman street pass quietly home sissy call louisa minute return ask louisa mr bounderby say sissy timid name brother mr tom young woman say name rachael know want sissy dear want see rachael cry seem angry father say louisa present can refuse see reason will explain shall come here answer affirmative sissy bring reappear directly tom last remain standing obscure part room door mrs bounderby say husband enter cool nod n't disturb hope unseasonable hour here young woman make statement render visit necessary tom gradgrind son young tom refuse obstinate reason say statement good bad oblige confront daughter see young lady say rachael standing front louisa tom cough see young lady repeat rachael answer tom cough again rachael cast eye proudly mr bounderby say will make know young lady house stephen blackpool lodge night discharge work see too old woman speak could scarcely see stand dark corner brother could n't say young tom demand bounderby promise sister would n't louisa hastily confirm say whelp bitterly tell own story precious well-and full-that business take mouth say young lady please pursue rachael evil hour come stephen s night feel compassion say louisa colour deepen wish know wish offer assistance thank ma'am say bounderby much flattered obliged did offer ask rachael bank-note refuse would take two pound gold rachael cast eye mr bounderby again oh certainly say bounderby put question ridiculous improbable account true bind say s confirm young lady say rachael stephen blackpool now name thief public print town else meeting to-night speak same shameful way stephen honest lad true lad good indignation fail break sob very very sorry say louisa oh young lady young lady return rachael hope may n't know ca n't say may ha n't know n't care n't belong sure may ha come night ca n't tell may ha come wi aim own mindin trouble bring such poor lad say bless come say heart seem take pitifully n't know now n't know louisa could reproach unjust suspicion faithful idea man afflicted think say rachael sob poor lad grateful thinkin good him-when mind put hand hard-worken face hide tear bring there-oh hope may sorry ha bad cause n't know n't know re pretty article growl whelp move uneasily dark corner come here precious imputation ought bundle know behave would right say reply low weeping sound hear mr bounderby speak come say know engage give mind deed loath return rachael dry eye here see wo n't see again young lady read s put print stephen-and just much truth put print you-i straight bank say know stephen give sure certain promise here two day could n't meet wi mr bounderby brother send try find find work soon come mill to-night hasten hear say stephen-for know wi pride will come shame again seek mr bounderby find tell word know believe word say bring here s true enough assent mr bounderby hand pocket hat know people to-day ll observe know never die want talk now recommend much mind talk just now undertake remark present write stephen post afternoon write sin say rachael will here furthest two days ll tell aware perhaps retort mr bounderby look now consider quite free suspicion business account most people judge accord company keep post-office n't forget ll tell letter stephen blackpool get become leave guess perhaps re mistake never write n't here young lady say rachael turn appealingly louisa much week send letter say force seek work name oh george cried bounderby shake head whistle change name s unlucky too such immaculate chap s consider little suspicious court justice believe innocent happen many name say rachael tear eye again young lady name mercy leave poor lad master hand man wantin work hard peace feel right can man soul own mind own must wrong wi side must wrong wi else hunt hare indeed indeed pity heart return louisa hope will clear need fear young lady sure surer suppose say mr bounderby refusing tell shall act mine come wi unmerited reproach bring shall come own accord clear put injure good character here defence shame tell say rachael throw distrust rock throw sea will here furthest two days add mr bounderby can lay hold sooner shall early opportunity clear come tell turn true give mean prove true s end wish good night must look little further tom come corner mr bounderby move move keep close parting salutation deliver sulky good night father brief speech scowl sister leave house sheet-anchor come home mr gradgrind spare speech still sit silent louisa mildly say rachael will distrust day know rachael answer gentler manner mistrust mistrusted-when are-i can keep such thing quite mind ask pardon injury n't think say now might come think again wi poor lad wrong did tell letter inquire sissy suspicion seem fall see bank night would know would explain come would ready dear return ca n't guess can take never use never way way same mine sissy already side ask live might come to-morrow night inquire news doubt say rachael can here day will come night too say sissy rachael assent mr gradgrind lift head say daughter louisa dear never know see man believe implicate think believe father great difficulty believe now say persuade believe know suspect appearance manner honest very honest confidence shake ask say mr gradgrind musing does real culprit know accusation hair latterly begin change colour lean hand again look gray old louisa face fear pity hurriedly sit close side eye accident meet sissy s moment sissy flush start louisa put finger lip night sissy return home tell louisa stephen come tell whisper night again come home same account add hear speak same low frightened tone moment interchange look never utter name reference aloud pursue subject robbery mr gradgrind speak two appointed day run three day night run stephen blackpool come remain unheard fourth day rachael unabated confidence consider despatch miscarry bank show letter address work colony many main road sixty mile messengers send place whole town look stephen bring day whole time whelp move mr bounderby shadow assist proceeding greatly excite horribly fevered bit nail quick speak hard rattling voice lip black burnt hour suspected man look whelp station offer wager make arrival send quest would appear whelp right messenger return alone rachael s letter rachael s letter deliver stephen blackpool decamp same hour soul know more doubt coketown rachael write good faith believe really would come warn fly point opinion divide six day seven day week wretched whelp pluck ghastly courage begin grow defiant was suspect fellow thief pretty question man come man come dead night echo own word roll heaven know daytime come abided morning chapter v found day night again day night again stephen blackpool man come night sissy rachael s lodging sit small neat room day rachael toil such people must toil anxiety smoke-serpents indifferent lose find turn bad good melancholy mad elephant hard fact man abate set routine happen day night again day night again monotony unbroken even stephen blackpool s disappearance fall general way become monotonous wonder piece machinery coketown misdoubt say rachael many twenty leave place trust poor dear lad now say sissy sit lodging light lamp street corner sissy come already dark await return work sit window rachael find want brighter light shine sorrowful talk n't mercifully bring speak pursue rachael times think mind would keep right get hope strength believe appearance may rise will prove clear believe return sissy whole heart feel certain rachael confidence hold discouragement wrong more doubt know many year trial dear say rachel tremble voice know accord quiet way faithful honest good never hear more live hundred year old could say last breath god know heart never leave trust stephen blackpool believe lodge rachael will free suspicion sooner later know believe dear say rachael kinder feel come purposely comfort keep company see wi free suspicion more grieved speak mistrust word young lady n't mistrust now rachael now bring more ca n't time keep mind voice sink low slow commune sissy sit side oblige listen attention ca n't time keep mind mistrustings ca n't think t ca n't think may mistrust put stephen way mistrust come own accord show innocent would confound who-to prevent that-has stop put way dreadful thought say sissy turn pale is dreadful thought think may murder sissy shudder turn paler make way mind dear say rachael will come sometimes can keep wi counting high number work say again piece know child-i fall such wild hot hurry tire want walk fast mile mile must get good bed-time ll walk home wi might fall ill journey say sissy faintly offer worn-out scrap hope such case many place road might stop none seek s true sissy s reluctant admission d walk journey two day footsore could n't walk send letter get money ride none own spare let hope to-morrow will bring rachael come air gentle hand adjust rachael s shawl shine black hair usual manner wear night fine little knot hand here linger street corner supper-time great part few people street re hurried now rachael hand cool get good dear can walk breathe little fresh times ca n't turn weak confuse must begin fail rachael may want time stand stephen to-morrow saturday news come to-morrow let walk country sunday morning strengthen week will dear time street mr bounderby s house stand way sissy s destination lead past door straight train newly arrive coketown put number vehicle motion scatter considerable bustle town several coach rattle approach mr bounderby s latter draw such briskness act pass house look involuntarily bright gaslight mr bounderby s step show mrs sparsit coach ecstasy excitement struggle open door mrs sparsit see same moment call stop s coincidence exclaim mrs sparsit release coachman s providence come ma'am say mrs sparsit come ll drag hereupon mysterious old woman descend mrs sparsit incontinently collar leave alone everybody cried mrs sparsit great energy let nobody touch belong come ma'am say mrs sparsit reverse former word command come ma'am ll drag spectacle matron classical deportment seize ancient woman throat haul dwelling-house would circumstance sufficient temptation true english straggler blest witness force way dwelling-house see matter phenomenon enhance notoriety mystery time associate town bank robbery would lure straggler irresistible attraction roof expect fall head accordingly chance witness ground consist busy neighbour number five-and-twenty close sissy rachael close mrs sparsit prize whole body make disorderly irruption mr bounderby s dining-room people lose moment s time mount chair get good people front fetch mr bounderby cry mrs sparsit rachael young woman know s mrs pegler say rachael think cried mrs sparsit exult fetch mr bounderby stand everybody here old mrs pegler muffle shrink observation whisper word entreaty n't tell say mrs sparsit aloud tell twenty time come will leave hand mr bounderby now appear accompany mr gradgrind whelp hold conference up-stairs mr bounderby look more astonished hospitable sight uninvited party dining-room s matter now say mrs sparsit ma'am sir explain worthy woman trust good fortune produce person much desire find stimulate wish relieve mind sir connect such imperfect clue part country person might suppose reside afford young woman rachael fortunately now present identify happiness succeed bring person me-i need say most unwillingly part sir trouble effect trouble service pleasure hunger thirst cold real gratification here mrs sparsit cease mr bounderby s visage exhibit extraordinary combination possible colour expression discomfiture old mrs pegler disclose view mean highly unexpected demand great warmth ask mean mrs sparsit ma'am sir exclaim mrs sparsit faintly n't mind own business ma'am roar bounderby dare poke officious nose family affair allusion favourite feature overpower mrs sparsit sit stiffly chair freeze fix stare mr bounderby slowly grate mitten freeze too dear josiah cried mrs pegler trembling darling boy blame s fault josiah tell lady again know would agreeable would let bring could n't knock cap tooth scratch ask bounderby own boy threaten resist bring constable come quietly make stir such a'-mrs pegler glance timidly proudly walls-'such fine house indeed indeed fault dear noble stately boy always live quiet secret josiah dear never break condition never say mother admire distance come town sometimes long time take proud peep unbeknown love again mr bounderby hand pocket walk impatient mortification side long dining-table spectator greedily take syllable mrs pegler s appeal succeed syllable become more more round-eyed mr bounderby still walk mrs pegler mr gradgrind address maligned old lady surprised madam observe severity old age face claim mr bounderby son unnatural inhuman treatment unnatural cried poor old mrs pegler inhuman dear boy dear repeat mr gradgrind dear self-made prosperity madam dare say very dear desert infancy leave brutality drunken grandmother desert josiah cried mrs pegler clasp hand now lord forgive sir wicked imagination scandal memory poor mother die arm josiah bear may repent sir live know good very earnest injured mr gradgrind shock possibility dawn say gentle tone deny madam leave son to-to bring gutter josiah gutter exclaim mrs pegler such thing sir never shame dear boy know will give know come humble parent come parent love dear good could never think hardship pinch bit might write cipher beautiful ve book home show aye say mrs pegler indignant pride dear boy know will give know sir beloved father die eight year old mother too could pinch bit duty pleasure pride help life put prentice steady lad kind master lend hand work own way forward rich thriving ll give know sir-for dear boy won't-that mother keep little village shop never forget pension thirty pound year-more want put it-only make condition keep own part make boast trouble never look year never know s right say poor old mrs pegler affectionate championship keep own part doubt here many unbefitting thing content can keep pride josiah can love love s own sake ashamed sir say mrs pegler lastly slander suspicion never stand here never want stand here dear son say n't here now n't bring here shame oh shame accuse bad mother son son standing here tell different bystander dining-room chair raise murmur sympathy mrs pegler mr gradgrind feel innocently place very distressing predicament mr bounderby never cease walk moment swell large large grown redder redder stop short n't exactly know say mr bounderby come favour attendance present company n't inquire re quite satisfied perhaps ll good disperse re satisfied perhaps ll good disperse m bind deliver lecture family affair undertake m expect explanation branch subject will disappointed-particularly tom gradgrind ca n't know too soon reference bank robbery mistake make concern mother n't over-officiousness would n't make hate over-officiousness time good evening mr bounderby carry term hold door open company depart bluster sheepishness extremely crestfallen superlatively absurd detect bully humility build windy reputation lie boastfulness put honest truth advance mean claim meaner tack pedigree cut most ridiculous figure people file door hold know would carry pass whole town give four wind could look bully more shorn forlorn ear crop even unlucky female mrs sparsit fall pinnacle exultation slough despond bad plight remarkable man self-made humbug josiah bounderby coketown rachael sissy leave mrs pegler occupy bed son s night walk gate stone lodge part mr gradgrind join very speak much interest stephen blackpool think signal failure suspicion mrs pegler likely work whelp scene late occasion stick close bounderby seem feel long bounderby could make discovery knowledge safe never visit sister see home say night still stick close bounderby already relate dim unformed fear linger sister s mind never give utterance surround graceless ungrateful boy dreadful mystery same dark possibility present same shapeless guise very day sissy rachael speak would confound stephen s return put way louisa never speak harbour suspicion brother connexion robbery sissy hold confidence subject save interchange look unconscious father rest gray head hand understand know fear awful hover ghostly shadow dare think being less being still forced spirit whelp pluck throve stephen blackpool thief let show n't night day night stephen blackpool man come chapter vi starlight sunday bright sunday autumn clear cool early morning sissy rachael meet walk country coketown cast ash own head neighbourhood s too-after manner pious person penance own sin put people sackcloth-it customary now thirst draught pure air absolutely most wicked vanity life get few mile railroad begin walk lounge field sissy rachael help smoke usual mean put station midway town mr bounderby s retreat green landscape blot here heap coal green elsewhere tree see lark sing sunday pleasant scent air over-arch bright blue sky distance way coketown show black mist distance hill begin rise third faint change light horizon shine far-off sea foot grass fresh beautiful shadow branch flicker speckle hedgerow luxuriant peace engine pit mouth lean old horse wear circle daily labour ground alike quiet wheel cease short space turn great wheel earth seem revolve shock noise time walk field shady lane sometimes get fragment fence rotten drop touch foot sometimes pass wreck brick beam overgrow grass mark site deserted work follow path track slight mound grass rank high bramble dock-weed such-like vegetation confusedly heap always avoid dismal story tell country old pit hide such indication sun high sit rest see distant long time solitude remain unbroken still here rachael way untrodden think must first here summer sissy say eye attract rotten fragment fence ground get look n't know break very long wood quite fresh give way here footstep too.-o rachael run catch neck rachael already start matter n't know hat lie grass forward rachael take shake head foot break passion tear lamentation stephen blackpool write own hand poor lad poor lad make lie murder here is there-has hat blood sissy falter afraid look examine find mark violence lie day rain dew stain mark shape grass fall look fearfully move could see more rachael sissy whisper will little unclasped hand act step forward rachael catch arm scream resound wide landscape very foot brink black ragged chasm hide thick grass spring fall knee hide face s neck good lord s first terrific scream could get rachael tear prayer representation mean impossible hush deadly necessary hold would fling shaft rachael dear rachael good rachael love heaven dreadful cry think stephen think stephen think stephen earnest repetition entreaty pour agony such moment sissy last bring silent look tearless face stone rachael stephen may live would n't leave lie maim bottom dreadful place moment could bring help n't stir here sake let listen shudder approach pit creep hand knee call loud could call listen sound reply call again listen still answering sound twenty thirty time take little clod earth broken ground stumble throw could hear fall wide prospect beautiful stillness few minute carry despair brave heart rise look see help rachael must lose moment must different direction seek aid shall way come will forward path tell see happen think stephen think stephen know rachael s face might trust now stand moment see running wring hand run turn own search stop hedge tie shawl guide place throw bonnet run never run run sissy run heaven s name n't stop breath run run quicken carry such entreaty thought run field field lane lane place place never run come shed engine-house two man lie shade asleep straw first wake tell wild breathless bring difficulty sooner understand spirit fire hers man drunken slumber comrade s shout man fall old shaft start pool dirty water put head come sober two man run half-a-mile run elsewhere horse find get man ride life death railroad send message louisa write give time whole village windlass rope pole candle lantern thing necessary fast collect bring place carry old shaft seem now hour hour leave lost man lie grave bury alive could bear remain longer-it desert him-and hurry swiftly accompany half-a-dozen labourer include drunken man news sober good man come old shaft find lonely leave man call listen examine edge chasm settle happen sit wait implement want come sound insect air stirring leaf whisper man make sissy tremble think cry bottom pit wind blow idly sound arise surface sit grass wait wait wait time straggle people hear accident begin come real help implement begin arrive midst rachael return party surgeon bring wine medicine expectation people man would find alive very slight indeed now people enough present impede work sobered man put head rest put general consent make large ring old shaft appoint man keep such volunteer accept work sissy rachael first permit ring later day message bring express coketown mr gradgrind louisa mr bounderby whelp also sun four hour lower sissy rachael first sit grass mean enable two man descend securely rig pole rope difficulty arise construction machine simple requisite find want message return five o'clock afternoon bright autumnal sunday candle send try air three four rough face stand crowd close attentively watch man windlass lower tell candle bring again feebly burn water cast bucket hook sobered man get light give word lower rope tight strained windlass creak breath two hundred man woman look come wont come signal give windlass stop abundant rope spare apparently long interval ensue man windlass stand idle woman shriek accident happen surgeon hold watch declare five minute elapse sternly admonish keep silence speaking windlass reversed work again practise eye know heavily would workman come return rope come tight strained ring ring coil barrel windlass eye fasten pit sobered man bring leap briskly grass universal cry alive dead deep profound hush say alive great shout arise many eye tear s hurt very bad add soon could make hear again s doctor s hurt very bad sir donno get consult look anxiously surgeon ask question shake head receive reply sun set now red light evening sky touch face cause distinctly see rapt suspense consultation end man return windlass pitman again carry wine small matter man come meantime surgeon s direction man bring hurdle make thick bed spare clothes cover loose straw contrive bandage sling shawl handkerchief make hang arm pitman last come instruction use stand show light carry lean powerful loose hand pole sometimes glance pit sometimes glance people least conspicuous figure scene dark now torch kindle appear little man say quickly repeat circle lost man fall mass crumbled rubbish pit choke fall further break jagged earth side lie arm double accord own belief hardly stir fall move free hand side pocket remember bread meat swallow crumb likewise scoop little water now come straight work write walk whole journey way mr bounderby s country house dark fall cross dangerous country such dangerous time innocent lay charge could n't rest come way deliver old shaft pitman say curse worthy bad name last stephen could speak now believe would soon find mangle life ready man still take last hurried charge comrade surgeon windlass begin lower disappear pit rope signal make windlass stop man remove hand now wait grasp set body bent work ready reverse wind length signal give ring lean forward now rope come tighten strain utmost appear man turn heavily windlass complain scarcely endurable look rope think give way ring ring coil barrel windlass safely connect chain appear finally bucket two man hold sides-a sight make head swim oppress heart-and tenderly support slung tie figure poor crushed human creature low murmur pity throng woman weep aloud form form move very slowly iron deliverance lay bed straw first none surgeon close could adjustment couch good could cover gently call rachael sissy time pale worn patient face see look sky broken right hand lie bare cover garment wait take hand give drink moisten face water administer drop cordial wine lie quite motionless look sky smile say rachael stoop grass side bent eye sky could much turn look rachael dear take hand smile again say n't let t thou'rt great pain own dear stephen ha now ha been-dreadful dree long dear-but t ower now rachael aw muddle fro first last muddle spectre old look seem pass say word ha fall th pit dear cost wi'in knowledge old fok now livin hundred hundred man s lives-fathers son brother dear thousand thousand keep em fro want hunger ha fall pit ha wi th firedamp crueller battle ha read t public petition onny may read fro man work pit ha pray'n pray'n lawmaker christ s sake let work murder em spare em th wife child love gentlefok love theirs work kill wi'out need t let alone kill wi'out need see die need way another-in muddle-every day faintly say anger merely truth thy little sister rachael hast forget thou'rt forget now nigh know'st-poor patient suff'rin dear-how didst work seet'n day long little chair thy winder die young misshapen awlung sickly air had'n need awlung work people s miserable home muddle aw muddle louisa approach could see lie face turn night sky aw th thing tooches dear muddled should'n ha had'n need coom heer muddle ourseln should'n ha own fellow weaver workin brother mistook mr bounderby know d right-if d know d aw-he would'n ha took'n offence wi would'n ha suspect'n look rachael look aboove follow eye see gaze star picture stephen blackpool recover old shaft ha shined say reverently pain trouble ha shine mind ha look'n t thowt thee rachael muddle mind clear awa bit hope soom ha wantin unnerstan'in too ha wantin unnerstan'in get thy letter easily believen yoong ledy sen brother sen wicked plot betwixt em fall anger wi hurryin t onjust t oothers t judgment doins mun bear forbear pain trouble lookin wi shinin me-i ha see more clear ha make dyin prayer aw th world may on'y coom toogether more get good unnerstan'in t own weak seln louisa hear say bent opposite side rachael could see ha hear say few moment silence ha forget ledy stephen hear prayer mine ha father will yo tak message here say louisa dread shall bring yo please louisa return father stand hand-in-hand look solemn countenance sir yo will clear mak name good wi aw man leave yo mr gradgrind trouble ask sir reply yor son will tell yo ask mak charge leave none ahint single word ha see spok'n wi yor son night ask more yo yo clear me-an trust yo t bearer now ready carry surgeon anxious removal torch lantern prepare front litter raise arrange say rachael look upward star often coom myseln find shinin trouble thowt star guide saviour s home awmust think very star lift overjoy find take direction whither star seem lead rachael beloved lass n't let hand may walk toogether t'night dear will hold thy hand keep thee stephen way bless thee will soombody please coover face carry very gently field lane wide landscape rachael always hold hand hers very few whisper break mournful silence soon funeral procession star show find god poor humility sorrow forgiveness redeemer s rest chapter vii whelp-hunting ring form old shaft break figure disappear mr bounderby shadow stand louisa hold father s arm retired place mr gradgrind summon couch sissy attentive happen slip wicked shadow-a sight horror face eye sight one-and whisper ear turn head confer few moment vanish thus whelp circle people move father reach home send message mr bounderby s desire son come directly reply mr bounderby miss crowd see suppose stone lodge believe father say louisa will come town to-night mr gradgrind turn say more morning bank soon open see son s place empty courage look first street meet mr bounderby way say reason would soon explain entreat ask find necessary employ son distance little also charge duty vindicate stephen blackpool s memory declare thief mr bounderby quite confound stand stock-still street father-in-law leave swell immense soap-bubble beauty mr gradgrind home lock room keep day sissy louisa tap door say open now dear evening return evening say able yet-to-morrow eat day candle dark hear walk fro late night morning appear breakfast usual hour take usual place table aged bent look quite bow look wiser man good man day life want nothing-but fact leave room appoint time come gray head drooping dear father say louisa keep appointment three young child leave will different will different heaven s help give hand sissy mean help too wretched brother say mr gradgrind think plan robbery lodging fear father know wanted money very much spend great deal poor man leave town come evil brain cast suspicion think must flash sit father ask visit originate conversation poor man take take room ask make plausible excuse last night father remember circumstance light afraid can imagine too truly pass let know say father thought present guilty brother same dark view mine fear father hesitate louisa must make representation stephen blackpool-perhaps name perhaps own-which induce good faith honesty never wait bank two three night leave town too plain return father too plain shade face remain silent moment recover say now find save justice few hour can possibly allow elapse publish truth find ten thousand pound could effect sissy effect father raise eye stand good fairy house say tone softened gratitude grateful kindness always child fear sissy explain glance louisa yesterday see bring side litter last night hear pass close rachael time saw say n't look see father escape sake own tremble whisper start tremble more say can very little money n't know will hide think father s old circus forget mr sleary time year read paper day tell hurry tell name ask mr sleary hide come ll get morning say see shrink people thank heaven exclaim father may get abroad more hopeful town sissy direct three hour journey liverpool whence could swiftly dispatch part world caution necessary communicate him-for great danger moment suspect now nobody could sure heart mr bounderby bully vein public zeal might play roman part-it consent sissy louisa repair place question circuitous course alone unhappy father set forth opposite direction get same bourne wide route agree present mr sleary l intention mistrust intelligence arrival cause son take flight anew communication leave sissy louisa open inform cause much misery disgrace father s hand purpose come arrangement consider fully understand three time begin carry execution early afternoon mr gradgrind walk direct own house country take line travel night remain two set forth different course encourage see face know two travel night leave odd number minute branch-places illimitable flight step wells-which variety branches-and early morning turn swamp mile two town seek dismal spot rescue savage old postilion happen early kick horse fly smuggle town lanes pig live magnificent even savoury approach usual such case legitimate highway first thing see enter town skeleton sleary s circus company depart town more twenty mile open last night connection two place hilly turnpike-road travelling road very slow take hasty breakfast rest would vain seek such anxious circumstance noon begin find bill sleary s horse-riding barn wall o'clock stop market-place grand morning performance rider commence very hour course announcement bellman set foot stone street sissy recommend avoid make inquiry attract attention town present pay door mr sleary take money would sure know would proceed discretion would sure see know fugitive would proceed discretion still repair flutter heart well-remembered booth flag inscription sleary s horse-riding gothic niche mr sleary master kidderminster grow too maturely turfy receive wild credulity cupid more yield invincible force circumstance beard capacity man make generally useful preside occasion exchequer-having also drum reserve expend leisure moment superfluous force extreme sharpness look base coin mr kidderminster present situate never see money sissy pass unrecognised emperor japan steady old white horse stencil black spot twirl five wash-hand basin favourite recreation monarch sissy acquaint royal line personal knowledge present emperor reign peaceful miss josephine sleary celebrated graceful equestrian tyrolean flower act announce new clown humorously say cauliflower act mr sleary appear lead mr sleary make cut clown long whip-lash clown say again ll throw horse sissy recognise father daughter get act great self-possession mr sleary save first instant convey more expression locomotive eye fix performance seem little long sissy louisa particularly stop afford clown opportunity tell mr sleary say indeed sir observation calm way eye house two leg sit three leg look leg come four leg lay hold leg get two leg catch hold three leg throw em four leg run leg ingenious allegory relate butcher three-legged stool dog leg mutton narrative consume time great suspense last little fair-haired josephine make curtsey great applause clown leave alone ring just warm say now ll turn sissy touch shoulder beckon take louisa receive mr sleary very little private apartment canvas side grass floor wooden ceiling aslant box company stamp approbation come thethilia say mr sleary brandy water hand doth good thee wath alwayth favourite uth ve uth credith thinth old timeth m thure mutht thee people dear afore thpeak bithnith ll break hearth-ethpethially woman here'th jothphine hath get married e w b childerth thee hath get boy he'th three yearth old thtickth pony can bring againtht he'th name little wonder thcolathtic equitation n't hear boy athley'th ll hear parith recollect kidderminthter wath think thweet yourthelf he'th marry too marry widder old enough hith mother thee wath tightrope thee wath now thee'th nothing-on accounth fat ve get two child tho re thtrong fairy bithnith nurthery dodge wath thee child wood father mother dyin horthe-their uncle retheiving em ath hith wardth horthe-themthelvth goin black-berryin horthe-and robinth come cover em leavth horthe-you d thay wath completetht thing ath thet eyeth remember emma gordon dear ath wath a'motht mother courthe need n't athk emma thee lotht huthband wath throw d heavy back-fall elephant thort pagoda thing ath thultan indieth never get good thee marry thecond time-married cheethemonger ath fall love front-and he'th overtheer makin fortun various change mr sleary very short breath now relate great heartiness wonderful kind innocence consider bleary brandy-and-watery old veteran bring josephine e w b childers deeply line jaw daylight little wonder scholastic equitation word company amaze creature louisa s eye white pink complexion scant dress demonstrative leg very agreeable see crowd sissy very natural sissy unable refrain tear now thethilia hath kithd child hug woman thaken handth man clear ring band thecond part soon continue low tone now thethilia n't athk know thecreth thuppothe may conthider thith mith thquire sister t'other on'th daughter that'h mean hope thee mith hope thquire'th father will here soon say louisa anxious bring point is brother safe thafe thound reply want jutht take peep ring mith here thethilia know dodgeth find thpy-hole yourthelf look chink board that'h jack giant killer-piethe comic infant bithnith say sleary there'th property-houthe thee jack hide there'th clown thauthepan-lid thpit jack'th thervant there'th little jack himthelf thplendid thoot armour there'th two comic black thervanth twithe ath big ath houthe thtand bring clear giant very ecthpenthive bathket n't now thee em say look em again say sleary look em thee em very good now mith put form sit opinionth thquire father hath hith n't want know brother'th ith good know thay ith thquire hath thtood thethilia ll thtand thquire brother ith black thervanth louisa utter exclamation partly distress partly satisfaction ith fact say sleary even knowin could n't put finger let thquire come thall keep brother here performanth thant undreth wath hith paint let thquire come here performanth come here yourthelf performanth thall find brother whole plathe talk never mind lookth ath long ath he'th hid louisa many thanks lightened load detain mr sleary longer leave love brother eye full tear sissy late afternoon mr gradgrind arrive hour too encounter know now sanguine sleary s assistance get disgraced son liverpool night three could companion identify disguise prepare letter correspondent could trust beseech ship bearer cost north south america distant part world could most speedily privately dispatch walk wait circus quite vacate audience company horse watch long time see mr sleary bring chair sit side-door smoking signal might approach thervant thquire cautious salutation pass want ll find here muth n't mind thon comic livery three mr gradgrind sit forlorn clown s perform chair middle ring bench remote subdue light strangeness place sit villainous whelp sulky last misery call son preposterous coat beadle s cuff flap exaggerate unspeakable extent immense waistcoat knee-breeches buckle shoe mad cocked hat fit coarse material moth-eaten full hole seam black face fear heat start greasy composition daub grimly detestably ridiculously shameful whelp comic livery mr gradgrind never could mean believe weighable measurable fact model child come first whelp would draw persist remain yield length concession sullenly make can call yielding entreaty sissy-for louisa disown altogether-he come bench bench stand sawdust verge circle possible limit father sit ask father moodily answer son robbery say father raise voice word force safe night shut ajar key find make long drop morning might suppose use n't take money pretend put balance night n't now know thunderbolt fall say father would shock less n't see grumble son many people employ situation trust many people many will dishonest hear talk hundred time law can help law comfort such thing father comfort father bury face hand son stand disgraceful grotesqueness bite straw hand black partly worn look hand monkey evening fast closing time time turn white eye restlessly impatiently father part face show life expression pigment thick must get liverpool send abroad suppose must ca n't more miserable anywhere whimper whelp here can remember s thing mr gradgrind door return sleary submit question get deplorable object ve think thquire there'th muth time lothe tho muth thay yeth ith twenty mileth rail there'th coath hour goeth rail purpothe cath mail train train will take right liverpool look groan mr gradgrind will coach n't mean thould comic livery say sleary thay word ll make jothkin wardrobe five minute n't understand say mr gradgrind jothkin-a carter make mind quick thquire ll beer feth ve never meet beer ath ll clean comic blackamoor mr gradgrind rapidly assent mr sleary rapidly turn box smock frock feel hat essential whelp rapidly change clothes screen baize mr sleary rapidly bring beer wash white again now say sleary come coath jump ll ll thuppothe people thay farewell family tharp'th word delicately retire here letter say mr gradgrind necessary mean will provide atone repentance good conduct shock action commit dreadful consequence lead give hand poor boy may god forgive culprit move few abject tear word pathetic tone louisa open arm repulse afresh n't want say tom tom end love love return obdurately pretty love leave old bounderby pack good friend mr harthouse home just great danger pretty love come word place see net gather pretty love regularly give never care tharp'th word say sleary door confusedly louisa cry forgive love still would day sorry leave glad think last word run mr gradgrind sissy sister cling shoulder stop recoil bitzer breath thin lip part thin nostril distend white eyelash quiver colourless face more colourless run white heat people run glow stand panting heaving never stop night now long run m sorry interfere plan say bitzer shake head ca n't allow horse-riders must young mr tom must n't get horse-riders here smock frock must collar too seem take possession chapter viii philosophical booth sleary shut door keep intruder bitzer still hold paralysed culprit collar stand ring blink old patron darkness twilight bitzer say mr gradgrind break miserably submissive heart circulation sir return bitzer smile oddity question could n't carry man sir acquaint fact establish harvey relate circulation blood can doubt heart is accessible cry mr gradgrind compassionate influence accessible reason sir return excellent young man else stand look mr gradgrind s face white pursuer s motive-even motive reason-can prevent escape wretched youth say mr gradgrind crush miserable father see sister here pity sir return bitzer very business-like logical manner ask motive reason take young mr tom coketown reasonable let know suspect young mr tom bank-robbery first eye time know way keep observation make get ample proof now run own confession just time overhear pleasure watch house yesterday morning follow here take young mr tom coketown order deliver mr bounderby sir doubt mr bounderby will promote young mr tom s situation wish situation sir will rise will good solely question self-interest mr gradgrind begin beg pardon interrupt sir return bitzer sure know whole social system question self-interest must always appeal person s self-interest s hold constituted bring catechism very young sir aware sum money say mr gradgrind will set expected promotion thank sir return bitzer hint proposal will set sum know clear head would propose alternative calculation mind find compound felony even very high term indeed would safe good improved prospect bank bitzer say mr gradgrind stretch hand would say see miserable bitzer chance leave soften many year school remembrance pain bestow can persuade degree disregard present interest release son entreat pray give benefit remembrance really wonder sir rejoin old pupil argumentative manner find take position untenable schooling pay bargain come bargain end fundamental principle gradgrind philosophy pay nobody account give anybody render anybody help purchase gratitude abolish virtue spring inch existence mankind birth death bargain counter n't get heaven way politico-economical place business n't deny add bitzer schooling cheap come right sir make cheap market dispose dearest little trouble here louisa sissy cry pray n't say s use worry seem think animosity young mr tom none reasonable ground mention take coketown resist set cry stop thief wo n't resist may depend mr sleary mouth open rolling eye immovably jam head fixed listen doctrine profound attention here step forward thquire know perfectly daughter knowth perfectly good becauthe thed n't know thon n't want know-i thed wath think wath thome thkylarking thith young man make known robbery bank that'h theriouth thing muth too theriouth thing compound ath thith young man hath very properly call conthequently thquire muth n't quarrel take thith young man'th thide thay he'th right there'th help tell ll thquire ll drive thon thith young man rail prevent expothure here ca n't conthent more ll fresh lamentation louisa deep affliction mr gradgrind s part follow desertion last friend sissy glance great attention own breast misunderstand again favour slight roll movable eye desire linger lock door say excitedly thquire thtood thethilia ll thtand thquire more thith ith prethiouth rathcal belongth bluthtering cove people nearly pitht winder ll dark night ve get horthe ll thpeak ve get pony ll fifteen mile hour childerth driving ve get dog ll keep man plathe four-and-twenty hourth get word young thquire tell theeth horthe begin danthe afraid thpilt look pony-gig come tell theeth gig clothe jump ll take rattling pathe dog leth thith young man thtir peg foot give leave horthe thtirth thpot beginth danthing morning-i n't know tharp'th word word sharp ten minute mr childers saunter market-place pair slipper cue mr sleary s equipage ready fine sight behold learn dog barking mr sleary instruct practicable eye bitzer object particular attention soon dark three get start learn dog formidable creature already pin bitzer eye stick close wheel side might ready event show slight disposition alight three sit inn night great suspense eight o'clock morning mr sleary dog reappear high spirit right thquire say mr sleary thon may aboard-a-thip thith time childerth take hour leave latht night horthe danthed polka wath dead beat would walthed n't harneth give word thleep comfortable prethiouth young rathcal thed d for'ard afoot dog hang hith neck-hankercher four legth air pull roll tho come drag turn horthe'th head half-patht thixth thith morning mr gradgrind overwhelm thanks course hint delicately could handsome remuneration money n't want money mythelf thquire childerth ith family man wath offer five-pound note might n't unactheptable likewithe wath thtand collar dog thet bellth horthe thould very glad take em brandy water alwayth take already call glass now call would n't think too thquire make little thpread company three thixth ahead reckon luth would make em happy little token gratitude mr gradgrind very willingly undertook render think too slight say such service very thquire ll give horthe-riding bethpeak can ll more balanthe account now thquire daughter will ethcuthe thould parting word louisa sissy withdraw adjoining room mr sleary stirring drink brandy water stand thquire n't need tell dogth ith wonderful animalth instinct say mr gradgrind is surprising call it-and m bletht know call it'-said sleary ith athtonithing way whith dog ll find you-the dithtanthe ll come scent say mr gradgrind being fine m bletht know call repeat sleary shake head dogth find thquire way make think dog n't dog thed n't happen know perthon name thleary perthon name thleary horthe-riding way-thtout man-game eye dog might n't thed ca n't thay know mythelf know dog think would likely acquaint dog might n't think thed thleary thleary yeth thure friend mine menthioned time can get hith addreth directly conthequenth afore public tho muth thee mutht number dogth acquaint thquire n't know mr gradgrind seem quite confound speculation way say sleary put lip brandy water ith fourteen month thquire thinthe wath chethter wath get child wood morning cometh ring thtage door dog travel long way wath very bad condithon wath lame pretty blind child wath theeking child know d come throwd hithelf thtood hith two forelegth weak ath wath wag hith tail die thquire dog wath merrylegth sissy s father s dog thethilia'th father'th old dog now thquire can take oath knowledge dog man wath dead-and buried-afore dog come joth'phine childerth talk long time thould write agree there'th comfortable tell unthettle mind make unhappy tho father bathely detherted break hith own heart alone pull never will know now thquire till-no know dogth findth uth keep bottle send hour will believe affection last moment life say mr gradgrind theemth prethent two thingth perthon n't thquire say mr sleary musing look depth brandy water ith love world thelf-interetht thomething very different t'other bath way ith own calculating calculating whith thomehow ith leatht ath hard give name ath wayth dogth ith mr gradgrind look window make reply mr sleary empty glass recall lady thethilia dear kith good-bye mith thquire thee treat thithter thithter trutht honour heart more ith very pretty thight hope brother may live good detherving great comfort thquire thake handth firtht latht n't croth uth poor vagabondth people mutht amuthed ca n't alwayth learning ca n't alwayth working n't make mutht uth thquire withe thing kind thing too make betht uth wurtht never think say mr sleary put head door again say wath tho muth cackler chapter ix final dangerous thing see sphere vain blusterer vain blusterer see mr bounderby feel mrs sparsit audaciously anticipate presume wise inappeasably indignant triumphant discovery mrs pegler turn presumption part woman dependent position mind accumulate turn great snowball last make discovery discharge highly connect female-to power say woman family want stick would n't get rid her'-would get utmost possible amount crowning glory connection same time punish mrs sparsit accord desert fill full great idea mr bounderby come lunch sit dining-room former day portrait mrs sparsit sit fire foot cotton stirrup little thinking whither post pegler affair gentlewoman cover pity mr bounderby veil quiet melancholy contrition virtue thereof become habit assume woful look woful look now bestow patron s matter now ma'am say mr bounderby very short rough way pray sir return mrs sparsit bite nose bite nose ma'am repeat mr bounderby nose meaning mrs sparsit conceive too develop nose purpose offensive implication cut crust bread throw knife noise mrs sparsit take foot stirrup say mr bounderby sir ma'am retort mr bounderby stare may ask sir say mrs sparsit ruffle morning ma'am may inquire sir pursue injured woman unfortunate cause lose temper now ll tell ma'am say bounderby come here bully female may highly connect ca n't permit bother badger man position put mr bounderby feel necessary get foresee allow detail would beat mrs sparsit first elevate knit coriolanian eyebrow gather work proper basket rise sir say majestically apparent way present will retire own apartment allow open door ma'am thank sir can allow ma'am say bounderby pass get hand lock can take opportunity say word mrs sparsit ma'am think cramp here know appear humble roof s hardly open enough lady genius people s affair mrs sparsit give look dark scorn say great politeness really sir think see late affair happen ma'am say bounderby appear poor judgment oh pray sir mrs sparsit interpose sprightly cheerfulness n't disparage judgment everybody know unerring mr bounderby s judgment everybody proof must theme general conversation disparage judgment sir say mrs sparsit laugh mr bounderby very red uncomfortable resume appear ma'am say different sort establishment altogether would bring lady power such establishment relation lady scadgers s now n't think might find affair ma'am interfere never occur sir return mrs sparsit now mention think highly probable suppose try ma'am say bounderby lay envelope cheque little basket can take own time ma'am perhaps meanwhile will more agreeable lady power mind eat meal intruded really ought apologise you-being josiah bounderby coketown-for stand light long pray n't name sir return mrs sparsit portrait could speak sir-but advantage original possess power commit disgust would testify long period elapse first habitually address picture noodle noodle can awaken surprise indignation proceeding noodle can inspire contempt thus say mrs sparsit roman feature medal strike commemorate scorn mr bounderby survey fixedly head foot sweep disdainfully past ascend staircase mr bounderby close door stand fire project old explosive manner portrait-and futurity much futurity see mrs sparsit fight daily fight point weapon female armoury grudging smart peevish torment lady scadgers still lay bed mysterious leg gobble insufficient income middle quarter mean little airless lodging mere closet mere crib two see more did catch glimpse make show bitzer stranger rise young man devoted master s great merit win young tom s place capture young tom time various rascal spirit did see faint reflection own image make vain-glorious will whereby five-and-twenty humbug past five-and-fifty year age taking name josiah bounderby coketown dine bounderby hall lodge bounderby building attend bounderby chapel sleep bounderby chaplain support bounderby estate nauseate healthy stomach vast amount bounderby balderdash bluster prescience day five year come josiah bounderby coketown die fit coketown street same precious will begin long career quibble plunder false pretence vile example little service much law probably portrait see here mr gradgrind same day same hour sit thoughtful own room much futurity see did see white-haired decrepit man bend hitherto inflexible theory appointed circumstance make fact figure subservient faith hope charity longer try grind heavenly trio dusty little mill did catch sight much despise late political associate did see era quite settle national dustman owe duty abstraction call people taunting honourable gentleman five night a-week small hour morning probably much foreknowledge know man here louisa night same day watch fire day yore gentler humbler face much future might arise vision broadside street sign father s name exonerate late stephen blackpool weaver misplace suspicion publish guilt own son such extenuation year temptation could bring add education might beseech present stephen blackpool s tombstone father s record death present know thing could plainly see much future work woman christen rachael long illness again appear ringing factory bell pass fro set hour coketown hands woman pensive beauty always dress black sweet-tempered serene even cheerful people place alone appear compassion degrade drunken wretch own sex sometimes see town secretly beg cry woman work work content prefer natural lot too old labour more did louisa see such thing lonely brother many thousand mile write paper blot tear word too soon come true treasure world would cheaply barter sight dear face length brother come home hope see delay illness letter strange hand say die hospital fever such day die penitence love last word name did louisa see thing such thing again wife-a mother-lovingly watchful child careful childhood mind less childhood body know even more beautiful thing possession hoarded scrap blessing happiness wisest did louisa see such thing never happy sissy s happy child love child love grow learn childish lore think innocent pretty fancy despise try hard know humbler fellow-creatures beautify life machinery reality imaginative grace delight heart infancy will wither sturdy physical manhood will morally stark death plain national prosperity figure can show will write wall hold course part fantastic vow bond brotherhood sisterhood pledge covenant fancy dress fancy fair simply duty did louisa see thing thing dear reader rest two field action similar thing shall let shall sit light bosom hearth see ash fire turn gray
