# Supplementary material for: A Complex Network Approach to Stylometry
Source: PLoS One. 2015 Aug 27;10(8):e0136076. doi: 10.1371/journal.pone.0136076 (PMC4552030; doi:10.1371/journal.pone.0136076)
Supplement: S1 File — (ZIP) [file pone.0136076.s001.zip › authorship_dataset/a3_tale_of_two_cities.txt]

good time bad time age wisdom age foolishness epoch belief epoch incredulity season light season darkness spring hope winter despair direct heaven direct way short period present period noisy authority insist receive good evil superlative degree comparison king large jaw queen plain face throne england king large jaw queen fair face throne france country clear crystal lord state preserve loaf fish thing general settle year lord thousand seven hundred seventy-five spiritual revelation concede england favoured period mrs southcott recently attain five-and-twentieth blessed birthday prophetic private life guards herald sublime appearance announce arrangement make swallow london westminster even cock-lane ghost lay dozen year rap message spirit very year last past supernaturally deficient originality rap theirs mere message earthly order event lately come english crown people congress british subject america strange relate prove more important human race communication receive chicken cock-lane brood france less favour whole matter spiritual sister shield trident roll exceed smoothness hill make paper money spend guidance christian pastor entertain such humane achievement sentence youth hand cut tongue tear pincer body burn alive kneel rain honour dirty procession monk pass view distance fifty sixty yard likely enough root wood france norway grow tree sufferer put death already mark woodman fate come sawn board make certain movable framework sack knife terrible history likely enough rough outhouse tiller heavy land adjacent paris shelter weather very day rude cart bespatter rustic mire snuff pig roost poultry farmer death already set apart tumbril revolution woodman farmer work unceasingly work silently hear muffled tread forasmuch entertain suspicion awake atheistical traitorous england scarcely amount order protection justify much national boasting dare burglary armed man highway robbery take place capital night family publicly caution town remove furniture upholsterer warehouse security highwayman dark city tradesman light recognise challenge fellow-tradesman stop character captain gallantly shoot head ride mail waylay seven robber guard shoot three dead get shoot dead four consequence failure ammunition mail rob peace magnificent potentate lord mayor london make stand deliver turnham green highwayman despoil illustrious creature sight retinue prisoner london gaol fight battle turnkey majesty law fire blunderbuss load shot ball thief snip diamond crosse neck noble lord court drawing-room musketeer st giles s search contraband good mob fire musketeer musketeer fire mob nobody think occurrence much common way midst hangman busy bad useless constant requisition now string long row miscellaneous criminal now hang housebreaker saturday take tuesday now burn people hand newgate dozen now burn pamphlet door westminster hall to-day take life atrocious murderer to-morrow wretched pilferer rob farmer s boy sixpence thing thousand come pass close dear old year thousand seven hundred seventy-five environ woodman farmer work unheeded two large jaw two plain fair face trod stir enough carry divine right high hand thus year thousand seven hundred seventy-five conduct greatness myriad small creature creature chronicle rest road lie ii mail dover road lie friday night late november first person history business dover road lie dover mail lumber shooter s hill walk hill mire side mail rest passenger least relish walk exercise circumstance hill harness mud mail heavy horse three time already come stop draw coach road mutinous intent take blackheath rein whip coachman guard combination read article war forbid purpose strongly favour argument brute animal endue reason team capitulate return duty droop head tremulous tail mash way thick mud flounder stumble fall piece large joint often driver rest bring stand wary wo-ho so-ho-then leader violently shake head unusually emphatic horse deny coach could get hill leader make rattle passenger start nervous passenger might disturb mind steam mist hollow roam forlornness hill evil spirit seek rest find none clammy intensely cold mist make slow way air ripple visibly follow overspread wave unwholesome sea might dense enough shut light coach-lamps own working few yard road reek labour horse steam make two passenger plod hill side mail three wrap cheekbone ear wear jack-boot three could say see two hide many wrapper eye mind eye body two companion day traveller very shy confidential short notice anybody road might robber league robber latter posting-house ale-house could produce somebody captain s pay range landlord low stable non-descript likeliest thing card guard dover mail think friday night november thousand seven hundred seventy-five lumber shooter s hill stand own particular perch mail beat foot keep eye hand arm-chest loaded blunderbuss lie top six eight loaded horse-pistol deposit substratum cutlass dover mail usual genial position guard suspect passenger passenger suspect guard suspect everybody else coachman sure horse cattle could clear conscience take oath two testament fit journey wo-ho say coachman more pull re top damn trouble enough get joe halloa guard reply o'clock make joe ten minute good past eleven blood ejaculate vexed coachman shooter s tst yah get emphatic horse cut short whip most decide negative make decide scramble three horse follow suit more dover mail struggle jack-boot passenger squash side stop coach stop keep close company three hardihood propose walk little ahead mist darkness would put fair way get shoot instantly highwayman last burst carry mail summit hill horse stop breathe again guard get skid wheel descent open coach-door let passenger tst joe cry coachman warning voice look box say tom listen say horse canter come joe say horse gallop tom return guard leave hold door mount nimbly place gentleman king s name hurried adjuration cock blunderbuss stand offensive passenger book history coach-step get two passenger close follow remain step coach remain road look coachman guard guard coachman listen coachman look guard look even emphatic leader prick ear look contradict stillness consequent cessation rumbling labouring coach add stillness night make very quiet indeed panting horse communicate tremulous motion coach state agitation heart passenger beat loud enough perhaps hear rate quiet pause audibly expressive people breath hold breath pulse quicken expectation sound horse gallop come fast furiously hill so-ho guard sing loud could roar yo stand shall fire pace suddenly check much splashing floundering man s voice call mist dover mail never mind guard retort is dover mail want know want passenger passenger mr jarvis lorry book passenger show moment name guard coachman two passenger eye distrustfully keep guard call voice mist make mistake could never set right lifetime gentleman name lorry answer straight matter ask passenger mildly quaver speech want jerry n't jerry s voice jerry growl guard s hoarse suit jerry mr lorry matter despatch send t co know messenger guard say mr lorry get road assist more swiftly politely two passenger immediately scramble coach shut door pull window may come close s wrong hope ai n't ca n't make nation sure say guard gruff soliloquy hallo hallo say jerry more hoarsely come footpace d mind ve get holster saddle yourn n't let see hand nigh em m devil quick mistake make take form lead now let s look figure horse rider come slowly eddy mist come side mail passenger stand rider stoop cast eye guard hand passenger small folded paper rider s horse blow horse rider cover mud hoof horse hat man guard say passenger tone quiet business confidence watchful guard right hand stock raise blunderbuss left barrel eye horseman answer curtly sir apprehend belong tellson s bank must know tellson s bank london paris business crown drink may read re quick sir open light coach-lamp side read first aloud wait dover mam'selle s long see guard jerry say answer recall life jerry start saddle s blaze strange answer too say hoarsest take message will know receive write make good way good night word passenger open coach-door get assist fellow-passengers expeditiously secrete watch purse boot now make general pretence asleep more definite purpose escape hazard originate kind action coach lumber again heavy wreath mist closing begin descent guard soon replace blunderbuss arm-chest look rest content look supplementary pistol wear belt look small chest seat few smith s tool couple torch tinder-box furnish completeness coach-lamps blow storm occasionally happen shut keep flint steel spark straw get light tolerable safety ease lucky five minute tom softly coach roof hallo joe did hear message joe make tom joe s coincidence too guard muse make same jerry leave alone mist darkness dismount meanwhile ease spent horse wipe mud face shake wet hat-brim might capable hold gallon stand bridle heavily-splashed arm wheel mail long hearing night quite still again turn walk hill gallop temple bar old lady wo n't trust fore-leg get level say hoarse messenger glance mare recalled life s blaze strange message much would n't jerry say jerry d blaze bad way recall life come fashion jerry iii night shadow wonderful fact reflect human creature constitute profound secret mystery solemn consideration enter great city night darkly clustered house enclose own secret room enclose own secret beating heart hundred thousand breast imaginings secret heart awfulness even death referable more can turn leaf dear book love vainly hope time read more can look depth unfathomable water wherein momentary light glance glimpse bury treasure thing submerge appoint book shut spring read page appoint water lock eternal frost light play surface stand ignorance shore friend dead neighbour dead love darling soul dead inexorable consolidation perpetuation secret always individuality shall carry mine life s end burial-places city pass sleeper more inscrutable busy inhabitant innermost personality natural alienated inheritance messenger horseback exactly same possession king first minister state rich merchant london three passenger shut narrow compass lumber old mail coach mystery complete own coach six own coach sixty breadth county messenger ride easy trot stop pretty often ale-house way drink evince tendency keep own counsel keep hat cock eye eye assort very decoration surface black depth colour form much too afraid find singly keep too apart sinister expression old cocked-hat three-cornered spittoon great muffler chin throat descend nearly wearer s knee stop drink move muffler left hand pour liquor right soon muffle again jerry say messenger harp theme ride would n't jerry jerry honest tradesman would n't suit line business recall bust n't think d drinking message perplex mind degree fain several time take hat scratch head crown raggedly bald stiff black hair stand jaggedly grow hill broad blunt nose smith s work much more top strongly spike wall head hair good player leap-frog might decline most dangerous man world trot message deliver night watchman box door tellson s bank temple bar deliver great authority shadow night take such shape arise message take such shape mare arise private topic uneasiness seem numerous shy shadow road time mail-coach lumber jolt rattle bump tedious way three fellow-inscrutables likewise shadow night reveal form doze eye wander thought suggest tellson s bank run mail bank passenger arm draw leathern strap lie keep pound passenger drive corner coach get special jolt nod place half-shut eye little coach-windows coach-lamp dimly gleam bulky bundle opposite passenger become bank great stroke business rattle harness chink money more draft honour five minute even tellson s foreign home connection pay thrice time strong-room underground tellson s such valuable store secret know passenger little know open great key feebly-burning candle find safe strong sound still just last see bank always coach confused way presence pain opiate always current impression never cease run night way dig grave now multitude face show true face bury person shadow night indicate face man five-and-forty year differ principally passion express ghastliness worn waste state pride contempt defiance stubbornness submission lamentation succeed variety sunken cheek cadaverous colour emaciate hand figure face main face head prematurely white hundred time doze passenger inquire spectre bury long answer always same eighteen year abandon hope dig long know recall life tell hope care live ca n't say shall show will come see answer question various contradictory sometimes broken reply wait would kill see too soon sometimes give tender rain tear take sometimes stare bewilder n't know n't understand such imaginary discourse passenger fancy would dig dig dig now spade now great key now hand dig wretched creature got last earth hang face hair would suddenly fan dust passenger would start lower window get reality mist rain cheek even eye open mist rain move patch light lamp hedge roadside retreat jerk night shadow coach would fall train night shadow real banking-house temple bar real business past day real strong room real express send real message return would midst ghostly face would rise would accost again bury long eighteen year hope care live ca n't say dig dig dig impatient movement two passenger would admonish pull window draw arm securely leathern strap speculate two slumbering form mind lose hold again slide bank grave bury long eighteen year abandon hope dig long word still hearing just speak distinctly hearing speak word life weary passenger start consciousness daylight find shadow night lower window look rise sun ridge ploughed land plough leave last night horse unyoked quiet coppice-wood many leaf burn red golden yellow still remain tree earth cold wet sky clear sun rise bright placid beautiful eighteen year say passenger look sun gracious creator day bury alive eighteen year iv preparation mail get successfully dover course forenoon head drawer royal george hotel open coach-door custom flourish ceremony mail journey london winter achievement congratulate adventurous traveller time adventurous traveller leave congratulate two set respective roadside destination mildewy coach damp dirty straw disagreeable smell obscurity large dog-kennel mr lorry passenger shake chain straw tangle shaggy wrapper flap hat muddy leg large sort dog will packet calais tomorrow drawer sir weather hold wind set tolerable fair tide will serve pretty nicely two afternoon sir bed sir shall bed night want bedroom barber breakfast sir sir way sir please show concord gentleman s valise hot water concord pull gentleman s boot concord will find fine sea-coal fire sir fetch barber concord stir now concord concord bed-chamber always assign passenger mail passenger mail always heavily wrap head foot room odd interest establishment royal george kind man see kind variety man come consequently drawer two porter several maid landlady loiter accident various point road concord coffee-room gentleman sixty formally dress brown suit clothes pretty worn very keep large square cuff large flap pocket pass way breakfast coffee-room occupant forenoon gentleman brown breakfast-table draw fire sit light shining wait meal sit still might sit portrait very orderly methodical look hand knee loud watch tick sonorous sermon flapped waist-coat pit gravity longevity levity evanescence brisk fire good leg little vain brown stocking fit sleek close fine texture shoe buckle too plain trim wear odd little sleek crisp flaxen wig set very close head wig presume make hair look more spin filament silk glass linen fineness accordance stocking white top wave break neighbour beach speck sail glint sunlight sea face habitually suppress quiet still light quaint wig pair moist bright eye must cost owner year pain drill compose reserve expression tellson s bank healthy colour cheek face line bear few trace anxiety perhaps confidential bachelor clerk tellson s bank principally occupy care people perhaps second-hand care second-hand clothes come easily complete resemblance man sit portrait mr lorry drop sleep arrival breakfast rouse say drawer move chair wish accommodation prepare young lady may come here time to-day may ask mr jarvis lorry may ask gentleman tellson s bank please let know sir tellson s bank london sir sir oftentimes honour entertain gentleman travel backwards forward betwixt london paris sir vast deal travelling sir tellson company s house quite french house english sir much habit such travel think sir late year fifteen year come last france indeed sir time here sir people s time here sir george hand time sir believe would hold pretty wager sir house tellson company flourish matter fifty speak fifteen year might treble say hundred fifty truth indeed sir mouth eye step backward table waiter shift napkin right arm left drop comfortable attitude stand survey guest eat drink observatory watchtower accord immemorial usage waiter age mr lorry finish breakfast stroll beach little narrow crooked town dover hide beach run head chalk cliff marine ostrich beach desert heap sea stone tumble wildly sea destruction thunder town thunder cliff bring coast madly air house strong piscatory flavour might suppose sick fish dip sick people dip sea little fishing port quantity stroll night look seaward particularly time tide make flood small tradesman business sometimes unaccountably realise large fortune remarkable nobody neighbourhood could endure lamplighter day decline afternoon air interval clear enough allow french coast see become again charge mist vapour mr lorry s thought seem cloud too dark sit coffee-room fire await dinner await breakfast mind busily dig dig dig live red coal bottle good claret dinner digger red coal harm tendency throw work mr lorry idle long time just pour last glassful wine complete appearance satisfaction find elderly gentleman fresh complexion get end bottle rattling wheel come narrow street rumble inn-yard set glass untouched mam'selle say very few minute waiter come announce miss manette arrive london would happy see gentleman tellson s soon miss manette take refreshment road require none extremely anxious see gentleman tellson s immediately suit pleasure convenience gentleman tellson s leave empty glass air stolid desperation settle odd little flaxen wig ear follow waiter miss manette s apartment large dark room furnish funereal manner black horsehair load heavy dark table oil oil two tall candle table middle room gloomily reflect leaf bury deep grave black mahogany light speak could expect dig obscurity difficult penetrate mr lorry pick way well-worn turkey carpet suppose miss manette moment adjacent room get past two tall candle see standing receive table fire young lady more seventeen riding-cloak still hold straw travelling-hat ribbon hand eye rest short slight pretty figure quantity golden hair pair blue eye meet own inquiring look forehead singular capacity remember young smooth rifting knit expression quite perplexity wonder alarm merely bright fixed attention include four expression eye rest thing sudden vivid likeness pass child hold arm passage very channel cold time hail drift heavily sea run high likeness pass breath surface gaunt pier-glass frame hospital procession negro cupid several headless cripple offer black basket dead sea fruit black divinity feminine gender make formal bow miss manette pray take seat sir very clear pleasant young voice little foreign accent very little indeed kiss hand miss say mr lorry manner early date make formal bow again take seat receive letter bank sir yesterday inform intelligence discovery word material miss word will respect small property poor father never see long dead mr lorry move chair cast troubled look hospital procession negro cupid help anybody absurd basket render necessary paris communicate gentleman bank good despatch paris purpose prepare hear sir curtsey young lady make curtsey day pretty desire convey feel much old wiser make bow reply bank sir consider necessary know kind advise france orphan friend could esteem highly might permit place journey worthy gentleman s protection gentleman leave london think messenger send beg favour wait here happy say mr lorry entrust charge shall more happy execute sir thank indeed thank very gratefully tell bank gentleman would explain detail business must prepare find surprising nature good prepare naturally strong eager interest know naturally say mr lorry pause add again settle crisp flaxen wig ear very difficult begin begin indecision meet glance young forehead lift singular expression pretty characteristic singular raise hand involuntary action catch stay passing shadow quite stranger sir mr lorry open hand extend outwards argumentative smile eyebrow just little feminine nose line delicate fine possible expression deepen take seat thoughtfully chair hitherto remain standing watch muse moment raise eye again adopt country presume can good address young english lady miss manette please sir miss manette man business business charge acquit reception n't heed more speaking machine truly much else will leave relate miss story customer story seem wilfully mistake word repeat add hurry customer banking business usually call connection customer french gentleman scientific gentleman man great acquirement doctor beauvais beauvais monsieur manette father gentleman beauvais monsieur manette father gentleman repute paris honour know relation business relation confidential time french house oh twenty year time may ask time sir speak miss twenty year marry english lady trustee affair affair many french gentleman french family entirely tellson s hand similar way trustee kind score customer mere business relation miss friendship particular interest sentiment pass course business life just pass customer course business day short feeling mere machine father s story sir begin think curiously roughen forehead very intent leave orphan mother s survive father two year bring england sure mr lorry take hesitating little hand confidingly advance take put ceremony lip conduct young lady straightway chair again hold chair-back left hand use right turn rub chin pull wig ear point say stand look face sit look miss manette was will see truly speak just now say feeling relation hold fellow-creatures mere business relation reflect never see ward tellson s house busy business tellson s house feeling time chance pass whole life miss turn immense pecuniary mangle odd description daily routine employment mr lorry flatten flaxen wig head hand most unnecessary could flat shining surface resume former attitude miss remark story regretted father now come difference father die n't frighten start indeed start catch wrist hand pray say mr lorry soothing tone bring left hand chair lie supplicatory finger clasp violent tremble pray control agitation matter business say look discomposed stop wander begin anew say monsieur manette die suddenly silently disappear spirit difficult guess dreadful place art could trace enemy compatriot could exercise privilege own time know bold people afraid speak whisper water instance privilege fill blank form consignment oblivion prison length time wife implore king queen court clergy tidings quite vain history father would history unfortunate gentleman doctor beauvais entreat tell more sir will can bear can bear uncertainty leave moment speak collectedly are collect s good manner less satisfied word matter business regard matter business business must now doctor s wife lady great courage spirit suffer intensely cause little child bear little child daughter sir daughter a-a-matter business n't distressed miss poor lady suffer intensely little child bear come determination spare poor child inheritance part agony know pain rear belief father dead n't kneel heaven s name kneel truth dear good compassionate sir truth matter business confuse can transact business confuse let clear-headed could kindly mention now instance nine time ninepence many shilling twenty guinea would encouraging much more ease state mind directly answer appeal sit still very gently raise hand cease clasp wrist much more steady communicate reassurance mr jarvis lorry s right s right courage business business useful business miss manette mother take course die believe broken-hearted never slacken unavailing search father leave two year old grow bloom beautiful happy dark cloud live uncertainty father soon wear heart prison waste many linger year say word look admiring pity flow golden hair picture might already tinge grey know parent great possession secure mother new discovery money property feel wrist hold closer stop expression forehead particularly attract notice now immovable deepen pain horror find alive greatly change too probable wreck possible will hope good still alive father take house old servant paris identify can restore life love duty rest comfort shiver run frame say low distinct awe-stricken voice say dream see ghost will ghost mr lorry quietly chafe hand hold arm see now see now good bad know now way poor wrong gentleman fair sea voyage fair land journey will soon dear side repeat same tone sink whisper free happy ghost never haunt thing more say mr lorry lay stress wholesome mean enforce attention find name own long forget long conceal would bad useless now inquire bad useless seek know year overlooked always designedly held prisoner would bad useless now make inquiry would dangerous mention subject anywhere way remove event france even safe englishman even tellson s important french credit avoid naming matter carry scrap write openly refer secret service altogether credential entry memorandum comprehend line recalled life may mean matter n't notice word miss manette perfectly still silent even fall chair sit hand utterly insensible eye open fix last expression look carve brand forehead close hold arm fear detach hurt call loudly assistance move wild-looking woman even agitation mr lorry observe red colour red hair dress extraordinary tight-fitting fashion head most wonderful bonnet grenadier wooden measure good measure too great stilton cheese come run room advance inn servant soon settle question detachment poor young lady lay brawny hand chest send fly wall really think must man mr lorry s breathless reflection simultaneously come wall look bawl figure address inn servant n't fetch thing stand stare much look n't fetch thing ll let know n't bring smelling-salts cold water vinegar quick will immediate dispersal restorative softly lay patient sofa tend great skill gentleness call precious bird spread golden hair shoulder great pride care brown say indignantly turn mr lorry could n't tell tell frighten death look pretty pale face cold hand call banker mr lorry exceedingly disconcert question hard answer could look distance much feeble sympathy humility strong woman banish inn servant mysterious penalty let know mention stay stare recover charge regular series gradation coax lie droop head shoulder hope will now say mr lorry thanks brown darling pretty hope say mr lorry pause feeble sympathy humility accompany miss manette france likely thing too reply strong woman intend salt water suppose providence would cast lot island question hard answer mr jarvis lorry withdraw consider v wine-shop large cask wine drop break street accident happen get cart cask tumble run hoop burst lie stone just door wine-shop shatter walnut-shell people reach suspend business idleness run spot drink wine rough irregular stone street point way design might think expressly lame live creature approach dam little pool surround own jostling group crowd accord size man kneel make scoop two hand join sip try help woman bend shoulder sip wine run finger man woman dip puddle little mug mutilated earthenware even handkerchief woman s head squeeze dry infant mouth make small mud-embankments stem wine run direct lookers-on high window dart here cut little stream wine start new direction devote sodden lee-dyed piece cask lick even champ moister wine-rotted fragment eager relish drainage carry wine get take much mud get take might scavenger street anybody acquaint could believe such miraculous presence shrill sound laughter amused voice voice man woman child resound street wine game last little roughness sport much playfulness special companionship observable inclination part join lead especially lucky lighter-hearted frolicsome embrace drinking health shake hand even join hand dancing dozen wine place most abundant rake gridiron-pattern finger demonstration cease suddenly break man leave saw sticking firewood cut set motion again woman leave door-step little pot hot ash try soften pain own starved finger toe child return man bare arm mat lock cadaverous face emerge winter light cellar move descend again gloom gather scene appear more natural sunshine wine red wine stain ground narrow street suburb saint antoine paris spill stain many hand too many face many naked foot many wooden shoe hand man saw wood leave red mark billet forehead woman nurse baby stain stain old rag wind head again greedy stave cask acquire tigerish smear mouth tall joker besmirch head more long squalid bag nightcap scrawl wall finger dip muddy wine-lees blood time come wine too would spill street-stones stain would red many now cloud settle saint antoine momentary gleam drive sacred countenance darkness heavy cold dirt sickness ignorance want lord wait saintly presence noble great power most especially last samples people undergo terrible grinding regrinding mill certainly fabulous mill ground old people young shiver corner pass doorway look window flutter vestige garment wind shake mill work mill grind young people old child ancient face grave voice grown face plough furrow age come afresh sigh hunger prevalent everywhere hunger push tall house wretched clothing hang pole line hunger patch straw rag wood paper hunger repeat fragment small modicum firewood man saw hunger stare smokeless chimney start filthy street offal refuse eat hunger inscription baker s shelf write small loaf scanty stock bad bread sausage-shop dead-dog preparation offer sale hunger rattle dry bone roast chestnut turn cylinder hunger shred atomics farthing porringer husky chip potato fry reluctant drop oil abide place thing fit narrow winding street full offence stench narrow winding street diverge people rag nightcap smelling rag nightcap visible thing brood look look ill hunted air people wild-beast thought possibility turn bay depressed slink eye fire want compressed lip white suppress forehead knit likeness gallows-rope muse endure inflicting trade sign many shop grim illustration want butcher porkman paint lean scrag meat baker coarsest meagre loaf people rudely picture drinking wine-shops croak scanty measure thin wine beer gloweringly confidential represent flourishing condition save tool weapon cutler s knife ax sharp bright smith s hammer heavy gunmaker s stock murderous crippling stone pavement many little reservoir mud water footways break abruptly door kennel make amends run middle street run heavy rain run many eccentric fit house street wide interval clumsy lamp sling rope pulley night lamplighter let light hoist again feeble grove dim wick swing sickly manner overhead sea indeed sea ship crew peril tempest time come gaunt scarecrow region watch lamplighter idleness hunger long conceive idea improve method haul man rope pulley flare darkness condition time come wind blow france shake rag scarecrow vain bird fine song feather take warning wine-shop corner shop good most appearance degree master wine-shop stand yellow waistcoat green breech look struggle lost wine s affair say final shrug shoulder people market let bring eye happen catch tall joker write joke call way say gaspard fellow point joke immense significance often way tribe miss mark completely fail often way tribe too now subject mad hospital say wine-shop keeper cross road obliterate jest handful mud pick purpose smear write public street tell place write such word expostulation drop clean hand perhaps accidentally perhaps joker s heart joker rap own take nimble spring upward come fantastic dancing attitude stained shoe jerk foot hand hold joker extremely say wolfishly practical character look circumstance put put say call wine wine finish advice wipe soiled hand joker s dress such quite deliberately dirty hand account recrossed road enter wine-shop wine-shop keeper bull-necked martial-looking man thirty hot temperament bitter day wear coat carry slung shoulder shirt-sleeve roll too brown arm bare elbow wear more head own crisply-curling short dark hair dark man altogether good eye good bold breadth good-humoured look whole implacable-looking too evidently man strong resolution set purpose man desirable meet rush narrow pass gulf side would turn man madame defarge wife sit shop counter come madame defarge stout woman own age watchful eye seldom seem look large hand heavily ring steady face strong feature great composure manner character madame defarge might predicate often make mistake reckoning preside madame defarge sensitive cold wrap fur quantity bright shawl twine head concealment large earring knitting lay pick tooth toothpick thus engage right elbow support left hand madame defarge say lord come cough just grain cough combination lifting darkly define eyebrow toothpick breadth line suggest husband would look shop customer new customer drop step way wine-shop keeper accordingly roll eye rest elderly gentleman young lady seat corner company two playing card two playing domino three standing counter lengthen short supply wine pass counter take notice elderly gentleman say look young lady man devil galley say monsieur defarge n't know feign notice two stranger fall discourse triumvirate customer drink counter jacques say three monsieur defarge spilt wine swallow drop jacques answer monsieur defarge interchange christian name effect madame defarge pick tooth toothpick cough grain cough raise eyebrow breadth line often say second three address monsieur defarge many miserable beast know taste wine black bread death jacques jacques monsieur defarge return second interchange christian name madame defarge still use toothpick profound composure cough grain cough raise eyebrow breadth line last three now say say put empty drinking vessel smack lip much bad bitter taste such poor cattle always mouth hard life live jacques right jacques right jacques response monsieur defarge third interchange christian name complete moment madame defarge put toothpick keep eyebrows slightly rustle seat hold true muttered husband gentlemen wife three customer pull hat madame defarge three flourish acknowledge homage bend head give quick look glance casual manner wine-shop take knitting great apparent calmness repose spirit become absorb gentlemen say husband keep bright eye observantly good day chamber furnish bachelor-fashion wish see inquire step fifth floor doorway staircase give little courtyard close left here point hand window establishment now remember already can show way gentlemen adieu pay wine leave place eye monsieur defarge study wife knitting elderly gentleman advance corner beg favour word willingly sir say monsieur defarge quietly step door conference very short very decide first word monsieur defarge start become deeply attentive last minute nod gentleman beckon young lady too madame defarge knit nimble finger steady eyebrow see mr jarvis lorry miss manette emerge wine-shop thus join monsieur defarge doorway direct own company just open stink little black courtyard general public entrance great pile house inhabit great number people gloomy tile-paved entry gloomy tile-paved staircase monsieur defarge bent knee child old master put hand lip gentle action gently very remarkable transformation come few second good-humour face openness aspect leave become secret angry dangerous man very high little difficult begin slowly thus monsieur defarge stern voice mr lorry begin ascend stair alone latter whisper alone god help say same low voice always alone own desire own necessity first see find demand know would take peril discreet now greatly change change keeper wine-shop stop strike wall hand mutter tremendous curse direct answer could forcible mr lorry s spirit grow heavy heavy two companion ascend high high such staircase accessory old more crowded part paris would bad enough now time vile indeed unaccustomed unhardened sense little habitation great foul nest high building say room room door open general staircase leave own heap refuse own landing fling refuse own window uncontrollable hopeless mass decomposition engendered would pollute air even poverty deprivation load intangible impurity two bad source combine make insupportable such atmosphere steep dark shaft dirt poison way lie yield own disturbance mind young companion s agitation become great instant mr jarvis lorry twice stop rest stoppage make doleful grating languishing good air leave uncorrupted seem escape spoilt sickly vapour seem crawl rusted bar taste glimpse catch jumbled neighbourhood range low summit two great tower notre-dame promise healthy life wholesome aspiration last top staircase gain stop third time upper staircase steep inclination contract dimension ascend garret story reach keeper wine-shop always little advance always side mr lorry take dread ask question young lady turn here carefully feel pocket coat carry shoulder take key door lock friend say mr lorry surprise ay grim reply monsieur defarge think necessary keep unfortunate gentleman retire think necessary turn key monsieur defarge whisper closer ear frown heavily live long lock would frighten rave tear piece die come know harm door leave open possible exclaim mr lorry possible repeat defarge bitterly beautiful world live is possible many such thing possible possible see sky day long live devil let dialogue hold very low whisper word reach young lady s ear time tremble such strong emotion face express such deep anxiety such dread terror mr lorry feel incumbent speak word two reassurance courage dear miss courage business bad will moment pass room-door bad good bring relief happiness bring begin let good friend here assist side s friend defarge come now business business slowly softly staircase short soon top abrupt turn come sight three man head bent close side door intently look room door belong chink hole wall hearing footstep close hand three turn rise show three name drink wine-shop forget surprise visit explain monsieur defarge leave good boy business here three glide silently appear door floor keeper wine-shop straight leave alone mr lorry ask whisper little anger make show monsieur manette show way see chosen few think few choose choose real man name jacques name sight likely good enough english thing stay please little moment admonitory gesture keep stoop look crevice wall soon raise head again strike twice thrice door evidently object make noise same intention draw key three four time put clumsily lock turn heavily could door slowly open inward hand look room say faint voice answer little more single syllable could speak side look shoulder beckon enter mr lorry get arm securely daughter s waist hold feel sink a-a-a-business business urge moisture business shine cheek come come afraid answer shudder mean father render manner desperate state beckoning conductor draw neck arm shake shoulder lift little hurry room sit just door hold cling defarge draw key close door lock take key again hold hand methodically loud harsh accompaniment noise could make finally walk room measure tread window stop face garret build depository firewood dim dark window dormer shape truth door roof little crane hoist store street unglazed close middle two piece door french construction exclude cold door fast close open very little way such scanty portion light admit mean difficult first come see long habit alone could slowly form ability work require nicety such obscurity work kind garret door face window keeper wine-shop stand look white-haired man sit low bench stoop forward very busy make shoe vi shoemaker good day say monsieur defarge look white head bent low shoemaking raise moment very faint voice respond salutation distance good day still hard work see long silence head lift moment voice reply work time pair haggard eye look questioner face drop again faintness voice pitiable dreadful faintness physical weakness confinement hard fare doubt part deplorable peculiarity faintness solitude disuse last feeble echo sound make long long entirely lose life resonance human voice affect sense beautiful colour fade poor weak stain sunken suppress voice underground expressive hopeless lost creature famished traveller weary lonely wander wilderness would remember home friend such tone lie die minute silent work pass haggard eye look again interest curiosity dull mechanical perception spot visitor aware stand empty want say defarge remove gaze shoemaker let little more light here can bear little more shoemaker stop work look vacant air listening floor side similarly floor side upward speaker say can bear little more light must bear let lay pale shadow stress second word open half-door open little further secure angle time broad ray light fall garret show workman unfinished shoe lap pause labour few common tool various scrap leather foot bench white beard raggedly cut very long hollow face exceedingly bright eye hollowness thinness face would cause look large dark eyebrow confused white hair really naturally large look unnaturally yellow rag shirt lie open throat show body wither worn old canvas frock loose stocking poor tatter clothes long seclusion direct light air fade such dull uniformity parchment-yellow would hard say put hand eye light very bone seem transparent sit steadfastly vacant gaze pause work never look figure first look side lose habit associate place sound never speak first wandering manner forget speak finish pair shoe to-day ask defarge motion mr lorry come forward say mean finish pair shoe to-day ca n't say mean suppose n't know question remind work bend again mr lorry come silently forward leave daughter door stand minute two side defarge shoemaker look show surprise see figure unsteady finger hand stray lip look lip nail same pale lead-colour hand drop work more bent shoe look action occupy instant visitor see say monsieur defarge say here visitor shoemaker look remove hand work come say defarge here monsieur know well-made shoe see show shoe work take monsieur mr lorry take hand tell monsieur kind shoe maker s name long pause usual shoemaker reply forget ask say say could n't describe kind shoe monsieur s information lady s shoe young lady s walking-shoe present mode never see mode pattern hand glance shoe little passing touch pride maker s name say defarge now work hold lay knuckle right hand hollow left knuckle left hand hollow right pass hand bearded chin regular change moment s intermission task recall vagrancy always sink speak recall very weak person swoon endeavour hope disclosure stay spirit fast-dying man ask name assuredly hundred five north tower hundred five north tower weary sound sigh groan bend work again silence again break shoemaker trade say mr lorry look steadfastly haggard eye turn defarge would transfer question help come quarter turn questioner seek ground shoemaker trade shoemaker trade i-i learn here teach ask leave lapse even minute ring measure change hand whole time eye come slowly last face wander rest start resume manner sleeper moment awake revert subject last night ask leave teach get much difficulty long make shoe hold hand shoe take mr lorry say still look steadfastly face monsieur manette remember shoe drop ground sit look fixedly questioner monsieur manette mr lorry lay hand defarge s arm remember man look look old banker old business old servant old time rise mind monsieur manette captive many year sit look fixedly turn mr lorry defarge long obliterated mark actively intent intelligence middle forehead gradually force black mist fall overcloud again fainter exactly expression repeat fair young face creep wall point could see now stand look hand first raise frightened compassion even keep shut sight now extend tremble eagerness lie spectral face warm young breast love life hope exactly expression repeat strong character fair young face look pass move light darkness fall place look two less less attentively eye gloomy abstraction seek ground look old way finally deep long sigh take shoe resume work recognise monsieur ask defarge whisper moment first think quite hopeless unquestionably see single moment face know hush let draw hush move wall garret very bench sit awful unconsciousness figure could put hand touch stoop labour word speak sound make stand spirit bend work happen length occasion change instrument hand shoemaker s knife lie side side stand take stoop work again eye catch skirt dress raise see face two spectator start forward stay motion hand fear strike knife stare fearful look lip begin form word sound proceed degree pause quick laboured breathing hear say tear stream face put two hand lip kiss clasp breast lay ruined head gaoler s daughter sigh trust tone voice sit bench recoil lay hand arm strange thrill strike visibly pass frame lay knife softly sit stare golden hair wear long curl hurriedly push fall neck advance hand little little take look midst action astray deep sigh fall work shoemaking long release arm lay hand shoulder look doubtfully two three time sure really lay work put hand neck take blackened string scrap folded rag attach open carefully knee contain very little quantity hair more two long golden hair old day wind finger take hair hand again look closely same can concentrated expression return forehead seem become conscious hers too turn full light look lay head shoulder night summon fear going none bring north tower find sleeve will leave can never help escape body may spirit word say remember very form speech lip many time could utter find speak word come coherently slowly was more two spectator start turn frightful suddenness sit perfectly still grasp say low voice entreat good gentleman come speak move hark exclaim voice hand release utter cry white hair tear frenzy die shoemaking die refolded little packet try secure breast still look gloomily shake head too young too bloom ca n't see prisoner hand know face know voice hear slow year north tower age name gentle angel hail softened tone manner daughter fall knee appealing hand breast sir time shall know name mother father never know hard hard history can tell time can tell here may tell here now pray touch bless kiss kiss dear dear cold white head mingle radiant hair warm light light freedom shine hear voice n't know hope hear voice resemblance voice sweet music ear weep weep touch touch hair recall beloved head lie breast young free weep weep hint home will true duty faithful service bring remembrance home long desolate poor heart pine weep weep hold closer neck rock breast child tell dearest dear agony come here take england peace rest cause think useful life lay waste native france wicked weep weep shall tell name father live mother dead learn kneel honoured father implore pardon never sake striven day lain awake wept night love poor mother hide torture weep weep weep good gentleman thank god feel sacred tear face sobs strike heart see thank god thank god sink arm face drop breast sight touching terrible tremendous wrong suffer two beholder cover face quiet garret long undisturbed heaving breast shake form long yield calm must follow storm emblem humanity rest silence storm call life must hush last come forward raise father daughter ground gradually drop floor lie lethargy wear nestle head might lie arm hair droop curtain light disturb say raise hand mr lorry stoop repeat blowing nose could arrange leave paris very door could take consider fit journey ask mr lorry more fit think remain city dreadful true say defarge kneel look hear more monsieur manette reason good france say shall hire carriage post-horse s business say mr lorry resume short notice methodical manner business kind urge miss manette leave here see compose become can afraid leave now will lock door secure interruption doubt will find come quiet leave case will take care return will remove straight mr lorry defarge disincline course favour remain carriage horse see travel paper time press day draw end come last hastily divide business necessary hurry darkness close daughter lay head hard ground close father s side watch darkness deepen deepen lie quiet light gleam chink wall mr lorry monsieur defarge make ready journey bring travel cloak wrapper bread meat wine hot coffee monsieur defarge put provender lamp carry shoemaker s bench else garret pallet bed mr lorry rouse captive assist foot human intelligence could read mystery mind scared blank wonder face know happen recollect say know free question sagacity could solve try speak confused very slow answer take fright bewilderment agree time tamper more wild lost manner occasionally clasp head hand see pleasure mere sound daughter s voice invariably turn speak submissive way long accustom obey coercion eat drink give eat drink put cloak wrapping give wear readily respond daughter s draw arm take keep hand own begin descend monsieur defarge first lamp mr lorry close little procession traverse many step long main staircase stop stare roof wall remember place father remember come here say could repeat question murmur answer repeat remember n't remember very long recollection bring prison house apparent hear mutter hundred five north tower look evidently strong fortress-walls long encompass reach courtyard instinctively alter tread expectation drawbridge drawbridge see carriage wait open street drop daughter s hand clasp head again crowd door people discernible many window even chance passerby street unnatural silence desertion reign soul see madame defarge lean door-post knitting see prisoner get coach daughter follow mr lorry s foot arrest step asking miserably shoemaking tool unfinished shoe madame defarge immediately call husband would get knitting lamplight courtyard quickly bring hand immediately lean door-post knitting see defarge get box give word barrier postilion crack whip clatter feeble over-swinging lamp over-swinging lamp swinge brighter good street dim bad lighted shop gay crowd illuminate coffee-house theatre-doors city gate soldier lantern guard-house paper traveller see here monsieur officer say defarge get take gravely apart paper monsieur white head consign drop voice flutter military lantern hand coach arm uniform eye connect arm look day night look monsieur white head forward uniform adieu defarge short grove feeble feeble over-swinging lamp great grove star arch unmoved eternal light remote little earth learn tell doubtful ray even discover point space suffer shadow night broad black cold restless interval dawn more whisper ear mr jarvis lorry sit opposite bury man dig wonder subtle power lose capable restoration old inquiry hope care recall life old answer ca n't say end first book book second golden thread five year later tellson s bank temple bar old-fashioned place even year thousand seven hundred eighty very small very dark very ugly very incommodious old-fashioned place moral attribute partner house proud smallness proud darkness proud ugliness proud incommodiousness even boastful eminence particular fire express conviction less objectionable would less respectable passive belief active weapon flash more convenient place business tellson s say want elbow-room tellson s want light tellson s want embellishment noakes co s might snooks brother might tellson s thank heaven partner would disinherit son question rebuild tellson s respect house much par country very often disinherit son suggest improvement law custom long highly objectionable more respectable thus come pass tellson s triumphant perfection inconvenience burst open door idiotic obstinacy weak rattle throat fall tellson s two step come sense miserable little shop two little counter old man make cheque shake wind rustle examine signature dingy window always shower-bath mud fleet-street make dingier own iron bar proper heavy shadow temple bar business necessitate see house put specie condemned hold meditate misspent life house come hand pocket could hardly blink dismal twilight money come wormy old wooden drawer particle fly nose throat open shut bank-note musty odour fast decompose rag again plate stow neighbour cesspool evil communication corrupt good polish day two deed get extemporised strong-room make kitchen scullery fret fat parchment banking-house air light box family paper up-stairs barmecide room always great dining-table never dinner even year thousand seven hundred eighty first letter write old love little child newly release horror ogle window head expose temple bar insensate brutality ferocity worthy abyssinia ashantee indeed time put death recipe much vogue trade profession least tellson s death nature s remedy thing legislation s accordingly forger put death utterer bad note put death unlawful opener letter put death purloiner forty shilling sixpence put death holder horse tellson s door make put death coiner bad shilling put death sounder three-fourths note whole gamut crime put death least good way prevention might worth remark fact exactly reverse clear world trouble particular case leave else connect look thus tellson s day great place business contemporary take many life head lay low range temple bar privately dispose would probably exclude little light ground floor significant manner cramp kind dim cupboard hutch tellson s old man carry business gravely take young man tellson s london house hide somewhere old keep dark place cheese full tellson flavour blue-mould permit see spectacularly pore large book cast breech gaiter general weight establishment tellson s never mean call odd-job-man occasional porter messenger serve live sign house never absent business hour errand represent son grisly urchin twelve express image people understand tellson s stately way tolerate odd-job-man house always tolerate person capacity time tide drift person post surname cruncher youthful occasion renouncing proxy work darkness easterly parish church hounsditch receive added appellation jerry scene mr cruncher s private lodging hanging-sword-alley whitefriars time half-past seven clock windy march morning anno domini seventeen hundred eighty mr cruncher always speak year lord anna dominoes apparently impression christian era date invention popular game lady bestow name mr cruncher s apartment savoury neighbourhood two number even closet single pane glass might count very decently keep early windy march morning room lie abed already scrub cup saucer arrange breakfast lumber deal table very clean white cloth spread mr cruncher repose patchwork counterpane harlequin home first sleep heavily degree begin roll surge bed rise surface spiky hair look must tear sheet ribbon juncture exclaim voice dire exasperation bust ai n't woman orderly industrious appearance rise knee corner sufficient haste trepidation show person refer say mr cruncher look bed boot re hail morn second salutation throw boot woman third very muddy boot may introduce odd circumstance connect mr cruncher s domestic economy often come home bank hour clean boot often get morning find same boot cover clay say mr cruncher vary apostrophe miss mark aggerawayter say prayer say prayer re nice woman mean flop pray pray pray n't wo n't take liberty here mother s nice woman young jerry pray father s prosperity ve get dutiful mother son ve get religious mother boy flop pray bread-and-butter may snatch mouth child master cruncher shirt take very ill turn mother strongly deprecate pray personal board suppose conceited female say mr cruncher unconscious inconsistency worth prayer may name price put prayer come heart jerry worth more worth more repeat mr cruncher ai n't worth much wo n't prayed tell ca n't afford m make unlucky sneak must flop flop favour husband child opposition em unnat'ral wife poor boy unnat'ral mother might make money last week counter-prayed countermined religiously circumwented bad luck b-u-u-ust say mr cruncher time put clothes ai n't piety blowed thing chouse last week bad luck poor devil honest tradesman meet young jerry dress boy clean boot keep eye mother now see sign more flopping give call tell here address wife more wo n't manner rickety hackney-coach m sleepy laudanum line strain degree n't know n't pain em somebody else m none good pocket s suspicion ve morning night prevent good pocket wo n't put aggerawayter say now growling addition such phrase re religious too would n't put opposition interest husband child would throw sarcastic spark whirling grindstone indignation mr cruncher betake boot-cleaning general preparation business meantime son head garnish tenderer spike young eye stand close father s keep required watch mother greatly disturb poor woman interval dart sleep closet make toilet suppressed cry flop mother halloa father raise fictitious alarm dart again undutiful grin mr cruncher s temper improve come breakfast resent mrs cruncher s say grace particular animosity now aggerawayter again wife explain merely ask blessing n't say mr crunches look expect see loaf disappear efficacy wife s petition ai n't blest house home wo n't wittles blest table keep still exceedingly red-eyed grim night party take convivial turn jerry cruncher worry breakfast eat growl four-footed inmate menagerie nine o'clock smooth ruffled aspect present respectable business-like exterior could overlie natural self issue forth occupation day could scarcely call trade spite favourite description honest tradesman stock consist wooden stool make broken-backed chair cut stool young jerry walk father s side carry morning banking-house window temple bar addition first handful straw could glean passing vehicle keep cold wet odd-job-man s foot form encampment day post mr cruncher know fleet-street temple bar in-looking encamp quarter nine good time touch three-cornered hat old man pass tellson s jerry take station windy march morning young jerry standing engage make foray bar inflict bodily mental injury acute description pass boy small enough amiable purpose father son extremely look silently morning traffic fleet-street two head two eye bear considerable resemblance pair monkey resemblance lessen accidental circumstance mature jerry bit spat straw twinkling eye youthful jerry restlessly watchful else fleet-street head regular indoor messenger attach tellson s establishment put door word give porter want hooray father here s early job begin thus give parent god speed young jerry seat stool enter reversionary interest straw father chew cogitate al-ways rusty finger al-ways rusty muttered young jerry father get iron rust n't get iron rust here ii sight know old bailey doubt say old clerk jerry messenger ye-es sir return jerry dogged manner know bailey just know mr lorry know mr lorry sir much good know bailey much say jerry reluctant witness establishment question honest tradesman wish know bailey very find door witness show door-keeper note mr lorry will let court sir court mr cruncher s eye seem get little close interchange inquiry think wait court sir ask result conference tell door-keeper will pass note mr lorry make gesture will attract mr lorry s attention show stand remain want sir s wish messenger hand tell ancient clerk deliberately fold superscribe note mr cruncher survey silence come blotting-paper stage remark suppose ll try forgery morning treason s quartering say jerry barbarous law remark ancient clerk turn surprised spectacle law s hard law spile man think s hard enough kill s wery hard spile sir retain ancient clerk speak law take care chest voice good friend leave law take care give advice s damp sir settle chest voice say jerry leave judge damp way earn living mine say old clerk various way gain livelihood damp way dry way here letter jerry take letter remark less internal deference make outward show lean old too make bow inform son passing destination way hang tyburn day street newgate obtain infamous notoriety attach gaol vile place most kind debauchery villainy practise dire disease breed come court prisoner sometimes rush straight dock lord chief justice pull bench more happen judge black cap pronounce own doom certainly prisoner s even die rest old bailey famous kind deadly inn-yard pale traveller set continually cart coach violent passage world traverse two mile public street road shame few good citizen powerful use desirable good use beginning famous too pillory wise old institution inflict punishment could foresee extent also whipping-post dear old institution very humanising soften behold action also extensive transaction blood-money fragment ancestral wisdom systematically lead most frightful mercenary crime could commit heaven altogether old bailey date choice illustration precept right aphorism would final lazy include troublesome consequence wrong make way taint crowd disperse hideous scene action skill man accustom make way quietly messenger find door seek hand letter trap people pay see play old bailey just pay see play bedlam former entertainment much dearer old bailey door guard indeed social door criminal get always leave wide open delay demur door grudgingly turn hinge very little way allow mr jerry cruncher squeeze court s ask whisper man find s come treason case quarter return man relish ll draw hurdle hang ll take slice own face will take burnt look head will chop ll cut quarter s sentence s find guilty mean say jerry add way proviso oh ll find guilty say n't afraid mr cruncher s attention here divert door-keeper see make way mr lorry note hand mr lorry sit table gentleman wig wigged gentleman prisoner s counsel great bundle paper nearly opposite wigged gentleman hand pocket whole attention mr cruncher look seem concentrate ceiling court gruff coughing rubbing chin signing hand jerry attract notice mr lorry stand look quietly nod sit again s get case ask man speak blest know say jerry get person may inquire blest know say jerry entrance judge consequent great stir settle court stop dialogue presently dock become central point interest two gaoler stand prisoner bring put bar everybody present wigged gentleman look ceiling stare human breath place roll sea wind fire eager face strained pillar corner get sight spectator row stand miss hair people floor court lay hand shoulder people help anybody s cost view stand a-tiptoe get ledge stand see inch conspicuous latter animated bit spiked wall newgate jerry stand aim prisoner beery breath whet take come discharge mingle wave beer gin tea coffee flow already break great window impure mist rain object staring blaring young man five-and-twenty well-grown well-looking sunburnt cheek dark eye condition young gentleman plainly dress black very dark grey hair long dark gather ribbon neck more way ornament emotion mind will express covering body paleness situation engender come brown cheek show soul strong sun quite self-possessed bow judge stand quiet sort interest man stare breathe sort elevated humanity stand peril less horrible sentence chance savage detail spare just much would lose fascination form doom shamefully mangle sight immortal creature butchered torn asunder yield sensation gloss various spectator put interest accord several art power self-deceit interest root ogreish silence court charles darnay yesterday plead guilty indictment denounce infinite jingle jangle false traitor serene illustrious excellent forth prince lord king reason diver occasion diver mean way assist lewis french king war say serene illustrious excellent forth say come dominion say serene illustrious excellent forth say french lewis wickedly falsely traitorously evil-adverbiously reveal say french lewis force say serene illustrious excellent forth preparation send canada north america much jerry head become more more spiky law term bristle make huge satisfaction arrive circuitously understanding aforesaid again aforesaid charles darnay stand trial jury swear mr attorney-general make ready speak accuse know mentally hang behead quarter everybody flinch situation assume theatrical air quiet attentive watch opening proceeding grave interest stand hand rest slab wood composedly displace leaf herb strewn court bestrew herb sprinkle vinegar precaution gaol air gaol fever prisoner s head mirror throw light crowds wicked wretched reflect pass surface earth s haunt most ghastly manner abominable place would glass could render reflection ocean day give dead pass thought infamy disgrace reserve may strike prisoner s mind may change position make conscious bar light face look see glass face flush right hand push herb happen action turn face side court left level eye sit corner judge s bench two person look immediately rest immediately much change aspect eye turn turn spectator see two figure young lady little more twenty gentleman evidently father man very remarkable appearance respect absolute whiteness hair certain indescribable intensity face active kind ponder self-communing expression look old stir break now moment speaking daughter become handsome man past prime life daughter hand draw arm sit press draw close dread scene pity prisoner forehead strikingly expressive engross terror compassion see peril accuse very noticeable very powerfully naturally show starer pity touch whisper jerry messenger make own observation own manner suck rust finger absorption stretch neck hear crowd press pass inquiry attendant more slowly press pass last get jerry witness side side prisoner s judge eye general direction recall lean seat look steadily man life hand mr attorney-general rise spin rope grind axe hammer nail scaffold iii disappointment mr attorney-general inform jury prisoner young year old treasonable practice claim forfeit life correspondence public enemy correspondence to-day yesterday even last year year certain prisoner long habit passing repassing france england secret business could give honest account nature traitorous way thrive happily never real wickedness guilt business might remain undiscovered providence put heart person fear reproach ferret nature prisoner s scheme strike horror disclose majesty s chief secretary state most honourable privy council patriot would produce position attitude whole sublime prisoner s friend auspicious evil hour detect infamy resolve immolate traitor could longer cherish bosom sacred altar country statue decree britain ancient greece rome public benefactor shining citizen would assuredly decree probably would virtue observe poet many passage know jury would word word tip tongue whereat jury s countenance display guilty consciousness know passage manner contagious more especially bright virtue know patriotism love country lofty example immaculate unimpeachable witness crown refer unworthily honour communicate prisoner s servant engender holy determination examine master s table-drawers pocket secrete paper mr attorney-general prepare hear disparagement attempt admirable servant general way prefer mr attorney-general s brother sister honour more mr attorney-general s father mother call confidence jury come likewise evidence two witness couple document discover would produce would show prisoner furnish list majesty s force disposition preparation sea land would leave doubt habitually convey such information hostile power list could prove prisoner s handwriting same indeed prosecution show prisoner artful precaution proof would five year would show prisoner already engage pernicious mission few week date very first action fight british troop american reason jury loyal jury know responsible jury know must positively find prisoner guilty make end never could lie head pillow never could tolerate idea wife lay head pillow never could endure notion child lay head pillow short never more could theirs lay head pillow prisoner s head take head mr attorney-general conclude demand name could think turn faith solemn asseveration already consider prisoner good dead attorney-general ceased buzz arise court cloud great blue-flies swarm prisoner anticipation soon become tone again unimpeachable patriot appear witness-box mr solicitor-general follow leader s lead examine patriot john barsad gentleman name story pure soul exactly mr attorney-general describe perhaps fault little too exactly release noble bosom burden would modestly withdraw wigged gentleman paper sit mr lorry beg ask few question wigged gentleman sit opposite still look ceiling court spy scorn base insinuation live property property n't precisely remember business anybody s inherit distant relation very distant prison certainly never debtor prison did n't see never debtor prison come again never many time two three time five six perhaps profession gentleman kick might frequently kick downstairs decidedly receive kick top staircase fall downstairs own accord kick occasion cheating dice effect say intoxicated liar commit assault true swear true positively live cheating play never live play more gentleman borrow money prisoner pay intimacy prisoner reality very slight force prisoner coach inn packet sure see prisoner list certain know more list procure instance expect get evidence regular government pay employment lie trap oh dear oh dear swear again motive motive sheer patriotism none virtuous servant roger cly swear way case great rate take service prisoner good faith simplicity four year ask prisoner calais packet want handy fellow prisoner engage ask prisoner take handy fellow act charity never think such thing begin suspicion prisoner keep eye soon arrange clothes travel see similar list prisoner s pocket again take list drawer prisoner s desk put first see prisoner show identical list french gentleman calais similar list french gentleman calais boulogne love country could n't bear give information never suspect steal silver tea-pot malign respect mustard-pot turn plated know last witness seven eight year merely coincidence n't call particularly curious coincidence most coincidence curious call curious coincidence true patriotism motive too true briton hope many blue-flies buzz again mr attorney-general call mr jarvis lorry mr jarvis lorry clerk tellson s bank certain friday night november thousand seven hundred seventy-five business occasion travel london dover mail passenger mail two alight road course night mr lorry look prisoner two passenger can undertake say resemble two passenger wrap night dark reserve can undertake say even mr lorry look again prisoner suppose wrap two passenger bulk stature render unlikely will swear mr lorry least say may remember timorous highwayman prisoner timorous air did see counterfeit timidity mr lorry certainly see mr lorry look more prisoner see certain knowledge return france few day calais prisoner come board packet-ship return make voyage hour come board little midnight dead night passenger come board untimely hour happen never mind happening mr lorry passenger come board dead night travel alone mr lorry companion two companion gentleman lady here here conversation prisoner hardly weather stormy passage long rough lie sofa shore shore miss manette young lady eye turn now turn again stand sit father rise keep hand draw arm miss manette look prisoner confront such pity such earnest youth beauty more try accuse confront crowd standing apart edge grave stare curiosity look could moment nerve remain quite still hurried right hand parcel herb imaginary bed flower garden effort control steady breathing shake lip colour rush heart buzz great fly loud again miss manette see prisoner sir board packet-ship just now refer sir same occasion young lady just now refer most unhappily plaintive tone compassion merge less musical voice judge say fiercely answer question put make remark miss manette conversation prisoner passage channel sir recall midst profound stillness faintly begin gentleman come board mean prisoner inquire judge knit brow lord say prisoner prisoner come board notice father turn eye lovingly stand much fatigue very weak state health father reduce afraid take air make bed deck cabin step sit deck side take care passenger night four prisoner good beg permission advise could shelter father wind weather good know understand wind would set harbour express great gentleness kindness father s state sure feel manner begin speak let interrupt moment come board alone many two french gentleman confer confer last moment necessary french gentleman land boat paper hand similar list paper hand n't know paper shape size possibly indeed n't know stand whisper very stand top cabin step light lamp hang dull lamp speak very low hear say see look paper now prisoner s conversation miss manette prisoner open confidence arise helpless situation kind good useful father hope burst tear may repay harm to-day buzz blue-flies miss manette prisoner perfectly understand give evidence duty give must give can escape give great unwillingness person present condition please tell travel business delicate difficult nature might get people trouble travel assumed name say business few day take france might interval take backwards forward france england long time come say america miss manette particular try explain quarrel arise say could judge wrong foolish england s part add jesting way perhaps george washington might gain great name history george third harm way say say laughingly beguile time strongly mark expression face part chief actor scene great interest many eye direct will unconsciously imitate spectator forehead painfully anxious intent give evidence pause stop judge write watch effect counsel lookers-on same expression quarter court insomuch great majority forehead might mirror reflect witness judge look note glare tremendous heresy george washington mr attorney-general now signify lord deem necessary matter precaution form call young lady s father doctor manette call accordingly doctor manette look prisoner see call lodging london three year three year can identify fellow-passenger board packet speak conversation daughter sir can particular special reason unable answer low voice ha misfortune undergo long imprisonment trial even accusation native country doctor manette answer tone heart long imprisonment newly release occasion question tell remembrance occasion none mind blank time can even say time employ captivity make shoe time find living london dear daughter here become familiar gracious god restore faculty quite unable even say become familiar remembrance process mr attorney-general sit father daughter sit singular circumstance arise case object hand show prisoner fellow-plotter untracked dover mail friday night november five year get mail night blind place remain travel dozen mile more garrison dockyard collect information witness call identify precise time require coffee-room hotel garrison-and-dockyard town wait person prisoner s counsel cross-examining witness result never see prisoner occasion wigged gentleman time look ceiling court write word two little piece paper screw toss open piece paper pause counsel look great attention curiosity prisoner say again quite sure prisoner witness quite sure did see anybody very prisoner witness say could mistake look gentleman learn friend point toss paper look prisoner say very allow learn friend s appearance careless slovenly debauch sufficiently surprise witness everybody present thus bring comparison lord prayed bid learn friend lie wig give very gracious consent likeness become much more remarkable lord inquire mr stryver prisoner s counsel try mr carton name learn friend treason mr stryver reply lord would ask witness tell happen might happen twice would confident see illustration rashness sooner would confident see more upshot smash witness crockery vessel shiver part case useless lumber mr cruncher time take quite lunch rust finger following evidence now attend mr stryver fit prisoner s case jury compact suit clothes show patriot barsad hire spy traitor unblushing trafficker blood great scoundrel earth accurse judas certainly look virtuous servant cly friend partner worthy watchful eye forger false swearer rest prisoner victim family affair france french extraction require make passage channel affair consideration dear forbid even life disclose evidence warp wrest young lady anguish give witness come involve mere little innocent gallantry politenesses likely pass young gentleman young lady throw exception reference george washington altogether too extravagant impossible regard light monstrous joke would weakness government break attempt practise popularity low national antipathy fear mr attorney-general make most rest save vile infamous character evidence too often disfigure such case state trial country full lord interpose grave face true say could sit bench suffer allusion mr stryver call few witness mr cruncher attend mr attorney-general turn whole suit clothes mr stryver fit jury show barsad cly even hundred time think prisoner hundred time bad lastly come lord turn suit clothes now now whole decidedly trim shape grave-clothes prisoner now jury turn consider great fly swarm again mr carton long sit look ceiling court change place attitude even excitement learn friend mr stryver mass paper whisper sit time time glanced anxiously jury spectator move more less group anew even lord arise seat slowly pace platform unattended suspicion mind audience state feverish man sit lean torn gown untidy wig put just happen light head removal hand pocket eye ceiling day especially reckless demeanour give disreputable look diminish strong resemblance undoubtedly bear prisoner momentary earnestness compare strengthen many lookers-on take note now say would hardly think two alike mr cruncher make observation neighbour add d hold guinea n't get law-work n't look sort get mr carton take more detail scene appear take now miss manette s head drop father s breast first see say audibly officer look young lady help gentleman take n't see will fall much commiseration remove much sympathy father evidently great distress day imprisonment recall show strong internal agitation question ponder brood look make old heavy cloud pass jury turn pause moment speak foreman agree wish retire lord perhaps george washington mind show surprise agree signify pleasure retire watch ward retire trial last day lamp court now light begin rumour jury would long spectator drop get refreshment prisoner withdraw dock sit mr lorry young lady father now reappear beckon jerry slackened interest could easily get jerry wish take eat can keep way will sure hear jury come n't moment want take verdict bank quick messenger know will get temple bar long can jerry just enough forehead knuckle knuckle acknowledgment communication shilling mr carton come moment touch mr lorry arm young lady greatly distressed father comfort feel court ll tell prisoner wo n't respectable bank gentleman see speak publicly know mr lorry redden conscious debate point mind mr carton make way bar way court lie direction jerry follow eye ear spike mr darnay prisoner come forward directly will naturally anxious hear witness miss manette will very see bad agitation deeply sorry cause could tell fervent acknowledgment could will ask mr carton s manner careless insolent stand turn prisoner lounge elbow bar ask accept cordial thanks say carton still turn expect mr darnay bad s wise thing expect likeliest think withdrawing favour loiter way court allow jerry hear more leave feature manner stand side side reflect glass hour limp heavily thief-and-rascal crowded passage even assist mutton pie ale hoarse messenger uncomfortably seat form take refection drop doze loud murmur rapid tide people set stair lead court carry jerry jerry mr lorry already call door get here sir s fight get again here sir mr lorry hand paper throng quick get sir hastily write paper word acquit send message recalled life again mutter jerry turn know mean time opportunity say much thinking else clear old bailey crowd come pour vehemence nearly take leg loud buzz sweep street baffled blue-flies disperse search carrion iv congratulatory dimly-lighted passage court last sediment human stew boil day strain doctor manette lucie manette daughter mr lorry solicitor defence counsel mr stryver stand gather mr charles darnay just release congratulate escape death would difficult brighter light recognise doctor manette intellectual face upright bearing shoemaker garret paris could look twice look again even opportunity observation extend mournful cadence low grave voice abstraction overcloud fitfully apparent reason external cause reference long linger agony would always trial evoke condition depth soul also nature arise draw gloom incomprehensible unacquainted story see shadow actual bastille throw summer sun substance three hundred mile daughter power charm black brooding mind golden thread unite past misery present misery sound voice light face touch hand strong beneficial influence always absolutely always could recall occasion power fail few slight believe mr darnay kiss hand fervently gratefully turn mr stryver warmly thank mr stryver man little more thirty look twenty year old stout loud red bluff free drawback delicacy push way shoulder morally physically company conversation argue shoulder way life still wig gown say square late client degree squeeze innocent mr lorry clean group glad bring honour mr darnay infamous prosecution grossly infamous less likely succeed account lay obligation life two sense say late client take hand good mr darnay good good man s believe clearly incumbent say much mr lorry say perhaps quite disinterestedly interested object squeeze again think say mr stryver present day ought know man business too such quoth mr lorry counsel learn law now shoulder group just previously shoulder such will appeal doctor manette break conference order home miss lucie look ill mr darnay terrible day wear speak mr lorry say stryver night s work speak speak answer mr lorry mr darnay miss lucie miss lucie think may speak ask question pointedly glance father face become frozen very curious look darnay intent look deepen frown dislike distrust even unmixed fear strange expression thought wander father say lucie softly lay hand slowly shake shadow turn shall home father long breath answer friend acquit prisoner disperse impression originate would release night light nearly extinguish passage iron gate close jar rattle dismal place desert to-morrow morning s interest gallows pillory whipping-post branding-iron repeople walk father mr darnay lucie manette pass open air hackney-coach call father daughter depart mr stryver leave passage shoulder way robing-room person join group interchange word lean wall shadow dark silently stroll rest look coach drive now step mr lorry mr darnay stand pavement mr lorry man business may speak mr darnay now nobody make acknowledgment mr carton s part day s proceeding nobody know unrobed none good appearance know conflict business mind business mind divide good-natured impulse business appearance would amuse mr darnay mr lorry redden say warmly mention sir man business serve house own master think house more know know rejoin mr carton carelessly n't nettle mr lorry good doubt dare say indeed sir pursue mr lorry mind really n't know matter ll excuse very much elder say really n't know business business bless business say mr carton pity sir think too pursue mr lorry perhaps would attend lord love n't say mr carton sir cry mr lorry thoroughly heat indifference business very good thing very respectable thing sir business impose restraint silence impediment mr darnay young gentleman generosity know make allowance circumstance mr darnay good night god bless sir hope day preserve prosperous happy life chair perhaps little angry barrister mr lorry bustle chair carry tellson s carton smelt port wine appear quite sober laugh turn darnay strange chance throw must strange night stand alone here counterpart street stone hardly seem return charles darnay belong world again n't wonder s long pretty advance way speak faintly begin think am faint devil n't dine dine numskull deliberate world belong let show tavern dine draw arm own take ludgate-hill fleet-street covered way tavern here show little room charles darnay soon recruit strength good plain dinner good wine carton sit opposite same table separate bottle port fully half-insolent manner feel belong terrestrial scheme again mr darnay frightfully confuse regard time place mend feel must immense satisfaction say bitterly fill glass again large great desire forget belong good wine much alike particular indeed begin think much alike particular confuse emotion day feel double coarse deportment dream charles darnay loss answer finally answer now dinner carton presently say n't call health mr darnay n't give toast health toast s tip tongue ought must ll swear s miss manette miss manette look companion full face drink toast carton fling glass shoulder wall shiver piece ring bell order s fair young lady hand coach dark mr darnay say fill new goblet slight frown laconic answer s fair young lady pity weep feel worth try s life object such sympathy compassion mr darnay again darnay answer word mightily pleased message give show pleased suppose allusion serve timely reminder darnay disagreeable companion own free will assist strait day turn dialogue point thank want thanks merit careless rejoinder first place n't know second mr darnay let ask question willingly small return good office think particularly really mr carton return oddly disconcert ask question ask question now act n't think n't think say carton begin very good opinion understanding pursue darnay rise ring bell hope prevent call reckoning parting ill-blood side carton rejoin life darnay rang call whole reckoning say carton answering affirmative bring pint same wine drawer come wake ten bill pay charles darnay rise wish good night return wish carton rise too threat defiance manner say last word mr darnay think drunk think drinking mr carton think know drink must say know shall likewise know disappointed drudge sir care man earth man earth care much regret might use talent may mr darnay may n't let sober face elate n't know may come good night leave alone strange being take candle glass hang wall survey minutely particularly man mutter own image particularly man resemble know confound change make good reason take man show fall might change place would look blue eye commiserate agitated face come plain word hate fellow resort pint wine consolation drink few minute fall asleep arm hair straggle table long winding-sheet candle drip v jackal drink day most man drink hard very great improvement time bring such habit moderate statement quantity wine punch man would swallow course night detriment reputation perfect gentleman would seem day ridiculous exaggeration learn profession law certainly learn profession bacchanalian propensity mr stryver already fast shoulder way large lucrative practice compeer particular more drier part legal race favourite old bailey eke session mr stryver begin cautiously hew low stave ladder mount session old bailey now summon favourite specially longing arm shoulder visage lord chief justice court king s bench florid countenance mr stryver might daily see burst bed wig great sunflower push way sun rank garden-full flare companion note bar mr stryver glib man unscrupulous ready bold faculty extract essence heap statement most striking necessary advocate s accomplishment remarkable improvement come more business get great power seem grow get pith marrow late night sit carouse sydney carton always point finger end morning sydney carton idle most unpromising man stryver s great ally two drink hilary term michaelmas might float king s ship stryver never case hand anywhere carton hand pocket stare ceiling court same circuit even prolong usual orgy late night carton rumour see broad day home stealthily unsteadily lodging dissipated cat last begin get such interest matter sydney carton would never lion amazingly good jackal render suit service stryver humble capacity ten o'clock sir say man tavern charge wake ten o'clock sir what's matter ten o'clock sir mean ten o'clock night sir honour tell call oh remember very very few dull effort get sleep again man dexterously combat stir fire continuously five minute get toss hat walk turn temple revive twice pace pavement king s bench-walk paper-buildings turn stryver chamber stryver clerk never assist conference home stryver principal open door slipper loose bed-gown throat bare great ease wild strained sear mark eye may observe free liver class portrait jeffries downward can trace various disguise art portrait drink age little late memory say stryver usual time may quarter hour later dingy room line book litter paper blazing fire kettle steam hob midst wreck paper table shone plenty wine brandy rum sugar lemon bottle perceive sydney two to-night think dine day s client see dine s rare point sydney bring bear identification come strike think handsome fellow think much same sort fellow luck mr stryver laugh shake precocious paunch luck sydney get work get work sullenly enough jackal loosen dress adjoining room come large jug cold water basin towel two steep towel water partially wring fold head manner hideous behold sit table say now ready much boil to-night memory say mr stryver gaily look paper much two set give bad first sydney fire lion compose sofa side drinking-table jackal sit own paper-bestrewn table proper side bottle glass ready hand resort drinking-table stint different way lion most part recline hand waistband look fire occasionally flirt light document jackal knit brow intent face deep task eye even follow hand stretch glass often grope minute more find glass lip two three time matter hand become knotty jackal find imperative get steep towel anew pilgrimage jug basin return such eccentricity damp headgear word can describe make more ludicrous anxious gravity length jackal get compact repast lion proceed offer lion take care caution make selection remark jackal assist repast fully discuss lion put hand waistband again lie meditate jackal invigorate bumper throttle fresh application head apply collection second meal administer lion same manner dispose clock strike three morning now sydney fill bumper punch say mr stryver jackal remove towel head steam again shake yawned shivered comply very sound sydney matter crown witness to-day question tell always sound n't gainsay roughen temper put punch smooth again deprecatory grunt jackal again comply old sydney carton old shrewsbury school say stryver nod head review present past old seesaw sydney minute now spirit now despondency return sigh same sydney same luck even exercise boy seldom own god know way suppose sit hand pocket leg stretch look fire carton say friend square bullying air fire-grate furnace sustain endeavour forge delicate thing old sydney carton old shrewsbury school shoulder way always lame way summon energy purpose look oh botheration return sydney light more good-humoured laugh n't moral say stryver partly pay help suppose s worth apostrophise air want always front rank always get front rank bear present ceremony opinion say carton laugh again laugh shrewsbury shrewsbury shrewsbury pursue carton fall rank fall mine even fellow-students student-quarter paris pick french french law french crumb n't get much good always somewhere always nowhere fault soul sure always drive rive shoulder pass restless degree chance life rust repose s gloomy thing talk s own past day breaking turn direction pledge pretty witness say stryver hold glass turn pleasant direction apparently become gloomy again pretty witness mutter look glass enough witness to-day to-night s pretty witness picturesque doctor s daughter miss manette pretty man alive admiration whole court rot admiration whole court make old bailey judge beauty golden-haired doll know sydney say mr stryver look sharp eye slowly draw hand florid face know think time sympathise golden-haired doll quick see happen golden-haired doll quick see happen girl doll doll swoon yard two man s nose can see perspective-glass pledge deny beauty now ll more drink ll get bed host follow staircase candle light stair day coldly look grimy window get house air cold sad dull sky overcast river dark dim whole scene lifeless desert wreath dust spin morning blast desert-sand rise first spray advance begin overwhelm city waste force desert man stand still way silent terrace see moment lie wilderness mirage honourable ambition self-denial perseverance fair city vision airy gallery love grace look garden fruit life hang ripening water hope sparkle sight moment climb high chamber house throw clothes neglect bed pillow wet waste tear sadly sadly sun rise rise sad sight man good ability good emotion incapable direct exercise incapable own help own happiness sensible blight resign let eat vi hundred people quiet lodging doctor manette quiet street-corner soho-square afternoon certain fine sunday wave four month roll trial treason carry public interest memory sea mr jarvis lorry walk sunny street clerkenwell live way dine doctor several relapse business-absorption mr lorry become doctor s friend quiet street-corner sunny part life certain fine sunday mr lorry walk soho early afternoon three reason habit firstly fine sunday often walk dinner doctor lucie secondly unfavourable sunday accustom family friend talk reading look window generally get day thirdly happen own little shrewd doubt solve know way doctor s household point time likely time solve quainter corner corner doctor live find london way front window doctor s lodging command pleasant little vista street congenial air retirement few building north oxford-road forest-trees flourish wild flower grow hawthorn blossom now vanished field consequence country air circulate soho vigorous freedom languish parish stray pauper settlement many good south wall peach ripen season summer light strike corner brilliantly early part day street grow hot corner shadow shadow remote could see glare brightness cool spot staid cheerful wonderful place echo very harbour raging street ought tranquil bark such anchorage doctor occupy two floor large stiff house several calling purport pursue day whereof little audible day shun night building attainable courtyard plane-tree rustle green leaf church-organs claim make silver chased likewise gold beat mysterious giant golden arm start wall front hall beat precious menace similar conversion visitor very little trade lonely lodger rumour live up-stairs dim coach-trimming maker assert counting-house hear see occasionally stray workman put coat traverse hall stranger peer distant clink hear courtyard thump golden giant exception require prove rule sparrow plane-tree house echo corner own way sunday morning saturday night doctor manette receive such patient here old reputation revival float whisper story bring scientific knowledge vigilance skill conduct ingenious experiment bring moderate request earn much want thing mr jarvis lorry s knowledge thought notice ring door-bell tranquil house corner fine sunday afternoon doctor manette home expect home miss lucie home expect home miss pross home possibly home certainty impossible handmaid anticipate intention miss pross admission denial fact home say mr lorry ll upstairs doctor s daughter know country birth appear innately derive ability make much little mean most useful most agreeable characteristic simple furniture set many little adornment value taste fancy effect delightful disposition room large object least arrangement colour elegant variety contrast obtain thrift trifle delicate hand clear eye good sense pleasant expressive originator mr lorry stand look very chair table seem ask peculiar expression know time approve three room floor door communicate put open air might pass freely mr lorry smilingly observant fanciful resemblance detect walk first good room lucie s bird flower book desk work-table box water-colour second doctor s consulting-room use also dining-room third changingly speckle rustle plane-tree yard doctor s bedroom corner stand disused shoemaker s bench tray tool much stand fifth floor dismal house wine-shop suburb saint antoine paris wonder say mr lorry pause look keep reminder suffering wonder abrupt inquiry make start proceed miss pross wild red woman strong hand acquaintance first make royal george hotel dover improve think mr lorry begin pooh d think say miss pross mr lorry leave inquire lady sharply express bear malice pretty thank answer mr lorry meekness boast say miss pross indeed indeed say miss pross very much put ladybird indeed gracious sake say else indeed ll fidget death say miss pross character dissociate stature shortness really say mr lorry amendment really bad enough return miss pross good very much put may ask cause n't want dozen people worthy ladybird come here look say miss pross dozen come purpose hundred say miss pross characteristic lady people time original proposition question exaggerate dear say mr lorry safe remark could think live darling darling live pay certainly never may take affidavit could afford keep ten year old s really very hard say miss pross see precision very hard mr lorry shake head use important part sort fairy cloak would fit sort people least degree worthy pet always turn say miss pross begin begin miss pross n't bring father life oh begin say mr lorry n't end suppose say begin hard enough fault find doctor manette worthy such daughter imputation expect anybody circumstance really doubly trebly hard crowd multitude people turn could forgive take ladybird s affection mr lorry know miss pross very jealous also know time service eccentricity unselfish creature find woman will pure love admiration bind willing slave youth lose beauty never accomplishment never fortunate enough gain bright hope never shine own sombre life know enough world know good faithful service heart rendered free mercenary taint such exalted respect retributive arrangement make own mind make such arrangement more less station miss pross much low angel many lady immeasurably get nature art balance tellson s never will man worthy ladybird say miss pross brother solomon n't make mistake life here again mr lorry s inquiry miss pross s personal history establish fact brother solomon heartless scoundrel strip possess stake speculate abandon poverty evermore touch compunction miss pross s fidelity belief solomon deduct mere trifle slight mistake quite serious matter mr lorry weight good opinion happen alone moment people business say get drawing-room sit friendly relation let ask doctor talk lucie never refer shoemaking time never keep bench tool return miss pross shake head n't say n't refer believe think much say miss pross imagine mr lorry begin miss pross take short never imagine imagination stand correct suppose suppose sometimes now say miss pross suppose mr lorry laugh twinkle bright eye look kindly doctor manette theory own preserve year relative cause oppressed perhaps even name oppressor n't suppose ladybird tell think now n't angry ask question mere dull man business woman business dull miss pross inquire placidity wish modest adjective mr lorry reply surely return business remarkable doctor manette unquestionably innocent crime assure never touch question will say business relation many year now intimate will say fair daughter devotedly attach devotedly attach believe miss pross n't approach topic curiosity zealous interest good understanding bad s good ll tell say miss pross soften tone apology afraid whole subject afraid s plain enough think may s dreadful remembrance loss grow know lose recover may never feel certain lose again alone would n't make subject pleasant think profounder remark mr lorry look true say fearful reflect doubt lurks mind miss pross good doctor manette suppression always shut indeed doubt uneasiness sometimes cause lead present confidence ca n't help say miss pross shake head touch string instantly change bad leave alone short must leave alone sometimes get dead night will hear overhead walk walk room ladybird learn know mind walk walk old prison hurry walk walk compose never say word true reason restlessness find good hint silence walk walk love company bring miss pross s denial own imagination perception pain monotonously haunt sad idea repetition phrase walk testify possess such thing corner mention wonderful corner echo begin echo resoundingly tread come foot seem very mention weary pacing fro set here say miss pross rise break conference now shall hundred people pretty soon such curious corner acoustical property such peculiar ear place mr lorry stand open window look father daughter step hear fancy would never approach would echo die step echo step never come would hear stead would die good seem close hand father daughter last appear miss pross ready street door receive miss pross pleasant sight wild red grim take darling s bonnet come up-stairs touch end handkerchief blow dust fold mantle ready lay smooth rich hair much pride could possibly take own hair vain handsome woman darling pleasant sight too embrace thank protest take much trouble last dare playfully miss pross sorely hurt would retire own chamber cry doctor pleasant sight too look tell miss pross spoil lucie accent eye much spoil miss pross would more possible mr lorry pleasant sight too beam little wig thank bachelor star light decline year home hundred people come see sight mr lorry look vain fulfilment miss pross s prediction dinner-time still hundred people arrangement little household miss pross take charge low region always acquit marvellously dinner very modest quality cook serve neat contrivance english french could good miss pross s friendship being thoroughly practical kind ravage soho adjacent province search impoverished french tempt shilling half-crown would impart culinary mystery decayed son daughter gaul acquire such wonderful art woman girl form staff domestic regard quite sorceress cinderella s godmother would send fowl rabbit vegetable two garden change please sundays miss pross dine doctor s table day persist take meal unknown period low region own room second floor blue chamber ladybird gain admittance occasion miss pross respond ladybird s pleasant face pleasant effort please unbent exceedingly dinner very pleasant too oppressive day dinner lucie propose wine carry plane-tree sit air turn revolve plane-tree carry wine special benefit mr lorry instal time mr lorry s cup-bearer sit plane-tree talk keep glass replenish mysterious end house peep talk plane-tree whisper own way head still hundred people present mr darnay present sit plane-tree doctor manette receive kindly lucie miss pross suddenly become afflict twitching head body retire house unfrequently victim disorder call familiar conversation fit jerk doctor good condition look specially young resemblance lucie very strong such time sit side side lean shoulder rest arm chair very agreeable trace likeness talk day many subject unusual vivacity pray doctor manette say mr darnay sit plane-tree say natural pursuit topic hand happen old building london see much tower lucie casually see enough know teem interest little more remember say darnay smile redden little angrily character character give facility see much tell curious thing lucie ask make alteration workman come old dungeon many year build forget stone inner wall cover inscription carve prisoner date name complaint prayer corner stone angle wall prisoner seem execution cut last work three letter very poor instrument hurriedly unsteady hand first read d c more carefully examine last letter find g record legend prisoner initial many fruitless guess make name could length suggest letter initial complete word dig floor examine very carefully inscription earth stone tile fragment paving find ash paper mingle ash small leathern case bag unknown prisoner write will never read write hide keep gaoler father exclaim lucie ill suddenly start hand head manner look quite terrify dear ill large drop rain fall make start recover instantly rain really fall large drop show hand rain-drop say single word reference discovery tell house business eye mr lorry detect fancy detect face turn charles darnay same singular look turn passage court house recover quickly mr lorry doubt business eye arm golden giant hall more steady stop remark proof slight surprise would rain startle tea-time miss pross make tea fit jerk hundred people mr carton lounge make two night very sultry sit door window open overpower heat tea-table move window look heavy twilight lucie sit father darnay sit carton lean window curtain long white thunder-gusts whirl corner catch ceiling wave spectral wing rain-drop still fall large heavy few say doctor manette come slowly come surely say carton speak low people watch wait mostly people dark room watch wait lightning always great hurry street people speed get shelter storm break wonderful corner echo resound echo footstep come footstep multitude people solitude say darnay listen impressive mr darnay ask lucie sometimes sit here evening fancy even shade foolish fancy make shudder to-night black solemn let shudder too may know will seem such whim impressive originate think communicate sometimes sit alone here evening listen make echo echo footstep come by-and-bye life great crowd come day life sydney carton strike moody way footstep incessant hurry become more more rapid corner echo re-echo tread foot seem window seem room coming going breaking stopping altogether distant street sight footstep destine come miss manette divide n't know mr darnay tell foolish fancy ask yield alone imagine footstep people come life father s take mine say carton ask question make stipulation great crowd bear miss manette see lightning add last word vivid flash show lounge window hear add again peal thunder here come fast fierce furious rush roar rain typify stop voice could hear memorable storm thunder lightning break sweep water moment s interval crash fire rain moon rise midnight great bell saint paul s strike clear air mr lorry escort jerry high-booted bear lantern set forth return-passage clerkenwell solitary patch road way soho clerkenwell mr lorry mindful foot-pad always retain jerry service usually perform good two hour earlier night night jerry say mr lorry bring dead grave never see night master n't expect would answer jerry good night mr carton say man business good night mr darnay shall see such night again perhaps perhaps see great crowd people rush roar bear too vii monseigneur town monseigneur great lord power court hold fortnightly reception grand hotel paris monseigneur inner room sanctuary sanctuary holy holiests crowd worshipper suite room monseigneur take chocolate monseigneur could swallow great many thing ease few sullen mind suppose rapidly swallow france morning s chocolate could much get throat monseigneur aid four strong man cook take four man four ablaze gorgeous decoration chief unable exist few two gold watch pocket emulative noble chaste fashion set monseigneur conduct happy chocolate monseigneur s lip lacquey carry chocolate-pot sacred presence second milled froth chocolate little instrument bear function third present favoured napkin fourth two gold watch pour chocolate impossible monseigneur dispense attendant chocolate hold high place admiring heaven deep would blot escutcheon chocolate ignobly wait three man must die two monseigneur little supper last night comedy grand opera charmingly represent monseigneur little supper most night fascinating company polite impressible monseigneur comedy grand opera more influence tiresome article state affair state secret need france happy circumstance france always country similarly favour always england way example regretted day merry stuart sell monseigneur truly noble idea general public business let own way particular public business monseigneur truly noble idea must way tend own power pocket pleasure general particular monseigneur truly noble idea world make text order alter original pronoun much run earth fulness thereof mine saith monseigneur monseigneur slowly find vulgar embarrassment creep affair private public class affair ally perforce farmer-general finance public monseigneur could make must consequently let somebody could finance private farmer-generals rich monseigneur generation great luxury expense grow poor hence monseigneur take sister convent time ward impending veil cheap garment could wear bestow prize very rich farmer-general poor family farmer-general carry appropriate cane golden apple top now company room much prostrate mankind always superior mankind blood monseigneur own wife include look lofty contempt sumptuous man farmer-general thirty horse stand stable twenty-four male domestic sit hall six body-women wait wife pretend plunder forage could farmer-general howsoever matrimonial relation conduce social morality least great reality personage attend hotel monseigneur day room beautiful scene look adorn device decoration taste skill time could achieve truth sound business consider reference scarecrow rag nightcap elsewhere watch tower notre dame equidistant two extreme could see would exceedingly uncomfortable business could anybody s business house monseigneur military officer destitute military knowledge naval officer idea ship civil officer notion affair brazen ecclesiastic bad world worldly sensual eye loose tongue looser life totally unfit several calling lie horribly pretend belong nearly remotely order monseigneur foist public employment get tell score score people immediately connect monseigneur state equally unconnected real life pass travel straight road true earthly end less abundant doctor make great fortune dainty remedy imaginary disorder never exist smile courtly patient ante-chamber monseigneur projector discover kind remedy little evil state touch remedy set work earnest root single sin pour distracting babble ear could lie hold reception monseigneur unbelieving philosopher remodelling world word make card-towers babel scale sky talk unbelieving chemist eye transmutation metal wonderful gathering accumulate monseigneur exquisite gentleman fine breeding remarkable time know fruit indifference natural subject human interest most exemplary state exhaustion hotel monseigneur such home various notability leave fine world paris spy assemble devotee monseigneur form goodly polite company would find hard discover angel sphere solitary wife manner appearance own mother indeed mere act bring troublesome creature world realisation name mother such thing know fashion peasant woman keep unfashionable baby close bring charm grandmammas sixty dress sup twenty leprosy unreality disfigure human creature attendance monseigneur outermost room dozen exceptional people few year vague misgiving thing general wrong promising way set right half-dozen become member fantastic sect convulsionists even consider foam rage roar turn cataleptic spot thereby set highly intelligible finger-post future monseigneur s guidance dervish three rush sect mend matter jargon centre truth hold man get centre truth need much demonstration get circumference keep fly circumference even shove centre fast see spirit accordingly much discoursing spirit world good never become manifest comfort company grand hotel monseigneur perfectly dress day judgment ascertain dress day everybody would eternally correct such frizzling powdering stick hair such delicate complexion artificially preserve mend such gallant sword look such delicate honour sense smell would surely keep exquisite gentleman fine breed wear little pendent trinket chink languidly move golden fetter rang precious little bell ringing rustle silk brocade fine linen flutter air fan saint antoine devour hunger dress unfailing talisman charm use keep thing place everybody dress fancy ball never leave palace tuileries monseigneur whole court chamber tribunal justice society scarecrow fancy ball descend common executioner pursuance charm require officiate frizzle powder gold-laced coat pump white silk stocking gallows wheel axe rarity monsieur paris episcopal mode brother professor province monsieur orleans rest call preside dainty dress company monseigneur s reception seventeen hundred eightieth year lord could possibly doubt system root frizzled hangman powder gold-laced pumped white-silk stockinged would see very star monseigneur ease four man burden take chocolate cause door holy holiests throw open issue forth submission cringing fawning servility abject humiliation bow body spirit way leave heaven may reason worshipper monseigneur never trouble bestow word promise here smile whisper happy slave wave hand monseigneur affably pass room remote region circumference truth monseigneur turn come again course time get shut sanctuary chocolate sprite see more show flutter air become quite little storm precious little bell ring downstairs soon person left crowd hat arm snuff-box hand slowly pass mirror way devote say person stop last door way turn direction sanctuary devil shake snuff finger shake dust foot quietly walk downstairs man sixty handsomely dress haughty manner face fine mask face transparent paleness feature clearly define set expression nose beautifully form very slightly pinch top nostril two compression dint little change face show reside persist change colour sometimes would occasionally dilate contract faint pulsation give look treachery cruelty whole countenance examine attention capacity help such look find line mouth line orbit eye much too horizontal thin still effect face make handsome face remarkable owner downstairs courtyard get carriage drive many people talk reception stand little space apart monseigneur might warm manner appear circumstance agreeable see common people disperse horse often barely escape run man drive charge enemy furious recklessness man bring check face lip master complaint sometimes make audible even deaf city dumb age narrow street footways fierce patrician custom hard driving endanger maim mere vulgar barbarous manner few care enough think second time matter common wretch leave get difficulty could wild rattle clatter inhuman abandonment consideration easy understand day carriage dash street swept corner woman scream man clutch clutching child way last swoop street corner fountain wheel come sicken little jolt loud cry number voice horse rear plunge latter inconvenience carriage probably would stop carriage often know drive leave wounded frightened valet get hurry twenty hand horse bridle wrong say monsieur calmly look tall man nightcap catch bundle foot horse lay basement fountain mud wet howl wild animal pardon monsieur marquis say ragged submissive man child make abominable noise child excuse monsieur marquis pity fountain little remove street open space ten twelve yard square tall man suddenly get ground come run carriage monsieur marquis clap hand instant sword-hilt killed shriek man wild desperation extend arm length head stare dead people close look monsieur marquis reveal many eye look watchfulness eagerness visible menacing anger people say first cry silent remain voice submissive man speak flat tame extreme submission monsieur marquis run eye mere rat come hole take purse extraordinary say people can take care child way know injury horse see give throw gold coin valet pick head crane forward eye might look fall tall man call again most unearthly cry dead arrest quick arrival man rest make way see miserable creature fall shoulder sob cry point fountain woman stoop motionless bundle move gently silent man know know say last comer brave man gaspard good poor little plaything die live die moment pain could live hour happily philosopher say marquis smile call call defarge trade monsieur marquis vendor wine pick philosopher vendor wine say marquis throw gold coin spend will horse right deign look assemblage second time monsieur marquis lean seat just drive air gentleman accidentally break common thing pay could afford pay ease suddenly disturb coin fly carriage ring floor hold say monsieur marquis hold horse throw look spot defarge vendor wine stand moment wretched father grovel face pavement spot figure stand figure dark stout woman knitting dog say marquis smoothly unchanged front spot nose would ride very willingly exterminate earth know rascal throw carriage brigand sufficiently crush wheel cow condition long hard experience such man could law voice hand even eye raise man woman stand knitting look steadily look marquis face dignity notice contemptuous eye pass rat lean seat again give word drive carriage come whirl quick succession minister state-projector farmer-general doctor lawyer ecclesiastic grand opera comedy whole fancy ball bright continuous flow come whirling rat creep hole look remain look hour soldier police often pass spectacle make barrier slink peep father long take bundle bidden woman tend bundle lie base fountain sit watch running water rolling fancy ball woman stand conspicuous knitting still knit steadfastness fate water fountain run swift river run day run evening much life city run death accord rule time tide wait man rat sleep close dark hole again fancy ball light supper thing run course viii monseigneur country beautiful landscape corn bright abundant patch poor rye corn patch poor pea bean patch most coarse vegetable substitute wheat inanimate nature man woman cultivate prevalent tendency appearance vegetate unwillingly dejected disposition give wither monsieur marquis travel carriage might light conduct four post-horse two postilion fag steep hill blush countenance monsieur marquis impeachment high breeding occasion external circumstance control setting sun sunset strike brilliantly travelling carriage gain hill-top occupant steep crimson will die say monsieur marquis glance hand directly effect sun low dip moment heavy drag adjust wheel carriage slide hill cinderous smell cloud dust red glow depart quickly sun marquis glow leave drag take remain broken country bold open little village bottom hill broad sweep rise church-tower windmill forest chase crag fortress use prison darken object night draw marquis look air come home village poor street poor brewery poor tannery poor tavern poor stable-yard relay post-horse poor fountain usual poor appointment poor people too people poor many sit door shred spare onion supper many fountain wash leaf grass such small yielding earth could eat expressive sign make poor want tax state tax church tax lord tax local tax general pay here pay accord solemn inscription little village wonder village leave unswallowed few child see dog man woman choice earth state prospect life low term could sustain little village mill captivity death dominant prison crag herald courier advance cracking postilion whip twine snake-like head evening air come attend fury monsieur marquis draw travel carriage posting-house gate hard fountain peasant suspend operation look look see know slow sure filing misery-worn face figure make meagreness frenchmen english superstition survive truth good part hundred year monsieur marquis cast eye submissive face droop droop monseigneur court difference face droop merely suffer propitiate grizzled mender road join group bring hither fellow say marquis courier fellow bring cap hand fellow close look listen manner people paris fountain pass road monseigneur true honour pass road come hill top hill monseigneur true look fixedly monseigneur look man stoop little tattered blue cap point carriage fellow stoop look carriage man pig look pardon monseigneur swing chain shoe drag demand traveller monseigneur man may devil carry idiot call man know man part country clemency monseigneur part country day life never see swinge chain suffocate gracious permission wonder monseigneur head hang turn sideways carriage lean face throw sky head hang recover fumble cap make bow monseigneur whiter miller cover dust white spectre tall spectre picture produce immense sensation little crowd eye compare note eye look monsieur marquis perhaps observe spectre conscience truly say marquis felicitously sensible such vermin ruffle see thief accompany carriage open great mouth bah put monsieur gabelle monsieur gabelle postmaster tax functionary united come great obsequiousness assist examination hold examine drapery arm official manner bah say monsieur gabelle lay hand stranger seek lodge village to-night sure business honest gabelle monseigneur flatter devote order run fellow accurse accurse already carriage half-dozen particular friend point chain blue cap half-dozen particular friend promptly haul present breathless monsieur marquis man run dolt stop drag monseigneur precipitate hill-side head first person plunge river see gabelle half-dozen peer chain still wheel sheep wheel turn suddenly lucky save skin bone very little else save might fortunate burst carriage start village rise soon check steepness hill gradually subside foot pace swinging lumber upward many sweet scent summer night postilion thousand gossamer gnat circle fury quietly mend point lash whip valet walk horse courier audible trot ahead dull distance steep point hill little burial-ground cross new large figure saviour poor figure wood inexperienced rustic carver study figure life own life maybe dreadfully spare thin distressful emblem great distress long grow worse bad woman kneel turn head carriage come rise quickly present carriage-door monseigneur monseigneur petition exclamation impatience unchangeable face monseigneur look always petition monseigneur love great god husband forester husband forester always same people can pay pay monseigneur dead quiet can restore monseigneur lie little heap poor grass monseigneur many little heap poor grass again look old woman young manner passionate grief turn clasp veinous knot hand wild energy lay carriage-door tenderly caressingly human breast could expect feel appealing touch monseigneur hear monseigneur hear petition husband die want many die want many more will die want again can feed monseigneur good god know n't ask petition morsel stone wood husband s name may place show lie place will quickly forget will never find dead same malady shall lay heap poor grass monseigneur many increase fast much want monseigneur monseigneur valet put door carriage break brisk trot postilion quicken pace leave monseigneur again escort fury rapidly diminish league two distance remain chateau sweet scent summer night rise rise rain fall impartially dusty ragged toil-worn group fountain mender road aid blue cap still enlarge man spectre long could bear degree could bear more drop light twinkle little casement light casement darken more star come seem shoot sky extinguish shadow large high-roofed house many over-hanging tree monsieur marquis time shadow exchange light flambeau carriage stop great door chateau open monsieur charles expect arrive england monseigneur ix gorgon s head heavy mass building chateau monsieur marquis large stone courtyard two stone sweep staircase meeting stone terrace principal door stony business altogether heavy stone balustrade stone urn stone flower stone face man stone head lion direction gorgon s head survey finish two century broad flight shallow step monsieur marquis flambeau precede carriage sufficiently disturb darkness elicit loud remonstrance owl roof great pile stable building tree else quiet flambeau carry step flambeau hold great door burnt close room state open night-air sound owl s voice none save fall fountain stone basin dark night hold breath hour heave long low sigh hold breath again great door clang monsieur marquis cross hall grim certain old boar-spears sword knife chase grimmer certain heavy riding-rods riding-whips many peasant benefactor death feel weight lord angry avoid large room dark make fast night monsieur marquis flambeau-bearer staircase door corridor throw open admit own private apartment three room bed-chamber two high vault room cool uncarpeted floor great dog hearth burning wood winter time luxury befit state marquis luxurious age country fashion last louis line never break fourteenth louis conspicuous rich furniture diversify many object illustration old page history france supper-table lay two third room room chateau s four extinguisher-topped tower small lofty room window wide open wooden jalousie-blinds close dark night show slight horizontal line black alternate broad line stone colour nephew say marquis glance supper preparation say arrive expect monseigneur probable will arrive to-night leave table shall ready quarter hour quarter hour monseigneur ready sit alone sumptuous choice supper chair opposite window take soup raise glass bordeaux lip put calmly ask look attention horizontal line black stone colour monseigneur blind open blind monseigneur tree night here servant speak throw blind wide look vacant darkness stand blank look instruction good say imperturbable master close again too marquis supper way again stop glass hand hear sound wheel come briskly come front chateau ask arrive nephew monseigneur few league monseigneur early afternoon diminish distance rapidly rapidly come monseigneur road hear monseigneur posting-houses tell say monseigneur supper await pray come little come know england charles darnay monseigneur receive courtly manner shake hand leave paris yesterday sir say monseigneur take seat table yesterday come direct london long time come say marquis smile contrary come direct pardon mean long time journey long time intend journey detain nephew stop moment answer various business doubt say polished uncle long servant present word pass coffee serve alone nephew look uncle meet eye face fine mask open conversation come sir anticipate pursue object take carry great unexpected peril sacred object carry death hope would sustain death say uncle necessary say death doubt sir return nephew carry utmost brink death would care stop deepen mark nose lengthening fine straight line cruel face look ominous uncle make graceful gesture protest clearly slight form good breeding reassure indeed sir pursue nephew know may expressly work give more suspicious appearance suspicious circumstance surround say uncle pleasantly may resume nephew glance deep distrust know diplomacy would stop mean would know scruple mean friend tell say uncle fine pulsation two mark favour recall tell long recall thank say marquis very sweetly indeed tone linger air tone musical instrument effect sir pursue nephew believe bad fortune good fortune keep prison france here quite understand return uncle sip coffee dare ask explain believe disgrace court overshadow cloud year past letter cachet would send fortress indefinitely possible say uncle great calmness honour family could even resolve incommode extent pray excuse perceive happily reception day yesterday usual cold observe nephew would say happily friend return uncle refined politeness would sure good opportunity consideration surround advantage solitude might influence destiny great advantage influence useless discuss question say disadvantage little instrument correction gentle aid power honour family slight favour might incommode obtain now interest importunity seek many grant comparatively few use france such thing change bad remote ancestor hold right life death surround vulgar room many such dog take hang room bedroom fellow knowledge poniard spot profess insolent delicacy respect daughter daughter lose many privilege new philosophy become mode assertion station day might say would might cause real inconvenience very bad very bad marquis take gentle little pinch snuff shake head elegantly despondent could becomingly country still contain great mean regeneration assert station old time modern time also say nephew gloomily believe name more detested name france let hope say uncle detestation high involuntary homage low pursue nephew former tone face can look country look deference dark deference fear slavery compliment say marquis grandeur family merit manner family sustain grandeur hah take gentle little pinch snuff lightly cross leg nephew lean elbow table cover eye thoughtfully dejectedly hand fine mask look sideways strong concentration keenness closeness dislike comportable wearer s assumption indifference repression lasting philosophy dark deference fear slavery friend observe marquis will keep dog obedient whip long roof look shuts sky might long marquis suppose picture chateau very few year hence fifty too very few year hence could show night might loss claim own ghastly fire-charred plunder-wrecked rain roof vaunt might find shut sky new way wit eye body lead fire barrel hundred thousand musket meanwhile say marquis will preserve honour repose family will must fatigue shall terminate conference night moment more hour please sir say nephew wrong reap fruit wrong wrong repeat marquis inquire smile delicately point first nephew family honourable family honour much account such different way even father s time world wrong injure human creature come pleasure need speak father s time equally can separate father s twin-brother joint inheritor successor death say marquis leave answer nephew bind system frightful responsible powerless seek execute last request dear mother s lip obey last look dear mother s eye implore mercy redress torture seek assistance power vain seek nephew say marquis touch breast forefinger now stand hearth will seek vain assure fine straight line clear whiteness face cruelly craftily closely compress stand look quietly nephew snuff-box hand again touch breast finger fine point small sword delicate finesse run body say friend will die perpetuate system live say take culminating pinch snuff put box pocket rational creature add ring small bell table accept natural destiny lose monsieur charles see property france lose say nephew sadly renounce renounce france may property scarcely worth mentioning intention word use claim pass to-morrow vanity hope probable twenty year hence too much honour say marquis still prefer supposition would abandon live elsewhere little relinquish wilderness misery ruin hah say marquis glance luxurious room eye fair enough here see integrity sky daylight crumble tower waste mismanagement extortion debt mortgage oppression hunger nakedness suffering hah say marquis again well-satisfied manner become mine shall put hand qualify free slowly such thing possible weight drag miserable people can leave long wring last point endurance may generation suffer less curse land say uncle forgive curiosity new philosophy graciously intend live must live countryman even nobility may day work england example family honour sir safe country family name can suffer bear ringing bell cause adjoining bed-chamber light now shone brightly door communication marquis look way listen retreat step valet england very attractive see indifferently prosper observe turn calm face nephew smile already say prospering sensible may indebted sir rest refuge say boastful english refuge many know compatriot find refuge doctor daughter say marquis fatigue good night bend head most courtly manner secrecy smile face convey air mystery word strike eye ear nephew forcibly same time thin straight line setting eye thin straight lip marking nose curve sarcasm look handsomely diabolic repeat marquis doctor daughter commence new philosophy fatigue good night would much avail interrogate stone face chateau interrogate face nephew look vain pass door good night say uncle look pleasure see again morning good repose light monsieur nephew chamber burn monsieur nephew bed will add ring little bell again summon valet own bedroom valet come monsieur marquis walk fro loose chamber-robe prepare gently sleep hot still night rustle room softly-slippered foot make noise floor move refined tiger look enchant marquis impenitently wicked sort story periodical change tiger form just just come move end end voluptuous bedroom look again scrap day s journey come unbidden mind slow toil hill sunset setting sun descent mill prison crag little village hollow peasant fountain mender road blue cap point chain carriage fountain suggest paris fountain little bundle lie step woman bend tall man arm cry dead cool now say monsieur marquis may bed leave light burning large hearth let thin gauze curtain fall hear night break silence long sigh compose sleep stone face wall stare blindly black night three heavy hour three heavy hour horse stable rattle rack dog bark owl make noise very little resemblance noise conventionally assign owl men-poets obstinate custom such creature hardly say set three heavy hour stone face chateau lion human stare blindly night dead darkness lie landscape dead darkness add own hush hush dust road burial-place get pass little heap poor grass undistinguishable figure cross might come could see village taxer tax fast asleep dreaming perhaps banquet starved usually ease rest driven slave yoked ox may lean inhabitant sleep soundly feed free fountain village flow unseen unheard fountain chateau drop unseen unheard melt minute fall spring time three dark hour grey water begin ghostly light eye stone face chateau open lighter light last sun touch top still tree pour radiance hill glow water chateau fountain seem turn blood stone face crimson carol bird loud high weather-beaten sill great window bed-chamber monsieur marquis little bird sing sweet song might stone face seem stare amaze open mouth drop under-jaw look awe-stricken now sun full movement begin village casement window open crazy door unbarred people come forth shiver chilled new sweet air begin rarely lighten toil day village population fountain field man woman here dig delve man woman see poor live stock lead bony cow such pasture could find roadside church cross kneeling figure two attendant latter prayer lead cow try breakfast weed foot chateau awoke later become quality awoke gradually surely first lonely boar-spears knife chase redden old gleam trenchant morning sunshine now door window throw open horse stable look shoulder light freshness pour doorway leave sparkle rustle iron-grated window dog pull hard chain rear impatient loose trivial incident belong routine life return morning surely ringing great bell chateau run stair hurried figure terrace booting tramp here everywhere quick saddling horse ride wind convey hurry grizzled mender road already work hill-top village day s dinner much carry lie bundle worth crow s peck heap stone bird carry grain distance drop sow chance seed mender road run sultry morning life hill knee-high dust never stop get fountain people village fountain stand depressed manner whisper low show emotion grim curiosity surprise lead cow hastily bring tether would hold look stupidly lie chew cud particularly repay trouble pick interrupted saunter people chateau posting-house taxing authority arm more less crowd side little street purposeless way highly fraught already mender road penetrate midst group fifty particular friend smite breast blue cap portend portend swift hoisting-up monsieur gabelle servant horseback convey say gabelle double-laden horse gallop new version german ballad leonora portend stone face too many chateau gorgon survey building again night add stone face want stone face wait two hundred year lie pillow monsieur marquis fine mask suddenly startle make angry petrified driven home heart stone figure attach knife hilt frill paper scrawl drive fast tomb jacques x two promise more month number twelve come mr charles darnay establish england high teacher french language conversant french literature age would professor age tutor read young man could find leisure interest study living tongue speak world cultivate taste store knowledge fancy could write sound english render sound english such master time easily find prince king teacher class ruined nobility drop tellson s ledger turn cook carpenter tutor attainment make student s way unusually pleasant profitable elegant translator bring work mere dictionary knowledge young mr darnay soon become known encouraged acquaint more-over circumstance country ever-growing interest great perseverance untiring industry prosper london expect walk pavement gold lie bed rose such exalted expectation would prosper expect labour find make good prosperity consist certain portion time pass cambridge read undergraduate sort tolerated smuggler drive contraband trade european language convey greek latin custom-house rest time pass london now day always summer eden day mostly winter fallen latitude world man invariably way charles darnay s way way love woman love lucie manette hour danger never hear sound sweet dear sound compassionate voice never see face tenderly beautiful hers confront own edge grave dig speak subject assassination deserted chateau heaving water long long dusty road solid stone chateau become mere mist dream year never much single speak word disclose state heart reason know full again summer day lately arrive london college occupation turn quiet corner soho bent seek opportunity open mind doctor manette close summer day know lucie miss pross find doctor reading arm-chair window energy support old suffering aggravate sharpness gradually restore now very energetic man indeed great firmness purpose strength resolution vigour action recover energy sometimes little fitful sudden first exercise recover faculty never frequently observable grow more more rare study much sleep little sustain great deal fatigue ease equably cheerful now enter charles darnay sight lay book hold hand charles darnay rejoice see count return three four day past mr stryver sydney carton here yesterday make more oblige interest matter answer little coldly very warmly doctor miss manette say doctor stop short return will delight household matter will soon home doctor manette know home take opportunity being home beg speak blank silence say doctor evident constraint bring chair here speak comply chair appear find speaking less easy happiness doctor manette intimate here length begin year hope topic touch may stay doctor s put hand stop keep little say draw lucie topic hard speak time very hard hear speak tone charles darnay tone fervent admiration true homage deep love doctor manette say deferentially blank silence father rejoin believe justice believe constraint manifest manifest too originate unwillingness approach subject charles darnay hesitate shall sir blank anticipate would say can know earnestly say earnestly feel know secret heart hope fear anxiety long laden dear doctor manette love daughter fondly dearly disinterestedly devotedly love world love love let old love speak doctor sit face turn eye bent ground last word stretch hand again hurriedly cry sir let adjure recall cry cry actual pain ring charles darnay s ear long cease motion hand extend seem appeal darnay pause latter receive remain silent ask pardon say doctor subdued tone moment doubt loving lucie may satisfied turn chair look raise eye chin drop hand white hair overshadow face speak lucie write never would ungenerous affect know self-denial refer consideration father father thanks offer hand eye know say darnay respectfully can fail know doctor manette see day day miss manette affection unusual touch belong circumstance nurture can few parallel even tenderness father child know doctor manette can fail know mingle affection duty daughter become woman heart love reliance infancy know childhood parent now devote constancy fervour present year character united trustfulness attachment early day lose know perfectly restore world life could hardly invest sight more sacred character always know cling hand baby girl woman neck know love see love mother own age see love age love mother broken-hearted love dreadful trial blessed restoration know night day know home father sit silent face bent breathing little quickened repress sign agitation dear doctor manette always know always see hallowed light forborne forborne long nature man feel even now feel bring love even mine touch history quite good love heaven witness love believe answer father mournfully think now believe believe say darnay ear mournful voice strike reproachful sound fortune cast day happy make wife must time put separation could would breathe word now say know hopeless know baseness such possibility even remote distance year harbour thought hide heart could could now touch honoured hand lay own speak dear doctor manette voluntary exile france drive distraction oppression misery strive live own exertion trust happy future look share fortune share life home faithful death divide lucie privilege child companion friend come aid bind closer such thing can touch still linger father s hand answer touch moment coldly father rest hand arm chair look first time beginning conference struggle evidently face struggle occasional look tendency dark doubt dread speak feelingly manfully charles darnay thank heart will open heart nearly reason believe lucie love none none immediate object confidence may ascertain knowledge even might hopefulness week might mistake mistake hopefulness to-morrow seek guidance ask none sir think possible might power deem right give seek promise seek understand could hope understand even miss manette hold moment innocent heart think presumption assume much could retain place love father see hand involve understand equally word father suitor s favour would outweigh world reason doctor manette say darnay modestly firmly would ask word save life sure charles darnay mystery arise close love wide division former case subtle delicate difficult penetrate daughter lucie respect such mystery can make guess state heart may ask sir think hesitate father supply rest seek suitor mean say father consider little answer see mr carton here mr stryver here too occasionally can say darnay think think likely want promise tell miss manette bring time own part such confidence venture lie will bear testimony say belief hope may able think urge influence say more stake ask condition ask undoubted right require will observe immediately give promise say doctor condition believe object purely truthfully state believe intention perpetuate weaken tie dearer self tell essential perfect happiness will give charles darnay young man take hand gratefully hand join doctor speak fancy reason apprehension new old man really love direct responsibility thereof lie head obliterate sake more suffering more wrong more idle talk strange way fade silence strange fixed look cease speak darnay feel own hand turn cold hand slowly release drop say say doctor manette break smile say loss answer remember speak condition relieve mind revert answer confidence ought return full confidence part present name slightly change mother s will remember own wish tell england stop say doctor beauvais wish may good deserve confidence secret stop instant doctor even two hand ear instant even two hand lay darnay s lip tell ask now suit prosper lucie love shall tell marriage morning promise willingly give hand will home directly see to-night god bless dark charles darnay leave hour later darker lucie come home hurry room alone miss pross straight up-stairs surprise find reading-chair empty father call father dear say answer hear low hammering sound bedroom pass lightly intermediate room look door come run frightened cry blood chilled shall shall uncertainty last moment hurry tap door softly call noise cease sound voice presently come walk long time come bed look sleep night sleep heavily tray shoemaking tool old unfinished work usual xi companion picture sydney say mr stryver self-same night morning jackal mix bowl punch say sydney work double tide night night night good many night succession make grand clearance mr stryver s paper setting long vacation clearance effect last stryver arrears handsomely fetch get rid november come fog atmospheric fog legal bring grist mill again sydney none livelier none soberer much application take deal extra wet-towelling pull night correspondingly extra quantity wine precede towelling very damaged condition now pull turban throw basin steep interval last six hour mix bowl punch say stryver portly hand waistband glance sofa lie now look here tell will surprise perhaps will make think quite shrewd usually think intend marry money say now n't feel disposed say much guess know guess guess five o'clock morning brain fry sputter head want guess must ask dinner ll tell say stryver come slowly sit posture sydney despair make intelligible such insensible dog return sydney busy concoct punch such sensitive poetical spirit come rejoined stryver laugh boastfully n't prefer claim soul romance hope know still tenderer sort fellow lucky mean n't mean mean man more more say gallantry suggest carton ll say gallantry meaning man say stryver inflate friend make punch care more agreeable take more pain agreeable know good agreeable woman s society say sydney carton say stryver shake head bully way ll ve doctor manette s house much more ashamed moroseness manner silent sullen hangdog kind life soul ashamed sydney very beneficial man practice bar ashamed return sydney ought much oblige shall get way rejoin stryver shoulder rejoinder sydney s duty tell tell face good devilish ill-conditioned fellow sort society disagreeable fellow sydney drink bumper punch make laugh look say stryver square less need make agreeable more independent circumstance never see mutter carton s politic principle look get n't get account matrimonial intention answer carton careless air wish would keep will never understand incorrigible ask question appearance scorn business incorrigible friend s answer deliver very soothing tone business know say sydney carton lady now n't let announcement name make uncomfortable sydney say mr stryver prepare ostentatious friendliness disclosure make know n't mean say mean would importance make little preface mention young lady slighting term certainly chamber sydney carton look punch look complacent friend drink punch look complacent friend make mention young lady golden-haired doll young lady miss manette fellow sensitiveness delicacy feeling kind way sydney might little resentful employ such designation want sense altogether more annoyed think expression annoy man s opinion picture mine eye picture piece music mine ear music sydney carton drink punch great rate drink bumper look friend now know syd say mr stryver n't care fortune charming creature make mind please whole think can afford please will man already pretty rapidly rise man man distinction piece good fortune worthy good fortune astonished carton still drink punch rejoin astonished approve carton still drink punch rejoin approve say friend stryver take more easily fancy would less mercenary behalf think would sure know enough time ancient chum man pretty strong will sydney enough style life change feel pleasant thing man home feel incline n't can stay feel miss manette will tell station will always credit make mind now sydney old boy want say word prospect bad way know really bad way n't know value money live hard ll knock day ill poor really ought think nurse prosperous patronage say make look twice big four time offensive now let recommend pursue stryver look face look face different way look face different way marry provide somebody take care never mind enjoyment woman s society understanding tact find somebody find respectable woman little property somebody landlady way lodging-letting way marry rainy day s kind thing now think sydney ll think say sydney xii fellow delicacy mr stryver make mind magnanimous bestowal good fortune doctor s daughter resolve make happiness know leave town long vacation mental debating point come conclusion would get preliminary could arrange leisure give hand week two michaelmas term little christmas vacation hilary strength case doubt clearly see way verdict argue jury substantial worldly ground ground worth take account plain case weak spot call plaintiff get evidence counsel defendant throw brief jury even turn consider try stryver c j satisfy plainer case could accordingly mr stryver inaugurate long vacation formal proposal take miss manette vauxhall garden fail ranelagh unaccountably fail too behove present soho declare noble mind soho mr stryver shoulder way temple bloom long vacation s infancy still anybody see project soho saint dunstan s side temple bar burst full-blown way pavement jostlement weak people might see safe strong way take past tellson s banking tellson s know mr lorry intimate friend manettes enter mr stryver s mind enter bank reveal mr lorry brightness soho horizon push open door weak rattle throat stumble two step get past two ancient cashier shoulder musty closet mr lorry sit great book rule figure perpendicular iron bar window rule figure too cloud sum halloa say mr stryver hope stryver s grand peculiarity always seem too big place space much too big tellson s old clerk distant corner look look remonstrance squeeze wall house magnificently read paper quite far-off perspective lower displeased stryver head butt responsible waistcoat discreet mr lorry say sample tone voice would recommend circumstance mr stryver sir shake hand peculiarity manner shake hand always see clerk tellson s shake hand customer house pervade air shake self-abnegating way shake tellson co can mr stryver ask mr lorry business character thank private visit mr lorry come private word oh indeed say mr lorry bend ear eye stray house afar say mr stryver lean arm confidentially desk large double appear desk enough make offer marriage agreeable little friend miss manette mr lorry oh dear cry mr lorry rub chin look visitor dubiously oh dear sir repeat stryver draw oh dear sir may meaning mr lorry meaning answer man business course friendly appreciative great credit short meaning could desire really know mr stryver mr lorry pause shake head odd manner compel will add internally know really much too much say stryver slap desk contentious hand open eye wide take long breath understand mr lorry ll hang mr lorry adjust little wig ear mean end bit feather pen d n sir say stryver stare eligible oh dear oh re eligible say mr lorry say eligible eligible prosperous ask stryver oh come prosperous prosperous say mr lorry advance come advance know say mr lorry delighted able make admission nobody can doubt earth meaning mr lorry demand stryver perceptibly crestfallen now ask mr lorry straight say stryver plump fist desk think would n't say stryver now ll put corner forensically shake forefinger man business bind reason state reason would n't say mr lorry would n't such object cause believe succeed d n cried stryver beat mr lorry glance distant house glance angry stryver here s man business man year man experience bank say stryver sum three leading reason complete success say s reason say head mr stryver remark peculiarity would infinitely less remarkable say head speak success speak success young lady speak cause reason make success probable speak cause reason will tell such young lady young lady good sir say mr lorry mildly tap stryver arm young lady young lady mean tell mr lorry say stryver square elbow deliberate opinion young lady present question mince fool exactly mean tell mr stryver say mr lorry redden will hear disrespectful word young lady lip know man hope taste coarse temper overbearing could restrain speak disrespectfully young lady desk even tellson s prevent give piece mind necessity angry suppressed tone put mr stryver s blood-vessel dangerous state turn angry mr lorry s vein methodical course could usually good state now turn mean tell sir say mr lorry pray let mistake mr stryver suck end ruler little stand hit tune tooth probably give toothache break awkward silence say new mr lorry deliberately advise soho offer my_self stryver king s bench bar ask advice mr stryver very good give repeat correctly can say laugh stryver vexed laugh ha ha beat past present come now understand pursue mr lorry man business justified say matter man business know old fellow carry miss manette arm trusted friend miss manette father too great affection speak confidence seek recollect now think may right say stryver whistling ca n't undertake find third party common sense can find suppose sense certain quarter suppose mince bread-and-butter nonsense s new right dare say suppose mr stryver claim characterise understand sir say mr lorry quickly flush again will even tellson s characterise gentleman breathing beg pardon say stryver granted thank mr stryver say might painful find mistake might painful doctor manette task explicit might very painful miss manette task explicit know term honour happiness stand family please commit way represent way will undertake correct advice exercise little new observation judgment expressly bring bear dissatisfy can test soundness hand satisfy now may spare side spare say long would keep town oh question few hour could soho evening come chamber say say stryver wo n't now hot come say shall expect look to-night good morning mr stryver turn burst bank cause such concussion air passage stand bow two counter require utmost remaining strength two ancient clerk venerable feeble person always see public act bow popularly believe bow customer still keep bow empty office bow customer barrister keen enough divine banker would expression opinion less solid ground moral certainty unprepared large pill swallow get now say mr stryver shake forensic forefinger temple general way put wrong bit art old bailey tactician find great relief shall put wrong young lady say mr stryver ll accordingly mr lorry call night late ten o'clock mr stryver quantity book paper litter purpose seem less mind subject morning even show surprise see mr lorry altogether absent preoccupied state say good-natured emissary full half-hour bootless attempt bring question soho soho repeat mr stryver coldly oh sure think doubt say mr lorry right conversation opinion confirm reiterate advice assure return mr stryver friendly way sorry account sorry poor father s account know must always sore subject family let say more n't understand say mr lorry dare say rejoin stryver nod head smoothing final way matter matter matter mr lorry urge n't assure n't suppose sense sense laudable ambition laudable ambition mistake harm young woman commit similar folly often repent poverty obscurity often unselfish aspect sorry thing drop would bad thing worldly point view selfish aspect glad thing drop would bad thing worldly point view hardly necessary say could gain harm propose young lady mean certain reflection commit extent mr lorry can control mincing vanity giddiness empty-headed girl must expect will always disappoint now pray say more tell regret account satisfy own account really very much oblige allow sound give advice know young lady good right never would mr lorry take aback look quite stupidly mr stryver shoulder door appearance shower generosity forbearance goodwill erring head make good dear sir say stryver say more thank again allow sound good night mr lorry night know mr stryver lie sofa wink ceiling xiii fellow delicacy sydney carton shine anywhere certainly never shine house doctor manette often whole year always same moody morose lounger care talk talk cloud care overshadow such fatal darkness very rarely pierce light care street environ house senseless stone make pavement many night vaguely unhappily wander wine bring transitory gladness many dreary daybreak reveal solitary figure linger still linger first beam sun bring strong relief remove beauty architecture spire church lofty building perhaps quiet time bring sense good thing else forget unattainable mind late neglect bed temple court know more scantily often throw longer few minute get again haunt neighbourhood day august mr stryver notify jackal think marrying matter carry delicacy devonshire sight scent flower city street waif goodness bad health sickly youth old sydney s foot still tread stone irresolute purposeless foot become animate intention work intention take doctor s door show up-stairs find lucie work alone never quite ease receive little embarrassment seat table look face interchange first few common-place observe change fear mr carton life lead miss manette conducive health expect such profligate forgive begin question lip pity live good life god know shame change look gently again surprise sadden see tear eye tear voice too answer too late shall never good shall sink low bad lean elbow table cover eye hand table tremble silence follow never see softened much distressed know look say pray forgive miss manette break knowledge want say will hear will good mr carton would make happy would make very glad god bless sweet compassion unshaded face little speak steadily n't afraid hear n't shrink say die young life might mr carton sure good part might still sure might much much worthier say miss manette know mystery own wretched heart know good shall never forget pale trembling come relief fixed despair make interview could holden possible miss manette could return love man see fling waste drunken poor creature misuse know would conscious day hour spite happiness would bring misery bring sorrow repentance blight disgrace pull know very can tenderness ask none even thankful can can save mr carton can recall forgive again good course can way repay confidence know confidence modestly say little hesitation earnest tear know would say else can turn good account mr carton shake head none miss manette none will hear very little more can wish know last dream soul degradation degraded sight father home make such home stir old shadow think die know trouble remorse think would never reproach again hear whisper old voice impel upward think silent unformed idea strive afresh begin anew shake sloth sensuality fight abandon fight dream dream end leave sleeper lie wish know inspire will remain mr carton think again try again miss manette know quite undeserving weakness still weakness wish know sudden mastery kindle heap ash fire fire inseparable nature quicken light service idly burn misfortune mr carton make more unhappy know n't say miss manette would reclaim could will cause become worse state mind describe event attributable influence mine mean can make plain can use influence serve power good utmost good capable now miss manette come here realise let carry rest misdirected life remembrance open heart last world leave time could deplore pity entreat believe again again most fervently heart capable good thing mr carton entreat believe more miss manette prove know good distress draw fast end will let believe recall day last confidence life repose pure innocent breast lie alone will share will consolation even dear know mr carton answer agitated pause secret mine promise respect thank again god bless put hand lip move door apprehension miss manette resume conversation much passing word will never refer again dead could sure henceforth hour death shall hold sacred good remembrance shall thank bless last avowal make name fault misery gently carry heart may light happy show sad think much throw much day keep pervert lucie manette weep mournfully stand look comfort say worth such feeling miss manette hour two hence low companion low habit scorn yield will render less worth such tear wretch creep street comfort shall always now outwardly shall heretofore see last supplication make will believe will mr carton last supplication will relieve visitor know unison impassable space useless say know rise soul dear would career good kind opportunity capacity sacrifice would embrace sacrifice dear try hold mind quiet time ardent sincere thing time will come time will long come new tie will form tie will bind more tenderly strongly home adorn dear tie will grace gladden miss manette little picture happy father s face look see own bright beauty spring anew foot think now man would give life keep life love say farewell say last god bless leave xiv honest tradesman eye mr jeremiah cruncher sit stool fleet-street grisly urchin vast number variety object movement day present could sit fleet-street busy hour day daze deafen two immense procession tend westward sun tend eastward sun tend plain range red purple sun straw mouth mr cruncher sit watch two stream heathen rustic several century duty watch stream save jerry expectation run dry would expectation hopeful kind small part income derive pilotage timid woman mostly full habit past middle term life tellson s side tide opposite shore brief such companionship separate instance mr cruncher never fail become interested lady express strong desire honour drink very good health gift bestow execution benevolent purpose recruit finance just now observe time poet sit stool public place muse sight man mr cruncher sit stool public place poet muse little possible look fall thus engage season crowd few belated woman few affair general unprosperous awaken strong suspicion breast mrs cruncher must flop pointed manner unusual concourse pour fleet-street westward attract attention look way mr cruncher make kind funeral come popular objection funeral engender uproar young jerry say mr cruncher turn offspring s buryin hooroar father cried young jerry young gentleman utter exultant sound mysterious significance elder gentleman take cry ill watch opportunity smite young gentleman ear d mean hooroaring want conwey own father young rip boy get too many say mr cruncher survey hooroars n't let hear more shall feel more d hear war n't harm young jerry protest rub cheek drop say mr cruncher wo n't none harm get top seat look crowd son obey crowd approach bawl hiss dingy hearse dingy mourning coach mourn coach mourner dress dingy trapping consider essential dignity position position appear mean please increase rabble surround coach deride make grimace incessantly groan call yah spy tst yaha spy many compliment too numerous forcible repeat funeral time remarkable attraction mr cruncher always prick sense become excited funeral pass tellson s naturally funeral uncommon attendance excite greatly ask first man run brother s n't know say man spy yaha tst spy ask man n't know return man clap hand mouth vociferate surprising heat great ardour spies yaha tst tst spi ies length person inform merit case tumble person learn funeral funeral roger cly spy ask mr cruncher old bailey spy return informant yaha tst yah old bailey spi ie sure exclaim jerry recall trial assist ve see dead dead mutton return ca n't too dead em spy pull em spy idea acceptable prevalent absence idea crowd catch eagerness loudly repeat suggestion em pull em mob two vehicle closely come stop crowd s open coach door mourner scuffle hand moment alert make such good use time moment scour bye-street shed cloak hat long hatband white pocket-handkerchief symbolical tear people tear piece scatter wide great enjoyment tradesman hurriedly shut shop crowd time stop monster much dread already get length open hearse take coffin brighter genius propose escort destination general rejoicing practical suggestion much need suggestion too receive acclamation coach immediately fill eight dozen many people get roof hearse could exercise ingenuity stick first volunteer jerry cruncher modestly conceal spiky head observation tellson s further corner mourning coach officiating undertakers make protest change ceremony river alarmingly several voice remark efficacy cold immersion bring refractory member profession reason protest faint brief remodelled procession start chimney-sweep drive hearse advise regular driver perch close inspection purpose pieman also attend cabinet minister drive mourning coach bear-leader popular street character time impressed additional ornament cavalcade strand bear black very mangy give quite undertaking air part procession walk thus beer-drinking pipe-smoking song-roaring infinite caricaturing woe disorderly procession way recruit step shop shut destination old church saint pancras field get course time insist pour burial-ground finally accomplish interment deceased roger cly own way highly own satisfaction dead man dispose crowd necessity provide entertainment brighter genius perhaps same conceive humour impeach casual passer-by old bailey spy wreak vengeance chase give score inoffensive person never old bailey life realisation fancy roughly hustle maltreat transition sport window-breaking thence plundering public-house easy natural last several hour sundry summer-house pull area-railings tear arm more belligerent spirit rumour get guards come rumour crowd gradually melt perhaps guards come perhaps never come usual progress mob mr cruncher assist closing sport remain churchyard confer condole undertaker place soothing influence procure pipe neighbour public-house smoke look railing maturely consider spot jerry say mr cruncher apostrophise usual way see cly day see own eye young un straight make un smoke pipe ruminate little longer turn might appear hour closing station tellson s meditation mortality touch liver general health previously amiss desire show little attention eminent man much purpose make short call medical adviser distinguished surgeon way young jerry relieve father dutiful interest report job absence bank close ancient clerk come usual watch set mr cruncher son home tea now tell say mr cruncher wife enter honest tradesman wenturs wrong to-night shall make sure ve pray again shall work just same see deject mrs cruncher shake head re afore face say mr cruncher sign angry apprehension say n't meditate might flop meditate may again way drop altogether jerry jerry repeat mr cruncher sit tea is jerry s may say jerry mr cruncher particular meaning sulky corroboration make use people unfrequently express general ironical dissatisfaction jerry say mr cruncher take bite bread-and-butter seem help large invisible oyster saucer think believe to-night ask decent wife take bite may father ask son briskly may n't m mother know fishing s m fishing fishing-rod get rayther rusty n't father never mind shall bring fish home father n't ll short common to-morrow return gentleman shake head s question enough ai n't ve long abed devote remainder evening keep most vigilant watch mrs cruncher sullenly hold conversation might prevent meditate petition disadvantage view urge son hold conversation also lead unfortunate woman hard life dwell cause complaint could bring would leave moment own reflection devout person could render great homage efficacy honest prayer distrust wife profess unbeliever ghost frighten ghost story mind say mr cruncher game to-morrow honest tradesman succeed provide jinte meat two none touching stick bread honest tradesman able provide little beer none declare water rome rome rome will ugly customer n't m rome know begin grumble again fly face own wittles drink n't know scarce may n't make wittles drink here flopping trick unfeeling conduct look boy is your'n ai n't s thin lath call mother know mother s first duty blow boy touch young jerry tender place adjure mother perform first duty else neglect thing lie especial stress discharge maternal function affectingly delicately indicate parent thus evening wear cruncher family young jerry order bed mother lay similar injunction obey mr cruncher beguile early watch night solitary pipe start excursion nearly o'clock small ghostly hour rise chair take key pocket open lock cupboard bring forth sack crowbar convenient size rope chain fishing tackle nature dispose article skilful manner bestow parting defiance mrs cruncher extinguish light young jerry make feint undressing bed long father cover darkness follow room follow stair follow court follow street uneasiness concern get house again full lodger door stand ajar night impel laudable ambition study art mystery father s honest calling young jerry keep close house front wall doorways eye close hold honoured parent view honoured parent steer northward join disciple izaak walton two trudge hour first starting winking lamp more wink watchman lonely road fisherman pick here silently young jerry superstitious might suppose second follower gentle craft sudden split two three young jerry three stop bank overhang road top bank low brick wall surmount iron railing shadow bank wall three turn road blind lane wall rise eight ten foot high form side crouch corner peep lane object young jerry see form honoured parent pretty define watery cloud moon nimbly scale iron gate soon second fisherman get third drop softly ground gate lie little listen perhaps move hand knee now young jerry s turn approach gate hold breath crouch again corner look make three fisherman creep rank grass gravestone churchyard large churchyard look ghost white church tower look ghost monstrous giant creep stop stand upright begin fish fish spade first presently honoured parent appear adjust instrument great corkscrew tool work work hard awful striking church clock terrified young jerry make hair stiff father s long-cherished desire know more matter stop run lure again still fish perseveringly peep gate second time now seem get bite screw complain sound bent figure strain weight slow degree weight break earth come surface young jerry very know would see see honoured parent wrench open frightened new sight make again never stop run mile more would stop less necessary breath spectral sort race run highly desirable get end strong idea coffin see run picture hop bolt upright narrow end always point overtake hop side perhaps take arm pursuer shun inconsistent ubiquitous fiend too make whole night dreadful dart roadway avoid dark alley fearful come hop dropsical boy s kite tail wing hide doorway too rub horrible shoulder door draw ear laugh get shadow road lie cunningly trip time incessantly hop gain boy get own door reason dead even would leave follow upstairs bump stair scramble bed bump dead heavy breast fall asleep oppressed slumber young jerry closet awaken daybreak sunrise presence father family room wrong least young jerry infer circumstance hold mrs cruncher ear knock head head-board bed tell would say mr cruncher jerry jerry jerry wife implore oppose profit business say jerry partner suffer honour obey devil n't try good wife jerry poor woman protest tear good wife oppose husband s business honour husband dishonour business obey husband disobey wital subject business n't take dreadful business jerry s enough retort mr cruncher wife honest tradesman occupy female mind calculation take trade n't honouring obeying wife would let trade alone altogether call religious woman re religious woman give irreligious more nat'ral sense duty bed here thames river pile similarly must knock altercation conduct low tone voice terminate honest tradesman s kick clay-soiled boot lie length floor take timid peep lie rusty hand head pillow son lie too fall asleep again fish breakfast much else mr cruncher spirit temper keep iron pot-lid projectile correction mrs cruncher case observe symptom say grace brush wash usual hour set son pursue ostensible calling young jerry walk stool arm father s side sunny crowded fleet-street very different young jerry previous night run home darkness solitude grim pursuer cunning fresh day qualm night particular improbable compeer fleet-street city london fine morning father say young jerry walk take care keep arm s length stool s resurrection-man mr cruncher come stop pavement answer know think know father say artless boy hem return mr cruncher again lift hat give spike free play s tradesman s good father ask brisk young jerry good say mr cruncher turn mind branch scientific good person body ai n't father ask lively boy believe sort say mr cruncher oh father resurrection-man m quite grow mr cruncher soothed shake head dubious moral way depend dewelop talent careful dewelop talent never say more can help nobody s tell present time may come fit young jerry thus encourage few yard advance plant stool shadow bar mr cruncher add jerry honest tradesman s hope wot boy will blessing recompense mother xv knit early drinking usual wine-shop monsieur defarge early six o'clock morning sallow face peep bar window descry face bend measure wine monsieur defarge sell very thin wine good time would seem unusually thin wine sell time sour wine souring influence mood drink make gloomy vivacious bacchanalian flame leap press grape monsieur defarge smoulder fire burnt dark lie hide dreg third morning succession early drinking wine-shop monsieur defarge begin monday here wednesday come more early brooding drinking many man listen whisper slunk time opening door could lay piece money counter save soul full interested place could command whole barrel wine glide seat seat corner corner swallow talk drink greedy look unusual flow company master wine-shop visible miss nobody cross threshold look nobody ask nobody wonder see madame defarge seat preside distribution wine bowl battered small coin much defaced beat original impress small coinage humanity ragged pocket come suspended interest prevalent absence mind perhaps observe spy look wine-shop look place high low king s palace criminal s gaol game card languish player domino musingly build tower drinker draw figure table spilt drop wine madame defarge pick pattern sleeve toothpick saw hear inaudible invisible long way thus saint antoine vinous feature midday high noontide two dusty man pass street swinging lamp monsieur defarge mender road blue cap adust athirst two enter wine-shop arrival light kind fire breast saint antoine fast spread come stir flicker flame face most door window follow man speak enter wine-shop eye man turn good day gentleman say monsieur defarge may signal loosen general tongue elicit answering chorus good day bad weather gentleman say defarge shake head man look neighbour cast eye sit silent man get wife say defarge aloud address madame defarge travel certain league good mender road call jacques meet accident day s journey paris good child mender road call jacques give drink wife second man get madame defarge set wine mender road call jacques doff blue cap company drink breast blouse carry coarse dark bread eat sit munching drinking madame defarge s counter third man get defarge refresh draught wine take less give stranger man rarity stand wait countryman make breakfast look present now look even madame defarge take knitting work finish repast friend ask season thank come shall see apartment tell could occupy will suit marvel wine-shop street street courtyard courtyard steep staircase staircase garret formerly garret white-haired man sit low bench stoop forward very busy make shoe white-haired man now three man wine-shop singly white-haired man afar small link look chink wall defarge close door carefully speak subdued voice jacques jacques two jacques three witness encounter appointment jacques four will tell speak jacques five mender road blue cap hand wipe swarthy forehead say shall commence monsieur commence monsieur defarge s unreasonable reply commencement see monsieur begin mender road year running summer carriage marquis hang chain behold manner leave work road sun bed carriage marquis slowly ascend hill hang chain again mender road whole performance ought perfect time see infallible resource indispensable entertainment village whole year jacques strike ask see man never answer mender road recover perpendicular jacques three demand recognise tall figure say mender road softly finger nose monsieur marquis demand evening say make response tall spectre say short dwarf return jacques two know deed accomplish confide observe circumstance even offer testimony monsieur marquis indicate finger standing little fountain say bring rascal faith monsieur offer right jacques murmur defarge interrupt good say mender road air mystery tall man lose seek many month nine ten eleven matter number say defarge hide last unluckily find again work hill-side sun again bed collect tool descend cottage village already dark raise eye see come hill six soldier midst tall man arm bind tie side aid indispensable cap represent man elbow bind fast hip cord knot stand monsieur heap stone see soldier prisoner pass solitary road spectacle worth look first approach see more six soldier tall man bind black sight side sun bed red edge monsieur also see long shadow hollow ridge opposite side road hill shadow giant also see cover dust dust move come tramp tramp advance quite recognise tall man recognise would content precipitate hill-side again evening first encounter close same spot describe evident see vividly perhaps see much life show soldier recognise tall man show soldier recognise know eye come say chief company point village bring fast tomb bring faster follow arm swell bind tight wooden shoe large clumsy lame lame consequently slow drive gun imitate action man s impel forward butt-end musket descend hill madman run race fall laugh pick again face bleed cover dust can touch thereupon laugh again bring village village run look take past mill prison village see prison gate open darkness night swallow open mouth wide could shut sound snap tooth observant unwillingness mar effect open again defarge say jacques village pursue mender road tiptoe low voice withdraws village whisper fountain village sleep village dream unhappy lock bar prison crag never come perish morning tool shoulder eat morsel black bread make circuit prison way work see high bar lofty iron cage bloody dusty last night look hand free wave dare call regard dead man defarge three glanced darkly look dark repressed revengeful listen countryman s story manner secret authoritative too air rough tribunal jacques two sit old pallet-bed chin rest hand eye intent road-mender jacques three equally intent knee agitated hand always glide network fine nerve mouth nose defarge standing narrator station light window turn look jacques say defarge remain iron cage day village look stealth afraid always look distance prison crag evening work day achieve assemble gossip fountain face turn prison formerly turn posting-house now turn prison whisper fountain condemn death will execute say petition present paris show enrage make mad death child say petition present king know possible perhaps perhaps listen jacques number name sternly interpose know petition present king queen here see king take carriage street sit queen defarge see here hazard life dart horse petition hand again listen jacques say kneeling number three finger wander fine nerve strikingly greedy air hunger food drink guard horse foot surround petitioner strike blow hear hear monsieur say defarge again hand whisper fountain resume countryman bring country execute spot will very certainly execute even whisper slain monseigneur monseigneur father tenant serf will will execute parricide old man say fountain right hand arm knife will burn face wound will make arm breast leg will pour boil oil melted lead hot resin wax sulphur finally will tear limb limb four strong horse old man say actually prisoner make attempt life late king louis fifteen know lie scholar listen again jacques say man restless hand crave air name prisoner damiens open day open street city paris more noticed vast concourse see crowd lady quality fashion full eager attention last last jacques prolong nightfall lose two leg arm still breathed old thirty-five say mender road look sixty more ten year old might see enough say defarge grim impatience long live devil whisper whisper speak else even fountain appear fall tune length sunday night village asleep come soldier wind prison gun ring stone little street workmen dig workman hammer soldier laugh sing morning fountain raise gallows forty foot high poison water mender road look low ceiling pointed see gallows somewhere sky work stop assemble nobody lead cow cow rest midday roll drum soldier march prison night midst many soldier bind mouth gag tie tight string make look laugh suggest crease face two thumb corner mouth ear top gallows fix knife blade upwards point air hang forty foot high leave hanging poison water look use blue cap wipe face perspiration start afresh recall spectacle frightful monsieur can woman child draw water can gossip evening shadow say leave village monday evening sun bed look hill shadow strike church mill prison seem strike earth monsieur sky rest hungry man gnaw finger look three finger quiver crave s monsieur leave sunset warn walk night day meet warn comrade come now ride now walk rest yesterday last night here see gloomy silence first jacques say good act recount faithfully will wait little door very willingly say mender road defarge escort top stair leave seat return three rise head come garret say jacques demand number register register doom destruction return defarge magnificent croak man craving chateau race inquire first chateau race return defarge extermination hungry man repeat rapturous croak magnificent begin gnaw finger sure ask jacques two defarge embarrassment can arise manner keep register doubt safe can decipher shall always able decipher ought say will jacques return defarge draw madame wife undertook keep register memory alone would lose word syllable knitted own stitch own symbol will always plain sun confide madame defarge would easy weak poltroon life erase existence erase letter name crime knit register madame defarge murmur confidence approval man hunger ask rustic send soon hope very simple little dangerous know say defarge least more would easily elevate gallows same height charge let remain will take care set road wish see fine world king queen court let see sunday exclaim hungry man stare good sign wish see royalty nobility jacques say defarge judiciously show cat milk wish thirst judiciously show dog natural prey wish bring day more say mender road find already doze topmost stair advise lie pallet-bed take rest need persuasion soon asleep bad quarter defarge s wine-shop could easily find paris provincial slave degree save mysterious dread madame constantly haunt life very new agreeable madame sit day counter expressly unconscious particularly determine perceive connection surface shake wooden shoe eye light contend impossible foresee lady might pretend feel assure take brightly ornament head pretend see murder flay victim would infallibly play play sunday come mender road enchant say find madame accompany monsieur versailles additionally disconcert madame knit way public conveyance additionally disconcert madame crowd afternoon still knitting hand crowd wait see carriage king queen work hard madame say man answer madame defarge good deal make madame many thing instance instance return madame defarge composedly shroud man move little further soon could mender road fan blue cap feel mightily close oppressive need king queen restore fortunate remedy hand soon large-faced king fair-faced queen come golden coach attend shine bull s eye court glittering multitude laugh lady fine lord jewel silk powder splendour elegantly spurn figure handsomely disdainful face sex mender road bathe much temporary intoxication cry long live king long live queen long live everybody never hear ubiquitous jacques time garden courtyard terrace fountain green bank more king queen more bull s eye more lord lady more long live absolutely weep sentiment whole scene last three hour plenty shout weep sentimental company defarge hold collar restrain fly object brief devotion tear piece bravo say defarge clap patron good boy mender road now come mistrustful make mistake late demonstration fellow want say defarge ear make fool believe will last more insolent end cry mender road reflectively s true fool know despise breath would stop hundred own horse dog know breath tell let deceive little longer can deceive too much madame defarge look superciliously client nod confirmation say would shout shed tear make show noise say would truly madame think moment show great heap doll set pluck piece despoil own advantage would pick rich gay say would truly madame show flock bird unable fly set strip feather own advantage would set bird fine feather would true madame see doll bird to-day say madame defarge wave hand place last apparent now home xvi still knit madame defarge monsieur husband return amicably bosom saint antoine speck blue cap toil darkness dust weary mile avenue wayside slowly tend point compass chateau monsieur marquis now grave listen whispering tree such ample leisure stone face now listen tree fountain few village scarecrow quest herb eat fragment dead stick burn stray sight great stone courtyard terrace staircase borne starve fancy expression face alter rumour just live village faint bare existence people knife strike home face change face pride face anger pain also dangling figure haul forty foot fountain change again bear cruel look avenge would henceforth bear stone face great window bed-chamber murder two fine dint point sculptured nose everybody recognise nobody see old scarce occasion two three ragged peasant emerge crowd take hurried peep monsieur marquis petrify skinny finger would point minute start moss leaf more fortunate hare could find living chateau hut stone face dangling figure red stain stone floor pure water village thousand acre land whole province france france lie night sky concentrate faint hair-breadth line whole world greatness littleness lie twinkling star mere human knowledge can split ray light analyse manner composition sublime intelligence may read feeble shining earth thought act vice virtue responsible creature defarges husband wife come lumber starlight public vehicle gate paris whereunto journey naturally tend usual stoppage barrier guardhouse usual lantern come glance forth usual examination inquiry monsieur defarge alight know two soldiery police latter intimate affectionately embrace saint antoine again enfold defarges dusky wing finally alight saint s boundary pick way foot black mud offal street madame defarge speak husband say friend jacques police tell thee very little to-night know spy commission quarter may many more can say know say madame defarge raise eyebrow cool business air necessary register call man english much name barsad say defarge make french pronunciation careful get accurately spell perfect correctness barsad repeat madame good christian name john john barsad repeat madame murmur good appearance know age forty year height five foot nine black hair complexion dark generally handsome visage eye dark face thin long sallow nose aquiline straight peculiar inclination left cheek expression sinister faith portrait say madame laugh shall register to-morrow turn wine-shop close midnight madame defarge immediately take post desk count small money take absence examine stock entry book make entry own check serve man possible way finally dismiss bed turn content bowl money second time begin knot handkerchief chain separate knot safe keep night defarge pipe mouth walk complacently admire never interfere condition indeed business domestic affair walk life night hot shop close shut surround foul neighbourhood ill-smelling monsieur defarge s olfactory sense mean delicate stock wine smelt much strong taste stock rum brandy aniseed whiff compound scent put smoked-out pipe fatigue say madame raise glance knot money usual odour little tired husband acknowledge little depressed too say madame quick eye never intent account ray two oh man man dear begin defarge dear repeat madame nod firmly dear faint heart to-night dear say defarge thought wring breast is long time long time repeat wife long time vengeance retribution require long time rule take long time strike man lightning say defarge long demand madame composedly take make store lightning tell defarge raise head thoughtfully too take long time say madame earthquake swallow town tell long take prepare earthquake long time suppose say defarge ready take place grind piece meantime always prepare see hear consolation keep tie knot flash eye throttle foe tell thee say madame extend right hand emphasis long time road road come tell thee never retreat never stop tell thee always advance look consider life world know consider face world know consider rage discontent jacquerie address more more certainty hour can such thing last bah mock brave wife return defarge standing head little bent hand clasp docile attentive pupil catechist question last long time possible know wife possible may come life demand madame tie knot enemy strangle say defarge complain apologetic shrug shall see triumph shall help return madame extended hand strong action vain believe soul shall see triumph even even know certainly show neck aristocrat tyrant still would madame tooth set tie very terrible knot indeed hold cried defarge redden little feel charge cowardice too dear will stop weakness sometimes need see victim opportunity sustain sustain time come let loose tiger devil wait time tiger devil chain show always ready madame enforce conclusion piece advice strike little counter chain money knock brain gather heavy handkerchief arm serene manner observe time bed noontide see admirable woman usual place wine-shop knit assiduously rose lie now glance flower infraction usual preoccupied air few customer drinking drinking stand seat sprinkle day very hot heap fly extend inquisitive adventurous perquisitions glutinous little glass madame fall dead bottom decease make impression fly promenading look cool manner elephant remove meet same fate curious consider heedless fly perhaps think much court sunny summer day figure enter door throw shadow madame defarge feel new lay knitting begin pin rose head-dress look figure curious moment madame defarge take rose customer cease talk begin gradually drop wine-shop good day madame say new-comer good day monsieur say aloud add resume knitting hah good day age forty height five foot nine black hair generally handsome visage complexion dark eye dark thin long sallow face aquiline nose straight peculiar inclination left cheek impart sinister expression good day goodness give little glass old cognac mouthful cool fresh water madame madame comply polite air marvellous cognac madame first time complimented madame defarge know enough antecedent know good say cognac flatter take knitting visitor watch finger few moment take opportunity observe place general knit great skill madame accustom pretty pattern too think say madame look smile decidedly may ask pastime say madame still look smile finger move nimbly use depend may find use day say madame draw breath nod head stern kind coquetry ll use remarkable taste saint antoine seem decidedly oppose rose head-dress madame defarge two man enter separately order drink catch sight novelty falter make pretence look friend visitor enter left drop spy keep eye open able detect sign lounge poverty-stricken purposeless accidental manner quite natural unimpeachable john think madame check work finger knit eye look stranger stay long enough shall knit barsad husband madame children child business seem bad business very bad people poor unfortunate miserable people oppressed too say say madame retort correct deftly knit extra name bode good pardon certainly say naturally think course think return madame high voice husband enough keep wine-shop open thinking think here live subject think give morning night enough think embarrass head concern think spy pick crumb could find make allow baffled state express sinister face stand air gossiping gallantry lean elbow madame defarge s little counter occasionally sip cognac bad business madame gaspard s execution poor gaspard sigh great compassion faith return madame coolly lightly people use knife such purpose pay know price luxury pay price believe say spy drop soft voice tone invite confidence express injured revolutionary susceptibility muscle wicked face believe much compassion anger neighbourhood touch poor fellow ask madame vacantly here husband say madame defarge keeper wine-shop enter door spy salute touch hat say engaging smile good day jacques defarge stop short stare good day jacques spy repeat quite much confidence quite easy smile stare deceive monsieur return keeper wine-shop mistake name ernest defarge same say spy airily discomfit too good day good day answer defarge drily say madame pleasure chat enter tell wonder much sympathy anger saint antoine touch unhappy fate poor gaspard tell say defarge shake head know say pass little counter stand hand wife s chair look barrier person oppose would shoot great satisfaction spy use business change unconscious attitude drain little glass cognac take sip fresh water ask glass cognac madame defarge pour take knitting again hum little song seem know quarter say good observed defarge hope know profoundly interested miserable inhabitant hah muttered defarge pleasure converse monsieur defarge recall pursue spy honour cherish interesting association name indeed say defarge much indifference indeed doctor manette release old domestic charge know deliver see inform circumstance such fact certainly say defarge conveyed accidental touch wife s elbow knit warble would answer always brevity say spy daughter come care daughter take accompany neat brown monsieur call little wig lorry bank tellson company england such fact repeat defarge very interesting remembrance say spy know doctor manette daughter england say defarge n't hear much now say spy say defarge effect madame strike look work little song never hear receive news safe arrival perhaps letter perhaps two gradually take road life hold correspondence perfectly madame reply spy marry echoed madame pretty enough marry long english cold seem oh know english perceive tongue return madame tongue suppose man take identification compliment make good turn laugh sip cognac end add miss manette marry englishman french birth speaking gaspard poor gaspard cruel cruel curious thing marry nephew monsieur marquis gaspard exalt height many foot word present marquis live unknown england marquis mr charles darnay d'aulnais name mother s family madame defarge knit steadily intelligence palpable effect husband would little counter striking light lighting pipe trouble hand trustworthy spy would spy fail see record mind make least hit might prove worth customer come help mr barsad pay drunk take leave take occasion say genteel manner depart look forward pleasure see monsieur madame defarge again minute emerge presence saint antoine husband wife remain exactly leave come can true say defarge low voice look wife stand smoking hand chair say ma'amselle manette say return madame lift eyebrows little probably false may true defarge begin stop repeat wife come live see triumph hope sake destiny will keep husband france husband s destiny say madame defarge usual composure will take will lead end end know very strange now least very strange say defarge plead wife induce admit sympathy monsieur father husband s name proscribe hand moment side infernal dog s just leave strange thing will happen come answer madame here certainty here merit enough roll knitting say word presently take rose handkerchief wind head saint antoine instinctive sense objectionable decoration saint antoine watch disappearance howbeit saint take courage lounge very shortly wine-shop recover habitual aspect evening season saint antoine turn sit door-step window-ledges come corner vile street court breath air madame defarge work hand accustom pass place place group group missionary many such world will never breed again woman knit knit worthless thing mechanical work mechanical substitute eating drinking hand move jaw digestive apparatus bony finger still stomach would more famine-pinched finger eye thought madame defarge move group group three quicker fiercer little knot woman speak leave husband smoke door look admiration great woman say strong woman grand woman frightfully grand woman darkness close come ringing church bell distant beating military drum palace courtyard woman sit knitting knit darkness encompass darkness close surely church bell ring pleasantly many airy steeple france melt thunder cannon military drum beat drown wretched voice night potent voice power plenty freedom life much close woman sit knitting knitting very self close structure unbuilt sit knitting knitting count drop head xvii night never sun brighter glory quiet corner soho memorable evening doctor daughter sit plane-tree never moon rise milder radiance great london night find still seat tree shone face leaf lucie marry to-morrow reserve last evening father sit alone plane-tree happy dear father quite child say little long time light enough work read engage usual work read employ way side tree many many time time quite could make very happy to-night dear father deeply happy love heaven bless love charles charles s love life still consecrate marriage arrange would part even length few street more unhappy self-reproachful now can tell even even could command voice sad moonlight clasp neck lay face breast moonlight always sad light sun light call human life coming going dearest dear can tell last time feel quite quite sure new affection mine new duty mine will interpose know know own heart feel quite certain father answer cheerful firmness conviction could scarcely assume quite sure darling more add tenderly kiss future brighter lucie see marriage could nay could hope father believe love indeed consider natural plain dear devoted young can fully appreciate anxiety feel life waste move hand lip take repeat word waste child waste strike natural order thing sake unselfishness can entirely comprehend much mind ask could happiness perfect incomplete never see charles father quite happy smile unconscious admission would unhappy charles see reply child see charles charles would cause dark part life would cast shadow would fall first time trial hear refer period suffering give strange new sensation word ear remember long see say doctor beauvais raise hand moon look prison-window could bear light look such torture think shining lose beat head prison-walls look state dull lethargic think number horizontal line could draw full number perpendicular line could intersect add inward pondering manner look moon twenty way remember twentieth difficult squeeze strange thrill hear time deepen dwell shock manner reference seem contrast present cheerfulness felicity dire endurance look speculate thousand time unborn child rent alive bear alive poor mother s shock kill son would day avenge father time imprisonment desire vengeance unbearable son would never know father s story might even live weigh possibility father s disappear own will act daughter would grow woman draw closer kiss cheek hand picture daughter perfectly forgetful altogether ignorant unconscious cast year age year year see married man know fate altogether perish remembrance living generation place blank father even hear such thought daughter never exist strike heart child lucie consolation restoration bring remembrance arise pass moon last night say just now know care moonlight night sadness silence touch different way affect sorrowful sense peace emotion pain foundation could imagine come cell lead freedom fortress see image moonlight often now see never hold arm stand little grated window door understand child speak figure image fancy thing stand disturbed sense sight never move phantom mind pursue more real child outward appearance know more mother likeness too same can follow lucie hardly think doubt must solitary prisoner understand perplexed distinction collect calm manner could prevent blood run cold thus try anatomise old condition more peaceful state imagine moonlight come take show home married life full loving remembrance lose father picture room prayer life active cheerful useful poor history pervade child father good love show child say doctor beauvais hear teach pity pass prison state keep frowning wall look bar speak whisper could never deliver imagine always bring show such thing bless relief tear fall knee bless child hope father dear dear will bless fervently to-morrow lucie recall old trouble reason to-night love good word can tell thank god great happiness thought wildest never rise happiness know embrace solemnly commend heaven humbly thank heaven bestow by-and-bye house bidden marriage mr lorry even bridesmaid gaunt miss pross marriage make change place residence able extend take upper room formerly belong apocryphal invisible lodger desire more doctor manette very cheerful little supper three table miss pross make third regret charles more dispose object love little plot keep drink affectionately time come bid lucie good night separate stillness third hour morning lucie come downstairs again stole room free unshaped fear thing place quiet lie asleep white hair picturesque untroubled pillow hand lie quiet coverlet put needless candle shadow distance creep bed put lips lean look handsome face bitter water captivity wear cover track determination strong hold mastery even sleep more remarkable face quiet resolute guard struggle unseen assailant beheld wide dominion sleep night timidly lay hand dear breast put prayer might true love aspire sorrow deserve withdraw hand kiss lip more sunrise come shadow leaf plane-tree move face softly lip move pray xviii nine day marriage-day shine brightly ready closed door doctor s room speak charles darnay ready church beautiful bride mr lorry miss pross event gradual process reconcilement inevitable would absolute bliss linger consideration brother solomon bridegroom say mr lorry could sufficiently admire bride move take point quiet pretty dress sweet lucie bring channel such baby lord bless little think lightly value obligation confer friend mr charles n't mean remark matter-of-fact miss pross could know nonsense really n't cry say gentle mr lorry cry say miss pross pross time mr lorry dare pleasant occasion just now see n't wonder such present plate make em enough bring tear anybody s eye s fork spoon collection say miss pross n't cry last night box come could n't see highly gratify say mr lorry honour intention render trifle article remembrance invisible dear occasion make man speculate lose dear dear dear think might mrs lorry time fifty year miss pross think never might mrs lorry ask gentleman name pooh rejoin miss pross bachelor cradle observed mr lorry beamingly adjust little wig seem probable too cut bachelor pursue miss pross put cradle think say mr lorry very unhandsomely dealt ought voice selection pattern enough now dear lucie draw arm soothingly waist hear move room miss pross two formal folk business anxious lose final opportunity say wish hear leave good father dear hand earnest loving own shall take conceivable care fortnight warwickshire thereabouts even tellson s shall wall comparatively speaking fortnight s end come join beloved husband fortnight s trip wales shall say send good health happy frame now hear somebody s step come door let kiss dear girl old-fashioned bachelor blessing somebody come claim own moment hold fair face look well-remembered expression forehead lay bright golden hair little brown wig genuine tenderness delicacy such thing old-fashioned old adam door doctor s room open come charles darnay deadly pale case vestige colour see face composure manner unaltered shrewd glance mr lorry disclose shadowy indication old air avoidance dread lately pass cold wind give arm daughter take down-stairs chariot mr lorry hire honour day rest follow carriage soon neighbour church strange eye look charles darnay lucie manette happily marry glancing tear shone smile little group diamond very bright sparkling glance bride s hand newly release dark obscurity mr lorry s pocket return home breakfast course golden hair mingle poor shoemaker s white lock paris garret mingle again morning sunlight threshold door parting hard parting long father cheer say last gently disengage enfold arm take charles agitated hand wave chaise window corner way idle curious preparation very simple few doctor mr lorry miss pross leave quite alone turn welcome shade cool old hall mr lorry observe great change come doctor golden arm uplift strike poisoned blow naturally repress much revulsion might expect occasion repression old scared lost look trouble mr lorry absent manner clasp head drearily wander own room get up-stairs mr lorry remind defarge wine-shop keeper starlight ride think whisper miss pross anxious consideration think speak just now disturb must look tellson s will come presently will take ride country dine will easy mr lorry look tellson s look tellson s detain two hour come ascend old staircase alone ask question servant thus doctor s room stop low sound knock good god say start s miss pross terrified face ear lose cry wring hand tell ladybird n't know make shoe mr lorry say could calm doctor s room bench turn light see shoemaker work head bent very busy doctor manette dear friend doctor manette doctor look moment inquiringly angry speak bent work again lay coat waistcoat shirt open throat use work even old haggard fade surface face come work hard impatiently sense interrupt mr lorry glance work hand observe shoe old size shape take lie ask young lady s walking shoe mutter look ought finish long let doctor manette look obey old mechanically submissive manner pause work know dear friend think again proper occupation think dear friend would induce speak more look instant time request persuasion would extract word work work work silence word fall would fall echoless wall air ray hope mr lorry could discover sometimes furtively look ask seem faint expression curiosity perplexity try reconcile doubt mind two thing impress mr lorry important first must keep secret lucie second must keep secret know conjunction miss pross take immediate step latter precaution give doctor require few day complete rest aid kind deception practise daughter miss pross write describe call professionally refer imaginary letter two three hurried line own hand represent address same post measure advisable take case mr lorry take hope come happen soon keep course reserve certain opinion think good doctor s case hope recovery resort third course thereby render practicable mr lorry resolve watch attentively little appearance possible make arrangement absent tellson s first time life take post window same room long discover bad useless speak press become worried abandon attempt first day resolve merely keep always silent protest delusion fall fall remain seat window reading writing express many pleasant natural way could think free place doctor manette take give eat drink work first day too dark see work hour mr lorry could see life read write put tool useless morning mr lorry rise say will look floor side old manner look old manner repeat old low voice walk make effort say say word more mr lorry think see lean forward bench dusk elbow knee head hand misty way ask sagacity man business perceive advantage here determine hold miss pross divide night two watch observe interval adjoining room pace long time lie finally lie fall asleep morning betimes straight bench work second day mr lorry salute cheerfully name speak topic late familiar return reply evident hear say think confusedly encourage mr lorry miss pross work several time day time quietly speak lucie father present precisely usual manner amiss demonstrative accompaniment long enough often enough harass lighten mr lorry s friendly heart believe look oftener appear stir perception inconsistency surround fall dark again mr lorry ask dear doctor will repeat walk time mr lorry feign could extract answer remain absent hour return meanwhile doctor remove seat window sit look plane-tree mr lorry s return slip bench time very slowly mr lorry s hope darken heart grow heavy again grow heavy heavy day third day come fourth fifth five day six day seven day eight day nine day hope darken heart always grow heavy heavy mr lorry pass anxious time secret keep lucie unconscious happy could fail observe shoemaker hand little first grow dreadfully skilful never intent work hand never nimble expert dusk ninth evening xix opinion wear anxious watching mr lorry fall asleep post tenth morning suspense startle shining sun room heavy slumber overtake dark night rub eye rouse doubt still asleep door doctor s room look perceive shoemaker s bench tool put again doctor sit read window usual morning dress face mr lorry could distinctly see still very pale calmly studious attentive even satisfy awake mr lorry feel giddily uncertain few moment late shoemaking might disturbed dream own eye show friend accustomed clothing aspect employ usual sign range change strong impression actually happen inquiry first confusion astonishment answer obvious impression produce real corresponding sufficient cause come jarvis lorry come fall asleep clothes sofa doctor manette s consulting-room debate point doctor s bedroom door early morning few minute miss pross stand whisper side particle doubt left talk would necessity resolve time clear-headed none advise let time regular breakfast-hour meet doctor unusual occur appear customary state mind mr lorry would cautiously proceed seek direction guidance opinion anxiety anxious obtain miss pross submit judgment scheme work care abundance time usual methodical toilette mr lorry present breakfast-hour usual white linen usual neat leg doctor summon usual way come breakfast possible comprehend overstep delicate gradual approach mr lorry feel safe advance first suppose daughter s marriage take place yesterday incidental allusion purposely throw day week day month set thinking counting evidently make uneasy respect composedly mr lorry determine aid seek aid own breakfast clear doctor leave mr lorry say feelingly dear manette anxious opinion confidence very curious case deeply interested say very curious perhaps good information may less glance hand discolour late work doctor look trouble listen attentively already glance hand more doctor manette say mr lorry touch affectionately arm case case particularly dear friend mine pray give mind advise sake daughter s daughter s dear manette understand say doctor subdued tone mental shock explicit say doctor spare detail mr lorry see understand proceed dear manette case old prolonged shock great acuteness severity affection feeling express mind mind case shock sufferer borne can say long believe can calculate time mean get case shock sufferer recover process can trace hear publicly relate striking manner case shock recover completely highly intelligent man capable close application mind great exertion body constantly make fresh addition stock knowledge already very large unfortunately pause take deep breath slight relapse doctor low voice ask long duration nine day night show infer glance hand again resumption old pursuit connect shock fact now see ask doctor distinctly collectedly same low voice engage pursuit originally relapse fall most respect respect think respect speak daughter daughter know relapse keep hope will always keep know may trust doctor grasp hand murmur very kind very thoughtful mr lorry grasp hand return two speak little now dear manette say mr lorry length most considerate most affectionate way mere man business unfit cope such intricate difficult matter possess kind information necessary possess kind intelligence want guide man world could rely right guidance tell relapse come danger could repetition prevent repetition treat come can friend man can more desirous heart serve friend serve mine know n't know originate such case sagacity knowledge experience could put right track might able much unenlightened undirected can little pray discuss pray enable see little more clearly teach little more useful doctor manette sit meditate earnest word speak mr lorry press think probable say doctor break silence effort relapse describe dear friend quite unforeseen subject dread mr lorry venture ask very much say involuntary shudder idea such apprehension weigh sufferer s mind difficult impossible force utter word topic oppress would ask mr lorry sensibly relieve could prevail impart secret brooding think tell impossible even believe case quite impossible now say mr lorry gently lay hand doctor s arm again short silence side would refer attack believe return doctor manette strong extraordinary revival train thought remembrance first cause malady intense association most distressing nature vividly recall think probable long dread lurking mind association would recall say certain circumstance say particular occasion try prepare vain perhaps effort prepare make less able bear would remember take place relapse ask mr lorry natural hesitation doctor look desolately room shake head answer low voice now future hint mr lorry future say doctor recover firmness great hope please heaven mercy restore soon great hope yield pressure complicated long dread long vaguely foresee contend recover cloud burst pass hope bad s good comfort thankful say mr lorry thankful repeat doctor bend head reverence two point say mr lorry anxious instruct may can friend good service doctor give hand first studious habit unusually energetic apply great ardour acquisition professional knowledge conducting experiment many thing now too much think may character mind always singular need occupation may part natural part result affliction less occupy healthy thing more would danger turn unhealthy direction may observe make discovery sure too great strain think quite sure dear manette overwork now dear lorry doubt could easily violent stress direction need counterweight excuse persistent man business assume moment was overwork would show renewal disorder think think say doctor manette firmness self-conviction train association would renew think henceforth extraordinary jarring chord could renew happen recovery find difficult imagine such violent sounding string again trust believe circumstance likely renew exhaust speak diffidence man know slight thing would overset delicate organisation mind confidence man slowly win assurance personal endurance distress friend abate confidence profess more relieved encouraged really approach second last point feel most difficult remember old sunday morning conversation miss pross remember see last nine day know must face occupation resume influence passing affliction happily recover say mr lorry clear throat will call blacksmith s work blacksmith s work will say put case sake illustration use bad time work little forge will say unexpectedly find forge again pity keep doctor shade forehead hand beat foot nervously ground always keep say mr lorry anxious look friend now would let still doctor shaded forehead beat foot nervously ground find easy advise say mr lorry quite understand nice question think shake head stop see say doctor manette turn uneasy pause very hard explain consistently innermost working poor man s mind yearn frightfully occupation welcome come doubt relieve pain much substitute perplexity finger perplexity brain substitute become more practised ingenuity hand ingenuity mental torture never able bear thought put quite reach even now believe more hopeful even speak kind confidence idea might need old employment find give sudden sense terror may fancy strike heart lost child look illustration raise eye mr lorry s face may mind ask information plodding man business deal such material object guinea shilling bank-note may retention thing involve retention idea thing dear manette might fear short concession misgiving keep forge silence see too say doctor tremulously such old companion would keep say mr lorry shake head gain firmness see doctor disquiet would recommend sacrifice want authority sure good come give authority dear good man daughter s sake dear manette very strange see struggle name let sanction would take present let remove let miss old companion absence mr lorry readily engage conference end pass day country doctor quite restore three following day remain perfectly fourteenth day join lucie husband precaution take account silence mr lorry previously explain write lucie accordance suspicion night day leave house mr lorry room chopper saw chisel hammer attend miss pross carry light closed door mysterious guilty manner mr lorry hack shoemaker s bench piece miss pross hold candle assist murder indeed grimness unsuitable figure burning body previously reduce piece convenient purpose commence delay kitchen fire tool shoe leather bury garden wicked destruction secrecy appear honest mind mr lorry miss pross engage commission deed removal trace feel look accomplice horrible crime xx plea newly-married pair come home first person appear offer congratulation sydney carton home many hour present improve habit look manner certain rugged air fidelity new observation charles darnay watch opportunity take darnay window speak overheard mr darnay say carton wish might friend already friend hope good enough say fashion speech n't mean fashion speech indeed say wish might friend scarcely mean quite charles darnay natural ask good-humour good-fellowship mean life say carton smile find easy comprehend own mind convey let try remember certain famous occasion more drunk usual remember certain famous occasion force confess drink remember too curse occasion heavy always remember hope may take account day day end n't alarm preach alarm earnestness alarm say carton careless wave hand wave drunken occasion question large number know insufferable wish would forget forget long fashion speech again mr darnay oblivion easy represent mean forget light answer help forget light answer return darnay beg forgiveness object turn slight thing surprise seem trouble too much declare faith gentleman long dismiss mind good heaven dismiss more important remember great service render day great service say carton bind avow speak way mere professional claptrap n't know care become render mind say render speak past make light obligation return darnay will quarrel light answer genuine truth mr darnay trust purpose speak friend now know know incapable high good flight man doubt ask stryver ll tell prefer form own opinion aid rate know dissolute dog never good never will n't know never will must take word could endure such worthless fellow fellow such indifferent reputation come odd time ask might permit come privileged person here might regard useless would add resemblance detect unornamental piece furniture tolerate old service take notice doubt abuse permission hundred avail four time year would satisfy dare say know will try way say place footing indicate thank darnay may use freedom name think carton time shake hand sydney turn minute outward appearance unsubstantial course evening pass miss pross doctor mr lorry charles darnay make mention conversation general term speak sydney carton problem carelessness recklessness speak short bitterly mean bear hard anybody might see show idea could dwell thought fair young wife join own room find wait old pretty lifting forehead strongly mark thoughtful to-night say darnay draw arm dearest charles hand breast inquiring attentive expression fix thoughtful to-night mind to-night lucie will promise press question beg ask will promise will promise love indeed hand put golden hair cheek hand heart beat think charles poor mr carton deserve more consideration respect express to-night indeed own ask think know know enough would life would ask dearest very generous always very lenient fault would ask believe heart very very seldom reveal deep wound dear see bleed painful reflection say charles darnay quite astounded wrong never think husband fear reclaim scarcely hope character fortune reparable now sure capable good thing gentle thing even magnanimous thing look beautiful purity faith lost man husband could look hour dear love urge cling lay head breast raise eye remember strong happiness weak misery supplication touch home will always remember dear heart will remember long live bend golden head put rosy lips fold arm forlorn wanderer pace dark street could hear innocent disclosure could see drop pity kiss husband soft blue eye loving husband might cry night word would part lip first time god bless sweet compassion xxi echo footstep wonderful corner echo remark corner doctor live busily wind golden thread bind husband father old directress companion life quiet bliss lucie sit still house tranquilly resound corner listen echo footstep year first time perfectly happy young wife work would slowly fall hand eye would dim come echo light afar scarcely audible stir heart too much flutter hope doubt hope love unknown doubt remain earth enjoy new delight divide breast echo would arise sound footstep own early grave thought husband would leave desolate would mourn much swell eye break wave time pass little lucie lie bosom advance echo tread tiny foot sound prattling word let great echo resound would young mother cradle side could always hear come come shady house sunny child s laugh divine friend child trouble confide hers seem take child arm take child old make sacred joy busily wind golden thread bind weave service happy influence tissue life make predominate nowhere lucie hear echo year none friendly soothing sound husband s step strong prosperous father s firm equal lo miss pross harness string awaken echo unruly charger whip-corrected snort paw earth plane-tree garden even sound sorrow rest harsh cruel even golden hair own lie halo pillow worn face little boy say radiant smile dear papa mamma very sorry leave leave pretty sister call must tear agony wet young mother s cheek spirit depart embrace entrust suffer forbid see father s face father bless word thus rustling angel s wing get blend echo wholly earth breath heaven sigh wind blow little garden-tomb mingle also audible lucie hushed murmur breathing summer sea asleep sandy shore little lucie comically studious task morning dress doll mother s footstool chatter tongue two city blend life echo rarely answer actual tread sydney carton half-dozen time year most claim privilege come uninvited would sit evening often never come heat wine thing regard whisper echo whisper true echo age age man really love woman lose know blameless unchanged mind wife mother child strange sympathy instinctive delicacy pity fine hide sensibility touch such case echo tell here carton first stranger little lucie hold chubby arm keep place grow little boy speak last poor carton kiss mr stryver shoulder way law great engine force turbid water drag useful friend wake boat tow astern boat favoured usually rough plight mostly water sydney swamp life easy strong custom unhappily much easy strong stimulating sense desert disgrace make life lead more thought emerge state lion s jackal real jackal may suppose think rise lion stryver rich marry florid widow property three boy particularly shine straight hair dumpling head three young gentleman mr stryver exude patronage most offensive quality pore walk three sheep quiet corner soho offer pupil lucie s husband delicately say halloa here three lump bread-and-cheese matrimonial picnic darnay polite rejection three lump bread-and-cheese quite bloat mr stryver indignation turn account training young gentleman direct beware pride beggar tutor-fellow also habit declaim mrs stryver full-bodied wine art mrs darnay put practice catch diamond-cut-diamond art madam render catch king s bench familiar occasionally party full-bodied wine lie excuse latter say tell often believe surely such incorrigible aggravation originally bad offence justify such offender s carry suitably retired spot hang way echo lucie sometimes pensive sometimes amuse laugh listen echo corner little daughter six year old heart echo child s tread come own dear father s always active self-possessed dear husband s need tell light echo united home direct such wise elegant thrift more abundant waste music echo sweet ear many time father tell find more devoted married could single many time husband say care duty seem divide love help ask magic secret darling never seem hurry too much echo distance rumble menacingly corner space time now little lucie s sixth birthday begin awful sound great storm france dreadful sea rise night mid-july thousand seven hundred eighty-nine mr lorry come late tellson s sit lucie husband dark window hot wild night three remind old sunday night look lightning same place begin think say mr lorry push brown wig pass night tellson s full business day know first way turn such uneasiness paris actually run confidence customer seem able confide property fast enough positively mania send england bad look say darnay bad look say dear darnay n't know reason people unreasonable tellson s get old really ca n't trouble ordinary course occasion still say darnay know gloomy threaten sky know sure assent mr lorry try persuade sweet temper soured grumble determine peevish long day s botheration manette here say doctor enter dark room moment quite glad home hurry foreboding surround day long make nervous reason hope play backgammon say doctor n't think may speak mind fit pit to-night teaboard still lucie ca n't see course keep thank dear precious child safe bed sleep soundly s right safe n't know safe here thank god put day young tea dear thank now come take place circle let sit quiet hear echo theory theory fancy fancy wise pet say mr lorry pat hand very numerous very loud hear headlong mad dangerous footstep force way anybody s life footstep easily make clean again stain red footstep rage saint antoine afar little circle sit dark london window saint antoine morning vast dusky mass scarecrow heave fro frequent gleam light billowy head steel blade bayonet shone sun tremendous roar arise throat saint antoine forest naked arm struggle air shrivelled branch tree winter wind finger convulsively clutch weapon semblance weapon throw depth matter give whence last come begin agency crookedly quiver jerk score time head crowd kind lightning eye throng could tell musket distribute cartridge powder ball bar iron wood knife ax pike weapon distract ingenuity could discover devise people could lie hold else set bleed hand force stone brick place wall pulse heart saint antoine high-fever strain high-fever heat living creature hold life account demented passionate readiness sacrifice whirlpool boiling water centre point rage circled defarge s wine-shop human drop caldron tendency suck vortex defarge already begrime gunpowder sweat issue order issue arm thrust man drag man forward disarm arm laboured strove thick uproar keep jacques three cry defarge jacques two separate put head many patriot can wife here see say madame compose knit to-day madame s resolute right hand occupy axe place usual soft implement girdle pistol cruel knife wife say madame present shall see head woman by-and-bye come cried defarge resound voice patriot friend ready bastille roar sound breath france shape detested word living sea rise wave wave depth depth overflow city point alarm-bells ringing drum beat sea rage thunder new beach attack begin deep ditch double drawbridge massive stone wall eight great tower cannon musket fire smoke fire smoke fire smoke sea cast cannon instant become cannonier defarge wine-shop work manful soldier two fierce hour deep ditch single drawbridge massive stone wall eight great tower cannon musket fire smoke drawbridge work comrades work work jacques jacques two jacques thousand jacques two thousand jacques five-and-twenty thousand name angel devil prefer work thus defarge wine-shop still gun long grow hot woman cried madame wife can kill man place take shrill thirsty cry troop woman variously arm arm alike hunger revenge cannon musket fire smoke still deep ditch single drawbridge massive stone wall eight great tower slight displacement rage sea make fall wound flashing weapon blaze torch smoke waggonloads wet straw hard work neighbour barricade direction shriek volley execration bravery stint boom smash rattle furious sounding living sea still deep ditch single drawbridge massive stone wall eight great tower still defarge wine-shop gun grow doubly hot service four fierce hour white flag fortress parley dimly perceptible rage storm audible suddenly sea rise immeasurably wide high sweep defarge wine-shop lower drawbridge past massive stone wall eight great tower surrender resistless force ocean bear even draw breath turn head impracticable struggle surf south sea land courtyard bastille angle wall make struggle look jacques three nearly side madame defarge still head woman visible inner distance knife hand everywhere tumult exultation deafen maniacal bewilderment astound noise furious dumb-show prisoner record secret cell instrument torture prisoner cry ten thousand incoherence prisoner cry most take sea rush eternity people time space foremost billow roll past bear prison officer threaten instant death secret nook remain undisclosed defarge lay strong hand breast man man grey head light torch hand separate rest get wall show north tower say defarge quick will faithfully reply man will come meaning hundred five north tower ask defarge quick meaning monsieur mean captive place captivity mean shall strike dead kill croaked jacques three come close monsieur cell show pass way jacques three usual crave evidently disappoint dialogue take turn seem promise bloodshed hold defarge s arm hold turnkey s three head close brief discourse much could hear even tremendous noise living ocean irruption fortress inundation court passage staircase too beat wall deep hoarse roar occasionally partial shout tumult break leap air spray gloomy vault light day never shine past hideous door dark den cage cavernous flight step again steep rugged ascent stone brick more dry waterfall staircase defarge turnkey jacques three link hand arm speed could make here especially first inundation start sweep descending wind climb tower alone hemmed here massive thickness wall arch storm fortress audible dull subdued way noise come destroy sense hearing turnkey stop low door put key clashing lock swing door slowly open say bend head pass hundred five north tower small heavily-grated unglazed window high wall stone screen sky could see stoop low look small chimney heavily bar few foot heap old feathery wood-ashes hearth stool table straw bed four blackened wall rust iron ring pass torch slowly wall may see say defarge turnkey man obey defarge follow light closely eye stop look here jacques m croaked jacques three read greedily alexandre manette say defarge ear follow letter swart forefinger deeply engrained gunpowder here write poor physician doubt scratch calendar stone hand crowbar give still linstock gun own hand make sudden exchange two instrument turn worm-eaten stool table beat piece few blow hold light high say wrathfully turnkey look fragment care jacques see here knife throw rip open bed search straw hold light high menace look turnkey crawl hearth peer chimney strike prise side crowbar work iron grating few minute mortar dust come drop avert face avoid old wood-ashes crevice chimney weapon slip wrought grope cautious touch wood straw jacques let collect middle cell light turnkey fire little pile blaze high hot stoop again come low-arched door leave burning retrace way courtyard seem recover sense hearing come rage flood more find surging tossing quest defarge saint antoine clamorous wine-shop keeper foremost guard governor defend bastille shoot people governor would march hotel ville judgment governor would escape people s blood suddenly value many year worthlessness unavenged howl universe passion contention seem encompass grim old officer conspicuous grey coat red decoration quite steady figure woman s see husband cry point see defarge stand immovable close grim old officer remain immovable close remain immovable close street defarge rest bear remain immovable close get destination begin strike remain immovable close long-gathering rain stab blow fall heavy close drop dead suddenly animate put foot neck cruel knife long ready hew head hour come saint antoine execute horrible idea hoist man lamp show could saint antoine s blood blood tyranny domination iron hand step hotel ville governor s body lie sole shoe madame defarge tread body steady mutilation low lamp cried saint antoine glare new mean death here soldier leave guard swinging sentinel post sea rush sea black threatening water destructive upheaving wave wave depth unfathomed force unknown remorseless sea turbulently sway shape voice vengeance face harden furnace suffer touch pity could make mark ocean face fierce furious expression vivid life two group face seven number fixedly contrast rest never sea roll bear more memorable wreck seven face prisoner suddenly release storm burst tomb carry high overhead scared lose wonder amaze last day come rejoice lose spirit seven face carry high seven dead face drooping eyelid half-seen eye await last day impassive face suspend abolish expression face fearful pause raise drop lid eye bear witness bloodless lip didst seven prisoner release seven gory head pike key accursed fortress eight strong tower discover letter memorial prisoner old time long dead broken heart such such loudly echo footstep saint antoine escort paris street mid-july thousand seven hundred eighty-nine now heaven defeat fancy lucie darnay keep foot life headlong mad dangerous year long breaking cask defarge s wine-shop door easily purify stain red xxii sea still rise haggard saint antoine exultant week soften modicum hard bitter bread such extent could relish fraternal embrace congratulation madame defarge sit counter usual preside customer madame defarge wear rose head great brotherhood spy become even short week extremely chary trust saint s mercy lamp street portentously elastic swing madame defarge arm fold sit morning light heat contemplate wine-shop street several knot lounger squalid miserable now manifest sense power enthrone distress ragged nightcap awry wretched head crooked significance know hard grow wearer support life know easy grow wearer destroy life lean bare arm work work always ready now could strike finger knitting woman vicious experience could tear change appearance saint antoine image hammer hundred year last finishing blow tell mightily expression madame defarge sit observe such suppressed approval desire leader saint antoine woman sisterhood knit short plump wife starved grocer mother two child lieutenant already earn complimentary name vengeance hark say vengeance listen come train powder lay outermost bind saint antoine quarter wine-shop door suddenly fire fast-spreading murmur come rush defarge say madame silence patriot defarge come breathless pull red cap wear look listen everywhere say madame again listen defarge stand pant background eager eye open mouth form door wine-shop spring foot say husband news world cried madame contemptuously world everybody here recall old foulon tell famished people might eat grass die everybody throat news universal throat again dead dead fear much reason cause represent dead grand mock-funeral find alive hide country bring see now way hotel ville prisoner say reason fear say had reason wretched old sinner more threescore year ten never know would know heart heart could hear answering cry moment profound silence follow defarge wife look steadfastly vengeance stoop jar drum hear move foot counter patriots say defarge determined voice ready instantly madame defarge s knife girdle drum beat street drummer fly magic vengeance utter terrific shriek fling arm head forty fury tear house house rouse woman man terrible bloody-minded anger look window catch arm come pour street woman sight chill bold such household occupation bare poverty yield child age sick crouching bare ground famish naked run stream hair urge madness wild cry action villain foulon take sister old foulon take mother miscreant foulon take daughter score run midst beat breast tear hair scream foulon alive foulon tell starve people might eat grass foulon tell old father might eat grass bread give foulon tell baby might suck grass breast dry want mother god foulon heaven suffering hear dead baby withered father swear knee stone avenge foulon husband brother young man give blood foulon give head foulon give heart foulon give body soul foulon rend foulon piece dig ground grass may grow cry number woman lash blind frenzy whirl striking tear own friend drop passionate swoon save man belong trample foot moment lose moment foulon hotel ville might loose never saint antoine know own suffering insult wrong armed man woman flock quarter fast draw even last dreg such force suction quarter hour human creature saint antoine s bosom few old crone wailing child time choke hall examination old man ugly wicked overflow adjacent open space street defarges husband wife vengeance jacques three first press great distance hall see cried madame point knife see old villain bind rope tie bunch grass ha ha let eat now madame put knife arm clap hand play people immediately madame defarge explain cause satisfaction again explain neighbour street resound clapping hand similarly two three hour drawl winnowing many bushel word madame defarge s frequent expression impatience take marvellous quickness distance more readily certain man wonderful exercise agility climb external architecture look window know madame defarge act telegraph crowd building length sun rise high strike kindly ray hope protection directly old prisoner s head favour too much bear instant barrier dust chaff stand surprisingly long wind saint antoine get know directly furthest confines crowd defarge spring railing table fold miserable wretch deadly embrace madame defarge follow turn hand rope tie vengeance jacques three man window swoop hall bird prey high perch cry seem city bring bring lamp head foremost step building now knee now foot now drag strike stifle bunche grass straw thrust face hundred hand tear bruise panting bleeding always entreat beseech mercy now full vehement agony action small clear space people draw might see now log dead wood draw forest leg haul street corner fatal lamp swing madame defarge let cat might mouse silently composedly look make ready beseech woman passionately screech time man sternly call kill grass mouth aloft rope break catch shriek twice aloft rope break catch shriek rope merciful hold head soon pike grass enough mouth saint antoine dance sight end day s bad work saint antoine shout dance angry blood boil again hearing day close son-in-law despatch people s enemy insulters come paris guard five hundred strong cavalry alone saint antoine write crime flare sheet paper seize would tear breast army bear foulon company set head heart pike carry three spoil day wolf-procession street dark night man woman come child wail breadless miserable baker shop beset long file patiently wait buy bad bread wait stomach faint empty beguile time embrace triumph day achieve again gossip gradually string ragged people shorten fray poor light begin shine high window slender fire make street neighbour cook common sup door scanty insufficient supper innocent meat most sauce wretched bread human fellowship infuse nourishment flinty viand strike spark cheerfulness father mother full share bad day play gently meagre child lover such world love hope morning defarge s wine-shop part last knot customer monsieur defarge say madame wife husky tone fasten door last come dear return madame saint antoine sleep defarges sleep even vengeance sleep starved grocer drum rest drum s voice saint antoine blood hurry change vengeance custodian drum could waken same speech bastille fall old foulon seize hoarse tone man woman saint antoine s bosom xxiii fire rise change village fountain fall mender road forth daily hammer stone highway such morsel bread might serve patch hold poor ignorant soul poor reduced body prison crag dominant yore soldier guard many officer guard soldier know man would would probably order wide lie ruined country yield desolation green leaf blade grass blade grain shrivelled poor miserable people bow deject oppress broken habitation fence domesticate animal man woman child soil bear worn monseigneur often most worthy individual gentleman national blessing give chivalrous tone thing polite example luxurious shining life great deal more equal purpose monseigneur class somehow bring thing strange creation design expressly monseigneur soon wring dry squeeze must short-sighted eternal arrangement surely thus last drop blood extract flint last screw rack turn often purchase crumble now turn turn bite monseigneur begin run phenomenon low unaccountable change village many village score year monseigneur squeeze wring seldom grace presence pleasure chase now find hunt people now find hunt beast preservation monseigneur make edify space barbarous barren wilderness change consist appearance strange face low caste disappearance high caste chisel beautify beautify feature monseigneur time mender road work solitary dust often trouble reflect dust dust must return most part too much occupy think little supper much more would eat time raise eye lonely labour view prospect would see rough figure approach foot rarity part now frequent presence advance mender road would discern surprise shaggy-haired man barbarian aspect tall wooden shoe clumsy even eye mender road grim rough swart steep mud dust many highway dank marshy moisture many low ground sprinkle thorn leaf moss many byway wood such man come ghost noon july weather sit heap stone bank take such shelter could get shower hail man look look village hollow mill prison crag identify object benighted mind say dialect just intelligible jacques jacques touch join hand man sit heap stone dinner supper now say mender road hungry face fashion growl man meet dinner anywhere take blackened pipe fill light flint steel pull bright glow suddenly hold drop finger thumb blaze puff smoke touch turn mender road say time observe operation again join hand to-night say mender road to-night say man put pipe mouth here mender road sit heap stone look silently hail drive pigmy charge bayonet sky begin clear village show say traveller move brow hill see return mender road extended finger here straight street past fountain devil interrupt roll eye landscape street past fountain two league summit hill village good cease work sunset will wake depart walk two night rest let finish pipe shall sleep child will wake surely wayfarer smoke pipe put breast slip great wooden shoe lie heap stone fast asleep directly road-mender ply dusty labour hail-clouds roll reveal bright bar streak sky respond silver gleam landscape little man wear red cap now place blue seem fascinate figure heap stone eye often turn use tool mechanically would say very poor account bronze face shaggy black hair beard coarse woollen red cap rough medley dress home-spun stuff hairy skin beast powerful frame attenuate spare living sullen desperate compression lip sleep inspire mender road awe traveller travel foot footsore ankle chafe bleeding great shoe stuff leaf grass heavy drag many long league clothes chafe hole sore stoop road-mender try get peep secret weapon breast vain sleep arm cross set resolutely lip fortify town stockade guard-house gate trench drawbridge seem mender road much air figure lift eye horizon look see small fancy similar figure stop obstacle tend centre france man sleep indifferent shower hail interval brightness sunshine face shadow paltering lump dull ice body diamond sun change sun low west sky glow mender road get tool thing ready village rouse good say sleeper rise elbow two league summit hill good mender road home dust accord set wind soon fountain squeeze lean kine bring drink appear even whisper whisper village village take poor supper creep bed usually come door again remain curious contagion whispering also gather fountain dark curious contagion look expectantly sky direction monsieur gabelle chief functionary place become uneasy house-top alone look direction too glance chimney darkening face fountain send word sacristan keep key church might need ring tocsin by-and-bye night deepen tree environ old chateau keep solitary state apart move rise wind threaten pile build massive dark gloom two terrace flight step rain run wildly beat great door swift messenger rouse uneasy rush wind hall old spear knife pass lament stair shake curtain bed last marquis slept east west north south wood four heavy-treading unkempt figure crush high grass crack branch stride cautiously come courtyard four light break move different direction black again long presently chateau begin make strangely visible light own grow luminous flickering streak play architecture front pick transparent place show balustrade arch window soar high grow broad brighter soon score great window flame burst forth stone face awaken stare fire faint murmur arise house few people leave saddling horse ride spur splash darkness bridle draw space village fountain horse foam stand monsieur gabelle s door help gabelle help tocsin rang impatiently help none mender road two hundred fifty particular friend stand folded arm fountain look pillar fire sky must forty foot high say grimly never move rider chateau horse foam clatter village gallop stony steep prison crag gate group officer look fire remove group soldier help gentleman officer chateau fire valuable object may save flame timely aid help help officer look soldier look fire give order answer shrug biting lip must burn rider rattle hill again street village illuminate mender road two hundred fifty particular friend inspire man woman idea light dart house put candle dull little pane glass general scarcity occasion candle borrow peremptory manner monsieur gabelle moment reluctance hesitation functionary s part mender road submissive authority remark carriage good make bonfire post-horse would roast chateau leave flame burn roaring raging conflagration red-hot wind drive straight infernal region seem blow edifice rise fall blaze stone face show torment great mass stone timber fall face two dint nose become obscured anon struggle smoke again face cruel marquis burn stake contend fire chateau burn tree lay hold fire scorch shrivel tree distance fire four fierce figure begird blaze edifice new forest smoke molten lead iron boil marble basin fountain water run dry extinguisher top tower vanish ice heat trickle four rugged flame great rent split branch solid wall crystallisation stupefy bird wheel drop furnace four fierce figure trudge east west north south night-enshrouded road guide beacon light destination illuminated village seize hold tocsin abolish lawful ringer rang joy village light-headed famine fire bell-ringing bethink monsieur gabelle collection rent tax small instalment tax rent gabelle get latter day become impatient interview surround house summon come forth personal conference monsieur gabelle heavily bar door retire hold counsel result conference gabelle again withdraw housetop stack chimney time resolve door break small southern man retaliative temperament pitch head foremost parapet crush man two probably monsieur gabelle pass long night distant chateau fire candle beating door combine joy-ringing music mention ill-omened lamp slung road posting-house gate village show lively inclination displace favour try suspense pass whole summer night brink black ocean ready take plunge monsieur gabelle resolve friendly dawn appear last rush-candle village gutter people happily disperse monsieur gabelle come bring life hundred mile light fire functionary less fortunate night night rise sun find hang once-peaceful street bear breed also villager townspeople less fortunate mender road fellow functionary soldiery turn success string turn fierce figure steadily wend east west north south would whosoever hang fire burn altitude gallows would turn water quench functionary stretch mathematics able calculate successfully xxiv drawn loadstone rock such rising fire rising sea firm earth shake rush angry ocean now ebb always flow high high terror wonder beholder shore three year tempest consume three more birthday little lucie weave golden thread peaceful tissue life home many night many day inmate listen echo corner heart fail hear thronging foot footstep become mind footstep people tumultuous red flag country declare danger change wild beast terrible enchantment long persist monseigneur class dissociate phenomenon appreciate little want france incur considerable danger receive dismissal life fabled rustic raise devil infinite pain terrify sight could ask enemy question immediately flee monseigneur boldly read lord s prayer backwards great number year perform many potent spell compelling evil sooner beheld terror take noble heel shine bull s eye court would mark hurricane national bullet never good eye see long mote lucifer s pride sardanapalus s luxury mole s blindness drop court exclusive inner circle outermost rotten ring intrigue corruption dissimulation royalty besiege palace suspend last tidings come august year thousand seven hundred ninety-two come monseigneur time scatter wide natural head-quarters great gathering-place monseigneur london tellson s bank spirit suppose haunt place body most resort monseigneur guinea haunt spot guinea use spot such french intelligence most rely come quick again tellson s munificent house extend great liberality old customer fall high estate again noble see come storm time anticipate plunder confiscation make provident remittance tellson s always hear needy brother must add new-comer france report tidings tellson s matter course such variety reason tellson s time french intelligence kind high exchange know public inquiry make consequence numerous tellson s sometimes write late news line post bank window run temple bar read steaming misty afternoon mr lorry sit desk charles darnay stand lean talk low voice penitential den set apart interview house now news-exchange fill overflow hour time closing young man live say charles darnay hesitate must still suggest understand too old say mr lorry unsettled weather long journey uncertain mean travel disorganised country city may even safe dear charles say mr lorry cheerful confidence touch reason going staying safe enough nobody will care interfere old fellow hard fourscore many people much good worth interfere disorganised city disorganised city would occasion send somebody house here house know city business old tellson s confidence uncertain travelling long journey winter weather prepare submit few inconvenience sake tellson s year ought wish say charles darnay somewhat restlessly thinking aloud indeed pretty fellow object advise exclaim mr lorry wish frenchman bear wise counsellor dear mr lorry frenchman bear thought mean utter here pass mind often can help thinking sympathy miserable people abandon speak here former thoughtful manner might listen might power persuade restraint last night leave talk lucie talk lucie mr lorry repeat wonder ashamed mention name lucie wish france time day say charles darnay smile more purpose say plain reality truth dear charles mr lorry glance distant house lower voice can conception difficulty business transact peril book paper involve lord know compromising consequence would number people document seize destroy might time know can say paris set afire to-day sack to-morrow now judicious selection least possible delay bury get harm s way power loss precious time scarcely shall hang tellson s know say tellson s bread eat sixty year little stiff joint boy sir dozen old codger here admire gallantry youthful spirit mr lorry tut nonsense sir dear charles say mr lorry glance house again remember get thing paris present time matter thing impossibility papers precious matter very day bring here speak strict confidence business-like whisper even strange bearer can imagine head hang single hair pass barrier time parcel would come easily business-like old england now stop really to-night really to-night case become too press admit delay take sort people propose will say intend take jerry jerry bodyguard sunday night long time past use nobody will suspect jerry english bull-dog design head fly anybody touch master must say again heartily admire gallantry youthfulness must say again nonsense nonsense execute little commission shall perhaps accept tellson s proposal retire live ease time enough think grow old dialogue take place mr lorry s usual desk monseigneur swarm yard two boastful would avenge rascal-people long too much way monseigneur reverse refugee much too much way native british orthodoxy talk terrible revolution harvest know sky sow omit lead observer wretched million france misused perverted resource make prosperous see inevitably coming year plain word record see such vapouring combine extravagant plot monseigneur restoration state thing utterly exhaust worn heaven earth hard endure remonstrance sane man know truth such vapouring ear troublesome confusion blood own head add latent uneasiness mind already make charles darnay restless still keep talker stryver king s bench bar way state promotion loud theme broach monseigneur device blow people exterminate face earth accomplish many similar object akin nature abolition eagle sprinkle salt tail race darnay hear particular feeling objection darnay stand divide might hear more remain interpose word thing shape house approach mr lorry lay soiled unopened letter ask discover trace person address house lay letter close darnay see direction more quickly own right name address turn english run very press monsieur heretofore marquis st evremonde france confide care messrs tellson co bankers london england marriage morning doctor manette make urgent express request charles darnay secret name doctor dissolve obligation keep inviolate nobody else know name own wife suspicion fact mr lorry could none say mr lorry reply house refer think everybody now here can tell gentleman find hand clock verge hour close bank general set current talker past mr lorry s desk hold letter inquiringly monseigneur look person plotting indignant refugee monseigneur look person plotting indignant refugee disparage say french english concern marquis find nephew believe case degenerate successor polished marquis murder say happy say never know craven abandon post say monseigneur get paris legs uppermost suffocate load hay year infect new doctrine say third eye direction glass passing set opposition last marquis abandon estate inherit leave ruffian herd will recompense now hope deserve cry blatant stryver sort fellow let look infamous name d n fellow darnay unable restrain longer touch mr stryver shoulder say know fellow jupiter say stryver sorry mr darnay d hear n't ask time ask tell again mr darnay sorry sorry hear put such extraordinary question here fellow infect most pestilent blasphemous code devilry know abandon property vile scum earth murder wholesale ask sorry man instruct youth know ll answer sorry believe contamination such scoundrel s mindful secret darnay great difficulty check say may understand gentleman understand put corner mr darnay say bully stryver ll fellow gentleman don't understand may tell compliment may also tell abandon worldly good position butcherly mob wonder head gentleman say stryver look snap finger know human nature tell ll never find fellow fellow trust mercy such precious prot�g�s gentleman ll always show em clean pair heel very early scuffle sneak word final snap finger mr stryver shoulder fleet-street general approbation hearer mr lorry charles darnay leave alone desk general departure bank will take charge letter say mr lorry know deliver will undertake explain suppose address here chance know forward here time will start paris here here eight will come see very ill ease stryver most man darnay make good way quiet temple open letter read content prison abbaye paris june monsieur heretofore marquis long danger life hand village seize great violence indignity bring long journey foot paris road suffer great deal house destroy raze ground crime imprison monsieur heretofore marquis shall summon tribunal shall lose life generous help tell treason majesty people act emigrant vain represent act accord command vain represent sequestration emigrant property remit impost cease pay collect rent recourse process response act emigrant emigrant most gracious monsieur heretofore marquis emigrant cry sleep demand heaven will come deliver answer monsieur heretofore marquis send desolate cry sea hope may perhaps reach ear great bank tilson know paris love heaven justice generosity honour noble name supplicate monsieur heretofore marquis succour release fault true oh monsieur heretofore marquis pray true prison here horror whence hour tend destruction send monsieur heretofore marquis assurance dolorous unhappy service afflict gabelle latent uneasiness darnay s mind rouse vigourous life letter peril old servant good crime fidelity family stare reproachfully face walk fro temple consider hide face passersby know very horror deed culminate bad deed bad reputation old family house resentful suspicion uncle aversion conscience regard crumble fabric suppose uphold act imperfectly know very love lucie renunciation social place mean new own mind hurry incomplete know ought systematically work supervise mean never happiness own chosen english home necessity always actively employ swift change trouble time follow fast event week annihilate immature plan last week event week follow make new again know very force circumstance yield disquiet still continuous accumulate resistance watch time time action shift struggle time nobility troop france highway byway property course confiscation destruction very name blot know could new authority france might impeach oppress man imprison man harshly exacted payment relinquish own will throw world favour win own private place earn own bread monsieur gabelle hold impoverished involved estate write instruction spare people give little give such fuel heavy creditor would let winter such produce could save same grip summer doubt put fact plea proof own safety could appear now favour desperate resolution charles darnay begin make would paris mariner old story wind stream drive influence loadstone rock draw must arise mind drift fast fast more more steadily terrible attraction latent uneasiness bad aim work own unhappy land bad instrument could fail know good try stay bloodshed assert claim mercy humanity uneasiness stifle reproach bring pointed comparison brave old gentleman duty strong comparison injurious instantly follow sneer monseigneur sting bitterly stryver coarse galling old reason follow gabelle s letter appeal innocent prisoner danger death justice honour good name resolution make must paris loadstone rock draw must sail strike know rock see hardly danger intention even leave incomplete present aspect would gratefully acknowledge france present assert glorious vision good often sanguine mirage many good mind arise even see illusion influence guide raging revolution run fearfully wild walk fro resolution make consider lucie father must know lucie spare pain separation father always reluctant turn thought dangerous ground old come knowledge step step take balance suspense doubt much incompleteness situation referable father painful anxiety avoid revive old association france mind discuss circumstance too influence course walk fro thought very busy time return tellson s take leave mr lorry soon arrive paris would present old friend must say intention now carriage post-horse ready bank door jerry boot equip deliver letter say charles darnay mr lorry would consent charge write answer perhaps will take verbal will readily say mr lorry dangerous prisoner abbaye name say mr lorry open pocket-book hand gabelle gabelle message unfortunate gabelle prison simply receive letter will come time mention will start journey to-morrow night person mention help mr lorry wrap number coat cloak warm atmosphere old bank misty air fleet-street love lucie little lucie say mr lorry part take precious care come charles darnay shake head doubtfully smile carriage roll night fourteenth august sit late write two fervent letter lucie explain strong obligation paris show length reason feel confident could become involve personal danger doctor confide lucie dear child care dwell same topic strong assurance write would despatch letter proof safety immediately arrival hard day day first reservation joint life mind hard matter preserve innocent deceit profoundly unsuspicious affectionate glance wife happy busy make resolute tell impend move strange act quiet aid day pass quickly early evening embrace scarcely less dear namesake pretend would return by-and-bye imaginary engagement take secrete valise clothes ready emerge heavy mist heavy street heavy heart unseen force draw fast now tide wind set straight strong leave two letter trusty porter deliver hour midnight sooner take horse dover begin journey love heaven justice generosity honour noble name poor prisoner s cry strengthen sink heart leave dear earth float loadstone rock end second book book third track storm secret traveller fare slowly way fare paris england autumn year thousand seven hundred ninety-two more enough bad road bad equipage bad horse would encounter delay fall unfortunate king france throne glory changed time fraught obstacle town-gate village taxing-house band citizen-patriots national musket most explosive state readiness stop comer goer cross-questioned inspect paper look name list own turn send stop lay hold capricious judgment fancy deem good dawn republic indivisible liberty equality fraternity death very few french league journey accomplish charles darnay begin perceive country road hope return declare good citizen paris might befall now must journey s end mean village close common barrier drop road know iron door series bar england universal watchfulness encompass take net forward destination cage could feel freedom more completely universal watchfulness stop highway twenty time stage retard progress twenty time day ride take ride stop anticipation ride keep charge day journey france alone bed tire little town high road still long way paris production afflict gabelle s letter prison abbaye would get difficulty guard-house small place such feel journey come crisis little surprised man could find awaken small inn remit morning middle night awaken timid local functionary three armed patriot rough red cap pipe mouth sit bed emigrant say functionary send paris escort citizen desire more get paris could dispense escort silence growl red-cap strike coverlet butt-end musket peace aristocrat good patriot say observe timid functionary aristocrat must escort must pay choice say charles darnay choice listen cry same scowling red-cap favour protect lamp-iron always good patriot say observe functionary rise dress emigrant darnay comply take guard-house patriot rough red cap smoking drinking sleeping watch-fire here pay heavy price escort hence start wet wet road three o'clock morning escort two mount patriot red cap tri-coloured cockade arm national musket sabre ride side escort govern own horse loose line attach bridle end patriot keep gird wrist state set forth sharp rain drive face clatter heavy dragoon trot uneven town pavement mire-deep road state traverse change horse pace mire-deep league lie capital travel night halt hour two daybreak lie twilight fall escort wretchedly clothed twist straw bare leg thatch rag shoulder keep wet apart personal discomfort attend apart such consideration present danger arise patriot chronically drunk carry musket very recklessly charles darnay allow restraint lay awaken serious fear breast reason could reference merit individual case state representation confirmable prisoner abbaye make come town beauvais eventide street fill people could conceal aspect affair very alarming ominous crowd gather see dismount posting-yard many voice call loudly emigrant stop act swinge saddle resume safe place say emigrant friend see here france own will cursed emigrant cry farrier make furious manner press hammer hand cursed aristocrat postmaster interpose man rider s bridle evidently make soothingly say let let will judge paris judged repeat farrier swinge hammer ay condemn traitor crowd roar approval check postmaster turn horse s head yard drunken patriot sit composedly saddle look line wrist darnay say soon could make voice hear friend deceive deceive traitor lie cry smith traitor decree life forfeit people cursed life own instant darnay see rush eye crowd instant would bring postmaster turn horse yard escort ride close horse s flank postmaster shut bar crazy double gate farrier strike blow hammer crowd groan more decree smith speak darnay ask postmaster thank stand yard truly decree sell property emigrant pass fourteenth day leave england everybody say several will already banish emigrant condemn death return mean say life own such decree know say postmaster shrug shoulder may will same would rest straw loft middle night ride forward again town asleep many wild change observable familiar thing make wild ride unreal least seeming rarity sleep long lonely spur dreary road would come cluster poor cottage steep darkness glittering light would find people ghostly manner dead night circle hand hand shrivelled tree liberty draw sing liberty song happily sleep beauvais night help pass more solitude loneliness jingle untimely cold wet impoverished field yield fruit earth year diversify blackened remains burnt house sudden emergence ambuscade sharp rein way patriot patrol watch road daylight last find wall paris barrier close strongly guard ride paper prisoner demand resolute-looking man authority summon guard naturally strike disagreeable word charles darnay request speaker take notice free traveller french citizen charge escort disturbed state country impose pay repeat same personage take heed paper prisoner drunken patriot cap produce cast eye gabelle s letter same personage authority show disorder surprise look darnay close attention leave escort escort say word guard-room meanwhile sit horse gate look state suspense charles darnay observe gate hold mixed guard soldier patriot latter outnumber former ingress city peasant cart bring supply similar traffic trafficker easy enough egress even homely people very difficult numerous medley man woman mention beast vehicle various sort wait issue forth previous identification strict filter barrier very slowly people know turn examination lie ground sleep smoke talk loiter red cap tri-colour cockade universal man woman sit saddle half-hour take note thing darnay find confront same man authority direct guard open barrier deliver escort drunk sober receipt escorted request dismount two patriot lead tired horse turn ride enter city accompany conductor guard-room smelling common wine tobacco certain soldier patriot asleep awake drunk sober various neutral state sleep wake drunkenness sobriety stand lie light guard-house derive wane oil-lamp night overcast day correspondingly uncertain condition register lie open desk officer coarse dark aspect preside citizen defarge say darnay s conductor take slip paper write emigrant evremonde man age evremonde thirty-seven married evremonde marry england doubt wife evremonde england doubt consign evremonde prison force just heaven exclaim darnay law offence officer look slip paper moment new law evremonde new offence here say hard smile writing entreat observe come here voluntarily response written appeal fellow-countryman lie demand more opportunity delay right emigrant right evremonde stolid reply officer write finish read write sand hand defarge word secret defarge motion paper prisoner must accompany prisoner obey guard two armed patriot attend say defarge low voice guardhouse step turn paris marry daughter doctor manette prisoner bastille more reply darnay look surprise name defarge keep wine-shop quarter saint antoine possibly hear wife come house reclaim father word wife seem serve gloomy reminder defarge say sudden impatience name sharp female newly-born call guillotine come france hear say minute believe truth bad truth say defarge speak knit brow look straight indeed lose here here unprecedented changed sudden unfair absolutely lose will render little help none defarge speak always look straight will answer single question perhaps accord nature can say prison unjustly shall free communication world will see bury prejudge mean present case will see people similarly bury bad prison now never citizen defarge defarge glance darkly answer walk steady set silence deep sink silence fainter hope darnay thought softening slight degree make haste say utmost importance know citizen even good much importance able communicate mr lorry tellson s bank english gentleman now paris simple fact comment throw prison force will cause will defarge doggedly rejoin duty country people swear servant will charles darnay feel hopeless entreat pride touch walk silence could see use people spectacle prisoner pass street very child scarcely notice few passer turn head few shake finger aristocrat man good clothes prison more remarkable labourer work clothes work narrow dark dirty street pass excited orator mount stool address excited audience crime people king royal family few word catch man s lip first make known charles darnay king prison foreign ambassador leave paris road beauvais hear absolutely escort universal watchfulness completely isolate fall great danger develop leave england course know now peril thicken fast might thicken faster faster course know now could admit might make journey could foresee event few day misgiving dark imagine light late time would appear troubled future unknown future obscurity ignorant hope horrible massacre day night long few clock set great mark blood blessed garnering time harvest knowledge hundred thousand year sharp female newly-born call guillotine hardly know generality people name frightful deed soon probably unimagined time brain doer could place shadowy conception gentle mind unjust treatment detention hardship cruel separation wife child foreshadow likelihood certainty dread distinctly mind enough carry dreary prison courtyard arrive prison force man bloated face open strong wicket defarge present emigrant evremonde devil many more exclaim man bloated face defarge take receipt notice exclamation withdraw two fellow-patriots devil say again exclaim gaoler leave wife many more gaoler s wife provide answer question merely reply must patience dear three turnkey enter responsive bell ring echo sentiment add love liberty sound place inappropriate conclusion prison force gloomy prison dark filthy horrible smell foul sleep extraordinary soon noisome flavour imprisoned sleep become manifest such place ill care secret too grumble gaoler look write paper already full burst stick paper file ill-humour charles darnay await further pleasure hour sometimes pace fro strong arched room sometimes rest stone seat case detain imprint memory chief subordinate come say chief length take key come emigrant dismal prison twilight new charge accompany corridor staircase many door clang lock come large low vaulted chamber crowd prisoner sex woman seat long table reading writing knitting sew embroidering man most part stand chair linger room instinctive association prisoner shameful crime disgrace new-comer recoil company crowning unreality long unreal ride rise receive refinement manner know time engaging grace courtesy life strangely clouded refinement prison manner gloom spectral become inappropriate squalor misery see charles darnay seem stand company dead ghost ghost beauty ghost stateliness ghost elegance ghost pride ghost frivolity ghost wit ghost youth ghost age wait dismissal desolate shore turn eye change death die come strike motionless gaoler standing side gaoler move would enough appearance ordinary exercise function look extravagantly coarse contrast sorrow mother bloom daughter apparition coquette young beauty mature woman delicately breed inversion experience likelihood scene shadow present heighten utmost surely ghost surely long unreal ride progress disease bring gloomy shade name assemble companion misfortune say gentleman courtly appearance address come forward honour give welcome force condole calamity bring may soon terminate happily would impertinence elsewhere here ask name condition charles darnay rouse give required information word suitable could find hope say gentleman follow chief gaoler eye move room secret understand meaning term hear say pity much regret take courage several member society secret first last short time add raise voice grieve inform society secret murmur commiseration charles darnay cross room grated door gaoler await many voice soft compassionate voice woman conspicuous give good wish encouragement turn grated door render thanks heart close gaoler s hand apparition vanish sight forever wicket open stone staircase lead upward ascend forty step prisoner hour already count gaoler open low black door pass solitary cell strike cold damp dark say gaoler confine alone know can buy pen ink paper such order will visit can ask present may buy food more cell chair table straw mattress gaoler make general inspection object four wall wander fancy wander mind prisoner lean wall opposite gaoler unwholesomely bloated face person look man drown fill water gaoler think same wandering way now leave dead stop look mattress turn sick feeling think here crawl creature first condition body death five pace four five pace four five pace four prisoner walk fro cell count measurement roar city arise muffled drum wild swell voice add make shoe make shoe make shoe prisoner count measurement again pace faster draw mind latter repetition ghost vanish wicket close appearance lady dress black lean embrasure window light shining golden hair look let ride again god s sake illuminated village people awake make shoe make shoe make shoe five pace four such scrap toss roll upward depth mind prisoner walk faster faster obstinately count count roar city change extent still roll muffled drum wail voice know swell rise ii grindstone tellson s bank establish saint germain quarter paris wing large house approach courtyard shut street high wall strong gate house belong great nobleman live make flight trouble own cook s dress get border mere beast chase fly hunter still metempsychosis same monseigneur preparation chocolate lip occupy three strong man cook question monseigneur three strong man absolve sin draw high wage more ready willing cut throat altar dawn republic indivisible liberty equality fraternity death monseigneur s house first sequestrate confiscate thing move fast decree follow decree fierce precipitation now third night autumn month september patriot emissary law possession monseigneur s house mark tri-colour drink brandy state apartment place business london tellson s place business paris would soon drive house mind gazette would staid british responsibility respectability say orange-tree box bank courtyard even cupid counter such thing tellson s whitewash cupid still see ceiling cool linen aim very often money morning night bankruptcy must inevitably come young pagan lombard-street london also curtained alcove rear immortal boy also looking-glass let wall also clerk old dance public slight provocation french tellson s could get thing exceedingly long time hold man take fright draw money money would draw tellson s henceforth would lie lose forget plate jewel would tarnish tellson s hiding-place depositor rust prison violently perish many account tellson s never balance world must carry man could say night more mr jarvis lorry could think heavily question sit newly-lighted wood fire blight unfruitful year prematurely cold honest courageous face deep shade pendent lamp could throw object room distortedly reflect shade horror occupy room bank fidelity house grow part strong root-ivy chance derive kind security patriotic occupation main building true-hearted old gentleman never calculate such circumstance indifferent duty opposite side courtyard colonnade extensive standing carriage indeed carriage monseigneur stand two pillar fasten two great flaring flambeau light stand open air large grindstone roughly mount thing appear hurriedly bring neighbouring smithy workshop rising look window harmless object mr lorry shiver retire seat fire open glass window lattice blind close again shiver frame street high wall strong gate come usual night hum city now indescribable ring weird unearthly unwonted sound terrible nature heaven thank god say mr lorry clasp hand dear dreadful town to-night may mercy danger soon bell great gate sound think come sit listening loud irruption courtyard expect hear gate clash again quiet nervousness dread inspire vague uneasiness respect bank great change would naturally awaken such feeling rouse guard get trusty people watch door suddenly open two figure rush sight fall amazement lucie father lucie arm stretch old look earnestness concentrated intensified seem stamp face expressly give force power passage life cry mr lorry breathless confuse matter lucie manette happen bring here look fix paleness wildness pant arm imploringly dear friend husband husband lucie charles charles here here paris here day three four n't know many ca n't collect thought errand generosity bring here unknown stop barrier send prison old man utter irrepressible cry same moment bell great gate rang again loud noise foot voice come pour courtyard noise say doctor turn window n't look cry mr lorry n't look manette life n't touch blind doctor turn hand fastening window say cool bold smile dear friend charmed life city bastille prisoner patriot paris paris france know prisoner bastille would touch overwhelm embrace carry triumph old pain give power bring barrier gain news charles bring here know would know could help charles danger tell lucie noise hand again window n't look cry mr lorry absolutely desperate lucie dear get arm hold n't terrified love solemnly swear know harm happen charles suspicion even fatal place prison force force lucie child brave serviceable life always will compose now exactly bid more depend can think can say help action part to-night can possibly stir say must bid charles s sake hard thing must instantly obedient still quiet must let put room here must leave father alone two minute life death world must delay will submissive see face know can else know true old man kiss hurry room turn key come hurry doctor open window partly open blind put hand doctor s arm look courtyard look throng man woman enough number enough fill courtyard more forty fifty people possession house let gate rush work grindstone evidently set purpose convenient retired spot such awful worker such awful work grindstone double handle turn madly two man face long hair flap whirling grindstone bring face more horrible cruel visage wild savage most barbarous disguise false eyebrow false moustache stick hideous countenance bloody sweaty awry howling stare glare beastly excitement want sleep ruffian turn turn mat lock now fling forward eye now fling backward neck woman hold wine mouth might drink drop blood drop wine stream spark strike stone wicked atmosphere seem gore fire eye could detect creature group free smear blood shoulder get sharpening-stone man strip waist stain limb body man sort rag stain rag man devilishly set spoil woman s lace silk ribbon stain dye trifle hatchet knife bayonet sword bring sharpen red hacked sword tie wrist carry strip linen fragment dress ligatures various kind deep colour frantic wielders weapon snatch stream spark tear street same red hue red frenzied eye eye unbrutalised beholder would give twenty year life petrify well-directed gun see moment vision drowning man human creature very great pass could see world draw window doctor look explanation friend s ashy face mr lorry whisper word glance fearfully lock room murder prisoner sure say really power think believe make know devil get take force may too late n't know let minute later doctor manette press hand hasten bareheaded room courtyard mr lorry regain blind streaming white hair remarkable face impetuous confidence manner put weapon water carry instant heart concourse stone few moment pause hurry murmur unintelligible sound voice mr lorry see surround midst line twenty man long link shoulder shoulder hand shoulder hurry cry live bastille prisoner help bastille prisoner s kindred force room bastille prisoner front save prisoner evremonde force thousand answering shout close lattice again fluttering heart close window curtain hasten lucie tell father assist people search husband find child miss pross never occur surprise appearance long time sit watch such quiet night know lucie time fall stupor floor foot cling hand miss pross lay child own bed head gradually fall pillow pretty charge long long night moan poor wife long long night return father tidings twice more darkness bell great gate sound irruption repeat grindstone whirl splutter cried lucie affright hush soldier sword sharpen say mr lorry place national property now use kind armoury love twice more last spell work feeble fitful soon day begin dawn softly detach clasping hand cautiously look again man besmear might sorely wound soldier creep consciousness field slain rise pavement side grindstone look vacant air shortly worn-out murderer descry imperfect light carriage monseigneur stagger gorgeous vehicle climb door shut take rest dainty cushion great grindstone earth turn mr lorry look again sun red courtyard less grindstone stand alone calm morning air red sun never give would never take iii shadow first consideration arise business mind mr lorry business hour come right imperil tellson s shelter wife emigrant prisoner bank roof own possession safety life would hazard lucie child moment s demur great trust hold own business charge strict man business first mind revert defarge think find wine-shop again take counsel master reference safe dwelling-place distracted state city same consideration suggest repudiate live most violent quarter doubtless influential deep dangerous working noon come doctor return minute s delay tend compromise tellson s mr lorry advise lucie say father speak hire lodging short term quarter banking-house business objection foresee even charles release could hope leave city mr lorry quest such lodging find suitable high remove by-street closed blind window high melancholy square building mark deserted home lodge remove lucie child miss pross give comfort could much more leave jerry figure fill doorway would bear considerable knock head retain own occupation disturbed doleful mind bring bear slowly heavily day lag wear wear bank close again alone room previous night consider hear foot stair few moment man stand presence keenly observant look address name servant say mr lorry know strongly make man dark curling hair forty-five fifty year age answer repeat change emphasis word know see somewhere perhaps wine-shop much interested agitated mr lorry say come doctor manette come doctor manette say send defarge give anxious hand open scrap paper bear word doctor s writing charles safe can safely leave place obtain favour bearer short note charles wife let bearer see wife date force hour will accompany say mr lorry joyfully relieve read note aloud wife reside return defarge scarcely noticing curiously reserve mechanical way defarge speak mr lorry put hat courtyard find two woman knit madame defarge surely say mr lorry leave exactly same attitude seventeen year observe husband madame inquire mr lorry see move move may able recognise face know person safety begin strike defarge s manner mr lorry look dubiously lead way woman follow second woman vengeance pass intervening street quickly might ascend staircase new domicile admit jerry find lucie weeping alone throw transport tidings mr lorry give husband clasp hand deliver note little think night might chance dearest take courage father influence can answer kiss child writing much receive turn defarge wife kiss hand knit passionate love thankful womanly action hand make response drop cold heavy take knitting again touch give lucie check stop act put note bosom hand neck look terrify madame defarge madame defarge meet lift eyebrow forehead cold impassive stare dear say mr lorry strike explain frequent rising street likely will trouble madame defarge wish see power protect such time end may know may identify believe say mr lorry halt reassuring word stony manner three impressed more more state case citizen defarge defarge look gloomily wife give answer gruff sound acquiescence lucie say mr lorry could propitiate tone manner dear child here good pross good pross defarge english lady know french lady question rooted conviction more match foreigner shake distress danger appear folded arm observe english vengeance eye first encounter sure boldface hope pretty also bestow british cough madame defarge two take much heed child say madame defarge stop work first time point knitting-needle little lucie finger fate madame answer mr lorry poor prisoner s darling daughter child shadow attendant madame defarge party seem fall threatening dark child mother instinctively kneel ground hold breast shadow attendant madame defarge party seem fall threatening dark mother child enough husband say madame defarge see may suppressed manner enough menace visible present indistinct withhold alarm lucie say lay appealing hand madame defarge s dress will good poor husband will harm will help see can husband business here return madame defarge look perfect composure daughter father business here sake merciful husband child s sake will put hand pray merciful more afraid madame defarge receive compliment look husband defarge uneasily bite thumb-nail look collect face stern expression husband say little letter ask madame defarge lower smile influence say touching influence father say lucie hurriedly take paper breast alarmed eye questioner much influence surely will release say madame defarge let wife mother cry lucie most earnestly implore pity exercise power possess innocent husband use behalf sister-woman think wife mother madame defarge look coldly suppliant say turn friend vengeance wife mother use see little child much less greatly consider know husband father lay prison keep often enough life see sister-women suffer child poverty nakedness hunger thirst sickness misery oppression neglect kind see else return vengeance bear long time say madame defarge turn eye again lucie judge likely trouble wife mother would much now resume knitting vengeance follow defarge last close door courage dear lucie say mr lorry raise courage courage much much good late many poor soul cheer thankful heart thankless hope dreadful woman seem throw shadow hope tut tut say mr lorry despondency brave little breast shadow indeed substance lucie shadow manner defarges dark secret mind trouble greatly iv calm storm doctor manette return morning fourth day absence much happen dreadful time could keep knowledge lucie conceal long france apart know eleven hundred defenceless prisoner sex age kill populace four day night darken deed horror air taint slain know attack prison political prisoner danger drag crowd murder mr lorry doctor communicate injunction secrecy need dwell crowd take scene carnage prison force prison find self-appointed tribunal sit prisoner bring singly rapidly order put forth massacre release few case send cell present conductor tribunal announce name profession eighteen year secret unaccused prisoner bastille body sit judgment rise identify man defarge hereupon ascertain register table son-in-law live prisoner plead hard tribunal member asleep awake dirty murder clean sober life liberty first frantic greeting lavish notable sufferer overthrown system accord charles darnay bring lawless court examine seem point release tide favour meet unexplained check intelligible doctor lead few word secret conference man sit president inform doctor manette prisoner must remain custody sake hold inviolate safe custody immediately signal prisoner remove interior prison again doctor strongly plead permission remain assure son-in-law malice mischance deliver concourse murderous yell gate often drown proceeding obtain permission remain hall blood danger sight see brief snatch food sleep interval shall remain untold mad joy prisoner save astound scarcely less mad ferocity cut piece prisoner say discharge street free mistaken savage thrust pike pass besought dress wound doctor pass same gate find arm company samaritans seat body victim inconsistency monstrous awful nightmare help healer tend wounded man gentle solicitude make litter escort carefully spot catch weapon plunge anew butchery dreadful doctor cover eye hand swoon midst mr lorry receive confidence watch face friend now sixty-two year age misgiving arise such dread experience would revive old danger never see friend present aspect never know present character first time doctor feel now suffering strength power first time feel sharp fire slowly forge iron could break prison door daughter s husband deliver tend good end friend mere waste ruin beloved child helpful restore will helpful now restore dear part aid heaven will thus doctor manette jarvis lorry see kindle eye resolute face calm strong look bearing man life always seem stop clock many year set again energy lain dormant cessation usefulness believe greater thing doctor time contend would yield persevere purpose keep place physician business degree mankind bond free rich poor bad good use personal influence wisely soon inspect physician three prison force could now assure lucie husband longer confine alone mix general body prisoner see husband weekly bring sweet message straight lip sometimes husband send letter never doctor s hand permit write many wild suspicion plot prison wild point emigrant know make friend permanent connection abroad new life doctor s anxious life doubt still sagacious mr lorry see new sustaining pride unbecoming tinge pride natural worthy observe curiosity doctor know time imprisonment associate mind daughter friend personal affliction deprivation weakness now change know invest old trial force look charles s ultimate safety deliverance become exalt change take lead direction require weak trust strong precede relative position lucie reverse lively gratitude affection could reverse could pride render service render much curious see think mr lorry amiably shrewd way natural right take lead dear friend keep could n't good hand doctor try hard never cease try get charles darnay set liberty least get bring trial public current time set too strong fast new era begin king try doom beheaded republic liberty equality fraternity death declare victory death world arm black flag wave night day great tower notre dame three hundred thousand man summon rise tyrant earth rise vary soil france dragon s tooth sown broadcast yield fruit equally hill plain rock gravel alluvial mud bright sky south cloud north fell forest vineyard olive-grounds cropped grass stubble corn fruitful bank broad river sand sea-shore private solicitude could rear deluge year liberty deluge rise fall window heaven shut open pause pity peace interval relent rest measurement time day night circle regularly time young evening morning first day count time none hold lose rage fever nation fever patient now break unnatural silence whole city executioner show people head king now seem same breath head fair wife eight weary month imprisoned widowhood misery turn grey observe strange law contradiction obtains such case time long flame fast revolutionary tribunal capital forty fifty thousand revolutionary committee land law suspected strike security liberty life deliver good innocent person bad guilty prison gorge people commit offence could obtain hearing thing become established order nature appointed thing seem ancient usage many week old hideous figure grow familiar general gaze foundation world figure sharp female call guillotine popular theme jest good cure headache infallibly prevent hair turn grey impart peculiar delicacy complexion national razor shave close kiss guillotine look little window sneeze sack sign regeneration human race supersede cross models wear breast cross discard bow believe cross deny shear head many ground most polluted rotten red take piece toy-puzzle young devil put again occasion want hush eloquent strike powerful abolish beautiful good twenty-two friend high public mark twenty-one living dead lop head morning many minute name strong man old scripture descend chief functionary work armed strong namesake blinder tear gate god s own temple day terror brood belong doctor walk steady head confident power cautiously persistent end never doubt would save lucie s husband last current time sweep strong deep carry time fiercely charles lain prison year three month doctor thus steady confident much more wicked distract revolution grow december month river south encumber body violently drown night prisoner shoot line square southern wintry sun still doctor walk terror steady head man known paris day man stranger situation silent humane indispensable hospital prison use art equally assassin victim man apart exercise skill appearance story bastille captive remove man suspect bring question more indeed recall life eighteen year spirit moving mortal v wood-sawyer year three month time lucie never sure hour hour guillotine would strike husband s head day day stony street tumbril now jolt heavily fill condemned lovely girl bright woman brown-haired black-haired grey youth stalwart man old gentle bear peasant bear red wine guillotine daily bring light dark cellar loathsome prison carry street slake devour thirst liberty equality fraternity death last much easy bestow guillotine suddenness calamity whirling wheel time stun doctor s daughter await result idle despair would many hour take white head fresh young bosom garret saint antoine true duty true season trial quietly loyal good will always soon establish new residence father enter routine avocation arrange little household exactly husband appoint place appointed time little lucie teach regularly unite english home slight device cheat show belief would soon reunite little preparation speedy return setting chair book solemn prayer night dear prisoner especially many unhappy soul prison shadow death outspoken relief heavy mind greatly alter appearance plain dark dress akin mourn dress child wear neat attend brighter clothes happy day lose colour old intent expression constant occasional thing remain very pretty comely sometimes night kiss father would burst grief repress day would say sole reliance heaven always resolutely answer can happen knowledge know can save lucie make changed life many week father say come home evening dear upper window prison charles can sometimes gain access three afternoon can get depend many uncertainty incident might see street think stand certain place can show will able see poor child even could would unsafe make sign recognition show place father will day time weather wait two hour clock strike two four turn resignedly too wet inclement child time alone never miss single day dark dirty corner small winding street hovel cutter wood length burning house end else wall third day notice good day citizeness good day citizen mode address now prescribe decree establish voluntarily time more thorough patriot now law everybody walk here again citizeness see citizen wood-sawyer little man redundancy gesture mender road cast glance prison point prison put ten finger face represent bar peep jocosely s business say saw wood day look accost moment appear walk here again citizeness citizen child too mother little citizeness say mamma whisper little lucie draw close dearest citizen s business work business see saw call little guillotine head come billet fall speak throw basket call samson firewood guillotine see here again loo loo loo loo loo loo head come now child tickle tickle pickle pickle head come family lucie shudder throw two more billet basket impossible wood-sawyer work sight thenceforth secure good will always speak first often give drink-money readily receive inquisitive fellow sometimes quite forget gaze prison roof grate lift heart husband would come find look knee bench saw stop work s business would generally say time would briskly fall saw again weather snow frost winter bitter wind spring hot sunshine summer rain autumn again snow frost winter lucie pass two hour day place day leave kiss prison wall husband see learn father might five six time might twice thrice running might week fortnight enough could see chance serve possibility would wait day seven day week occupation bring december month wherein father walk terror steady head lightly-snowing afternoon arrive usual corner day wild rejoicing festival see house come decorate little pike little red cap stick also tricoloured ribbon also standard inscription tricoloured letter favourite republic indivisible liberty equality fraternity death miserable shop wood-sawyer small whole surface furnish very indifferent space legend get somebody scrawl squeeze death most inappropriate difficulty house-top display pike cap good citizen must window station saw inscribe little sainte guillotine great sharp female time popularly canonise shop shut relief lucie leave quite alone presently hear troubled movement shouting come fill fear moment throng people come pour corner prison wall midst wood-sawyer hand hand vengeance could few five hundred people dance five thousand demon music own singing dance popular revolution song keep ferocious time gnashing tooth unison man woman dance woman dance man dance hazard bring first mere storm coarse red cap coarse woollen rag fill place stop dance lucie ghastly apparition dance-figure rave mad arise advance retreat strike s hand clutch s head spin alone catch spin pair many drop rest link hand hand spin ring break separate ring two four turn turn stop begin again strike clutch tore reverse spin spin way suddenly stop again paused strike time afresh form line width public way head low hand high swoop scream fight could terrible dance emphatically fall sport innocent deliver devilry healthy pastime change mean anger blood bewilder sense steel heart such grace visible make uglier show warped pervert thing good nature become maidenly bosom bare pretty almost-child s head thus distract delicate foot mince slough blood dirt type disjointed time carmagnole pass leave lucie frighten bewilder doorway wood-sawyer s house feathery snow fall quietly lie white soft never father stand lift eye momentarily darken hand such cruel bad sight know dear know see many time n't frighten would harm frightened father think husband mercy people will set mercy very soon leave climb window come tell here see may kiss hand high shelve roof father send soul can see poor dear father say lucie yearning weep kiss hand footstep snow madame defarge salute citizeness doctor salute citizen passing more madame defarge shadow white road give arm love pass here air cheerfulness courage sake leave spot shall vain charles summon to-morrow to-morrow time lose prepared precaution take could take actually summon tribunal receive notice know will presently summon to-morrow remove conciergerie timely information afraid could scarcely answer trust implicitly suspense nearly end darling shall restore few hour encompass protection must see lorry stop heavy lumbering wheel hearing know too mean two three three tumbril fare dread load hushing snow must see lorry doctor repeat turn way staunch old gentleman still trust never leave book frequent requisition property confiscate make national could save owner save good man live hold fast tellson s keep hold peace murky red yellow sky rise mist seine denote approach darkness dark arrive bank stately residence monseigneur altogether blight desert heap dust ash court run letter national property republic indivisible liberty equality fraternity death could mr lorry owner riding-coat chair must see newly arrive come agitated surprised take favourite arm appear repeat faltering word raise voice turn head door room issue say remove conciergerie summon to-morrow vi triumph dread tribunal five judge public prosecutor determine jury sit day list forth evening read gaoler various prison prisoner standard gaoler-joke come listen evening paper charles evremonde call darnay last begin evening paper force name call owner step apart spot reserve announce thus fatally record charles evremonde call darnay reason know usage see hundred pass bloated gaoler wear spectacle read glance assure take place list make similar short pause name twenty-three name twenty respond prisoner summon die gaol forget two already guillotine forget list read vaulted chamber darnay see associate prisoner night arrival perish massacre human creature care part die scaffold hurried word farewell kindness parting soon incident day society force engage preparation game forfeit little concert evening crowd grate shed tear twenty place project entertainment refill time good short lock-up hour common room corridor would deliver great dog keep watch night prisoner insensible unfeeling way arise condition time similarly subtle difference specie fervour intoxication know doubt lead person brave guillotine unnecessarily die mere boastfulness wild infection wildly shake public mind season pestilence will secret attraction disease terrible passing inclination die wonder hide breast need circumstance evoke passage conciergerie short dark night vermin-haunted cell long cold day fifteen prisoner put bar charles darnay s name call fifteen condemn trial whole occupy hour charles evremonde call darnay length arraign judge sit bench feathered hat rough red cap tricoloured cockade head-dress prevail look jury turbulent audience might think usual order thing reverse felon try honest man low cruelest bad populace city never quantity low cruel bad directing spirit scene noisily comment applauding disapprove anticipate precipitate result check man great part arm various way woman wear knife dagger ate drink look many knitted last spare piece knitting arm work front row side man never see arrival barrier directly remember defarge notice twice whisper ear seem wife most notice two figure post close could never look seem wait dogged determination look jury else president sit doctor manette usual quiet dress prisoner could see mr lorry man unconnected tribunal wear usual clothes assume coarse garb carmagnole charles evremonde call darnay accuse public prosecutor emigrant life forfeit republic decree banish emigrant pain death decree bore date return france decree take france head demand take head cry audience enemy republic president ring bell silence cry ask prisoner true live many year england undoubtedly was emigrant call emigrant hope sense spirit law president desire know voluntarily relinquish title distasteful station distasteful leave country submit word emigrant present acceptation tribunal use live own industry england industry overladen people france proof hand name two witness theophile gabelle alexandre manette marry england president remind true english woman citizeness france birth name family lucie manette daughter doctor manette good physician sit answer happy effect audience cry exaltation well-known good physician rend hall capriciously people move tear immediately roll several ferocious countenance glare prisoner moment impatience pluck street kill few step dangerous way charles darnay set foot accord doctor manette s reiterate instruction same cautious counsel direct step lie prepare inch road president ask return france sooner return sooner reply simply mean live france save resign england live give instruction french language literature return pressing written entreaty french citizen represent life endanger absence come save citizen s life bear testimony personal hazard truth was criminal eye republic populace cried enthusiastically president ring bell quiet continue cry leave own will president require name citizen accuse explain citizen first witness also refer confidence citizen s letter take barrier doubt would find paper president doctor take care assure would stage proceeding produce read citizen gabelle call confirm citizen gabelle hint infinite delicacy politeness pressure business impose tribunal multitude enemy republic deal slightly overlook prison abbaye fact pass tribunal s patriotic remembrance three day summon set liberty jury s declare satisfied accusation answer surrender citizen evremonde call darnay doctor manette question high personal popularity clearness answer make great impression proceed show accused first friend release long imprisonment accuse remain england always faithful devoted daughter exile favour aristocrat government actually try life foe england friend united state bring circumstance view great discretion straightforward force truth earnestness jury populace become last appeal name monsieur lorry english gentleman present witness english trial could corroborate account jury declare hear enough ready vote president content receive vote juryman vote aloud individually populace set shout applause voice prisoner s favour president declare free begin extraordinary scene populace sometimes gratify fickleness good impulse generosity mercy regard set-off swollen account cruel rage man can decide now motive such extraordinary scene referable probable blending three second predominating sooner acquittal pronounce tear shed freely blood time such fraternal embrace bestow prisoner many sex could rush long unwholesome confinement danger faint exhaustion none less know very very same people carry current would rush very same intensity rend piece strew street removal make way accuse person try rescue caress moment five try enemy republic forasmuch assist word deed quick tribunal compensate nation chance lose five come leave place condemn die twenty-four hour first tell customary prison sign death raise finger add word long live republic five true audience lengthen proceeding doctor manette emerge gate great crowd seem face see court two look vain come concourse make anew weep embrace shouting turn very tide river bank mad scene act seem run mad people shore put great chair take court room passage chair throw red flag bind pike red cap top car triumph even doctor s entreaty could prevent carry home man s shoulder confused sea red cap heave cast sight stormy deep such wreck face more misdoubted mind confusion tumbril way guillotine wild dreamlike procession embrace meet point carry redden snowy street prevail republican colour winding tramp redden snow deep dye carry thus courtyard building live father prepare husband stand foot drop insensible arm hold heart turn beautiful head face brawling crowd tear lip might come unseen few people fall dancing instantly rest fall dancing courtyard overflow carmagnole elevate vacant chair young woman crowd carry goddess liberty swell overflow adjacent street river s bank bridge carmagnole absorb whirl grasp doctor s hand stand victorious proud grasp hand mr lorry come pant breathless struggle waterspout carmagnole kiss little lucie lift clasp arm neck embrace zealous faithful pross lift take wife arm carry room lucie own safe dearest charles let thank god knee pray reverently bow head heart again arm say now speak father dearest man france could lay head father s breast lay poor head own breast long long happy return make recompense suffering proud strength must weak darling remonstrate n't tremble save vii knock door save dream often come really here wife tremble vague heavy fear air thick dark people passionately revengeful fitful innocent constantly put death vague suspicion black malice impossible forget many blameless husband dear day share fate clutch heart could lighten load feel ought shadow wintry afternoon begin fall even now dreadful cart roll street mind pursue look condemn cling close real presence tremble more father cheer show compassionate superiority woman s weakness wonderful see garret shoemaking hundred five north tower now accomplish task set promise redeem save charles let lean housekeeping very frugal kind safe way life involve least offence people rich charles imprisonment pay heavily bad food guard living poor prisoner partly account partly avoid domestic spy keep servant citizen citizeness act porter courtyard gate render occasional service jerry wholly transfer mr lorry become daily retainer bed night ordinance republic indivisible liberty equality fraternity death door doorpost house name inmate must legibly inscribe letter certain size certain convenient height ground mr jerry cruncher s name duly embellish doorpost afternoon shadow deepen owner name appear overlook painter doctor manette employ add list name charles evremonde call darnay universal fear distrust darken time usual harmless way life change doctor s little household very many article daily consumption want purchase evening small quantity various small shop avoid attract notice give little occasion possible talk envy general desire month past miss pross mr cruncher discharge office purveyor former carry money latter basket afternoon time public lamp light fare forth duty make bring home such purchase needful miss pross long association french family might know much language own mind mind direction consequently know more nonsense pleased call mr cruncher manner marketing plump noun-substantive head shopkeeper introduction nature article happen name thing want look thing lie hold hold bargain conclude always make bargain hold statement just price finger less merchant hold number might now mr cruncher say miss pross eye red felicity ready jerry hoarsely profess miss pross s service wear rust long would file spiky head s manner thing want say miss pross shall precious time want wine rest nice toast redhead will drinking wherever buy will much same knowledge miss think retort jerry drink health old un s s say miss pross mr cruncher diffidence explain mean old nick s ha say miss pross n't need interpreter explain meaning creature s midnight murder mischief hush dear pray pray cautious cried lucie ll cautious say miss pross may say hope will oniony tobaccoey smotherings form embracing street now ladybird never stir fire come take care dear husband recover n't move pretty head shoulder now see again may ask question doctor manette think may take liberty doctor answer smile gracious sake n't talk liberty quite enough say miss pross hush dear again lucie remonstrate sweet say miss pross nod head emphatically short long subject most gracious majesty king george third miss pross curtsey name such maxim confound politics frustrate knavish trick hope fix god save king mr cruncher access loyalty growlingly repeat word miss pross somebody church glad much englishman wish never take cold voice say miss pross approvingly question doctor manette good creature s way affect make light great anxiety come chance manner prospect get place fear would dangerous charles heigh-ho-hum say miss pross cheerfully repress sigh glance darling s golden hair light fire must patience wait s must hold head fight low brother solomon use say now mr cruncher n't move ladybird leave lucie husband father child bright fire mr lorry expect presently banking house miss pross light lamp put corner might enjoy fire-light undisturbed little lucie sit grandfather hand clasp arm tone rise much whisper begin tell story great powerful fairy open prison-wall let captive fairy service subdue quiet lucie more ease cry dear say father stop story lay hand hers command disordered state least thing startle father s daughter think father say lucie excuse pale face faltering voice hear strange foot stair love staircase still death say word blow strike door oh father father can hide charles save child say doctor rise lay hand shoulder save weakness dear let door take lamp hand cross two intervene room open rude clattering foot floor four rough man red cap arm sabre pistol enter room citizen evremonde call darnay say first seek answer darnay seek seek know evremonde see tribunal to-day again prisoner republic four surround stand wife child clinging tell again prisoner enough return straight conciergerie will know to-morrow summon to-morrow doctor manette visitation turn stone stand lamp hand statue make hold move word speak put lamp confront speaker take ungently loose front red woollen shirt say know say know know citizen doctor know citizen doctor say three look abstractedly say low voice pause will answer question happen citizen doctor say first reluctantly denounce section saint antoine citizen point second enter saint antoine citizen here indicate nod head add accuse saint antoine ask doctor citizen doctor say first former reluctance ask more republic demand sacrifice doubt good patriot will happy make republic people supreme evremonde press word doctor entreat will tell denounce rule answer first can ask saint antoine here doctor turn eye man move uneasily foot rub beard little length say truly rule denounce gravely citizen citizeness defarge ask citizen doctor say saint antoine strange look will answer to-morrow now dumb viii hand card happily unconscious new calamity home miss pross thread way narrow street cross river bridge pont-neuf reckon mind number indispensable purchase make mr cruncher basket walk side look right leave most shop pass wary eye gregarious assemblage people turn road avoid very excited group talker raw evening misty river blur eye blaze light ear harsh noise show barge station smith work make gun army republic woe man play trick army get undeserved promotion beard never grow national razor shave close purchase few small article grocery measure oil lamp miss pross bethought wine want peep several wine-shops stop sign good republican brutus antiquity national palace twice tuileries aspect thing take fancy quieter look place same description pass red patriotic cap red rest sound mr cruncher find opinion miss pross resort good republican brutus antiquity attend cavalier slightly observant smoky light people pipe mouth play limp card yellow domino bare-breasted bare-armed soot-begrimed workman read journal aloud listen weapon worn lay resume two three customer fall forward asleep popular high-shouldered shaggy black spencer look attitude slumber bear dog two outlandish customer approach counter show want wine measure man part man corner rise depart face miss pross sooner face miss pross utter scream clap hand moment whole company foot somebody assassinate somebody vindicate difference opinion likeliest occurrence everybody look see somebody fall see man woman stand stare man outward aspect frenchman thorough republican woman evidently english say disappointing anti-climax disciple good republican brutus antiquity very voluble loud would much hebrew chaldean miss pross protector ear ear surprise must record miss pross lose amazement agitation mr cruncher seem own separate individual account state great wonder matter say man cause miss pross scream speaking vexed abrupt voice low tone english oh solomon dear solomon cried miss pross clap hand again set eye hearing long time find here n't call solomon want death ask man furtive frightened way brother brother cried miss pross burst tear hard ask such cruel question hold meddlesome tongue say solomon come want speak pay wine come s man miss pross shake loving deject head mean affectionate brother say tear mr cruncher let come too say solomon think ghost apparently mr cruncher judge look say word miss pross explore depth reticule tear great difficulty pay wine solomon turn follower good republican brutus antiquity offer few word explanation french language cause relapse former place pursuit now say solomon stop dark street corner want dreadfully unkind brother turn love cried miss pross give such greeting show affection confound say solomon make dab miss pross s lip own now content miss pross shake head wept silence expect surprised say brother solomon surprised know here know most people here really n't want endanger existence believe way soon possible let mine busy official english brother solomon mourn miss pross cast tear-fraught eye making good great man native country official foreigner such foreigner would sooner see dear boy lie say cry brother interrupt know want death shall render suspect own sister just get gracious merciful heaven forbid cried miss pross would never see again dear solomon love truly shall say affectionate word tell angry estrange will detain longer good miss pross estrangement come culpability hers mr lorry know fact year quiet corner soho precious brother spend money leave say affectionate word more grudging condescension patronage could show relative merit position reverse invariably case world mr cruncher touch shoulder hoarsely unexpectedly interpose follow singular question say might ask favour name john solomon solomon john official turn sudden distrust previously utter word come say mr cruncher speak know way more could john solomon solomon john call solomon must know sister know re john know two first regard name pross likewise war n't name water mean n't know mean ca n't call mind name water ll swear name two syllable indeed t'other s syllable know spy witness bailey name father lie own father call time barsad say voice strike s name thousand pound cried jerry speaker strike sydney carton hand skirt riding-coat stand mr cruncher s elbow negligently might stand old bailey n't alarm dear miss pross arrive mr lorry s surprise yesterday evening agree would present elsewhere could useful present here beg little talk brother wish good employ brother mr barsad wish sake mr barsad sheep prison sheep cant word time spy gaoler spy pale turn paler ask dare ll tell say sydney light mr barsad come prison conciergerie contemplate wall hour more face remember remember face make curious see connection reason stranger associate misfortune friend now very unfortunate walk direction walk wine-shop here close sit difficulty deduce unreserved conversation rumour openly admirer nature calling gradually random seem shape purpose mr barsad purpose spy ask would troublesome might dangerous explain street could favour confidence minute company office tellson s bank instance threat oh did say really mr barsad ca n't say ca n't mean wo n't say sir spy irresolutely ask apprehend very clearly mr barsad wo n't carton s negligent recklessness manner come powerfully aid quickness skill such business secret mind such man practised eye see make most now tell say spy cast reproachful look sister trouble come s come come mr barsad exclaim sydney n't ungrateful great respect sister might lead pleasantly little proposal wish make mutual satisfaction bank ll hear get say ll propose first conduct sister safely corner own street let take arm miss pross good city time unprotected escort know mr barsad will invite mr lorry s ready come miss pross recall soon end life remember press hand sydney s arm look face implore hurt solomon braced purpose arm kind inspiration eye contradict light manner change raise man too much occupied fear brother little deserve affection sydney s friendly reassurance adequately heed observe leave corner street carton lead way mr lorry s few minute walk john barsad solomon pross walk side mr lorry just finish dinner sit cheery little log two fire perhaps look blaze picture young elderly gentleman tellson s look red coal royal george dover now good many year turn head enter show surprise see stranger miss pross s brother sir say sydney mr barsad barsad repeat old gentleman barsad association name face tell remarkable face mr barsad observe carton coolly pray sit take chair supply link mr lorry want say frown witness trial mr lorry immediately remember regard new visitor undisguised look abhorrence mr barsad recognise miss pross affectionate brother hear say sydney acknowledge relationship pass bad news darnay arrest again struck consternation old gentleman exclaim tell leave safe free two hour return arrest done mr barsad just now mr barsad good authority possible sir say sydney mr barsad s communication friend brother sheep bottle wine arrest take place leave messenger gate see admit porter earthly doubt retake mr lorry s business eye read speaker s face loss time dwell point confuse sensible might depend presence mind command silently attentive now trust say sydney name influence doctor manette may stand good stead to-morrow say would tribunal again to-morrow mr barsad believe good stead to-morrow to-day may own shake mr lorry doctor manette s power prevent arrest may know say mr lorry very circumstance would alarm remember identify son-in-law s true mr lorry acknowledge troubled hand chin troubled eye carton short say sydney desperate time desperate game play desperate stake let doctor play winning game will play lose man s life here worth purchase carry home people to-day may condemn tomorrow now stake resolve play case bad friend conciergerie friend purpose win mr barsad need good card sir say spy ll run ll see hold mr lorry know brute wish d give little brandy put drink glassful drink glassful push bottle thoughtfully mr barsad tone really look hand card sheep prison emissary republican committee now turnkey now prisoner always spy secret informer much more valuable here english englishman less open suspicion subornation character frenchman represent employer false name s very good card mr barsad now employ republican french government formerly employ aristocratic english government enemy france freedom s excellent card inference clear day region suspicion mr barsad still pay aristocratic english government spy pitt treacherous foe republic crouching bosom english traitor agent mischief much speak difficult find s card beat follow hand mr barsad understand play return spy somewhat uneasily play ace denunciation mr barsad section committee look hand mr barsad see n't hurry draw bottle pour glassful brandy drink see spy fearful drink fit state immediate denunciation see pour drink glassful look hand carefully mr barsad take time poor hand suspect mr barsad see lose card sydney carton know throw honourable employment england too much unsuccessful hard swearing want english reason vaunt superiority secrecy spy very modern date know cross channel accept service france first tempter eavesdropper own countryman gradually tempter eavesdropper native know overthrown government spy saint antoine defarge s wine-shop receive watchful police such head information concern doctor manette s imprisonment release history serve introduction familiar conversation defarges try madame defarge break signally always remember fear trembling terrible woman knit talk look ominously finger move see section saint antoine again produce knit register denounce people life guillotine surely swallow know employ never safe flight impossible tie fast shadow axe spite utmost tergiversation treachery furtherance reign terror word might bring denounce such grave ground just now suggest mind foresee dreadful woman unrelenting character see many proof would produce fatal register would quash last chance life secret man man soon terrify here surely card enough black suit justify holder grow livid turn scarcely seem hand say sydney great composure play think sir say spy mean manner turn mr lorry may appeal gentleman year benevolence put gentleman much junior can circumstance reconcile station play ace speak admit spy consider discreditable station must fill somebody gentleman spy demean make play ace mr barsad say carton take answer look watch scruple very few minute hope gentleman say spy always strive hook mr lorry discussion respect sister could testify respect sister finally relieve brother say sydney carton think sir thoroughly make mind smooth manner spy curiously dissonance ostentatiously rough dress probably usual demeanour receive such check inscrutability carton mystery wiser honester man falter here fail loss carton say resume former air contemplate card indeed now think again strong impression good card here enumerate friend fellow-sheep speak pasturing country prison french n't know say spy quickly french repeat carton musing appear notice echo word may assure say spy s important s important repeat carton same mechanical way s important s important know face think sure ca n't say spy it-can't-be mutter sydney carton retrospectively idle glass fortunately small again can't-be spoke good french foreigner think provincial say spy foreign cried carton strike open hand table light break clearly mind cly disguise same man man old bailey now hasty sir say barsad smile give aquiline nose extra inclination side really give advantage cly will unreservedly admit distance time partner mine dead several year attend last illness bury london church saint pancras-in-the-fields unpopularity blackguard multitude moment prevent follow remains help lie coffin here mr lorry become aware sit most remarkable goblin shadow wall trace source discover cause sudden extraordinary rising stiffening rise stiff hair mr cruncher s head let reasonable say spy let fair show mistake unfounded assumption will lie certificate cly s burial happen carry pocket-book hurried hand produce open oh look look may take hand s forgery here mr lorry perceive reflection wall elongate mr cruncher rise step forward hair could more violently end moment dress cow crumpled horn house jack build unseen spy mr cruncher stand side touch shoulder ghostly bailiff roger cly master say mr cruncher taciturn iron-bound visage put coffin take barsad lean chair stammer mean mean say mr cruncher war n't never ll head take spy look two gentleman look unspeakable astonishment jerry tell say jerry bury paving-stone earth coffin n't tell bury cly take two more know know s ecod growled mr cruncher s get old grudge again shameful imposition tradesman d catch hold throat choke guinea sydney carton mr lorry lose amazement turn business here request mr cruncher moderate explain time sir return evasively present time ill-conwenient explainin stand know wot cly never coffin let say much word syllable ll catch hold throat choke guinea mr cruncher dwelt quite liberal offer ll announce humph see thing say carton hold card mr barsad impossible here rage paris suspicion fill air outlive denunciation communication aristocratic spy same antecedent mystery feign death come life again plot prison foreigner republic strong card certain guillotine card play return spy throw confess unpopular outrageous mob get england risk duck death cly ferret never would get sham man know sham wonder wonder never trouble head man retort contentious mr cruncher ll trouble enough give attention gentleman look here more mr cruncher could restrain make ostentatious parade liberality d catch hold throat choke guinea sheep prison turn sydney carton say more decision come point duty soon ca n't overstay time tell proposal now use ask too much ask office put head great extra danger trust life chance refusal chance consent short make choice talk desperation desperate here remember may denounce think proper can swear way stone wall can now want very much turnkey conciergerie tell such thing escape possible say spy firmly need tell ask turnkey conciergerie sometimes can choose can pass choose sydney carton fill glass brandy pour slowly hearth watch drop spend say rise speak two merit card rest solely come dark room here let final word alone ix game made sydney carton sheep prison adjoining dark room speak low sound hear mr lorry look jerry considerable doubt mistrust honest tradesman s manner receive look inspire confidence change leg rest often fifty limb try examine finger-nail very questionable closeness attention mr lorry s eye catch take peculiar kind short cough require hollow hand seldom know infirmity attendant perfect openness character jerry say mr lorry come here mr cruncher come forward sideways shoulder advance messenger cogitation accompany intent look patron mr cruncher conceive luminous idea reply agicultooral character mind misgive much say mr lorry angrily shake forefinger use respectable great house tellson s blind unlawful occupation infamous description n't expect befriend get england n't expect keep secret tellson s shall impose hope sir plead abashed mr cruncher gentleman wot ve honour odd jobbing m grey would think twice harming even wos n't say even wos take account wos would n't even side d two side might medical doctor present hour pick guinea honest tradesman n't pick fardens fardens fardens fardens quarter banking smoke tellson s cock medical eye tradesman sly own carriage equally smoke more ud impose too tellson s can sarse goose gander here s mrs cruncher leastways wos old england time would to-morrow cause give floppin again business degree ruinating stark ruinating medical doctor wife n't flop catch em flop floppings favour more patient can rightly t'other wot undertaker wot parish clerk wot sexton wot private watchman awaricious man would n't get much even wos wot little man get would never prosper mr lorry d never good d want line could see way even wos ugh cry mr lorry relent shock sight now would humbly offer sir pursue mr cruncher even wos n't say n't prevaricate say mr lorry will sir return mr crunches thought practice n't say wot would humbly offer sir would stool bar set boy mine bring grow man wot will errand message general-light-job heel head such wish wos still n't say will prewaricate sir let boy keep father s place take care mother n't blow boy s father sir let father line reg'lar diggin make amends would undug wos diggin em will conwictions respectin futur keepin em safe mr lorry say mr cruncher wipe forehead arm announcement arrive peroration discourse wot would respectfully offer sir man n't see here goin dreadful way subject head dear plentiful enough fur bring price porterage hardly havin serious thought thing here would mine wos entreatin fur bear mind wot say just now say good cause might kep least true say mr lorry say more now may shall stand friend deserve repent action word want more word mr cruncher knuckle forehead sydney carton spy return dark room adieu mr barsad say former arrangement thus make fear sit chair hearth mr lorry alone mr lorry ask much ill prisoner ensure access mr lorry s countenance fall could say carton propose too much would put man s head axe say bad could happen denounce obviously weakness position help access say mr lorry ill tribunal will save never say would mr lorry s eye gradually seek fire sympathy darling heavy disappointment second arrest gradually weaken old man now overborne anxiety late tear fall good man true friend say carton altered voice forgive notice affect could see father weep sit careless could respect sorrow more father free misfortune say last word slip usual manner true feeling respect tone touch mr lorry never see good side wholly unprepared give hand carton gently press return poor darnay say carton n't tell interview arrangement would enable see might think contrive case bad convey mean anticipate sentence mr lorry think look quickly carton see mind seem return look evidently understand might think thousand thing carton say would add trouble n't speak say first come see can put hand little helpful work hand can find hope must very desolate to-night now directly glad such strong attachment reliance look anxious unhappy very beautiful long grieve sound sigh sob attract mr lorry s eye carton s face turn fire light shade old gentleman could say pass swiftly change will sweep hill-side wild bright day lift foot put little flaming log tumble forward wear white riding-coat top-boot vogue light fire touch light surface make look very pale long brown hair untrimmed hang loose indifference fire sufficiently remarkable elicit word remonstrance mr lorry boot still hot ember flaming log break weight foot forget say mr lorry s eye again attract face take note waste air cloud naturally handsome feature expression prisoner face fresh mind strongly remind expression duty here draw end sir say carton turn tell last night lucie come unexpectedly length can here hope leave perfect safety quit paris leave pass ready silent long life look sir say carton wistfully seventy-eighth year useful life steadily constantly occupy trust respect look man business man indeed may say man business boy see place fill seventy-eight many people will miss leave empty solitary old bachelor answer mr lorry shake head nobody weep can say would n't weep would n't child thank god n't quite mean say is thing thank god surely surely could say truth own solitary heart to-night secure love attachment gratitude respect human creature win tender place regard good serviceable remember seventy-eight year would seventy-eight heavy curse would say truly mr carton think would sydney turn eye again fire silence few moment say ask childhood seem day sit mother s knee seem day very long respond softened manner mr lorry answer twenty year time life draw closer closer end travel circle beginning seem kind smoothings preparings way heart touch now many remembrance long fall asleep pretty young mother old many association day call world real fault confirm understand feeling exclaim carton bright flush good hope carton terminate conversation here rise help coat say mr lorry revert theme young say carton old young way never way age enough sure say mr lorry ll walk gate know vagabond restless habit prowl street long time n't uneasy shall reappear morning court to-morrow unhappily shall crowd spy will find place take arm sir mr lorry down-stairs street few minute bring mr lorry s destination carton leave linger little distance turn gate again shut touch hear prison day come here say look turn way must tread stone often let follow step ten o'clock night stand prison force stand hundred time little wood-sawyer close shop smoke pipe shop-door good night citizen say sydney carton pause man eye inquisitively good night citizen republic mean guillotine ill sixty-three to-day shall mount hundred soon samson man complain sometimes exhaust ha ha ha droll samson such barber often see shave always day barber see work never see good batch figure citizen shave sixty-three to-day less two pipe less two pipe word honour grin little man hold pipe smoking explain time executioner carton sensible rise desire strike life turn english say wood-sawyer wear english dress say carton pause again answer shoulder speak frenchman old student here aha perfect frenchman good night englishman good night citizen see droll dog little man persist call take pipe sydney sight stop middle street glimmering lamp write pencil scrap paper traverse decide step remember way several dark dirty street much dirty usual good public thoroughfare remain uncleansed time terror stop chemist s shop owner close own hand small dim crooked shop keep tortuous up-hill thoroughfare small dim crooked man give citizen too good night confront counter lay scrap paper whew chemist whistle softly read hi hi hi sydney carton take heed chemist say citizen will careful keep separate citizen know consequence mix perfectly certain small packet make give put breast inner coat count money deliberately leave shop more say glance upward moon to-morrow ca n't sleep reckless manner manner say word aloud fast-sailing cloud more expressive negligence defiance settled manner tired man wander struggle get lose length strike road see end long famous early competitor youth great promise follow father grave mother die year solemn word read father s grave arise mind dark street heavy shadow moon cloud sail high resurrection life saith lord believeth dead shall live whosoever liveth believeth shall never die city dominate axe alone night natural sorrow rise sixty-three day put death to-morrow s victim await doom prison still to-morrow s to-morrow s chain association bring word home rusty old ship s anchor deep might easily find seek repeat solemn interest lighted window people rest forgetful few calm hour horror surround tower church prayer say popular revulsion even travel length self-destruction year priestly impostor plunderer profligate distant burial-places reserve write gate eternal sleep abound gaol street sixty roll death become common material sorrowful story haunting spirit arise people working guillotine solemn interest whole life death city settle short nightly pause fury sydney carton cross seine again light street few coach abroad rider coach liable suspect gentility hide head red nightcap put heavy shoe trudge theatre fill people pour cheerfully pass chat home theatre door little girl mother look way street mud carry child timid arm loose neck ask kiss resurrection life saith lord believeth dead shall live whosoever liveth believeth shall never die now street quiet night wear word echo foot air perfectly calm steady sometimes repeat walk hear always night wear stand bridge listen water splash river-walls island paris picturesque confusion house cathedral shone bright light moon day come coldly look dead face sky night moon star turn pale die little seem creation deliver death s dominion glorious sun rise seem strike word burden night straight warm heart long bright ray look reverently shaded eye bridge light appear span air sun river sparkle strong tide swift deep certain congenial friend morning stillness walk stream house light warmth sun fall asleep bank awake afoot again linger little longer watch eddy turn turn purposeless stream absorb carry sea trading-boat sail softened colour dead leaf glide view float die silent track water disappear prayer break heart merciful consideration poor blindness error end word resurrection life mr lorry already get easy surmise good old man sydney carton drink little coffee eat bread wash change refresh place trial court astir a-buzz black sheep many fall dread press obscure corner crowd mr lorry doctor manette sit father husband bring turn look sustain encouraging full admire love pity tenderness courageous sake call healthy blood face brighten glance animate heart eye notice influence look sydney carton would see same influence exactly unjust tribunal little order procedure ensure accuse person reasonable hearing could such revolution law form ceremony first monstrously abused suicidal vengeance revolution scatter wind eye turn jury same determined patriot good republican yesterday day to-morrow day eager prominent man crave face finger perpetually hover lip appearance give great satisfaction spectator life-thirsting cannibal-looking bloody-minded juryman jacques three st antoine whole jury jury dog empannelled try deer eye turn five judge public prosecutor favourable leaning quarter to-day fell uncompromising murderous business-meaning eye seek eye crowd gleam approvingly head nod bend forward strained attention charles evremonde call darnay release yesterday reaccused retake yesterday indictment deliver last night suspected denounced enemy republic aristocrat family tyrant race proscribe use abolish privilege infamous oppression people charles evremonde call darnay right such proscription absolutely dead law effect few few word public prosecutor president ask accuse openly denounce secretly openly president three voice ernest defarge wine-vendor st antoine good therese defarge wife good alexandre manette physician great uproar take place court midst doctor manette see pale trembling stand seat president indignantly protest forgery fraud know accuse husband daughter daughter dear dearer life false conspirator say denounce husband child citizen manette tranquil fail submission authority tribunal would put law dear life can dear good citizen republic loud acclamation hail rebuke president ring bell warmth resume republic demand sacrifice child would duty sacrifice listen follow meanwhile silent frantic acclamation again raise doctor manette sit eye look lip trembling daughter draw close crave man jury rub hand restore usual hand mouth defarge produce court quiet enough admit hear rapidly expound story imprisonment mere boy doctor s service release state prisoner release deliver short examination follow court quick work good service taking bastille citizen believe here excited woman screech crowd good patriot say cannonier day first enter accurse fortress fall patriots speak truth vengeance warm commendation audience thus assist proceeding president ring bell vengeance warm encouragement shriek defy bell wherein likewise much commended inform tribunal day bastille citizen know say defarge look wife stand bottom step raise look steadily know prisoner speak confine cell know hundred five north tower know know name hundred five north tower make shoe care serve gun day resolve place shall fall examine cell fall mount cell fellow-citizen jury direct gaoler examine very closely hole chimney stone work replace find write paper write paper make business examine specimen writing doctor manette writing doctor manette confide paper writing doctor manette hand president let read dead silence stillness prisoner trial look lovingly wife wife look look solicitude father doctor manette keep eye fix reader madame defarge never take hers prisoner defarge never take feast wife eye intent doctor see none paper read follow x substance shadow alexandre manette unfortunate physician native beauvais resident paris write melancholy paper doleful cell bastille last month year write steal interval difficulty design secrete wall chimney slowly laboriously make place concealment pity hand may find sorrow dust word form rusty iron point write difficulty scraping soot charcoal chimney mix blood last month tenth year captivity hope quite depart breast know terrible warning note reason will long remain unimpaired solemnly declare time possession right mind memory exact circumstantial write truth shall answer last recorded word read man eternal judgment-seat cloudy moonlight night third week december think twenty-second month year walk retired part quay seine refreshment frosty air hour s distance place residence street school medicine carriage come drive very fast stand let carriage pass apprehensive might run head put window voice call driver stop carriage stop soon driver could rein horse same voice call name answer carriage advance two gentleman time open door alight come observe wrap cloak appear conceal stand side side carriage door also observe look own age young greatly alike stature manner voice could see face too doctor manette say doctor manette formerly beauvais say young physician originally expert surgeon last year two make rise reputation paris gentlemen return doctor manette speak graciously residence say first fortunate find inform probably walk direction follow hope overtake will please enter carriage manner imperious move word speak place carriage door arm gentlemen say pardon usually inquire honour seek assistance nature case summon reply make speak second doctor client people condition nature case confidence skill assure will ascertain good can describe enough will please enter carriage could comply enter silence enter last springing put step carriage turn drive former speed repeat conversation exactly occur doubt word word same describe exactly take place constrain mind wander task make broken mark follow here leave time put paper hiding-place carriage leave street pass north barrier emerge country road two-thirds league barrier estimate distance time traverse strike main avenue presently stop solitary house three alighted walk damp soft footpath garden neglect fountain overflow door house open immediately answer ringing bell two conductor strike man open heavy ride glove face action attract particular attention see common people strike more commonly dog two angry likewise strike man manner arm look bearing brother exactly alike first perceive twin brother time alight gate find lock brother open admit relocked hear cry proceed upper chamber conduct chamber straight cry grow loud ascend stair find patient high fever brain lie bed patient woman great beauty young assuredly much past twenty hair tear rag arm bind side sash handkerchief notice bond portion gentleman s dress fringe scarf dress ceremony see armorial bearing noble letter e see first minute contemplation patient restless striving turn face edge bed draw end scarf mouth danger suffocation first act put hand relieve breathing move scarf embroidery corner catch sight turn gently place hand breast calm keep look face eye dilate wild constantly utter pierce shriek repeat word husband father brother count twelve say hush instant more would pause listen pierce shriek would begin again would repeat cry husband father brother would count twelve say hush variation order manner cessation regular moment s pause utterance sound long ask has last distinguish brother will call elder young elder mean exercise most authority elder reply hour last night husband father brother brother address brother answer great contempt recent association number twelve young brother impatiently rejoin twelve o'clock see gentleman say still keep hand breast useless bring know come see could come provide time must lose medicine obtain lonely place elder brother look young say haughtily case medicine here bring closet put table open bottle smell put stopper lip want use save narcotic medicine poison would administer doubt ask young brother see monsieur use reply say more make patient swallow great difficulty many effort dose desire give intend repeat necessary watch influence sit side bed timid suppressed woman attendance wife man down-stairs retreat corner house damp decayed indifferently furnish evidently recently occupy temporarily use thick old hanging nail window deaden sound shriek continue utter regular succession cry husband father brother count twelve hush frenzy violent unfasten bandage restrain arm look see painful spark encouragement case hand sufferer s breast much soothing influence minute time tranquillise figure effect cry pendulum could more regular reason hand effect assume sit side bed hour two brother look elder say patient startle ask is press case see carelessly answer take light patient lie room second staircase specie loft stable low plastered ceiling part rest open ridge tiled roof beam hay straw store portion place fagot firing heap apple sand pass part get memory circumstantial unshaken try detail see cell bastille close tenth year captivity see night hay ground cushion throw head lie handsome peasant boy boy more seventeen most lie tooth set right hand clench breast glaring eye look straight upward could see wound kneel knee could see die wound sharp point doctor poor fellow say let examine want examine answer let hand soothe let move hand wound sword-thrust receive twenty twenty-four hour skill could save look delay die fast turn eye elder brother see look handsome boy life ebb wounded bird hare rabbit fellow-creature monsieur say craze young common dog serf force brother draw fall brother s sword gentleman touch pity sorrow kindred humanity answer speaker seem acknowledge inconvenient different order creature die would die usual obscure routine vermin kind quite incapable compassionate feeling boy fate boy s eye slowly move speak now slowly move doctor very proud noble common dog proud too sometimes plunder outrage beat kill little pride leave sometimes see doctor shriek cry audible subdue distance refer lie presence say see sister doctor shameful right noble modesty virtue sister many year good girl know hear father say good girl betroth good young man too tenant tenant man s stand brother bad bad race great difficulty boy gather bodily force speak spirit speak dreadful emphasis rob man stand common dog superior being tax mercy oblige work pay oblige grind corn mill oblige feed score tame bird wretched crop forbidden life keep single tame bird own pillage plunder degree chance bit meat eat fear door bar shutter close people see take say rob hunted make poor father tell dreadful thing bring child world most pray woman might barren miserable race die never see sense oppress burst forth fire suppose must latent people somewhere never see break see die boy doctor sister marry ail time poor fellow marry lover might tend comfort cottage dog-hut man would call marry many week man s brother see admire ask man lend husband willing enough sister good virtuous hate brother hatred strong mine two persuade husband use influence make willing boy s eye fix mine slowly turn looker-on see two face say true two oppose kind pride confront can see even bastille gentleman s negligent indifference peasant s trodden-down sentiment passionate revenge know doctor right noble harness common dog cart drive harness drive know right keep ground night quiet frog order noble sleep may disturb keep unwholesome mist night order harness day persuade take harness day noon feed could find food sob twelve time stroke bell die bosom human could hold life boy determination tell wrong force gathering shadow death force clenched right hand remain clenched cover wound man s permission even aid brother take spite know must tell brother will long unknown doctor now brother take pleasure diversion little see pass road take tidings home father s heart burst never speak word fill take young sister place reach man least will never vassal track brother here last night climb common dog sword hand loft window somewhere here room darken sight world narrow glance see hay straw trample floor struggle hear run tell come dead come first toss piece money strike whip common dog strike make draw let break many piece will sword stain common blood draw defend thrust skill life glance fall few moment fragment broken sword lie hay weapon gentleman s place lie old sword seem soldier s now lift doctor lift here say support boy think refer brother proud noble afraid see man here turn face raise boy s head knee invest moment extraordinary power raise completely oblige rise too could still support marquis say boy turn eye open wide right hand raise day thing answer summon last bad race answer mark cross blood sign day thing answer summon brother bad bad race answer separately mark cross blood sign twice put hand wound breast forefinger draw cross air stand instant finger raise drop drop lay dead return bedside young woman find rave precisely same order continuity know might last many hour would probably end silence grave repeat medicine give sit side bed night advance never abate pierce quality shriek never stumble distinctness order word always husband father brother two three four five six seven eight nine ten eleven twelve hush last twenty-six hour time first see come twice again sit begin falter little could assist opportunity by-and-bye sink lethargy lie dead wind rain lull last long fearful storm release arm call woman assist compose figure dress tear know condition first expectation mother arise lose little hope is dead ask marquis will still describe elder brother come boot room horse dead say die strength common body say look curiosity prodigious strength answer sorrow despair first laugh word frown move chair foot mine order woman say subdued voice doctor find brother difficulty hind recommend aid invite reputation high young man fortune make probably mindful interest thing see here thing see speak listen patient s breathing avoid answering honour attention doctor monsieur say profession communication patient always receive confidence guard answer trouble mind hear see breathing difficult trace carefully try pulse heart life more look resume seat find brother intent write much difficulty cold severe fearful detect consign underground cell total darkness must abridge narrative confusion failure memory can recall could detail word speak brother linger week last could understand few syllable say place ear close lip ask tell tell vain ask family name faintly shake head pillow keep secret boy opportunity ask question tell brother sink fast could live day present consciousness save woman always jealously sit curtain head bed come seem careless communication might hold thought pass mind die too always observe pride bitterly resent young brother s call cross sword peasant peasant boy consideration appear affect mind consideration highly degrade family ridiculous often catch young brother s eye expression remind dislike deeply know know boy smooth more polite elder see also see incumbrance mind elder too patient die two hour midnight time watch answer minute first see alone forlorn young head droop gently side earthly wrong sorrow end brother wait room down-stairs impatient ride hear alone bedside strike boot riding-whips loiter last dead say elder dead say congratulate brother word turn offer money postpone take now give rouleau gold take hand lay table consider question resolve accept pray excuse say circumstance exchange look bent head bend mine part word side weary weary weary wear misery can read write gaunt hand early morning rouleau gold leave door little box name first anxiously consider ought decide day write privately minister state nature two case summon place effect state circumstance know court influence immunity noble expect matter would never hear wish relieve own mind keep matter profound secret even wife too resolve state letter apprehension real danger conscious might danger compromise possess knowledge possess much engage day could complete letter night rise long usual time morning finish last day year letter lie just complete tell lady wait wish see grow more more unequal task set cold dark sense benumbed gloom dreadful lady young engaging handsome mark long life great agitation present wife marquis st evremonde connect title boy address elder brother initial letter embroider scarf difficulty arrive conclusion see nobleman very lately memory still accurate can write word conversation suspect watch more closely know time may watch part suspect part discover main fact cruel story husband s share resort know girl dead hope say great distress show secret woman s sympathy hope avert wrath heaven house long hateful suffer many reason believe young sister living great desire help sister could tell such sister know inducement come rely confidence hope could tell name place abode wretched hour ignorant scrap paper fail take warning yesterday must finish record to-day good compassionate lady happy marriage could brother distrust dislike influence oppose stand dread dread husband too hand door child pretty boy two three year old carriage sake doctor say point tear would can make poor amends can will never prosper inheritance presentiment innocent atonement make will day require leave call own little worth few jewel will make first charge life bestow compassion lamenting dead mother injured family sister can discover kiss boy say caress own dear sake wilt faithful little charles child answer bravely kiss hand take arm caress never see more mention husband s name faith know add mention letter seal letter trust own hand deliver day night last night year nine o'clock man black dress rang gate demand see softly follow servant ernest defarge youth up-stairs servant come room sit wife wife beloved heart fair young english wife see man suppose gate stand silent urgent case rue st honore say would detain coach wait bring here bring grave clear house black muffler draw tightly mouth arm pinion two brother cross road dark corner identify single gesture marquis take pocket letter write show burn light lantern hold extinguish ash foot word speak bring here bring living grave pleased god put hard heart brother frightful year grant tidings dearest wife much let know word alive dead might think quite abandon now believe mark red cross fatal part mercy descendant last race alexandre manette unhappy prisoner last night year unbearable agony denounce time thing shall answer denounce heaven earth terrible sound arise reading document sound crave eagerness articulate blood narrative call most revengeful passion time head nation must drop little need presence tribunal auditory show defarges make paper public capture bastille memorial borne procession keep bide time little need show detested family name long anathematise saint antoine wrought fatal register man never tread ground virtue service would sustain place day such denunciation bad doomed man denouncer well-known citizen own attached friend father wife frenzied aspiration populace imitation questionable public virtue antiquity sacrifice self-immolations people s altar president say else own head quiver shoulder good physician republic would deserve still republic root obnoxious family aristocrat would doubtless feel sacred glow joy make daughter widow child orphan wild excitement patriotic fervour touch human sympathy much influence doctor murmur madame defarge smile vengeance save now doctor save juryman s vote roar roar roar unanimously vote heart descent aristocrat enemy republic notorious oppressor people conciergerie death four-and-twenty hour xi dusk wretched wife innocent man thus doom die fall sentence mortally stricken utter sound strong voice represent world must uphold misery augment quickly raise even shock judge take part public demonstration door tribunal adjourn quick noise movement court s empty many passage cease lucie stand stretch arm husband face love consolation might touch might embrace good citizen would much compassion gaoler left two four man take last night barsad people pour show street barsad propose rest let embrace moment silently acquiesce pass seat hall raise place lean dock could fold arm farewell dear darling soul parting blessing love shall meet again weary rest husband s word hold bosom can bear dear charles support n't suffer parting blessing child send kiss say farewell husband moment tear apart shall separate long feel will break heart by-and-bye will duty can leave god will raise friend father follow would fall knee darnay put hand seize cry kneel know now struggle make old know now undergo suspect descent know know now natural antipathy strive conquer dear sake thank heart love duty heaven father s answer draw hand white hair wring shriek anguish could say prisoner thing work fall always-vain endeavour discharge poor mother s trust first bring fatal presence good could never come such evil happier end nature unhappy beginning comfort forgive heaven bless draw wife release stand look hand touch attitude prayer radiant look face even comforting smile prisoner door turn lay head lovingly father s breast try speak fall foot issue obscure corner never move sydney carton come take father mr lorry arm tremble raise support head air pity flush pride shall take coach shall never feel weight carry lightly door lay tenderly coach father old friend get take seat driver arrive gateway pause dark many hour picture rough stone street foot tread lift again carry staircase room lay couch child miss pross weep n't recall say softly latter n't revive consciousness faint oh carton carton dear carton cry little lucie spring throw arm passionately burst grief now come think will help mamma save papa look dear carton can people love bear see bend child lay bloom cheek face put gently look unconscious mother say pause may kiss remember bend touch face lip murmur word child tell tell grandchild handsome old lady hear say life love room turn suddenly mr lorry father follow say latter great influence yesterday doctor manette let least try judge man power very friendly very recognisant service connected charles conceal strong assurance save return answer great trouble very slowly try again hour to-morrow afternoon few short try intend try will rest moment s know such energy great thing now never add smile sigh such great thing try little worth life misuse worth effort would cost lie will say doctor manette prosecutor president straight will name will write too stay celebration street will accessible dark s true forlorn hope good much forlorner delay dark know speed mind expect likely see dread power doctor manette immediately dark hope hour two will dark soon four let stretch hour two mr lorry s nine shall hear friend may prosper mr lorry follow sydney door touch shoulder cause turn hope say mr lorry low sorrowful whisper man man dispose spare large supposition life man s doubt durst spare demonstration court hear fall axe sound mr lorry lean arm door-post bow face n't despond say carton very gently n't grieve encourage doctor manette idea feel might day consolatory might think life wantonly throw waste might trouble return mr lorry dry eye right will perish real hope will perish real hope echo carton walk settled step down-stairs xii darkness sydney carton pause street quite decide tellson s banking-house nine say musing face shall mean time show think people know such man here sound precaution may necessary preparation care care care let think check step begin tend object take turn two already darken street trace thought mind possible consequence first impression confirm say finally resolve people know such man here turn face saint antoine defarge describe day keeper wine-shop saint antoine suburb difficult know city find house ask question ascertain situation carton come close street again dine place refreshment fall sound asleep dinner first time many year strong drink last night take little light thin wine last night drop brandy slowly mr lorry s hearth man late seven o'clock awake refresh street again pass saint antoine stop shop-window mirror slightly alter disordered arrangement loose cravat coat-collar wild hair direct defarge s happen customer shop jacques three restless finger croaking voice man see jury stand drinking little counter conversation defarges man wife vengeance assist conversation regular member establishment carton walk take seat ask very indifferent french small measure wine madame defarge cast careless glance keener keener advance ask order repeat already say english ask madame defarge inquisitively raise dark eyebrow look sound even single french word slow express answer former strong foreign accent madame english madame defarge return counter get wine take jacobin journal feign pore puzzle meaning hear say swear evremonde defarge bring wine give good evening good evening oh good evening citizen fill glass good wine drink republic defarge counter say certainly little madame sternly retort tell good deal jacques three pacifically remark much mind see madame amiable vengeance add laugh faith look forward much pleasure see more to-morrow carton follow line word paper slow forefinger studious absorb face lean arm counter close speak low silence few moment look disturb outward attention jacobin editor resume conversation true madame say observe jacques three stop great force stop reason defarge must stop somewhere question still extermination say madame magnificent croaked jacques three vengeance also highly approve extermination good doctrine wife say defarge trouble general say doctor suffer much see to-day observe face paper read observe face repeat madame contemptuously angrily observe face observe face face true friend republic let take care face observe wife say defarge deprecatory manner anguish daughter must dreadful anguish observe daughter repeat madame observe daughter more time observe to-day observe day observe court observe street prison let lift finger seem raise listener s eye always paper let fall rattle ledge axe drop citizeness superb croak juryman angel say vengeance embrace thee pursue madame implacably address husband depend thee happily wouldst rescue man even now protested defarge lift glass would would leave matter say stop see jacques say madame defarge wrathfully see too little vengeance see listen crime tyrant oppressor race long time register doom destruction extermination ask husband assent defarge ask beginning great day bastille fall find paper to-day bring home middle night place clear shut read here spot light lamp ask assent defarge night tell paper read lamp burn day gleam shutter iron bar now secret communicate ask assent defarge again communicate secret smite bosom two hand smite now tell defarge bring fisherman sea-shore peasant family injure two evremonde brother bastille paper describe family defarge sister mortally wound boy ground sister husband sister s husband unborn child child brother brother father father dead dead summons answer thing descend ask assent defarge more tell wind fire stop return madame n't tell hearer derive horrible enjoyment deadly nature wrath listener could feel white see highly commend defarge weak minority interpose few word memory compassionate wife marquis elicit own wife repetition last reply tell wind fire stop customers enter group break english customer pay perplexedly count change ask stranger direct national palace madame defarge take door put arm point road english customer reflection might good deed seize arm lift strike sharp deep way soon swallow shadow prison wall appointed hour emerge present mr lorry s room again find old gentleman walk fro restless anxiety say lucie just now leave few minute come keep appointment father see quit banking-house four o'clock faint hope mediation might save charles very slight more five hour could mr lorry wait ten doctor manette return unwilling leave lucie longer arrange come banking-house again midnight meanwhile carton would wait alone fire doctor wait wait clock strike twelve doctor manette come mr lorry return find tidings bring none could discuss question build weak structure hope prolonged absence hear stair instant enter room plain lose really time traverse street never know stand stare ask question face tell can find say must head throat bare speak helpless look stray take coat let drop floor bench look everywhere bench ca n't find work time press must finish shoe look heart die come come say whimpering miserable way let get work give work receive answer tear hair beat foot ground distracted child n't torture poor forlorn wretch implore dreadful cry give work become shoe to-night lost utterly lose clearly hope reason try restore agreement put hand shoulder soothe sit fire promise work presently sink chair brood ember shed tear happen garret time momentary fancy dream mr lorry see shrink exact figure defarge keep affect impressed terror spectacle ruin time yield such emotion lonely daughter bereft final hope reliance appeal too strongly again agreement look meaning face carton first speak last chance much take will moment steadily attend n't ask make stipulation make exact promise exact reason good doubt answer mr lorry say figure chair time monotonously rock fro moaning speak such tone would use watch sick-bed night carton stoop pick coat lie entangle foot small case doctor accustom carry list day s duty fall lightly floor carton take folded paper look say mr lorry nod consent open exclaim thank god ask mr lorry eagerly moment let speak place first put hand coat take paper certificate enable pass city look see sydney carton englishman mr lorry hold open hand gaze earnest face keep to-morrow shall see to-morrow remember take prison n't know prefer now take paper doctor manette carry similar certificate enable daughter child time pass barrier frontier see perhaps obtain last utmost precaution evil yesterday dated matter n't stay look put carefully mine own now observe never doubt hour two could such paper good recall may soon recall reason think will danger great danger danger denunciation madame defarge know own lip overheard word woman s to-night present danger strong colour lose time see spy confirm know wood-sawyer live prison wall control defarges rehearse madame defarge see never mention lucie s name make sign signal prisoner easy foresee pretence will common prison plot will involve life perhaps child s perhaps father s see place n't look horrify will save heaven grant may carton tell will depend could depend good man new denunciation will certainly take place to-morrow probably two three day more probably week know capital crime mourn sympathise victim guillotine father would unquestionably guilty crime woman inveteracy pursuit can describe would wait add strength case make doubly sure follow attentively much confidence say moment lose sight touch doctor s chair even distress money can buy mean travel seacoast quickly journey can make preparation complete day return england early to-morrow horse ready may start trim two o'clock afternoon shall manner fervent inspiring mr lorry catch flame quick youth noble heart did say could depend good man tell to-night know danger involve child father dwell would lie own fair head husband s cheerfully falter instant sake child father press necessity leave paris hour tell husband s last arrangement tell more depend dare believe hope think father even sad state will submit sure think quietly steadily arrangement make courtyard here even taking own seat carriage moment come take drive understand wait circumstance certificate hand rest know will reserve place wait place occupy england say mr lorry grasp eager firm steady hand depend old man shall young ardent man side help heaven shall promise solemnly will influence alter course now stand pledge carton remember word to-morrow change course delay reason life can possibly save many life must inevitably sacrifice will remember hope part faithfully hope mine now good bye say grave smile earnestness even put old man s hand lip part help arouse rock figure die ember get cloak hat put tempt forth find bench work hide still moaningly besought walk side protect courtyard house afflicted heart happy memorable time reveal own desolate heart outwatched awful night enter courtyard remain few moment alone look light window room breathe blessing farewell xiii fifty-two black prison conciergerie doom day await fate number week year fifty-two roll afternoon life-tide city boundless everlasting sea cell quit new occupant appoint blood run blood spill yesterday blood mingle theirs to-morrow already set apart two score twelve tell farmer-general seventy rich could buy life seamstress twenty poverty obscurity could save physical disease engender vice neglect man will seize victim degree frightful moral disorder bear unspeakable suffering intolerable oppression heartless indifference smite equally distinction charles darnay alone cell sustain flattering delusion come tribunal line narrative hear hear condemnation fully comprehend personal influence could possibly save virtually sentence million unit could avail easy face beloved wife fresh compose mind must bear hold life strong very very hard loosen gradual effort degree unclosed little here clench tight bring strength bear hand yield close again hurry too thought turbulent heated working heart contend resignation moment feel resigned wife child live seem protest make selfish thing first long consideration disgrace fate must meet number same road wrongfully tread firmly day spring stimulate follow thought much future peace mind enjoyable dear depend quiet fortitude degree calm good state could raise thought much high draw comfort set dark night condemnation travel thus last way allow purchase mean write light sit write such time prison lamp extinguish write long letter lucie show know father s imprisonment hear ignorant father s uncle s responsibility misery paper read already explain concealment name relinquish condition fully intelligible now father attach betrothal promise still exact morning marriage entreat father s sake never seek know father become oblivious existence paper recall moment good story tower old sunday dear old plane-tree garden preserve definite remembrance could doubt suppose destroy bastille find mention relic prisoner populace discover describe world beseech add know needless console father impress tender mean could think truth could justly reproach uniformly forget joint sake preservation own last grateful love blessing overcoming sorrow devote dear child adjure would meet heaven comfort father father write same strain tell father expressly confide wife child care tell very strongly hope rouse despondency dangerous retrospect foresee might tend mr lorry commend explain worldly affair many added sentence grateful friendship warm attachment never think carton mind full never think time finish letter light put lie straw bed think world beckon sleep show shine form free happy old house soho real house unaccountably release light heart lucie again tell dream never pause forgetfulness even suffer come dead peace difference pause oblivion awake sombre morning unconscious happen flash mind day death thus come hour day fifty-two head fall now compose hope could meet end quiet heroism new action begin wake thought very difficult master never see instrument terminate life high ground many step would stand would touch touching hand would dyed red way face would turn would first might last many similar question nowise direct will obtrude again countless time connect fear conscious fear originate strange besetting desire know time come desire gigantically disproportionate few swift moment refer wonder more wonder spirit own hour walk fro clock strike number would never hear again nine ten eleven twelve come pass hard contest eccentric action thought last perplexed get good walk softly repeat name bad strife could walk free distract fancy pray twelve apprise final hour three know would summon time earlier inasmuch tumbril jolt heavily slowly street resolve keep two mind hour strengthen interval might able time strengthen walk regularly fro arm fold breast very different man prisoner walk fro force hear strike surprise hour measure most hour devoutly thankful heaven recover self-possession think now turn walk again footstep stone passage door stop key put lock turn door open open man say low voice english never see here keep way alone wait lose time door quickly open close stand face face quiet intent light smile feature cautionary finger lip sydney carton bright remarkable look first moment prisoner misdoubted apparition own imagining speak voice take prisoner s hand real grasp people earth least expect see say could believe can scarcely believe now apprehension come suddenly mind prisoner accidentally possess power keeper here virtue stand come wife dear darnay prisoner wrung hand bring request most earnest press emphatic entreaty address most pathetic tone voice dear remember prisoner turn face partly time ask bring mean time tell must comply take boot wear draw mine chair wall cell prisoner carton press forward already speed lightning get stand barefoot draw boot mine put hand put will quick carton escaping place never can will die madness would madness ask escape ask pass door tell madness remain here change cravat mine coat mine let take ribbon hair shake hair mine wonderful quickness strength will action appear quite supernatural force change prisoner young child hand carton dear carton madness can accomplish never can attempt always fail implore add death bitterness mine ask dear darnay pass door ask refuse pen ink paper table hand steady enough write come steady again write shall dictate quick friend quick press hand bewildered head darnay sit table carton right hand breast stand close write exactly speak address carton still hand breast date prisoner look question carton stand hand breast look remember say carton dictate word pass long will readily comprehend see remember know nature forget draw hand breast prisoner chance look hurried wonder write hand stop close write forget carton ask weapon hand arm hand shall know directly write few word more dictate again thankful time come can prove subject regret grief say word eye fix writer hand slowly softly move close writer s face pen drop darnay s finger table look vacantly vapour ask vapour cross conscious can here take pen finish hurry hurry memory impair faculty disorder prisoner make effort rally attention look carton clouded eye altered manner breathing carton hand again breast look steadily hurry hurry prisoner bent paper more carton s hand again watchfully softly steal never use long opportunity hand prisoner s face much more answer carton look pen see trail unintelligible sign carton s hand move breast more prisoner spring reproachful look carton s hand close firm nostril carton s left arm catch waist few second faintly struggle man come lie life minute stretch insensible ground quickly hand true purpose heart carton dress clothes prisoner lay comb hair tie ribbon prisoner worn softly call enter come spy present see say carton look kneel knee insensible figure put paper breast hazard very great mr carton spy answer timid snap finger hazard thick business here true whole bargain n't fear will true death must mr carton tale fifty-two right being make right dress shall fear fear shall soon way harm rest will soon here please god now get assistance take coach say spy nervously man exchange gate bring course weak faint bring fainter now take parting interview overpower such thing happen here often too often life own hand quick call assistance swear betray say trembling spy pause last moment man man return carton stamp foot swear solemn vow already waste precious moment now take courtyard know place carriage show mr lorry tell give restorative air remember word last night promise last night drive spy withdraw carton seat table rest forehead hand spy return immediately two man say contemplate fallen figure afflict find friend draw prize lottery sainte guillotine good patriot say could hardly more afflict aristocrat draw blank raise unconscious figure place litter bring door bent carry time short evremonde say spy warning voice know answer carton careful friend entreat leave come child say barsad lift come door close carton leave alone strain power listen utmost listen sound might denote suspicion alarm none keys turn door clash footstep pass distant passage cry raise hurry make seem unusual breathe more freely little sit table listen again clock strike two sound afraid divine meaning begin audible several door open succession finally own gaoler list hand look merely say follow evremonde follow large dark room distance dark winter day shadow shadow could dimly discern bring arm bind stand seated lament restless motion few great majority silent still look fixedly ground stand wall dim corner fifty-two bring man stop passing embrace knowledge thrill great dread discovery man very few moment young woman slight girlish form sweet spare face vestige colour large widely open patient eye rise seat observe sit come speak citizen evremonde say touch cold hand poor little seamstress force murmur answer true forget accuse plot just heaven know innocent likely would think plot poor little weak creature forlorn smile say touch tear start eye afraid die citizen evremonde unwilling die republic much good poor will profit death know can citizen evremonde such poor weak little creature last thing earth heart warm soften warm soften pitiable girl hear release citizen evremonde hope true again take condemn may ride citizen evremonde will let hold hand afraid little weak will give more courage patient eye lift face see sudden doubt astonishment press work-worn hunger-worn young finger touch lip die whisper wife child hush will let hold brave hand stranger hush poor sister last same shadow fall prison fall same hour early afternoon barrier crowd coach paris drive examine here papers paper hand read alexandre manette physician french helpless inarticulately murmur wander old man point apparently citizen-doctor right mind revolution-fever will too much greatly too much hah many suffer lucie daughter french apparently must lucie wife evremonde hah evremonde assignation elsewhere lucie child english kiss child evremonde now hast kiss good republican new thy family remember sydney carton advocate english lie here corner carriage too point apparently english advocate swoon hope will recover fresher air represent strong health separate sadly friend displeasure republic great deal many displeasure republic must look little window jarvis lorry banker english necessarily last jarvis lorry reply previous question jarvis lorry alight stand hand coach door reply group official leisurely walk carriage leisurely mount box look little luggage carry roof country-people hang press coach door greedily stare little child carry mother short arm hold may touch wife aristocrat guillotine behold paper jarvis lorry countersign can depart citizen can depart forward postilion good journey salute citizens first danger pass again word jarvis lorry clasp hand look upward terror carriage weep heavy breathing insensible traveller too slowly can induced faster ask lucie cling old man would seem flight darling must urge too much would rouse suspicion look look see pursued road clear dearest pursue house two three pass solitary farm ruinous building dye-works tannery open country avenue leafless tree hard uneven pavement soft deep mud side sometimes strike skirt mud avoid stone clatter shake sometimes stick rut slough agony impatience great wild alarm hurry get run hiding stop open country again ruinous building solitary farm dye-works tannery cottage two three avenue leafless tree man deceive take road same place twice thank heaven village look look see pursued hush posting-house leisurely four horse take leisurely coach stand little street bereft horse likelihood move again leisurely new horse come visible existence leisurely new postilion follow suck plait lash whip leisurely old postilion count money make wrong addition arrive dissatisfied result time overfraught heart beat rate would outstrip fast gallop fast horse foal length new postilion saddle old leave village hill hill low watery ground suddenly postilion exchange speech animated gesticulation horse pull haunch pursue carriage speak ask mr lorry look window many say understand last post many guillotine to-day fifty-two say brave number fellow-citizen here would forty-two ten more head worth guillotine handsomely love hi forward whoop night come dark move more begin revive speak intelligibly think still ask name hand pity kind heaven help look look see pursue wind rush cloud fly moon plunge whole wild night pursuit pursue else xiv knit done same juncture time fifty-two await fate madame defarge hold darkly ominous council vengeance jacques three revolutionary jury wine-shop madame defarge confer minister shed wood-sawyer erst mender road sawyer participate conference abide little distance satellite speak required offer opinion invite defarge say jacques three undoubtedly good republican voluble vengeance protest shrill note france peace little vengeance say madame defarge lay hand slight frown lieutenant s lip hear speak husband fellow-citizen good republican bold man deserve republic possess confidence husband weakness weak relent doctor great pity croak jacques three dubiously shake head cruel finger hungry mouth quite good citizen thing regret see say madame care doctor may wear head lose interest evremonde people exterminate wife child must follow husband father fine head croak jacques three see blue eye golden hair look charm samson hold ogre speak epicure madame defarge cast eye reflect little child also observe jacques three meditative enjoyment word golden hair blue eye seldom child pretty sight word say madame defarge come short abstraction can trust husband matter feel last night dare confide detail project also feel delay danger give warning might escape must never croak jacques three must escape enough ought six score day word madame defarge husband reason pursue family annihilation reason regard doctor sensibility must act come hither little citizen wood-sawyer hold respect submission mortal fear advance hand red cap touch signal little citizen say madame defarge sternly make prisoner ready bear witness very day ay ay cry sawyer day weather two four always signal sometimes little sometimes know know see eye make manner gesture speak incidental imitation few great diversity signal never see clearly plot say jacques three transparently doubt jury inquired madame defarge let eye turn gloomy smile rely patriotic jury dear citizeness answer fellow-jurymen now let see say madame defarge ponder again more can spare doctor husband feeling way can spare would count head observe jacques three low voice really head enough would pity think signal see argue madame defarge can speak must silent trust case wholly little citizen here bad witness vengeance jacques three vie fervent protestation most admirable marvellous witness little citizen outdo declare celestial witness must take chance say madame defarge can spare engage three o'clock see batch to-day executed question address wood-sawyer hurriedly reply affirmative seize occasion add most ardent republican would effect most desolate republican prevent enjoy pleasure smoke afternoon pipe contemplation droll national barber very demonstrative herein might suspect perhaps dark eye look contemptuously madame defarge s head small individual fear own personal safety hour day say madame equally engage same place say eight to-night come saint antoine will give information people section wood-sawyer say would proud flatter attend citizeness citizeness look become embarrassed evade glance small dog would retreat wood hide confusion handle saw madame defarge beckon juryman vengeance little door expound further view thus will now home await moment death will mourn grieve will state mind impeach justice republic will full sympathy enemy will admirable woman adorable woman exclaim jacques three rapturously cherished cry vengeance embrace take knitting say madame defarge place lieutenant s hand ready usual seat keep usual chair straight will probably great concourse usual to-day willingly obey order chief say vengeance alacrity kiss cheek will late shall commencement tumbril arrive sure soul say vengeance call already turn street tumbril arrive madame defarge slightly wave hand imply hear might rely arrive good time mud corner prison wall vengeance juryman look walk highly appreciative fine figure superb moral endowment many woman time time lay dreadfully disfiguring hand more dread ruthless woman now take way street strong fearless character shrewd sense readiness great determination kind beauty seem impart possessor firmness animosity strike instinctive recognition quality troubled time would heave circumstance imbue childhood brooding sense wrong inveterate hatred class opportunity develop tigress absolutely pity virtue quite innocent man die sin forefather see wife make widow daughter orphan insufficient punishment natural enemy prey such right live appeal make hopeless sense pity even lay low street many encounter engage would pity order axe to-morrow would soft feeling fierce desire change place man send such heart madame defarge carry rough robe carelessly worn become robe enough certain weird way dark hair look rich coarse red cap lie hide bosom loaded pistol lie hide waist sharpened dagger thus accoutred walk confident tread such character supple freedom woman habitually walk girlhood bare-foot bare-legged brown sea-sand madame defarge take way street now journey travel coach very moment wait completion load plan last night difficulty take miss pross much engage mr lorry s attention merely desirable avoid overload coach high importance time occupy examine passenger reduce utmost escape might depend saving few second here finally propose anxious consideration miss pross jerry liberty leave city leave three o'clock lightest-wheeled conveyance know period unencumbered luggage would soon overtake coach pass precede road would order horse advance greatly facilitate progress precious hour night delay most dread see arrangement hope render real service press emergency miss pross hail joy jerry beheld coach start know solomon bring pass ten minute torture suspense now conclude arrangement follow coach even madame defarge take way street now draw else-deserted lodging hold consultation now think mr cruncher say miss pross agitation great could hardly speak stand move live think start courtyard carriage already here to-day might awaken suspicion opinion miss return mr cruncher re right likewise wot ll stand right wrong distracted fear hope precious creature say miss pross wildly cry incapable form plan capable form plan dear good mr cruncher respectin future spear life miss return mr cruncher hope respectin present use here bless old head mine think would favour miss take notice two promise wow wot wish fur record here crisis oh gracious sake cried miss pross still wildly cry record get way excellent man first say mr cruncher tremble speak ashy solemn visage poor thing never more will never more quite sure mr cruncher return miss pross never will again beg think necessary mention more particularly miss return jerry shall name second poor thing never more will interfere mrs cruncher s flopping never more housekeep arrangement may say miss pross strive dry eye compose doubt mrs cruncher entirely own superintendence poor darling say miss proceed mr cruncher most alarming tendency hold forth pulpit let word take take mrs cruncher wot opinion respectin flopping undergo change wot hope heart mrs cruncher may flop present time hope dear man cry distract miss pross hope find answer expectation forbid proceed mr cruncher additional solemnity additional slowness additional tendency hold forth hold wot say wisited earnest wish poor creeturs now forbid n't flop anyways conwenient get em here dismal risk forbid miss wot say for-_bid mr cruncher s conclusion protracted vain endeavour find good still madame defarge pursue way street come get native land say miss pross may rely tell mrs cruncher much may able remember understand impressively say event may sure shall bear witness thoroughly earnest dreadful time now pray let think esteemed mr cruncher let think still madame defarge pursue way street come say miss pross stop vehicle horse come here wait somewhere would n't mr cruncher think might could wait ask miss pross mr cruncher bewildered could think locality temple bar temple bar hundred mile madame defarge draw very indeed cathedral door say miss pross would much way take great cathedral door two tower miss answer mr cruncher good man say miss pross posting-house straight make change doubtful say mr cruncher hesitate shake head leave see n't know may happen heaven know n't return miss pross fear take cathedral three o'clock can sure will good here feel certain bless mr cruncher think-not life may depend exordium miss pross s two hand quite agonised entreaty clasp decide mr cruncher encouraging nod two immediately alter arrangement leave follow propose originate precaution already course execution great relief miss pross necessity compose appearance attract special notice street relief look watch twenty minute past two time lose must get ready afraid extreme perturbation loneliness deserted room half-imagined face peep open door miss pross get basin cold water begin lave eye swell red haunt feverish apprehension could bear sight obscure minute time dripping water constantly pause look see watch pause recoil cry see figure standing room basin fall ground break water flow foot madame defarge strange stern way much staining blood foot come meet water madame defarge look coldly say wife evremonde flash miss pross s mind door stand open would suggest flight first act shut four room shut place door chamber lucie occupy madame defarge s dark eye follow rapid movement rest finish miss pross beautiful year tame wildness soften grimness appearance too determined woman different way measure madame defarge eye inch might appearance wife lucifer say miss pross breathing shall get good englishwoman madame defarge look scornfully still miss pross s own perception two bay see tight hard wiry woman mr lorry see same figure woman strong hand year know full miss pross family s devoted friend miss pross know full madame defarge family s malevolent enemy way say madame defarge slight movement hand fatal spot reserve chair knitting come make compliment passing wish see know intention evil say miss pross may depend ll hold own speak own language understand s word very watchful intent deduce look manner unintelligible word mean will good keep conceal moment say madame defarge good patriot will know mean let see tell wish see hear eye bed-winches return miss pross english four-poster n't loose splinter wicked foreign woman match madame defarge likely follow idiomatic remark detail understand perceive set naught woman imbecile pig-like say madame defarge frowning take answer demand see tell demand see stand way door let angry explanatory wave right arm little think say miss pross want understand nonsensical language would give clothes wear know suspect truth part single moment release s eye madame defarge move spot stand miss pross first become aware now advance step briton say miss pross desperate n't care english twopence know long keep here great hope ladybird ll leave handful dark hair head lie finger thus miss pross shake head flash eye rapid sentence rapid sentence whole breath thus miss pross never strike blow life courage emotional nature bring irrepressible tear eye courage madame defarge little comprehended mistake weakness ha ha laugh poor wretch worth address doctor raise voice call citizen doctor wife evremonde child evremonde person miserable fool answer citizeness defarge perhaps following silence perhaps latent disclosure expression miss pross s face perhaps sudden misgiving apart suggestion whisper madame defarge three door open swiftly look room disorder hurry packing odds end ground room let look never say miss pross understand request perfectly madame defarge understand answer room can pursue bring say madame defarge long n't know room uncertain say miss pross shall know can prevent know know know shall leave here can hold street first stop will tear piece will door say madame defarge alone top high house solitary courtyard likely hear pray bodily strength keep here minute here worth hundred thousand guinea darling say miss pross madame defarge make door miss pross instinct moment seize waist arm hold tight vain madame defarge struggle strike miss pross vigorous tenacity love always much strong hate clasp tight even lift floor struggle two hand madame defarge buffet tear face miss pross head hold waist cling more hold drowning woman soon madame defarge s hand cease strike feel encircled waist arm say miss pross smothered tone shall draw strong bless heaven hold faint die madame defarge s hand bosom miss pross look see strike strike flash crash stand alone blind smoke second smoke clear leave awful stillness pass air soul furious woman body lie lifeless ground first fright horror situation miss pross pass body could run stair call fruitless help happily bethought consequence time check dreadful door again even get bonnet thing must wear put staircase first shutting lock door take key sit stair few moment breathe cry get hurry good fortune veil bonnet could hardly street stop good fortune too naturally peculiar appearance show disfigurement woman need advantage mark grip finger deep face hair tear dress hastily compose unsteady hand clutch drag hundred way cross bridge drop door key river arrive cathedral few minute escort wait think key already take net identify door open remains discover stop gate send prison charge murder midst flutter thought escort appear take take noise street ask usual noise mr cruncher reply look surprise question aspect n't hear say miss pross say vain mr cruncher repeat say miss pross could hear ll nod head think mr cruncher amaze event ll see noise street now ask miss pross again presently again mr cruncher nod head n't hear gone deaf hour say mr cruncher ruminate mind much disturb wot s come feel say miss pross flash crash crash last thing hear life blest ai n't queer condition say mr cruncher more more disturbed wot can takin keep courage hark s roll dreadful cart can hear miss can hear say miss pross see speak good man first great crash great stillness stillness seem fix unchangeable never break more long life last n't hear roll dreadful cart now very nigh journey s end say mr cruncher glance shoulder s opinion indeed never will hear else world indeed never xv footstep die paris street death-carts rumble hollow harsh six tumbril carry day s wine guillotine devour insatiate monster imagine imagination could record fuse realisation guillotine france rich variety soil climate blade leaf root sprig peppercorn will grow maturity condition more certain produce horror crush humanity shape more similar hammer will twist same tortured form sow same seed rapacious license oppression again will surely yield same fruit accord kind six tumbril roll street change again powerful enchanter time shall see carriage absolute monarch equipage feudal noble toilette flare jezebel church father s house den thief hut million starve peasant great magician majestically work appointed order creator never reverse transformation change shape will god say seer enchant wise arabian story remain wear form mere passing conjuration resume thy former aspect changeless hopeless tumbril roll sombre wheel six cart seem plough long crooked furrow populace street ridge face throw side plough steadily onward use regular inhabitant house spectacle many window people occupation hand much suspend eye survey face tumbril here inmate visitor see sight point finger complacency curator authorised exponent cart seem tell sit here yesterday day rider tumbril observe thing thing last roadside impassive stare linger interest way life man seat droop head sink silent despair again heedful look cast multitude such glance see theatre picture several close eye think try get stray thought miserable creature crazed aspect shattered make drunk horror sing try dance whole number appeal look gesture pity people guard sundry horseman ride abreast tumbril face often turn ask question would seem always same question always follow press people third cart horseman abreast cart frequently point man sword lead curiosity know stand tumbril head bent converse mere girl sit side cart hold hand curiosity care scene always speak girl here long street st honore cry raise move quiet smile shake hair little more loosely face can easily touch face arm bind step church await coming-up tumbril stand spy prison-sheep look first look second already ask sacrifice face clear look third evremonde say man hand girl s man cry evremonde guillotine aristocrat evremonde hush hush spy entreat timidly citizen pay forfeit will pay five minute more let peace man continue exclaim evremonde face evremonde moment turn evremonde see spy look attentively way clock stroke three f
[truncated: 3,804 more chars]
