# Supplementary material for: A Complex Network Approach to Stylometry
Source: PLoS One. 2015 Aug 27;10(8):e0136076. doi: 10.1371/journal.pone.0136076 (PMC4552030; doi:10.1371/journal.pone.0136076)
Supplement: S1 File — (ZIP) [file pone.0136076.s001.zip › authorship_dataset/a4_a_paiof_blue_eyes.txt]

elfride swancourt girl emotion lie very surface nature more precisely modify creep hour time know watch circumstance history personally combination very interesting particular rarity lie combination individual element combine matter fact see form substance feature converse charming power prevent material study lineament interlocutor originate cloaking effect well-formed manner manner childish scarcely form attractive crudeness remark live life retirement monstrari gigito idle man flatter age nineteen twenty social consciousness urban young lady fifteen point notice eye see sublimation necessary look further live eye blue blue autumn distance blue blue see retreat moulding hill woody slope sunny september morning misty shady blue beginning surface look presence powerful weak woman can make personality pervade atmosphere whole banqueting hall elfride s more pervasive kitten elfride own thoughtfulness appear face madonna della sedia rapture warmth spirit type woman s feature most common beauty mortal immortal rubens insistent fleshiness characteristic expression female face correggio yearning human thought lie too deep tear hers sometimes seldom ordinary condition point elfride swancourt s life deep current may say permanently set winter afternoon find standing character hostess face face man never see look miranda-like curiosity interest never bestow mortal particular day father vicar parish sea-swept outskirt lower wessex widower suffer attack gout finish household supervision elfride become restless several time leave room ascend staircase knock father s chamber-door come always answer hearty out-of-door voice papa say occasion fine red-faced handsome man forty puffing fizz burst bottle lie bed wrap dressing-gown now enunciate spite letter word word oath papa will come downstairs evening speak distinctly deaf afraid eh-hh very much afraid shall elfride piph-ph-ph ca n't bear even handkerchief deuced toe mine much less stocking slipper piph-ph-ph t again sha n't get to-morrow hope london man wo n't come n't know papa would awkward certainly hardly think would come to-day wind blow wind idea elfride hear wind stop man business idea toe mine come suddenly come must send suppose give food put bed way dear nuisance must dinner too heavy tired man end tedious journey tea substantial enough high tea cold fowl rabbit-pie pasty thing kind high tea must pour tea papa course mistress house sit time stranger just know anybody introduce nonsense child introduce know good practical professional man tired hungry travel daylight morning will hardly incline talk air courtesy to-night want food shelter must see simply suddenly lay can dreadful hope get kind stuff head read many novel oh dreadful become plainly case necessity see always people come dinner even know strange london man world will think odd perhaps very let is mr hewby s partner scarcely think may old wonder can tell will find copy letter mr hewby answer table study may read ll know much visitor read s use ask question contain know ugh-h-h od plague young scamp n't put ca n't bear weight fly oh sorry papa forget think might cold say hastily remove rug throw foot sufferer wait see consciousness offence pass face withdraw room retire again downstairs chapter ii t evening winter s day two three additional hour merge same afternoon evening move outline might observe sky summit wild lone hill district circumscribe two man present aspect silhouette sit dog-cart push tooth wind scarcely solitary house man visible whole dreary distance open country traverse now night begin fall faint twilight still give idea landscape observation enliven quiet appearance planet jupiter momentarily gleam intenser brilliancy front sirius shed ray rivalry position shoulder light apparent earth spot dull red glow here distant hill driver vehicle gratuitously remark hirer smoulder fire consumption peat gorse-roots common break agricultural purpose wind prevail little abatement daytime boisterousness three four small cloud delicate pale creep sky southward channel fourteen sixteen mile intervene railway terminus end journey begin pass brink valley mile extent wherein wintry skeleton more luxuriant vegetation hitherto surround proclaim increase richness soil show sign more careful enclosure management slope pass little farther opening elm stretch fertile valley reveal mansion s endelstow house lord luxellian s say driver endelstow house lord luxellian s repeat mechanically turn sideways keenly scrutinize invisible house interest indistinct picture seem adequate create s lord luxellian s say again still look same direction endelstow vicarage tell think m't alter mind sir stare way long oh interested house s most people saying sense oh family good own b'lieve hedgers ditchers right ancient time em work change clothes king charles second save king s life king charles come common man say off-hand man smock-frock name charles second s truth n't will lend clothes n't mind say hedger luxellian change now mind king charles second say common man ride come crown come court knock door say bold is king charles second home tell name shall let shall make lord now very nice master charley very nice indeed story king come throne year hedger luxellian knock king s door ask king charles second n't say charles third say hedger luxellian say young feller standing common man crown name charles third really fancy must mistake n't recollect english history charles third say tone mild remonstrance oh s right history enough t n't prented queer-tempered man remember very hook crook hedger luxellian make lord time get most terrible row king charles fourth ca n't stand charles fourth word s too much george fourth n't certainly charleses common georges ll say more t funny world live life t such dusk thicken darkness thus converse outline surface mansion gradually disappear window black blot light expanse wall become illuminated transfigure square light general dark body night landscape absorb outline edifice gloomy monochrome word speak time climb hill hill pile summit first additional mile plateau follow could discern two light-house coast repose horizon calm lustre benignity oasis reach little dell lie nest foot driver pull horse sharp angle descend steep slope dive tree rabbit s burrow sink low low endelstow vicarage here continue man rein part here west endelstow lord luxellian s east endelstow church pa'son swancourt pa'son bob backward forward t funny world b'lieve quarry house stand man build past time scrape glebe earth put vicarage lay little paradise flower tree soil get way whilst field scrape good long present incumbent here maybe year year t n't two year n't scandalize rule parish begin scandalize pa'son end two year em familiar s very nice party ay pa'son swancourt know pretty often drive know pa'son swancourt emerge bower sweep curve chimney gable vicarage become darkly visible light show anywhere alight man feel way porch ring bell end three four minute spend patient waiting hear sound response stranger advance repeat call more decide manner fancy hear footstep hall sundry movement door-knob nobody appear perhaps beant home sigh driver promise bit supper pa'son swancourt s kitchen sich lovely mate-pize figged keakes cider drop cordial keep here right naibours rich man poor man must need come world s end time night exclaim voice instant turn head see rickety individual shambling door horn lantern dangling hand time night b'lieve clock seven em show light let william worm oh robert lickpan nobody else william worm visit man a-come say stranger is mr swancourt home sir would mind come way front door get stuck wi wet will sometimes turk ca n't open know poor wambling man ill never pay lord making sir can show way sir new arrival follow guide little door wall promenade scullery kitchen pass eye rigidly fix advance inbred horror pry forbid gaze apartment form side household tapestry enter hall show room inner lobby front entrance whither learn cause delay sail forth form elfride start amazement sight visitor come forth stair prove expect surprising flank movement originate entirely ingenuity william worm appear pretty feminine guise say demi-toilette plenty loose curly hair tumble shoulder expression uneasiness pervade countenance altogether scarcely appear woman enough situation visitor remove hat first word speak elfride prelusively look deal interest unmixed surprise person duty hospitality mr smith say stranger musical voice miss swancourt say elfride constraint great contrast reality behold dark taciturn sharp elderly man business lurk imagination man clothes smell city smoke skin sallow want sun talk flavour epigram such relief elfride smile laugh new-comer s face stephen smith hitherto hide darkness time life youth appearance barely man year judge look london last place world would imagine scene activity such face surely could nourish smoke mud fog dust such open countenance could never even see weariness fever fret babylon second complexion fine elfride s own pink cheek delicate mouth perfect cupid s bow form cherry-red colour hers bright curly hair bright sparkle blue-gray eye boy s blush manner whisker moustache little light-brown fur upper lip deserve latter title compose london professional man prospect advent troubled elfride elfride hasten say sorry tell mr swancourt able receive evening give reason mr smith reply voice boyish nature manly art very sorry hear news reception concern matter least stephen show room absence elfride stealthily glide father s s come papa such young man business man oh indeed face pretty just mine h m s know nice shall see know give poor fellow eat drink heaven s sake eating say few word n't mind come here young lady glide downstairs again whilst await young smith s entry letter refer visit give mr swancourt mr hewby endelstow vicarage feb sir think restore tower aisle church parish lord luxellian patron living mention name trustworthy architect would desirable ask superintend work exceedingly ignorant necessary preliminary step probably first lord luxellian say dispose assist member staff come see building report thereupon satisfaction parishioner spot very remote railway fourteen mile place put call town merely large village castle boterel two mile would most convenient stay vicarage glad place disposal push hotel castle boterel come again morning day week name visit will find quite ready receive very truly christopher swancourt mr hewby mr swancourt percy place char cross feb dear sir agreeably request th instant arrange survey make drawing aisle tower parish church dilapidation suffer accrue thereto view restoration assistant mr stephen smith will leave london early train to-morrow morning purpose many thanks proposal accommodate will take advantage offer will probably reach house hour evening may put confidence may rely discernment matter church architecture trusting plan restoration shall prepare detail survey will prove satisfactory lord luxellian dear sir faithfully walter hewby chapter iii melodious bird sing madrigal first repast endelstow vicarage very agreeable young stephen smith table spread elfride suggest father material heterogeneous meal call high tea class refection welcome man town particularly attractive youthful palate table prettily deck winter flower leaf eye greet chop chicken pie c two huge pasty overhang side dish cheerful aspect abundance end fireplace appear tea-service old-fashioned worcester porcelain arise slight form elfride attempt add matronly dignity movement pour tea weighty concerned look matter marmalade honey clotted cream make own meal arrive find embarrassment leave talk assist ask would excuse finish letter write side-table sit tingle sense grossly rude see notice personally wrong too embarrass attentively watch cup refill elfride become ease furthermore accidentally kick leg table nearly upset tea-cup just schoolboy feel mistress situation could talk very few minute ingenuousness common term year obliterate recollection stranger just meet stephen begin wax eloquent extremely slight experience connect professional pursuit experience fall recount much animation story relate father would astonished hear fidelity action tone render whole very interesting picture sweet-and-twenty view evening mr swancourt s house ultimately stephen upstairs talk loud vicar receive puff great many apology call unceremoniously stranger s bedroom continue mr swancourt feel want say few word morning business visit s patience get exhaust stay prisoner bed day sudden freak s enemy new know very little gout s toe very mild manner expect ll slink altogether morning hope attend downstairs perfectly unfortunate sorry see lay beg will take slight notice house will shall to-morrow daughter excellent doctor dose two mild mixture will fetch quick drug stuff world now church business take seat ca n't afford stand ceremony part see reason civilized human being seldom stay long can waste time approach will pleasure close acquaintance tower will notice entirely possibility restoration church enough see church county floors rotten ivy line wall dear oh s congregation neighbour mine storm rain come service open umbrella hold drip cease roof now will kindly bring paper letter see lie table will show get stephen cross room fetch vicar seem notice more particularly slim figure visitor suppose quite competent say quite say young man colour slightly very young fancy say more nineteen nearly twenty-one exactly age forty-two way say mr swancourt conversation say whole name stephen fitzmaurice grandfather come originally caxbury speak occur know belong well-known ancient county family ordinary smith least n't think blood vein nonsense must hand landed gentry now let see stephen fitzmaurice smith lie st mary s church n't family spring leaseworthy smith collaterally come general sir stephen fitzmaurice smith caxbury see monument shout stephen connection family mine can none possibly knowledge look dear sir say vicar strike fist bedpost emphasis here stephen fitzmaurice smith living london spring caxbury here book genealogical tree stephen fitzmaurice smith caxbury manor may family professional man now inquisitive n't ask question kind plain nose face s origin mr smith congratulate blood blue blood sir life very desirable colour world wish could congratulate more tangible quality say young man sadly less modestly nonsense will come time young life now look see mist antiquity own family swancourt root here see continue turn page is geoffrey ancestor lose barony would cut joke s sort story too long tell now ay m poor man poor gentleman fact would friend wo n't friend willing friend friend dine neighbour incumbent two occasional chat sometimes dinner lord luxellian connection mine absolute solitude absolute study book daughter oh n't complain poverty canto coram latrone mr smith n't let detain long sick room ha remind story hear young days here vicar begin series small private laugh stephen look inquiry oh too bad too bad tell continue mr swancourt undertone grim mirth downstairs daughter must good can evening ask sing play sing very nicely good-night feel know five six year ll ring somebody show never mind say stephen can find way downstairs thinking delightful freedom manner remoter county comparison reserve london forgot tell father deaf say elfride anxiously stephen enter little drawing-room never mind know great friend man business reply enthusiastically miss swancourt will kindly sing miss swancourt request seem fact exceptionally point-blank guess father hand frame know cost unceremonious way utilize benefit dull sojourner same time mr smith s manner too frank provoke criticism age too little inspire fear ready say pleased accede select canterbury old family ditty year play sing mother elfride sit pianoforte begin twas evening winter s day pretty contralto voice old thing mr smith say end much say stephen word would uttered sincerely earth glee requiem might choose shall little leyre give young french lady stay endelstow house je l'ai plante je l'ai vu naitre ce beau rosier ou oiseaux c shall want give own favourite very last shelley s lamp shatter set music poor mother much sing anybody really care hear woman make permanent impression man usually recall mind s eye appear particular scene seem ordain special form manifestation page memory patron saint attitude accessory mediaeval illumination sweetheart may say hers table true love s fancy rarely introduce effort may further acquaintance observe many phase would imagine more appropriate love s young dream miss elfride s image choose form beheld minute sing permanent attitude visitation stephen s eye sleeping wake hour day profile see young woman pale gray silk dress trimming swan's-down open point front waistcoat shirt cool colour contrast admirably warm bloom neck face furthermost candle piano come immediately line head invisible form accidentally frizzled hair nebulous haze light surround crown aureola hand place key lips part trill forth tender diminuendo closing word sad apostrophe love bewailest frailty thing here choose frail cradle home bier head forward little eye direct keenly upward top page music confront come rapid look stephen s face still more rapid look again business face drop sadness acquire certain expression mischievous archness linger time never develop positive smile flirtation stephen suddenly shift position right hand left just room enough small ottoman stand piano corner room nook squeeze gaze wistfully elfride s face long earnestly gaze cheek deepen more more crimson tint line add song concluding pause motionless last word minute two venture look again feature wear expression unutterable heaviness n't hear many song mr smith take much notice mine perhaps mean vehicle song notice mean answer gently now mr smith perfectly true n't hear much singing mistake fancy come stranger secluded spot think must need come life bustle know late movement day n't life quiet more solitary solitary death death come plethora life seriously can quite see least think would see critical experienced much mind s n't mind sing air know find confession vex way intend add naively mean mr smith good bad young very experienced n't think life here very tame dull know indeed say fervour must delightfully poetical sparkling fresh mr smith man kind get honest enough own truth think just reverse life must dreadful bore normal state pleasant exceptional few day pass here could live here always say such tone look unconscious revelation elfride startle find harmony fire small troy shape stephen s heart say quickly ca n't live here always oh draw sensitiveness snail elfride s emotion sudden kindling least woman s less infirmity love admiration cause inflammable disposition part exactly similar own appear meritorious modesty make own seem culpable chapter iv heave turf many mould'ring heap reason own stephen smith stir short time dawn morning window room could see first two bold escarpment slope letter v bottom liquid funnel appear sea gray small brow hill great altitude neighbour stand church scene operation lonely edifice black bare cut sky very tip hill square mouldering tower own battlement pinnacle seem monolithic termination substance ridge structure raise thereon church run low wall over-topping wall general level graveyard graveyard usually fragment landscape variety chiaro-oscuro mere profile sky serrate outline grave very few memorial stone tree could exist monotonous gray-green grass five minute casual survey make bedroom empty occupant vanish quietly house end two hour again room look warm glowing now pursue artistic detail dressing first rising entirely omit very blooming boy look mysterious morning scamper mouth triumph class cleanly-cut piquantly pursed-up mouth william pitt represent little know bust nollekens mouth young man s fortune properly exercise chin upper part turn inward still continue perfect full curve seem press point bottom nether lip place junction murmur name elfride lawn plain dress hat bonnet run boy s velocity superadded girl s lightness tame rabbit endeavour capture strategic intonation coaxing word alternate desperate rush much keep hollowness such expression too evident pet dart dodge carefully time counterpart scene altogether different hill thicket shrub tree enclose favoured spot wilderness even time year grass luxuriant wind blow protect belt evergreen waste force high strong tree form margin grove hear heavy person shuffle slipper call mr smith smith proceed study find mr swancourt young man express gladness see host downstairs oh know soon right again make acquaintance gout more two year generally second night morning see come just now think walk start early very early think early way sea suppose everybody seaward follow river park wall different kind suppose such wild place novelty tempted bed altogether novelty youth seem averse explanation must must cock-watching morning journey fourteen sixteen hour s accounting taste glad see mean breakfast shall good ten mile walk master smith certainly seem exaggerate assertion mr swancourt daylight show man common two people roof really strong claim consider handsome handsome sense moon bright ravine valley close inspection see diversify surface leave argument face tint never deepen cheek lighten forehead remain uniform usual neutral salmon-colour man feed say too think hard pore visible working order tout ensemble highly improve class farmer dress wrong clothes firm-standing perpendicular man fall would backwards direction lose balance vicar s background present vicar s background study here consistency end chimneypiece range bottle horse pig cow medicine wall high table make fragment old oak iychgate stand stuff specimen owl diver gull bunche wheat barley ear label date year produce case shelf more less laden book prominent title dr brown s notes roman dr smith s notes corinthian dr robinson s notes galatian ephesian philippians just save character place spite girl s doll's-house standing marine aquarium window elfride s hat hanging corner business business say mr swancourt breakfast begin find necessary act part fly-wheel somewhat irregular force visitor prepare church vicar second thought mount coal-black mare avoid exert foot too much start stephen say want man assist worm vicar shout minute two voice hear corner building mumbling use strong enough t alter now m independent here even write squire name s matter say vicar william worm appear remark repeat worm say very true thing sometimes mr swancourt say turn stephen now regard word esquire mr smith word esquire dog use letter jackanapes black coat else worm ay folk begin fry again dear m sorry hear worm say groaningly stephen ve get such noise head s living night day t just world people fry fish fry fry fry day long poor head n't know whe'r m here god a'mighty will find sooner later hope relieve now deafness say mr swancourt impressively is dead silence william worm s people fry fish head very remarkable n't can hear frying-pan a-fizzing naterel life say worm corroboratively remarkable say mr smith very peculiar very peculiar echo vicar follow path hill bound side little stone wall gleamed fragment quartz blood-red marble apparently inestimable value setting brown alluvium stephen walk dignity man close horse s head worm stumble stone s throw rear elfride nowhere particular everywhere sometimes front sometimes sometimes side hover procession butterfly definitely engage travelling somehow chime point general progress vicar explain thing fact mr smith n't want bother church restoration necessary self-defence account d dissenter use word scriptural meaning course expletive very odd say stephen concern demand serious friendliness odd s parish twinkley churchwarden wo n't say clerk sexton very strange say stephen strange dear sir s parish sinnerton own parish hope shall make progress soon must trust circumstances circumstance trust may trust providence trust here wild place n't such day churchyard enter side stone stile clamber remain still wild hill divide obliterate sense open freedom delightful place bury postulate delight can accompany man tomb circumstance horrible churchyard shape tight mound bond stick shout imprisonment ear whisper rest trim garden-flowers raise image people new black crape white handkerchief come tend wheel-marks remind hearse mourn coach cypress-bushes make parade sorrow coffin-boards bone lie tree show leaseholder grave long wild untutored grass diversify form mound cover irregularly shape eye effect impressive presence old mountain part nowhere exclude disguise art similar slope similar grass serene impassive sea visible width horizon meet eye effect vast concave interior blue vessel detached rock stand upright afar collar foam gird base repeat whiteness plumage countless multitude gull restlessly hover now worm say mr swancourt sharply worm start attitude attention receive order stephen leave possession work early afternoon dinner announce unity vicarage kitchen run hill bonnet elfride make appearance building late afternoon come special invitation stephen dinner look intensely live full movement come old silent place young smith s world begin light purple light definiteness worm get rid send measure height tower could come close close minute arc skirt touch foot ask get sketch set learn principle practical mensuration apply irregular building must ascend pulpit re-imagine hundredth time would seem preacher presently lean front pulpit n't tell papa will mr smith tell say sudden impulse make confidence oh wo n't say stare write papa s sermon very often preach own talk people say sermon to-day forget write n't absurd clever must say stephen could n't write sermon world oh s easy enough say descend pulpit come close explain more vividly did play game forfeit call never s pity write sermon very much play game take text think put generally proceed first secondly thirdly papa wo n't fourthlys say eye final collectively several page put great black bracket write opposite leave farmer fall asleep come conclusion few word done time put page keep voice mean add correct s papa s sermon-book get loud loud last shout farmer a-field oh papa funny thing childish burst confidence frightened warn womanly instinct moment ardour outrun too forward comparative stranger elfride see father wind catch gust ascend churchyard slope gust motion motive hoiden grace self-consciousness pirouetter converse minute two father proceed homeward mr swancourt come church stephen wind freshen warm complexion freshen glow brand mood jollity watch elfride hill smile little flyaway look wild enough now say turn stephen s wild child mr smith steady steady see diligence here think miss swancourt very clever stephen observe certainly say papa turn voice much possible neutral tone disinterested criticism now smith ll tell must n't know world world mind insist keep dead secret writes sermons often very good job make can can little rascal very trick trade mind smith word single word word say smith look say mr swancourt think roofing point walking-stick chancel roof did sir work shirt-sleeve time pull old rafter fix new put batten slate roof own hand worm assistant work slave n't worm ay sure hard here hee hee say william worm crop somewhere slave b'lieve hee hee n't foam mad sir nail would n't straight mighty t n't bad cuss keep cuss let sir sir a-putting roof use cuss mind suppose harm n't think know mind worm oh doa n't sir hee hee maybe m poor wambling thing sir ca n't read much can spell here doa n't mind sir blustrous night ask hold candle yer workshop make new chair chancel stand candle say company t dog cat man chair would n't nohow remember chair would n't nohow very look lord worm often correct irreverent speaking very look could n't sit chair nohow t a-twist wi chair letter z directly sit chair get worm say seed chair a-sway wi take chair flung fire brimstone t'other end shop passion damn chair say just think say sir could see face sir say hope god will forgi'e say would n't save life could n't help laugh sir poor wambler read thought plain ay m wise here think practical man church tower mr swancourt say stephen following morning get lord luxellian s permission send man come tell ten o'clock s very intelligent man will tell want know state wall name john smith elfride see again church stephen will watch here appearance top tower say laughingly shall see figure sky ll wave handkerchief miss swancourt say stephen twelve minute present moment add look watch ll summit look corner shrubbery whence could watch slope lead foot hill church stand see wait white spot mason work clothes stephen meet man stop surprise move churchyard leisurely sit stone close meeting-place remain deep conversation elfride look time nine twelve minute pass stephen show sign move more minute pass grow cold waiting shiver end quarter hour begin slowly wend hill snail s pace rude unmannerly say colour pique anybody would think love horrid mason sentence remain unspoken unthought return porch is man send lazy sit-still do-nothing kind man inquire father say surprise quite reverse lord luxellian s master-mason john smith oh say elfride indifferently return bleak station wait shiver again trifle childish thing look tower wave handkerchief new friend promise tease effect blow proportionate texture object strike own momentum such superlative capacity wound little hit strike hard end hour two figure see parapet dreary old pile motionless bittern ruin mosque even stephen true enough perform courteous promise vanish make sign return midday elfride look vex unconscious eye conscious severe attitude coldness long outlive coldness could longer utter feigned word indifference n't kind keep wait cold break promise say last reproachfully tone too low father s power hearing forgive forgive say stephen dismay forget quite forget prevent remember further explanation say miss capricious pout silent few minute look askance none say accent conceal sin chapter v bosom d high tufted tree breakfast time see vicarage dining-room take warm tone light fire weather scene seem stereotype unrelieved shade gray long-armed tree shrub juniper cedar pine variety grayish black broad-leaved sort herbage grayish-green eternal hill tower grayish-brown sky drop gray purest melancholy spite sombre artistic effect morning tend lower spirit even cheer rain rain likely fall many day come elfride turn table fire idly elevate hand-screen face hear click little gate here s postman say shuffling active man come opening shrubbery lawn vanish meet porch come hand many three papa mr smith none miss swancourt papa look here think lord luxellian hard lump ve feel envelope ca n't think luxellian write wonder mr swancourt say simultaneously word hand stephen letter take own put countenance high class look customary become poor gentleman read letter peer stephen read missive countenance quite reverse vicar s percy place thursday evening dear smith old h tower rage long church sketch swears more trouble worth say write say stay longer consideration would three hour very easily tell experienced hand seem forget make much difference privately would alarm day incline return would make week finish spree will blow just much appear here saturday keep monday morning very truly simpkins jenkins dear very awkward say stephen l'air confuse kind confusion assail understrapper enlarge accident dimension superior somewhat rudely pare original size awkward say miss swancourt smith time recover equanimity professional dignity experienced architect important business demand immediate presence london regret say reply must say mr swancourt look edge letter important business young fellow important business truth say stephen blush ashamed pretend even slightly consequence belong truth mr hewby send say come home must obey see see politic mean now can see more think partner book directly read letter day way speak think great deal mr smith would n't anxious return unpleasant stephen such remark could sound expectancy partnership largest-practising architect london thrust cheer untenable feel idea see mr hewby might think mr swancourt certainly think much entertain such idea such slender ground absolutely ground unaccountably speaking face exhibit cloud sadness reflection remoteness such contingency could hardly suffice cause elfride strike look even mr swancourt notice say cheerfully never mind now must come again own account business come see visitor know say holiday town man holiday schoolboy august believe very come august need hurry glad get somebody decent talk outlandish ultima thule bye say wo n't to-day need say stephen hesitatingly oblige get monday morning very bring propose letter lord luxellian think hear speak resident landowner district patron living know london now seem run business day two take lady luxellian write ask house search paper private memorandum forget take send letter inquired elfride key private desk paper n't trust such matter body else such thing propose make afternoon three drive targan bay come home way endelstow house whilst look document can ramble room run house time know building mass gable splendid hall staircase gallery few good picture say stephen see place see come say hastily oh allude interior church st eval s much old st agnes here duty alternately know fact ought help ride park two mile wet morning thing constitution season thank god here mr swancourt look front constitution visible cough bark year family three servant preach get shall arrangement elfride will elfride assent little breakfast-party separated stephen rise take few final measurement church vicar follow door mysterious expression inquiry face ll put family prayer morning hope whisper quite say stephen tell truth continue same undertone n't make regular thing stranger visit strongly opinion proper thing always very strict point smith face make feel quite home nonsense short remind splendid story use hear helter-skelter young fellow such story here vicar shake head self-forbiddingly grimly laugh was good story say young smith smile too oh t too bad too bad could n't tell world stephen lawn hear vicar chuckle privately recollection withdraw start three o'clock gray morning resolve afternoon bright pale pervasive sunlight sun visible lightly trot wheel nearly silent horse s hoof clapping ringing hard white turnpike road follow level ridge perfectly straight line seem absorb ultimately white sky targan bay merit easily get duly visit sweep innumerable lane twenty consecutive yard straight level domain lord luxellian woman double chin thick neck queen anne dahl throw open lodge gate little boy stand ll give poor little fellow say elfride pull purse hastily open interior purse host bit paper flock white bird float air blow direction sure say stephen slight laugh dickens say mr swancourt bank-note elfride elfride look annoyed guilty mine papa falter whilst stephen leap assist lodge-keeper s little boy creep wheel horse s hoof paper gather again hand remount suppose wonder scrap say bowl sycamore avenue may tell note romance write could help colour confession much try avoid story mean say stephen mr swancourt listening catch word conversation now court kellyon castle romance fifteenth century such writing date now know romance carry purse highwayman rob would take s way carry manuscript real reason mostly write bit scrap paper horseback put convenience romance write say stephen n't know reply turn head look prospect time reach precinct endelstow house drive ancient gate-way dun-coloured stone span high-shouldered tudor arch find spacious court close facade three side substantial portion exist building date reign henry viii picturesque shelter spot site erection much early date licence crenellate mansum infra manerium suum grant edward ii hugo luxellen chivaler faint outline ditch mound visible point sign original building remain window side long many-mullioned roof line break dormer light same pattern apex stone dormer gable surmount grotesque figure rampant passant couchant variety tall octagonal twisted chimney thrust high sky surpass height poplar sycamore show gently rock summit ridge parapet corner court polygonal bay surface entirely occupy buttress window break squareness enclosure far-projecting oriel spring fantastic series moulding overhang archway chief entrance house mr swancourt remark freedom mansion absence owner statement errand admit library leave entirely mr swancourt soon eye examination heap paper take cabinet describe correspondent stephen elfride wander father ready elfride enter gallery stephen follow seem long sombre apartment enrich fitting century late style wall mansion pilaster renaissance workmanship support cornice sprang curved ceiling panel awkward twist curl period old gothic quarry still remain upper portion large window end make way more modern form glaze elsewhere stephen end gallery look elfride stand midst begin feel somewhat depressed society luxellian shade cadaverous complexion fix holbein kneller lely seem gaze moralizing mood silence cast spell break sudden opening door end bound pair little girl lightly warmly dress eye sparkle hair swinge red mouth laugh unalloyed gladness miss swancourt dearest elfie hear stay here little mamma big mamma london say let tiss say appearance very much first small pattern pink cheek yellow hair speedily intermingle fold elfride s dress stoop tenderly embrace such odd thing say elfride smiling turn stephen take head lately call little mamma very fond wear dress day lady luxellian s two young creature honourable mary honourable kate scarcely appear large enough bear weight such ponderous prefix two child lord lady luxellian prove leave home parent temporary absence custody nurse governess lord luxellian dotingly fond child indifferent wife begin show inclination please give boy child instinctively run elfride look more unusually nice large specimen own tribe grown-up elder now become established rule meet indoors out-of-doors weekday sunday severally press face bosom space quarter minute other-wise make much delightful system cumulative epithet caress unpractised girl will occasionally abandon look misgive youngster door enter direct attention maid-servant appear same quarter put end sweet freedom poor honourables mary kate wish live here miss swancourt pipe melancholy bullfinch pipe more melancholy bullfinch mamma ca n't play nicely n't think learnt playing little shall come see soon dears sleep house night s mean come see n't care see people hat bonnet stand walk soon can get mamma s permission shall come stay long good-bye prisoner lead elfride again turn attention guest leave standing remote end gallery look nowhere see elfride step library think might rejoin father mr swancourt now cheerfully illuminate pair candle still alone untie packet letter paper tie again elfride stand sufficiently intimate footing object interest justify proper young lady commence active search youthful impulsiveness prompt nascent reason connect divinely cut lip absent side wander desultorily oak staircase pout cast eye hope discern boyish figure daylight still prevail room corridor depth shadow chill sad silent look light space anybody could discern therein light spot find cause side-door glass panel upper part elfride open find confront secondary inner lawn separate principal lawn front shrubbery now see perplexing sight right angle face wing emerge few foot door jut wing mansion low less architectural character immediately opposite wall wing large broad window blind draw illuminate light room screen blind shadow somebody close person profile profile unmistakably stephen just possible see arm uplift hand hold article kind shadow appear also profile come close shadow woman turn stephen lift hold now prove shawl mantle place carefully carefully lady disappear reappear front fasten mantle did kiss surely motion might kiss shadow swell colossal dimension grow distorted vanish two minute elapse miss swancourt glad find look say voice elbow stephen s voice step passage know member establishment say single reply chapter vi fare thee weel awhile simultaneously conclusion stephen s remark sound closing external door immediate neighbourhood reach elfride s ear come further side wing contain illuminated room discern aid dusky depart light figure sex undistinguishable walk gravel path parterre river figure grow fainter vanish tree mr swancourt s voice hear call name distant corridor body building retrace step find coat button hat await advent mood self-satisfaction bring search successful close carriage bring further delay trio drive mansion echo gateway arch leafless sycamore star begin kindle tremble light maze branch twig word speak youth maiden unpractised mind completely occupy fathom recent acquisition young man inspire such novelty feeling come directly london business father bring chance endelstow house mean acquire privilege approach lady find therein honour petits soins marked kind space hour room stand thought elfride nearly could guess lord luxellian s business-room office people house none governess servant know profess total ignorance person indistinctly see leave house performance impossible say appeal culprit would never more elfride reflect more certain appear meeting chance rencounter appointment ultimate inquiry individuality woman elfride assume could inferior stephen smith man care passages-at-love woman gentle ambition visible kindling eye evidently hope much hope indefinitely extensively elfride puzzle puzzle natural sequence girlish sensation vex more pleasure come recognize attract get love boyish innocent seem reach bridge form link eastern western parish situate valley bound outwardly sea form point depression road ascend great steepness west endelstow vicarage absolute necessity alight vicar s custom long journey humour horse make winding ascent elfride move imitative instinct suddenly jump pleasant just begin adopt deliberate stalk associate portion road young man seem glad excuse break silence miss swancourt risky thing exclaim immediately follow example jump side oh reply coldly shadow phenomenon endelstow house still paramount stephen walk two three minute wrap rigid reserve dictate tone apparently think girl pout come serenely side offer arm castilian gallantry assist ascend remain three-quarters steep here temptation first time life elfride treat grown-up woman way offer arm manner imply right refuse to-night never receive masculine attention might contain such homely remark elfride give hand elfride take hold arm father callow heart make epoch incident consider array feeling collectively take offered arm single pique determine punish stephen refuse thank mr smith can get good elfride s first fragile attempt browbeat lover fear more issue such undertaking gentle young man might think waywardness immediately determine please reverse statement second thought will take say slowly way hill few yard carriage silent miss swancourt stephen observe perhaps think silent too return may reason scarcely sadness make people silent can none n't know trouble might think less trouble dilemma ask impulsively stephen hesitate might tell say same time perhaps let arm imperatively push toss head just learn good deal dignity lose ask question answer refuse even politely politeness good service case requisition compromise little help direct refusal n't wish know n't wish carriage wait top hill must get elfride flit front papa here elfride exclaim dusky figure old gentleman spring sink side deign accept aid stephen utter vicar artificially alert tone awake most profound sleep suddenly prepare alight papa home oh course home mr swancourt say very hastily endeavour dodge original position air man move fact lose deep meditation forget whereabouts minute vicar snore again evening last seem throw exceptional shade sadness stephen smith repeat injunction vicar come revisit summer apparently tend less raise spirit unearth misgiving leave gray light dawn whilst colour earth sombre sun hide east elfride fidget night little bed none household awake soon enough start also might miss see again bright eye curly hair owner s possession hidden mystery add deep tinge romance extent soon womanly interest take solicitous turn feel responsible safe conduct breakfast daylight mr swancourt more more take guest s ingenuous appearance determine rise early bid friendly farewell vicar s astonishment see elfride walk breakfast-table candle hand whilst william worm perform toilet performance inmate vicarage always habit wait exemplary patience elfride wander desultorily summer house stephen follow thither copse-covered valley visible position mist now lie length hide stream trickle observer clear air stand close lean rustic balustrading bound arbour outward side form crest steep slope elfride constrainedly point feature distant upland rise irregularly opposite artistic eye nature circumstance very faint stephen now attend description spare time thought good-bye say suddenly must never see again suppose miss swancourt spite invitation genuine tribulation play directly delicate chord nature could afford forgive concealment two shyness would allow look face lend bravery own eye tongue oh come again mr smith say prettily delight will certain circumstance connection make undesirable account goodness connection could hurt say serene supremacy see plan treatment inappropriate tune small note know will come n't want ll home london stir people will never want see more know such reason write letter lady engage just mean engage write letter miss somebody see letter-rack pooh elderly woman keep stationer s shop tell keep newspaper get need n't explain business miss elfride relieve hear statement wo n't come again see father insist see again will reveal matter hide interrupt petulantly now could graceless might seem tell importune trembling mouth does meeting lady endelstow vicarage clash interest may take start little say emphatically look pupil eye confidence honesty can give even youth alone explanation come gloom leave could believe utterance enigma might lie shadow blind enigma underhand passion turn house enter conservatory stephen front door mr swancourt stand step slipper worm adjust buckle harness murmur poor head ready stephen s departure name august visit august shall care society such fossilize tory say mr swancourt mr smith respond hesitatingly come again say would must insist elfride come door speaking father s arm reason youth may wish enter house guest longer predominate promise bid adieu get pony-carriage creep slope bear sight never much take anybody life young fellow never can understand ca n't understand anyhow say mr swancourt quite energetically indoors chapter vii more know love stephen smith revisit endelstow vicarage agreeably promise genuine artistic reason come such reason seem require six-and-thirty old seat end exquisite fifteenth-century workmanship rapidly decay aisle church become politic make drawing worm-eaten contour ere batter past recognition turmoil so-called restoration enter house sunset world pleasant again two fair-haired momentary pang disappointment pass elfride casually discover come minute post-haste london reach neighbourhood previous evening surprise would accompany feeling remember several tourist haunt coast season stephen might choose likewise little chat evening mr swancourt begin question visitor closely paternally good part hope prospect profession embrace stephen give vague answer day rain evening twenty-four hour elfride completely rekindle admirer s ardour game chess propose game value help development future elfride soon perceive opponent learner notice very odd way handle piece castle take man antecedently would suppose same performance must player same manner teach differ action ordinary player learn game sight unconsciously touch man stereotyped way impression indescribable oddness stephen s touch culminate speech see taking bishop push take man lift preliminary move strangely handle man mr smith sorry oh n't sorry matter great enough sorrow teach play nobody miss swancourt say learnt book lend friend mr knight noble man world see people play never see playing single game first time opportunity play living opponent work many game book study reason different move full explanation mannerism fact man desire chess grow able see engage game astonish little ponder circumstance time look vacancy hinder play mr swancourt sit eye fix board apparently thinking thing say pending move elfride quae finis aut quod manet stipendium stephen reply instantly effare jussas cum fide poenas luam excellent prompt gratify say mr swancourt feeling bring hand table make three pawn knight dance border shake muse word applicable strange course steer enough delight mr smith seldom desert meet man gentleman scholar enough continue quotation trite may also apply word say stephen quietly last man world think come murmur elfride poutingly insinuate tell come construe construe stephen look steadfastly face say slowly voice full far-off meaning seem quaintly premature young quae finis will end aut quod stipendium fine manet await effare speak luam will pay cum fide faith jussas poenas penalty require vicar listen critical compression lip school-boy recitation reason imperfect hearing miss marked realism stephen s tone english word now say hesitatingly bye mr smith know ll excuse curiosity translation unexceptionably correct close way pronounce latin seem most peculiar pronunciation dead language much importance accent quantity grotesque sound ear think first acquire way breathe vowel northern college can quantity ask instructor classic could possibly oxford cambridge man oxford man fellow st cyprian s really oh s doubt odd thing hear say mr swancourt start astonishment pupil such man good clever man england cry stephen enthusiastically pupil such man pronounce latin way pronounce beat hear long instruct four year four year strange explain stephen hasten say way letter send exercise construe twice week twice week send correct marginal note instruction learn latin greek such responsible scanning never hear scan line novel case singular instance patience cry vicar part mine henry knight thousand remember speaking very subject pronunciation say much regret see time come man will pronounce even common word own tongue seem right own ear think none bad speaking age pass make room writing age elfride father wait attentively hear stephen would most interesting part story namely circumstance could necessitate such unusual method education further explanation volunteer see young man s manner concentrate chess-board anxious drop subject game proceed elfride play rote stephen thought cruellest thing checkmate much labour consider dishonest enough compassion let checkmate second game follow absolutely indifferent result playing average woman know allow give checkmate again final game adopt muzio gambit opening terminate elfride s victory twelfth move stephen look suspiciously heart throb even more excitedly hers quicken seriously set work last occasion mr swancourt leave room trifle now exclaim face flushing play good first two game elfride s guilt show face stephen become picture vexation sadness relishable moment cause instant regret mistake make mr smith forgive say sweetly see now first seem contempt skill indeed mean sense could conscience win victory first second game fight such disadvantage manfully draw long breath murmured bitterly clever can can miss swancourt burst wildly heart swell throat must tell love month absence worship leap seat impulsive lad slide side suspect arm waist two set curl intermingle entirely new full-blown love elfride tremble much novelty emotion emotion suddenly withdraw stand upright vex submit unresistingly even momentary pressure resolve consider demonstration premature must begin such thing say coquettish hauteur very transparent nature must again papa come let kiss little say usual delicacy read factitiousness manner cheek forehead certainly care somebody else think sure can tell say simply simplicity lie merely broad outline manner speech semitone voice half-hidden expression eye tell initiate very fragile ice reserve time footstep hear mr swancourt enter room private colloquy end day partial revelation mr swancourt propose drive cliff targan bay distance three four mile hour time departure crash hear yard presently worm come say partly world general partly slightly auditor ay ay sure frying fish will end william worm again morning same fizz fizz fizz head bad again worm say mr swancourt noise hear yard ay sir weak wambling man fry poor head long night morning usual dazed wi fall piece leg-wood shaft pony-shay splinter ay say feel t own shay ve parish pay lot here perhaps independent here dear shaft carriage broken cried elfride disappoint stephen doubly vicar show more warmth temper accident seem demand much stephen s uneasiness surprise suppose much latent sternness could co-exist mr swancourt s frankness good-nature shall disappointed say vicar length too long distance walk elfride can trot pony shall old nag smith elfride exclaim triumphantly never see horseback oh must look stephen read thought immediately n't ride mr smith sorry say n't fancy man able ride say pertly vicar come rescue s common enough lesson learn now recommend plan let elfride ride horseback mr smith walk arrangement welcome secret delight stephen seem combine advantage long slow ramble elfride contingent possibility enjoyment spoil become weary pony saddle bring now mr smith say lady imperatively come downstairs appear riding-habit always change dress new edition delightful volume task perform to-day earring very favourite darling bad such short hook liable drop toss head much ride ca n't give mind would knight service keep eye fix remember minute day tell directly drop such hairbreadth escape n't unity continue parlour-maid stand door miss say unity round-eyed commiseration t lane find pursue elfride reflectively t gate eighteen acre unity chime t carpet own room rejoin elfride merrily t dangle embroidery petticoat miss t miss n't oh way miss n't find stephen take elfride s slight foot hand two three say unfortunately stagger lift horse edge elfride ultimately deposit ground more forcibly pleasant smith look contrition never mind say vicar encouragingly try again t little accomplishment require practice look easy stand closer horse s head mr smith indeed sha n't let try again say microscopic look indignation worm come here help mount worm step forward saddle trice move distance silence hot air valley occasionally brush face cool breeze wind way ravine lead sea suppose say stephen man can sit saddle help person seem useless incumbrance miss swancourt ll learn sake will indeed unusual say didactic tone justifiable horsewoman s address benighted walker is knowledge certain thing combine ignorance certain thing stephen lift eye earnestly hers know say simply many thing learn wide world n't trouble particular bit knowledge think would useless n't think now will learn ride connect would much less look sideways critical meditation tenderly render seem belle dame sans merci begin suddenly reply question fancy say mr smith sit pacing steed else see day long sidelong would bend sing fairy s song find root relish sweet honey wild manna dew s say young man stilly rise colour sure language strange say love thee true rejoin quickly see can gallop now pansy elfride start stephen beheld light figure contracting dimension bird sink distance hair flow walk same direction considerable time could see sign return dull flower sun sit stone fifteen minute sound horse rider hear elfride pansy appear hill trot such delightful scamper say face flushed eye sparkle turn horse s head stephen arise again say mr smith long absence remember question could exactly answer last night more anybody else say can exactly answer now ca n't n't know more else indeed exclaim voice intense appreciation same time glide look face eyes eye murmur playfully blushingly obey look lip lip continue stephen daringly certainly anybody might look would death may kiss hand express look kiss hand glove riding-glove great treat circumstance ll take glove n't pretty white hand n't want kiss shall now may never kiss again severe elfride know think more can tell queen would die elfride rapid red again fill cheek look meditatively proud moment elfride rule heart absolute despotism first time life stephen stealthily pounce hand wo n't wo n't say intractably n't take surprise ensue mild form tussle absolute possession much-coveted hand boisterousness boy girl more prominent dignity man woman pansy become restless elfride recover position remember make behave nice way exclaim tone pleasure anger partaking ought allow such romp too old now sort thing hope n't think too too much creeping-round sort man say penitent tone conscious too lose little dignity proceeding too familiar ca n't consider shortness time know mr smith take too much think country girl n't matter behave assure miss swancourt idea freak mind want imprint sweet serious kiss hand s now s creep again must n't look eye say shake head trot few pace advance thus lead way lane field direction cliff boundary field sea express wish dismount horse tie post follow irregular path ultimately terminate flat ledge passing face huge blue-black rock height midway sea topmost verge lie everlasting stretch ocean detach rock white screaming gull seem intend settle always pass right leave rank toothed zigzag line storm-torn height form series culminate foot youth maiden tempting alcove seat form naturally beetling mass wide enough admit two three person elfride sit stephen sit afraid hardly proper here say inquiringly know long enough kind thing oh reply judicially quite long enough know length time manner minute beat make enough enough acquaintanceship see wish papa suspect know very new thing think darling elfie wish could marry wrong say know know more wish might same love deeply deeply say fluster point-blank denial stephen turn face decisively preserve ominous silence object interest earth apparently three four-score sea-bird circle air afar n't mean stop quite falter alarm see still remain silent add more anxiously say again perhaps will quite quite obstinate n't oh elfride exclaim kiss elfride s first kiss awkward unused full strive relenting none apparent struggle get trap result get further final attitude receptivity easy close shoulder shoulder hand hand face face spite coyness lip right place supreme moment graceful apparently accidental fall position many notice precipitate end make sweetheart sweeter here experience absent woman must many kiss kiss fact art tender lip amatory salute follow principle lay treatise legerdemain perform trick call force card card shift nimbly withdraw edge offer moment unsuspecting person s hand reach pack force modestly coaxingly person trifle imago really choose fact thrust hand such facility now stephen conscious first momentary regret kiss spoil confused receipt pleasant perception awkwardness charm care love say very much must n't ask ll wait wife day say naively reason elfride know suppose connected make impossible agree wife father countenance such idea shall make cease love blemish can find personal nature pure generous know can cold shall else affect shall nature part quality eye elfie say breath relief is circumstance care can hardly judge dear know judge will stop get home believe can feel bright love new fresh dew lover s world great deal stephen fancy see difference man woman generally perhaps content build happiness accidental basis may lie hand make world suit happiness elfride sometimes say thing make seem suddenly become five year old remark could n't think old try might lover kiss never know unused ride n't kiss nicely tell friend knight excellent fault woman now come must mount again shall home dinner-time return pansy stand tether entrust weight young man s unstable palm continue gaily prefer surer upping-stock villager call form gate now again proceed homeward same walking pace blitheness win stephen thoughtfulness forgot tone moment love say long musing look fly bird n't know reply idly oh insist elfride perhaps eyes now n't vex light answer eye oh mention indifferently good come stephen wo n't love might mouth mouth think passable mouth enough s very comforting pretty pout sweet lip actually more everybody n't make thing head s dear stephen now love perhaps t neck hair sure idle blood wander cheek again sure hand arm eclipse hand arm foot play dress little mouse tongue dear delicate tone altogether sure s pretty say n't care love make mere flat picture way sure such cold reasoning feel know stephen stealthy laugh frisky look face say ll certainly love young lady never say say never will love young lady n't say suppose must love young lady twas much more fluctuating definite tell ought think love truly n't understand s get ll ask more never more say deep reality heart love sweet tantalizer s use come sole simple thing time never see n't love see love enough will make know think love nice-looking course n't mean docile gentle quite correct quality man love say stephen dissatisfied tone self-criticism never mind must ask father allow engage directly get indoors will long time stephen n't mention to-morrow object n't think will shall day longer happiness ignorance think deeply think dear friend knight would enjoy scene wish could come here seem very much engross answer jealous little toss must interesting man take much attention interesting say stephen face glowing fervour noble ought say oh forget say satirically noble man england tell last night fine fellow laugh will miss elfie know hero write write never hear name personality several absorb huge namely impalpable entity call present social literary review is reviewer elfie can tell fine thing staff present fine novelist considerably s hit poor court kellyon castle elfride whisper n't mean mean really literary man eminence altogether reviewer write thing high class review review book occasionally ordinary production social ethical essay present contain literary review admit must talented write present send irregularly want papa subscriber s conservative now point mr knight suppose very good man excellent man shall try intimate friend day n't now much reply stephen such supposition extravagant see way come originally same place teach thing intimate sha n't glad get rich know hob nob stephen s eye sparkle pout begin shape elfride s soft lip think always good indeed elfride feeling different quite deserve even more affection give nice now make jealous possible exclaim perversely know will never speak third person warmly n't understand elfride say anxious movement shall know day brilliant n't exactly brilliant thoughtful thoughtful express would charm talk s most desirable friend n't could say n't care good n't want know come think night day much more anybody else think shut mind dear elfride love dearly n't tell warmly middle love stephen suppose man knight drown could save stupid old proposition would save say press pendent hand wo n't can say n't know disagreeable quite horrid idea handle a-ha know would save let drown drown drown n't care love endeavour give playful tone word latter speech force gaiety point discussion trot turn corner avoid footpath road path reunite point little again make appearance continually manage look direction leave cool shade displeasure stephen soon beat game indifference enter range vision are offend elfie n't talk save let mr clever drown hate now would really elfride press such hard question ridiculous wo n't alone more unkind wind laugh own absurdity persist come elfie let s make friend say would save let drown would save too let drown come n't love teasingly let drown ejaculate despairingly now say woman s flush triumph lit eye earring miss m alive say unity enter hall face expressive wretched misgiving elfride s hand fly arrow ear exclaim stephen look eye full reproach quite forgot indeed remember answer conscience-stricken face wheel turn shrubbery stephen follow tell watch stephen religiously capriciously soon hear forgetting forgivable will find want respect engage ask papa consider moment add more seriously know now drop stephen cliff remember faint sensation change too absent think s now must look ll stride valley broiling sun deathlike silence early afternoon ascend giddy-paced haste windy range rock sit feel peer stone cranny elfride s stray jewel nowhere see stephen slowly retrace step pause cross-road reflect leave plateau strike downwards field direction endelstow house walk path river slight hesitation bearing apparently quite familiar inch ground shadow begin lengthen sunlight mellow pass two wicket-gate draw outskirt endelstow park river now run park fence previous enter grove little here stand cottage fence stream slightly elevated spot ground river take turn characteristic feature snug habitation chimney gable end squareness form disguise huge cloak ivy grow luxuriantly extend base increase apparent bulk chimney dimension tower little distance house rise park boundary see sycamore grove make slow inclination just-awakening air stephen cross little wood bridge front cottage door open knock signal kind exclamation welcome burst person person door thrust ajar follow scrape chair stone floor push occupier rise table door close again could now hear save lively chatter rattle plate chapter viii allen-a-dale baron lord mist creep pool swamp pilgrimage night stephen come front door vicarage elfride stand step illuminate lemon-hued expanse western sky never time look earring say anxiously oh find never mind much vex prettiest stephen uneasy fear know inch country think suppose fall cliff now incline scold frighten must speak father now say abruptly much say elfride will say endanger nice time same shadowy secret allude frequently will make unhappy possibly breathe heavily look prompter put to-morrow say involuntarily sigh too must come to-night father elfride somewhere kitchen garden think reply favourite evening retreat will leave now say s say think wait anxiously end re-enter house wait drawing-room watch light sink shadow shadow sink darkness impatience know occur garden could longer control pass shrubbery unlatched garden door skim keen eye whole twilighted space four wall enclose shelter mount little ladder use gather fruit look wall field field extend limit glebe enclose side privet-hedge hedge mr swancourt walk talk aloud sound first voice shout occasional reply interlocutor seem side hedge voice soft quality stephen s second speaker must long-neglected garden old manor-house hard small estate attach lately purchase person name troyton elfride never see father might strike acquaintanceship member family privet-hedge stranger neighbourhood might wander thither necessity disturb seem stephen make desire communication father again indoors wonder stephen could want upstairs own little room here sit open window lean elbow table cheek hand fall meditation hot still august night disturbance silence rise dignity noise could hear mile merest sound long distance remain thinking stephen wish deprive company purpose appear delicate sensitive reflect man enough private mystery considerably elevate eye thus look thing inward vision lose consciousness flight time strange conjunction circumstance particularly trivial everyday kind frequent ordinary life grow use unaccountableness forget question very long odds such juxtaposition disproof matter chance occur elfride moment case point vividly imagine twentieth time kiss morning put lip position such would demand hear identical operation perform lawn immediately window kiss quiet stealthy kind decisive loud smart face flush look purpose dark rim upland draw keen sad line pale glow sky unbroken young cedar lawn outgrow fellow tree shoot pointed head horizon pierce firmamental lustre sting just possible person stand grassy portion lawn elfride might see dusky form shrub merely dot glade now grow bushy large hide least enclosure contain kissing pair might rate nobody sight enigma connect lover hint absence elfride would never think admit mind suspicion might concern foregoing enactment reservation present insist add mystery perhaps would never seriously love calculate nourish doubt kind slow flush jealousy ask might culprit elfride glide downstairs tiptoe precise spot part stephen enable speak privately father thence wander nook place sound seem proceed huge laurestines tuft pampas grass variegated holly weep wych-elm nobody return indoors call unity aunt s spend evening say mr swancourt thrust head study door let light candle stream elfride s face less revealing seem create blush uneasy perplexity burn cheek n't know indoors papa say surprise surely light shine window lawn look see shutter still open oh say indifferently want unity think lay supper did see n't want elfride scarcely know now definite reason require reason mind moment stray subject unimportant seem red ember match lie fender explain see ray window candle just light ll come directly say vicar think somewhere mr smith even inexperienced elfride could help think father must wonderfully blind fail perceive nascent consequence stephen unceremoniously leave wonderfully careless see think wonderfully good seem most probable supposition see think approve reflection cut short appearance stephen just porch silver head shoulder touch moonlight begin creep tree has trouble kiss lawn ask abruptly passionately kiss lawn say imperiously now n't comprehend meaning now exactly certainly kiss nobody lawn really want know elfride know such performance make ask n't press tell importance stephen speak papa engagement say regretfully could find directly think much say objection refusal bitter word possibly end happiness resolve put to-morrow give more day delight delight tremulous kind would improper silent too long think say delicate voice imply face grow warm want know love stephen adopt own thought delay will explain want tell secret first tell now two three hour bedtime let walk hill church elfride passively assent lawn side wicket ascend open expanse moonlight stream lonely edifice summit hill door lock turn porch walk hand hand find resting-place churchyard stephen choose flat tomb show new white sit gently draw hand say here mere fancy never mind sit elfie will love spite may say stephen make repeat continually sadly know will indeed say draw closer may say bad can will cling just same way shall way die did think parent might society originally move particularly observe two little point manner quaint more suppose move ordinary society professional people supposing none family profession n't mind concern think school mean kind school dr somebody s academy say simply dame school originally national school love just much stephen dear stephen murmur tenderly indeed tell thing impressively matter hold closer proceed think father living say practise profession call suppose mason freemason cottager journeyman mason elfride say first whisper strange idea never mind matter n't angry tell mother alive is nice lady very good mother world people well-to-do yeoman century dairymaid stephen come whispered exclamation continue attend dairy long father marry pursue stephen further hesitation remember very very young use milking look skimming sleep churning make believe help happy time enough never happy n't see happiness could drudgery dairy-work living hand red chap shoe clog stephen own seem odd regard light rough youth menial thing kind stephen withdraw inch two side love just same continue get close shoulder again n't care past see worthier push world such way worthiness knight s push always always properly now elfride see reason teaching letter know year oxford get enough reading entertain idea help classic leave home send village very seldom meet keep system tuition correspondence great regularity will tell story now more say now give place person date voice become timidly slow point n't take trouble say more dear honest fellow say much dreadful become normal thing millionaires commence london tool half-a-crown pocket sort origin get respected continue cheerfully acquire odour norman ancestry make fortune n't mind possible maker quite enough trouble think wrong let love tell story fear elfie dread lose cowardly account plain seem explanation peculiarity chess-playing pronunciation papa notice latin odd mixture book-knowledge ignorance ordinary social accomplishment account moment see lord luxellian s see see shadow put cloak lady side door two room window come moment later mother mother withdraw look silently interest elfride say stephen tell remainder to-morrow keep must tell now remainder revelation refer parent think live know sight rate know say suspended amazement father john smith lord luxellian s master-mason live park wall river stephen can build assist building house live year put stone gate pier lodge entrance lord luxellian s park grandfather plant tree belt lawn grandmother work field hold tree upright whilst fill earth tell child sexton too dug many grave unaccountable vanish first morning arrival again afternoon run see father mother understand now wonder seem know way village wonder remember live here nine year old live uncle blacksmith exonbury order able attend national school day scholar none remote coast meet friend knight fifteen fairly educate school-master more particularly knight put pupil architect s office town skilful use pencil full premium pay effort mother father wish lord luxellian father think great deal stay six month obtain situation improver call london office s think london visitor town man bear here know village many year strange very strange seem murmur mother curtsey father last sunday say stephen pained smile thought incongruity papa say glad see regular church jane remember never speak here eighteen month parish large contrast say stephen miserable laugh father s belief blue blood still prevalent mind first night come insist prove descent most ancient west-county family account second christian name truth give grandfather assistant gardener fitzmaurice-smith family thirty year see face darling heart contradict tell would cut friendly knowledge sigh deeply see now inequality may make trouble murmur continue low sad whisper would n't mind live papa might consent engagement connection villager hundred mile remoteness soften family contrast will stephen stephen can say tentatively heaviness give let london think more can give hopelessness affair make care more see strike first stephen trouble papa object architect london architect london inquire nobody shall live shall need alarmed elfie say stephen hope kindle hers knight think cottager s son say worthy friendship lord s worthy friendship worthy elfride never love anybody say give answer even form strong friendship such knight wish n't diminish now elfride know good say wooingly really never sweetheart none recognize such nobody love man very much say long oh long time long dearest twelvemonth s very long disappointedly say long very long want marry believe n't see good enough even love may ask farmer farmer good enough much good family stephen murmur now continue elfride here here mean mean here here tomb dead sit grave elfie say young man stand look tomb odd sad revelation seem quite depress moment stephen n't wish sit here would never encourage never look word sign say solemnly die consumption bury day first come let n't stand even never love worries make unreasonable pout follow stephen distance few step perhaps ought tell sit let chapter ix father fume oppress spite foresight impend complication elfride stephen return hill hand hand door pause wistfully child late school woman accept destiny more readily man elfride now resign overwhelming idea lover s sorry antecedent stephen forget trifling grievance elfride know early admiration own young man s name inquire felix jethway widow s son remember family hate now say kill stephen muse enter porch stephen love tremulously whisper press finger trifling shadow pass admit again mutual more tangible trouble study appear room light enter demeanour intend conceal inconcealable fact reciprocal love dominant chord elfride perceive man sit talk father would retire mr swancourt see come say martin cannister come copy register poor mrs jethway martin cannister sexton favourite elfride use absorb attention tell strange experience dig long year body person know recognize little sign reality never recognize shrewd small eye great wealth double chin compensate measure considerable poverty nose appearance slip paper cannister s hand few shilling lie table front denote business transact tenor conversation show summary village news now engage attention parishioner parson mr cannister stand touch forehead eye finger respectful salutation elfride give much salute stephen common villager never moment recognize sit again resume discourse get sir drive pile say mr swancourt pile t say nat drive pile manner might say here mr cannister hold walking-stick scrupulously vertical left hand strike blow great force knob stick right john steady pile might say here give stick slight shake look firmly various eye see proceed listener grasp subject stage nat strike half-dozen blow more pile stop second two john think striking put hand top pile gie pull see firm ground mr cannister spread hand top stick completely cover palm speak nat n't man stop strike john put hand pile beetle oh dreadful say elfride beetle already come see sir nat just catch sight hand could n't stop blow time come beetle poor john smith s hand squash pummy dear dear poor fellow say vicar intonation groan wound pianoforte performance battle prague john smith master-mason cry stephen hurriedly ay better-hearted man god a'mighty never make is much hurt hear say mr swancourt notice stephen son london very promising young fellow oh must hurt repeat stephen beetle could n't hurt very little sir good-night t'ye sir miss m sure mr cannister make unnoticeable motion withdrawal time farewell remark come lip just door room tramp hall stay more minute endeavour close door properly lose hearing stephen meanwhile turn say vicar please excuse evening must leave john smith father vicar comprehend first say inquire john smith father say stephen deliberately surplus tinge redness rise mr swancourt s neck come face line feature become more firmly define lip seem get thin evident series little circumstance hitherto unheeded now fit form lucid picture mr swancourt s mind such manner render useless further explanation stephen s part indeed vicar say voice dry inflection word depend entirely tone meaning mr swancourt s enunciation equivalent expression now say stephen agitated bearing movement scarcely know ought run stay longer return sir will kindly grant few minute private conversation certainly antecedently seem possible can nature private business mr swancourt put straw hat cross drawing-room moonlight shine step french window verandah require further effort perceive indeed reasoning might foretell natural colour mind pleasure take genealogy good dinner patrician reminiscence mr swancourt s prejudice too strong generosity stephen s moment friend equal number even now cease stephen move forward would follow vicar would absolute perplexity whither turn awkwardly door elfride follow lingeringly recede two yard doorstep unity ann housemaid come home visit village hear john smith accident bad report say elfride intuitively oh doctor say bad bruise think cried elfride gladly say nat believe check beetle come must know check very considerably too full blow would knock hand abroad reality make black-and-blue thankful say stephen perplexed unity look mouth eye will unity say elfride magisterially two maid pass elfride forgive say stephen faint smile man fair love take finger lightly own head throw sideways greuze attitude look tender reproach doubt press hand stephen return pressure threefold hastily father s cottage wall endelstow park elfride say inquire father come immediately stephen retire feminine quickness grasp straw would enable plead cause tell falter discovery spite just come tell coming tell n't already tell object much more underhand concealment fact look very much make fool too corresponding way n't approve most unseemly way know improper such conduct woman ca n't too careful see alone i-don't-know-whom see papa never say word fault course fault deuce could think villager s son swancourts connection luxellians come century now believe get shall invite here wonder elfride begin cry very unpropitious aspect affair papa papa forgive care much papa much ask will allow engagement gentleman good hurry dear papa n't want least marry now rich will let engage love love mr swancourt s feeling little touch appeal annoy such case certainly reply pronounce inhibition lengthily sonorously sound n-o-o-o-t n't say foh fine story enough delude disgrace here son village peasant now make son-in-law heaven mad elfride see letter come first visit papa know sort love-letter here let alone entirely guess must guess think n't stop love-making come love-winning know would come papa vicar parry common-sense thrust know press know guess childish attachment might arise own take much trouble prevent particularly countenance elfride can expect now impossible father england would hear such thing same man papa same particular can less fit appear young man well-to-do friend little property man inquire hewby s introduction tell young man course consider most dishonourable thing come man s house treacherous i-don't-know-what afraid tell love too run risk speaking friend first visit n't see come here business affair parent know tell would never ask here would perhaps never see again want see can blame try mean stay girl love fair love hear say papa would just would man man discover discover would also mend mistake get shot again soon law hospitality will allow mr swancourt remember christian would world seem turn door add think will tact see can stay long good taste will s gentleman see graceful manner elfride perhaps stephen s manner feat euryalus owe attractiveness eye attractiveness person own excellence ay anybody can call graceful live little time city keep eye open might pick gentlemanliness gallery theatre watch stage drawing-room manner remind bad story hear life story oh thank would n't tell such improper matter world father mother live north east england gallantly persist elfride sob begin interrupt articulation anywhere here would regard station would profession make fix father s humble position never live now john smith save lot money good say could n't put son such expensive profession clever honourable stephen good family let beast lord beast crib shall stand king s mess insult papa burst own stephen may may true elfride return father again uncomfortably agitate spite confuse future probability present fact young man may must look improbable degree success profession may make case son working-man parish may may able buy youth advance life income own deserve name father s degree regard station want engage family live precisely same spot england county world would always know wife jack smith mason s son circumstance wife london professional man drawback compensating fact talk always say more may argue night prove will ll stick word elfride look silently hopelessly window large heavy eye wet cheek call great temerity long call audacity hewby resume father never hear such thing give such hobbledehoy native place such introduction naturally deceive n't blame search mr hewby s original letter here s say dear sir agreeably request th instant arrange survey make drawing et cetera assistant mr stephen smith assistant see call naturally understand mean sort partner n't say clerk never call clerk profession write stephen mr smith tell mr hewby simply use accepted word let speak please elfride assistant mr stephen smith will leave london early train to-morrow morning many thanks proposal accommodate may put confidence may rely discernment matter church architecture repeat hewby ought ashamed make much poor lad sort professional man london elfride argue n't know clerk father mother assistant come office shop year hardly even know live can profit can bring firm s london man care help faculty uniformly pleasant uniform pleasantness defect faculty show man n't sense enough know despise show act faith sight claim succession directed s more s tell suppose incline suspect n't care sauce kind always doubt man s gentleman palate acquire taste unedified palate irrepressible cloven foot upstart idea bring bottle martinez eleven leave now man n't know eighteenpenny latin line give quotation very cut-and-dried very n't look classical author last eighteen year n't remember elfride room ll get bit tomfoolery time papa moan misery attach miserable love bad misery think passion cause may cease elfride say father rough friendliness excellent scheme hand can tell now scheme benefit thrust little time thrust n't dream value afternoon revelation come most unwise refuse entertain n't word return wearily lose much already scheme wretched mine again mining scheme railways railway mysterious offer see advertise gentleman brain may make much week risk trouble soil finger intend say settle will just say much soon may fish fry think stephen smith remember wish angry friendly young man sake ll regard friend certain sense enough few day will quite way thinking now bedroom unity shall bring supper wish here come chapter x shelter age tree stephen retrace step cottage visit two three hour previously draw rich foliage grow outskirt endelstow park spotty light shade shine moon maintain race head endless gambol cross plank bridge enter garden-gate see illuminated figure come enclose plot house side father hand sling take general moonlight view garden particularly plot young young turnip previous close cottage night salute son customary force hallo stephen ha bed ten minute come see s matter wi suppose lad doctor come hand pronounce injured slightly might possibly consider more serious case mr smith more important man stephen s anxious inquiry draw father word regret inconvenience world two day concern pain accident enter house john smith brown autumn skin white winter clothes satisfactory specimen village artificer stone common most rural mechanic too much individuality typical working-man resultant beach-pebble attrition kind experience large town metamorphose unit self fraction unit class speciality labour distinguish handicraftsmen town mason strictly speaking handle brick brick order day slate tile roof cover wet weather set nobody could indeed two occasion depth winter frost peremptorily forbid use trowel make foundation settle stone fly mortar crumble take fell saw tree practise gardening own plot many year emergency might make living calling probably countryman such accomplished artificer particular direction town brother trade truth clumsy pin-maker make whole pin despise adam smith account respect macaulay much more artist appear now indoors light candle stalwart healthiness sight see beard close knot chiselled hercules shirt sleeve partly roll waistcoat unbuttoned difference hue snowy linen ruddy arm face contrast white egg yolk mrs smith hear enter advance pantry mrs smith matron countenance address mind eye exclusively retain personal freshness even now prosy afternoon-time life feature primarily indicative sound common sense whole appear carry sort argumentative commentary world general detail accident rehearse stephen s father dramatic manner also common martin cannister individual neighbourhood rural world generally mrs smith throw sentiment act coryphaeus tragedy make description complete story last come end long will stephen direct conversation channel mother know now say quietly reply father now mind s peace blame never shall forgive tell continue young man mrs smith point abstract mind former subject n't see grieve stephen say people accidentally get friend n't first stroke tell history family ve wrong certainly say father speak sooner s more visit mine think good deal more more think mrs smith reply look contemplatively stephen blush father look state utter incomprehension s pretty piece enough mrs smith continue very lady-like clever too s very fit mercy pon want woman john make naturally short mouth long wrinkle forehead s way wind d'blow say mother exclaim stephen absurdly speak criticize s fit room doubt matter marry would great blessing life socially practically respect such good fortune m afraid s too family n't want such country lad n't want d see dead corpse d want good family want could never put distaste welcome such people mean whilst could get indifference such people hers crazy twist thinking will enter head say mother come s bit too high too low see careful keep m sure never stop more minute talk journeyman people never invite anybody party christmas business talk several toppermost carriage people come lord s say ma'am sir em take quiet lamb curtsey vicar mother wish n't call christian name would get very little curtsey say mrs smith bridle sparkle vexation stephen bad enemy else could man get rid bang father side seam greatness happen young fellow college n't know what-all tongue flop mouth mop-rag dairy n't john s size o't reply husband woman now-a-days resume mrs smith marry must expect father-in-law rank low father man woman stand still man meet more dand father just level wi s think show sense know ee stephen know good lord really must say again ought such hurry wait few year might high bankrupt pa'son s girl fact mother say stephen impatiently n't know shall never higher n't want live hundred say s n't such remark imply scheming woman man worth scheme untrue ludicrously untrue case n't father m afraid n't understand matter enough gie opinion say father tone fox cold could smell could n't very backward anyhow consider short time know say mother think five year hence ll plenty young enough think such thing really can very afford wait will too take word live out-step place sure ought very thankful take notice d most likely die old maid n't turn nonsense say stephen aloud nice little thing mrs smith more complacent tone now stephen talk s word say ll own see sometimes deck horse fair admire for't perfect little lady people ca n't help thought d learn make figure letter school twould good pocket say never bad time such now now now mother say stephen smile deprecation will say mother asperity n't read paper know man move stage marriage man class parson marry squire daughter squire marry lord daughter lord marry dukes daughter duke marry queen daughter stage gentleman mate stage higher low stage gentlewoman leave single marry class say just now dear mother retorted stephen unable resist temptation show mother inconsistency pause say mrs smith prepare lip new campaign stephen regret begin volcano might consequence oblige say n't class just s s own flesh blood ll warrant ll pick hole mother say can stephen just father take anybody s part mine whilst speak talk try slave good wait catch way class t people would call marry class n't quarrelsome stephen stephen preserve discreet silence imitate father several minute hear ticking green-faced case-clock wall m sure add mrs smith more philosophic tone terminative speech d much trouble get husband time day must make god-almighty man get hae d tread clay brick d lower dignity marry s bread nine loaf discussion now drop get late stephen bid parent farewell evening mother none less warmly sparring mrs smith stephen always contend never enmity possibly say stephen may leave here altogether to-morrow n't know n't call again return london n't alarm will n't come fortnight say mother n't month s holiday altogether turn may stay longer may good say here sake time morning carrier pass endelstow lane seven o'clock leave thought vicar permit become engage hope engagement way think beloved elfride might stay longer forbidden think such thing resolve latter even young hopefulness seem more probable alternative stephen walk vicarage meadow come surround soft musical purl water little weir modest light moon freshen smell dew out-spread time mere see meditation meditation peace stephen hardly philosopher enough avail nature s offer constitution make very simple particular rare spring-time civilization seem grow abundant nation get old individuality fade education spread brain extraordinary receptive power great creativeness quickly acquire kind knowledge see plastic adaptability more common woman man change colour chameleon society find assume high more artificial tone many original idea scarcely idea proper training could add respectable co-ordinate see to-night see weariness flesh dispassionate observer pretension elfride premature absurd marriage accidental proximity simple honest parent could say make clock strike eleven enter house elfride wait scarcely movement depart speak catch sight pass study father see mean obtain private interview desire nervous headache grow excitable girl absence stephen now could again room lie sit again darkness close door listen beat heart sound downstairs servant bed ultimately hear two man come study cross dining-room supper linger more hour door leave open find meal such pass father lover remark save commonplace cucumber melon wholesomeness culture utter stiff formal way seem prefigure failure shortly stephen come upstairs bedroom immediately follow father also retire night incline get light partly undress sit bed remain pained thought time possibly hour rise close door previously fully unrobing see streak light shine landing father s door shut could hear snore regularly light come stephen s room slight sound also come thence emphatically denote perfect silence could hear closing lid clicking lock fasten hat-box buckling strap click key secure portmanteau trebled forebode open door softly sensation pervade distraction stephen handsome youth darling might never see again secret sadness perhaps never more rate could longer wait morning hear result interview intend fling dressing-gown tap lightly door whispered stephen come instantly open door step tell hope reply disturbed whisper tear approach outlet none fall think such preposterous thing s say to-morrow call bid good-bye n't say stephen n't say word can stay oh n't n't come let talk let come drawing-room few minute will hear here precede staircase taper light hand look unnaturally tall thin long dove-coloured dressing-gown wear stop think propriety midnight interview such circumstance think tragedy life begin first time feel existence might grave side shade envelop render invisible delicate gradation custom punctilio elfride softly open drawing-room door place candle table enclose arm dry eye handkerchief kiss lid stephen happy love more sunshine now will make fortune come will papa will never hear never never n't know bias favour thing prejudice argument powerless feeling wo n't think say stephen appear time hence man established name will accept know will wicked man wicked say time hence time bustle excitement will comparatively short time perhaps oh will real length treble summer will year autumn year winter year stephen may forget forget real sting wait fond-hearted woman remark awoke stephen converse fear too may persuade give time make fainter memory remember love must nourish secret will long visit support circumstances will always tend obliterate stephen say fill own misgiving unheeding last word beautiful woman live course know may win tear come visibly draw mental picture faithlessness wo n't fault continue look candle doleful eye will think family n't want get include will vacancy heart will let could would elfie full forebodings oh will reply will look care first will look interested will think know city life assembly coterie manner title poor little elfie fuss s make n't know little house few cliff space sea ll more interested ll make purpose cruel silly clever hate hate too impulsive word power impress rate recognition uncertainty accomplish bad general feeling course remain sadness arise special feature own case remote desire issue may mere fact enter groove lead cheer extent sense accomplishment mr swancourt consent engagement less length ten year stephen would comparatively cheerful wait would feel somewhere road cupid s garden possibility short probation prospect beginning zero hope reach mr swancourt would revoke formidable word wait marriage could even set despair wish could marry now murmur stephen impossible fancy say also regard idle dream tis thing sweethearts good secretly would would elfie secretly would secretly would indeed say reflectively want render absolutely impossible future circumstance upset future intention happy begin happy now exactly murmur voice manner counterpart hers marry part secretly live live now merely put anybody s power force dearest stephen possible conceive force circumstance strong enough make woman world marry will conceivable pressure torture starvation can make woman marry lover anybody else s wife now point idea immediate secret marriage hold untenable hypothesis wherewith simply beguile miserable moment pause follow stephen s last remark fascinating perception alluring conviction flash brain perception immediate marriage could contrive conviction such act spite daring fathomless result deceptiveness would prefer life must lead condition youth speak first voice tremble magnitude conception cherish strong feel elfride separate course fear ultimate separation elfride think think certain young girl s love stephen receive fanning father s opposition make blaze dozen time intensity would exhibit leave alone never condition more favourable develop girl s first passing fancy handsome boyish face fancy root inexperience nourish seclusion wild unreflecting passion fervid enough element such development chief being hopelessness necessary ingredient always perfect mixture feeling unite name love distraction would tell papa soon would inquire timidly nobody else need know would convince heart can play love encourage ready grow love discourage ready die moment s notice stephen think marriage parent s consent justifiable young people favour point favour suddenly withdraw beginning act opposition papa s wish think elfie pleasant six hour praise never object being alone believe must now cry find irremediably belong would own help stephen stephen burst again remembrance packing come afresh mind can bear too dreadful expect miserably kill stephen flush hot impulse will doubt thought shall misery say will wife husband part long hide face shoulder make sure whisper propose immediately continue stephen seem seem now try catch girl world indeed worldly station s use beens may now whisper long earnestly stephen hesitatingly propose plan elfride modify quick breathing hectic flush unnaturally bright eye two o'clock arrangement finally conclude tell leave give light own room part agreement meet again morning door time close hear softly gliding chamber chapter xi journeys end lover meet stephen lie watch great bear elfride regard monotonous parallelogram window blind slept night early morning say four hour steal interview just early servant hear move stephen smith downstairs portmanteau hand night intend see mr swancourt again sharp rebuff previous evening render such interview particularly distasteful perhaps less honest reason decide put moral timidity obliquity may lain such decision perception strong enough detain write note room state simply feel happy house mr swancourt s sudden veto favour few hour hope time would come soon original feeling pleasure mr swancourt s guest might recover expect find downstairs room wear gray cheerless aspect early morning give sun find dine room breakfast lay somebody just partake stephen give maid-servant note adieu state mr swancourt rise early morning make early breakfast know stephen take cup coffee leave house love turn lane early shaded place still smell night time sunny spot hardly feel sun horizontal ray make shallow dip ground show well-marked hollow even channel path enough throw shade very stone road cast taper dash darkness westward long jael s tent-nail spot more hundred yard vicar s residence lane lead thence cross high road stephen reach point intersection stand still listen could hear save lengthy murmuring line sea adjacent shore look watch mount gate seat await arrival carrier whilst sit hear wheel come two direction vehicle approach right soon recognize carrier s accompanying sound owner s voice smack whip distinct still morning air encourage horse hill set wheel sound lane stephen just traverse close observation perceive move precinct ancient manor-house adjoin vicarage ground carriage leave entrance gate house wheeling come fully sight plain travelling carriage small quantity luggage apparently lady s vehicle come junction four way half-a-minute carrier reach same spot cross directly front proceed lane side carriage stephen could just discern elderly lady young woman seem maid road take lead stratleigh small watering-place sixteen mile north hear manor-house gate swing again look see person leave walk direction parsonage much wish move way feel parenthetically gentleman tall resemble mr swancourt outline attire open vicarage gate mr swancourt certainly remain bed morning mr swancourt must take head see new neighbour journey must greatly interested neighbour such unusual thing carrier s conveyance pull stephen now hand portmanteau mount shaft lady carriage inquire indifferently lickpan carrier sir mrs troyton widder wi mint money s owner part endelstow lord luxellian s here short time come law owner formerly terrible mysterious party never live here hardly see here month september might say horse start again noise render discourse matter too great exertion stephen creep tilt soon lose reverie three hour strain hill jog bring st launce s market town railway station endelstow place stephen smith journey memorable winter evening beginning same year carrier s van timed meet start up-train stephen enter two three hour railway travel vertical cutting metamorphic rock oak copse rich green stretch slope delightful valley glen ravine sparkle water many-rilled ida plunge hundred fifty thousand people compose town plymouth time hand leave luggage cloak-room foot bedford street church here stephen wander multifarious tombstone look chancel window dream likely happen altar course coming month turn ascend hoe view magnificent stretch sea massive promontory land particularly discern feature varied perspective still see inner prospect event hope church wide sound breakwater light-house far-off eddystone dark steam vessel brig barque schooner float stilly glide tiny motion dream dreamed-of event reality soon stephen hoe return railway station take ticket enter london train day irksome time endelstow vicarage father daughter allude departure stephen mr swancourt s manner partook compunctious kindness arise misgiving justice previous act lack capacity grasp whole coup d'oeil natural endowment certain kind stoicism woman cool man critical situation passive form probably elfride s case least blindness great contingency future prepare enable ask father quiet voice could give holiday soon ride st launce s plymouth now alone plymouth consequence unavoidable difficulty country girl good say wild horsewoman delight canter ghost attendant fourteen sixteen mile hard road intervene home station st launce s put horse remainder distance train return same manner evening resolve successfully accomplish journey repeat attendance elfride must confound ordinary young feminine equestrian circumstance lonely narrow life make imperative trot neighbourhood must trot alone else usage soon render perfectly natural father experience much idea swancourt pedigree could distinctly trace thread skein silk scamper hill farmer s daughter even could habitually neglect able afford regular attendant inveterate habit let save trouble circumstance grow customary arise chronic notion villager mind lady ride attendant miss swancourt few sometimes visit lord luxellian s n't plymouth alone particularly st launce s horseback drive take man nice overlooked worm s company would seriously interfere plan humour want say father answer soon will consider say few day elapse ask again letter reach stephen time come day special arrangement name early morning could meet plymouth father journey stratleigh return unusual buoyancy spirit good opportunity dismissal stephen father generally mood make small concession might steer clear large connect outcast lover hers thursday week home different direction say father fact shall leave home night might choose same day wish take carpet such thing think say n't see town horseback alone will thursday week father name very day stephen also name morning early would use meet fifteen day day leave endelstow fifteen day fragment duration acquire such interesting individuality connection english marriage law involuntarily look father strangely become conscious look pale embarrassment father too look confuse think seem special facility offer power external circumstance mr swancourt propose leave home night previous wished-for day father seldom take long journey seldom sleep home perhaps night follow remote visitation would inquire too curiously reason opportunity would natural proceed explain own accord matter fact hitherto reserve usually confidential full sense divergence emotion stephen s account produce estrangement just present even extent reticence most ordinary household topic elfride unconsciously relieved persuade father s reserve business justified secrecy regard own secrecy necessarily foregone decision anxious young conscience discover palliative ex post facto nature reason account exclude intervene fortnight spend mostly walking shrub tree indulge sometimes sanguine anticipation more more frequently misgiving flower seem dull hue pet seem look wistfully eye longer stand same friendly relation formerly wear melancholy jewellery gaze sunset talk old man woman first time inner private world apart visible wish father neglect even more usual would make advance just word would tell risk stephen s displeasure thus bring youth again see fancy standing touch eye full sad affection hopelessly renounce attempt renounce hers could recede wednesday receive letter resolve let father see arrival consequence might dread lose lover deed honesty prevent acting resolve five minute postman s expect arrival slip lane meet meet immediately turn sharp angle hide view direction vicarage man smilingly hand missive hand circular tradesman say take house miss father last fortnight comprehend come corner take letter morning writ same handwriting let house postman sooner turn corner hear father meet address man save letter two minute father audibly precisely same performance just guilty stealthy conduct say least peculiar give impulsive inconsequent girl neglect inner life parent following force alive determine resultant first love act deadly fear separation object inexperience guide onward frantic wish prevent above-named issue misgiving propriety meet hope ultimate exoneration indignation parental inconsistency first encouraging forbid chilling sense disobedience overpower conscientious inability brook breaking plighted faith man essential remain unaltered beginning blessed hope opposition would turn erroneous judgement bright faith thing would mend thereby wind probably result would nil following few remark make day breakfast father old hearty spirit smile story too bad tell call elfride little scamp surreptitiously preserve blind kitten ought drown expression say suddenly mr smith already family would make wretched discover poor relation mean family marriage reply inattentively continue peel egg accumulate scarlet tell meaning much affirmative reply put doubt mr swancourt observe would drive hopeless melancholy make good elfride s erratic mind youth upwards constantly habit perplex father hypothetical question base absurd condition present seem cast precisely mould previous give synthesis circumstance answer customary complacency ally irretrievably course sensible man accept condition could alter certainly hopelessly melancholy n't believe world would make hopelessly melancholy n't let make wo n't papa cry serene brightness please certainly mr swancourt must think brightness come exhilarate intention hold longer mad action plan evening drive stratleigh quite alone unusual course door elfride again impel feeling pour stratleigh papa say look longingly will tell to-morrow come say cheerily elfride wilt utter dost know will trust thee gentle elfride repress hurt will tell errand plymouth too come murmur jocularity make intention seem light indifference make more resolve familiar september sunset dark-blue fragment cloud orange-yellow sky sunset use tempt walk beautiful thing tempt approach field privet hedge clamber middle recline thick bough look westward considerable time blame look eastward stephen turn ultimately eye fall ground peculiarity observable green field spread side hedge belong glebe part land attach manor-house adjoining vicarage side see little footpath distinctive altogether exceptional feature consist ten yard long terminate abruptly end footpath suddenly begin suddenly end come nowhere lead nowhere never see second thought see exactly such path trodden front barrack sentry recollection explain origin path here father tread pace see sit hedge sit now eye command view side few minute later elfride look manor side here sentry path first length begin end exactly opposite beginning ending neighbour thin less distinct two reason exist difference might tread similar weight tread exercise less number time might walk just frequently light foot probably gentleman scotland-yard pass time might consider latter alternative more probable elfride think think own great to-morrow now imminent thought inspire casual sight eye allow exercise inferior corner brain previously banish altogether elfride length compel reason practically undertaking definite perception thereon emotion accompany abstracted amount more say hour three-quarters ride st launce s say hour falcon change dress say two hour wait train get plymouth say hour spare twelve o'clock total time leave endelstow twelve o'clock five hour shall start seven surprise sense unwontedness enter mind servant early ride monotony life associate people small income district sound railway whistle exception put shade experience dweller great centre population travelling journey more less adventure adventurous hour necessarily choose most commonplace outing miss elfride leave early elfride never horseback bring home find buy trot town village burden book hill wood seashore wonderful moss abnormal twig handkerchief wet shell seaweed muddy weather pansy walk street castle boterel fair-day packet front packet arm accident befell packet slip side three volume fiction lie kiss mud numerous skein polychromatic wool lie absorb unpleasant woman smile window mishap man look boy mind ginger-bread stall whilst owner get drunk laugh loudly blue eye turn sapphire cheek crimson vexation misadventure set wits work ingenious enough invent arrangement small strap saddle great deal could safely carry thereon small compass here now spread fasten plain dark walking-dress few trifle apparel worm open gate vanish bright morning late summer shone heather purple furze yellow grasshopper chirp loud enough bird snake hiss little engine elfride first feel lively sit ease pansy orthodox riding-habit nondescript hat look feel mercury day trick fall unexpectedly first minute ten sense depression large cloud hang north black fleece come place sun help already inevitable sink uniformity sadness turn saddle look now open table-land altitude still give view sea endelstow look longingly spot little revulsion feeling pansy still advance elfride feel would absurd turn little mare s head way still think mamma home would make stealthy movement woman let heart juggle brain put horse s head unconsciously hand-gallop home more mile time inveterate habit value renounce directly alternative choose thought forsake stephen recall turn canter st launce s again miserable strife thought now begin rage wildness overwrought trembling drop rein pansy s shoulder vow would lead whither horse would take pansy slacken pace walk walk agitated burden three four minute expiration time come little by-way right lead slope pool water pony stop look pool advance stoop drink elfride look watch discover reach st launce s early enough change dress falcon get chance early train plymouth two available necessary proceed impatient seem pansy would never stop drinking repose pool idle motion insect fly placid waving flag leaf-skeletons genoese filigree placidly sleep bottom contrast own turmoil make impatience great pansy turn last slope again high-road pony come stand cross-wise look elfride s heart throb erratically think horses leave make feed pansy will home pansy turn walk st launce s pansy home summer little grass live run st launce s always feed corn support return journey now more way prefer st launce s elfride remember now care recognize dreamy fancy to-day s rash action own disable mood seem indispensable adhere programme strangely involve motive more promise stephen more even love force sense necessity keep faith promise inane vow ten minute hesitate longer pansy steed adonis tell step presently quaint gable jumbled roof st launce s spread hill enter courtyard falcon mrs buckle landlady come door meet swancourts know here transition equestrian ordinary guise railway traveller more perform father daughter establishment less quarter hour elfride emerge door walking dress railway tell mrs buckle intention suppose shopping hour forty minute later stephen s arm plymouth station platform secret retreat deserted waiting-room stephen s face bode ill pale despondent matter ask can marry here to-day elfie ought know stay here ignorance licence can use parish london come last night know shall say blankly s thing can darling s london train just start marry to-morrow passengers up-train take seat say guard s voice platform will elfride will three minute train move bear stephen elfride chapter xii adieu cry wave lily hand few tattered cloud morning enlarge unite sun withdraw emerge more day evening draw close drift rain water-drops beat duck shot window railway-carriage contain stephen elfride journey plymouth paddington even most headlong express allow quite enough leisure passion sort cool elfride s excitement pass sit kind stupor latter journey arouse clanging maze rail trace way entrance station london say darling say stephen tone assurance feeling less reality greatly differ prefiguring peer window bead drop would allow see lamp just lit blink wet atmosphere row hideous zinc chimney-pipes dim relief sky writhe uneasily thought swell mind must cause much pain deliverance word elfride know more sting evil report native wild-fowl know effect crusoe s first shot now see little further little further still train stop stephen relinquish soft hand hold day proceed assist platform act alight strange ground seem want complete resolution look betrothed despair eye stephen exclaim miserable must home again must must forgive wretched vacillation n't here stephen look bewilder speak will allow home implore wo n't trouble will weight say will agree return will hate stephen good return again indeed stephen ca n't return now say deprecatory tone must will want now can lad look hopelessly platform must think wrong remain dearest say sadly shall shall elfride would reality now stay to-morrow wife much now must must cry ought two thing answer gloomily never start return marry n't say elfride indeed n't must tell unmarried may compromise good name eye people may hear will must elfride blame bring elder month s never mind now look is train plymouth to-night inquire guard guard pass speak is train plymouth to-night say elfride miss leaf ten minute come wrong platform side change bristol night mail staircase line run staircase elfride first booking-office carriage official standing door show ticket please lock man platform accelerate velocity fly shuttle loom whistle waving flag human cry steam groan plymouth again just catch word glide two youngster run mistake elfride find breath come too stephen shall leave see safe st launce s think bad elfride rattle night again way come weather clear star shone two three fellow-passengers sit most time closed eye stephen sometimes sleep elfride alone wakeful palpitating hour hour day begin break reveal sea red rock overhang recede distance grow livid blue grey atmosphere sun rise send penetrate shaft light weary face hour world begin busy wait little train slacken speed view platform st launce s shiver muse sadly see consequence say appearances wofully anybody find suppose disgrace appearance will speak falsely can matter even shall husband sooner later certain prove purity stephen london ought marry say firmly safe defence see more thing now yesterday remain chance discover must fight most desperately step elfride pull thick veil face woman red scaly eyelid glistening eye sit bench just office-door fix eye elfride expression force impossible doubt meaning clear carriage leave seem read sinister story scene elfride shrink turn way woman say stephen look hard mrs jethway widow mother young man tomb sit night stephen enemy would god mercy enough hide talk hopelessly remonstrate n't think recognize pray put more vigorous mood now will get breakfast beg can eat must get endelstow elfride grow year old stephen now last night cup tea bristol ca n't eat stephen wine biscuit tea coffee glass water want make people strong energetic present borrow strength to-morrow use to-day leave to-morrow matter even would take life to-morrow long enable get home again now brandy s want woman s eye eat heart wild grieve darling must brandy please much n't know never drink more teaspoonful know want n't get falcon leave field inn direction presently return small flask nearly full slice bread-and-butter thin wafer paper-bag elfride take sip two eye say wearily ca n't take more will will close eye route n't want throw could eat eat chief attention concentrate get horse falcon stable suspicion stephen allow accompany town act now conclusion reach aid power seem depart good see even here little know begin stealthily thief must end stealthily thief hazard papa tell discovery would terrible walking gloomily talk thus wait nearly nine o'clock time elfride think might call falcon create much surprise railway-station river span old tudor bridge whence road diverge two direction skirt suburb town wind again high-road endelstow road stephen sit await return falcon sit sit portrait motionless watch chequered light shade tree-trunk child play opposite school previous enter morning lesson reaper field afar certainty possession come mitigate youth s gloom increase thought parting now length come trot appearance much romantic morning visit cliff shorn radiance glisten comparative immunity further risk trouble considerably compose elfride s capacity wound surpass capacity healing rightly wrongly consider index transientness feeling general elfride say falcon nobody seem curious know plymouth stay night now miss bicknell calculate now part arise death child imperative start stephen walk nearly mile walk say sadly elfride four-and-twenty hour pass thing insure shall stephen ask think could marry man earth thus show possibility doubt can nobody else s irretrievably commit pride stand face great love misunderstand turn can explain wrong would bad would good policy perhaps assure home poor humble come claim ready add bitterly father know day s work may too glad let perhaps may insist marriage stephen answer see ray hope very focus remorse hope may even still part ready intend elfride reply n't seem same woman elfie yesterday good-bye now rein horse parting stephen cry feel weak n't know meet can come shall come elfride pause think will utter foolishness make say such word will send say continue stephen absolute despair mind tell n't wish favour deal justly say marry now much say may put right promise allow good enough may soon say offer exchange treasure more sorry love life labour honest man shall tell leave judge word make cheerful enough toy position ill report come stephen say smile orange-tree must save save virgin st george s time poisonous breath dragon forgive forwardness boy girl beguile word half-parting own wifie god bless meet again meet again good-bye pony speak more see figure diminish blue veil grow gray see agonizing sensation slow death thus part man know none great elfride ride rapidly onwards tear occasionally shake eye road yesterday seem desirable promising even trifle now acquire complexion tragedy see rock sea neighbourhood endelstow heave sigh relief pass field vicarage hear voice unity william worm hang carpet line unity utter sentence conclude miss elfride come d expect evening now s safe enough miss bicknell s bless elfride door knock ring see nobody take horse elfride lead yard slip bridle saddle drive paddock turn elfride crept indoors look ground-floor room father mantelpiece drawing-room stand letter address handwriting take read upstairs change habit stratleigh thursday dear elfride second thought will return to-day come wadcombe shall home to-morrow afternoon bring friend haste c s make quick toilet feel more revive still suffer headache door meet unity top stair miss elfride say t sperrit n't dream come home last night n't say staying intend come home same evening alter plan wish n't papa will angry suppose better tell miss say unity fear murmur unity would just begin tell come home get trouble deserve indeed wo n't say unity such mighty matter miss elfride say master s take hollerday s kind lately miss elfride is imitate will now bring luncheon satisfy appetite fresh marine air give victory agitated mind put hat garden summer-house sit leant head corner here fall asleep half-awake hurriedly look time three hour same moment hear gate swing wheel sweep entrance prior noise same source probably cause awaking father s voice hear call worm elfride pass walk house belt shrub hear tongue hold converse father servant father stranger laugh rustling silk mr swancourt companion companion seem enter door house more audible elfride turn meditate friend could hear footstep father exclaim elfride here hope get elfride s heart smote speak come summer-house minute continue mr swancourt tell promise enter summer-house stand lean knotty woodwork balustrade now say father radiantly guess say seem regard own existence intently take interest even see complexion hers can papa say sadly try dear would indeed tire look worn ride too much marry married falter could hardly check involuntary moment resolve confess perish bubble think mrs troyton new owner estate hedge old manor-house finally settle stratleigh few day lower voice sly tone merriment now stepmother ll find much look good deal listen twenty year old thing forget know call here find home course course look s excellent woman breathe lately leave absolute property three thousand five hundred year devise estate way large legacy come satisfaction dower call three thousand five hundred year large fair-sized mansion town pedigree long walking-stick bear evidence raked-up affair family get rich people thing now build ruin maiden estate cast antique birmingham elfride merely listen say continue more quietly impressively elfride wealthy comparison few connection will introduce world little exchange house baker street kensington sake everybody now say easter shall fly town usual three month shall curate course time elfride past love know honestly confess marry sake woman standing throw god know suppose age plainness too pronounce town man good look now play card may marry anybody course little contrivance will necessary s stand husband title can see lady luxellian squire s daughter now n't see foolish old fancy come indoors wait see good play too continue vicar walk house court privet hedge entirely know use walk evening nearly evening last need n't tell detail now terribly matter-of-fact assure last day see stratleigh determine settle off-hand never say word reply elfride reproachfully tone thought indeed feeling very reverse reproachful feel relieved even thankful confidence give could confidence expect father mistake dispassionateness veil politeness sense ill-usage altogether blame say two three reason secrecy recent death relative testator apply remember elfride continue stiff tone mix foolishly low people smith just too mrs troyton begin understand resolve say even know son might make point take tea day know elfride swallow feeling could languidly flatly ask question did kiss mrs troyton lawn three week evening come study find just candle mr swancourt look red abashed middle-aged lover apt catch trick young think stammer just please know recover laugh heartily horatian quotation refer elfride step drawing-room verandah moment mrs swancourt come downstairs enter same room door here charlotte little elfride say mr swancourt increase affection tone often adopt relation newly produce poor elfride know stand receptive come sight hearing touch mrs swancourt move forward take step-daughter s hand kiss darling exclaim good-humouredly n't think show strange old woman conservatory month two explain flower prettily would soon here new colour sure new mother truthfully enough describe mr swancourt physically attractive dark very dark complexion portly figure plentiful residuum hair proportion dozen white dozen black latter black indeed further observed woman more see most superficial critic apparent make attempt disguise age look sixty first glance close acquaintanceship never prove old still more winning trait attach corner mouth make remark often twitch gently backwards forward index nervousness jaw sign determination palpably upwards precisely curve adopt represent mirth broad caricature schoolboy element face expressive woman unmistakable express humour subjective objective could survey peculiarity self whimsical light people mrs swancourt hold elfride hand finger literally stiff ring signis auroque rigentes helen s robe row ring worn vanity apparently mostly antique dull few reverse right hand st plainly set oval onyx represent devil s head nd green jasper intaglio red vein rd entirely gold bear figure hideous griffin th sea-green monster diamond small diamond th antique cornelian intaglio dance figure satyr th angular band chase dragon head th facetted carbuncle accompany ten little twinkling emerald c c left hand st reddish-yellow toadstone nd heavy ring enamel colour bear jacynth rd amethystine sapphire th polished ruby surround diamond th engraved ring abbess th gloomy intaglio c c quaint array stone metal mrs swancourt wear ornament elfride favourably impressed mrs troyton meeting two month earlier please woman momentary acquaintance different take stepmother suspension feeling moment elfride decide still mrs swancourt woman world knowledge reverse action marriage suggest elfride lady soon inextricably involve conversation mr swancourt leave find here mrs swancourt say few remark wedding ride know ride much papa n't alone must somebody look read write little write novel regular resource people n't enough world live novel write say elfride look dubiously mrs swancourt doubt would meet ridicule s right now dear romance middle ages knowing present age everybody know safety choose age know people s n't mean dear opportunity study mediaeval art manner library private museum endelstow house think try hand fiction know time tale past interested very much interested appear oh never suppose nonsense dear girl publish mean lady sort thing now profit know guarantee mental respectability future husband excellent idea ladies afraid resemble melancholy ruse throw loaf castle-walls besieger suggest desperation plenty did try too even papa say publisher will take book remain prove ll give word dear time year shall print will indeed say elfride partially brighten pleasure sad enough depth think brain indispensable even qualification admission republic letter mere commonplace creature will soon turn again oh ll drop water piece rock-crystal medium will dignify commonness will great satisfaction elfride murmur thought stephen wish could make great fortune write romance marry live happily ll london paris say mrs swancourt talk father first move manor-house think staying torquay whilst meanwhile honeymoon scamper come home fetch bath two three week elfride assent pleasantly even gladly see marriage father cease close relation few week impossible now tell tale wild elopement stephen smith still snugly house heart absence regain much aureola saintship nearly abstracted reproachful mood miserable journey london rapture often cool contact cause especially awkward condition last experience stephen make shine eye very kindness let return offence elfride sex s love sheer force man ill-directed critical juncture london stephen s chance retain ascendancy face part acquire would thing too youthful undertake drag wrist rail altar peremptorily marry decisive action see appreciative mind frequently objectless sometimes fatal decision suicidal more charm woman most unequivocal fabian success unpleasant accessory occasion now sight again stephen resume few fancy colour chapter xiii set order many proverb london october two month story bede s inn peculiarity face receive discharge bustle thoroughfare speak wealth respectability whilst postern abuts crowd poverty-stricken network alley find anywhere metropolis moral consequence first occupy chamber inn may see great deal shirtless humanity s habit enjoyment more look window second may hear wholesome unpleasant social reminder medium harsh voice unequal footstep echo blow fall originate person drunkard wife-beater cross interfere quiet square character kind frequently pass inn little foxhole alley never loiter hardly necessary state sight movement proper inn most orderly fine october evening follow stephen smith place placid porter sit stool sycamore-tree midst little cane hand notice thick coat soot branch hang flake chimney blackness bough present improve tree nearly forsake leaf spring green fresh beauty make doubly beautiful contrast railing flower-garden respectable dahlia chrysanthemum man sweep leaf grass stephen select doorway ascend old wide wooden staircase mould baluster handrail country manor-house would consider noteworthy specimen renaissance workmanship reach door first floor paint black letter mr henry knight barrister-at-law understand express wall thick door inner face happen ajar stephen tap come distant penetralia first small anteroom divide inner apartment wainscoted archway two three yard wide archway hang pair dark-green curtain make mystery arch spasmodic scratching quill pen here group chaotic assemblage article mainly old frame print painting lean edgewise wall roofing slate builder s yard book visible here folio too big steal lie heavy oak table corner floor picture whole intermingle old coat hat umbrella walking-stick stephen push curtain sit man write life depend man thirty speckled coat dark brown hair curly beard crisp moustache latter run beard side mouth usual hide real expression organ chronic aspect impassivity dear fellow know t say knight look smile hold hand knight s mouth eye come view now feature good peculiarity appear young fresh brow face belong get sicklied unmistakable pale cast mouth quite relinquished rotundity curve firm angularity middle life eye keen permeated penetrate lose boy-time brightness dozen year hard reading lend quietness gaze suit lady would say smell tobacco room man knight rise look timepiece mantelshelf turn again letter point chair glad come return town yesterday now n't speak stephen ten minute just time late post eleventh minute m man stephen sit kind reception mean new knight s pen beat ship storm cicero call library soul house here house soul portion floor wall-space take book-shelves ordinary extraordinary remain part bracket side-tables c occupy cast statuette medallion plaque various description pick owner wandering france italy stream evening sunlight come room window quite corner overlook court aquarium stand window dull parallelopipedon enough live creature most hour day few minute evening now errant kindly ray light warm little world therein many-coloured zoophyte open put forth arm weed acquire rich transparency shell gleam more golden yellow timid community express gladness more plainly word prescribed ten minute knight fling pen rang boy take letter post closing door exclaim thank god s now stephen pull chair tell time keep greek s n't enough spare time s nonsense great many thing extraordinary thing knight turn full stephen ah-ha now let look face put two two make shrewd guess stephen change redder colour smith say knight hold rigidly shoulder keenly scrutinise countenance minute silence fall love fact now see stephen look distressed change kindly tone now smith lad know enough time ought know very choose give detailed account phenomenon shall listen n't last man world care hear ll tell much fall love want marry knight look ominous pass stephen s lip n't judge hear more cry stephen anxiously see change friend s countenance n't judge mother know definite father ll tell young person come s dreadfully ungallant perhaps understand frame mind little sweetheart high world father wo n't hear now stand uncommon case now come want advice happen house make question ask father again now keep silent meantime architect india just write mr hewby ask can find young assistant willing bombay prepare drawing work formerly engineer salary offer rupee month pound hewby mention dr wray say shall acclimatise much illness now would mean say possible road young lady think could make little money come ask option practise year would staunch oh end life know people know course will knight lean chair now know thoroughly exist heart stephen n't know flesh want ask idea india base entirely belief fidelity stephen put awkward position give true sentiment shall hurt feeling n't shall hurt own judgment remember n't know much woman attachment tell very little hope ll continue prosper tell more stephen wince rap never form deep attachment continue knight never find woman worth engage marry write engage hundred time may allow say say stephen injured tone may dear stephen know thing write know thoroughly n't take trouble know woman man mass generality plod occasionally lift eye skim welter surface mankind lie horizon crow might more knight stop fall train thought stephen look affectionate awe master mind believe could swallow meal own head contain affective sympathy great intellectual fellowship knight stephen smith knight see young friend latter cherry-cheeked happy boy interested keep eye generously help lad book mere connection patronage grow acquaintance ripen friendship smith man knight would deliberately choose friend even group dozen friend somehow friend circumstance usual many can say most intimate alter ego leave alone friend circle man choose embody net result add point human nature love principle hold subtract hate man really somebody get know mere physical juxtaposition long maintain take confidence even heart makeshift think stephen venture say silence taking merit trust say knight roman poet know live still think will stick say three year absence india will cried stephen desperately girl delicacy honour woman kind commit man s hand mine could possibly marry commit ask knight cunously stephen answer knight look love sceptically would say intend say mean n't tell say knight beg question suppose inevitable love ll tell thing young man plead remember say woman receive kiss n't charm fascination bearing such time immediately doubt confusion grace awkward bungling true charm occasion imply first play such part true quite say knight musingly often happen disciple thus remember lesson master long master forget cry stephen triumphantly such flurry n't know splendid splendid say knight soothingly say see good opening bombay s reason trouble draw fine distinction reason man fully realize opinion act action mean bombay ll write note here n't mind sleep good plan write to-morrow meantime window sit look humanity show dine evening dress here portmanteau bring thing save trouble place richmond again knight middle room fling open portmanteau stephen draw window streak sunlight crept upward edge vanish zoophyte sleep dusky gloom pervade room now volume light shone window say knight england spectacle equal sit watch night home softly open sash alley run wall thence turn sideways pass arch knight s window immediately angle command view alley lengthwise crowds mostly woman surge bustle pace gaslight glare butcher stall illuminate lump flesh splotch orange vermilion wild colouring turner s late picture whilst purl babble tongue pitch mood human wild-wood ripple brook natural forest nearly ten minute pass knight also come window now call cab vanish street direction berkeley square say button waistcoat kick morning suit corner stephen rise leave heap literature remark young man take final longing survey room abide would great pleasure life feel outstay welcome-while eye rest arm-chair pile full newspaper magazine bright new volume green red say knight also look breathe sigh weariness must several soon suppose stephen need n't hurry few minute know want stay quite ready overhaul volume whilst put coat ll walk little way stephen sit arm-chair begin tumble book rest find novelette volume court kellyon castle ernest field are review inquire stephen apparent unconcern hold elfride s effusion oh may n't much light review now reviewable mean knight never ask mean mean mean majority book publish good enough bad enough provoke criticism book provoke goodness badness stephen say anxiety poor little elfride s score badness seem write girl teen stephen say word care speak plainly elfride unfortunate slip tongue make respect commit apart knight s severe dogged self-willed honesty criticize unassailable humble wish youthful friend stephen knight now ready turn gas slam door downstairs street chapter xiv frolic t may now realize nearly three-quarters year pass place autumnal scenery form setting previous enactment culminating bloom summer year follow stephen india slave office bombay occasionally country professional errand wonder people longer complain much effect climate constitution never young man finer start seem now present stephen just exceptional heyday prosperity shine bombay few year arrive scene building engineering partook general impetus speculation move accelerate velocity successive day disagreeable contingency connect possibility collapse elfride never tell father four-and-twenty-hours escapade stephen knowledge come ear route secret trouble grief girl short time stephen s departure ingredient sorrow elfride possess special facility get rid trouble decent interval whilst slow nature imbibe misfortune little little swallow whole agony draught brighten again could slough sadness replace hope easily lizard renew diseased limb two such excellent distraction present bring romance look notice paper significantly short serve divert thought migrate vicarage more commodious old house mrs swancourt s overlook same valley mr swancourt first dislike idea transplant feminine soil obvious advantage such accession dignity reconcile change radical move two lady stay torquay arrange vicar fro mrs swancourt considerably enlarge elfride s idea aristocratic direction begin forgive father politic marriage certainly worldly sense handsome face three-and-forty never serve man good stead new house kensington ready town hyde park shrub transplant usual chair rank line grass edgings trim road make look suffer heavy thunderstorm carriage call easeful horse brisk drive row again groove gaiety hour gaze spectacle six o'clock midsummer afternoon melon-frame atmosphere violet sky swancourt equipage form stream mrs swancourt talker talk incisive kind low musical voice beautiful point old woman prevent wearisome now say elfride aeneas carthage full admiration brilliant scene will find companionless state will give everybody extraordinary power read feature fellow-creatures here always listener such place narrative tell neighbour tongue face advantage row boulevard rialto prado speak same language may acquire skill practice ugly lonely woman many year nobody give information thing will consider strange parallel case borne mind truly people clock will tell time day ay will say mr swancourt corroboratively know labour man endelstow farm frame complete system observation purpose mean shadow wind cloud movement sheep ox singing bird crowing cock hundred sight sound people watch pocket never know existence able pronounce ten minute hour required instant remind old story m afraid too bad too bad repeat here vicar shake head laugh inwardly tell say lady must n't quite tell s absurd say mrs swancourt man same careful system observation know deceive person more two year belief keep barometer stealth exactly foretell change weather braying ass temper wife elfride laugh exactly say mrs swancourt just way learn sign nature learn language illegitimate sister artificiality fibbing eye contempt nose-tips indignation hair laughter clothes cynicism footstep various emotion lie walking-stick twirl hat-liftings elevation parasol carriage umbrella become b c just look daughter s sister class mamma carriage continue elfride point merely turn eye absorb self-consciousness position show countenance most humiliating lover s country would hardly believe would member fashionable world professed zero high degree humble could ignorant elementary instinct reticence bear face plainly phylactery inscription pray look coronet panel really charlotte say vicar see much face mr puff see lord burleigh s nod elfride could admire beauty fellow countrywoman especially own few acquaintance always slightly sunburnt mark hand bramble-scratch time year lovely flower leave wear bonnet exclaim oh return mrs swancourt even more striking colour real look beautiful rise wear lady rail elegant vine-tendrils introduce stem improvement prickle grow naturally just ear say grow advisedly pink petal pink handsome cheek equally nature s hand eye most casual observer praise little deserve say generous elfride see duchess wave fro seat utilize sway landau look head swing forward passive pride forbid resistance force circumstance look pretty pout mouth family retain trace arrange look demure close little fist hold parasol tiny alert thumb stick erect ivory stem know can satin parasol invariably match complexion face seemingly accident make thing attractive s red book lie opposite seat bespeak vast number acquaintance particularly admire aspect abundantly daughtered woman side mean look unconsciousness girl stare walker look girl lose gaze depth handsome man s eye appear notice observe masculine eye leaf tree s praise jesting child know piph-ph-ph warm sure say mr swancourt mind long distance see declare watch hot can scarcely bear touch see time world smell hat man stare elfride say elder lady will kill quite afraid kill diamond kill opal same setting notice several lady gentleman look say elfride artlessly show pleasure observe dear must n't say gentleman nowadays stepmother answer tone arch concern become ugliness hand gentleman low middle class word still hear tradesman s ball provincial tea-party believe here must say ladies men always moment appear stream vehicle move contrary direction chariot present general surface rich indigo hue midnight sky wheel margin pick delicate line ultramarine servant livery dark-blue coat silver lace breech neutral indian red whole concern form organic whole move pair dark chestnut gelding advance indifferently zealous trot very daintily perform occasionally shrug diver point veiny surface business sit gentleman decide characteristic more somewhat resemble good-natured commercial traveller superior class lady skim-milky eye complexion belong interesting class woman class merge sickly great pleasure apparently enjoy opposite pair sit two little girl white hat blue feather lady see elfride smile bow touch husband s elbow turn receive elfride s movement recognition gallant elevation hat two child hold arm elfride laugh gleefully lord luxellian n't say mrs swancourt vicar seat reply elfride man see here consider handsome papa thank dear say mr swancourt father much old lord luxellian get little life wo n't good-looking man thank dear likewise say mr swancourt see exclaim elfride still look little dear want actually cry come talk bracelet just now look lady luxellian s say mrs swancourt baroness lift arm support child slip arm too large hate see daylight bracelet wrist wonder woman n't good taste account indeed elfride expostulate arm get thin poor thing can think much alter last twelvemonth carriage now exchange more familiar greeting two family luxellians cross draw plane-tree just rear swancourts lord luxellian alight come forward musical laugh attraction man people tone forgot talent acquaintances remember mr swancourt manner remember stephen smith face lord luxellian laugh mr swancourt make friendly remark thing heat say lord luxellian drive furrier s window afternoon sight fill such sense suffocation glad get ha-ha turn elfride miss swancourt hardly see speak literary feat make public idea chiel take note quiet endelstow certainly put friend good behaviour swancourt n't give hint elfride flutter blush laugh say speak c c think unfairly treat present certainly write heavy review elegant trifle court kellyon castle absurd say elfride open eye was review present oh n't see four five month never see sorry shame publisher promise send notice appear afraid give disagreeable information intentionally withhold courtesy depend think good would come send would pain unnecessarily oh indeed glad tell lord luxellian quite mistake kindness part review much inquire tremulously exactly forget exact purport now merely merely sharp know ungenerous might say really memory enable speak decidedly ll drive present office get directly shall papa anxious dear will send to-morrow will oblige little matter now elfride say lord luxellian warmly look sorry bring news disturb reality send here special messenger little polly katie ask come carriage short time just walk piccadilly wife leave alone afraid spoilt child promise shall come step let elfride transfer intense delight little girl mild interest lounger red skin long neck cursorily eye performance walking-stick lip occasionally laugh throat eye mouth concern operation lord luxellian tell coachman drive lift hat smile smile miss mark alight total stranger bow bewilderment lord luxellian look long elfride look manly open genuine look admiration momentary tribute kind honest englishman might pay fairness ashamed feeling permit encroach slight degree emotional obligation husband head family lord luxellian turn walk musingly upper end promenade mr swancourt alight same time elfride cross row few minute speak friend recognize wife thus leave sole tenant carriage now whilst little act course performance stand promenade spectator man somewhat different description rest general throng rear chair lean trunk tree look elfride quiet critical interest three point unobtrusive person show promptly exercise eye row man pur sing first irrepressible wrinkle two waist frock-coat denote damn tailor sufficiently drive tradesman orthodox high pressure cunning workmanship second slight slovenliness umbrella occasion owner s habit rest heavily use veritable walking-stick let point touch ground most coquettish kiss proper row manner third chief reason try might could scarcely help supposing look face eye well-finished mind well-finished skin et praeterea nihil right mark row probability mrs swancourt leave alone carriage tree man would remain unobserved seclusion see thus come front stoop rail stand carriage-door mrs swancourt look reflectively quarter minute hold hand laughingly henry knight course second third fourth cousin shall say rate kinsman remnant cut scarcely certain stand see first oxford consider number year know suppose marriage spring dialogue concern family matter birth death marriage necessary detail knight presently inquire young lady change carriage stepdaughter elfride must know lady carriage elfride enter ill-defined watery look reflection pool lady luxellian very weakly elfride say husband remotely connect much intimacy account henry ll come see course chevron square come week shall town week two long let see ve get run oxford to-morrow shall several day must fear lose pleasure see london year come endelstow return afraid come august leave again day two delight beginning month could stay nice long time think westward summer very now remember s compact wo n't wait now see mr swancourt will ten minute longer ll beg excuse must get chamber again evening home indeed ought now such press matter attend just present will explain please good-bye let know day appearance soon can will chapter xv wander voice sheer intelligible grief charm confide mere acquaintance process palliative certain ill-humour perplexed vexation specie trouble stream get shallower simple operation widen quarter evening day succeed meeting park elfride mrs swancourt engage conversation dressing-room latter such treatment such case course adoption here elfride just receive affectionate letter stephen smith bombay forward endelstow case refer worth pry content letter discover rash pardonable confidence come time address high spirit darling future wife probably can instance briefer surer rule-of-thumb test man s temperament sanguine cautious ante-date word wife corresponding sweet-heart honestly love take epistle own room read little save rest to-morrow wish extravagant consume pleasure could resist wish enjoy little more come letter again spite misgiving prodigality whole devour letter finally reperused place pocket also newspaper elfride overlook hurry open letter old number present contain article book forward request elfride hastily read shrink perceptibly small paper hand mrs swancourt s dressing-room lighten least modify vexation discriminate estimate stepmother now look disconsolately window never mind child say mrs swancourt careful perusal matter indicate n't see review such terrible everybody forget time m sure opening good enough book write just listen sound read aloud pore silently court kellyon castle romance middle age ernest field belief escape monotonous repetition wearisome detail modern social scenery analysis uninteresting character unnatural unfolding sensation plot take volume hand feeling pleasure dispose beguile fancy new change might possibly ring donjon keep chain plate armour deeply scarred cheek tender maiden disguise page listen long now s very good beginning opinion proud bring man never see murmur elfride wofully see bit unkind must own say mrs swancourt read find hand young lady hardly arrive year discretion judge silly device think worth adopt title-page idea disguise sex silly say elfride indignantly might call indeed hand young lady chapter simply devote impossible tournament tower escapade read flat copy scene story mr g p r james most unreal portion ivanhoe bait palpably artificial most credulous gudgeon turn now dear n't see overmuch complain prove clever enough make think sir walter scott great deal oh can romance able remind can elfride intend hurl word sarcastically invisible enemy more satirical power wood-pigeon merely fall pretty murmur lip shape pout certainly s book good enough bad ordinary literary manner n't stand melancholy position altogether bad assailable interest historical romance may nowadays chance sustain indispensable reader find guidance nearly extinct specie legendary addition impulse antiquarian research unweakened faith mediaeval halo shall possess inventive faculty delicacy sentiment overtop power weld stir incident spirited variety elementary human passion long-winded effusion n't refer elfride merely put fill let see come again very end actually here finally polish return little work use text article altogether disparage author s power certain versatility enable use effect style narration peculiar may call murmuring delicate emotional trifle particular gift social sympathy peaceful time daily food hence matter domestic experience natural touch make people real can introduce anachronism too striking occasionally felicitous whole feel justified say book will bear look sake portion story suppose intend satire n't think more now dear seven o'clock mrs swancourt rang maid attack more piquant concord stephen s letter concern oneness review very reverse stranger name shape age appearance mighty voice naturally interesting novelty lady choose address elfride fall asleep night love writer letter thinking writer article chapter xvi fancy shape fancy can day three week later swancourt trio sit quietly drawing-room crags mrs swancourt s house endelstow chatting take easeful survey previous month two town tangible weariness even people acquaintance might count finger mere season london practised step-mother advance elfride s perception courtship stephen seem emotionally meagre drift several year childish past regard mental experience visual observation own progress read dwindling progress seat low chair look romance melancholy interest first time become acquaint remark present thereupon still thinking reviewer elfie personally think opinion really look volume long time elapse seem estimate part fairly enough would n't show white feather now fancy people world writer enemy shall monmouth s man fight monmouth run n't think right argument wrong claim respect regret more think mistakenly motive two instance more vexing misunderstand misrepresent misunderstand can easy whilst person rest night night attribute intention never n't know name doubtless forget such book existence time certainly put right two matter say vicar hitherto silent see critic writing never correct argue never improve papa say elfride brightening write would soon write look matter say mr swancourt say young person write book adopt masculine pseudonym vanity conceit afraid would think presumptuous publish name mean story such sweetener history young people might thereby acquire taste own country hundred year tempted diva deep subject oh much explain wish might write now elfie ll tell will answer mr swancourt tickle sort bucolic humour idea criticize critic shall write clear account wrong will copy send mine now directly say elfride jump will send papa oh day two suppose return vicar pause slightly yawned manner elderly people begin cool ardour undertaking now come point really hardly worth say papa say elfride much disappointment say would now wo n't fair can send n't know send really want send such thing can easily say mrs swancourt come step-daughter s rescue envelope address critic court kellyon castle care editor present would find suppose would write answer elfride mrs swancourt inquire might say hesitatingly send anonymously would treat treat use world n't let know exact name suppose put initial less know more think might elfride set work desire last fortnight seem likely realize happen sensitive secluded mind continual dwelling subject magnify colossal proportion space assume occupy occupy occult critic s mind noon night pester endeavour perceive more distinctly conception woman apart author really despise think more less ordinary young woman never venture fire criticism now would satisfaction feeling rate know true intent cross path annoy performance teach perhaps despise little less four day later envelope direct miss swancourt strange hand make appearance post-bag oh say elfride heart sinking can man lecture impertinence actually mrs swancourt same hand-writing fear open hers can know name somebody else nonsense say father grimly send initial directory available would n't take trouble look thoroughly savage think write more asperity simple literary discussion require timely clause introduce save character vicar s judgment issue affair here say elfride desperately tear open seal sure course exclaim mrs swancourt look own letter christopher quite forgot tell mention see distant relative harry knight invite here length time could spare now say can come day august write say first month reply indiscriminate vicar read goodness n't actually reviewer elfride s book absurd sure idea review novel present barrister think write quarterly elfride bring odd entanglement say elfride put letter dissatisfied flush face n't know idea know name say particular dear madam sorry remark seem harsh pleasure find mean bring forth such ingeniously argue reply unfortunately long write review memory serve sufficiently say single word defence even suppose remain say doubtful will find letter write mrs swancourt such stranger imagine possibly may pleasure see soon argument choose advance shall receive attention deserve dim sarcasm know oh elfride remark n't seem harsh mean say think frightful temper say mr swancourt chuckle undertone will come see find authoress contemptible speech impertinent manner heartily wish never write word never mind say mrs swancourt also laugh low quiet jerk will make meeting such comical affair afford splendid by-play father idea run head harry knight time can get vicar immediately remember name stephen smith s preceptor friend cease concern matter make remark effect consistently forbear allude could restore recollection disagreeable mistake regard poor stephen s lineage position elfride course perceive same thing add complication relationship mesh stepmother know identification scarcely heighten knight s attraction now twelvemonth would care see interest possess stephen s friend fortunately knight s advent such reason welcome begin awkward time interest acquire own account make longer necessary coincidence common relate tend keep elfride s mind stretch concern knight custom horn dilemma walk laurel bush standing still splitting leaf remove stalk fetch recollection stephen s frequent word praise friend wish listen more attentively still pull leaf would blush fancied mortification would accrue word meet consequence intrusiveness now consider write development meditation subject man s personal appearance might tall short dark fair gay grim would ask mrs swancourt risk might thereby incur teasing remark return ultimately elfride would say oh plague reviewer turn face imagine india lie murmur little husband now let see south east hill chapter xvii welcome speak falter phrase henry knight declare say mrs swancourt day gaze jut angle wild enclosure crag overhang valley already describe lead sea little port castle boterel stony escarpment stand contour man s face cover furze beard people field preserve accidental roll prominence hollow hedge very crest kindly service elfride mother now scramble high hedge stretch neck furze elfride behold individual signified walk leisurely little green path bottom stream satchel slung left hip stout walking-stick hand brown-holland sun-hat head satchel worn old polished surface leather crack peel knight arrive hill castle boterel top crazy omnibus prefer walk remain two mile valley leave luggage bring wander helter-skelter boy knight briefly inquire way endelstow natural law physic cause less body gravitate great boy keep knight trot little dog close heel whistle eye fix knight s boot rise fall reach point precisely opposite mrs miss swancourt lie ambush knight stop turn look here boy say boy part lip open eye answer here s sixpence condition n't again come twenty yard heel way valley boy apparently know look knight s heel take sixpence mechanically knight again wrapt meditation nice voice elfride think singular temper now must get indoors ascend slope say mrs swancourt softly short cut stile enter lawn side door house mr swancourt village curate elfride feel too nervous await visitor s arrival drawing-room mrs swancourt elder lady enter elfride make pretence perceive new variety crimson geranium linger flower bed gain think few minute boldly come house glass side-door walk corridor enter drawing-room nobody window angle room open directly octagonal conservatory enclose corner building conservatory come voice conversation mr swancourt s stranger s expect talk brilliantly surprise ask question quite learner s manner subject connect flower shrub know year lapse few minute speak length consider hard square decisiveness shape sentence own stephen s newly construct draw forth large store ready-made now approach window come again flesh-coloured variety say mrs swancourt oleander such bulky shrub very easily wound unprunable giant sensitiveness young lady oh here elfride elfride look guilty crestfallen lady teazle drop screen mrs swancourt present comically knight minute two place young lady complexity instinct check elfride s conventional smile complaisance hospitality make still less comfortable mrs swancourt immediately leave seek husband mr knight seem incommode feeling say light easefulness miss swancourt meet last escape few minute london find see mrs swancourt now reviewer review face face add unconcernedly fact relation mrs swancourt s take edge strange family time elfride begin recover now look knight s face merely anxious let know real meaning write book extremely anxious can quite understand wish gratify remark reach home very seldom afraid elfride draw here stick opinion firmly friendship politeness least require immediate renunciation make very uneasy sorry write such thing murmur suddenly drop mere cacueterie fashionable first introduction speaking dudgeon child severe schoolmaster object honest critic such case cause unnecessary sorrow make sorry proper manner may receive damage powerful pen write gentiles write romance write say somebody may pen condemnation nail't wi scripture again now mr knight may good time say placidly think will would advise confine domestic scene thank never again may right young woman take writing mean good thing hear good prefer say know tell please knight evidently change meaning suppose hear marry elfride hesitate marry say last partly order withdraw own person argument hear more smeaton say lighthouse great real praise novelty inauguration wear happen keep talk alive see say elfride softly thoughtfully course different quite man n't write novel mr knight could n't write would interest anybody several reason require judicious omission real thought make novel popular thing is really necessary sure could learn practice say elfride ex-cathedra air become person speak experience art would make great name certain continue many people make name nowadays more distinguished remain obscurity tell seriously apart subject n't write volume loose article insist pleased make talk will tell seriously say knight less amuse catechism young friend interested appearance imply wish wish could now concentrate sufficiently cruse energy give make good energy leak week week quarter quarter mine last nine ten year enough dam mill give period supply force complete book subject require self-confidence wait power quick result grow customary fatal lively faith future comprehend choose write fragment n't choose sense mean choose whole world profession possible constraint accident merely object accident n't object mean feel quiet thing elfride afraid question intense curiosity see literary mr knight keep knight certainly mind frank instance trait man feeling reticent habit may recall find listener can possibility make use rival condemn reserve even suspicious man world become frank keenly enjoy inner side frankness n't mind accidental constraint reply is make beginning chance limitation direction often good absolute freedom see quite understand generality mean arbitrary foundation s work length thought can alter leave attention free fix work make good lateral compression force altitude would say tongue say mischievously suppose limit exist case rich man wide taste want will good choose limit capriciously none say meditatively can resume elfride think good man s nature particular such case oblige speaking oblige reason delight prospect fame think many time lately thin widespread happiness commence now piece day life preferable anticipate heap future none now s very thing say just now principle ephemeral doer oh sorry parody say confusion course mean try famous add quickness conviction characteristic mind much littleness try great man must think good deal conceited enough believe try soon enough say harm man s think good deal prove think wrong too soon sometimes conclude man strive earnestly success strong sense own merit may see little success merit motive may very humility manner treat provoke elfride sooner agree cease seem wish take side think inwardly shall man kind visitor think will find resume knight pursue conversation more sake finish thought subject engage attention actual life merely matter instinct man try push awake recognition premeditation begin try little say try thus much will try little more begin elfride turn particularly attend word moment unconsciously way seize point remark interlocutor interested dwell think thought own thereupon totally oblivious might say continuation such occasion artlessly survey person speaking time painter eye seem look past future past future eternity read gaze unused unconscious way mind still cling original thought look knight suddenly elfride become conscious painfully confuse intent inquire think think clever say want premeditation startling honesty simplicity feeling restless now unwittingly speak arise step window hear voice father mrs swancourt come terrace here say knight walk lawn stand edge terrace close stone balustrade look sun hang glade just now fair tempe s vale father walk knight could help look sun ten degree horizon warm light flood face heighten bright rise colour cheek vermilion red moderate pink hue see natural tone cheek curved shadow end hanging hair softly drag backwards forward shoulder faint breeze thrust relinquish fringe ribbon dress move same breeze lick tongue part flutter forward shady fold catch likewise share lustrous orange glow mr swancourt shout welcome knight distance thirty yard few preliminary word proceed conversation deep earnestness knight s fine old family name theory lineage intermarriage connected therewith knight s portmanteau meantime arrive soon retire prepare dinner postpone two hour later usual time meal arrival event life elfride now again country knight necessarily engross evening bed first time thinking stephen chapter xviii hear musical pant old tower west endelstow church reach last week existence replace new design mr hewby architect send stephen plank pole arrive churchyard iron bar thrust venerable crack extend belfry wall foundation bell take owl forsake home forefather six iconoclast white fustian cracked edifice specie mumbo jumbo take lodging village previous begin actual removal stone day knight s arrival enjoy last time prospect seaward summit vicar mrs swancourt knight elfride ascend winding turret mr swancourt step forward many loud breath wife struggle silently suffer none less hardly reach top large lurid cloud palpably reservoir rain thunder lightning see advance overhead north two cautious elder suggest immediate return proceed put practice regard dear wish come exclaim mrs swancourt shall slow two vicar say shoulder n't start nearly bottom will run break neck somewhere darkness turret accordingly elfride knight wait lead staircase clear knight talkative mood morning elfride wilful reason inattention privately set think worth talk whilst knight stand watch rise cloud saunter side tower remember giddy feat perform year walk parapet tower quite battlement pinnacle present smooth flat surface two foot wide form pathway four side reflect least now step parapet old way begin walk cousin henry cry mrs swancourt turret follow knight turn see elfride begin elevated promenade face flush mingled concern anger rashness certainly give credit more common sense say redden little walk miss swancourt insist come exclaim will minute safe enough often moment reason slight perturbation word cause elfride s foot catch little tuft grass grow joint stone-work lose balance knight spring forward face horror seem special interposition considerate providence totter inner edge parapet reel lead roof two three foot wall knight seize vice say panting meet woman fool enough thing kind good god ought ashamed close proximity shadow death make sick pale corpse speak already lower state word completely over-power swoon hold elfride s eye close more forty second open remember position instantly face alter expression stern anger pity severe remark frighten struggle free can stand course may say loosen arm hardly know most laugh freak chide folly immediately sink lead-work knight lift again are hurt say murmur incoherent expression try smile say fitful aversion face frightened put put ca n't walk say knight n't know can frightened tell answer petulantly raise hand forehead knight see bleed severe cut wrist apparently descend salient corner lead-work elfride too seem perceive feel now first time minute nearly lose consciousness again knight rapidly bind handkerchief place add complication thundercloud watch begin shed heavy drop rain knight look see vicar stride house mrs swancourt waddle hard-driven duck faint will much good let carry say knight rate rain objection lift make impossible support more five step folly great folly exclaim set indeed murmur tear eye say will carry say folly n't folly think rate origin n't agree need n't get angry worth indeed worth enmity prince say such now will clasp hand neck may carry hurt shall foreclose s deprive chance elfride give little toss now n't writhe attempt carry ca n't help submit quietly n't care n't care murmur languid tone closed eye take arm enter turret slow cautious step descended gentleness nursing mother attend cut arm progress operation wipe bind anew face change aspect pained indifference bashful interest intersperse small tremor shudder trifling kind centre pale cheek small red spot size wafer now make appearance continue grow large elfride momentarily expect recurrence lecture foolishness knight say more promise never walk parapet again will pull soon few minute continue low tone seriously familiar course everybody strange sensation sometimes life moment exist duplicate live moment shall again feel tower similar scene again common god forbid say knight promise will never again walk such place consideration such thing know shall again vow think more such foolish fancy fall great deal rain unaccompanied lightning few minute longer storm cease now take arm please oh necessary relapse wilfulness again connect epithet foolish nonsense quite necessary will rain again directly recover more ado knight take hand draw arm hold firmly could remove struggle feel colt halter first time thus lead afraid angry great relief see carriage come corner fetch fall roof necessarily explain extent enter house forbear mention word cause such accident remainder afternoon elfride invisible dinner-time appear bright drawing-room exclusively engage mr mrs swancourt intervening hour knight again find throw elfride look chess problem illustrated periodical chess miss swancourt favourite scientific game indeed excludes play play lately challenge elfride say vicar heartily play very lady mr knight shall play ask elfride tentatively oh certainly shall delight game begin mr swancourt forget similar performance stephen smith year elfride begin take maxim undoubted truth necessity continue faithful stephen suspicion dictate fickle behaviour imperatively fickleness fact would give startling advantage latter quality appear knight inexcusable oversight will sometimes afflict good player place rook arm pawn first advantage look triumphant even ruthless george think say knight quietly dismiss concern accident club law ll wo n't mr knight say elfride suasively oh certainly say mr knight thought just occur mind two three time allow replace man religiously assure such move absolute blunder immediately take unfortunate rook contest proceed elfride now good game win exchange regain position begin press hard elfride grow flurry place queen remain rook s file stupid word see rook course nobody fool would put queen knowingly speak excitedly expect antagonist give move nobody course say knight serenely stretch hand royal victim very pleasant take advantage say vexation club law think say return knight blandly mercilessly appropriate queen brink pout ashamed show tear stand eye try hard very hard think think brain whirl seem heartless treat think begin unkind take advantage pure mistake make way lose rook even purer mistake say enemy inexorable tone lift eye logic absolutely unanswerable merely register protest can endure cold-blooded way club professional player staunton morphy just really matter raise finger man knight smile pitilessly silence checkmate say knight game say elfride peremptorily look very warm heart say knight checkmate say knight again end forty minute game return resolutely ll give odds bishop knight say kindly thank elfride reply tone intend courteous indifference fact very cavalier indeed checkmate say opponent least emotion oh difference elfride s condition mind now purposely make blunder stephen smith might win bedtime mind distract would throb head chamber full mortification beaten time time aggressor two three year enjoy reputation globe father s brain constitute entire world excellent player fiasco intolerable unfortunately person most dog belief false reputation always possessor good mean know true bed sleep come soothe gentle thing very middle-of-summer friend respect fly merest troublous cloud lie awake two o'clock idea seem strike softly arise get light fetch chess praxis library returning sit bed diligently study volume clock strike five eyelid feel thick heavy extinguish light lie again look pale elfride say mrs swancourt morning breakfast is n't cousin harry young girl scarcely ill can hardly help become regard such eye turn table obedience remark everybody look elfride certainly pale am pale say faint smile sleep much could get rid army bishop knight try would chess bad thing just bedtime especially excitable people dear n't play late again ll play early cousin knight say imitation mrs swancourt will oblige even kingdom play game more now instantly moment breakfast nonsense elfride say father making slave game want papa honestly restless ignominiously overcome mr knight n't mind harm can let play mean wish say knight breakfast combatant withdraw quiet library door close elfride seem idea conduct ill-regulated startlingly free conventional restraint bad fancy knight s face slightly amused look proceeding think foolish suppose say recklessly want very good just see can overcome certainly more natural afraid plan adopt woman world defeat pray know good overcoming skill efface recollection overcome turn attention entirely wrong again course perhaps wrong more pleasing right n't quite know mean laugh say look doubtingly incline accept more flattering interpretation sure think vanity think match say vanity crime such case perhaps hardly virtue oh battle nelson s bravery lie vanity indeed death oh write book prophet shakespeare fear slain bad can come fight fight die death destroy death sit contest begin elfride first move game progress elfride s heart beat violently could sit still dread l hear discover last flower table set throbbing pulsation think give say knight look gently too much know let write position finish time please implore rest know result move ten minute pass start suddenly know cry angry colour cheek eye indignant think let win please n't mind own knight respond phlegmatically appear more contrast own turmoil must wo n't very will insist promise such absurd thing insult very madam wo n't such absurd thing shall win prove return proudly play now hear ticking quaint old timepiece summit bookcase ten minute pass capture knight take knight look very rhadamanthus more minute tick take pawn advantage show sense prominently five minute more take bishop bring thing even take knight three minute look bold take queen look placid take hers eight ten minute pass take pawn utter little pooh ghost pawn can take retaliation ten minute pass take pawn say check flush extricate capture bishop look triumphant immediately take bishop look surprised five minute longer make dash take remain bishop reply take remain knight two minute give check mind now painful state tension shade face hand few minute more take rook check again literally tremble now artful surprise store shall anticipate artful surprise evidently store five minute checkmate two move exclaims elfride can say knight oh miscalculate cruel checkmate say knight victory win elfride arise turn let see face hall run upstairs room flung bed weep bitterly elfride say father luncheon knight listen anxiously answer hope see again time n't sir reply mrs swancourt rise leave room upstairs elfride s apartment door unity occupy new establishment position young lady s maid middle-housemaid sound asleep ma'am unity whisper mrs swancourt open door elfride lie full-dressed bed face hot red arm throw abroad interval minute toss restlessly side side indistinctly moaned word use game chess mrs swancourt turn doctoring feel pulse twang harp-string rate nearly hundred fifty minute softly move sleep girl little less cramped position downstairs again asleep now say mrs swancourt seem very cousin knight think tender brain wo n't bear cudgel great head strictly forbidden play again truth essayist s experience nature young woman less extensive abstract knowledge lead believe could pack sentence workman practically nowhere indeed sorry say knight feel even more express surely young lady know good good bless s just n't know never think such thing christopher father command keep order would child will say thing worthy french epigrammatist act robin greenhouse think will send dr granson can harm man straightway despatch horseback castle boterel gentleman know dr granson come course afternoon pronounce nervous system decide state disorder forward soothing draught give order account play chess again morning knight much vex wait curiously compound feeling entry breakfast woman servant come prayer irregular interval enter could save life avoid turn head hope might elfride mr swancourt begin read wait somebody glide noiselessly knight softly glance little kitchen-maid knight think read prayer bore alone first time fail recognize hold converse nature s charm solitude house again perceive young friend cross slope path run follow angle field here meet elfride exultant abashed come presence effect enter cathedral knight note-book hand fact very act write therein come view leave midst sentence proceed inquire warmly concern state health say perfectly indeed never look health inconsequent action lip red polish cherry redness margined white skin clearly define line jagged confusion altogether stand last person world knock game chess too ephemeral-looking play are take note inquire alacrity plainly arise less interest subject wish divert thought make entry permission will complete knight stand still write elfride remain moment walk see secret book gaily fling shoulder n't think would find much interest know course more say would ask question first book mere fact concern journey expenditure book thought tell truth exactly consist most part jotting article essay disjoint disconnect possible interest anybody contain suppose developed thought embryo interesting enlarge size article must concentrated form pure rectify spirit proof lower fit human consumption word burn indeed balloon inflate flabby shapeless dead could hardly read may try say coaxingly write poor romance way mean bit door see way enter thing same mine really s awkward request suppose can hardly refuse now ask directly think ill-mannered ask justify writing presence mr knight light book chance would different stand say excuse care write tell private fact public idea very miss swancourt really must see consequence own head remember advice leave book alone caution permission hesitate moment look hand contain book laugh say must see withdraw finger knight ramble house leave standing path turn leaf time reach wicket-gate see move wait come elfride close note-book carry disdainfully corner finger thumb face wear nettled look silently extend volume raise eye high hand lift take say elfride quickly n't want read could understand say knight look n't care read much miss swancourt n't wish s warn might never suppose would put name mention four corner name know description anybody would recognize exclaim take open page august s day yesterday wo n't read elfride say close book again pretty hauteur business ask see book serve right knight hardly recollect write turn book see come aug girl get teen self-consciousness bear certain interval pass infantine helplessness begin act simple young inexperienced first person observation can tell nicety old consciousness skill acquire art necessary success art hide generally begin career action popularly term showing-off method adopt depend case disposition rank residence young lady attempt town-bred girl will utter moral paradox fast man love country miss adopt more material medium take ghastly fence whistling make blood run cold appear risk neck mem endelstow tower innocent vanity course origin display look say youthful beginner womanly artifice reflect advantage show very much amplify correct paper artless art remember now say knight note certainly suggest manoeuvre church tower must think too much such random observation continue encouragingly notice injured look mere fancy pass head assume factitious importance make permanent write mankind think thought bad people most love earth such thought never get embody paper become assume never exist daresay think disagreeable thing would seem just bad write challenge now tell bad thing think must oh think round-shouldered knight look slightly red little bald spot top head heh-heh two ineradicable defect say knight faint ghastliness discernible laugh much bad lady s eye think self-conscious suppose s very fine say too inexperienced perceive hit hence quite disposed forgive note allude entry such child too everybody can understand quite woman know old think old seventeen say girl seventeen wrong nearly nineteen class woman good seem young seem old off-hand incline say seem old elfride s class know say eagerly touch artless anxiety think much reveal word slow nature develop rich nature youth girl man woman come age nobody time backward people show full compass say knight thoughtfully really remark risk offence must remind take grant woman time give age reach end tether backwardness may slow develop soon exhaust capacity develop elfride look disappoint time indoors mrs swancourt match-making honest mean meat drink now little scheme nature concern pair morning-room expect find empty old lady reason vacate second door enter first knight chimney-piece carelessly survey two portrait ivory pink lady very rudimentary feature judge see here observe unquestionably beautiful head hair say elfride possibly conscious own possibly great deal certainly colour good venture ask more depend abundance colour abundances equal may inquire favourite colour dark mean woman say minute fall countenance hope misunderstand knight reply impossible man know colour elfride s hair woman wear plainly such feature may overlook man give ocular intentness hers always way see hair could see sex know pale brown know instantly knight perfectly aware independent standard admiration matter elfride thoroughly vex could strike honesty opinion bad more more respect now reckless gambler hazard last good treasure eye now coloured eye good mr knight say slowly honestly compliment course honestly n't want anybody s compliment elfride know compliment word approval man would famished arab prefer hazel say serenely play lose again chapter xix love degree knight none light familiarity speech judicious touch epigrammatic flattery obliterate woman s recollection speaker s abstract opinion more say subject hair eye development elfride s mind impregnate sentiment own smallness uncomfortable degree distinctness discomfort visible face whole tendency conversation latterly quietly surely disparage fain take stephen favour self-defence would unloving say admire idiosyncrasy feature different own true stephen declare love mr knight never sort somehow mend matter sensation smallness knight s eye still remain position reversed stephen love spite differ taste knight indifferent spite resemblance ideal would engender happy thought matter stand stephen s admiration might root blindness result passion perhaps keen man s judgment condemnatory remainder saturday more less throw senior conversation arise exclusively own elfride bed night thought recur same subject moment insist ill-natured speak decisively sterling honesty poor nobody say sigh people great world n't care least mood feature perhaps man get thoroughly woman s mind manner way heart distance two station proverbially short really week say mrs swancourt knight follow evening sunday leisurely climb hill church last service now hold exceptional time evening afternoon previous demolition ruinous portion intend cross cork bristol return knight dublin return way stay little long say vicar week hardly able realize presence remember story vicar suddenly stop forget sunday would probably week-day mode thought turn breeze blow skirt college gown range vision remind divert current narrative dexterity occasion demand story levite journey bethlehem-judah take text sunday last quite point continue pronunciation man intend tell week-day story moment early think sabbath matter several week gain restlessness remain city jebusites anxious gibeah none trouble would arise waste five day already say knight close eye vicar s commendable diversion fault lie begin tarry system originally true true illustration fail hospitality prompt story come just same urge mrs swancourt see imperceptible fall countenance stepdaughter knight s announcement knight promise call return journey uncertainty speak quite enough fill elfride regretful interest few remain hour curate already officiate twice day two church mr swancourt undertake whole evening service knight read lesson sun stream dilapidated west window light assemble worshipper golden glow knight read illuminate same mellow lustre elfride organ regard throb sadness mood feed sense remove sphere deliberately chapter appoint portion history elijah ascend magnificent climax wind earthquake fire still small voice deep tone echo past such apparent disregard existence presence inspire forlorn sense unapproachableness absence would hardly able cause same time turn face moment catch glory die sun fall form eye arrest shape aspect woman west gallery bleak barren countenance widow jethway elfride see much morning return stephen smith possess small competency unhappy woman appear spend life journeying endelstow churchyard village southampton father mother lay attend service here considerable time now seem reason choice seat gallery window tomb son plainly visible stand object prospect close outwardly changeless horizon sea stream ray too flood face now bent elfride hard bitter expression solemnity place raise tragic dignity intrinsically possess girl resume normal attitude add disquiet elfride s emotion cumulative would assert sudden slight touch enough set free poem sunset cunningly contrive chord music vague imagining usual accident exhibition longing knight s respect lead incipient yearning love make present conjuncture sufficient whilst kneel previous leave sunny streak upward roof low part church soft shadow could help thinking coleridge s morbid poem three grave shudder wonder mrs jethway curse weep heart would break come church just sun leave landscape platform eloquent speaker retire remain audience rise home mr mrs swancourt carriage knight elfride prefer walk skilful old matchmaker imagine descend hill reading mr knight elfride presently find say read good papa will praise anybody will praise play excellently miss swancourt very correctly correctly must great pleasure take active part service want able play more feeling good selection music sacred secular wish nice little music-library choose new piece send genuine merit glad hear such wish extraordinary many woman honest love music end mean even leave mostly accessory never meet woman love music ten dozen man know would draw line woman woman say knight reflect moment mean n't care solid instance know man young friend much interested fact marry seemingly poetical offer choice two edition british poet pretend want badly say would send say pair pretty earring bond street n't mind would nice now call girl much vanity daresay oh reply elfride effort happen catch glimpse face speak noticing attempt heartiness miserable failure appear misgiving miss swancourt would such circumstance prefer nicknack n't think indeed stammer ll put say inflexible knight will two thing equal value well-chosen little library good music speak bind morocco walnut case lock key pair very pretty earring bond street window course music elfride reply forced earnestness quite certain say emphatically quite falter could certain buy earring knight somewhat blamably keenly enjoy spar palpitate mobile creature excitable nature make such thing specie cruelty look oddly say fie forgive say laugh little little frightened blush very deeply miss elfie n't say first firm woman would say bad shall choose same n't know say elfride wofully distressful smile think exceptionally musical think test severe quite painful n't understand music n't real good is thing say miss swancourt n't understand n't understand conceivable use jimcrack jewellery cry petulantly n't mean think music earrings own say teasing tone think moral courage own pretend elevation could reach french soldiery elfride brave defensive tear eye answer desperately meaning earring good just now lose pretty pair last year papa say would buy more allow careless now wish s meaning indeed mr knight afraid very harsh rude say knight look regret see disturbed seriously woman know ruin good look such appurtenance sure would never want lovely become ordinary hideous thing woman stuff ear nowadays governor steam-engine pair scale gold gibbet chain artist palette compensation pendulum heaven know thing pretty say eager animation draw point parasol enlarged view lamented darling scale would suit giantess half-a-mile high very pretty very say knight dryly come lose such precious pair article lose nobody lose same time make remark embarrassment nervous movement finger see loss occur whilst stephen smith attempt kiss first time cliff confusion hardly wonder question awkward receive direct answer knight seem notice manner oh nobody lose see certainly fact case loss take odour vanity choice never know earnest n't now say look inquiringly hairy face oracle come gallantly own rescue really seem vain vain way heart bad woman vain heart way adroit distinction certainly more objectionable two say knight is vanity mortal venial sin know life tell very know life just conception life too large thing grasp short interval pass will fact woman fond jewellery likely make life high sense failure nobody s life altogether failure know mean even word badly select commonplace say impatiently utter commonplace word must suppose think commonplace thought poor stock word limited number rough mould cast material good bad novelty delicacy substance often lose coarse triteness form very ll believe ingenious representation subject hand live failure need trouble anybody s life may just romantic strange interesting fail succeed difference last chapter want story man power try great deed just fall short accident fault time history much great man great deed whimsical world hold particular lad school interesting romance precisely proportion renown walk sunset moonrise drop sun nearly full moon begin raise shadow cast western glare show sign become obliterate interest rival pair opposite direction moon bring distinctness consider life extent failure say knight again pause notice antagonistic shadow n't precisely know way miss mark really much sad feel must cause sorrow right partly quite sensation profoundly experienced serve sort consolation people conscious take wrong turning contradictory seem true people always right n't know much nature way right wrong desirable chill summer-time tell even now really vain say shall offend say ll think n't mean reply look curiously face reply little breath distress exceed deep will find suppose must take bible find understand can strength swallow rest lump simple faith think vain will worldly greatness require much littleness grow infirmity more less matter regret regard woman ca n't say answer knight carelessly doubt misfortune man living get bear truly noble nature high soul will bring man workhouse may right stick vanity n't say regretfully mr knight will send write think see write lately speak good mood true self cynic evening nice philosopher to-night know conversation detain lawn portico star blink elfride fling head say idly s bright star exactly bright star overhead somewhere is oh course point finger poise white hawk cape verde islands looking source nile lonely quiet-looking watch north pole less whole equator horizon idle low ground roll india head young friend mine very possibly look star zenith hang low horizon think mark true love dwell elfride glance knight misgive did mean could see feature attitude seem show unconsciousness star head say hesitation anybody else s england oh see breathe relief parent believe native county n't know correspondence many year lately fortunately unfortunately fall love bombay time hear very little knight volunteered statement elfride moment incline profit lesson honesty just give flesh weak intention disperse silence seem reproach knight s blind word able clearly define disloyalty guilty chapter xx distant dearness hill knight turn parish endelstow cross cork day absence superimpose proportionately weight heart push lakes killarney ramble luxuriant wood survey infinite variety island hill dale find listen marvellous echo romantic spot altogether miss glory dream formerly find such favoured region whilst company elfride girlish presence perceptibly affect depth conscious entry sphere add now take very conscious great deal abstract superfluity become necessity knight love stephen fall love elfride look knight cease spirit enter know certain point leave endelstow feel none exquisite nicety poignant sadness natural such severance see delightful subject contemplation elfride begin love meet eye mishap tower simply think weak grow love whilst standing lawn brighten evening sun think complexion good more conversation sow seed think word ingenious very creditable young woman noteworthy chess-playing certainly think time conceited child knight s experience complete disproof assumption love always come glance eye sympathetic touch finger flame make palpable moment generation part become sublimate memory could say even attentively regard thus passively gather image mind act cause longer appear fall love soul temporarily assume disembodiment accompany way begin rule imperiously now accustom analysis tremble possible result introduction new force nicely adjusted ordinary life become restless forget collateral subject pleasure think must say knight love philosophically romance think manner simplicity verge coquetry was flirt say forcible translation favour suspicion able uphold such theory performance too real defect genuine actress twenty year standing bald-necked lady early season lose discreet mist evasive talk could play part ingenuous girl elfride live little artful way partly make ingenuousness bachelor nature bachelor circumstance spinster doubtless also kind think latter knight look bachelor nature come very odd look theory subject love read now full light new experience see much more sentence mean feel mean write people often discover real force trite old maxim thrust chance adventure knight never know case man learn full compass own epigram such mean intensely satisfy aspect affair inbreed invincible objection first comer woman s heart discover condition make mind marry must certainty cropping inconvenient old letter bow blush mysterious stranger casually meet possible source discomposure knight s sentiment ordinary man age love genuinely perhaps exaggerate little pursuit man first love lad very centre heart else concern operation added year more faculty attempt partnership passion knight s age understanding fain hand may leave man love set brain gauge position determine ship s longitude light mast-head knight argue elfride s unwontedness manner matter fact unwontedness love matter inference incredules plus credules elfride say had hardly look man see never forget severity prefer ornament edification excuse hundred time think natural womankind love adornment necessary become mild infusion personal vanity complete delicate fascinating dye feminine mind end week s absence bring dublin resolve curtail tour return endelstow commit make reality hypothetical offer sunday evening concoct great deal paper theory social amenity modern manner generally special ounce practice want now life knight could recollect consider correct give young lady personal ornament regular engagement marry initiate day leave dublin look anxiously high-class jewellery establishment purchase consider would suit good most awkward unwonted feeling enter close door room sit open morocco case hold fragile bit gold-work eye many thing become old solitary man letter new handle child outcome civilization never touch finger sudden fastidious decision pattern choose would suit cause rise flurry tear street change great deal trouble reselecting mind become bewildered critical faculty object art seem vacate person altogether knight carry pair ear-ring remain possession afternoon contemplate fifty time grow misgiving last choice bad first feel sleep would visit pillow improve previous purchase again perfect heat vexation such tergiversation anew shop-door absolutely ashamed enter give further trouble shop buy pair enormously increase price seem very thing ask goldsmith would take pair exchange tell could exchange article buy maker pay money two pair possession wonder earth superfluous pair wish could lose somebody would steal burden interposing sense capable man true idea economy must necessarily sell somewhere last mere song mingle blank feeling whole day lose run city new extraordinary class errand several pound lose bungling slight sense satisfaction emerge antediluvian ignorance subject lady jewellery secure truly artistic production last remainder day scan ornament lady meet profoundly experienced eye appraiser morning knight again cross st george s channel return london holyhead route originally intend bristol avail mr mrs swancourt s invitation revisit homeward journey flit forward elfride woman s ruling passion fascinate influence more powerful operant elfride decidedly purposeless want friend knight s good opinion first much more elementary ingredient friendship now desire fear would hardly allow think originally wish please high class man intimately know disloyalty stephen smith could few woman can realize possible vastness issue insignificant begetting letter stephen necessarily few sense fidelity cling last receive wrecked mariner cling flotsam young girl persuade glad stephen such right hand acquire eye elopement beguile say perhaps committed might fall love mr knight make week knight s absence very gloomy distasteful retain stephen prayer old letter re-read medicine reality deceive belief pleasure letter grow more more hopeful tell finish work day pleasant consciousness remove more stone barrier divide draw image fine figure two would cut day people would turn head say prize win sad wild runaway attempt theirs elfride repeatedly say grieve person know might think know enough modesty nature reproach gentle write quite devotedly visit london letter seem liveliness derive thought thought knight s intention early return endelstow originally faint promise fainter man keep word rear possible action vicar surprised see again soon mrs swancourt knight find meet arrival announce form intention st leonards few day end month satisfactory conjuncture offer first evening return present elfride such pain procure fastidious reading opportunity such intended act morning chance break fine week cloudy weather propose decide drive barwith strand local lion mrs swancourt knight see knight scent romantic occasion afar foresaw such might expect coming night journey road neutral green hill hedgerow lie trail rope quay gap upland reveal blue sea fleck few dash white solitary white sail whole brim keen horizon lie line rule hillside hillside roll pass chocolate-toned rock form wall side fall heavy jagged shade roadway spout fresh water burst occasional crevice patter broad green leaf run rivulet bottom unkempt lock heather overhang brow steep whence diver point bramble swung forth mid-air snatch head-dress claw mount last crest bay end pilgrimage burst ocean blueness deepen colour stretch foot crag terminate fringe white silent distance move heave counterpane restless sleeper shadowed hollow purple brown rock would call blue tint entirely appropriate water carriage put little cottage shed attach ostler coachman carry hamper provision shore knight find opportunity forget wish begin apart friend elfride look understand bring continue awkwardly pull case open hold mr knight say elfride confusedly turn lively red n't know intention meaning say think mere supposition n't want thought flash mind give reply great decisiveness might possess to-morrow day stephen s letter will accept knight return feel less master heretofore would beautiful more beautiful see answer earnestly look half-wishfully temptation eve may look apple n't want will kindly forgive mr knight kindness say mr knight bring full stop unexpected turn event silence follow knight hold open case look wofully glittering form forsake orbit procure turn hold feel gift slight endeavour admire very much shut n't let see long say laughingly quaint mixture reluctance entreaty elfie elfie mr knight oh shall want silly know say reason take now keep last word moment intend imply refusal finite somehow word slip undid rest will take day n't want n't want elfride swancourt n't n't take read fact distress significance say knight dislike must n't elfride deepen tint look distance feature shape expression nice criticism regard answer pretty length murmur mildly very much sharp say hard thing can reply evasively think fogey suppose n't mean n't know think mean let papa respond elfride somewhat flurried delivery ll tell object get present say knight composure intend remove mind possible impression lover see very least could common civility elfride feel blank lucid statement knight continue put case feel anybody naturally would know word choice day invidious unfair think apology take practical shape oh elfride sorry could tell give such legitimate reason disappointment time cool motive might state anybody raise smile know offer spirit would certainly accept seductive gift tantalize feature perhaps suspect imagine offer lover s token mortify enough mrs swancourt come now sit select flat boulder spread table-cloth discussion subject matter pending knight elfride shelve read refusal certainly bashfulness girl novel position whole could tolerate such beginning could knight tell sense fidelity struggle new love whilst less assure ultimate victory might entirely abstract wish secure same time slight constraint manner visible remainder afternoon tide turn oblige ascend high ground day glide end usual quiet dreamy passivity such occasion deed thing thought endeavour avoid think more look idly verge crag behold stone dining-table gradually splash crumb fragment wash incoming sea vicar draw moral lesson scene knight reply same satisfied strain wave roll furiously neutral green-and-blue tongue water slide slope metamorphose foam careless blow fall white faint leave trail follower passing heavy shower scene drive shelter shallow cave horse put start return homeward time reach high level sky again clear sunset ray glance directly wet uphill road climb rut form carriage-wheels ascent pair liliputian canal shine bar gold taper distance also turn night spread sea evening chilly moon knight sit close elfride darkness render position person matter uncertainty particularly close elfride edge hope allow place ungrudgingly whisper oh t least can common civility say accent word might recognize own return feel delicately balance two possibility thus reach home knight mild experience delightful gentle innocent time time may much seldom repeat man s life peculiar dearness glance retrospectively inconveniently deep love lull peaceful sense able enjoy most trivial thing childlike enjoyment movement wave colour stone enough knight s drowsy thought day precipitate even sermonize platitude vicar deliver chiefly seem professionally require presence man knight s proclivity swallow whole presence elfride lead merely tolerate kind talk necessity ordinary courtesy listen take idea enjoyable make-believe proper necessary indulge conservative feeling face thing complete enter room evening elfride find packet dressing-table come know tremblingly undo fold white paper cover treasure morocco case contain treasure ornament refuse daytime elfride dress moment look glass blush red put fill dream night never see lovely never more clear honest woman duty bind refuse equally clear duty require more vigorous co-ordinate conduct let dissect say morning glare spectre stephen s letter-day bind meet postman stealthily deed never secure end now cease desire two letter bank st launce s small private deposit probably interest put pocket moment indoors upstairs safe observation tremblingly open stephen s say st launce s bank take sum money receive private advice pay sum two hundred pound check order nature guarantee fact information amount money now st launce s bank standing name instantly open letter contain deposit-note bank sum two hundred pound day add account stephen s information correct transfer make save year stephen s letter say proper pleasant hand keep use plenty independently dispose let lie idle bank get father invest name good security little present more betroth will think elfride feel now pretension hand dream silly boy worth rational consideration natural delicacy elfride mention father s marriage refrain allusion pecuniary resource lady leave matter-of-fact subject somewhat boyish manner remember darling first morning arrival house father read prayer miracle heal sick palsy tell take bed walk can now realize force passage small piece mat bed oriental yesterday see native perform very action remind mention read perhaps know long day buy small native idol send home curiosity find cast england make look old ship throw disgust speaking remind oblige import house-building ironwork england never such foresight require exercise building house here begin order column lock hinge screw will require can street london get cast minute s notice mr l say somebody will england very soon superintend selection large order kind wish may man lie deposit-receipt two hundred pound elegant present knight elfride grow cold cheek feel heat beat blood destroy piece paper whole transaction could withdraw experience would willingly sacrifice money represent know case fear let two article lie juxtaposition antagonistic interest represent miraculous repulsion expect day see little evening come resolution act packet seal tear regret close case pretty form contain direct place writing-table knight s room letter write stephen state hardly understand position regard money send declare ready fulfil promise marry letter write delay post never cease feel strenuously deed must several day pass indian letter elfride come unexpectedly father see make remark could tell news time absolutely overwhelming stephen wish actually choose most fitting execute iron-work commission allude impending duty complete would three month leave letter continue follow week take opportunity plainly ask father permit engagement come page expressive delight hers reunion finally information would write shipping agent ask telegraph tell ship bring home sight know acceptable such information would elfride live move now dream knight first become angry persistent refusal offering less manner fact see begin look worn ill vexation lessen simple perplexity cease now remain house long hour make mere centre antiquarian geological excursion neighbourhood throw card fain would could thus avail privilege relative premise fancy lead still linger n't wish stay here day presence distasteful say afternoon first use imply severe kind treat unfairly n't say origin acquaintanceship such render manner peculiar uncommon kind cause speak mind feeling objection difference reticent gentler matter good mind never trouble again continue knight say eloquent expression eye wan face enough reproach harshness here inquired knight gently say fidelity old love truth new range opposite side truth virtuelessly prevail ll stay little longer say knight n't vex keep good deal will perhaps may happen may tell mere coyness say knight light heart trick read truly enigmatical force work woman give time man unerring instinct peculiar mind less direct honest knight s evening five o'clock knight return pilgrimage shore man walk house messenger camelton town few mile place railway advance summer telegram miss swancourt three sixpence pay special messenger miss swancourt send money sign paper open letter trembling hand read johnson liverpool miss swancourt endelstow castle boterel amaryllis telegraph holyhead four o'clock expect will dock land passenger canning s basin ten o'clock to-morrow morning father call study elfride send message ask suspiciously johnson johnson heaven s sake n't know deuce n't know never hear now s singular story n't n't know come come miss telegram really wish know papa remember full-grown woman now being woman child may think secret two will seem women rule n't keep speak will press now give word tell meaning week past honour honour very certain suspicion know shall glad find false n't manner lately end week say papa father reply elfride leave room begin look postman again three morning later bring inland letter stephen contain very little matter write haste meaning bulky enough stephen say execute commission liverpool arrive father s house east endelstow five six o'clock same evening would dusk walk village meet would church porch old time propose plan think unadvisable call formally house late evening could sleep see minute would seem hour clasp arm elfride still steadfast opinion honour compel meet probably very longing avoid lend additional weight conviction markedly sigh unattainable superlatively hope please possession know intellect incline exaggerate defect day look duty steadfastly face read wordsworth s astringent depress ode deity commit guidance still feel weight chance desire begin take melancholy pleasure contemplate sacrifice man maidenly sense propriety compel regard possible husband would meet lie power marry guard relapse note despatch father s cottage stephen arrival fix hour interview chapter xxi thy cold grey stone sea stephen say come way bristol thence steamer castle boterel order avoid long journey hill st launce s know extension railway camelton afternoon thought occur elfride cliff shore would possible see steamer hour arrival accumulate religious force enough act supererogation act point land watch ship bring future husband home cloudy afternoon elfride often divert purpose dull sky use persuade weather fine possible side cloud could bring practical result fancy now mood such humid sky harmonize ascend pass hill house elfride come small stream use guide coast small own valley flow altogether high level bush line slope shallow trough bottom water run soft green carpet strip two three yard wide winter water flow grass summer now trickle channel midst elfride sensation eye regard somewhere turn mr knight drop valley side hill feel thrill pleasure rebelliously allow exist utter loneliness find shore track stream believe empty silver thread water cascade great height load heavy telescope look sea say faintly ll carry journey s end take glass unresisting hand can mile see water point short fragment level muddy-gray colour cut sky elfride already scan small surface ocean visible see ship walk company sometimes brook wide man s stride sometimes close green carpet grow swampy keep high two ridge walk dwindle low become insignificant right hand rise advance terminate clearly define edge light abruptly saw little further bed rivulet end same fashion come bank breast-high valley long see withdraw cleanly completely place sky boundless atmosphere perpendicularly small lie corrugated surface atlantic small stream here find death run precipice disperse spray half-way fall rain project ledge make minute grassy meadow bottom water-drops soak debris cliff inglorious end river look say knight follow direction eye gaze hard black object shore horizon summit come nebulous haze stretch gauze sea puffin little summer steamboat bristol castle boterel say think look will give glass knight pull open old-fashioned powerful telescope hand elfride look heavy eye ca n't keep now say rest shoulder too high arm too low may look murmur weakly knight raise glass eye sweep sea puffin enter field puffin tiny craft can see figure-head distinctly bird beak big head can see deck wait minute pretty clearly can see black form passenger white surface take glass think level direction depend conspicuous object sky now seem rain put overcoat open umbrella vanish borrow glass slim young fellow still watch elfride grow pale shift little foot uneasily knight lower glass think good return say cloud rain may soon reach look ill air affect face fair cheek very fastidious fear return knight tenderly air would make rosy never would think nature s spoilt child elfride s colour return again more see say knight turn boat stephen smith saw tower still high vertical face hill right project seaward bed valley form small cove visible concave wall bend position left composition huge hill reveal backbone marrow here rent extremity consist vast stratification blackish-gray slate unvaried whole height single change shade cliff mountain person call presence necessarily proportionate actual bulk little cliff will impress powerfully great depend man countenance cliff can bear look cliff say elfride horrid personality make shudder will can climb say knight will ascend path grim old fellow s brow try say elfride disdainfully ascend steep slope loiter grassy path wind bank place safeguard unwary pedestrian top precipice hill inland direction take arm miss swancourt say knight can get good thank quarter way elfride stop take breath knight stretch hand take ascend remain slope reach very top sit rest mutual consent heavens altitude say knight pant look sea cascade bottom slope appear mere span height now elfride look left steamboat full view again reason vast surface sea high position uncover seem close shore edge say knight vacancy appear move compact mass wind strike face rock run rise fountain height head curl arch disperses fact inverted cascade perfect niagara fall rise fall air water now look here knight throw stone bank aim onward cliff reach verge tower air bird turn alight ground dead calm boat crosse niagara immediately foot fall water quite still fall mass curve precisely same position regard atmospheric cataract here run cliff fifty yard will brisk wind now daresay bank little backward current knight rise leant bank sooner head hat appear suck head slip forehead seaward direction s backward eddy tell cry vanish little bank hat elfride wait minute return wait sign few drop rain fall sudden shower arise look bank side two three yard level ground short steep preparatory slope verge precipice slope knight hat head hand knee try climb level ground rain wet shaly surface incline slight superficial wetting soil hereabout make more slippery stand same soil thoroughly drench inner substance still hard lubricate moistened film find difficulty get say knight elfride s heart fall lead can get wildly inquire knight strove might two three minute drop perspiration begin bead brow unable answer elfride wrench thought force mind sensation knight bodily danger attempt help must venture treacherous incline prop closed telescope give hand see movement elfride say afraid endanger prove statement make endeavour assistance slip low again stay foot prop bracket quartz rock balance verge precipice fix steady head foot beginning slope elfride drop glass roll edge vanish nether sky hold tightly say fling arm neck such firm grasp whilst remain impossible fall n't flurry knight continue long stay block perfectly safe wait moment whilst consider turn eye dizzy depth survey position affair two glance tell tale ghastly distinctness perform feat get slope precision machine edge whirling mid-air purpose necessary recover breath strength previous effort cost still wait look face enemy crest terrible natural facade pass neighbour inhabitant seven hundred foot water overhang prove actual measurement foot less six hundred fifty say nearly three time height flamborough high again south foreland hundred foot high beachy head lofty promontory east south side island twice height st aldhelm s thrice high lizard just double height st bee s sea-bord point western coast know surpass altitude few foot great orme s head caernarvonshire must remember cliff exhibit intensify feature sheer perpendicularity half-tide level remarkable rampart form headland wall inlet promontory side much low thus salient horizontal section concave sea roll direct shore north america fact eaten chasm middle hill giant embayed unobtrusive stand rear pigmy supporter least singularly hill chasm precipice name account will call precipice cliff name see preface give added terror height blackness dark face beating ten thousand west wind form kind bloom visual effect hambro grape seem float atmosphere inspire terror lung piece quartz support foot very nose cliff say knight break silence rigid stoical meditation now clamber body foot shoulder will think able climb level ground will wait whilst run assistance ought first place ought act slip reach stand-point weight probability n't let talk brave elfride climb prepare ascend say moment anticipate tower think would come time superstition say knight dismiss will say humbly now put foot hand s good hold shoulder place foot stirrup make hand high enough get view natural surface hill bank can now climb level ground afraid will try can see slope common purple heather grass more man human being kind nobody now try get high way see tuft sea-pink get hand n't trust entirely step shoulder think will reach top tremble limb exactly tell preternatural quiet solemnity manner overspread give courage own make spring top shoulder turn look ill fate force downwards bind add own weight too much block quartz foot depend indeed originally igneous protrusion enormous mass black stratum worn side alien fragment century frost rain now leave much support move knight seize tuft sea-pink hand quartz rock salvation bad useless now roll sight same nether sky engulf telescope tuft hold come root knight begin follow quartz terrible moment elfride utter low wild wail agony bow head cover face hand turf-covered slope gigantic perpendicular rock intervene weather-worn series jagged edge form face steep former slope slowly slide inch inch knight make last desperate dash low tuft vegetation last outlying knot starve herbage ere rock appear bareness arrest further descent knight now literally suspend arm incline brow engineer would call quarter sufficient relieve arm portion weight very offer adequately flat face support spite dreadful tension body mind knight find time moment thankfulness elfride safe lie side finger clasp see again steady jump foot now can save run help cry oh would die try hard deliver turn wildly run assistance elfride long will take run endelstow three-quarters hour wo n't hand will hold ten minute nobody chance passer may happen would could save pole stick kind common gaze common bare heather grass minute perhaps more time pass mute thought sudden blank helpless agony leave face vanish bank sight knight feel presence personalize loneliness chapter xxii woman s way haggard cliff ugly altitude common sea-fowl line coast exmoor land s end outflanked encompass specimen ugly summit safe place scientific experiment principle air-current knight now find dismay still clutch face escarpment frenzied hold despair dogged determination make most jot endurance give long possible scope elfride s intention might recline hand hand world infancy blade insect speak present past inveterate antagonism black precipice struggler life way more forcibly suggest paucity tuft grass lichens confervae outermost ledge knight ponder meaning elfride s hasty disappearance could avoid instinctive conclusion exist doubtful hope could judge sole chance deliverance lie possibility rope pole bring possibility remote indeed soil high leave untended unenclosed mile casual bank dry wall rarely visit purpose collect count flock find scanty mean subsistence thereon first death appear improbable never visit knight could think future connect past could look sternly nature s treacherous attempt put end strive thwart fact cliff form inner face segment huge cylinder sky top sea bottom enclose cove extent more semicircle could see vertical face curving side look facade realize more thoroughly threaten grimness feature very bowels inimical shape desolation familiar conjunction thing wherewith inanimate world bait mind man pause moment suspense opposite knight s eye imbedded fossil stand forth low relief rock creature eye eye dead turn stone even now regard early crustacean call trilobite separate million year life knight underling seem meet death single instance reach vision alive body save now creature represent low type animal existence never vernal year plain indicate numberless slaty layer traverse intelligence worthy name zoophytes mollusca shell-fish high development ancient date immense lapse time formation represent know dignity man grand time mean time too mean relic small death knight geologist such supremacy habit occasion pioneer thought man dreadful juncture mind find time take momentary sweep varied scene day creature s epoch own place cleft landscape bring home such imaginings time close fan see extremity year face face beginning intermediate century simultaneously fierce man clothe hide beast carrying defence attack huge club pointed spear rise rock phantom doomed macbeth live hollow wood mud hut perhaps cave neighbour rock stand early band man huge elephantine form mastodon hippopotamus tapir antelope monstrous size megatherium myledon moment juxtaposition overlap perch huge-billed bird swinish creature large horse still more shadowy sinister crocodilian outline alligator uncouth shape culminate colossal lizard iguanodon fold dragon form cloud fly reptile still fishy being low development lifetime scene fossil confront present modern condition thing image pass knight s inner eye less minute again consider actual present die mental picture elfride world cherish smite heart whip hope deliverance could girl dare move inch was death really stretch hand previous sensation improbable would die fainter now knight still cling cliff muse weather-beaten west-country folk pass great part day night door nature seem mood poetical sense predilection certain deed certain time apparent law govern season account read person curious temper scatter kindness cruelty alternately impartially order heartless severity overwhelming generosity lawless caprice man s case always prodigal s favourite miser s pensioner unfriendly moment seem feline fun trick beget foretaste pleasure swallow victim such way thinking absurd knight begin adopt now first spit rock new torture follow rain increase persecute exceptional persistency move believe owe cause fact such wretched state already entirely new order thing could observe introduction rain scene rain upwards strong ascending air carry rain-drop race escarpment come such velocity stick flesh cold needle drop virtually shaft pierce skin water-shafts seem lift point downward rain such torturing effect brief space drench two place top shoulder crown hat wind intense situation strong here tug coat lift mostly accustom look opposition animate stolid inexorable hand indifference wear patience more strength here rate hostility assume slow sickening form cosmic agency active lashing eager conquest determination insensate standing way knight over-estimate strength hand get weak already will never come again ten minute say mistake arise unusual compression experience just now really three many more minute will end think come instance incapacity mind make comparison such time summer afternoon say can never such heavy cold rain summer day life again mistake rain quite ordinary quantity air temperature usual menace attitude approach magnify power again look straight downwards wind water-dashes lift moustache scud cheek eyelid eye see surface sea visually just past toe foot actually one-eighth mile more two hundred yard colour accord mood object survey sea would deep neutral blue happy auspex attend gazer now distinctly black vision narrow white border foam know boisterous toss distant appear pulsation plashing barely audible white border black sea funeral pall edging world extent turn upside rain descend foot aerial space unknown firm familiar ground love pitiless nature two voice two voice wind ear rise fall maul thrust hard softly second distant moan unplummetted ocean afar rub restless flank cliff name knight perseveringly hold fast faith elfride perhaps love faith faith gather flower will rootlessly live nobody would expect sun shine such evening appear low sea natural golden fringe sweep furthest end landscape strange glare whiteness sometimes put alternative colour splotch vermilion red leaden ground red face look drunken leer most man brain know few foolish disguise fact even ostentatious display may call self-conceit knight show much know intellect average think could help thinking death would deliberate loss earth good material such experiment kill might practise less developed life fancy people hold bitter mood inexorable circumstance try prevent intelligence attempt renounce desire long-contested position tack prize throw seemingly disappointment more tantalizing possible knight give thought life utterly entirely turn contemplate dark valley unknown future shadowy depth speculation will follow let suffice state ensue moment take more thought life disturb outline bank spot appear head elfride knight immediately prepare welcome life again expression face consign utter loneliness friend first look move extreme row seaward light-ship sea-girt lighthouse immediate terror death inmate experience gloom monotonous seclusion grateful eloquence countenance greeting expressive thankfulness visit enough stir emotion most careless observer knight s upward look elfride nature transcend such instance line face deepen furrow thank visibly lip move word elfride emotion evolve sound eye pass description combination whole diapason eloquence lover s deep love fellow-man s gratitude token remembrance kind elfride come come know could look death perhaps still come desert utterly much novelty extreme see henry knight elfride child sway tree sway bird s nest master make weep most bitterly own insignificance thus thankful sight face look face glistening rain tear smile faintly calm think great noble calm would die ten time gliding form steamboat catch eye heed longer much long can wait come pale lip wind position four minute say knight weak voice own good hope save seven eight now notice arm bear bundle white linen form singularly attenuate preternaturally thin flexible elfride moment appear bend light blow rain-shafts strike side bosom splinter spray face thorough drenching reduce protuberance clothes elfride s seem cling glove heed attack cloud raise hand wipe spirt rain more particularly eye sit hurriedly begin rend linen strip knot end end twist strand cord short space time form perfect rope mean six seven yard long can wait bind say anxiously extend gaze very long hope give wonderful instalment strength elfride drop eye again tear remain material narrow tape-like ligament knot small scale wind lengthy string thus form linen rope binding tendency spread abroad now say knight watch proceeding intently time grasp scheme reason can hold three minute longer use time test strength knot obey test singly put foot rope knot pull hand knot slip oh think would break forethought elfride exclaim apprehensively retie two end rope now firm part let say knight already resume position ruling power edge slope bank rope will allow lean hold end hand first think safe plan own deliverance involve disadvantage possibly endanger life tie waist cry will lean directly bank hold hand arrangement think would suggest will raise drop three time bank continue signify ready take care oh take great care beg drop rope learn much length would necessary expend side bank disappear rope trail knight s shoulder few moment twitch three time wait second two lay hold incline upper portion precipice length few foot useless climber empty-handed invaluable now more weight depend entirely linen rope dozen extension arm alternate dozen seizure rope foot bring level soil save elfride extend cramp limb awakened sleeper sprang bank sight leap foot shriek joy knight s eye meet hers supreme eloquence glance tell long-concealed tale emotion short half-moment move impulse could resist run s arm moment embracing elfride s eye involuntarily flash puffin steamboat double point long see overwhelming rush exultation deliver man revere most terrible form death shake gentle girl centre soul merge defiance duty stephen total recklessness plighted faith nerve will now entire subjection feeling volition guide power forsake remain passive remain now encircle arm sufficiently complete result glorious crown year life perhaps grateful love matter infinitely more even slave great queen less such sensation recognize finished thought race impressionable soul elfride regard attitude impossible two person kiss knight elfride minute impulsive embrace pelting rain kiss knight s peculiarity nature such would allow take advantage unguarded passionate avowal tacitly make elfride recover gently struggle free reluctantly relinquish survey crown toe seem small infant perceive whence obtain rope elfride elfride exclaim gratified amazement must leave now say face double red expression gladness shame follow distance rain wind pierce chill will kill god bless such devotion take coat put shall get warm running elfride absolutely weather exterior robe costume door make woman s wit find way bank whilst knight recline dizzy slope wait death take whole clothing replace bodice skirt thread remainder lie ground form woollen cotton rope use wet add drench pansy dozen time good-bye meet clothed right mind fireside home run pelting rain hare more pheasant scamper lower tail mind fly elfride soon sight knight feel uncomfortably wet chilled glow fervour fully appreciate elfride s girlish delicacy refuse escort meagre habiliments wear feel necessary abstraction short half-hour most grievous loss gather knotted twisted plumage linen lace embroidery work lay arm notice ground envelope limp wet endeavour restore proper shape loosen envelope piece paper contain seize wind fall knight s hand blow right blow left float edge cliff sea hurled aloft twirl air fly head knight follow paper secure look discover worth securing troublesome sheet banker s receipt two hundred pound place credit miss swancourt impractical girl totally forget carry knight fold carefully moist condition would allow put pocket follow elfride chapter xxiii auld acquaintance forget time stephen smith step quay castle boterel breathe native air darker skin more pronounced moustache incipient beard chief addition change noticeable appearance spite fall rain somewhat lessen take small valise hand leave remainder luggage inn ascend hill east endelstow place lie vale own inland west village little physical feature common latter east endelstow more wooded fertile boast lord luxellian s mansion park free bleak open upland lend such air desolation vicinage coast always small valley stand vicarage mrs swancourt s old house crag stephen arrive nearly summit ridge rain again increase volume look temporary shelter ascend steep path penetrate dense hazel bush low part course emerge ledge immediately turnpike-road shelter overhang face rubble rock bush reason own make spot refuge storm turn face left con landscape book overlook valley contain elfride s residence point observation prospect exhibit peculiarity brilliant foreground subdued tone distance sudden dip surface country lower sight intermediate prospect apparent contact tree bush grow close appear distant tract terminate suddenly brink series cliff culminate tall giant name small unimportant here beheld leaf bough stephen s elbow blot whole hill contrasting district green bunch nut cover complete upland great cliff outvie pigmy crag bank hard stephen look thing hundred time to-day never view such tenderness now step forward direction little could see tower west endelstow church meet elfride night same time notice come hill cliff white speck motion seem first sea-gull fly low ultimately prove human figure run great rapidity form flit heedless rain cause stephen s halt place drop heathery hill enter vale sight whilst meditate meaning phenomenon surprise see swim ken same point departure move speck different first could insomuch perceptible blackness slowly regularly take same course much doubt form man too gradually descend upper level lose valley rain time again abate stephen return road look ahead see two man cart soon obscure intervention high hedge just emerge again hear voice conversation must soon naibourhood too s a-coming say tenor tongue stephen instantly recognize martin cannister s must b'lieve say voice stephen s father stephen step forward come face face father martin walk dress second good suit ramble grizzel horse brightly paint spring-cart right mr cannister here s lost man exclaim young smith enter old style greeting father here right sonny glad for't return john smith overjoy see young man come home n't let s bide here damp such weather must terrible bad young chap just come fiery nation indy naibour cannister trew trew get home trap boxes monstrous bale noble package foreign description make doubt hardly say stephen laugh bring cart man right castle boterel afore land say father put horse say martin ay say will straightway now maybe martin wi cart thing walk home-along shall a'most soon peggy pretty step still time d begin tell rest stephen tell martin find baggage continue journey homeward company father owing come day sooner first expect say john ll find turk mess sir sir say own son ve stephen ve kill pig morning think d hungry glad morsel fresh mate wo n't cut to-night can make good supper fry will chaw wi dab mustard few nice new tater drop shill ale wash mother scrub house come dust chimmer furniture buy new basin jug travelling crockery-woman come door scour cannel-sticks claned winder ay n't know ha n't never such steer b'lieve conversation kind inquiry stephen mother s wellbeing occupy remainder journey draw river cottage could hear master-mason s clock strike bygone hour day interval quarter minute intervals stephen s imagination readily picture mother s forefinger wandering dial company minute-hand clock stop morning mother put right seemingly say father explanatory tone garden door enter stephen dutifully warmly greet mother appear cotton dress dark-blue ground cover broadcast multitude new full moon star planet occasional dash comet-like aspect diversify scene crackle cart-wheel hear martin cannister stamp doorway form pair leg great box body nowhere visible luggage take stephen upstairs change clothes mrs smith s mind seem recover lose thread really clock worth penny say turn attempt start pendulum stopped again inquired martin commiseration sure reply mrs smith continue manner certain matron tongue harmony subject casual mood great recommendation pertinence occasion john would spend pound year jimcrack old thing might claned same time may doctor clock s stop again john say claned say s five shilling clock grind again say claned say again clock strike wrong john say claned wheel would polish skeleton time listen assure could buy chainey-faced beauty wi good money ve fling last ten year old green-faced mortal martin must wet son change john damper call mrs swancourt s servant here run rain walk assure state bonnet frightful s folk ve castle boterel wi running stop storm poor head fizz fizz fizz t fry fish morning night say cracked voice doorway instant lord s s say mrs smith private exclamation turn see william worm endeavour make look pass civil friendly overspread face large smile seem connection humour stand woman twice size large umbrella head mrs worm william s wife come william say john smith n't kill pig day likewise mrs worm make welcome leave parson swancourt william n't see much ee tell truth take turn-pike-gate line ve little come church sunday duty now t parson s family see boy able mind gate now say say barbara let s call see john smith sorry hear yer pore head bad still ay assure fry fish night day know sometimes t n't fish rasher bacon inion ay can hear fat pop fizz nateral life ca n't barbara mrs worm time engage close umbrella corroborate statement now come indoors show wide-faced comfortable-looking woman wart cheek bear small tuft hair centre try cure yer noise maister worm inquired martin cannister oh ay bless ve try ay providence merciful man hope d find time live many year parson s family too n't seem relieve ay poor wambling man life s mint trouble true mournful true william worm t world want look t six seven wi take thing mrs worm say mrs smith muddle tell truth son just drop indy day sooner expect pig-killer come presently cut mrs barbara worm wish take mean advantage person muddle observe remove bonnet mantle eye fix flower plot door beautiful tiger-lily say mrs worm very such trouble account child come here will eat berry stem call em currant taste wi junivals quite fancy really snapdragon look fierce really answer mrs smith enter didactically subject more christian flower make enough wi rest n't require much tending same can say miller s wheel t flower very much simple john say never care flower em man eye neat say favourite flower cauliflower assure tremble springtime t perfect murder n't say mrs smith john dig root know blundering spade root bulb n't get good show ground turn em cut slice very last fall move tulip find bulb upside stem crooked turn em spring cunning creature soon find heaven use s long-favoured flower hedge lord horrid jacob s ladder praise em mad wi em ready bide want very way care thing neglect wo n't kill will dig drag scrap pull get too many em chop root ll come treble strong throw em hedge ll grow stare face hungry dog drive creep again week two same t jacob s ladder here jacob s ladder plant em world will grow get crowd em month two john make new manure mixen last summer say maria now ve get flower such n't want may plant em mixen hide bit t likely much value will grow think s jacob s ladder ll put ca n't harm such place plant jacob s ladder sure enough grow grow mixen mixen litter cover quite john want use garden say nation seize jacob s ladder maria ve eat goodness morsel manure t good sand sure enough hungry mortal t belief secret souls em jacob s ladder weed flower truth know robert lickpan pig-killer carrier arrive moment fat animal hanging kitchen cleave middle backbone mrs smith meanwhile engage cooking supper cutting chopping ale hand worm pig-killer listen john smith s description meeting stephen eye blankly fix table-cloth order external world interrupt effort conjure scene correctly stephen come downstairs middle story little interruption occasion entrance welcome narrative again continue precisely tell inclusively somebody know matter ay say catch sight brimbles s lad d know grand-father s walk stapped poor father world still touch frisky set wonder get close say s lad d know carry black case travelling man still road common world more travelling man keep eye cock say martin t boy now d know wold twirl stick family step come closer say right could swear stephen s personal appearance criticised d look deal thinner face surely seed parson s never know ll believe say martin ay say remove eye stephen s face ha know anywhere t father s nose t often remark say stephen modestly s certainly tall say martin let glance run stephen s form bottom top think exactly same height worm reply bless thy soul s s big likewise united eye move stephen s waist poor wambling man can make allowance say william worm sure come stranger pilgrim parson swancourt s time soul know many year ay life s strange picter stephen suppose must say sir oh necessary present stephen reply mentally resolve avoid vicinity familiar friend soon make pretension hand elfride say worm musingly would look less sir s sight difference people pig likewise observe john smith look halved carcass own robert lickpan pig-killer here seem call enter list conversation ve get particular naters good-now remark initially many s rum-tempered pig ve know n't doubt master lickpan answer martin tone express conviction less good manner demand reply continue pig-killer accustom hear know deaf dumb could n't make matter wi pig would eat enough seed trough turn might a-rattled bucket day poor soul never hear could play trick would n't find quick poor deaf grammer cates fat never seed pig open kill very tender eating very pretty bit mate see could suck mate quill know resume killer quietly let pint ale run throat own accord set cup mathematical exactness spot raise mind very mournful murmur mrs worm ay poor thing clean mind clever christian could early life very melancholy never seem hopeful pig mean t andrew stainer s pig s pig t can mind pig enough attest john smith pretty little porker know farmer buckle s sort jack em suffer rheumatism day owe damp sty live stripling twere now ll weigh say john fine d weigh whole ll take side time john can mind old joke ey t good few year first hear say lickpan old familiar joke family generation may say father use joke regular pig-killings more five forty year time follow calling tell father quite chiel make use just same kill more less pig-killings pig-killings days trewly ve never hear joke say mrs smith tentatively chime mrs worm lady room feel bind law courtesy feel mrs smith surely surely say killer look sceptically benighted female t n't much n't wish say commence bob will tell weight pig b'lieve say congregation neighbour think mane son bob naturally secret mane bob steelyard ha ha ha haw haw haw laugh martin cannister hear explanation striking story hundredth time huh huh huh laugh john smith hear thousandth hee hee hee laugh william worm never hear afraid say thy grandfather robert must wide-awake chap make story say martin cannister subside placid aspect delighted criticism head account see first-born lickpans roberts ve bob story hand present day poor joseph second boy will never able bring company unfortunate say mrs worm thoughtfully wo n't grandfer clever chap say know cleverer t uncle levi uncle levi make snuff-box puzzle friend open use hand wed party christening funeral jolly company let em try skill extraordinary snuff-box spring would push hinge seem cover slide end screw front knob queer notch everywhere man would try spring would try screw would try slide try would box would n't open could n't open n't open now might think secret box put expression united thought inadequate occasion box would n't open make open might try end revelation twould naught box glue very deep man make such box t uncle levi twas can mind man very tall man seed never sleep bedstead grow hard boy-chap never could get long enough live little small house pond use leave open chamber door night bed let foot poke landing s dead now poor man shall observed worm fill pause follow conclusion robert lickpan s speech weigh cut pursue animated discourse stephen s travel finish first-fruits day s slaughter fry onion turn pan dish table piece steam hiss reach very mouth must own gentlemanly son house look place course operation mind quite philosophic enough allow comfortable old-established person father s friend never live long home scarcely childhood presence william worm most awkward feature case worm leave house mr swancourt hand-in-glove ci-devant servitor remind stephen too forcibly vicar s classification england mrs smith conscious defect arrangement bring undesired conjunction speak stephen privately such people here stephen could father rough nature s more mix need never mind mother say stephen ll put now leave lord s service get further country hope shall soon will different shall fresh people large house shall keep bit hope is miss swancourt home know stephen inquire father see morning often see scarcely mr glim curate call occasionally swancourts n't come village now more drive dine lord s oftener use here s note bring morning boy stephen eagerly take note open mother watch read elfride write send start cliff afternoon will meet church nine to-night e s n't know stephen mother say meaningly whe'r still think miss elfride would n't concern say none old mrs swancourt s money will come step-daughter see evening turn fine little look place say evade direct query probably time return visitor will ll more confidential talk chapter xxiv breeze bird flower confess hour rain cease sunset cloudy night light moon soften disperse misty veil distribute land pale gray dark figure step doorway john smith s river-side cottage stride rapidly west endelstow light footstep soon ascend low level turn corner follow cart-track see tower church quest distinctly shaped forth sky less hour time start swing churchyard stile wild irregular enclosure much integral part old hill grass still long grave shape precisely pass year choose alter orthodox form lay martin cannister stephen s own grandfather sound speed air direction castle boterel lie striking church clock distinct still atmosphere come tower hard wrapt solitary silentness give such sound life two three four five six seven eight nine stephen carefully count stroke know number nine o'clock hour elfride name most convenient meet stephen stand door porch listen could hear soft breathing person porch nobody doorway sit stone bench wait beat heart faint sound hear accentuate silence rise fall sea coast most important minor sound scurr distant night-hawk minute minute light settlement gossamer fragment float air toad humbly labour grass entrance crackle dead leaf worm endeavour pull earth waft air get expire foot burden wing seed soft sound come soft sound care hear footfall elfride whole quarter hour stephen sit thus intent move muscle end time walk west front church turn corner tower white form stare face start recover tomb young farmer jethway look still fresh new first erect white stone hew singular weirdness dark blue slab local quarry whole remaining gravestone form think night sit thereon elfride companion remember regret receive even unwillingly early homage own present tangible anxiety reduce such feeling sentimental nonsense comparison stroll grave border churchyard whence daytime could clearly see vicarage present residence swancourts footstep discernible path hill light shine window last-named house stephen know could mistake time place difficulty keep engagement wait longer pass impatience mood fail take account lapse time awaken reverie castle boterel clock two three four five six seven eight nine ten little fall hammer addition number sharp pleasure hear difference leave churchyard side opposite point entrance hill slowly draw gate house softly open walk gravel drive door here pause several minute expiration time murmured speech manly voice come ear open window corner house respond clear soft laugh laugh elfride stephen conscious gnaw pain heart retreat come disappointment wring inflict wound mark bear grave such keen future gratification same desire can obliterate become register permanent loss happiness such stephen s now crown aureola dream meeting here stealth elfride come ten minute turn disappointment would recognizable still young man reach home find letter arrive absence believe contain reason non-appearance unable imagine could justify hastily tear open envelope paper contain word elfride deposit-note two hundred pound form cheque fill same sum payable bearer stephen confound attempt divine motive consider limit knowledge late action guess shrewdly time send note morning evening s silent refusal gift occur cause total change attitude know seem absurd now father morning purpose ask engagement possibility impend elfride would side course recommend wise wait see day would bring forth execute commission birmingham return learn happen try meeting might perhaps surprise backwardness would bring forward show latent warmth decidedly old time act patience keep nature man precisely stephen s constitution nine man ten would perhaps rush get presence fair mean foul provoke catastrophe sort possibly good probably bad start birmingham morning day s delay would make difference could rest begin end programme propose bodily activity will sometimes take sting anxiety completely assurance chapter xxv mine own familiar friend day absence stephen live alternate condition emotion active agony agony business hand drive mind sheer force deep reflection subject elfride love time take return journey week s end stephen very nearly work intention call see face face occasion also adopt favourite route little summer steamer bristol castle boterel time save speed railway waste junction follow devious course bright silent evening beginning september smith again set foot little town feel incline linger awhile quay ascend hill form romantic intention home way house wish wander neighbourhood evening shade sufficiently screen observation thus wait night s approach watch placid scene pale luminosity west cast sorrowful monochrome become slowly embrown dusk star appear sparkle yard rigging two coal brig lie alangside tiny lamp suspend rope mast rock sleepily infinitesimal flux tide cluck gurgle idle regularity nook hole harbour wall twilight now quite pronounced enough purpose sad heart move little boat contain two person glide middle harbour lightness shadow boat come opposite pass touch landing-steps further end occupant man stephen know easy stroke oar pair ascend step come great prominence enable discern second personage woman also wear white decoration apparently feather hat bonnet spot white distinctly visible portion clothing stephen remain moment rear pass pursue way also soon forget circumstance cross bridge forsake high road enter footpath lead vale west endelstow hear little wicket click softly yard ahead time stephen reach wicket pass hear click precisely same nature gate clearly person person precede path footstep render noiseless soft carpet turf stephen now walk little quicker perceive two form bear aloft white feather notice woman s hat quay couple see boat stephen drop little further rear bottom valley path hitherto lain margin trickling streamlet path now diverge ascend slope left-hand hill footway lead residence mrs swancourt cottage two vicinity grass cover diverging path portion length stephen remind pair front take route occasional rattle loose stone foot stephen climb same direction undefined reason tread more softly precede mind unconsciously exercise woman might visitor crags servant elfride put more forcibly could lady elfride possible reason unaccountable failure keep appointment return painful force enter ground house side wicket whence path now wide trimmed wind fantastically shrubbery octagonal pavilion call belvedere reason comprehensive view adjacent district green seat afford path pass erection house gardener s cottage side straggle thence east endelstow stephen feel hesitation enter promenade could scarcely call private fancy hear gate open swing again turning see nobody people boat come summer-house speak afraid shall get scolding late stephen instantly recognise familiar voice rich full now use elfride whisper hold fast sapling steady agitation presence cause heart swerve beat shun receive meaning seek breeze rise again ash tree rustle say elfride n't hear wonder time stephen relinquish sapling will get light tell step summer-house air quiet cadence voice peculiarity seem come home note northern bird return native clime old natural thing renew particularly noticed natural renewal enter belvedere low part form close wood-work nail crosswise opening upper way window scratch striking light hear bright glow radiate interior building light give birth dance leaf-shadows stem-shadows lustrous streak dot sparkle thread silver sheen imaginable variety transience awaken gnat fly reveal shiny gossamer thread disturb earthworm stephen give little attention phenomenon less time see summer-house strongly illuminated picture first face friend preceptor henry knight estrangement arise definite cause absence increase age diverge sympathy bright particular star elfride face elfride more womanly call clear healthy plenteous twine beautiful hair look much usual exception slight modification arrangement deference change fashion two forehead close touching look elfride hold watch knight hold light hand left arm waist part scene reach stephen s eye horizontal bar woodwork cross form rib skeleton knight s arm stole still waist elfride half-past eight say low voice peculiar music seemingly bear thrill pleasure new proof beloved flame dwindle die wrap darkness gloom illumination bear comparison apparent density stephen shatter spirit sick heart s centre turn turning see shadowy outline summer-house side eye grow accustom darkness was form human form opaque bush juniper lover arise brush laurestines pursue way house indistinct figure move now pass smith s front completely envelop person impossible discern more shape shape glide noiselessly stephen step forward fear mischief intend two say never mind answer weak whisper envelop fold may perhaps know youth place take now take will let break heart bring untimely grave mrs jethway think here talk wildly heart desolate nobody care may hers bring trouble silence say stephen staunch elfride spite would harm nobody wilfully never would come here see two come path want learn can help dislike think past can help watch remember boy can help ill-wishing well-wish bow form pass wicket envelop shadow field stephen hear mrs jethway death son become crazed forlorn woman bestow pity thought dismiss fancied wrong mind condemnation elfride s faithlessness enter mingle sensation new experience beget tale tell little scene witness run parallel unhappy woman s opinion baseless might antecedently become true enough regard slow weight despair distinct violent paroxysm starvation mortal shot fill wring body soul discovery altogether unexpected anxiety last few day night churchyard incline construe uncertainty unfavourably hope good periodic interruption chronic fear bad strange concomitant misery singularity form rival knight time adore man very rarely adore modern time love now add deprecation sorrow cynicism henry knight praise frequently trumpet ear actually jealous lessen stephen s love account probably win more easily reason very praise cease utter command rule queen matter stephen could tell manner brief observation word few position different knight look adore new lover pedestal even more perceptible smile stephen height suddenness elfride s renunciation food more torture unimpassioned outsider admit least two interpretation might proceed endeavour faithful first choice lover see absolutely overpower lover remember wish lose love sure love stephen smith motive involve latter alternative make untenable elfride actor muse letter never mention syllable concern knight desirable observe two letter could possibly write week knight s arrival mention promise come stephen hardly definite reason mind neglect casually allude knight stephen leave bombay long letter arrive stephen look black form adjacent house cut dark polygonal notch sky feel hate spot know many fact case could help instinctively associate elfride s fickleness marriage father introduction london society close iron gate bound shrubbery noiselessly open grassy field here could see old vicarage house alone associate sweet pleasant time incipient love elfride turn sadly place longer nook thought might nestle wander direction east village reach father s house retire rest way cottage cross park hurry happiness frequently reason haste seldom desolation need scramble strain sometimes pause low-hanging arm tree look vacantly ground stephen stand thus scarcely less cripple thought blank vision clear sound permeate quiet air spread sound stroke bell tower east endelstow church stand dell forty yard lord luxellian s mansion park enclosure stroke greet ear give character come slow succession somebody dead say aloud death-knell inhabitant eastern parish toll unusual feature tolling begin accord custom endelstow parish neighbourhood death sex age decease announce system change three time three stroke signify depart man three time two woman twice three boy twice two girl regular continuity tolling suggest resumption beginning knell open portion stephen enough hear momentary anxiety feel regard parent pass leave perfect health serious illness seize communication would reach ere same time way homeward lie churchyard yew resolve look belfry passing speak word martin cannister would stephen reach brow hill feel inclined renounce idea mood such talk person could unburden would wearisome could put inclination effect young man see tree bright light shining ray radiate needle sad plumy foliage yew direction centre churchyard stephen mechanically forward never could great contrast two place purpose graveyard further village here grass carefully tend form virtually part manor-house lawn flower shrub plant indiscriminately whilst few grave visible mathematically exact shape smoothness appear daytime chin newly shave wall division god s acre lord luxellian s mark few square stone set equidistant point person romantic sentiment subject last dwelling-place probably great number would choose such spot preference few would fancy constraint trim neatness would prefer wild hill-top neighbouring site nature most negligent attire light churchyard discover source point very ground stephen imagine might come lantern interior partly-dug grave approach show position immediately wall aisle mouth archway could now hear voice truth whole matter begin dawn walk opening smith discern left hand heap earth flight stone step remove earth uncover lead edifice entrance large family vault extend north aisle stephen never see open descend two step stoop look arch vault appear crowd coffin exception open central space necessarily keep free ingress access side three coffin stack stone bin niche place light candle stick slip wood fasten wall make descent step live inhabitant vault recognizable father master-mason under-mason martin cannister two three young old labouring-men crowbars workmen s hammer scatter whole company sit coffin remove place apparently alteration enlargement vault eat bread cheese drinking ale cup two handle pass dead stephen inquire step chapter xxvi last earth eye turn entrance stephen speak ancient-mannered conclave scrutinize inquiringly t stephen say father rise seat still retain frothy mug left hand swing forward right grasp mother expect think would come afore dark ll wait home day directly t master stephy sure enough glad see soon again master smith say martin cannister chasten gladness express word strict neutrality countenance order harmonize feeling much possible solemnity family vault same martin william say stephen nod rest mouth full bread cheese necessity compel reply merely compress eye friendly line wrinkle dead stephen repeat lady luxellian poor gentlewoman shall say under-mason ay enlarge vault make room die early morning father reply appearance recur chronic thought morning martin hev toll t expect very limber ay poor soul morning resume under-mason marvellously old man skin seem much too large body would stay position must know time s poor woman age more seven eight twenty candlelight lord day forty hour ay night-time day-time make difference twenty year rich feymels observe martin thirty really say john smith know more look very bad poor lady faith might say dead year afore would own old father use say dead would n't drop seed poor soul say labourer remove coffin last valentine's-day world arm crook wi lord say ticket churchyard noble lady n't dream n't suppose lord will write lord anoint nation let em know now more tis past see bundle letter hour death sich wonderful black rim letter half-an-inch wide very least too much observe martin short t question human being can mournful black edge half-an-inch wide m sure people n't feel more very narrow border feel most two little girl say stephen nice clane little face leave motherless now use come parson swancourt s play miss elfride say william worm s latter sentence introduce add necessary melancholy remark intrinsically could hardly make possess enough occasion continue worm d run upstairs d run flit everywhere very fond fonder mother t say here add labourer see t natural lady luxellian stand aloof em drowsy-like could n't love jolly-companion way child want folk last winter seed miss elfride talk lady two child miss elfride wipe nose em careful lady never see want naturally child take people s good friend twill woman dead must make place say john come lad drink ale ll just rid corner clear begin wall soon t light to-morrow stephen ask lady luxellian lie here say father set wall make recess t enough funeral lord s mother die say john place must enlarge can put never expect twould want soon move lord george first suppose simeon point foot heavy coffin cover originally red velvet colour could just distinguish now just think master john reply shrivelled mason poor lord george continue look contemplatively huge coffin bitter enemy could lord t'other mortal man poor fellow d clap hand shoulder cuss familial neighbourly d common chap ay cuss hill cuss would rave again goold clamp fine new tooth would glisten sun fetter brass small man poor fain say such strappen fine gentleman too sometimes now look tower height d think weight ll lord arm lower aisle endelstow church day inquire young labourer five hundredweight pound lead oak handle thing t'other here ancient man slap hand cover force cause rattle bone break take foot lower step saith john n't john man s glory such weight man lord george sometimes tis strange thought say here roof snug united family luxellians really scattered mile form good sheep wicked goat n't true t thought look s upward n't know wife more man moon s downward unfortunate hot place a-hollering lucky cloud quite forget body box close time ay t thought look too can say hullo close fiery lord george ca n't hear eat onion close dainty lady jane s nose ca n't smell em put head way inquire young man t churchyard law simple law living man shall upright down-right law dead man shall east west state society law must break law wi few poor soul come buckle say master-mason set work anew order interment could distinctly trace observe appearance coffin lie pile stand generation two trapping still remain early period show bare wood few tattered rag dangle therefrom early still wood lie fragment floor niche coffin consist naked lead alone whilst case very old even lead bulge crack piece reveal curious eye heap dust shield many quite loose removable hand lustreless surface still indistinctly exhibit name title decease overhead groin concavity arch curve direction drop low wall height more sufficient enable person stand upright body george fourteenth baron two three more recent date great bulk coffin pile want room place end vault tressels niche necessary remove form chamber ultimately deposit stephen find place proceeding keep sombre colour mind wait still simeon suppose can mind poor lady elfride run actor say john smith awhile think fall time father sexton here let see here somewhere return simeon look ve get arm very gentlewoman moment lower end coffin hold wipe face throw morsel rotten wood indicator continue s husband fair couple see anywhere good-hearted pair likewise ay can mind chiel time fall love young man hers banns ask church london old lord father actually hear em ask three time n't notice name gabble wi host marry tell father fleed monstrous rage say shouldn hae farthing lady elfride say n't think wish d forgie t ask living content play play husband frighten old lord gie d em house live great garden little field two carriage good few guinea poor thing die first gossiping husband tender-hearted man eat meat would die wild mind break heart t say anyhow bury same day father mother baby live ay lord s family make much man put here wife corner man now sunday funeral sermon text silver cord loose golden bowl break t preach man draw hand eye several time woman cry loud become baby say stephen frequently hear portion story bring grandmother pretty maid must need run curate parson swancourt now grandmother die title branch family altogether parson swancourt waste good deal wife s money leave miss elfride trick run seem hand family craziness gout two woman alike pea two lady elfride young miss s alive now same hair eye miss elfride s mother darker good deal life s strangle bubble see say william worm musingly lord s anointment descend woman man miss elfride would lord luxellian lady mane blood run s luxellian family law may gospel use fancy say simeon seed miss elfride hug little ladyship likeness suppose t dream year must alter old family shape now ll move two home-along interpose john smith revive become master spirit labour show unmistakable sign nearly vanquish spirit chat flagon ale n't want ll let bide here to-morrow none poor soul will touch b'lieve evening s work conclude party draw abode quiet dead close old iron door shoot lock loudly huge copper staple incongruous act imprisonment dream escape chapter xxvii greet thee love frequently die time alone much more frequently displacement elfride swancourt powerful reason displacement successful new-comer great man first side instructive piquant snubbings receive knight stephen s general agreeableness seem watery side knight s spare love-making stephen s continual outflow seem lackadaisical begin sigh somebody manhood stephen hardly enough man perhaps proneness inconstancy nature nature contemplate standpoint influence inconstancy most exquisite plasticity ready sympathy partly too stephen s failure make hold heart permanent too timid habit dispraising peculiarity exercise sensible man stir kindly chord attachment mark assertiveness would leave untouched inevitably lead most sensible woman world undervalue practise directly domineer cease man snub begin woman trite less unfortunate fact gentler creature rarely capacity appreciate fair treatment natural complement abide perception position stephen s parent course little elfride s renunciation such girl poverty may more worldly mass humanity sin sin graceful dainty manner seldom exist such atmosphere few woman old family can thoroughly teach fine soul may wear smock-frock admittedly common man worm eye john smith s rough hand clothes wife s dialect necessary narrowness way constantly elfride s notice deflect influence reach home perilous adventure sea-shore knight feel unwell retire immediately young lady materially assist same reappear properly clothe five o'clock wander restlessly house account joint narrow escape death storm tear tree merely bow reed deliverance knight deep thought accident leave mutual avowal mean precipitate occupy long length meditation elfride s disquiet now account miserable promise meet stephen return spectre again again perception littleness knight grow alarmingly now think sound father s advice give passionately desirous follow hitherto averse perhaps more hardening tone young mind thus discover dearest strong wish become gradually attune time cynic very note selfish policy early day despise hour appointment come crisis crisis collapse god forgive ca n't meet stephen exclaim n't love less love mr knight more would save man fit spite vow would obey father more stephen smith thus fickle resolve show sign assume complexion virtue following day pass definite avowal knight s lip such solitary walk scene witness smith summer-house frequent court intangibly such delicate perception elfride s would appear courtship time now really begin sweet dismiss sense sin past action automatic intoxication moment fact knight make actual declaration drawback know betrayal sentiment love really exist prefer present form essence willing avoid awhile grosser medium word feeling force premature demonstration reaction indulge sooner get rid troubled conscience matter faithlessness new anxiety confront l knight accidentally meet stephen parish subject discourse elfride learn knight more thoroughly perceive notion stephen s precedence idea woo anybody ordinary occasion tongue frank show whole mind mind straightforward reveal heart innermost shrine time change come never allude even knowledge knight s friend woman secret secret indeed more often begin secret advent second lover elopement now spectre bad first spirit glenfinlas wax taller attempt lie natural honesty invite confide knight trust generosity forgiveness know also mere policy would good tell early tell long concealment more difficult would revelation put intense fear accompany intense love young woman too strong allow exercise moral quality antagonistic love great little doubt fear little fear grow great great love grow match look make father mother vicar remember promise reveal meaning telegram receive two day scene summer-house ask pointedly frank now corresponding stephen smith leave england lately calmly say cry vicar aghast eye mr knight too find care most mr knight obey very kind m sure begin mr knight n't see pertinent question papa telegram shipping agent send request announce arrival vessel bring home home here village believe has try see fair mean n't papa question torture will say word more reply meet can assure present moment more understanding young man much disliked tell forget forget oh obey beginning good girl elfride obey last n't call good papa say bitterly n't know less say thing good remember mr knight know oh wrong n't know come matter stand incline tell rate alarm know find day parish young smith s father live put such flurry ca n't say promise pray n't let know would ruin pooh child knight good fellow clever man same time escape perception great catch man turn mind wonderful way husband choose wait might mate much wealthy man remember word say charlotte delighted know papa say smile hopefully sigh nice feel give way care please family good oh very none good sorry say say father blandly girl chartered right change mind know recognize poet time immemorial catullus say mulier cupido quod dicit amanti vento memory mine passage woman s word lover matter course write wind water now n't trouble elfride n't know stand lawn knight now see linger way winding walk elfride meet much great lightness heart thing more straightforward now responsibility fickleness seem partly shift own shoulder father s still shadow could know stephen say same much happy prevailing thought afternoon lover horseback hour two wish observe reason late death lady luxellian funeral take place very privately previous day find necessary pass east endelstow church step vault state building immediately aisle wall horseback knight elfride could overlook shrub screen church-yard look vault seem still open say knight open answer man close mason suppose wonder john smith stephen s father believe say elfride apprehension can inquire son truant protege father s description vault interior must interesting suppose had think may lord luxellian likely elfride assent could else heart first quail consternation recover consider character john smith quiet unassuming man would sure act love passage son might give more pretentious mechanic air much alarm take knight s arm dismount grave master-mason recognize approach usual lift hat respectfully know mr smith former friend stephen s father say knight directly scan embrowned ruddy feature john sir b'lieve son now hear india daresay hear speak mr knight become acquaint year exonbury ay stephen very thank sir s england fact s home short sir s vault a-looking departed coffin elfride s heart flutter butterfly knight look amaze extraordinary murmur did know parish really ca n't say sir say john wish entanglement suspect thoroughly understand would consider intrusion family vault oh bless sir score folk step t leave open a-purpose will elfride afraid air close say appealingly oh ma'am say john white-limed wall arch day t open always again morning funeral place sweet granary accompany elfie originally spring family too n't death emphatically present ll stay horse whilst may get loose nonsense idea sentiment flimsily form perturb few remnant mortality stay afraid mean oh afraid n't say hold miserably arm think perhaps revelation might come ten minute later stephen would sure accompany friend horse first gloom vault light couple candle too great admit see distinctly further advance knight discern front black mass line wall young man standing write pocket-book knight say word stephen stephen smith such absolute ignorance knight s whereabouts knight smith s instantly recognize friend know rote outline fair woman stand stephen come forward shake hand speaking write boy say knight way signify elfride s presence stephen essayist smith still country lad patronize tend formal presentation lady betroth would seem incongruous absurd n't write say stephen n't n't s always query can clearly answer unsatisfactory sense inadequacy forget smith now meet must meet again long chat can conveniently must know thrive know must teach way elfride stand background stephen read position glance immediately guess never mention name knight tact avoid catastrophe chief quality make intellectually respectable quality transcend knight decide tranquil issue encounter harrowing feeling knight elfride attempt possible old sense indebtedness knight never wholly forsake love elfride generous now dare look movement see bearing would dictate own act stranger would likewise mean deliverance circumstances favour course desirable also reserve knight shorten meeting much possible afraid time too short allow even such pleasure say leave here to-morrow start continent india will fortnight shall hardly moment spare knight s disappointment dissatisfy look reply send pang stephen great feel sight elfride word shortness time literally true tone would gratify talk knight past time see dead loss save woman care deliberately throw friend oh sorry hear say knight changed tone course weighty concern attend must neglect first last meeting let say wish success heart knight s warmth revive end solemn impression begin receive scene abstract heart puerility momentary vexation word strange place meet continue look vault stephen briefly assent silence blackened coffin now reveal more clearly first whitened wall arch throw forward strong relief scene remember three indelible mark history knight abstracted face stand companion little advance elfride right hand stephen smith left white daylight right side gleam faintly tone blueness contrast yellow ray candle wall elfride timidly shrink entrance receive most light therefrom whilst stephen entirely candlelight spot sky visible step steely blue patch more here two three time open say stephen father engage work know knight inquire look note-book pencil stephen hold hand sketch few detail church copy name coffin here leave england use good deal sort thing course s poor lady luxellian suppose knight point coffin light satin-wood stand stone sleeper new niche remainder family side two snug close stephen s voice alter slightly reply s lady elfride kingsmore bear luxellian arthur husband hear father say run marry wish parent imagine get christian name miss swancourt say knight turn think tell three four generation family branch luxellians grandmother say elfride vainly endeavour moisten dry lip speak elfride conscience-stricken look guido s magdalen render more childlike form keep face partially knight stephen set eye sky visible salvation depend quickly reach left hand rest lightly knight s arm withdraw sense shame claim old lover unwilling renounce glove merely touch sleeve can pardon retain offence quote elfride s heart conversation seem self-sustaining power shape disjointed remark s mind get throng thought stand solemnly here knight say measure quiet voice much say death time time much can think may fancy lie here say make fall more great didst lift high come elfride hundred-and-second psalm think know murmur still low voice seemingly afraid word emotional side nature reach stephen day just hasten end evening shade beauty doth wither d grass wane lustre fade say knight musingly let leave such occasion seem compel roam fragile frame live expand perception grow vast physical reality bear sort proportion look weak minute stem luxuriant growth depend ask can possible such capacity foundation small must again return daily walk narrow cell human body worldly thought can torture say stephen elfride sense wrong too such appreciative breadth sentient possesses commit frail casket body weaken s intention regard future thought let tune more cheerful chord s great deal knight meditatively address junior thus unconscious deception practise different reason severed heart side scene early day unite feel gain contrast musing mentor physically handsome youthful architect vicar s daughter thoroughness integrity knight illuminate feature dignity even incipient two difficult frame rule shall apply sex elfride undeveloped girl must perhaps hardly laden moral responsibility attach man circumstance charm woman too lie partly subtleness matter love honesty virtue elfride none now seem scarcely good enough knight stephen deceptive unworthy purpose deceptive good result grace such strategy succeed seldom draw admiration especially fail ordinary occasion knight even quite alone stephen would hardly allude possible relationship elfride move attendant circumstance knight impel confide stephen say lady miss swancourt stay father s house probably know step few pace smith say low tone may tell engage marry low word speak elfride hear await stephen s reply breathless silence could call silence elfride s dress throb heart shake indicate pulse-glass rustle also wall reply same throbbing ray daylight reach face lend blue pallor comparison two congratulate stephen whisper say aloud know miss swancourt little must remember father parishioner mr swancourt s think might possibly live home here never live home certainly time see mr smith falter elfride excuse stranger ought suppose introduce acquaintance stand persistently fact smith seem boy even now stephen appear more previous consciousness intense cruelty fate present moment could repress word utter dim bitterness say seem still rural mechanic s son hence unfit subject ceremony introductions oh wo n't knight endeavour give reply laughing tone elfride s ear earnestness stephen s effort signally fail produce forced speech pleasant let open air again miss swancourt particularly silent must n't mind smith know year tell say think never mention knowledge smith murmur think remorse much conduct resemble own first arrival house stranger place ascend daylight knight take further notice elfride s manner usual attribute natural shyness young woman discover walk term leave much doubt meaning elfride step little advance pass churchyard change very considerably smith say knight suppose more expect n't imagine shall feel less interest fortune care confide forget attachment speak reason india london young lady hope prosperous match break always difficult know express sorrow gladness such circumstance depend character match knight take shelter safe word trust good hope beg will press press n't mean would speak subject stephen s word hurry knight say more follow footstep elfride still keep pace advance hear knight s unconscious allusion stephen bid adieu churchyard-gate watch whilst sweetheart mount horse good heaven elfride knight exclaim pale suppose ought take vault matter say elfride faintly shall moment strange unexpected make unwell think say very little shall get water think safe mount quite indeed say look appeal now whisper knight lift tenderly saddle old lover still look performance lean gate dozen yard saddle firm grip rein turn head resistless fascination first time memorable parting moor st launce s passionate attempt marriage elfride look face young man first love youth call inseparable wife many time even address husband eye meet measurement life proportion intensity experience actual length glance moment chronologically season history elfride intense agony reproach stephen s eye nail pierce heart deadliness word can describe spasmodic effort withdraw eye urge horse chaos perturbed memory oblivious presence deed deception complete gain knoll park transform wood copse knight come still close side say are now dearest oh press hand eye blot image stephen vivid scarlet spot now shine preternatural brightness centre cheek leave remainder face lily-white elfride say knight old tone mentor know n't moment chide great deal unwomanly weakness allow overwhelm sight novelty woman worthy name think able look death composure surely think too own obtuseness cause indisposition evidence entire freedom suspicion scene show incapable knight deception inherent dulness regard human nature clearly perceive elfride add poignancy self-reproach idolize more difference even recent sight stephen s face sound voice moment stir chord two ancient kindness unable keep adoration re-existent now again view reply knight s question hastily immediately speak indifferent subject reach home apart dinner-time dinner watch dusk drawing-room knight step terrace elfride very decisively spur virtuous intention mr knight want tell say quiet firmness gaily return lover happiness hope let keep sad seem to-day can mention matter tell whole substance say will to-morrow remind to-day n't think ought must say mild way refer frantic passion flight much little accident save scandal public eye knight think matter trifle say pleasantly hear dreadful confession now now mean to-night elfride respond slight decline firmness voice light think trouble great deal fear now effect own earnestness add forcedly perhaps may think light say to-morrow morning name time will bind want fix hour weak may try get add little artificial laugh show timorous resolution still say breakfast eleven o'clock eleven o'clock promise bind strictly word chapter xxviii lull fancy trouble-tost miss swancourt eleven o'clock look dressing-room window first floor knight regard terrace balustrade idly sit time divide glance eye page book hand brilliant hue geranium calceolaria open window above-mentioned know come draw closer window morning elfride look good long night s rest appear door shortly take offered arm walk slowly gravel path lead river tree resolution sustain last fifteen hour tell whole truth now moment come step step advance still speak nearly end walk knight break silence confession elfride pause moment draw long breath say tell day give understand true fancy think mean nineteen birthday last nineteen moment too much now crisis come qualm conscience love honesty yearning make confidence obtain forgiveness kiss could string elfride venture dread unforgiving heighten thought yesterday s artifice might possibly add disgust disappointment certainty more day s affection gain silence outvalued hope perpetuity combine risk trepidation cause thought intend say shake naturally word say knight never moment suspect last moment s substitution smile press hand warmly dear elfie now protestation win little woman absurdly scrupulous mere iota really never think nineteenth year last present george may would never staid fogey dozen year old stand such trifle n't praise n't praise prize lip n't deserve now knight exceptionally genial mood merely see distressful exclamation modesty add minute good know such moral precision call absurd tender earnestness elfride thing love see woman soul truthful clear heaven s light could put forgive elfride such soul woman retain n't listen fashionable theory day woman s privilege natural right practise wile depend dear girl noble woman must honest noble man specially mean honesty fairness matter business social detail delicate dealing love licence give sex particularly refer elfride look troublously tree now let river elfie would hat say sort suppressed woe will get say knight very willing purchase companionship cheap price sit minute turn walk rapidly house article question elfride sit rustic bench adorn portion ground remain eye grass induced lift hear brush light irregular footstep hard pass path intersect traverse shrubbery elfride behold farmer s widow mrs jethway notice elfride pause look house portion visible bush elfride shrink hope unpleasant woman might see mrs jethway silently apostrophize house action seem dictate half-overturned reason discern girl immediately come stand front miss swancourt disturb must n't trespass here may walk here mrs jethway disturb disturb mind mind whole life boy still body poor young man sorry die know die consumption oh say widow word consumption cover good deal die own well-agreed sweetheart prove false kill miss swancourt say excited whisper kill son can wicked foolish reply elfride rise indignantly indignation natural worn harrow late event lose power defence mood might lend could help love mrs jethway s just could help know begin miss elfride say name felix good name parish know name say would report know name course sure mrs jethway intend anybody tell know would n't ride revels-day house lad gather want dismount jim drake george upway three four more run forward hold pony felix stand timid beckon say would hold mrs jethway think mistakenly good s want gentle nice always think let kiss falsehood oh say elfride weep desperation come attempt kiss tell never let see again tell father anybody would look insult now pretend beg tell foolishly enough wish now little expect scourge own kindness pray leave mrs jethway girl expostulate now harshly dismiss die body cold take heart carelessly send business take third consider miss swancourt continue draw close lead very serious indeed forget would-be runaway marriage journey london return day marry s enough disgrace ruin woman s good name less light may fickleness lover bad fickleness play wife wantonness oh s wicked cruel lie say oh does new man know think would man much story know creep neighbourhood even now know more respect love defy cried elfride tempestuously say can ruin try put tongue work invite defy slanderous woman look come voice tremble greatly see leave beloved form knight come door hat hand tell can bear now say woman disappear path excitement latter word restore colour elfride s cheek hastily wipe eye walk time lover overtake trace emotion nearly disappear face knight put hat head take hand draw arm last day previous departure st leonards knight seem purpose much company day ramble valley season period autumn foliage alone ordinary plantation rich enough hue exhaust chromatic combination artist s palette most lustrous beech graduate bright rusty red extremity bough bright yellow inner part young oak still neutral green scotch fir holly nearly blue whilst occasional dottings variety give maroon purple tinge river such here pursue course flagstone level pavement divide crevice irregular width summer drought torrent narrow now thread crystal clearness meander central channel rocky bed winter current knight scramble bush point nearly cover brook sight leap dry portion river bottom elfride never see such sight exclaim hazel overhang river s course perfect arch floor beautifully pave place remind passage cloister let help assist marginal underwood stone walk tiny cascade foot wide high sit flag nine month year submerge gush bourne foot trickle attenuated thread water alone remain tell intent reason leaf-covered aisle journey zigzag line lose shade knight lean elbow contemplate look critically elfride does such luxuriant head hair exhaust get thin year eighteen eight-and-twenty ask length oh say quickly visible disinclination harbour such thought come unpleasantness force would difficult man understand add smoulder uneasiness really think great abundance hair more likely get thin moderate quantity really believe sure fact statistic could obtain subject would find person thin hair superabundance originally start moderate quantity retain much loss elfride s trouble sit face heart perhaps woman dreadful think lose beauty lose reputation rate look quite gloomy look minute day n't trouble mere personal adornment say knight severity tone customary beguile softness think woman s duty beautiful can scholar would give chapter verse own latin author know such passage papa allude munditiae et ornatus et cultus c passage livy defence never mind reason take old cudgel elfie can guess reason glad hear say thankfully dreadful talk dreadful name weakness may deserve must candidly own terrify think hair may get thin course sensible woman would lose wit beauty n't care say satire judge cruelly know hair beautiful everybody say dear miss swancourt tenderly reply say know say handsome being handsome poor miss handsome-does cut sorry figure miss handsome-is man s eye own mr knight please throw say elfride saucily lower voice ought take much trouble save fall cliff n't think mine life worth much trouble evidently perhaps think mine worth worth anybody s hand plash little waterfall eye bend same way talk severity elfride unkind know ask look idle occupation take trouble get jewellery please would n't accept perhaps would now perhaps want say knight packet withdraw pocket present third time elfride take delight obstacle rent twain significant gift hers ll take ugly exclaim ll wear shall gratify now may seem unlikely consider two converse knight never venture kiss elfride slow stephen smith matter utmost advance make such demonstration degree witness stephen summer-house elfride s cheek still forbidden fruit say impulsively elfie touch seductive ear gift let dress hesitate stimulate hesitation let put just place face grow much warmer n't think would quite usual proper course say suddenly turn resume operation plashing miniature cataract stillness thing disturb bird come streamlet drink watch dip bill sprinkle fly tree knight reply courteous brusqueness much hear elfride now may fair would mind little think give leave will fair say confidingly look full face particular pleasure able little honesty fear mind such attention thought would right let will rejoin singular earnestness small matter eye lady man momentary peg flirtation jest find deep nature wholly unused toy womankind unwontedness tribute most precious can render homage most exquisite receive shall whisper reserve long mistress ceremony elfride incline thrust hair poise head sideways arm shoulder necessarily rest breast touch sensation seem concentrate point contact time perform delicate manoeuvre knight tremble young surgeon first operation now say knight whisper n't know exactly must know touch agitate let home n't say elfride mere now turn dearest powerless disobey turn forthwith define intention s mind face hers draw closer support kiss knight most ardent cool man alive emotion slumber appear phlegmatic move less passionate now quite intend early marriage put question plainly come ardour accumulation long year natural reserve elfride shall marry word sweet bitter sweet newly-overt act culminate plain question come very day mrs jethway s blast reproach paint distinctly fickleness enormity love secret seem such thorough-going inconstancy same love recognize act face threat distraction interpret side outward sign unwonted experience n't press answer now darling say see likely give lucid reply take time knight honourable man love delude woman may say blindness love prove point shrewdness love usually meanness general passion master intellect naught knight lover more single-minded simple friend stephen capacity shallow say more subject marriage knight hold arm s length large bouquet look critical affection does pretty gift become inquire tear excitement fringe eye undoubtedly perfectly say lover adopt light tone put ease see look shiny fancy able improve am really nice glad sake wish could see ca n't must wait get home shall never able say laugh look here s way woman s wit hold steady oh n't let fall will mean seat thread water pause spread smooth small pool knight support whilst kneel leant can see really try religiously will can help admire appearance doubtless can fond finery believe corrupt taste use hate such thing know ornament want people admire possess envy say wish suppose ought object much long look tired hold oh want ask turn now tell truly wo n't colour hair good now knight answer moment say light whisper coaxingly n't say dark time light-brown exactly colour sweetheart s really say elfride enjoy truth know flattery blue eye too hazel say say recantation enough to-day very blue eye knight laugh draw close kiss second time operation perform carefulness fruiterer touch bunch grape disturb bloom elfride object second fling face movement cause slight disarrangement hat hair hardly think say trepidation moment exclaim clap hand ear must careful lose earring sooner realise significant word troubled look pass face shut lips keep doing say knight perplex oh sit door reply hastily chapter xxix care canker evening beginning october mellow autumn sunset irradiate london even uttermost eastern end eye flaming west column smoke stand still air tall tree shade rich misty blue mr mrs swancourt elfride look lustrous lurid contrast window large hotel london bridge visit friend st leonards stay day two metropolis way home knight spend same interval time cross brittany way jersey st malo pass normandy return london also arrival two day later elfride parent evening october day see meeting above-mentioned hotel previously engage apartment afternoon knight lodging richmond make little change nature baggage come again never usher bland waiter comfortable room happy man knight show elfride step-mother sit fatiguing day shopping elfride look none good change knight brown nut soon engage corner room now precious word promise speak young girl idea keep price system reserve more accomplished maiden use lover again enough make heart entirely dinner soon despatch preliminary conversation concern doings last parting conclude revert subject to-morrow s journey home enervate ride myrtle climate south devon dread to-morrow mrs swancourt say hope weather would cool time did water say knight never never mean time railways can afford additional day propose say knight channel lake just now reach plymouth forty hour think boat start just bridge here point shoulder eastward hear hear say vicar s idea certainly say wife course coaster tubby say knight would n't mind would n't mind saloon place fishmarket ninth-rate country town would n't matter oh dear thought soon enough might use lord luxellian s yacht never mind ll shall escape worry rattle whole length london to-morrow morning mention risk kill excursion train little time year paper true elfride too think arrangement delightful accordingly ten o'clock following morning see two cab crawl mint preternaturally high wall nightingale lane river side first vehicle occupy traveller person second bring luggage supervision mrs snewson mrs swancourt s maid last fortnight elfride s also young lady never accustom such attendant robe time stepmother force semblance familiarity home presently waggon bale smell description increase such extent advance cab slow possible rate interval necessary halt entirely heavy vehicle unload front might move feat accomplish deal swearing noise vicar put head window surely must mistake way say great concern draw head again s respectable conveyance see here ve hear strange den part london people entrap murder surely conspiracy part cabman oh right say mr knight placid dewy eve side elfride argue say vicar great emphasis uneasiness are plain appearance ca n't highway london plymouth water way place shall miss steamer train too s think depend right fact here trimmer s wharf say cabman open door sooner alight perceive tussle hindmost cabman crowd light porter charge column obtain possession bag box mrs snewson s hand see stretch heaven midst melee knight advance gallantly hard struggle reduce crowd two shoulder truck good vanish direction water s edge startling rapidity more same tribe run ahead hear shout boatmen three pull two vanquish luggage tumble remain never see such dreadful scene life never say mr swancourt flounder boat worse famine sword think such custom confine continental port n't astonished elfride oh say elfride appear dingy scene rainbow murky sky pleasant novelty think wide ocean steamer vicar inquire can see old hulk life just say knight shall soon object search soon disclose view great lumbering form inky blackness look never know touch paint-brush fifty year lie just such way board narrow lane water two yard wide end gradually converge point moment entry narrow passage brilliantly paint rival paddle river trotting steed create such series wave splash frail wherry toss teacup vicar wife slant way incline head contact punch-and-judy air countenance wavelet strike side two hull flap lap dreadful horrible mr swancourt murmur privately say aloud think walk board n't think really come know trouble attach must splash wish would splash clean water say old lady wipe dress handkerchief hope perfectly safe continue vicar papa very brave cry elfride merrily bravery obtuseness perception contingency mr swancourt severely answer mrs swancourt laugh elfride laugh knight laugh midst pleasantness man shout position head sky find close juliet quiveringly ascend find lowness tide would prevent get hour swancourts else allow eye idle man blue jersey perform mysterious mend operation tar-twine turn look dash lurid sunlight burnish copper star afloat ripple dance tantalize vision listen loud music steam-crane work close sigh sound funnel pass steamer get dead grow more distant shout deck different craft vicinity assume form ah-he-hay half-past ten mr swancourt breathe breath weariness look fellow-traveller general face certainly worth look expression waiting write absolutely more could discern animation suspend providence raise water let think say knight come rare class people kingdom human characteristic low opinion value own time individual must strange find here see number patient happy specie rover distinct travellers pleasure-seeker time importance oh pleasure-seeker meet grand route more anxious commercial traveller rush add loss time get journey s end exceptional people take chance sea-sickness come way can inquire vicar apprehension surely mr knight just here english channel close door may say entrance passage very draughty place channel rest ruin temper sailor calculate philosopher more damn heaven channel course year five ocean put really start now dead look throng come life immediately man frantically haul rope bid fair end cease labour glide serpentine bend thames anywhere mine interest elfride enough now say mrs swancourt pass nore ca n't say care voyage hitherto now open sea slight breeze spring cheer two young companion unfortunately reverse effect vicar turn sort apricot jam colour intersperse dash raspberry plead indisposition vanish sight afternoon wear mrs swancourt kindly sit apart read betrothed pair leave elfride clung trustingly knight s arm proud walk deck forward lean forecastle rail watch set sun gradually withdraw stern huge bank livid cloud golden edge rise meet childishly full life spirit walk passenger get noticed start confuse first time show openly kind protection expect envious say thing n't would whisper knight stealthy smile oh would answer unconcernedly envy can say harm course elfride reply such happy two proud enough now make bad continue extremity confidence hear two cricketing man say just now s nobbiest girl boat n't mind know harry hardly suppose even tell say knight great blandness never tire ask lover question admire answer good bad indifferent might evening grow dark night come light shone horizon sky now look ahead halo air silvery brightness watch will see come watch few minute two white light emerge side hill show origin halo dazzle brilliance mark south foreland previously cover cliff level line little sparkle town suppose s dover time later soft sheet lightning expand cloud path enkindle face pace shine water moment show horizon keen line elfride sleep soundly night first think morning thrilling knight close hand home endelstow first sight look cabin window perpendicular face beachy head gleam white brilliant six-o'clock-in-the-morning sun fair daybreak soon change aspect cold wind pale mist descend sea seem threaten dreary day southampton mrs swancourt come say husband ill wish put shore here leave remainder journey land will perfectly directly tread firm ground again shall finish voyage intend elfride comfortably house umbrella knight hold keep wind oh n't let shore say dismay would such pity s very fine say mrs swancourt archly child see wind increase colour sea appetite spirit somebody happiness would pity certainly tis misfortune always speak pedestal sigh elfride will mrs swancourt say knight would remain board interrupt elder lady mr swancourt particularly wish shall settle matter vicar now drab colour put ashore become forthwith elfride sit alone retired part vessel see veiled woman walk very late arrival port clothe black silk carry dark shawl arm woman look turn quarter allot second-cabin passenger carnation mrs swancourt compliment step-daughter possess leave elfride s cheek tremble visibly run side boat mrs swancourt stand let home railway papa plead earnestly would shall mrs swancourt look moment unable decide exclaim too late now say plenty time juliet minute let engine start glide slowly quay help remain juliet could make put would create great disturbance elfride give idea submit quietly happiness sadly mutilate now woman presence disturbed exactly mrs jethway seem haunt elfride shadow several minute vain endeavour account design mrs jethway could watch elfride decide think widow encounter accidental remember widow restlessness often visit village southampton original home possible choose water-transit idea save expense matter elfride knight inquire stand more depressed n't much wonder wharf depress seem inferior shall sea breeze again soon will freshen dear evening close dusk increase make way southampton water solent elfride s disturbance mind such light spirit forego four twenty hour entirely deserted weather too grow more gloomy shower morning cease sky cover more closely dense leaden cloud beautiful sunset north foreland previous evening now impossible tell hour time luminary s knight lead time accustom sudden change mood overlook necessity cause regard condition impressionableness elasticity elfride look stealthily end vessel mrs jethway double sit stern eye steadily regard elfride let forepart say quickly knight see man fix light night knight assent watch operation fix red green light port starboard bow hoisting white light masthead walk increase wind render promenade difficult elfride s eye occasionally find furtively gaze abaft learn enemy really nobody visible now shall say knight see deck nearly desert say will kindly get rug mrs swancourt n't mind stay here recently fancy assumed mrs jethway might first-class passenger dread meet accident knight appear rug sit weather-cloth windward side just two red eye needle glare gloom pointed summit rise shadowy phantom figure sky become necessary eight-o'clock meal nondescript kind elfride immensely relieve find sign mrs jethway again ascend remain mrs snewson stagger message mrs swancourt think time elfride come knight accompany return again pass little more time deck elfride partly undress lie soon become unconscious sleep light long lain know slow degree become cognizant whispering ear can see provoke now day will come will find seem utterance word effect elfride become broad awake terrify know word real could person person widow jethway lamp place darkness berth could hear stepmother breathe heavily snewson breathe more heavily still legitimate occupant cabin mrs jethway must stealthily come mean retreat again else enter empty berth snewson s fear case increase elfride s perturbation assume dimension certainty could stranger end ship possibly contrive get could dream elfride raise high look window sea flounder rush ship s side just head thence stretch dim moaning expanse indistinctness two placid light rayless star now fear turn face inwards again l mrs jethway appear elbow elfride meditate call snewson keep company four bell sound hear voice give little courage worth call snewson rate elfride could stay pant longer risk again disturb dreadful whispering wrap hurriedly emerge passage aid faint light burn entrance saloon find foot stair ascend deck dreary place extreme seem new spot altogether contrast daytime self could see glowworm light binnacle dim outline man wheel also form bow soul apparent stem stern two more bulwark prove harry mate glad indeed draw close find hold low slow chat nautical affair run slip hand knight s arm partly love partly stability elfie asleep say knight move few step can sleep may stay here dismal afraid now south portland bill light abeam look terrible spot stormy night see very small light dip rise right s light-ship dangerous shoal call shambles many good vessel piece race place antagonistic current meet form whirlpool spot rough smooth weather terrific wind dark dreary horizon just discern left west bay terminate landwards chesil beach time harry just past two are oh to-night prefer pure air fancy might displease come unearthly hour stay here too will allow say timidly want ask thing allow elfie say knight put arm draw closer twice happy side will stay watch approach day again seek sheltered nook sit wrap rug ask inquire undulate oh much perhaps thing ought ask say hesitatingly sudden wish really discover engage marry would make ground tell little conduct stephen mrs jethway s seeming word depress girl now paint flight dark colour long ease burdened mind instant confession knight imprudent might hope forgive want ask engage add tremulously hope mean n't mind never knight instantly heartily reply elfride certain happy pride tone twelve year old world way society unfit strict-thinking people might imagine would assume difference age signify most surely equal addition practice love-making elfride shiver cold wind too much say gloomily belief sheet-anchor hope forgiveness prove false account exceptional nature experience matter would set rejoice two year chill now frost n't mind ask continue oh never kiss many lady whisper hope would say hundred least time circumstance scene such draw confidence most reserve elfride whisper knight reply strange ask question ll answer never tell such thing absurd avoidance woman never give woman kiss life mother man two thirty experienced mind warm boy s ingenuous shame make confession falter very strange reverse experience may common observe own sex case remarkable man town woman s favourite s postulate superficial people n't think enough see may reserve lonely exception are proud harry indeed late year wish way trod measure lighter-hearted man think many happy experience may lose never woo hold aloof can say n't think nature circumstance hinder perhaps regret reason great remissness mine effect old grow more distinctly perceive absolutely prevent woman unpractised give expectation find nineteenth-century young lady own raw state find elfride feel first time fastidiousness blessing help make worthy feel differ experience matter resemble n't glad hear elfride answer forced voice always think man make lot engagement marry especially n't marry very young woman think suppose rightly indeed majority bachelor say appreciable minority slow-coach man make very awkward come point n't matter case ask uneasily know even less love-making matrimonial prearrangement ca n't draw invidious comparison engaging improperly think beautifully thank dear continue knight laughingly opinion expert alone value answer strongly feel knight might little astonished engage marry expect opinion address would different harry oh merely say case never give pleasure propose freedom experience attraction darling severe woman think right please taste untried lip man sort acquire taste get old n't find elfride horrid sound hear pitch forward screw n't find elfride think discover such unseen flower west man much multitude woman trip english channel voyage world would say voice tremulous give lady become engage find kiss would leave kiss hardly two could hardly say inventorially too much sort thing certainly would make dislike woman let confine attention thinking might beens elfride allow thought dally false surmise knight s word fall weight silent long time gaze black mysterious sea hear strange voice restless wind rock fro wave breeze too violent cold produce soothing effect even most highly-wrought mind elfride slowly sink knight look find soft regular breathing fall asleep wish disturb continue still take intense pleasure support warm young form rise fall breath knight fall dream too continue wide awake pleasant realize implicit trust place think charming innocence could sink sleep simple unceremonious manner more musing unpractical student feel immense responsibility take become protector guide such trust creature quiet slumber soul lend quietness own moan turn restlessly presently muttering become distinct n't tell will love mean disgrace indeed n't tell harry marry run say will kissed woman tell will shall die pray mercy oh elfride start wildly previous moment musical ding-dong spread air right hand awaken exclaim terror eight bell say knight soothingly n't frightened little bird safe dream ca n't tell ca n't tell say shudder oh n't know stay quietly shall soon see dawn now look morning star lovely cloud completely clear whilst sleep dream woman parish n't n't n't south exe knight say more word dream watch sky elfride grow calm dawn appear mere wan lightness first wind blow changed spirit die zephyr star dissolve day s die say elfride rise seat lean bulwark watch star s last expire gleam line say knight reply set set morning star darken d west hide obscure tempest sky melt light heaven oh people think same thing s always case originality original nobody case young hand review use find frightful pitfall dilate subject meet novelty find exhaust think world pinafore delightful find foolish thing glad seem bring little many elfride think again enemy asleep deck tread coast prominences single recess rosy sky spread eastern sea low line land fling livery dash thin airy cloud direction projection land seem now many finger anxious catch little liquid light throw prodigally sky fantastic time lustrous yellow east high elevation shore flood same hue bluff bare contour start point catch bright early glow also side white lighthouse perch shelf precipitous front mediaeval saint niche lofty neighbour bolt head left remain ungilded retain gray come sun jerk just seaward easternmost point land fling jacob's-ladder path light elfride knight coat ray few minute inferior dignitary shore froward point berry head prawle acquire share illumination ere length very small protuberance wave cliff inlet even innermost recess lovely valley dart portion sunlight now common possession cease wonderful coveted thing short hour breakfast plymouth arise view grow distincter nearing vision breakwater appear streak phosphoric light surface sea elfride look furtively mrs jethway could discern shape hers bustle landing look again same result time woman probably glide quay unobserved expand sense relief elfride wait whilst knight look luggage see father approach crowd twirl walking-stick catch attention elbow way enter town smile sunny smile elfride two year earlier enter precisely same hour bride-elect stephen smith chapter xxx vassal love elfride clung closer knight day succeed day else might admit question could dispute allegiance bear absorb whole soul existence great stephen arise leave follow unreserved girl never chary let lover discover much admire never hold idea opposition insist point show independence hold own subject light whim respect obey law express opinion matter take subject differ instantly throw own opinion wrong untenable even ambiguity espieglerie medium same manifestation act charade embody word prototype tender susceptible daughter-in-law naomi let find favour thy sight lord hast comfort hast speak friendly handmaid syringe plant wet day greenhouse knight sit great passion-flower observe scene sometimes look rain sky elfride s inner rain large drop fall tree shrub previously hang twig small silver fruit must give make think autumn chamber say shall portrait more harm good select bad expression face capable hair unlucky n't jewellery shall bring mind many scene enact conservatory see prize very much dwarf myrtle tree pot carefully tend elfride look thoughtfully myrtle can carry comfortably hat box say knight will put window always eye shall think continually happen myrtle knight single peculiar beginning history originally twig worn stephen smith s button-hole take thence stick pot tell grow take care keep remembrance look wistfully plant sense fairness smith s memory cause pang regret knight ask very seem exceed common heartlessness let is good say sadly ordinary myrtle fond myrtle see take kindly idea say again object oh n't object precisely feeling here s cutting lately strike just small good kind pretty leaf myrtus microphylla will nicely let put room may forget romance attach gift subject drop knight think more matter enter bedroom evening find second myrtle place dressing-table direct stand moment admire fresh appearance leaf candlelight think transaction day male lover female can spoil too much kindness elfride s uniform submissiveness give knight exact manner crisis attach refuse first choose now ask even such slight opposition show exceptional enough make noticeable vex least mere variation way to-day usual way keep musing subject perplex gift word admit gift think could hardly value mere friend more value lover give plant charge would make difference indeed gift lover murmur wonder elfride lover say aloud new idea quite companion thought enough occupy completely fall asleep later usual day again alone say suddenly love more less elfie tell board steamer tell many thing return lift eye smiling mean confession coax never position lover satisfaction suppose first heart say attempt continue smiling ask question now say knight somewhat awkwardly ask whimsical way know great seriousness elfride may think odd perhaps elfride try desperately keep colour face could distressed think get pale show consciousness deep guilt merely get red oh shall think say oblige say fill pause follow questioner s remark lover sure lover mean worth mentioning harry falter knight overstrain sentiment know feeling feel sickness heart still lover sort lover suppose respond tardily man mean know mere person truly lover lover certainly might call lover knight say minute more keep silent time finger tick old library clock room colloquy n't mind harry say anxiously nestle close watch face course n't seriously mind reason man can object such trifle think n't ray abstract glory head knight wander bare breezy hill meditate subject ray suddenly return might lover never care least might use word improperly mean admirer time course admire man might make admiration more prominent rest very natural case sit garden seat find occasion put supposition test did love lover admirer little elfie murmur reluctantly think knight feel same faint touch misery very little say sure much sure darling love little think sure love little great deal elfie love support reverence power elfride love deeply say knight restlessly n't exactly know deep mean deeply s nonsense misapprehend let hand cry eye fill tear harry n't severe n't question love could deeply think clever grieve much ca n't think will say word will think will know think weakness sight know can combat wish grosser nature harry truth wish could advantage such nature would afford advantage would less anxiety more security ordinary man delicate taste lover husband fastidious refine deep nature thing seem good fancy able observe world suppose right shallowness advantage ca n't drown think ll will say winsomely practical husband wife take thing philosophically very humdrum would kill quite please good even wish never care must wish n't ll try elfride hope heart trouble feel deeply point would say know see mrs jethway see would never make happy girl world take own aye thought enclose tomb present perturbed brain try believe mrs jethway would never such cruel wrong increase bad appearance folly innuendo conclude concealment begin must persist possible might consider bad fact previous concealment strategy elfride know mrs jethway enemy hate possible would bad might would woman listen reason persuade ruin never intentionally harm night valley endelstow crags shore brook trickle way sea distinct murmur now line course begin hang white riband fog sky left hand vale black form church could see rose hazel-bushes few tree absent furze tuft tall man stem nearly stout timber shriek bird occasionally hear fly terror-stricken first roost seek new sleeping-place might pass night unmolested evening shade way valley row scrubby oak cottage could still discern stand absolutely alone house large window room nail board give particularly deserted appearance whole erection front door irregular series rough misshapen step cut solid rock lead edge streamlet extremity hollow basin water trickle evidently mean water supply dweller dweller cottage light footstep hear descend high slope hillside indistinct pathway appear move female shape advance knock timidly door answer return knock repeat same result repeat third time also unsuccessful two window ground floor board come ray light shutter curtain obscure room eye passer few walk way nightfall such mean secure secrecy probably deem unnecessary inequality ray fall tree tell light origin flickering fire visitor third knock step little left order gain view interior throw hood face dancing yellow sheen reveal fair anxious countenance elfride house firelight enough illumine room distinctly show furniture cottage superior might expect unpromising exterior also show elfride room empty light quiver flap flame move audible therein turn handle enter throw cloak envelop appear hat bonnet sort half-toilette country people ordinarily dine advance foot staircase call distinctly somewhat fearfully mrs jethway answer look relief regret combine denote ease come heart disappointment brain elfride pause several minute undecided act determine wait sit chair minute draw sit thorn impatience hour search pocket take therefrom letter tear blank leaf take pencil write paper dear mr jethway visit want much see can wait longer come beg execute threat repeat beseech mrs jethway let know run home would ruin break heart will will kind name common womanhood implore make scandal e swancourt fold note cornerwise direct place table again draw hood curly head emerge silently come whilst episode action mrs jethway s cottage knight dining-room drawing-room find mrs swancourt alone elfride vanish upstairs somewhere say read article old number present light chance short time article tell harry deference literary power allow say effusion nonsense opinion say knight take paper reading n't get red own experience teach more charitable never read such unchivalrous sentiment life man mean forgive know elfride oh say knight look remember now text sermon own suggest young man name smith same mention come parish think idea ingenious time enlarge weight few guinea else head idea call text curious know say knight somewhat unwillingly experience teach sweetheart less tailor necessarily very imperfect duty first patron conversely sweetheart graceful initial kiss must suppose practice trade mean say write strength man s remark test practice indeed think uncalled unfair know true expect regret now bring serious mood will speak candidly believe remark perfectly true write would defend anywhere often regret write sort grow old find such tone writing calculate harm world literary jack become gentleman can pen few indifferent satire womankind woman too take trick whole begin ashamed companion henry fall love make difference say mrs swancourt faint tone banter s true reason having find case own experience so-called goose swan seem absurd deny such possibility man s experience can hit palpably cousin charlotte say knight boy put stone snowball shall play longer excuse evening stroll knight speak jestingly incident conversation cause sudden depression come singularly just discovery elfride know love warmly know mind dwelt subject familiar pipe smoke whilst pace shrubbery-path fail solace think again idle word hitherto quite forget first kiss girl theory seem more reasonable course sting now lie bearing elfride elfride knight s kiss certainly very different woman stephen s good ill marvellously learn betrothed lady s part fascinating finish deportment second campaign probably arise unreserved encouragement stephen knight rapidity jealous sensitiveness pounce word inadvertently let fall earring partially understand time initial kiss little waterfall must careful lose flush much wounded pride sorrow pass knight think frequently say simplicity always mean first comer woman s heart fresh lip none childishly blind must seem mere girl must laugh inwardly absolutely writhe think confession wring boat darkness night conception sustain dignity draw shell occasion charming ignorance such matter absurd man imagination feed preternatural size lonely study silent observation kind emotion draw long delicate seclusion plant cellar now absolutely pain several year poetic study truth must tell poetic effort tend develop affective side constitution still proportion active faculty belief absolute newness blandishment elfride constitute primary charm begin think hard early woman s heart first pool bethesda knight thus constitute elfride s second lover great mass bustle mankind little give introspection good-nature might compensate lack appreciativeness chance thing throbbing self-confounding indiscreet heart defend unaided keen scrutiny logical power knight now suspicion awaken would sooner later sure exercise misfortune miserable incongruity apparent circumstance strong mind practise unerring archery heart owner mind love good own elfride s docile devotion knight now own enemy cling dependently teach time presume devotion lesson man slow learn slight rebelliousness occasionally would harm would world advantage idolize proud bond-servant chapter xxxi worm bud day reviewer say let cliff again elfride consult wish move start cliff dreadful adventure inquire shudder death stare face person cliff entirely sink individuality remark uttered expostulation immediately prepare accompany place say knight ghastly too mean name windy beak windy beak second cliff height coast frequently case natural feature globe less intellectual feature man enjoy reputation first cliff elfride ride stephen smith well-remembered morning summer visit thought former cliff cause shudder peril lover expose associate knight objectionable windy beak place bad gloomy perpetual reproach refuse say cliff can ride will too ll walk duplicate original arrangement stephen fatality must hang head cease objecting very harry ll ride say meekly quarter hour later saddle different mood former time indeed give position queen less vassal great here show now scamper sight pansy perplex tire companion saucy remark belle dame sans merci elfride burden very intensity love knight most talk journey elfride silently listen entirely resign motion ambling horse sit alternately rise sink gently sea bird sea wave reach limit quadruped s possibility walking knight tenderly lift saddle tie horse ramble seat rock knight sit draw elfride deftly look sea two three degree melancholy eternally level line ocean horizon hang sun brass visible ray sky ashen hue sky sun illuminate enkindle usual sunset sheet sky meet salt mass gray water fleck here white waft dampness occasionally rise face probably rarefy spray blow sea foot cliff elfride wish could long time sit stephen lover agree wife significant closeness time present item add list passionate fear chronic now knight very tender evening sustain close sit word utter sit knight say musingly look still afar wonder lover past year sit here arm lock now probably place seem form seat recollection well-known pair much-talked-of loss ensue therefrom young man send look missing article lead elfride glance side many people lose trinket involuntarily give momentary look pass spot long often find elfride turn head see shine weakly crevice rocky sedile few minute day sun light alcove innermost rift slit minute now level ray elfride good evil turn reveal lose ornament elfride s thought instantly revert word unintentionally utter earring lose immediately seize misgiving knight see object would remind word instinctive act secure privately deep crack elfride could pull hand make several surreptitious trial elfie say knight notice attempt look likewise relinquish endeavour too late knight peer joint hand withdraw see see instantly take penknife pocket dint probe scrape bring earring open ground surely inquire say quietly most extraordinary thing find knight remember more circumstance tell unfortunate remark hers kiss come mind eye index trust try repress word speak subject more obtain assurance seem imply true wish pry bygone were really engage marry lover say look straight forward sea again exactly think elfride engage marry murmur would call secret engagement suppose n't look disappointed n't blame say such way sweetly enough barely knight make direct reply elfride tell say follow thought never kiss woman sweetheart kiss kiss much suppose happen few young people able avoid blandishment attention marry peculiar weakness elfride lead peculiar life must suffer suppose hope right hope connection naturally grant former lover privilege grant come last sad whisper breeze use kiss course perhaps allow more free manner love-making show mine more alertly speak adopt allow much make elfride keep aloof say knight deep shake tone many day hour hope fear kiss more two time make scruple creep closer tremble cold dread whole story random addition would become know cause manner agitated knight alarm perplex stillness actual innocence make think fearfully world great matter magnify apparent guilt may say knight woman flurry preliminary must dreadful sequel tale know continue knight indescribable drag manner intonation know absurdly scrupulous want too exclusively mine past know very cradle want think mine would make mine main force elfride vehemently ca n't help jealousy nature must hate fact caress hate draw long deep breath sob knight s face hard never look still fix gaze sea sun now resign shade high place long sunset night dusk measure banish evening sit twilight valley hour dull expanse sea gradually intensify existence gleam distant light-ship lover first kiss elfride such place n't tell wring suppress mention casual confidence mine suggest confidence return board juliet secret seem make fool elfride think teach desirable secret assent word act contradict confidence would much more promising happiness confidence tell willingly different suppress shall question did live endelstow time say faintly first kiss sitting seat think say knight rise face account exclamation explain deceitfully forgive harsh word elfride forgive smile surface smile continue poor mortal play second fiddle delude fib oh n't say n't harry kiss here sitting tomb churchyard place answer slow recklessness never mind never mind exclaim see tear perturbation n't want grieve n't care knight care make difference know continue see reply feel cold say elfride shall home late year sit long door ought ledge get too dark let see footing daresay horse impatient knight speak merest commonplace now hope last moment would volunteer whole story first attachment grow more more distasteful secret nature such entire confidence picture exist innocent young wife know lover s tone save beginning lift horse constrainedly poison suspicion work incident occur homeward journey long remember add shade shadow knight could keep mind word adam s reproach eve paradise lost last whisper fool d beguile thee say elfride inquire timorously quotation now drop hollow church tower make appearance pale evening sky low part hide intervene tree elfride deny answer look tower try think contrast quotation might use regain tenderness little thought say win tone hast hope strong tower enemy pass few minute later three four bird see fly tower strong tower move say knight surprise corner square mass sway forward sink vanish loud rumble follow cloud dust arise previously clear church restorer say elfride minute mr swancourt see approach come bustle demeanour apparently much engross business hand get tower exclaim come quick intend first idea take stone stone know crack widen considerably believe safe man stand wall longer decide undermine three man set work weak corner afternoon leave evening intend give final blow to-morrow morning home hour come very successful job very fine job indeed tough old fellow spite crack here mr swancourt wipe face perspiration excitement cause poor old tower say elfride sorry say knight interesting piece antiquity local record local art dear sir shall new expostulate mr swancourt splendid tower design first-rate london man new style gothic art full christian feeling indeed say knight oh barbarous clumsy architecture neighbourhood see rough pagan anywhere else england man would advise see church can now sit chancel look nave west arch sea fact say mr swancourt significantly wedding perform altar to-morrow morning might witness deck ship voyage south seas good glass dinner moon rise see knight assent feverish readiness decide last few minute could rest night further talk elfride subject now divide determine know relieve disquiet way elfride would gladly escape converse alone night seem inevitable just moonrise leave house little expectation moonlight prospect ostensible reason pilgrimage knight s real motive get gentle girl again arm elfride less know chapter xxxii had wist kist now october night air chill look see wrap knight take hillside path ascend many time s company doubt thing unknown reach church find side tower vicar state entirely remove lie shape rubbish foot tower eastern side still firm might withstand shock storm siege batter year many generation even now enter side-door eastward sit altar-steps heavy arch span junction tower nave form to-night black frame distant misty view stretch westward just arch come heap fallen stone portion moonlit churchyard wide convex sea coup-d'oeil never possible mediaeval mason first attach old tower old church dignify hence must suppose interest apart simple moonlight ancient wall sea shore mention time fear become cuckoo-cries hear regard ray crimson blue purple shone twain east window wherein saint angel vie primitive surroundings landscape sky throw pavement sitter foot soft reproduction same translucent hue shadow two live head knight elfride opaque prominent blot presently moon become cover cloud iridescence die say knight ve think elfride place sit may hope kneel soon restless uneasy know reply moonlight return again irradiate portion churchyard view brighten part first background cloud-shadow uncover stand bright white tomb tomb young jethway knight still alive subject elfride s secret thought word concern kiss occur tomb churchyard elfride say superficial archness cover undercurrent reproach know think might tell voluntarily past kiss betrothing give much uneasiness trouble was tomb allude sit wait instant say correctness random shot startle knight consider memorial churchyard upright headstone nobody could possibly sit wonderful elfride even now explanation exact lover wish reticence begin irritate incline read lecture n't tell say somewhat indignantly elfride single subject feel more strongly ought clear two person become husband wife see desirable wise such course order avoid disagreeable contingency form discovery elfride secret importance may make basis fatal misunderstanding discover confess say never couple secret never know intend know may may true true happy spite consequence man see man look significantly wife blush crimson appear startle think would satisfied instance truthful explanation great annoyance accidentally faint arm say voluntarily long circumstance occur force suppose admirer speak connection tomb turn bother would embitter life dark now knight speak latter sentence grow force can say ask sharply elfride distressed find stern mood tremble confusion idea probably intend wilful prevarication answer hurriedly s dead can meet is dead oh s different altogether say knight immensely relieve let see say tomb s tomb continue faintly lie bury man lover knight ask distinct voice n't love encourage let kiss say know elfride make reply say knight recollect circumstance degree surely say degree engage course kiss now say never encourage fancy say sure sit tomb good god cry suddenly start anger are tell untruths play ll right elfride shall never happy s blight must clear marry knight move impetuously leave jump clutch arm n't harry n't tell say knight sternly remember more fib soul shall hate heaven come make fool girl s untruths n't n't treat cruelly harry harry pity withdraw dreadful word truthful nature n't know come make misunderstand frightened quiver perturbation shake note sentence incomplete text did say sit tomb ask moodily true name heaven can man sit own tomb man forgive harry wo n't lover tomb lover oh oh two suppose now n't silly woman supposing hate say knight contemptuously learn strange thing n't know might man can say shape circumstance may warp hardly think conscience accept favour new lover whilst sit poor remains old soul n't knight moody meditation continue look tomb stand stare face avenging ghost wrong oh grievously cry meditate such thing believe harry happen quite suppose n't intend such thing say nobody sadly continue grave never love suppose second lover sit vow faithful elfride reply quick heavy breath show brink sob n't choose reserve say imperatively course respond course seem treat subject very lightly past now elfride may make careless man laugh can make genuine grieve very gnawing pain tell straight never harry can expect little make harsh now elfride listen know tell jar subtler fancy feeling would call mere sentimentality n't want suppose ordinary previous engagement straightforward kind would make practical difference love wish make wife seem more tell s wrong more much more wearily answer knight preserve grave silence minute much more say last think indeed voice assume low steady pitch elfride must mind say strange-sounding thing say shall much more add account already include particular broken marriage engagement could possibly include propriety must exceptional thing might make impossible else love marry knight s disturbed mood lead much would quiet moment even assertive degree would peremptory strong character more practical less imaginative would make more use position heart influence confiding tenderness win accompany sort self-committal stream event lead such woman trust more kindness fate good result argument own murmur cynically wo n't say fault ill-luck suppose real right question everybody would say presume misunderstand feel injure subject misunderstanding never say nobody else here make love blame elfride beg pardon would anger cool aggrieved politeness drop harry inflict reduce level mere acquaintance confidence confidence n't ask single question regard past n't wish know care wherever come love mine last harry originally know love would never care wo n't quite say own idea inexperienced state great charm think know phase past love would refuse reveal ask know never love elfride sob bitterly am such mere characterless toy attrac tion apart freshness n't brain say clever ingenious thought n't beauty think little know praise voice manner accomplishment much rubbish accidentally see man oh come elfride accidentally see man very cool love remember love little refuse now answer simple question end refuse still elfride right question say unfair trust trust s shall love cruel cruel argue perhaps carry feeling heaven know n't mean love use badly n't mind harry instantly answer creep nestle will think use harshly will forgive vex more wish exactly think could help know know come nunnery would live good enough never mind say knight turn endeavour speak sportively diogenes laertius say philosopher use voluntarily deprive sight uninterrupted meditation man become lover ought same thing never mind n't want know n't speak laconically say deprecation would never distract discover idol second-hand look sigh pass crumble old place slowly cross churchyard entrance knight could pretend tell support lightly stile practically attentive lover could pass glory dream yore perhaps knight shape nature marrying man perhaps lifelong constraint woman attribute accident chance natural result instinctive act minute undiscernible even rough dispelling bright illusion imaginative depreciate real unexaggerated brightness appertain basis can say certain knight s disappointment find second third field elfride s momentary equivoque reluctance candid bring verge cynicism chapter xxxiii daughter babylon waste misery habit knight s immediately occupy elfride walk hour dinner bedtime become familiar friend endelstow elfride help stile say gently wish take usual turn hill harry can run house alone thank elfie think will form diminish blackness moonlight knight remain churchyard stile few minute longer turn again building usual course now light cigar pipe indulge quiet meditation to-night mind too tense bethink such solace merely walk site fall tower sit large stone compose day chain circumstance originate stephen smith employ mr hewby london man art bring overthrow ponder possible episode elfride s past life suppose past justify name sit regard white tomb young jethway now close front sea comparatively placid could usual hear point whole distance promontory right left flounder entangle insulated stack rock dot water s edge miserable skeleton tortured old cliff would even succumb wear tear tide change thought very cheerful kind knight attempt exertion stand prepare ascend summit ruinous heap stone more extended outlook obtainable ground stretch arm seize project arris large block ordinary help hand light plump substance differ great possible degree expect seize hard stone stringy entangled trail stone deep shadow aisle wall prevent see here distinctly begin guess necessity tressy specie moss lichen say lie loosely stone tuft grass say lack roughness humidity fine grass mason s whitewash-brush such brush remember more bristly much use repair structure would require pull say must thready silk fringe feel further somewhat warm knight instantly feel somewhat cold find coldness inanimate matter expect warmth startling enough cold temperature body rule exception common substance hardly convey such shock system find warmth utter frigidity anticipate god know say feel further course minute put hand human head head warm motionless thready mass hair head long straggling show head woman s knight perplexity stand still moment collect thought vicar s account fall tower workman undermine day leave evening intend give finish stroke morning hour undermine angle come woman bury seem must moment fall knight leap begin endeavour remove rubbish hand heap overlie body most part fine dusty immense quantity would saving time run assistance cross churchyard wall hasten hill little way intersecting road pass small ridge now show darkly moon road here form kind notch sky-line moment knight arrive cross behold man eminence come knight turn meet stranger accident church say knight preface tower fall somebody lie will come help will say man woman say knight hurry think two enough extricate know shovel grave-digging shovel somewhere use stay tower must belong workman search angle porch find three carefully stow west end knight signify spot tragedy ought bring lantern exclaim may able set work remove superincumbent mass man look somewhat helplessly first now follow example knight s activity remove large stone mingle rubbish effort quite ten minute body unfortunate creature could extricate lift carefully could breathlessly carry felix jethway s tomb few step westward lay thereon is dead indeed say stranger appear say knight house vicarage suppose shall call surgeon castle boterel think would good carry direction town much further first house come way vicarage crags much stranger reply suppose take think good way would thus n't mind join hand least glad assist make kind cradle clasp hand crosswise inanimate woman lift walk side side path indicate stranger appear know locality sit church nearly hour knight resume churchyard walk site fall tower find painful think unconsciously waste much time very presence perishing fly soul tower fall dusk quite two hour think must alone could object visit churchyard difficult say stranger look inquiringly recline face motionless form bear would turn moment light shine face say turn face moon man look closer feature know exclaim mrs jethway cottage take own widow speak afternoon castle boterel post-office come post letter poor soul let hurry hold wrist little tight was tomb lay tomb son see now visit tomb death son desolate despond woman always bewail farmer s wife very educate governess originally believe knight s heart move sympathy own fortune seem strange way interweave jethway family influence elfride unfortunate son house make reply still walk begin feel heavy say stranger break silence say knight pause add think meet can recollect may ask oh lord luxellian visitor crag mr knight hear mr knight lord luxellian glad meet may say same familiar name print house door lock knight reflect moment search pocket lifeless woman find therein large key apply door open easily fire moonlight enter quarried window make pattern floor ray enable see room enter pretty furnish same room elfride visit alone two three evening earlier deposit still burden old-fashioned couch stand wall knight search lamp candle find candle shelf light place table knight lord luxellian examine pale countenance attentively nearly convince hope mark violence visible casual examination make think know doctor granson life say lord luxellian run whilst stay here knight agree lord luxellian hurry footstep die knight continue bend body few minute longer careful scrutiny perfectly satisfied woman reach lancet drug extremity already begin get stiff cold knight cover face sit minute essayist remain musing occurrence night eye direct table see time writing-materials spread now notice more particularly inkstand pen blotting-book note-paper several sheet paper thrust rest letter begin relinquish form satisfactory writer stick black sealing-wax seal too ordinary fastening consider sufficiently secure abandon sheet paper lie open table make possible sit read few word write run thus sir woman blest dear son own implore accept warning sir will deign receive warning stranger too late alter course listen third sir letter enclose unaided explanation tell startling tale wish add few word make delusion more clear plain renounced beginning fourth letter write despatch deem proper table two drop sealing-wax stick take lay overhang edge table end droop show wax place whilst warm chair writer sit impression letter s address blotting-paper poor widow cause result lie dead hard knight see enough lead conclusion mrs jethway matter great importance communicate friend acquaintance write very careful letter post return house time leave lord luxellian bring dead unutterable melancholy whole scene wait silent alone altogether clash mood knight even affianced fair win girl lately company whilst sit remains demolish tower define new sensation lengthened course inaction lately indulge elfride s account might probably good man work could quickly put end hasten marriage knight own opinion miss mark excessive aim now great extent give ideal ambition wish earnestly direct power more practical channel thus correct introspective tendency never bring much happiness fellow-creatures great good make start new direction marriage know elfride entrance idea less exquisite to-night curtailment illusion regard reaction return old sentiment waste time more probable knight s heart greatly master mastery complete easily maintain face moderate intellectual revival reverie break sound wheel horse s tramp door open admit surgeon lord luxellian mr coole coroner division attend castle boterel very day after-dinner chat doctor lord luxellian arrive come two female nurse idler mr granson cursory examination pronounce woman dead suffocation induce intense pressure respiratory organ arrangement make inquiry take place following morning return coroner st launce s shortly house widow desert living occupant abide death life past two year entirely alone chapter xxxiv happy shall rewardeth thee hast serve sixteen hour pass knight enter lady boudoir crags return attend inquest touch death mrs jethway elfride apartment mrs swancourt make few inquiry concern verdict collateral circumstance say postman come morning minute leave house letter here take letter lid workbox hand knight take missive abstractedly strike appearance murmur few word leave room letter fasten black seal handwriting address lain eye long prominently evening knight greatly agitated look spot might secure interruption season heavy dew lie herbage shady place day long enter small patch neglect grass-plat enclose shrubbery peruse letter open way thither handwriting seal paper introductory word tell instant letter come hand widow jethway now dead cold instantly understand unfinished note catch eye yesternight intend nobody remember word elfride sleep steamer somebody tell would ruin circumstance hitherto deem trivial meaningless well-nigh forget thing infuse emotion intense power supremely distressing quality paper hand quiver read valley endelstow sir woman much world lose censure act may bring wish give hint concern lady love will deign accept warning too late will notice correspondent say deceive can such woman worthy encourage honest youth love slight die take man birth lover forbid house father secretly leave home marry man meet london reason return again unmarried after-correspondence address husband write enclose letter ask good anybody else know story keep scandal secret hope soon reach blame praise remove god put power avenge death son gertrude jethway letter enclose note pencil elfride write mrs jethway s cottage dear mr jethway visit want much see can wait longer come beg execute threat repeat beseech mrs jethway let know run home would ruin break heart will will kind name common womanhood implore make scandal e swancourt knight turn head wearily house ground rise rapidly shrubbery stand raise level first floor crag elfride s dressing-room lie salient angle direction light two window such position knight s standing-place sight pass window rake room elfride pause two window look figure cheval-glass regard long attentively front turn fling head observe reflection shoulder nobody can predicate object fancy may deed very abstraction deep sadness may moan bottom heart unhappy impression produce knight good drop eye moodily dead woman s letter virtue accident juncture intrinsically exhibit circumstance lend evil word ring pitiless justice echo grave knight could endure possession tear letter fragment hear brushing bush turn head see elfride follow fair girl look face wistful smile hope too forcedly hopeful displace firmly establish dread severe word previous night still sit heavy see window harry say timidly dew will make foot wet observe deaf n't mind danger get wet foot harry matter oh shall resume serious conversation last night perhaps perhaps oh can tell wretched wish own dear self again kiss come n't ask n't now too free manner hear murmur voice hateful conversation last night oh word last night black night kiss hate word n't talk kissing god s sake think might advantage show tact enough keep word kiss consider accept become very pale rigid desolate charactery take possession face face delicate tender appearance now could fancy pressure finger would cause livid spot knight walk elfride silent unopposing open gate enter path stubble-field perhaps intrude say close gate shall listen elfride knight s voice low unequal honest will strange connection exist predecessor mine tell now good know now even knowledge part discover time come suspicion awaken think will say despise mean discovery mystery past would embitter life knight wait slow manner calmness eye sad imperative path will forgive tell exclaim entreatingly ca n't promise much depend tell elfride could endure silence follow are love burst harry harry love speak usual beseech harry are act fairly say knight rise anger put catch bird springe intend hide elfride s ask agitation leave path wander wet obstructive stubble know heed falter can ask know know designedly keep ignorance attach know might alter conduct say droop visibly make answer believe malicious letter-writer whisperer n't know n't soul ca n't tell know religion build heart look eye think see truth innocence pure perfect embody god flesh woman perfect truth too much expect ordinary truth will just say matter keep grave importance n't understand meaning hide love fear fear lose give confidence want ask plain question permission say come face weary resignation say harsh word can will bear scandal air concern elfride can even combat know definitely may refer entirely even knight trifle very bitterness feeling time french revolution pariseau ballet-master behead mistake parisot captain king s guard wish e swancourt neighbourhood look hand letter write leave table mrs jethway s look vacantly much seem plead seem wickedly deceptive look now much more natural origin think sole wish endanger love harry idea much harm independently poor miserable creature s remark seem imply wrong remark write now tear piece elfride did run man love damnable statement has such accusation life really truly elfride whisper knight s countenance sink marry come huskily lip oh forgive never see harry london answer question say else elfride did deliberately try marry secret deliberately feeble red pass face say write husband address wife listen listen answer answer lip shake little dignity continue would gladly tell know know wrong dare love too oh world now will forgive melancholy thought man first will allow verdict perfection pronounce sweetheart wife disturb god s own testimony contrary will suspect purity morally hang evidence would ashamed admit judge dog reluctance tell arise elfride s simplicity think much more culpable really fatal work knight s mind man many idea now first dream impossible thing vibrate too contrary direction movement feature tremor confused word take much proof unworthiness elfride must bid good-bye compliment say knight must politeness now look face believe god tell truly thing more alone did return home same day leave word fall bolt very land sky seem suffer knight turn meantime elfride s countenance wear look indicate utter despair able explain matter would seem more really despair relinquish hope direct explanation wearily give collateral chance extenuation scene engrave year retina knight s eye dead brown stubble weed distant belt beech shut view house leaf now red sick death must forget say shall marry elfride much anguish pass soul word tell look supreme torture wear meaning harry say look doubtingly try laugh unreality word must unquestionable earnest know hope surely belong keep elfride speak too roughly say ought think let give word advice marry man soon can weary may feel belong step think would think could moment can marry now make wife reveal secret marriage honesty would damnation bewilder expression exclaim will wife must marry n't mean will leave more oh n't convulsive sob take nerve utterance check continue look face ray hope find indoors say knight will follow elfride wish oh indeed will castle boterel good-bye speak farewell day lightly speak such temporary farewell many time seem understand such knight power tell plainly hardly know certain rush again current irresistible emotion could sufficiently conquer establish parting supreme farewell present world again woman s ten minute later leave house leave direction return evening luggage send chamber london whence intend write mr swancourt reason sudden departure descend valley could forbear turn head see stubble-field slight girlish figure midst sky elfride docile hardly move step say remain look see again see week month withdraw eye scene sweep hand brush sight breathe low groan chapter xxxv wilt leave thus say nay say nay scene shift knight s chamber bede s inn late evening day follow departure endelstow drizzling rain descend london form humid dreary halo well-lighted street rain prevalent long enough give rapid vehicle clear distinct rattle follow thorough washing stone drenching rain just sufficient make footway roadway slippery adhesive clog foot wheel knight stand fire look expire ember previously emerge door dreary journey home richmond hat gas turn blind window overlook alley draw light shone ceiling room come place usual babble reduced clatter quick speech result necessity choice whilst thus stand wait expiration few minute want time catch train light tapping door mingle sound reach ear faint first noise sufficient drown find repeat knight cross lobby crowd book rubbish open door woman closely muffle visibly fragile build stand landing gaslight spring forward fling arm knight s neck utter low cry harry harry kill could help come n't send n't forgive elfride come love knight s agitation astonishment master few moment elfride cry mean hurt punish oh could n't help come kill last night come could bear could let see face harry n't ask more eyelid hot heavy thick excessive weeping delicate rose-red cheek disfigure inflame constant chafing handkerchief wipe many tear come alone hurriedly inquire come last night sit hope would come night agony wait come morning letter say could endure run st launce s come train day travel wo n't make again will harry shall always love die wrong stay elfride commit ruin good name run has first experience sufficient keep thing name harry shall soon die good will name oh could man woman would leave such little fault mine think vile thing run wish could run twenty woman know might show would think fault glad get know true harry can say love just same n't let separate again will can bear long hour day night hate hate elfride say gently support arm can stay here now just present mean suppose must wish might afraid lose sight dark will happen shall meet again harry good enough wife wish could servant live send never see again n't mind can send can god know dark future may arise evening s work can send must sit will endeavour collect thought see moment loud knock house door hear accompany hurried ringing bell echo attic basement door quickly open few hasty word converse hall heavy footstep ascend stair face mr swancourt flush grieved stern appear landing staircase come high stand glance past knight silent indignation turn trembling girl elfride find last trick madam will get rid idiocy conduct decent woman family name house disgrace act would scandal washerwoman s daughter come madam come weary say knight voice intense anguish mr swancourt n't harsh let beg tender love sir say mr swancourt turn sheer pressure circumstance little say can remark sooner can retire presence good shall please could conduct courtship daughter honest man know foolish inexperienced girl tempt piece folly know even know good leave home might think fault tempt papa come wish marriage break n't say plainly never intend marry could leave alone soul grate heart oblige think ill man think friend knight soul-sick weary life arouse utter word reply defend defence accusation elfride account feel miserable satisfaction let father thinking speak wrongfully faint ray pleasure stray great gloominess brain think vicar might never know lover tempt seem form mr swancourt s misapprehension take now come say mr swancourt again take unresisting hand draw arm lead stair knight s eye follow last moment beget frantic hope would turn head pass never look hear door open close again wheel cab graze kerbstone murmured direction follow door slam wheel move roll hour reappearance dreadful conflict rage breast henry knight instinct emotion affectiveness may call urge stand forward seize elfride cherisher protector life come devastating thought elfride s childlike unreasoning indiscreet act fly prove propriety must dead letter unreserve really artlessness ballast mean indifference decorum likely such woman deceive past say mood bitter cynicism suspicious discreet woman imagine dark evil thing fellow-creatures too shrewd delude man trusting being elfride woman fall hour day knight remain inactive lengthen time make fainter heart-awakening power presence strengthen mental ability reason elfride love know could leave love marry would could again own elfride woman seem woman dead bury know more could marry elfride originally see would barely interesting pitiable acquaintance eye more canker heart think confront close instance bad state thing assume pleasant social philosophy satire essay moral rightness man s life worthy praise spite intellectual acumen knight modicum wrongheadedness mostly find scrupulously honest people truth seem too clean pure abstraction hopelessly churn error practical person find now see mistake suppose elfride peerless earth could make believe very bad linger town fortnight little else vibrate passion opinion idea remain intact elfride meet survey volume shelf few open elfride first take possession heart untouched orderly arrangement reproach apostate old faith youth early manhood desert never-failing friend seem say unstable delight ductile woman end bitterness spirit self-denial verge asceticism animate knight old time announce depart birth love self-respect compensate lack self-gratification poor little elfride hold formerly place religion begin assume hue temptation perhaps human correctly natural knight never think owe little sacrifice unchary devotion save life consciousness thus antony kiss kingdom province consider reveal high secret intention unreserve would never allow man living able refrain tell adumbration heretofore lock close stronghold mind knight s robust intellect could escape atmosphere heart perceive own love people s could reduce change scene circumstance same time perception superimposed sorrow last regret regret can die convince death regret good thing long shrink attempt close chamber suspend connection editor leave london continent here will leave wander purpose nominal encouraging obliviousness elfride chapter xxxvi pennie s jewel beautify ca n't think s come st launce s people how-d'ye-do s mean ay how-d'ye-do s shake hand ask tender inquiry john word form part conversation john smith wife saturday evening spring follow knight s departure england stephen long return india persevere couple migrate lord luxellian s park endelstow comfortable roadside dwell mile st launce s john open small stone slate yard own name come here six month continue mrs smith pay ready money many year town frisky shopkeeper would speak counter meet em street half-an-hour d treat stare ignorance face look glass winder brazen would quiet cool would glance top head past side shoulder never meet eye gentle-modest would turn face south come east flit passage halve pavement spruce young bookseller would play same trick butcher s daughter upholsterer s young man hand glove business sight care old woman play genteel sign trade true enough maria to-day t different d sooner get market mrs joakes rush eye town say dear mrs smith now must tire walk come lunch insist know many year n't remember use look owl feather castle ruin s know may need answer woman civilly n't get corner thriving young lawyer sweet s quite dandy run breath mrs smith say excuse rudeness s bramble tail dress ve drag country allow pull ll believe very front town hall s meaning such sudden love old woman ca n't say t repentance repentance such fool john did anybody repent money s pocket fifty year live now ve think too say john pass query hardly pertinent ve more loving-kindness folk to-day move here old alderman tope walk middle street shake hand work clothes think t odd ay young werrington s man hill street play sell flute trumpet fiddle grand pehanners talk egloskerry very small bachelor-man money fund m sure think expect nod man glib kidney work clothes always will poke town work clothes beg change will t use work clothes werrington see mr smith fine morning excellent weather building say loud friendly d meet deep hollow could get nobody else speak t odd werrington very ringleader fast class moment tap come door door immediately open mrs smith person ll excuse m sure mrs smith beautiful spring weather too much could stay long take mrs trewen arm directly d cup tea come see beautiful crocus such bloom ve take liberty enter ll step garden n't mind say mrs smith walk garden lift hand amazement directly turn goodness send grace say husband actually mr trewen bank-manager wife john smith stagger mind door look garden gate collect idea two minute wheel hear carriage pair roll road distinguished-looking lady demeanour duchess recline opposite smith s gate turn head instantly command coachman stop mr smith glad see look could help stop moment congratulate mrs smith happiness must enjoy joseph may drive carriage roll st launce s rush mrs smith laurel-bush stand ponder just touch hat say john just world would poor lady luxellian year lord public-house woman s name mrs mrs falcon public-house woman clumsiness smith family might say landlady falcon hotel politeness people ridiculous enough give possibility mrs smith get mollify spite remarkably friendly phenomenon people st launce s justice quite desirable interest unpractised town express grotesquely genuine kind equal intrinsic worth more polished smile large community time mr mrs trewen return garden ll ask em flat whisper john wife ll say fog ll excuse ask question mr mrs trewen friendly to-day twould sound right sensible would n't word good mercy will man manner must proud moment sure mr mrs smith son celebrated say bank-manager advance t stephen know say mrs smith triumphantly n't know particular say john know t town worthy mayor allude speech dinner last night every-man-his-own-maker club stephen urge mrs smith son fete deputy-governors parsee prince nobody-knows-who india hand glove nabob design large palace cathedral hospital college hall fortification general consent ruling power christian pagan alike twas sure come boy say mr smith unassumingly tis yesterday s st launce s chronicle worthy mayor chair introduce subject speech last night masterly manner twas very good worthy mayor chair m sure say stephen s mother hope boy will sense keep s get man simple sex woman will hook mr mrs smith evening close must remember saturday come market make house own will always tea-cup saucer know month may forget m plain-speaking woman say mean visitor sun set moon s ray just begin assert wall dwelling john smith wife sit dawn newspaper hastily procure town reading consider meet new social requirement settle mrs smith consider could new furniture house enlargement alone john mind thing say conclusion write stephen never mean mention name elfride swancourt again ve leave place know more hearsay seem get free glad cloudy hour first set eye girl family s good first last let keep blood want think know hopelessly n't try know ca n't answer question may die mind shall say john chapter xxxvii many days knight roam south colour study continental antiquity pace lofty aisle amiens loiter ardennes abbey climb strange tower laon analyze noyon rheims chartres examine scaly spire quaint carve idle coutances row base mont st michel catch varied skyline crumble edifice encrust st ouen s rouen know day vezelay sens many hallowed monument abandon inspection early french art same purposeless haste show undertake linger ferrara padua pisa satiate mediaevalism try roman forum observe moonlight starlight effect bay naples turn austria become enervate depress hungarian bohemian plain refresh again breeze declivity carpathians find greece visit plain marathon strove imagine persian defeat mars hill picture st paul address ancient athenian thermopylae salamis run fact tradition second invasion result endeavour more less chaotic knight grow weary place feel shock earthquake ionian islands venice here shoot gondola wind thoroughfare grand canal loiter calle piazza night lagune undisturbed ripple sound hear stroke midnight clock remain week museum gallery library vienna berlin paris thence come home time thus roll february afternoon divide fifteen month parting elfride lover brown stubble field sea two man obviously londoner touch foreignness look meet accident gravel walk lead hyde park young more give look fellow saw notice approach senior time latter raise eye ground bent abstracted gaze seem habitual mr knight indeed exclaim young man stephen smith say knight simultaneous operation might now observe progress result expression less frank impulsive first take possession feature manifest word utter superficial cover constraint side england long say knight two day say smith india nearly make fuss st launce s last year fancy see sort paper believe say must congratulate achievements thanks very extraordinary natural professional progress opposition follow want word will always assert nominal friend find cease real sink level mere acquaintance look park knight may possibly borne mind intervene month stephen s manner last time meet may encourage former interest stephen s welfare die misplace stephen certainly full feeling beget belief knight take woman love stephen smith ask question adopt certain recklessness manner tone hide possible fact subject much great friend suppose are marry knight speak indescribable tone bitterness moroseness never shall add decisively are say stephen sadly quietly man sick-room totally ignorant knight know own previous claim elfride resolve hazard few more word topic ache fascination even now engagement miss swancourt come say remember meet stephen s voice give way little here defiance firm will contrary indian affair lower emotion point control break come quickly knight engagements marry often end good bad lately doing can hardly tell main europe may perhaps interest know attempt serious study continental art middle ages note example visit service use shall glad oh travel say knight moody carelessness know daresay sheep occasionally become giddy hydatid head t call brain become eaten animal exhibit strange peculiarity walk circle continually travel just same way giddy ram reckless bitter ramble style knight talk vent image convey idea stephen strike young man painfully former friend s day become canker way knight changed man change much knight change yesterday come home continue knight good belief imbibe half-a-dozen idea worth retain out-hamlet hamlet morbidness mood say stephen regretful frankness knight make reply know stephen continue could swear would marry time see knight s face grow hard could say stephen powerless forsake depressing lure subject simply wonder expect marry see thank wonder did jilt smith now word knight return steadily n't question subject reason make request mind question will get answer oh n't moment wish ask unpleasant momentary feeling explain side hear similar explanation let let mean would explain lose woman marry marry intend might compare note never ask word case know inference obvious quite truth stephen doggedly resolve never allude matter very good reason doubtless good reason marry talk insidiously good miserably good smith s anxiety urge venture more question did love enough draw breath slow attenuated stream wait timorous hope answer stephen strain ordinary courtesy press question kind say can understand must now good god exclaim stephen passionately talk n't take anybody claim mean say knight puzzled air hear too must good-day will say knight reluctantly now must suppose sure can understand behave always grateful concern need never become estrange well-disposed stephen surely know system reserve begin know altogether mistake position always first reserve confidential suppose natural issue differ position life pupil become reserve master ask come see stay grosvenor hotel pimlico s convenient say odd detain london day two see father mother live st launce s now will see evening may will promise wish alone hour two shall know find rate good-bye chapter xxxviii jealousy cruel grave stephen ponder little meeting old friend once-beloved exemplar grieve distraction latter year still small voice fidelity knight linger perhaps staunchness knight treat mere disciple even snub sometimes last unwittingly inflict great snub take sweetheart emotional side constitution build feminine male model tremendous wound knight s hand may tend keep alive warmth solicitousness would extinguish altogether knight part vex part take stephen hand little old manner word smith let fall concern somebody prior claim elfride would utter man young provoke such query come tell lad knight stephen would straightway deliver know subject stephen ingenuous boy now obliterate externally stephen contrive man return knight s memory vividly afternoon present sojourner london attend two three matter business remain day walk abstractedly gloomy corridor british museum half-hour previous closing meeting smith reunite present past close chasm absence england never exist final circumstance previous time residence london form yesterday circumstance now conflict rage concern elfride swancourt revive strengthen sleep indeed many month absence quell intention make wife never forget type woman adapt nature try obliterate thought altogether grow regard infirmity necessary tolerate knight return hotel much early evening would ordinary course thing care think arise friendly wish close gap slowly widen early acquaintance hankering desire hear meaning dark oracles stephen hastily pronounce betoken know more elfride knight suppose make hasty dinner inquire smith soon usher young man s presence find sit front comfortable fire table spread few scientific periodical art review come say knight manner odd morning seem desirable call too much sense notice stephen know put wandering france italy n't say word sit too glad see again stephen would hardly care tell knight just minute knight announce read old letter elfride s many to-night seal stow corner leather trunk few memento relic accompany travel familiar sight sound london meeting friend also revive sense abide continuity regard elfride love absence side world extent suspend never rupture first intend look letter read whole thus re-used stimulus sad memory fold again place pocket examination state artistic world remain musing strange circumstance return find knight husband elfride possibility give gratification beget cumulative sense necessity stephen give rein imagination feel more intensely feel many month elfride life would never great pleasure honour maker sit fire chat external random subject care first approach matter most long discuss table periodical lie two three pocket-book open knight see exposed page content sketch begin turn leaf carelessly finger time later stephen room knight proceed pass interval look sketch more carefully first crude idea pertain dwelling kind roughly outline different page antiquities copy fragment indian column colossal statue outlandish ornament temple elephanta kenneri carelessly intrude outline modern door window roof cooking-stove household furniture short come range practise architect s experience travel eye open occasionally appear rough delineation mediaeval subject carve illumination head virgins saints prophet stephen professedly free-hand draughtsman draw human figure correctness skill numerous repetition side edge leaf knight begin notice peculiarity feminine saint type feature large nimbus small nimbus droop head face always same profile knight know profile specimen familiar countenance might pass resemblance accidental repetition mean more knight think anew smith s hasty word earlier day look sketch again again young man s entry knight say palpable agitation stephen intend stephen look book utter unconcern saints angel leisure moment intend design stained glass english church idealize type woman always adopt virgin nobody thought race stephen s mind look friend truth stephen s introduction elfride s lineament unconscious first understand companion s drift hand tongue easily acquire trick repetition rote call mind assist case here young man can write verse love generally take portray early day attachment smith never weary outline elfride lay-figure stephen s sketch now initiate adjustment many thing knight recognize opportunity comparing note come unsought elfride swancourt engage say quietly stephen know mean speak was elfride man stephen think conceal fact time endelstow more more good blame will good now say could n't know ca n't say knight remain fix thought murmur suspicion afternoon might such meaning word take dismiss come know presently ask peremptory tone church year now hewby course course ca n't understand tone rise n't know say hoodwinking long n't see hoodwink knight arise seat begin pace room face markedly pale voice perturb say act act circumstance feel deeply tell plainly shall never forget behaviour meeting family vault tell marry deception dishonesty everywhere world s piece stephen much misconstruction motive even hasty conclusion friend disturb emotion could regard say stiffly indeed say knight bitter tone reproach could regard marry suppose hope longed turn would ultimately much oblige hope talk very mysteriously think good reason anybody could oh reason could ought make opportunity ought now bare justice stephen cried knight carry know very hurt wound more dream find never try make reparation woman kind trust apt run feeling poor little fool much bad talk madman take picking throw can scarcely call take shall agree too subject good part quite certain misapprehend most grievously say stephen shake bottom heart tell lose elfride such sin was was part will tell honestly hers entirely entirely reason can hardly say ll tell story reserve stephen to-day unhesitatingly hold grow tired turn knight advance statement now even think thought fancy accord good hope knight s estrangement give birth love friend direct cause result suspension love such matter must allow breed discord knight return relapse manner conceal true feeling confidence now intolerable see reticence vault may dictate prudential consideration conclude artificially strange thing altogether much importance suppose distance time concern now n't mind hear story word knight uttered such air renunciation apparent indifference prompt smith speak perhaps little complacency old secret engagement elfride tell detail origin peremptory word action father extinguish love knight persevere tone manner disinterested outsider become more imperative screen emotion stephen s eye young man would less frank meeting would again embitter use untoward candour stephen now arrive point ingenuous narrative leave vicarage father s manner knight s interest increase love seem innocent childlike thus nice point casuistry observe decide culpable tell swancourt friend parishioner human nature hold tongue circumstance result dismissal agree secretly faithful insure think would marry knight s suspense agitation rise high stephen enter phase subject mind tell say steady manner speech oh stephen give full particular meeting elfride railway station necessity london ceremony postpone long journey afternoon evening timidity revulsion feeling culmination reach london cross down-platform immediate departure again solely obedience wish journey night anxious watch dawn arrival st launce s last detail tell village woman name jethway person recognize come dreadfully terrified elfride tell wait field whilst reproachful sweetheart pony last kiss give give mile town way endelstow thing stephen relate will believe establish word word reasonableness claim elfride curse curse woman miserable letter part god knight begin pace room again utter further end say say stephen turn say did say oh merely think story oddness fancy same woman now forget care just friend know knight still continue further end room somewhat shadow exactly say stephen inwardly exultant really deceive knight s off-hand manner deceive less completeness knight s disguise persuasive power lie fact knight never deceive supposition companion cease love elfride enormous lightening weight turn scale admitting elfride could love man say elder same varnish careless criticism none bad experience bad course none bad did think wild thoughtless thing indeed never say stephen persuade see harm decide return extent indiscretion directly think wrong would just begin think wrong too such childish escapade might misrepresent evil-disposed person might might never hear nobody really know circumstance would smile world know elfride would still remain think action sin poor child always persist think frighten more enough stephen love now always shall know say evasively strategy love suggest see long can hardly expect love love still shall answer ashamed fickle being man stephen man may love strong woman love long use love way know understand use love way fact love good deal time travel tendency obliterate early fancy truly perhaps most extraordinary feature conversation circumstance interlocutor first suspicion s abide passion awaken several little act would allow see friend might now speak deceitfully stephen resume knight now matter smooth think must leave wo n't mind hurry quarter ll stay sort supper surely n't come dinner must really excuse ll drop breakfast to-morrow shall press time early breakfast shall interfere ll come say knight much readiness possible graft huge stock reluctance early eight o'clock say same roof time eight shall knight leave wear mask dissemble feeling late miserable conversation such torture could support longer first time knight s life entirely player part man thus deceive stephen docilely look youth superior unblemished integrity bed allow fever excitement rage uncontrolled stephen rival stephen anti-climax absurdity knight wretched conscience-stricken could help recognize stephen boy great grief lie perceive very innocence elfride read little fault grave fatally mislead elfride degree coolness assert harm poisonous breath dead mrs jethway would inoperative make little docile girl tell more subject exercise imperativeness customary might reveal smite heart switch remember gently bear scourging speech never answer single reproach assure unbounded love knight bless elfride sweetness forget fault picture vivid fancy fair summer scene again see first meeting timid speaking eagerness explanatory borne forward will would wait green place show ordinary womanly affectation indifference proud see walk bear legibly eye thought great genius world form resolution could make pretence slumber longer rising dress sit wait day night stephen restless too unwontedness return english scenery meet parent settle awhile english cottage life indulge dream nonce warehouse bombay plain fort poonah shadow s shadow dream base atom fact elfride knight become separated engagement never rupture must occur soon stephen s discovery fact union stephen think probable return errant affection cause stephen s opinion matter lover balanced judgment unbiassed spectator naturally sanguine spirit build hope hope scarcely doubt remain mind linger tenderness way perceive knight provoke parting see elfride suggestion impulse impossible withstand rate run st launce s castle poterel distance less twenty mile glide ghost old haunt make stealthy inquiry would fascinating way pass first spare hour reach home day morrow now rich man heretofore stand own bottom definite position root nullified old local distinction become illustrious even sanguine clarus judge tone worthy mayor st launce s chapter xxxix love s side friend rival breakfast morning word say side matter discuss previous evening glibly hollowly stephen absorb great part time wish force stay town day n't intend leave st launce s to-morrow know say knight end meal to-day engagement just ten say knight deliberately time must call two three people ll look evening say stephen may come dine can meet may sleep london to-night fact absolutely unsettled movement first thing get baggage shift place bede s inn good-bye present ll write know ca n't meet now want quarter nine o'clock knight stephen feel more impatient circumstance day would drag wearily could set spot earth whereon soft thought might perhaps nourished still sudden admit mind possibility engagement wait town keep might postpone much harm sooner perceive attempt look watch find want forty minute departure ten o'clock train paddington leave surplus quarter hour would necessary start station scribble hasty note two put business meeting knight apologize able see evening pay bill leave heavy luggage follow goods-train jump cab rattle great western station shortly take seat railway carriage guard pause whistle let compartment smith s man stephen catch hasty glimpse run platform last moment smith sink carriage still perplexity man knight astonishingly possible could get must drive wind bede s inn hardly alight start again could way thing early part journey stephen smith s thought busy brain seem swell subject concern own approach action day early letter parent state arrangement meet plymouth plan please worthy couple expression same engagement make quash ante-date arrival time would right castle boterel ramble well-known neighbourhood evening morning make inquiry return plymouth meet arrange contrivance would leave cherished project undisturbed relieve own impatience also chippenham little waiting loosening attach carriage stephen look same moment man s head emerge adjoining window look s face knight stephen confront here say young man seem too say knight strangely selfishness love cruelty jealousy fairly exemplify moment two man look friend never look trouble s presence think say come to-morrow remark knight afterthought come to-day journey engagement afterthought mine too leave note explain account able meet evening arrange n't look morning headache paler to-day too suffer headache wait here few minute think walk platform more more embarrassingly concern awkwardness friend s presence reach end footway pause sheer absent-mindedness stephen s vacant eye rest operation porter shift dark curious-looking van rear train shunt fore part train operation conclude two friend return side carriage will come here say knight very warmly rug portmanteau umbrella bother move now say stephen reluctantly come here trap too hardly worth shift shall see again know oh get own place just start man platform hold hand stop train stephen look see matter official exclaim carriage attach again ca n't see main line quick fool world confounded nuisance stoppage exclaim knight impatiently look compartment singular carriage see unfasten train mistake seem say stephen watch process attach van carriage now recognize see paddington start rich solemn gloomy aspect seem quite new modern design impressive personality attract notice behold gradually wheel forward two man side slow more sadly seem approach slight concussion connect again stephen sit afternoon pondering reason knight s unexpected reappearance was castle boterel could object view visit elfride idea seem plymouth smith partook little refreshment side train start camelton new station castle boterel endelstow knight already stephen walk stand speak two man moment creep wheel wait train carriage light enough say grim tone light vanity full size good deal signification say man bright mind manner smith perceive train attach same carriage grand dark aspect haunt way london suppose say knight turn stephen idly look same object may travel remain distance may certainly will enter same door even draw apace chance eve st valentine s bishop blessed memory youthful lover sun shone low rim thick hard cloud decorate eminence landscape crown orange fire train change direction curve same ray stretch window coax open knight s half-closed eye will get st launce s suppose murmur say stephen expect to-morrow knight silent endelstow say young man pointedly ask can less say stephen continue knight slowly more resolution manner show day endelstow see elfride swancourt still free ask wife say stephen smith think ll lose labour knight return decision naturally strong accent bitterness stephen s voice might say hope think add might such thing give opinion elfride swancourt may love doubt young hardly know own mind thank say stephen laconically know mind same age n't interfere n't say n't say stephen can make interfere just please say friend mine know seem hard thing find get might turn stephen speak swell heart look window hide emotion would make visible face absurd say knight kinder tone look matter light tell good naturally realize truth girl s first fancy root true say stephen passionately put now ll push again deprive chance again right s ungenerous come anew try take win interfere might think mr knight n't mr world now first love deep mine tell say knight superciliously first love part can guess enough explain way operate part convince quite wrong intrude say first labour will lose n't choose explain particular painful wo n't listen heaven s sake n't care boy right domineer just lad accustom look master help little grateful love assume too much now step cruel unjust injure knight show keenly hurt stephen word untrue unworthy man unworthy know wrong profit instruction mine too glad know know give ungrudgingly never look make way debtor stephen s naturally gentle nature touch troubled voice say unjust own st launce s station think get knight s manner return matter hand draw stephen again tell endelstow resolutely reply knight s feature become impassive say more train continue rattle stephen lean corner close eye yellow evening turn brown dusky shade thicken fly cloud dust occasionally stroke window borne chilling breeze blow north-east previously gild now dreary hill begin lose daylight aspect rotundity become black disc vandyked sky nature wear cloak six o'clock cast landscape time year stephen start bewilderment long stillness time recollect real real exclaim brush hand eye say knight dream fall asleep few minute dream most vivid remember wearily look gloom now draw camelton lighting lamp perceptible veil evening flame start existence interval blink weakly gust wind dream say knight moodily oh tell t sort incubus never dream hardly suppose know vividly dreamt would hear bright bright morning east endelstow church stand font chancel lord luxellian stand alone cold impassive utterly usual self know altar rail stand strange clergyman book open look say lord luxellian s bride lord luxellian say s bride moment somebody come door know lady luxellian die turn say think vault could dream mine come come brush chill cold exclaim life way dream awake here camelton slowly enter station say knight really intend call swancourts mean make inquiry first shall stay luxellian arm to-night will right endelstow suppose can hardly time day perhaps aware family father rate variance much n't know can rush house old friend more can certainly privilege distant relationship may knight let window look ahead great many people station say seem look-out train stop half-estranged friend could perceive lamplight assemblage idler enclose kernel group man black cloak side gate platform railing open stand dark vehicle could first characterize knight see upper part form sky cedar night know vehicle hearse few people carriage door meet passenger majority congregate upper end knight stephen alight turn moment same direction sombre van accompany day london now begin reveal destination also own draw exactly opposite open gate bystander fall form clear lane gateway van man cloak enter latter conveyance labourer fancy say stephen strange recognize three endelstow man remarkable presently begin come two two ray lamp see bear light-coloured coffin satin-wood brightly polish nail eight man take burden shoulder slowly cross gate knight stephen come close procession move carriage belong cortege turn close lamp ray shone face vicar endelstow mr swancourt look many year old last see knight stephen involuntarily draw knight speak bystander mr swancourt funeral lady s father say bystander lady s father say knight voice hollow man stare father lady coffin die london know bring here train take home to-night bury to-morrow knight stand stare blindly hearse see turn beheld lithe form stephen bow old man take young friend s arm lead light chapter xl welcome proud lady hour pass two miserable man wander darkness mile road camelton endelstow has break heart say henry knight can kill bitter stephen die may god mercy can kill more steal n't tell come again last meeting kiss let miserably fool fool wish most abject confession crowd countryman could way make amends darling intense cruelty show darling say stephen sort laugh man can say suppose man can know darling too anybody right call own talk man dark did risk name instance say stephen emphatically entirely did live prove could live laugh weep never did risk life darling kindness risk life save mine cliff poor child look approach puffin steamboat slip narrow escape wish die wait stephen plead wet eye cliff see arrive home promise tell would month would care idea elfride die doubt say knight mournful sarcasm too nerveless support never mind find die ll say more find die ll say more very shall dark cloud sun sink begin drop rain increasing volume can wait somewhere here shower say stephen desultorily will worth ll hear particular return n't let people know much now reach point road branch two just west village fork diverge route pass latter place stretch east endelstow come distance footpath now find hearse little advance fancy turn east endelstow can see can must mistake knight stephen enter village bar fiery light lie road proceed half-open door smithy bellow hear blow hammer ringing rain increase mechanically turn shelter warm cosy scene close heel come man over-coat umbrella parcel arm wet evening say two friend pass stand penthouse man fire smith cease blowing begin talk man enter walk way camelton say latter was oblige come to-night know hold parcel flat firelight learn rain penetrate rest edgewise forge support perpendicularly hand wipe face handkerchief hold suppose know ve get here observe smith n't say smith pause again bellow rain s ll show say bearer lay thin broad package acute angle different direction flat anvil smith blow fire give more light first untie package sheet brown paper remove lay flat unfold piece baize also spread flat paper third covering wrapper tissue paper spread turn enclosure reveal hold smith s inspection oh see say smith kindle chastened interest draw close poor young lady terrible melancholy thing soon too knight stephen turn head look s continue smith s coronet beautifully finish n't cost money tis fine bit metal work see t come same people coffin know ready soon enough send house london yesterday ve get fix very night carefully-packed article coffin-plate coronet knight stephen come forward undertaker s man see look inscription civilly turn read moment ruddy light coal e l f r d e wife spenser hugo luxellian fifteenth baron luxellian die february read read read again stephen knight animate soul stephen put hand knight s arm retire yellow glow chill darkness enclose quiet sky assert presence overhead dim grey sheet blank monotony shall say stephen n't know long silence ensue elfride married say stephen thin whisper fear let assertion loose world false whisper knight dead denied hate false hate knight make answer hear now save slow measurement time beat pulse soft touch dribble rain clothes low purr blacksmith s bellow hard shall follow elfie further stephen say let leave alone love let reproach n't know reason make stephen can say even now pure true heart knight s voice now become mild gentle child s can call ambitious circumstance usual overpower purpose fragile delicate liable overthrow moment coarse element accident know s n't may must let begin bend step castle boterel whither send bag camelton wander silence many minute stephen pause lightly put hand knight s arm wonder come die say broken whisper shall return learn little more turn again enter endelstow second time come door stand open inn call welcome home house appear recently repair entirely modernize name too same landlord formerly martin cannister s knight smith enter inn quite silent follow passage reach kitchen huge fire burning roar chimney send floor ceiling newly-whitened wall glare intense make candle quite secondary light woman white apron black gown stand alone cleanly-scrubbed deal table stephen first knight recognize unity parlour-maid vicarage young lady's-maid crag unity say stephen softly n't know look inquiringly moment face clear mr smith ay say s mr knight beg sit perhaps know see last marry martin cannister long marry five month marry same day dear miss elfie become lady luxellian tear appear unity s eye fill fall cheek spite effort contrary pain two man resolutely control thus exampled admit relief same kind distressing turn walk few step unity say will parlour gentleman let stay here knight whisper turning say will sit here want rest dry here time please evening sorrow friend sit hostess large fire knight recess form chimney breast shade show little confidence win hers tell stay hear latter history poor elfride day mr knight leave last time miss crag father bring home ill never know very unwell week say n't care become wish could die say would live marry say ll benefit family turn useless life practical account begin lord luxellian court first lady luxellian die great trouble little girl leave motherless use come see little black frock good own mother s true use call little mamma child make shade livelier girl could see grow thin good deal lord get ask swancourts oftener oftener dinner nobody else acquaintance last vicar s family backwards forward hour day people say little girl ask father let miss elfride come live say perhaps would good child time day say miss elfride n't look use nobody else seem notice laugh little say shall live marry tell shall miss glad hear say think marry say again mr knight suppose say oh cry turn white afore could get sink heap clothes faint come time say unity now ll conversation to-day miss say will say think marry n't know say time guess say t n't lord say t say sick wild way n't come court much say n't know say tell t october freshen bit t thought get home n't know perhaps may speak plainly tell home home now father bitter harsh mrs swancourt enough way t sort cold politeness worth much little thing worrying time altogether month wedding lord two child use ride horseback very pretty sight ll believe never see child too make court strange-looking ay lord handsome know last think see smile blush bit thing say want more child everybody could see would most tender mother friend playmate too lord handsome splendid courter way o't make beautifullest present can mind lovely bracelet diamond emerald oh red face come see old rose come cheek minute two help dress day marry last service poor child ready run upstairs slip own wedding gown martin sooner lord lady marry parson marry very quiet pair wedding hardly anybody know hope will hold own young heart can lady freshen bit lord handsome kind come die home murmured knight n't see sir fall again afore d marry long lord take abroad change scene come home get london take very ill could n't move die was very fond lord oh very fond very suddenly slow degree t nature win people more know d die belie
[truncated: 948 more chars]
