# Supplementary material for: A Complex Network Approach to Stylometry
Source: PLoS One. 2015 Aug 27;10(8):e0136076. doi: 10.1371/journal.pone.0136076 (PMC4552030; doi:10.1371/journal.pone.0136076)
Supplement: S1 File — (ZIP) [file pone.0136076.s001.zip › authorship_dataset/a4_fafrom_the_madding_crowd.txt]

farmer oak smile corner mouth spread unimportant distance ear eye reduce chink diverge wrinkle appear extend countenance ray rudimentary sketch rise sun christian name gabriel work day young man sound judgment easy motion proper dress general good character sunday man misty view give postpone hamper good clothes umbrella whole feel occupy morally vast middle space laodicean neutrality lie communion people parish drunken section church yawn privately time congregation reach nicene creed thought would dinner mean listen sermon state character stand scale public opinion friend critic tantrum consider bad man pleased good man man moral colour kind pepper-and-salt mixture live six time many working-day sunday oak s appearance old clothes most peculiarly own mental picture form neighbour imagine always dress way wear low-crowned feel hat spread base tight jamming head security high wind coat dr johnson s low extremity encase ordinary leather legging boot emphatically large afford foot roomy apartment construct wearer might stand river day long know damp maker conscientious man endeavour compensate weakness cut unstinted dimension solidity mr oak carry way watch may call small silver clock word watch shape intention small clock size instrument several year old oak s grandfather peculiarity too fast small hand too occasionally slip pivot thus minute tell precision nobody could quite certain hour belong stop peculiarity watch oak remedied thump shake escape evil consequence two defect constant comparison observation sun star press face close glass neighbour window could discern hour mark green-faced timekeeper may mention oak s fob difficult access reason somewhat high situation waistband trouser also lie remote height waistcoat watch necessity pull throw body side compress mouth face mere mass ruddy flesh account exertion require draw watch chain bucket thoughtful person see walk field certain december morning sunny exceedingly mild might regard gabriel oak aspect face might notice many hue curve youth tarry manhood even remain remoter crannies relic boy height breadth would sufficient make presence impose exhibit consideration way man rural urban alike mind more responsible flesh sinew way curtail dimension manner show quiet modesty would become vestal seem continually impress great claim world s room oak walk unassumingly faintly perceptible bend distinct bowing shoulder may say defect individual depend valuation more appearance capacity wear oak just reach time life young cease prefix man speaking bright period masculine growth intellect emotion clearly separate pass time influence youth indiscriminately mingle character impulse arrive stage wherein become united again character prejudice influence wife family short twenty-eight bachelor field morning slope ridge call norcombe hill spur hill run highway emminster chalk-newton casually glance hedge oak see come incline ornamental spring waggon paint yellow gaily mark draw two horse waggoner walk bear whip perpendicularly waggon laden household good window plant apex whole sit woman young attractive gabriel behold sight more minute vehicle bring standstill just eye tailboard waggon miss say waggoner hear fall say girl soft particularly low voice hear noise could account come hill ll run answer sensible horse stand perfectly still waggoner s step sink fainter fainter distance girl summit load sit motionless surround table chair leg upwards oak settle ornament front pot geranium myrtle cactus caged canary probably window house just vacate also cat willow basket partly-opened lid gaze half-closed eye affectionately survey small bird handsome girl wait time idly place sound hear stillness hopping canary perch prison look attentively downwards bird cat oblong package tie paper lie turn head learn waggoner come sight eye creep package thought seem run length draw article lap untie paper covering small swing looking-glass disclose proceed survey attentively part lip smile fine morning sun light scarlet glow crimson jacket wear paint soft lustre bright face dark hair myrtle geranium cactuses pack fresh green such leafless season invest whole concern horse waggon furniture girl peculiar vernal charm possess indulge such performance sight sparrow blackbird unperceived farmer alone spectator smile begin factitious test capacity art nobody know end certainly real smile blush see reflection blush blush more change customary spot necessary occasion such act dress hour bedroom time travel door lend idle deed novelty intrinsically possess picture delicate woman s prescriptive infirmity stalk sunlight clothe freshness originality cynical inference irresistible gabriel oak regard scene generous fain would necessity look glass adjust hat pat hair press dimple shape thing signify such intention motive take glass simply observe fair product nature feminine kind thought seem glide far-off likely drama man would play part vista probable triumph smile phase suggest heart imagine lose win still conjecture whole series action idly put forth make rash assert intention part waggoner s step hear return put glass paper whole again place waggon pass gabriel withdraw point espial descend road follow vehicle turnpike-gate way bottom hill object contemplation now halt payment toll twenty step still remain gate hear dispute difference concern twopence person waggon man toll-bar mis'ess s niece top thing say s enough ve offer great miser wo n't pay more waggoner s word very mis'ess s niece ca n't pass say turnpike-keeper close gate oak look disputant fall reverie tone twopence remarkably insignificant threepence definite value money appreciable infringement day s wage such higgling matter twopence here say step forward hand twopence gatekeeper let young woman pass look hear word look gabriel s feature adhere form exactly middle line beauty st john ugliness judas iscariot represent window church attend single lineament could select call worthy distinction notoriety red-jacketed dark-haired maiden seem think too carelessly glance tell man drive might look thanks gabriel minute scale speak more probably feel none gain passage lose point know woman take favour kind gatekeeper survey retreat vehicle s handsome maid say oak fault say gabriel true farmer great always beat people ay t gabriel perhaps little pique comely traveller s indifference glance witness performance hedge say vanity chapter ii night flock interior interior nearly midnight eve st thomas s short day year desolate wind wander north hill whereon oak watch yellow waggon occupant sunshine few day earlier norcombe hill lonely toller-down spot suggest passer-by presence shape approach indestructible nearly find earth featureless convexity chalk soil ordinary specimen smoothly-outlined protuberance globe may remain undisturbed great day confusion grand height dizzy granite precipice topple hill cover northern side ancient decaying plantation beech upper verge form line crest fringe arched curve sky mane to-night tree shelter southern slope keen blast smite wood flounder sound grumbling gush crowning bough weakened moan dry leaf ditch simmer boil same breeze tongue air occasionally ferret few send spin grass group two late date dead multitude remain very mid-winter time twig bear fall rattle trunk smart tap half-wooded half-naked hill vague still horizon summit indistinctly command mysterious sheet fathomless shade sound suggest conceal bear reduce resemblance feature here thin grass more less coat hill touch wind breeze differ power differ nature rub blade heavily rake piercingly brush soft broom instinctive act humankind stand listen learn tree right tree leave wail chaunted regular antiphony cathedral choir hedge shape leeward catch note lower tenderest sob hurry gust plunge south hear more sky clear remarkably clear twinkling star seem throb body time common pulse north star directly wind s eye evening bear swing outwardly east now right angle meridian difference colour star oftener read see england really perceptible here sovereign brilliancy sirius pierce eye steely glitter star call capella yellow aldebaran betelgueux shone fiery red person stand alone hill clear midnight such roll world eastward palpable movement sensation may cause panoramic glide star past earthly object perceptible few minute stillness good outlook space hill affords wind solitude origin impression ride vivid abide poetry motion phrase much use enjoy epic form gratification necessary stand hill small hour night first expand sense difference mass civilised mankind dreamwrapt disregardful such proceeding time long quietly watch stately progress star such nocturnal reconnoitre hard get earth believe consciousness such majestic speeding derive tiny human frame suddenly unexpected series sound begin hear place sky clearness find nowhere wind sequence find nowhere nature note farmer oak s flute tune float unhindered open air seem muffle way altogether too curtail power spread high wide come direction small dark object plantation hedge shepherd s hut now present outline uninitiated person might puzzle attach meaning use image whole small noah s ark small ararat allow traditionary outline general form ark follow toy-makers mean establish man s imagination firm early impression pass approximate pattern hut stand little wheel raise floor foot ground such shepherd hut drag field lambing season come shelter shepherd enforced nightly attendance latterly people begin call gabriel farmer oak twelvemonth precede time enable sustained effort industry chronic good spirit lease small sheep-farm norcombe hill portion stock two hundred sheep previously bailiff short time earlier still shepherd childhood assist father tend flock large proprietor old gabriel sink rest venture unaided alone path farm master man advance sheep pay critical juncture gabriel oak recognise position clearly first movement new progress lambing ewe sheep speciality youth wisely refrain depute task tend season hireling novice wind continue beat corner hut flute-playing ceased rectangular space light appear side hut open outline farmer oak s figure carry lantern hand close door come forward busy nook field nearly twenty minute lantern light appear disappear here brighten darken stand oak s motion quiet-energy slow deliberateness accord occupation fitness basis beauty nobody could deny steady swing turn flock element grace occasion demand could think thing mercurial dash can man town more manner bear special power morally physically mentally static owe little momentum rule close examination ground hereabout even wan starlight reveal portion would casually call wild slope appropriate farmer oak great purpose winter detached hurdle thatch straw stick ground various scattered point whitish form meek ewes move rustle ring sheep-bell silent absence recommence tone more mellowness clearness owe increase growth surround wool continue oak withdraw again flock return hut bring arm new-born lamb consist four leg large enough full-grown sheep unite seemingly inconsiderable membrane substance leg collectively constitute animal s entire body just present little speck life place wisp hay small stove can milk simmer oak extinguish lantern blow pinch snuff cot light candle suspend twisted wire hard couch form few corn sack throw carelessly covered floor little habitation here young man stretch loosen woollen cravat close eye time person unaccustomed bodily labour would decide side lie farmer oak asleep hut now present cosy alluring scarlet handful fire addition candle reflect own genial colour could reach fling association enjoyment even utensil tool corner stand sheep-crook shelf side range bottle canister simple preparation pertain ovine surgery physic spirit wine turpentine tar magnesia ginger castor-oil chief triangular shelf corner stand bread bacon cheese cup ale cider supply flagon provision lie flute note lately call forth lonely watcher beguile tedious hour house ventilate two hole light ship s cabin wood slide lamb revive warmth begin bleat sound enter gabriel s ear brain instant meaning expected sound will pass profound sleep most alert wakefulness same ease accompany reverse operation look watch find hour-hand shift again put hat take lamb arm carry darkness place little creature mother stand carefully examine sky ascertain time night altitude star dog-star aldebaran point restless pleiades half-way southern sky hang orion gorgeous constellation never burn more vividly now soar forth rim landscape castor pollux quiet shine meridian barren gloomy square pegasus creep north-west plantation vega sparkled lamp suspend leafless tree cassiopeia s chair stand daintily poise uppermost bough o'clock say gabriel man frequent consciousness charm life lead stand still look sky useful instrument regard appreciative spirit work art superlatively beautiful moment seem impressed speaking loneliness scene complete abstraction compass sight sound man human shape interference trouble joy seem shaded hemisphere globe sentient save could fancy sunny side occupied thus eye stretch afar oak gradually perceive previously take star low outskirt plantation reality such thing artificial light close hand find utterly alone night company desirable expect make people fearful case more try nerve discover mysterious companionship intuition sensation memory analogy testimony probability induction kind evidence logician s list unite persuade consciousness quite isolation farmer oak plantation push low bough windy side dim mass slope remind shed occupy place here site cut slope hill part roof level ground front form board nail post cover tar preservative crevice roof side spread streak dot light combination make radiance attract oak step lean roof put eye close hole could see interior clearly place contain two woman two cow side latter steaming bran-mash stand bucket woman past middle age companion apparently young graceful could form decide opinion look position eye see bird's-eye view milton s satan first saw paradise wear bonnet hat envelop large cloak carelessly fling head covering now ll home say elder two rest knuckle hip look goings-on whole hope daisy will fetch again now never more frighten life n't mind break rest recover young woman eyelid apparently incline fall small provocation silence yawn part lip inconvenient extent gabriel catch infection slightly yawned sympathy wish rich enough pay man thing say must say must help stay hat continue young hedge think idea such slight wind catch cow standing erect devon breed encase tight warm hide rich indian red absolutely uniform eye tail animal dip dye colour long mathematically level spot grey white oak now notice little calf day old look idiotically two woman show long accustom phenomenon eyesight often turn lantern apparently mistook moon inherit instinct little time correction experience sheep cow lucina busy norcombe hill lately think send oatmeal say elder woman s more bran aunt ll ride soon light s side-saddle can ride trust oak hear remark become more curious observe feature prospect deny hood effect cloak aerial position feel draw fancy detail make even horizontal clear inspection colour mould accord want eye bring gabriel able first get distinct view countenance estimate very handsome slightly would soul require divinity moment ready supply time know want satisfactory form fill increase void position afford wide scope fancy paint beauty whimsical coincidence nature busy mother seem spare moment unremitting labour turn make child smile girl now drop cloak forth tumble rope black hair red jacket oak know instantly heroine yellow waggon myrtle looking-glass prosily woman owe twopence place calf mother again take lantern light sink hill more nebula gabriel oak return flock chapter iii girl horseback conversation sluggish day begin break even position terrestrially element new interest particular reason save incident night occur oak again plantation lingering musing here hear step horse foot hill soon appear view auburn pony girl ascend path lead past cattle-shed young woman night gabriel instantly think hat mention lose wind possibly come look hastily scan ditch walk ten yard find hat leaf gabriel take hand return hut here ensconce peep loophole direction rider s approach come look side hedge gabriel advance restore missing article unexpected performance induce suspend action present path pass cowshed bisect plantation bridle-path merely pedestrian s track bough spread horizontally height great seven foot ground make impossible ride erect girl wear riding-habit look moment assure humanity view dexterously drop backwards flat pony s head tail foot shoulder eye sky rapidity glide position kingfisher noiselessness hawk gabriel s eye scarcely able follow tall lank pony seem use such doings amble unconcerned thus pass level bough performer seem quite home anywhere horse s head tail necessity abnormal attitude cease passage plantation begin adopt even more obviously convenient first side-saddle very apparent firm seat smooth leather unattainable sideways spring accustomed perpendicular bow sapling satisfy nobody sight seat manner demand saddle hardly expect woman trot direction tewnell mill oak amuse perhaps little astonished hang hat hut again ewe hour pass girl return properly seat now bag bran front cattle-shed meet boy bring milking-pail hold rein pony whilst slide boy lead horse leave pail young woman soon soft spirt alternate loud spirt come regular succession shed obvious sound person milk cow gabriel take lose hat hand wait path would follow leave hill come pail hand hang knee left arm extend balance enough show bare make oak wish event happen summer whole would reveal bright air manner now seem imply desirability existence could question saucy assumption fail offensive beholder feel whole true exceptional emphasis tone genius would make mediocrity ridiculous addition recognised power surprise see gabriel s face rise moon hedge adjustment farmer s hazy conception charm portrait now present less diminution difference starting-point select judgment height seem tall pail small hedge diminutive hence make allowance error comparison could height choose woman good feature consequence severe regular may observe person shire eye beauty englishwoman classically-formed face seldom find unite figure same pattern highly-finished feature generally too large remainder frame graceful proportionate figure eight head usually random facial curve throw nymphean tissue milkmaid let say here criticism check place look proportion long consciousness pleasure contour figure upper part must beautiful neck shoulder infancy nobody see put low dress would run thrust head bush shy girl mean merely instinct draw line divide see unseen high town girl s thought hover face form soon catch oak s eye con same page natural certain self-consciousness show would vanity little more pronounced dignity little less ray male vision seem tickling effect virgin face rural district brush hers hand gabriel irritate pink surface actual touch free air previous movement reduce same time chastened phase man blush maid find hat say oak mine say sense proportion keep small smile inclination laugh distinctly fly last night o'clock morning surprise know say here farmer oak thereabouts m lately come place large farm inquire cast eye swinge hair black shaded hollow mass now hour past sunrise ray touch prominent curve colour own large hundred speaking farm word acre omit native analogy such old expression stag ten want hat morning ride tewnell mill know see inquire misgiving bring muscle lineament frame standstill here plantation hill say farmer oak aspect excessively know regard matter mind gaze remote point direction name turn meet colloquist s eye perception cause withdraw own eye hers suddenly catch theft recollection strange antic indulge pass tree succeed girl nettled palpitation hot face time see woman redden give redden rule point milkmaid deep rose-colour maiden s blush variety provence crimson tuscany countenance oak s acquaintance quickly graduate considerateness turn head sympathetic man still look way wonder would recover coolness sufficient justify face again hear seem flitting dead leaf breeze look air tragedy comedy gabriel return work five morning evening pass young woman come regularly milk healthy cow attend sick never allow vision stray direction oak s person want tact deeply offended see could help let know see law sin eye indecorum appear feel gabriel s espial make indecorous woman own connivance food great regret also contretemps touch life latent heat experience direction acquaintanceship might end slow forgetting incident occur end same week afternoon begin freeze frost increase evening draw stealthy tightening bond time cottage breath sleeper freeze sheet drawing-room fire thick-walled mansion sitter cold even whilst face aglow many small bird bed supperless night bare bough milking-hour draw oak keep usual watch cowshed last feel cold shake extra quantity bed yearling ewes enter hut heap more fuel stove wind come bottom door prevent oak lay sack wheel cot little more south wind spout ventilating hole side hut gabriel always know fire light door close must keep open choose always side wind close slide windward turn open second thought farmer consider would first sit leave close minute two temperature hut little raise sit head begin ache unwonted manner fancy weary reason broken rest precede night oak decide get open slide allow fall asleep fall asleep perform necessary preliminary long remain unconscious gabriel never know first stage return perception peculiar deed seem course enactment dog howl head ache fearfully somebody pull hand loosen neckerchief open eye find evening sink dusk strange manner unexpectedness young girl remarkably pleasant lip white tooth more astonishingly more head lap face neck disagreeably wet finger unbutton collar matter say oak vacantly seem experience mirth too insignificant kind start enjoyment now answer dead wonder suffocate hut hut murmured gabriel give ten pound hut ll sell sit thatched hurdle old time curl sleep lock straw play nearly same trick day gabriel way emphasis bring fist floor exactly fault hut observe tone show novelty woman finish thought begin sentence convey think consider foolish leave slide close suppose say oak absently endeavour catch appreciate sensation thus head dress event pass heap bygone thing wish know impression would soon think carry odour net attempt convey intangibility feeling coarse mesh language remain silent make sit oak begin wipe face shake samson can thank ee say last gratefully natural rusty red return face oh never mind say girl smile allow smile hold good gabriel s remark might prove find hear dog howl scratch door hut come milking lucky daisy s milking season shall come here week dog see jump lay hold skirt come look hut very first thing see slide close uncle hut hear tell shepherd sleep leave slide open open door dead throw milk water forget warm use wonder die gabriel say low voice mean travel oh girl reply seem prefer less tragic probability save man death involve talk harmonise dignity such deed shun believe save life miss n't know name know aunt s would just soon tell reason probably will never much still know can inquire aunt s will tell name gabriel oak mine n't seem fond speak decisively gabriel oak see shall must make most always think mine sound odd disagreeable think might soon get new mercy many opinion keep concern people gabriel oak miss excuse word think would ca n't match know map mind tongue never very clever thank come give hand hesitate somewhat disconcert oak s old-fashioned earnest conclusion dialogue lightly carry very say give hand compress lip demure impassivity hold instant fear too demonstrative swerve opposite extreme touch finger lightness small-hearted person sorry say instant let hand quick may again give hand again oak hold longer time indeed curiously long soft winter time too chap rough say s long enough say pull suppose think would kiss may want n't think such thing say gabriel simply will wo n't snatch hand gabriel feel guilty want tact now find name say teasingly withdraw chapter iv gabriel s resolve visit mistake superiority woman tolerable rival sex rule unconscious kind superiority recognize may sometimes please suggest possibility capture subordinated man well-favoured comely girl soon make appreciable inroad emotional constitution young farmer oak love extremely exact usurer sense exorbitant profit spiritually exchange heart bottom pure passion exorbitant profit bodily materially bottom low atmosphere morning oak s feeling sensitive money-market calculation chance dog wait meal way oak wait girl s presence farmer quite strike resemblance feel lower would look dog continue watch hedge regular come thus sentiment deepen corresponding effect produce oak finish ready say able frame love phrase end begin passionate tale full sound fury signify say word make inquiry find girl s name bathsheba everdene cow would dry seven day dread eighth day last eighth day come cow cease give milk year bathsheba everdene come hill more gabriel reach pitch existence never could anticipate short time say bathsheba private enjoyment whistling turn taste black hair swear brown boy isolate space fill public eye contemptibly small love possible strength actual weakness marriage transform distraction support power happily often direct proportion degree imbecility supplant oak begin now see light direction say ll make wife soul shall good perplex errand might consistently visit cottage bathsheba s aunt find opportunity death ewe mother living lamb day summer face winter constitution fine january morning just enough blue sky visible make cheerfully-disposed people wish more occasional gleam silvery sunshine oak put lamb respectable sunday basket stalk field house mrs hurst aunt george dog walk countenance great concern serious turn pastoral affair seem take gabriel watch blue wood-smoke curl chimney strange meditation evening fancifully trace chimney spot origin see hearth bathsheba out-door dress clothes wear hill association equally person include compass affection seem early time love necessary ingredient sweet mixture call bathsheba everdene make toilet nicely-adjusted kind nature carefully neat carelessly ornate degree fine-market-day wet-sunday selection thoroughly clean silver watch-chain whiting put new lacing strap boot look brass eyelet-holes inmost heart plantation new walking-stick trim vigorously way take new handkerchief bottom clothes-box put light waistcoat pattern sprig elegant flower unite beauty rise lily defect use hair-oil possess usually dry sandy inextricably curly hair deepen splendidly novel colour guano roman cement make stick head mace nutmeg wet seaweed boulder ebb disturb stillness cottage save chatter knot sparrow eaves might fancy scandal rumour less staple topic little coterie roof seem oman unpropitious untoward commencement oak s overture just arrive garden gate see cat various arched shape fiendish convulsion sight dog george dog take notice arrive age superfluous barking cynically avoid waste breath fact never bark even sheep order absolutely neutral countenance sort commination-service offensive now frighten flock own good voice come laurel-bushes cat run poor dear nasty brute dog want kill poor dear beg pardon say oak voice george walk temper mild milk cease speaking oak seize misgiving ear recipient answer nobody appear hear person retreat bush gabriel meditate deeply bring small furrow forehead sheer force reverie issue interview likely vast change bad good initial difference expectation cause nip sensation failure oak door little abashed mental rehearsal reality common ground opening bathsheba s aunt indoors will tell miss everdene somebody would glad speak say mr oak call s self merely somebody give name take example ill-breeding rural world spring refine modesty townspeople card announcement notion bathsheba voice evidently hers will come mr oak oh thank ee say gabriel follow fireplace ve bring lamb miss everdene think might rear girl might say mrs hurst musingly s visitor here will wait minute bathsheba will will wait say gabriel sit lamb n't really business come mrs hurst short ask d marry indeed would very glad marry d know s get young man hang let think say mrs hurst poke fire superfluously bless many young man see farmer oak s good-looking excellent scholar governess know too wild young man come here lord nature woman must dozen s unfortunate say farmer oak contemplate crack stone floor sorrow m every-day sort man chance first comer s use waiting come ll take home-along mrs hurst gabriel two hundred yard hear hoi-hoi uttered pipe note more treble quality exclamation usually embody shout field look see girl racing wave white handkerchief oak stand still runner draw bathsheba everdene gabriel s colour deepen hers already deep appear emotion run farmer oak say pause want breath pull front slanted face put hand side just call see say gabriel pending further speech know say pant robin face red moist exertion peony petal sun dry dew n't know come ask come garden instantly run say aunt make mistake send court gabriel expand m sorry make run fast dear say grateful sense favour come wait bit ve find breath quite mistake aunt s tell young man already bathsheba n't sweetheart never think time woman such pity send think several really truly glad hear say farmer oak smile long special smile blush gladness hold hand take hers ease side press prettily extend bosom still loud-beating heart directly seize put slip finger eel nice snug little farm say gabriel degree less assurance seize hand man advance money begin still will soon pay every-day sort man get little boy gabriel utter little tone show complacent form great deal continue marry quite sure can work twice hard now forward stretch arm again bathsheba overtake point stand low stunt holly bush now laden red berry see advance take form attitude threaten possible enclosure compression person edge bush farmer oak say top look rounded eye never say marry tale say oak dismay run anybody say n't want mean tell say eagerly conscious absurdity position make nobody get sweetheart dozen aunt say hate think man s property way possibly shall day d want n't run twould forward thing harm hurry correct piece false news tell oh harm such thing too generous express judgment impulsively oak add more appreciative sense circumstance quite certain harm indeed n't time think start want marry d hill come say gabriel freshen again think minute two ll wait miss everdene will marry bathsheba love more common ll try think observe more timorously can think door mind spread can give guess give time bathsheba look thoughtfully distance direction gabriel stand can make happy say head bush shall piano year two farmer wife get piano now ll practise flute right play evening little ten-pound gig market nice flower bird cock hens mean useful continue gabriel feel balance poetry practicality very much frame cucumber gentleman lady wedding d put newspaper list marriage dearly baby birth man jack em home fire look shall look will wait wait n't improper countenance fall silent awhile regard red berry again such extent holly seem life cypher signify proposal marriage bathsheba decisively turn t use say n't want marry try try hard time ve think marriage would very nice sense people would talk think win battle feel triumphant husband d always say look d course would mean n't mind bride wedding could husband woman ca n't show way sha n't marry least s terrible wooden story criticism statement bathsheba make addition dignity slight sweep heart soul n't know maid can say stupid say oak dearest continue palliative voice n't oak sigh deep honest sigh none less sigh pine plantation noticeable disturbance atmosphere wo n't appeal creep holly reach side can say retreat persist stand still last despair reach face bush n't love contract yawn inoffensive smallness hardly ill-mannered n't love say love content oh mr oak s very fine d get despise never say mr oak earnestly seem come force word straight bush arm shall thing life thing certain love long keep wanting die voice genuine pathos now large brown hand perceptibly tremble seem dreadfully wrong feel much say little distress look hopelessly mean escape moral dilemma wish n't run seem short cut get cheerfulness set face signify archness would n't mr oak want somebody tame too independent would never able know oak cast eye field way imply useless attempt argument mr oak say luminous distinctness common sense good hardly penny world stay aunt bare sustenance educate n't love bit s side case now farmer just begin ought common prudence marry certainly think present marry woman money would stock large farm now gabriel look little surprise much admiration s very thing think na�vely say farmer oak one-and-a-half christian characteristic too many succeed bathsheba humility superfluous moiety honesty bathsheba decidedly disconcert come disturb say angrily quite enlarge red spot rise cheek ca n't think would would right wise make admission now mr oak exclaim even more hauteur rock head disdainfully think could marry know break passionately n't mistake open enough own man shoe would think make colour come face get crab good enough nonsense speak lady parish notice uncle weatherbury heerd large farmer much large shall may call evening will walk sunday n't want make-up mind d can n't press more n't n't love twould ridiculous say laugh man see emotion sport merry-go-round skittishness very say oak firmly bearing give day night ecclesiastes ll ask more chapter v departure bathsheba pastoral tragedy news day reach gabriel bathsheba everdene leave neighbourhood influence might surprise never suspect more emphatic renunciation less absolute character may observe regular path get love get people look marriage short cut way know fail separation mean chance offer gabriel oak bathsheba s disappearance effectual people certain humour apt idealize remove object notably affection placid regular may flow deep long oak belong even-tempered order humanity feel secret fusion bathsheba burn finer flame now incipient friendship aunt nip failure suit oak learnt bathsheba s movement indirectly appear place call weatherbury more twenty mile capacity visitor permanently could discover gabriel two dog george elder exhibit ebony-tipped nose surround narrow margin pink flesh coat mark random splotch approximate colour white slaty grey grey year sun rain scorch wash more prominent lock leave reddish-brown blue component grey fade indigo same kind colour turner s picture substance originally hair long contact sheep seem turn degree wool poor quality staple dog originally belong shepherd inferior moral dreadful temper result george know exact degree condemnation signify curse swear description wicked old man neighbourhood long experience precisely teach animal difference such exclamation come d come know hair s breadth rate trot ewe tail call involve staggerer sheep crook escape old clever trustworthy still young dog george s son might possibly image mother much resemblance george learn sheep-keeping business follow flock die get rudiment still find insuperable difficulty distinguish thing enough too earnest wrong-headed young dog name particular answer perfect readiness pleasant interjection send flock help thoroughly would chase whole county great pleasure call remind stop example old george thus much dog further side norcombe hill chalk-pit chalk draw generation spread adjacent farm two hedge converge form v quite meet narrow opening left immediately brow pit protect rough railing night farmer oak return house believe would further necessity attendance call usual dog previously shut outhouse morning respond old george could find house lane garden gabriel remember leave two dog hill eat dead lamb kind meat usually keep food run short conclude young finish meal indoors luxury bed latterly enjoy sunday still moist night just dawn assist wake abnormal reverberation familiar music shepherd note sheep-bell ticking clock people chronic sound make notice cease alter unusual manner well-known idle twinkle signify accustomed ear distant fold solemn calm awakening morn note hear gabriel beat unusual violence rapidity exceptional ringing may cause two way rapid feeding sheep bear bell flock break new pasture give intermittent rapidity sheep start run sound regular palpitation experienced ear oak know sound now hear cause running flock great velocity jump bed dress tear lane foggy dawn ascend hill forward ewe keep apart fall lamb would later two hundred latter class gabriel s flock two hundred seem absolutely vanish hill fifty lamb enclose end leave rest form bulk flock nowhere gabriel call top voice shepherd s call ovey ovey ovey single bleat hedge gap break gap footprint sheep surprised find break fence season put instantly great fondness ivy winter-time great deal grow plantation follow hedge plantation call again valley farthest hill resound sailor invoke lose hyla mysian shore sheep pass tree ridge hill extreme summit end two converge hedge speak stop short meet brow chalk-pit see young dog stand sky dark motionless napoleon st helena horrible conviction dart oak sensation bodily faintness advance point rail break see footprint ewe dog come lick hand make sign imply expect great reward signal service render oak look precipice ewe lie dead die foot heap two hundred mangled carcass represent condition just now least two hundred more oak intensely humane man indeed humanity often tear piece politic intention border strategy carry gravitation shadow life always flock end mutton day come find shepherd arrant traitor defenseless sheep first feeling now pity untimely fate gentle ewe unborn lamb second remember phase matter sheep insure saving frugal life disperse blow hope independent farmer lay low possibly gabriel s energy patience industry severely tax year life eighteen eight-and-twenty reach present stage progress more seem leave lean rail cover face hand stupor last farmer oak recover remarkable characteristic sentence utter thankfulness thank god marry would poverty now come oak raise head wonder could listlessly survey scene margin pit oval pond hang attenuated skeleton chrome-yellow moon few day last morning star dog left hand pool glitter dead man s eye world awake breeze blew shake elongate reflection moon break turn image star phosphoric streak water oak saw remember could learn appear poor young dog still impression keep run sheep more run good end meal dead lamb may give additional energy spirit collect ewe corner drive timid creature hedge upper field main force worry give momentum enough break portion rotten railing hurled edge george s son work thoroughly consider too good workman live fact take tragically shoot twelve o'clock same day instance untoward fate often attend dog philosopher follow train reason logical conclusion attempt perfectly consistent conduct world make largely compromise gabriel s farm stock dealer strength oak s promising look character receive percentage farmer such time advance clear oak find value stock plant implement really own would sufficient pay debt leave free man clothes stand more chapter vi fair journey fire two month pass bring day february hold yearly statute hire fair county-town casterbridge end street stand two three hundred blithe hearty labourer wait chance man stamp labour suggest bad wrestle gravitation pleasure good renunciation same carter waggoner distinguish piece whip-cord twisted hat thatcher wear fragment woven straw shepherd hold sheep-crooks hand thus situation require know hirer glance crowd athletic young fellow somewhat superior appearance rest fact superiority mark enough lead several ruddy peasant stand speak inquiringly farmer use sir finishing word answer always look place bailiff s know anybody want gabriel paler now eye more meditative expression more sad pass ordeal wretchedness give more take sink modest elevation pastoral king very slime-pits siddim leave dignify calm never know indifference fate often make villain man basis sublimity thus abasement exaltation loss gain morning regiment cavalry leave town sergeant party beat recruit four street end day draw find hire gabriel wish join serve country weary stand market-place much mind kind work turn hand decide offer capacity bailiff farmer seem want shepherd sheep-tending gabriel s speciality turn obscure street enter obscurer lane smith s shop long would take make shepherd s crook twenty minute much two shilling sit bench crook make stem give bargain ready-made clothes shop owner large rural connection crook absorb most gabriel s money attempt carry exchange overcoat shepherd s regulation smock-frock transaction complete again hurry centre town stand kerb pavement shepherd crook hand now oak turn shepherd seem bailiff most demand two three farmer notice draw dialogue follow more less subjoined form come norcombe s long way fifteen mile s farm last own reply invariably operate rumour cholera inquiring farmer would edge shake head dubiously gabriel dog too good trustworthy never make advance point safe accept chance offer extemporize procedure fit get good plan mature wait chance use gabriel wish nail colour shepherd lay whole cycle labour require fair grow dusk merry man whistle sing corn-exchange gabriel s hand lain time idle smock-frock pocket touch flute carry here opportunity put dearly buy wisdom practice draw flute begin play jockey fair style man never know moment s sorrow oak could pipe arcadian sweetness sound well-known note cheer own heart lounger play spirit hour earn penny small fortune destitute man make inquiry learn fair shottsford day shottsford ten mile t'other side weatherbury weatherbury bathsheba two month information come night noon weatherbury five six mile bathsheba probably leave weatherbury long time place enough interest attach lead oak choose shottsford fair field inquiry lie weatherbury quarter weatherbury folk mean uninteresting intrinsically report speak truly hardy merry thriving wicked set whole county oak resolve sleep weatherbury night way shottsford strike high road recommend direct route village question road stretch water-meadows traverse little brook quivering surface braid centre fold crease side flow more rapid stream pied spot white froth ride undisturbed serenity high level dead dry carcass leaf tap ground bowl helter-skelter shoulder wind little bird hedge rustle feather tuck comfortably night retain place oak keep move fly stop look pass yalbury wood game-bird rise roost hear crack-voiced cock-pheasants cu-uck cuck wheezy whistle hen time walk three four mile shape landscape assume uniform hue blackness descend yalbury hill could just discern ahead waggon draw great over-hanging tree roadside come close find horse attach spot apparently quite deserted waggon position seem leave night truss hay heap bottom quite empty gabriel sit shaft vehicle consider position calculate walk very fair proportion journey foot daybreak feel tempted lie hay waggon push village weatherbury pay lodging eat last slice bread ham drinking bottle cider take precaution bring get lonely waggon here spread hay bed could darkness pull way bed-clothes cover entirely feeling physically comfortable life inward melancholy impossible man oak introspective neighbour banish quite whilst con present untoward page history thinking misfortune amorous pastoral fall asleep shepherd enjoy common sailor privilege able summon god wait somewhat suddenly awaking sleep length idea oak find waggon motion carry road rate considerable vehicle spring circumstance physical uneasiness head dandle bed waggon kettledrum-stick distinguish voice conversation come forpart waggon concern dilemma would alarm thriving man misfortune fine opiate personal terror lead peer cautiously hay first sight beheld star charles s wain get right angle pole star gabriel conclude must nine o'clock word slept two hour small astronomical calculation make positive effort whilst stealthily turn discover possible hand fall two figure dimly visible front sit leg waggon drive gabriel soon find waggoner appear come casterbridge fair conversation progress continue thus twill s fine handsome body s look concern s skin woman dandy cattle proud lucifer ay seem billy smallbury seem utterance very shaky nature more circumstance jolting waggon effect speaker s larynx come man hold rein s very vain feymell t say here now t ca n't look face lord heh-heh-heh such shy man s very vain t say night bed look glass put night-cap properly married woman oh world can play peanner t say can play clever can make psalm tune sound merry loose song man can wish d tell o't happy time feel quite new man pay n't know master poorgrass hear similar remark wild thought flash gabriel s mind might speak bathsheba ground retain such supposition waggon direction weatherbury might woman allude seem mistress estate now apparently close weatherbury alarm speaker unnecessarily gabriel slip waggon unseen turn opening hedge find gate mount thereon sit meditate seek cheap lodging village ensure cheap lie hay corn-stack crunching jangle waggon die ear walk notice left hand unusual light appear mile distant oak watch glow increase fire gabriel again mount gate leap side find ploughed soil make field exact direction fire blaze enlarge double ratio approach own increase show draw outline rick light great distinctness rick-yard source fire weary face now begin paint rich orange glow whole front smock-frock gaiter cover dancing shadow pattern thorn-twigs light reach leafless intervening hedge metallic curve sheep-crook shone silver-bright same abounding ray come boundary fence stand regain breath seem spot unoccupied living soul fire issue long straw-stack preclude possibility save rick burn differently house wind blow fire inwards portion flame completely disappear melt sugar outline lose eye hay wheat-rick put will resist combustion length time begin gabriel s eye rick straw loosely put flame dart lightning swiftness glow windward side rise fall intensity coal cigar superincumbent bundle roll whisking noise flame elongate bend quiet roar crackle bank smoke horizontally pass cloud burned hidden pyre illuminate semi-transparent sheet smoke lustrous yellow uniformity individual straw foreground consume creep movement ruddy heat knot red worm shone imaginary fiery face tongue hang lip glare eye impish form interval spark fly cluster bird nest oak suddenly cease mere spectator discover case more serious first imagine scroll smoke blow reveal wheat-rick startling juxtaposition decay series compose main corn produce farm straw-stack standing imagine comparatively isolate regular connection remain stack group gabriel leap hedge see alone first man come run great hurry thought several yard advance body could never drag fast enough man fire fire good master bad servant fire fire mane bad servant good master oh mark clark come billy smallbury maryann money jan coggan matthew figure now appear shouting man smoke gabriel find alone great company shadow dance merrily time jigging flame owner movement assemblage belong class society cast thought form feeling feeling form commotion set work remarkable confusion purpose stop draught wheat-rick cried gabriel corn stand stone staddle tongue yellow hue burn straw lick dart playfully fire get stack would lose get tarpaulin quick say gabriel rick-cloth bring hang curtain channel flame immediately cease bottom corn-stack stand vertical stand here bucket water keep cloth wet say gabriel again flame now drive upwards begin attack angle huge roof cover wheat-stack ladder cry gabriel ladder straw-rick burn cinder say spectre-like form smoke oak seize cut end sheaf engage operation reed-drawing dig foot occasionally stick stem sheep-crook clamber beetling face sit very apex begin crook beat fiery fragment lodge thereon shout get bough ladder water billy smallbury man waggon time find ladder mark clark ascend hold oak thatch smoke corner stifle clark nimble fellow hand bucket water bathe oak s face sprinkle generally whilst gabriel now long beech-bough hand addition crook keep sweep stack dislodge fiery particle ground group villager still occupy could keep conflagration much tinge orange shadow vary pattern corner large stack direct ray fire stand pony bear young woman side woman foot two seem keep distance fire horse might become restive s shepherd say woman foot see crook shine beat rick smock-frock burn two hole declare fine young shepherd too ma'am shepherd say equestrian clear voice n't know ma'am n't know nobody ve ask em quite stranger say young woman pony ride shade look anxiously think barn safe say d think barn safe jan coggan say second woman pass question man direction safe-now leastwise think rick barn would follow t bold shepherd most good sit top rick whiz great long-arms windmill work hard say young woman horseback look gabriel thick woollen veil wish shepherd here n't know name never hear man s name life seed form afore fire begin get worst gabriel s elevated position longer require make descend maryann say girl horseback come say farmer wish thank great service maryann stalk rick meet oak foot ladder deliver message master farmer ask gabriel kindling idea get employment seem strike now t n't master t mistress shepherd woman farmer ay b'lieve rich too say bystander lately come here distance took uncle s farm die suddenly used measure money half-pint cup say now ve business bank casterbridge think more play pitch-and-toss sovereign pitch-halfpenny bit world shepherd s pony say maryann wi face a-covered black cloth hole oak feature smudge grimy undiscoverable smoke heat smock-frock burnt hole drip water ash stem sheep-crook char six inch short advance humility stern adversity thrust slight female form saddle lift hat respect gallantry step close hanging foot say hesitating voice happen want shepherd ma'am lift wool veil tie face look astonishment gabriel cold-hearted darling bathsheba everdene face face bathsheba speak mechanically repeat abashed sad voice want shepherd ma'am chapter vii recognition timid girl bathsheba withdraw shade scarcely know most amuse singularity meeting concern awkwardness room little pity also very little exultation former position latter own embarrass remember gabriel s declaration love norcombe think nearly forget murmur put air dignity turn again little warmth cheek want shepherd s very man ma'am say villager quietly conviction breed conviction ay say second decisively man truly say third heartiness s say number four fervidly will tell speak bailiff say bathsheba practical again now summer eve loneliness would necessary give meet proper fulness romance bailiff point gabriel check palpitation breast discover ashtoreth strange report modification venus well-known admired retire talk necessary preliminary hiring fire waste man say bathsheba shall take little refreshment extra work will come house could knock bit drop good deal freer miss d send warren s malthouse reply spokesman bathsheba ride darkness man straggle village two three oak bailiff leave rick alone now say bailiff finally settle think coming home-along good-night shepherd can get lodging inquired gabriel ca n't indeed say move past oak christian edge past offertory-plate mean contribute follow road come warren s malthouse snap victual daresay em will tell place good-night shepherd bailiff show nervous dread love neighbour hill oak walk village still astonished reencounter bathsheba glad nearness perplex rapidity unpractised girl norcombe develop supervise cool woman here woman require emergency make fit obliged extent forgo dream order find way reach churchyard pass wall several ancient tree grow wide margin grass here gabriel s footstep deaden softness even indurating period year abreast trunk appear old old become aware figure stand gabriel pause walk moment accidentally kick loose stone noise enough disturb motionless stranger start assume careless position slim girl thinly clothe good-night say gabriel heartily good-night say girl gabriel voice unexpectedly attractive low dulcet note suggestive romance common description rare experience ll thank tell m way warren s malthouse gabriel resume primarily gain information indirectly get more music quite right s bottom hill know girl hesitate again know late keep open buck s head inn seem win gabriel s heartiness gabriel win modulation n't know buck s head think to-night woman again pause necessity continuance speech fact add more seem proceed unconscious desire show unconcern make remark noticeable ingenuous act stealth weatherbury man say timorously new shepherd just arrive shepherd seem farmer way shepherd gabriel repeat dull cadence finality thought direct past eye foot girl first time see lie bundle sort may perceive direction face say coaxingly wo n't say parish see here will least day two wo n't wish say oak thank indeed reply poor n't want people know silent shiver ought cloak such cold night gabriel observe would advise ee get indoors would mind leave thank much tell will say add hesitatingly very perhaps would accept trifle shilling spare will take say stranger gratefully extend hand gabriel feeling s palm gloom money could pass minute incident occur tell much gabriel s finger alight young woman s wrist beat throb tragic intensity frequently feel same quick hard beat femoral artery lamb overdrive suggest consumption too great vitality judge figure stature already too little matter let see secret very will good-night again good-night young girl remain motionless tree gabriel descend village weatherbury low longpuddle sometimes call fancy feel penumbra very deep sadness touch slight fragile creature wisdom lie moderate mere impression gabriel endeavour think little chapter viii malthouse chat news warren s malthouse enclose old wall inwrap ivy much exterior visible hour character purpose building clearly enough show outline sky wall overhang thatch roof slope point centre rise small wooden lantern fit louvre-boards four side opening mist dimly perceive escape night air window front square hole door glaze single pane red comfortable ray now stretch ivied wall front voice hear oak s hand skim surface door finger extend elymas-the-sorcerer pattern find leathern strap pull lift wooden latch door swing open room light ruddy glow kiln mouth shone floor stream horizontality setting sun throw upwards shadow facial irregularity assemble stone-flag floor wear path doorway kiln undulation everywhere curved settle unplaned oak stretch side remote corner small bed bedstead owner frequent occupier maltster age man now sit opposite fire frosty white hair beard overgrow gnarled figure grey moss lichen leafless apple-tree wear breech laced-up shoe call ankle-jacks keep eye fix fire gabriel s nose greet atmosphere laden sweet smell new malt conversation seem concern origin fire immediately cease ocularly criticise degree express contract flesh forehead look narrow eyelid light too strong sight several exclaimed meditatively operation complete oh t new shepherd b'lieve think hear hand paw door bobbin n't sure twere dead leaf blow say come shepherd sure welcome n't know yer name gabriel oak s name neighbour ancient maltster sit midst turn turning turning rusty crane s never gable oak s grandson norcombe never say formula expressive surprise nobody suppose moment take literally father grandfather old man name gabriel say shepherd placidly thought know man s face seed rick think trading o't now shepherd m think bide here say mr oak know yer grandfather year year continue maltster word come forth own accord momentum previously impart sufficient know yer grandmother too likewise know yer father child boy jacob father swear brother sure n't jacob ay sure say son young man sixty-five semi-bald head tooth left centre upper jaw make much stand prominent milestone bank t joe most son william must know very man afore n't billy afore leave norcombe t andrew say jacob s son billy child forty thereabouts manifest peculiarity possess cheerful soul gloomy body whisker assume chinchilla shade here can mind andrew say oak man place quite child ay day young daughter liddy grandson s christening continue billy talk very family t last purification day very world use-money gi second-best poor folk know shepherd can mind day traypse vestry very man s family come shepherd drink t gape swaller drap sommit much account say maltster remove fire eye vermilion-red blear gaze many year take god-forgive-me jacob see t warm jacob jacob stoop god-forgive-me two-handled tall mug standing ash crack char heat fur extraneous matter especially crevice handle innermost curve may see daylight several year reason encrustation thereon form ash accidentally wet cider baked hard mind sensible drinker cup bad incontestably clean rim may observe such class mug call god-forgive-me weatherbury vicinity uncertain reason probably size make give toper feel ashamed see bottom drink empty jacob receive order see liquor warm enough placidly dip forefinger way thermometer pronounce nearly proper degree raise cup very civilly attempt dust ash bottom skirt smock-frock shepherd oak stranger clane cup shepherd say maltster commandingly say gabriel reproving tone considerateness never fuss dirt pure state know sort take mug drink inch more depth content duly pass man would n't think give such trouble neighbour wash s much work world already continue oak moister tone recover stoppage breath occasion pull large mug right sensible man say jacob true true ca n't gainsaid observe brisk young man mark clark name genial pleasant gentleman meet anywhere travel know know drink drink unfortunately pay here s mouthful bread bacon mis'ess send shepherd cider will bit victual n't chaw quite close shepherd let bacon fall road bring may t gritty t clane dirt know say bai n't particular man see shepherd true true say friendly oak n't let tooth quite meet wo n't feel sandiness t wonderful can contrivance own mind exactly neighbour s grandfer s own grandson grandfer just such nice unparticular man say maltster drink henry fray drink magnanimously say jan coggan person hold saint-simonian notion share share alike liquor concern vessel show sign approach gradual revolution moment reach end wistful gaze mid-air henry refuse man more middle age eyebrow high forehead lay law world bad long-suffering look listener world allude present imagination always sign name henery strenuously insist spelling passing schoolmaster venture remark second e superfluous old-fashioned receive reply h-e-n-e-r-y name christen name would stick tone orthographical difference matter great deal personal character mr jan coggan pass cup henery crimson man spacious countenance private glimmer eye name appear marriage register weatherbury neighbour parish good man chief witness countless union previous twenty year also very frequently fill post head godfather baptism subtly-jovial kind come mark clark come ther s plenty more barrel say jan ay will t doctor reply mr clark twenty year young jan coggan revolve same orbit secrete mirth occasion special discharge popular party joseph poorgrass ha n't drop say mr coggan self-conscious man background thrust cup such modest man say jacob smallbury ve hardly strength eye enough look young mis'ess s face hear joseph look joseph poorgrass pity reproach ve hardly look simper joseph reduce body small whilst talk apparently meek sense undue prominence seed t blush poor feller say mr clark t curious nature man say jan coggan continue joseph poorgrass shyness painful defect fill mild complacency now regard interesting study twere blush blush blush minute time speak believe joseph poorgrass know very bashful man t awkward gift man poor soul say maltster long suffer joseph transcriber s note alternate text appear three edition hand t awkward gift man poor soul say maltster suffer long time know ay oh boy mother concern heart t nought did world try stop joseph poorgrass oh ay try sort company take greenhill fair great gay jerry-go-nimble show women-folk ride standing horse hardly smock n't cure morsel put errand-man women s skittle alley tailor s arm casterbridge t horrible sinful situation very curious place good man stand look ba'dy people face morning night t use just bad blush hev family generation t happy providence bad true say jacob smallbury deepen thought profound view subject t thought look might bad even t very bad affliction ee joseph see shepherd t very woman dang t awkward man poor feller t t say gabriel recover meditation very awkward man ay s very timid too observe jan coggan work late yalbury bottom drap drink lose way come home-along yalbury wood n't master poorgrass story expostulate modest man force laugh bury concern lose quite continue mr coggan impassive face imply true narrative time tide must run course would respect man come middle night much afeared able find way tree nohow cry man-a-lost man-a-lost owl tree happen cry whoo-whoo-whoo owl know shepherd gabriel nod joseph tremble say joseph poorgrass weatherbury sir now s too much say timid man become man brazen courage sudden n't say sir ll take oath n't say joseph poorgrass weatherbury sir s right right never say sir bird know very man gentleman s rank would holler time night joseph poorgrass weatherbury s word say n't ha say t n't keeper day s metheglin t merciful thing end question right tacitly waive company jan meditatively s fearfullest man bai n't joseph ay time lose lambing-down gate n't joseph reply poorgrass condition too serious even modesty remember middle night too gate would open try would know devil s hand kneel ay say joseph acquire confidence warmth fire cider perception narrative capability experience allude heart die time kneel say lord s prayer belief right ten commandment earnest prayer gate would n't open dearly beloved brethren think make four t know book n't will m lost man get say rise knee find gate would open neighbour gate open same meditation obvious inference indulge continuance direct vision ashpit glow desert tropic vertical sun shape eye long liny partly light partly depth subject discuss gabriel break silence sort place live sort mis'ess work gabriel s bosom thrill gently thus slip notice assembly inner-most subject heart d know little show few day uncle take bad doctor call world-wide skill could n't save man take s keep farm s shape o't b'lieve say jan coggan ay t very good family d soon em here uncle very fair sort man did know shepherd bachelor-man use house a-courting first wife charlotte dairymaid very good-hearted man farmer everdene respectable young fellow allow call see drink much ale carry skin mane course ay ay jan coggan know yer maning see t beautiful ale wish value kindness much could ill-mannered drink thimbleful would insult man s generosity true master coggan twould corroborate mark clark use eat lot salt fish afore time get dry lime-basket thorough dry ale would slip twould slip sweet happy time heavenly time such lovely drunk use house can mind jacob use wi sometimes can can say jacob too buck s head white monday pretty tipple t wet good class bring horned man afore begin none farmer everdene s kitchen single damn allow bare poor even most cheerful moment blind good old word sin throw here such time great relief merry soul true say maltster nater require swearing regular time s unholy exclamation necessity life charlotte continue coggan word sort would charlotte allow small item take vain ay poor charlotte wonder good fortune get heaven die never much luck s way perhaps downwards poor soul know miss everdene s father mother inquire shepherd find difficulty keep conversation desire channel know little say jacob smallbury townsfolk n't live here ve dead year father sort people mis'ess father mother say maltster n't much look lovely woman fond enough sweetheart use kiss score long-hundred time t say observe coggan very proud too marry ve tell say maltster ay say coggan admire much use light candle three time night look boundless love n't suppose universe murmured joseph poorgrass habitually speak large scale moral reflection sure say gabriel oh t true enough know man woman levi everdene man s name sure man saith hurry high circle life gentleman-tailor really worth score pound become very celebrate bankrupt two three time oh think quite common man say joseph oh man fail heap money hundred gold silver maltster short breath mr coggan absently scrutinise coal fall ash take narrative private twirl eye now d hardly believe man miss everdene s father fickle husband alive understand n't want fickle could n't help pore feller faithful true enough wish heart would reeve would speak real tribulation coggan say could never wish handsome woman ve get feel s ticket lawful wife ca n't help wicked heart wandering will last believe cure make take wedding-ring call maiden name sit shop shut would get fancy sweetheart marry soon could thoroughly fancy wrong commit seventh get live perfect picture mutel love t most ungodly remedy murmur joseph poorgrass ought feel deep cheerfulness happy providence keep bad see might bad road give eye unlawfulness entirely gross unlawfulness say see say billy smallbury man s will right sure enough heart n't chime get much quite godly late year n't jan say joseph poorgrass get confirm again more serious way take say amen loud clerk copy comfort verse tombstone use too hold money-plate let light shine stand godfather poor little come-by-chance child keep missionary box table nab folk unawares call would box charity-boys ear laugh church could hardly stand upright deed piety natural saintly incline ay time think high thing add billy smallbury day parson thirdly meet say good-morning mister everdene t fine day amen say everdene quite absent-like think religion seed parson very christian man daughter pretty chiel time say henery fray never think d grow such handsome body t hope temper good face baily will most business henery gaze ashpit smile volume ironical knowledge queer christian devil s head cowl saying volunteer mark clark footnote phrase conjectural emendation unintelligible expression devil say owl use native say henery imply irony must cease certain point two man man believe man would soon tell lie sunday working-day good faith talk say gabriel true enough say man bitter mood look company antithetic laughter come keener appreciation misery life ordinary man capable s people sort people man bless soul gabriel think fit change subject must very age man malter son grow mild ancient remark father s old ca n't mind age can father interposed jacob s grow terrible crooked too lately jacob continue survey father s figure more bow own really may say father three-double crooked folk will last long say maltster grimly good humour shepherd would hear pedigree yer life father would n't shepherd ay say gabriel heartiness man long hear several month may age malter maltster clear throat exaggerated form emphasis elongate gaze remote point ashpit say slow speech justifiable importance subject generally feel mannerism must tolerate get n't mind year bear perhaps can reckon place ve live get way bode upper longpuddle nod north eleven bode seven kingsbere nod east take malting therefrom norcombe malt two-and-twenty year and-two-and-twenty year turnip-hoeing harvesting know old place norcombe year afore think master oak oak smile sincere belief fact malt durnover four year four year turnip-hoeing fourteen time eleven month millpond st jude s nod north-west-by-north old twills would n't hire more eleven month time keep chargeable parish disabled three year mellstock ve here one-and-thirty year come candlemas much hundred seventeen chuckle old gentleman give mental arithmetic little conversation hitherto sit unobserved corner s age say maltster emphatically father say jacob turnip-hoeing summer malting winter same year n't ought count-both father chok live summer n't s question suppose ll say age speak sure sha n't say gabriel soothingly very old age person malter attest jan coggan also soothingly know must wonderful talented constitution able live long must n't neighbour true true must malter wonderful say meeting unanimously maltster now pacify even generous enough voluntarily disparage slight degree virtue live great many year mention cup drink three year old cup examine end gabriel oak s flute become visible smock-frock pocket henery fray exclaim surely shepherd seed blow great flute now casterbridge say gabriel blush faintly ve great trouble neighbour drive use poor now never mind heart say mark clark take careless-like shepherd time will come could thank tune bai n't too tired drum trumpet hear christmas say jan coggan come raise tune master oak ay will say gabriel pull flute put poor tool neighbour such can shall welcome oak strike jockey fair play sparkling melody three time accent note third most artistic lively manner bend body small jerk tap foot beat time can blow flute very can say young married man individuality worth mentioning know susan tall s husband continue d lief able blow flute s clever man t true comfort such shepherd murmur joseph poorgrass soft cadence ought feel full thanksgiving s player ba'dy song merry tune twould just easy god make shepherd loose low man man iniquity speak wife daughter sake feel real thanksgiving true true real thanksgiving dash mark clark conclusively feel consequence opinion hear word three-quarters joseph say add joseph begin feel man bible evil thrive time may much deceive clean shaved white shirted man ragged tramp turnpike may term ay can mind yer face now shepherd say henery fray criticise gabriel misty eye enter second tune now see ee blow flute know ee same man see play casterbridge yer mouth scrimp yer eye a-staring strangled man s just now t pity play flute make man look such scarecrow observe mr mark clark additional criticism gabriel s countenance latter person jerk ghastly grimace require instrument chorus dame durden t moll bet doll kate dor'-othy drag'-gle tail hope n't mind young man s bad manner name feature whisper joseph gabriel say mr oak nature very handsome man shepherd continue joseph poorgrass win sauvity ay shepard say company thank very much say oak modest tone good manner demand think would never let bathsheba see play flute resolve show discretion equal relate sagacious inventress divine minerva wife marry norcombe church say old maltster please find leave subject call handsome couple neighbourhood everybody say danged bai n't alter now malter say voice vigour natural enunciation remarkably evident truism come old man background offensiveness spiteful way barely atone occasional chuckle contribute general laugh say gabriel n't play more shepherd say susan tall s husband young married man speak must move s tune seem hang wire think d leave music still play quite melancholy-like s yer hurry laban inquired coggan use bide late late see neighbour lately marry woman s vocation now see young man halt lamely new lords new law saying suppose remark coggan ay b'lieve ha ha say susan tall s husband tone intend imply habitual reception joke mind young man wish good-night withdraw henery fray first follow gabriel arise jan coggan offer lodging few minute later remaining leg depart fray come again hurry flourish finger ominously throw gaze teem tidings just eye alight accident happen joseph poorgrass s face s matter s matter henery say joseph start s a-brewing henrey ask jacob mark clark baily pennyways baily pennyways say say find steal steal news miss everdene get home again see safe usually come find baily pennyways creep granary step bushel barley flee cat never such tomboy course speak closed door henery flee cut long story short own carry five sack altogether promise persecute s turn neck crop question s baily now question such profound henery oblige drink large cup bottom distinctly visible replace table come young man susan tall s husband still great hurry hear news s parish baily pennyways morsel reply look very midst laban tall meet word half-way throat night horror murmured joseph poorgrass wave hand spasmodically ve news-bell ringing left ear quite bad enough murder ve see magpie alone fanny robin miss everdene s young servant ca n't find ve want lock door two hour n't come n't know bed fear lock would n't concerned n't notice such low spirit last few day maryann d think beginning crowner s inquest happen poor girl oh t burn t burn come joseph poorgrass s dry lip t drowned say tall t father s razor suggest billy smallbury vivid sense detail miss everdene want speak two bed trouble baily now girl mis'ess wild hasten lane farmhouse old maltster news fire rain thunder could draw hole footstep die sit again continue gazing usual furnace red blear eye bedroom window head bathsheba s head shoulder robe mystic white dimly see extend air man say anxiously ma'am several say susan tall s husband to-morrow morning wish two three make inquiry village see such person fanny robin quietly reason alarm must leave whilst fire beg yer pardon young man court parish ma'am ask jacob smallbury n't know say bathsheba ve never hear such thing ma'am say two three hardly likely continue bathsheba lover hers might come house respectable lad most mysterious matter connect absence indeed thing give serious alarm see house maryann indoor work gown even bonnet mean ma'am excuse word young woman would hardly see young man dress say jacob turn mental vision past experience s true would ma'am think bundle could n't see very say female voice window seem maryann young man here hers live casterbridge believe s soldier know name bathsheba say mistress very close perhaps might able find casterbridge barrack say william smallbury very n't return to-morrow mind try discover man see feel more responsible friend relation alive hope come harm man kind s disgraceful affair bailiff ca n't speak now bathsheba many reason uneasiness seem think worth dwell particular tell say conclusion close casement ay ay mistress will reply move night coggan s gabriel oak screen closed eyelid busy fancy full movement river flow rapidly ice night always time see bathsheba most vividly slow hour shadow tenderly regard image now rarely pleasure imagination will compensate pain sleeplessness possibly oak to-night delight merely see efface time perception great difference see possess also think plan fetch few utensil book norcombe young man s best companion farrier s sure guide veterinary surgeon paradise lost pilgrim s progress robinson crusoe ash s dictionary walkingame s arithmetic constitute library limited series acquire more sound information diligent perusal many man opportunity furlong laden shelf chapter ix homestead visitor half-confidences daylight bower oak s new-found mistress bathsheba everdene present hoary building early stage classic renaissance regard architecture proportion tell glance frequently case memorial hall small estate now altogether efface distinct property merge vast tract non-resident landlord comprise several such modest demesne fluted pilaster work solid stone decorate front roof chimney panel columnar coped gable finial feature still retain trace gothic extraction soft brown moss fade velveteen form cushion stone tiling tuft houseleek sengreen sprout eaves low surround building gravel walk lead door road front encrust side more moss here silver-green variety nut-brown gravel visible width foot two centre circumstance generally sleepy air whole prospect here animated contrast state reverse fa�ade suggest imagination adaptation building farming purpose vital principle house turn body face way reversal kind strange deformity tremendous paralysis often see inflict trade edifice individual aggregate street town originally plan pleasure alone lively voice hear morning upper room main staircase hard oak baluster heavy bed-post turn mould quaint fashion century handrail stout parapet-top stair continually twisting person try look shoulder floor find very irregular surface rise ridge sink valley just uncarpeted face board see eat innumerable vermiculation window reply clang opening shutting door tremble follow bustling movement creak accompany walker house spirit wherever room conversation proceed bathsheba servant-companion liddy smallbury discover sit floor sort complication paper book bottle rubbish spread thereon remnant household store late occupier liddy maltster s great-granddaughter bathsheba s equal age face prominent advertisement light-hearted english country girl beauty feature might lack form amply make perfection hue winter-time softened ruddiness surface high rotundity meet terburg gerard douw presentation great colourists face keep boundary comeliness ideal elastic nature less daring bathsheba occasionally show earnestness consist genuine feeling mannerliness superadded way duty partly-opened door noise scrubbing-brush lead charwoman maryann money person face circular disc furrow less age long gaze perplexity distant object think get good-humoured speak raise image dry normandy pippin stop scrub moment say bathsheba door hear maryann suspend brush tramp horse apparent approach front building pace slacken turn wicket most unusual come mossy path close door door tap end crop stick impertinence say liddy low voice ride footpath n't stop gate lord t gentleman see top hat quiet say bathsheba further expression liddy s concern continue aspect narrative n't mrs coggan door bath-sheba continue rat-tat-tat-tat resound more decisively bath-sheba s oak maryann say flutter onset crowd romantic possibility oh ma'am see here s mess argument unanswerable glance maryann liddy must say bathsheba liddy hold hand arm coat dust rubbish sort look imploringly mistress mr coggan say bathsheba exhale relief form long breath lain bosom minute more door open deep voice say miss everdene home ll see sir say mrs coggan minute appear room dear thirtover place world continue mrs coggan wholesome-looking lady voice class remark accord emotion involve could toss pancake twirl mop accuracy pure mathematics moment show hand shaggy fragment dough arm encrust flour never elbow miss make pudding two thing happen nose must need begin tickle ca n't live scratch somebody knock door here s mr boldwood want see miss everdene woman s dress part countenance disorder being same nature malformation wind bathsheba say ca n't see state shall not-at-homes hardly naturalize weatherbury farmhouse liddy suggest say re fright dust ca n't come sound very say mrs coggan critically say ca n't see will mrs coggan downstairs return answer request add own responsibility miss dust bottle sir quite object s t oh very say deep voice indifferently want ask hear fanny robin sir may know to-night william smallbury casterbridge young man life suppose man inquire everywhere horse s tramp recommence retreat door close mr boldwood say bathsheba gentleman-farmer little weatherbury marry miss old forty say very handsome stern-looking rich bother dusting always unfortunate plight bathsheba say complainingly inquire fanny oh friend childhood take put school get place here uncle s very kind man way lord never such hopeless man woman s court six seven girl gentle simple mile try jane perkins work two month slave two miss taylor spend year cost farmer ives s daughter night tear twenty pound worth new clothes lord money might throw window little boy come moment look child coggans smallburys common family district avon derwents river always loosen tooth cut finger show particular friend air thereby elevate common herd afflictionless humanity exhibition people expect say poor child dash congratulation pity ve get pen-nee say master coggan scanning measure give teddy say liddy mis-terr bold-wood give open gate say say little man say miss everdene s please say staid woman n't little man say naughty child say cause give penny pucker say bathsheba discontentedly child get maryann scrubbing ought marry time here troubling ay mistress poor man wo n't rich man wo n't stand pelican wilderness did anybody want marry miss liddy venture ask again alone lot em daresay bathsheba pause refuse reply temptation say really power irresistible aspire virginity spite spleen publish old man want say highly experienced tone image gabriel oak farmer rise nice must seem say liddy fixed feature mental realization would n't n't quite good enough sweet able disdain most glad say thank seem hear sir m better kiss foot sir face mouth consequence love miss oh now course footstep hear liddy look window courtyard now get low-toned dim early film night crooked file man approach door whole string trail individual advance complete balance intention remarkable creature know chain salp distinctly organize respect will common whole family usual snow-white smock-frocks russia duck whitey-brown drabbet mark wrist breast sleeve honeycomb-work two three woman patten bring rear philistine say liddy make nose white glass oh very maryann keep kitchen dress show hall chapter x mistress men half-an-hour later bathsheba finish dress follow liddy enter upper end old hall find man deposit long form settle low extremity sit table open time-book pen hand canvas money-bag pour small heap coin liddy choose position elbow begin sew sometimes pause look air privileged person take half-sovereigns lie survey merely work art strictly prevent countenance express wish possess money now begin man say bathsheba two matter speak first bailiff dismiss thieving form resolution bailiff manage own head hand man breathe audible breath amazement matter hear fanny ma'am meet farmer boldwood say jacob smallbury two man drag newmill pond find new shepherd buck s head yalbury think nobody seed say laban tall has n't william smallbury casterbridge ma'am s come home promise six want quarter six present say bathsheba look watch daresay ll directly now look book joseph poorgrass sir ma'am mane say person address personal name poorgrass own eye eye people n't say public thought will farm cart thing year seed time shoot rook sparrow help pig-killing sir much please nine ninepence good halfpenny t bad sir ma'am mane quite correct now here ten shilling addition small present new comer bathsheba blush slightly sense generous public henery fray draw chair lift eyebrow finger express amazement small scale much owe man corner s name continue bathsheba matthew moon ma'am say singular framework clothes consequence advance toe definite direction forward turn chance swing matthew mark say speak shall hurt inquire young farmer kindly matthew moon mem say henery fray correctingly chair point edge matthew moon murmur bathsheba turn bright eye book ten twopence halfpenny sum put see mis'ess say matthew rustle wind dead leaf here ten shilling now andrew randle new man hear come leave last farm p-p-p-p-p-pl-pl-pl-pl-l-l-l-l-ease ma'am p-p-p-p-pl-pl-pl-pl-please ma'am-please'm-please m s stammer man mem say henery fray undertone turn time speak plain say soul own iniquity squire can cuss mem ca n't speak common speech save life andrew randle here s finish thank day two temperance miller oh here s soberness woman suppose m here b'lieve echo shrill unison tend thrashing-machine wimbling haybonds say hoosh cock hen seed plant early flourballs thompson s wonderfuls dibble see satisfactory woman inquire softly henery fray oh mem n't ask yielding woman scarlet pair groan henery breath sit mem sit joseph poorgrass background twitch lip become dry fear terrible consequence see bathsheba summarily speaking henery slink corner now laban tall ll stay work anybody pay ma'am reply young married man true man must live say woman quarter just enter clicking patten woman bathsheba ask lawful wife continue voice great prominence manner tone lady call five-and-twenty look thirty pass thirty-five forty woman never newly marry show conjugal tenderness public perhaps none show oh say bathsheba laban will stay ll stay ma'am say again shrill tongue laban s lawful wife can speak suppose oh lord ma'am simple tool enough poor gawkhammer mortal wife reply heh-heh-heh laugh married man hideous effort appreciation irrepressibly good-humoured ghastly snub parliamentary candidate hustings name remain call same manner now think say bathsheba close book shake stray twine hair has william smallbury return ma'am new shepherd will want man suggest henery fray try make official again sideway approach chair oh will can young cain ball very good lad henery say shepherd oak n't mind youth add turn apologetic smile shepherd just appear scene now lean doorpost arm fold n't mind say gabriel cain come such name ask bathsheba oh see mem pore mother scripture-read woman make mistake christening think t abel kill cain call cain meaning abel time parson put right t too late name could never get rid parish t very unfortunate boy unfortunate soften much can call cainy pore widow-woman cry heart bring very heathen father mother never send church school show sin parent visit child mem mr fray here draw feature mild degree melancholy require person involve give misfortune belong own family very cainey ball under-shepherd quite understand duty mean gabriel oak quite thank miss everdene say shepherd oak doorpost n't ll inquire gabriel stagger remarkable coolness manner certainly nobody previous information would dream oak handsome woman stand stranger perhaps air inevitable result social rise advance cottage large house field case unexampled high place writing late poet jove family find move cramped quarter peak olympus wide sky word show proportionate increase arrogance reserve footstep hear passage combine character quality weight measure expense velocity here s billy smallbury come casterbridge s news say bathsheba william march middle hall take handkerchief hat wipe forehead centre remoter boundary sooner miss say n't weather stamp foot severely look boot perceive clog snow come last say henery fanny say bathsheba ma'am number s run soldier say william steady girl fanny ll tell particular get casterbridge barrack say eleventh dragoon-guards new troop come eleventh leave last week melchester onwards route come government thief night nature afore eleventh know march pass here gabriel listen interest see say continue william prance street play girl leave t say glorious note triumph looker-on s shake blow great drum deep vitals dry eye town public-house people nameless woman re war ma'am take place may very close connect say fanny s young man regiment s ma'am s black white find name nobody know believe high rank private gabriel remain musing say doubt likely know more to-night rate say bathsheba run farmer boldwood s tell much rise retire address few word pretty dignity mourning dress add soberness hardly find word now mind mistress master n't know power talent farming shall good serve shall serve n't unfair such hope suppose m woman n't understand difference bad goings-on good m liddy excellent say shall awake shall afield shall breakfast afield short shall astonish m good-night good-night ma'am small thesmothete step table surge hall black silk dress lick few straw drag scratch noise floor liddy elevate feeling occasion sense grandeur float bathsheba milder dignity entirely free travesty door close chapter xi barracks snow meet dreariness could surpass prospect outskirt certain town military station many mile north weatherbury late hour same snowy evening may call prospect chief constituent darkness night sorrow may come bright cause great sense incongruity impressible person love become solicitousness hope sink misgiving faith hope exercise memory stir feeling regret opportunity ambition pass anticipation prompt enterprise scene public path border left hand river rise high wall right tract land partly meadow partly moor reach remote verge wide undulating upland change season less obtrusive spot kind woodland scenery still close observer just perceptible difference medium manifestation less trite familiar such well-known bursting bud fall leaf many stealthy gradual may apt imagine consider general torpidity moor waste winter come country hereabout advance well-marked stage wherein might successively observe retreat snake transformation fern filling pool rising fog embrowning frost collapse fungus obliteration snow climax series reach to-night aforesaid moor first time season irregularity form feature suggestive proclaim more character limit else low layer firmament snow chaotic skyful crowding flake mead moor momentarily receive additional clothing appear momentarily more naked thereby vast arch cloud strangely low form roof large dark cavern gradually sink floor instinctive thought snow line heaven encrust earth would soon unite mass intervene stratum air turn attention left-hand characteristic flatness respect river verticality respect wall darkness feature make mass could dark sky wall thing could gloomy wall river indistinct summit facade notch pronged chimney here face faintly signify oblong shape window upper part water s edge flat unbroken hole projection indescribable succession dull blow perplex regularity send sound difficulty fluffy atmosphere neighbour clock striking ten bell open air overlay several inch muffle snow lose voice time hour snow abate ten flake fall twenty fall room ten long form move brink river outline colourless background close observer might see small positively discoverable seem human shape slowly much exertion snow sudden more two inch deep time word speak aloud two three four five utterance little shape advance dozen yard evident now window high wall count word five represent fifth window end wall here spot stop dwindle small figure stoop morsel snow fly river fifth window smack wall point several yard mark throw idea man conjoin execution woman man see bird rabbit squirrel childhood could possibly throw such utter imbecility show here attempt degree wall must become pimpled adhere lump snow last fragment strike fifth window river would see day deep smooth sort race middle side same gliding precision irregularity speed immediately correct small whirlpool hear reply signal gurgle cluck invisible wheel few small sound sad man would call moan happy man laughter cause flapping water trifle object part stream window strike again same manner noise hear apparently produce opening window follow voice same quarter s tone masculine surprise high wall barrack marriage look disfavour army assignation communication probably make river to-night sergeant troy say blurred spot snow tremulously person much mere shade earth speaker much part building would say wall hold conversation snow come suspiciously shadow girl oh frank n't know say spot wife fanny robin fanny say wall utter astonishment say girl half-suppressed gasp emotion woman s tone wife manner man rarely husband s dialogue come here ask window forgive expect to-night indeed think would come wonder find here orderly to-morrow say come say might mean might glad see frank oh course can come dear fan bugle sound barrack gate close leave good county gaol to-morrow morning sha n't see word faltering tone disappointment get here weatherbury walk part way rest carrier surprised frank will promise n't quite recollect n't speak weigh earth make say ought say first never mind say must shall marry frank oh see get proper clothes money will banns license banns think live two parish lodging st mary s will publish law frank think forward afraid n't dear frank will love say lot time would marry n't cry now foolish say course will shall put banns parish will to-morrow to-morrow ll settle few day permission officer say leave casterbridge fact forget ask come sudden unexpected wrong worry ll now will come see to-morrow mrs twills s north street n't come barrack bad woman think quite ll come dear good-night good-night frank good-night noise again hear window closing little spot move pass corner subdue exclamation hear wall sergeant expostulation follow indistinct become lose low peal laughter hardly distinguishable gurgle tiny whirlpool chapter xii farmer rule exception first public evidence bathsheba s decision farmer own person proxy more appearance follow market-day cornmarket casterbridge low extensive hall support beam pillar latterly dignify name corn exchange throng hot man talk two three speaker minute look sideways auditor s face concentrate argument contraction eyelid delivery great number carry hand ground-ash sapling use partly walking-stick partly poke pig sheep neighbour turn restful thing general seem require such treatment course peregrination conversation subject sapling great variety usage bend form arch two hand overweighting ground reach nearly semicircle perhaps hastily tuck arm whilst sample-bag pull forth handful corn pour palm criticism fling floor issue event perfectly know half-a-dozen acute town-bred fowl usual crept building unobserved wait fulfilment anticipation high-stretched neck oblique eye heavy yeoman feminine figure glide single sex room contain prettily even daintily dress move chaise cart hear romance sermon feel breeze furnace require little determination more first imagine take position here first entry lumbering dialogue cease nearly face turn already turn rigidly fix two three farmer personally know bathsheba make way practical woman intend show business must carry introduction none ultimately acquire confidence enough speak reply boldly man merely know hearsay bathsheba too sample-bags degree adopt professional pour hand hold grain narrow palm inspection perfect casterbridge manner exact arch upper unbroken row tooth keenly pointed corner red mouth parted lip somewhat defiantly turn face argue point tall man suggest potentiality enough lithe slip humanity alarm exploit sex dare enough carry eye softness invariably softness dark would seem mistiness lower expression might pierce simple clearness strange say woman full bloom vigor always allow interlocutor finish statement rejoin hers argue price hold own firmly natural dealer reduce theirs persistently inevitable woman elasticity firmness remove obstinacy na�vet� cheapening save meanness farmer dealing great part continually ask reply would farmer everdene s niece take weatherbury upper farm turn baily swear ll man would shake head t pity s headstrong first would say ought proud here lighten old place t such shapely maid ll soon get pick would ungallant suggest novelty engagement such occupation much magnetism beauty face movement interest general saturday s d�but forum may bathsheba buying selling farmer unquestionably triumph maiden indeed sensation pronounced instinct two three occasion merely walk queen god fallow little sister little jove neglect closing price altogether numerous evidence power attract throw great relief marked exception woman seem eye ribbon such matter bathsheba look right angle conscious black sheep flock perplex first respectable minority side case would most natural nobody regard would take matter indifferently such case occur everybody man include would take matter course people smallness exception make mystery soon know thus much recusant s appearance gentlemanly man full distinctly outline roman feature prominence glow sun bronze-like richness tone erect attitude quiet demeanour characteristic pre-eminently mark dignity apparently time reach entrance middle age man s aspect naturally cease alter term dozen year artificially woman s likewise thirty-five fifty limit variation might anywhere two may say married man forty usually ready generous enough fling passing glance specimen moderate beauty may discern way probably person play whist love consciousness certain immunity circumstance bad possible ultimate pay make unduly speculative bathsheba convince unmoved person married man marketing rush liddy wait yellow gig drive town horse put trot bathsheba s sugar tea drapery parcel pack express indescribable manner colour shape general lineament young lady-farmer s property grocer s draper s more ve liddy sha n't mind again will grow accustom see morning bad marry eye everywhere know would liddy say man such terrible class society look body man more sense waste time information put form liddy might moment suppose mistress pique very good-looking man continue upright forty think know could liddy could n't think ca n't guess say bathsheba disappointment n't notion t difference take less notice rest now d take more would matter great deal bathsheba suffer reverse feeling just bowl silence low carriage bowl still more rapidly horse unimpeachable breed overtook pass say liddy look s farmer boldwood course t man could n't see day call oh farmer boldwood murmur bathsheba look outstrip farmer never turn head eye fix most advanced point road pass unconsciously abstractedly bathsheba charm thin air s interesting man n't think remark very everybody own reply liddy wonder wrapt indifferent seemingly see say know certain meet bitter disappointment young man merry woman jilt say people always say know very woman scarcely jilt man t man jilt expect simply nature reserve simply nature expect miss else world still t more romantic think serve cruelly poor thing perhaps depend oh miss feel must very apt think extreme people n't wonder n't little just two cruelly use reserve oh dear miss ca n't think two s most likely convince most likely may take word miss s s matter chapter xiii sortes sanctorum valentine sunday afternoon farmhouse thirteenth february dinner bathsheba want good companion ask liddy come sit mouldy pile dreary winter-time candle light shutter close atmosphere place seem old wall nook furniture temperature own fire kindle part house early day bathsheba s new piano old annals look particularly sloping level warped floor night throw shade less prominent angle hide unpleasantness liddy little brook shallow always ripple presence much weight task thought enough exercise table lie old quarto bible bind leather liddy look say did find miss marry mean bible key n't foolish liddy such thing could s good deal same nonsense child make heart beat fearful believe n't very let s try say bathsheba bound seat total disregard consistency can indulge dependent enter spirit divination get front door key liddy fetch wish n't sunday say return perhaps t wrong s right week day right sunday reply mistress tone proof book open leaf drab age quite worn much-read verse forefinger unpractised reader former day move line aid vision special verse book ruth seek bathsheba sublime word meet eye slightly thrill abash wisdom abstract face folly concrete folly concrete blush persist intention place key book rusty patch immediately verse cause previous pressure iron substance thereon tell first time old volume use purpose now keep steady silent say bathsheba verse repeat book turn bathsheba blush guiltily try say liddy curiously shall tell notice mr boldwood s doings church morning miss liddy continue adumbrate remark track thought take indeed say bathsheba serene indifference pew exactly opposite miss know see going certainly tell liddy assume small physiognomy shut lips decisively move unexpected proportionately disconcert bathsheba say perforce n't turn head look service again demand mistress wear nettled look n't ask oh everybody else notice odd n't t rich gentlemanly care bathsheba drop silence intend express opinion matter too abstruse liddy s comprehension say dear nearly forget valentine buy yesterday exclaim length valentine miss say liddy farmer boldwood single name possible wrong just moment seem bathsheba more pertinent right little teddy coggan promise will pretty surprise liddy may bring desk ll direct bathsheba take desk gorgeously illuminate emboss design post-octavo buy previous market-day chief stationer s casterbridge centre small oval enclosure leave blank sender might insert tender word more appropriate special occasion generality printer could possibly here s place writing say bathsheba shall put sort think return liddy promptly rose red violet blue carnation s sweet shall just suit chubby-faced child say bathsheba insert word small legible handwriting enclose sheet envelope dip pen direction fun would send stupid old boldwood would wonder say irrepressible liddy lift eyebrow indulge awful mirth verge fear think moral social magnitude man contemplate bathsheba pause regard idea full length boldwood s begin troublesome image specie daniel kingdom persist kneeling eastward reason common sense say might just follow suit rest afford official glance admiration cost seriously concern nonconformity still faintly depress most dignified valuable man parish withhold eye girl liddy talk liddy s idea first harass piquant wo n't would n't see humour d worry death say persistent liddy really n't care particularly send teddy remark mistress s naughty child sometimes let s toss man say bathsheba idly now head boldwood tail teddy wo n't toss money sunday would tempt devil indeed toss hymn-book ca n't sinfulness miss very open boldwood shut teddy s more likely fall open open teddy shut boldwood book flutter air come shut bathsheba small yawn mouth take pen off-hand serenity direct missive boldwood now light candle liddy seal shall use here s unicorn s head s s two dove ought extraordinary ought liddy here s motto remember funny ca n't read ll try n't ll large red seal duly affix bathsheba look closely hot wax discover word capital exclaim throw letter frolicsomely twould upset solemnity parson clerke too liddy look word seal read marry same evening letter send duly sort casterbridge post-office night return weatherbury again morning very idly unreflectingly deed love spectacle bathsheba fair knowledge love subjectively know chapter xiv effect letter sunrise dusk evening st valentine s day boldwood sit supper usual beaming fire age log mantel-shelf time-piece surmount spread eagle eagle s wing letter bathsheba send here bachelor s gaze continually fasten large red seal become blot blood retina eye eat drink still read fancy word thereon too remote sight marry pert injunction crystal substance colourless assume tone object here quiet boldwood s parlour grave extraneous atmosphere puritan sunday last week letter dictum change tenor thoughtlessness origin deep solemnity imbibe accessory now receipt missive morning boldwood feel symmetry existence slowly get distort direction ideal passion disturbance first float weed columbus contemptibly little suggest possibility infinitely great letter must origin motive latter small magnitude compatible existence boldwood course know such explanation strike possibility even foreign mystified condition mind realize mystifier process approve course suggest circumstance strike course inner impulse would look same result vast difference start train event direct particular groove series already start rarely apparent person confound issue boldwood bed place valentine corner looking-glass conscious presence even turn first time boldwood s life such event occur same fascination cause think act deliberate motive prevent regard impertinence look again direction mysterious influence night invest writing presence unknown writer somebody s woman s hand travel softly paper bear name unrevealed eye watch curve form brain see imagination imagine mouth lip red pale plump crease curve certain expression pen corner move natural tremulousness expression vision woman write supplement word write individuality misty shape might consider original moment sound asleep oblivious love letter-writing sky boldwood doze take form comparatively cease vision awake letter justify dream moon shone to-night light customary kind window admit reflection ray pale sheen reversed direction snow give come upward light ceiling unnatural way cast shadow strange place put light shadow use substance epistle occupy little comparison fact arrival suddenly wonder more might find envelope withdraw jump bed weird light take letter pull flimsy sheet shake envelope search more boldwood look hundred time precede day insistent red seal marry say aloud solemn reserve yeoman again close letter stick frame glass catch sight reflect feature wan expression insubstantial form see closely compress mouth eye wide-spread vacant feel uneasy dissatisfy nervous excitability return bed dawn draw full power clear heaven equal cloudy sky noon boldwood arise dress descend stair gate field east lean pause look usual slow sunrise time year sky pure violet zenith leaden northward murky east snowy ewe-lease weatherbury upper farm apparently rest ridge sun visible burnt rayless red flameless fire shine white hearthstone whole effect resemble sunset childhood resemble age direction field sky much colour snow difficult hasty glance tell whereabouts horizon occur general here too before-mentioned preternatural inversion light shade attend prospect garish brightness commonly sky find earth shade earth sky west hang waste moon now dull greenish-yellow tarnish brass boldwood listlessly note frost harden glaze surface snow shine red eastern light polish marble portion slope wither grass-bents encase icicle bristle smooth wan coverlet twisted curved shape old venetian glass footprint few bird hop snow whilst lie state soft fleece now freeze short permanency half-muffled noise light wheel interrupt boldwood turn road mail-cart crazy two-wheeled vehicle hardly heavy enough resist puff wind driver hold letter boldwood seize open expect anonymous greatly people s idea probability mere sense precedent will repeat n't think sir say man see boldwood s action name think shepherd boldwood look address new shepherd weatherbury farm casterbridge oh mistake mine shepherd miss everdene s take gabriel oak say open mistake moment ridge blaze sky figure visible black snuff midst candle-flame move begin bustle vigorously place place carry square skeleton mass riddle same ray small figure four follow tall form gabriel oak small george article course transit hurdle wait say boldwood s man hill ll take letter boldwood now longer merely letter man opportunity exhibit face pregnant intention enter snowy field gabriel minute descend hill right glow stretch direction now touch distant roof warren s malthouse whither shepherd apparently bent boldwood follow distance chapter xv morning meeting letter again scarlet orange light malthouse penetrate interior usual light rival glow similar hue radiate hearth maltster lain clothes few hour now sit three-legged table breakfasting bread bacon eat plateless system perform place slice bread table meat flat bread mustard plaster meat pinch salt whole cut vertically downwards large pocket-knife wood reach severed lump impale knife elevate send proper way food maltster s lack tooth appear sensibly diminish power mill many year toothlessness feel less defect hard gum acquisition indeed seem approach grave hyperbolic curve approach straight line less directly get doubtful would reach ashpit heap potato roast boiling pipkin charred bread call coffee benefit whomsoever call warren s sort clubhouse use alternative inn say say get fine day come snapper night remark now suddenly hear spread malthouse door open previous moment form henery fray advance fire stamp snow boot half-way speech entry seem abrupt beginning maltster introductory matter often omit neighbourhood word deed maltster same latitude allow hurry reply pick fragment cheese peck knife butcher pick skewer henery appear drab kerseymere great-coat button smock-frock white skirt latter visible distance foot coat-tail get use style dress look natural enough even ornamental certainly comfortable matthew moon joseph poorgrass carter waggoner follow heel great lantern dangle hand show just come cart-horse stable busily engage four o'clock morning get baily maltster inquire henery shake head smile bitter smile drag flesh forehead corrugated heap centre ll rue surely surely say benjy pennyways true man honest baily big betrayer judas iscariot think can carr alone allow head swing laterally three four time silence never creep never recognize conclusion gloomy speech express thought alone shake head henery meanwhile retain several mark despair face imply would require use again directly speaking will ruin too s meat gentleman s house say mark clark headstrong maid s wo n't listen advice pride vanity ruin many cobbler s dog dear dear think sorrow man travel true henery ve hear say joseph poorgrass voice thorough attestation wire-drawn smile misery twould martel man harm s bonnet say billy smallbury just enter bear tooth can spaik real language must sense somewhere foller baily deserve place wail henery signify waste genius gaze blankly vision high destiny apparently visible billy smallbury s smock-frock t suppose lot lot scripture good n't get reward accord work cheat mean way recompense n't agree with'ee say mark clark god s perfect gentleman respect good work good pay speak attest joseph poorgrass short pause ensue sort entr'acte henery turn blow lantern increase daylight render longer necessary even malthouse pane glass wonder farmer-woman can want harpsichord dulcimer pianner t d'call say maltster liddy saith ve new get pianner ay seem old uncle s thing good enough ve buy new s heavy chair stout weak wiry slender great watch get size clock stand chimbley-piece pictures most part wonderful frame long horse-hair settle drunk horse-hair pillow end say mr clark likewise looking-glasses pretty lie book wicked firm loud tread now hear stamp door open six inch somebody side exclaim neighbour get room few new-born lamb ay sure shepherd say conclave door fling kick wall tremble top bottom blow mr oak appear entry steam face hay-bands wind ankle keep snow leather strap waist smock-frock look altogether epitome world s health vigour four lamb hang various embarrassing attitude shoulder dog george gabriel contrive fetch norcombe stalk solemnly shepherd oak s lamb year mid say inquired joseph poorgrass terrible try say oak ve wet twice a-day snow rain last fortnight cainy n't tin eye to-night good few twin too hear too many t very queer lamb year sha n't lady day last year twer sexajessamine sunday joseph remark bring rest cain say gabriel run ewe ll follow soon cainy ball cheery-faced young lad small circular orifice way mouth advance deposit two retire bidden oak lower lamb unnatural elevation wrap hay place fire ve lambing-hut here use norcombe say gabriel t such plague bring weakly house t n't place here malter n't know keen weather to-day malter oh sick sorry shepherd young ay understand sit shepherd oak continue ancient man malt old place norcombe dog see old familiar spot faith n't know soul now suppose would n't t alter very much true dicky hill s wooden cider-house pull oh year dicky s cottage just sure tompkins s old apple-tree root use bear two hogshead cider help tree root n't say stir time live stir time can mind old use middle place s turn solid iron pump large stone trough complete dear dear face nation alter live see nowadays t same here ve talk now mis'ess s strange doings say inquired oak sharply turn rest get very warm middle-aged man pull coal pride vanity say mark clark say let rope enough bless pretty face n't cherry lip gallant mark clark here make peculiar know sound own mark say gabriel sternly now mind none dalliance-talk smack-and-coddle style miss everdene n't allow hear heart ve get chance reply mr clark cordially suppose ve speak say oak turn joseph poorgrass very grim look word t real joyful thing s bad s say say joseph trembling blush terror matthew just say matthew moon say ask oak know would n't harm worm underground worm say matthew moon look very uneasy somebody look here neighbour gabriel quiet most gentle man earth rise occasion martial promptness vigour s fist here place fist small size common loaf mathematical centre maltster s little table give bump two thereon ensure eye thoroughly take idea fistiness now first man parish hear prophesy bad mistress here fist raise let fall thor might hammer assay ll smell taste m dutchman earnestly express feature mind wander holland moment account statement deplore difference give rise figure mark clark cry hear hear just ha say dog george look same time shepherd s menace understand english imperfectly begin growl now n't take shepherd sit say henery deprecate peacefulness equal kind christianity hear extraordinary good clever man shepherd say joseph poorgrass considerable anxiety maltster s bedstead whither retire safety t great thing clever m sure add make movement associate state mind body wish n't neighbour ay sure say matthew moon small anxious laugh oak show very friendly dispose likewise s tell m clever say oak t blow pillar post quite common say matthew hear can tell time star can sun moon shepherd can little way say gabriel man medium sentiment subject can make sun-dial prent folk name waggon copper-plate beautiful flourish great long tail excellent fine thing such clever man shepherd joseph poorgrass use prent farmer james everdene s waggon come could never mind way turn j s e s could joseph joseph shake head express absolute fact could n't use em wrong way n't joseph matthew mark dusty floor whip-handle word j m e s appear here j e print backwards farmer james would cuss call thee fool would n't joseph seed name look inside-out-like continue matthew moon feeling ay would say joseph meekly see n't much blame j s e s such try son witch memory mind face backward forward always such forgetful memory too t very bad afiction such man calamity way t happy providence order bad feel thanks shepherd m sure mis'ess ought make baily such fitting man for't n't mind own expect say oak frankly indeed hope place same time miss everdene right own baily choose keep common shepherd oak draw slow breath look sadly bright ashpit seem lose thought most hopeful hue genial warmth fire now begin stimulate nearly lifeless lamb bleat move limb briskly hay recognize first time fact bear noise increase chorus baa oak pull milk-can fire take small tea-pot pocket smock-frock fill milk teach helpless creature restore dam drink spout trick acquire astonishing aptitude n't even let skin dead lamb hear resume joseph poorgrass eye linger operation oak necessary melancholy n't say gabriel very badly use shepherd hazard joseph again hope get oak ally lamentation think s take oh reply gabriel hastily sigh escape deprivation lamb skin could hardly cause further remark add shade darken door boldwood enter malthouse bestow nod quality friendliness condescension oak think here say meet mail-cart ten minute letter put hand open read address believe must excuse accident please oh bit difference mr boldwood bit say gabriel readily correspondent earth possible letter come content whole parish would welcome peruse oak step read follow unknown hand dear friend know name think few line will reach write thank kindness night leave weatherbury reckless way also return money owe will excuse keep gift end happy say marry young man court time sergeant troy th dragoon guards now quarter town would know object receive loan man great respectability high honour indeed nobleman blood much oblige would keep content letter secret present dear friend mean surprise weatherbury come soon husband wife blush state nearly stranger sergeant grow weatherbury thank again kindness sincere well-wisher fanny robin read mr boldwood say gabriel know interested fanny robin boldwood read letter look grieve fanny poor fanny end confident come remember may never come see give address sort man sergeant troy say gabriel h m m afraid build much hope such case farmer murmur s clever fellow slight romance attache too mother french governess seem secret attachment exist late lord severn marry poor medical man soon infant bear money forthcoming unfortunately boy good friend die get situation second clerk lawyer s casterbridge stay time might work dignified position sort indulge wild freak enlist much doubt little fanny will surprise way mention very much doubt silly girl silly girl door hurriedly burst open again come run cainy ball breath mouth red open bell penny trumpet cough noisy vigour great distension face now cain ball say oak sternly will run fast lose breath m always tell oh puff mee breath wrong way please mister oak make cough hok hok come ve run tell say junior shepherd support exhaust youthful frame doorpost must come directly two more ewe twin s s matter shepherd oak oh s say oak jump dimissing present thought poor fanny good boy run tell cain shall smell large plum pudding day treat cainy bring tarpot ll mark lot em oak take illimitable pocket mark iron dip pot imprint buttock infant sheep initial delight muse b e signify region henceforth lamb belong farmer bathsheba everdene else now cainy shoulder two good morning mr boldwood shepherd lift sixteen large leg four small body bring vanish direction lamb field hard frame now sleek hopeful state pleasantly contrast death's-door plight hour boldwood follow little way field hesitate turn follow again last resolve annihilate return approach nook fold construct farmer draw pocket-book unfasten allow lie open hand letter reveal bathsheba s ask oak say unreal carelessness know write oak glance book reply instantly flushed face miss everdene s oak colour simply consciousness sound name now feel strangely distress qualm new thought letter could course anonymous inquiry would necessary boldwood mistake confusion sensitive person always ready preference objective reasoning question perfectly fair return incongruous serious earnestness apply argument valentine know always expect privy inquiry will make s fun lie word fun torture could utter more constrained restless countenance boldwood s soon part gabriel lonely reserved man return house breakfast feel twinge shame regret expose mood fevered question stranger again place letter mantelpiece sit think circumstance attend light gabriel s information chapter xvi saint soul week-day morning small congregation consist mainly woman girl rise knee mouldy nave church call saints distant barrack-town before-mentioned end service sermon disperse smart footstep enter porch come central passage arrest attention step echo ring unusual church clink spur everybody look young cavalry soldier red uniform three chevron sergeant sleeve stride aisle embarrassment more mark intense vigour step determination face show none slight flush mount cheek time run gauntlet woman pass chancel arch never pause come close altar railing here moment stand alone officiating curate doff surplice perceive new-comer follow communion-space whisper soldier beckon clerk turn whisper elderly woman apparently wife also chancel step t wedding murmur woman brighten let s wait majority again sit creaking machinery young turn head interior face west wall tower project little canopy quarter-jack small bell automaton drive same clock machinery strike large bell tower tower church close screen door keep shut service hide grotesque clockwork sight present door open egress jack blow bell mannikin s retreat nook again visible many audible church jack strike half-past eleven s woman whisper spectator young sergeant stand still abnormal rigidity old pillar face south-east silent still silence grow noticeable thing minute nobody else appear soul move rattle quarter-jack again niche blow three-quarters fussy retreat painfully abrupt cause many congregation start palpably wonder woman voice whisper again begin now slight shift foot artificial coughing several betray nervous suspense length titter soldier never move stand face south-east upright column cap hand clock tick woman throw nervousness titter giggling become more frequent come dead silence wait end person may notice extraordinarily striking quarter seem quicken flight time hardly credible jack get wrong minute rattle begin again puppet emerge four quarter strike fitfully could positive malicious leer hideous creature s face mischievous delight twitching follow dull remote resonance twelve heavy stroke tower woman impressed giggle time clergyman glide vestry clerk vanish sergeant turn woman church wait see face appear know last turn stalk resolutely nave brave compressed lip two bow toothless old almsmen look chuckled innocently enough sound strange weird effect place opposite church paved square several overhang wood building old time cast picturesque shade young man leave door cross square middle meet little woman expression face intense anxiety sink sight nearly terror say suppressed passion fixedly look oh frank make mistake thought church spire saints door half-past eleven minute say wait quarter twelve find soul n't much frightened think could to-morrow fool fooling say more shall to-morrow frank ask blankly to-morrow give vent hoarse laugh n't experience again time warrant expostulate trembling voice mistake such terrible thing now dear frank shall god know say light irony turn walk rapidly chapter xvii market-place saturday boldwood casterbridge market house usual disturber dream enter become visible adam awaken deep sleep behold eve farmer take courage first time really look material cause emotional effect arrange regular equation result capital employ production movement mental nature sometimes tremendous cause absurdly minute woman freakish mood usual intuition carelessness inherent defect seemingly fail teach hence bathsheba fate astonished to-day boldwood look slily critically understandingly blankly gaze way reaper look passing train foreign element dimly understand boldwood woman remote phenomenon necessary complement comet such uncertain aspect movement permanence orbit geometrical unchangeable subject law own absolutely erratic superficially appear deem duty consider see black hair correct facial curve profile roundness chin throat see side eyelid eye lash shape ear notice figure skirt very sol shoe boldwood think beautiful wonder right thought seem impossible romance flesh sweet imagine could long create commotion delight man provoke more inquiry bathsheba even little good judgement nature art could improve perfect imperfect many heart begin move boldwood must remember forty year age never inspect woman very centre force glance strike sense wide angle was really beautiful could assure opinion true even now furtively say neighbour miss everdene consider handsome oh good deal notice first time come remember very handsome girl indeed man never more credulous receive favourable opinion beauty woman quite love mere child s word point weight r.a s boldwood satisfy now charming woman effect say marry strange thing boldwood s blindness difference approving circumstance suggest originate suggest match bathsheba s insensibility possibly great issue little beginning moment coolly deal dashing young farmer add account indifferently face page ledger evident such nature attraction woman bathsheba s taste boldwood grow hot hand incipient jealousy tread first time threshold injured lover s first impulse thrust could way ask see sample corn boldwood renounce idea could make request debase loveliness ask buy sell jar conception time bathsheba conscious break dignify stronghold last eye know follow everywhere triumph come naturally such triumph would sweeter piquing delay bring misdirect ingenuity value value artificial flower wax fruit woman good sense reasoning subject wherein heart involve bathsheba genuinely repent freak owe existence much liddy undertake disturb placidity man respect too highly deliberately tease day nearly form intention beg pardon very occasion meeting bad feature arrangement think ridicule apology would increase offence disbelieve think want woo would read additional evidence forwardness chapter xviii boldwood meditation regret boldwood tenant call little weatherbury farm person approach aristocracy remoter quarter parish could boast genteel stranger god town might happen compel linger nook day hear sound light wheel prayed see good society degree solitary lord squire very least mr boldwood day hear sound wheel more re-animated expectancy mr boldwood come home again house stand recess road stable farm fireplace room low portion lose bush laurel blue door open half-way see time tail half-a-dozen warm content horse stand stall thus view present alternation roan bay shape moorish arch tail streak midst lose eye gaze light mouth same animal could hear busily sustain above-named warmth plumpness quantity oat hay restless shadowy figure colt wander loose-box end whilst steady grind eater occasionally diversify rattle rope stamp foot pace heel animal farmer boldwood place almonry cloister here look feeding four-footed dependant celibate would walk meditate evening moon s ray stream cobwebbed window total darkness envelop scene square-framed perpendicularity show more fully now crowd bustle market-house meditative walk foot meet floor heel toe simultaneously fine reddish-fleshed face bent downwards just enough render obscure still mouth well-rounded prominent broad chin few clear thread-like horizontal line interruption smooth surface large forehead phase boldwood s life ordinary enough ordinary nature stillness strike casual observer more else character habit seem precisely rest inanition may perfect balance enormous antagonistic force positive negative fine adjustment equilibrium disturb extremity emotion possess rule feeling master entirely latent stagnant rapid never slow always hit mortally miss light careless touch constitution good evil stern outline action mild detail serious see absurd side folly life thus quite companionable eye merry man scoffer thing show life jest intolerable earnest acquaint grief man read drama life seriously fail please comedy frivolous treatment reproach chance end tragically bathsheba dream dark silent shape carelessly throw seed hotbed tropic intensity know boldwood s mood blame would fearful stain heart ineradicable know present power good evil man would tremble responsibility luckily present unluckily future tranquillity understanding tell boldwood nobody know entirely possible form guess concern wild capability old floodmarks faintly visible never see high tide cause farmer boldwood come stable-door look forth level field first enclosure hedge side meadow belong bathsheba s farm now early spring time grass sheep first feed meadow lay mow wind blow east several week veer southward middle spring come abruptly beginning period vernal quarter may suppose dryad wake season vegetable world begin move swell sap rise complete silence lone garden trackless plantation seem helpless still bond slavery frost bustlings straining united thrust pulls-all-together comparison powerful tug crane pulley noisy city pigmy effort boldwood look distant meadow see three figure miss everdene shepherd oak cainy ball bathsheba s figure shone farmer s eye light moon light great tower man s body shell tablet soul reserve ingenuous overflow self-contained change boldwood s exterior former impassibleness face show now live defence first time fearful sense exposure usual experience strong nature love last arrive conclusion inquire boldly insulation heart reserve many year channel kind disposable emotion work effect observe more cause love chiefly subjective boldwood living testimony truth proposition mother exist absorb devotion sister tenderness idle tie sense become surcharge compound genuine lover s love approach gate meadow ground melodious ripple sky lark low bleating flock mingling mistress man engage operation make lamb take perform ewe lose own offspring twin ewe give substitute gabriel skin dead lamb tie skin body live lamb customary manner whilst bathsheba hold open little pen four hurdle mother foist lamb drive would remain old sheep conceive affection young bathsheba look completion manoeuvre see farmer gate overhang willow tree full bloom gabriel face uncertain glory april day regardful faint change instantly discern thereon mark influence form keenly self-conscious reddening also turn beheld boldwood connect sign letter boldwood show gabriel suspect coquettish procedure begin mean carry know farmer boldwood read pantomime denote aware presence perception too much light turn new sensibility still road move hope would recognize originally intend enter field pass utter overwhelming sensation ignorance shyness doubt perhaps manner sign wish see perhaps could read woman cabala erotic philosophy seem consist subtle meaning express misleading way turn look word accent contain mystery quite distinct obvious import ponder now bathsheba deceive belief farmer boldwood walk business idleness collect probability case conclude responsible boldwood s appearance trouble much see great flame little wildfire likely kindle bathsheba schemer marriage deliberately trifler affection man censor s experience see actual flirt observe would feeling surprise bathsheba could different such flirt suppose resolve never again look sign interrupt steady flow man s life resolution avoid evil seldom frame evil advance make avoidance impossible chapter xix sheep-washing offer boldwood eventually call home course murmur contemplate bathsheba woman forget accident position agriculturist much farmer extensive farmer probable whereabouts out-of-doors time year oversight boldwood guilty natural mood still more natural circumstance great aid idealization love present here occasional observation distance absence social intercourse visual familiarity oral strangeness small human element keep sight pettiness enter largely earthly living disguise accident lover loved-one visit term hardly awaken thought boldwood sorry household reality appertain moment commonplace least plainly see most prettily remember thus mild sort apotheosis take place fancy whilst still live breathe own horizon troubled creature end may farmer determine longer repulse triviality distract suspense time grow use love passion now startle less even torture more feel adequate situation inquire house tell sheepwashing seek sheep-washing pool perfectly circular basin brickwork meadow full clear water bird wing glassy surface reflect light sky must visible mile glistening cyclops eye green face grass margin season sight remember long minor sort way activity suck moisture rich damp sod process observable eye outskirt level water-meadow diversify rounded hollow pasture just now flower buttercup daisy river slide noiselessly shade swell reed sedge form flexible palisade moist brink north mead tree leaf new soft moist stiffen darken summer sun drought colour yellow green green yellow recess knot foliage loud note three cuckoo resound still air boldwood meditate slope eye boot yellow pollen buttercup bronze artistic gradation tributary main stream flow basin pool inlet outlet opposite point diameter shepherd oak jan coggan moon poorgrass cain ball several assemble here drip wet very root hair bathsheba stand new riding-habit most elegant wear rein horse loop arm flagon cider roll green meek sheep push pool coggan matthew moon stand low hatch immerse waist gabriel stand brink thrust swim instrument crutch form purpose also assist exhaust animal wool become saturated begin sink let stream upper opening impurity flow cainy ball joseph perform latter operation possible wetter rest resemble dolphin fountain protuberance angle clothes dribble forth small rill boldwood come close bid good morning such constraint could think step washing own sake hope find more fancy brow severe eye slighting bathsheba immediately contrive withdraw glide river stone s throw hear footstep brush grass consciousness love encircle perfume turn wait bathsheba high sedge boldwood seem determine press completely past bend river here see could hear splashing shout washer miss everdene say farmer tremble turn say good morning tone utterly remove expect beginning lowness quiet accentuated emphasis deep meaning form same time scarcely express silence sometimes remarkable power show disembodied soul feeling wander carcase more impressive speech same way say little often tell more say great deal boldwood tell word consciousness expand learn fancy rumble wheel reverberation thunder bathsheba s intuitive conviction feel too much think say solemn simplicity come speak preface life own beheld clearly miss everdene come make offer marriage bathsheba try preserve absolutely neutral countenance motion make closing lip previously little parted now forty-one year old may call confirm bachelor confirm bachelor never view husband early day make calculation subject old change change matter come see feel lately more more present way living bad respect thing want wife feel mr boldwood respect much feel would justify accept offer stammer give dignity dignity seem open sluice feeling boldwood keep close life burden exclaim low voice want want let say love again again bathsheba answer horse arm seem impressed crop herbage look think hope care enough listen tell bathsheba s momentary impulse hear ask think remember conceited assumption boldwood s part natural conclusion serious reflection base deceptive premise own offering wish could say courteous flattery farmer continue easy tone put rugged feeling graceful shape power patience learn such thing want wife wildly feeling can abide speak lead hope valentine again valentine say word can love say miss everdene n't say mr boldwood painful say surprised n't know answer propriety respect just able speak feeling mean meaning afraid ca n't marry much respect too dignify suit sir miss everdene n't know ought never dreamt send valentine forgive sir wanton thing woman self-respect will pardon thoughtlessness promise never n't say thoughtlessness make think more sort prophetic instinct beginning feeling would torture say thoughtlessness never think light ca n't endure wish know win ca n't can ask already get true come unwittingly can say more fall love mr boldwood certainly must say allow very small smile creep first time serious face say white row upper tooth keenly-cut lip already notice suggest idea heartlessness immediately contradict pleasant eye will just think kindness condescension think can bear husband fear too old believe will take more care would many man own age will protect cherish strength will indeed shall care worry household affair live quite ease miss everdene dairy superintendence shall man can afford shall never much look door haymaking time think weather harvest cling chaise same poor father mother drive n't will sell shall pony-carriage own can say idea object earth seem nobody know god know much bathsheba s heart young swell sympathy deep-natured man speak simply n't say n't can bear feel much feel afraid will notice mr boldwood will let matter rest now can think collectedly know say oh wicked make suffer frighten agitate vehemence say n't absolutely refuse quite refuse can can answer may speak again subject may think suppose may think hope obtain hope let will call again to-morrow please give time will give time say earnestly gratefully happy now beg n't happy happiness come agree neutral mr boldwood must think will wait say turn boldwood drop gaze ground stand long man know reality return pain wound receive excitement eclipse too chapter xx perplexity grind shear quarrel disinterested kind offer can desire bathsheba muse farmer boldwood nature kind reverse kind exercise kindness here rare offering pure love self-indulgence generosity bathsheba least love eventually able look calmly offer many woman own station neighbourhood few high rank would wild accept proud publish point view range politic passionate desirable lonely girl marry marry earnest well-to-do respected man close door standing sufficient quality even supererogatory feel wish married state abstract could reasonably reject woman frequently appeal understanding deliverance whim boldwood mean marriage unexceptionable esteem want appear ordinary man take wife possession possible marriage ordinary woman accept husband marriage possible possession totally differ aim method same side understand incentive woman s part want here bathsheba s position absolute mistress farm house novel novelty begin wear disquiet fill somewhat credit would affect few mention reason combat objection strong feeling begin game ought honesty accept consequence still reluctance remain say same breath would ungenerous marry boldwood could n't save life bathsheba s impulsive nature deliberative aspect elizabeth brain mary stuart spirit often perform action great temerity manner extreme discretion many thought perfect syllogism unluckily always remain thought few irrational assumption unfortunately most frequently grow deed day declaration find gabriel oak bottom garden grind shear sheep-shearing surround cottage more less scene same operation scurr whet spread sky part village armoury previous campaign peace war kiss hour preparation sickle scythe shear pruning-hook rank sword bayonet lance common necessity point edge cainy ball turn handle gabriel s grindstone head perform melancholy see-saw turn wheel oak stand somewhat eros represent act sharpen arrow figure slightly bent weight body throw shear head balanced side-ways critical compression lip contraction eyelid crown attitude mistress come look silence minute two say cain low mead catch bay mare ll turn winch grindstone want speak gabriel cain depart bathsheba take handle gabriel glance intense surprise quell expression look again bathsheba turn winch gabriel apply shear peculiar motion involve turn wheel wonderful tendency benumb mind sort attenuated variety ixion s punishment contribute dismal chapter history gaol brain get muddle head grow heavy body s centre gravity seem settle degree leaden lump somewhere eyebrow crown bathsheba feel unpleasant symptom two three dozen turn will turn gabriel let hold shear say head whirl ca n't talk gabriel turn bathsheba begin awkwardness allow thought stray occasionally story attend shear require little nicety sharpening want ask man make observation sedge mr boldwood yesterday say gabriel n't hold shear right miss know would n't know way hold relinquish winch inclose two hand completely own take sometimes slap child s hand teach write grasp shear incline edge say hands shear incline suit word hold thus peculiarly long time instructor speak will exclaim bathsheba loose hand wo n't hold turn winch gabriel free hand quietly retire handle grinding man think odd say again odd idea miss say farmer boldwood s name own likely fling pulpit year think look s more foolish remark never make want contradict s come gabriel look incredulous sad moment incredulity relieve must hear conversation continue bathsheba say oak stop handle gaze face astonishment miss everdene mean say dignity mean mr boldwood really speak marriage bai n't tell story say n't please already try please too much own good bathsheba regard round-eyed perplexity know pity disappointed love angry get tone ambiguous say want just mention true marry murmur slight decline assurance can say wish miss everdene could likewise give opinion ee daresay n't want opinion suppose say gabriel bitterly turning word rise fall regular swell cadence stoop rise winch direct accord position perpendicularly earth horizontally garden eye fix leaf ground bathsheba hastened act rash act always happen time gain prudence insure must add time very seldom gain period single opinion parish doings value sound own gabriel oak s outspoken honesty character such subject even love marriage man same disinterestedness opinion might calculate asking thoroughly convinced impossibility own suit high resolve constrain injure lover s most stoical virtue lack lover s most venial sin know would reply truly ask question painful must know subject would such selfishness charming woman perhaps excuse thus torture honesty own advantage absolutely sound judgment easy reach opinion conduct say quietly unworthy thoughtful meek comely woman instant bathsheba s face colour angry crimson danby sunset forbear utter feeling reticence tongue make loquacity face more noticeable thing gabriel make mistake perhaps n't rudeness reprimand know rudeness think would good instantly reply sarcastically contrary opinion low see abuse praise discern people glad n't mind say honestly serious meaning see unfortunately try speak jest amusing just wish avoid seriousness sometimes say sensible word hard hit bathsheba unmistakably lose temper account gabriel never life keep own say break may ask suppose particular unworthiness lie marry perhaps mean say gabriel quietly long give thinking matter wish suppose say apparent expect unhesitating denial supposition gabriel feel coolly echo word wish woman may treat bitterness sweet rudeness offensive bathsheba would submit indignant chastisement levity gabriel protest love same time impetuosity passion unrequited bearable even sting anathematize triumph humiliation tenderness strife expect get lecture lecturer see cold morning light open-shuttered disillusion exasperate finish continue more agitated voice opinion ask greatly blame play prank man mr boldwood merely pastime lead man n't care praiseworthy action even miss everdene seriously incline might let find way true loving-kindness send valentine s letter bathsheba lay shear can allow man criticise private conduct exclaim will minute ll please leave farm end week may peculiarity rate fact bathsheba sway emotion earthly sort low lip tremble refined emotion upper heavenward nether lip quiver now very will say gabriel calmly hold beautiful thread pain spoil break chain could break even pleased add heaven s name say eye flash never meet n't let see face more very miss everdene shall take shear placid dignity moses leave presence pharaoh chapter xxi trouble fold message gabriel oak cease feed weatherbury flock four-and-twenty hour sunday afternoon elderly gentleman joseph poorgrass matthew moon fray half-a-dozen come run house mistress upper farm matter man say meet door just come way church cease moment close compression two red lip accompany exertion pull tight glove sixty say joseph poorgrass seventy say moon fifty-nine say susan tall s husband sheep break fence say fray get field young clover say tall young clover say moon clover say joseph poorgrass get blast say henery fray say joseph will die dead nit bai n't get cured say tall joseph s countenance draw line pucker concern fray s forehead wrinkle perpendicularly crosswise pattern portcullis expressive double despair laban tall s lip thin face rigid matthew s jaw sink eye turn way strong muscle happen pull say joseph sit home look ephesian say tis corinthian thessalonian danged testament come henery joseph say sheep blast theirselves bathsheba moment thought speech speech exclamation hardly recover equanimity disturbance suffer oak s remark s enough s enough oh fool cry throw parasol prayer-book passage run door direction signify come get directly oh stupid numskull eye dark bright now bathsheba s beauty belong demonian angelic school never look angry particularly effect heighten dashing velvet dress carefully put glass ancient man run jumbled throng clover-field joseph sink midst half-way individual withering world more more insupportable receive stimulus presence always give sheep will majority afflicted animal lie could stir bodily lift drive adjoining field here lapse few minute several more fall lie helpless livid rest bathsheba sad burst heart look prim specimen prime flock roll swoln wind rank mist draw many foam mouth breathing quick short whilst body fearfully distend oh can can say bathsheba helplessly sheep such unfortunate animal s always happen never know flock pass year get scrape s way save say tall way tell quick must pierce side thing make purpose can can ma'am ca n't must particular spot right left inch stab ewe kill even shepherd can rule must die say resigned tone man neighbourhood know way say joseph now just come could cure em here let s get shepherd oak say matthew s clever man talent say joseph poorgrass true s man say laban tall dare name man presence say excitedly tell never allude shall stay add brighten farmer boldwood know ma'am say matthew two store ewe get vetch t'other day just send man horseback here post-haste gable gable save em farmer boldwood hev get thing t holler pipe sharp pricker n't joseph ay holler pipe echo joseph s t ay sure s machine chime henery fray reflectively oriental indifference flight time burst bathsheba n't stand ayes sures talk get somebody cure sheep instantly stalk consternation get somebody direct idea minute vanish gate stand alone die flock never will send never say firmly ewe here contract muscle horribly extend jump high air leap astonishing ewe fall heavily lie still bathsheba sheep dead oh shall shall again exclaim wring hand wo n't send wo n't most vigorous expression resolution always coincide great vigour resolution often fling sort prop support decaying conviction whilst strong require enunciation prove wo n't bathsheba mean virtually think must follow assistant gate lift hand laban answer signal oak staying valley nest cottage jump bay mare ride say must return instantly say tall scramble field two minute poll bay bare-backed halter way rein diminish hill bathsheba watch rest tall canter bridle-path sixteen acre sheeplands middle field flats cappel s piece shrink point cross bridge ascend valley springmead whitepits side cottage gabriel retire take final departure locality visible white spot opposite hill blue fir bathsheba walk man enter field endeavour ease anguish dumb creature rub avail bathsheba continue walking horse see descend hill wearisome series repeat reverse order whitepits springmead cappel s piece flats middle field sheeplands sixteen acre hope tall presence mind enough give mare gabriel return foot rider tall oh folly say bathsheba gabriel visible anywhere perhaps already say tall come inclosure leap face tragic morton s battle shrewsbury say bathsheba unwilling believe verbal lettre-de-cachet could possibly miscarry say beggars must n't chooser reply laban say young farmer open eye draw breath outburst joseph poorgrass retire few step hurdle say shall come onless request come civilly proper manner become ooman beg favour oh oh s answer get air treat shall beg man beg flock sprang air fall dead man look grave suppress opinion bathsheba turn eye full tear strait pride shrewishness could disguise longer burst cry bitterly see attempt further concealment would n't cry miss say william smallbury compassionately ask soft m sure d come gable true man way bathsheba check grief wipe eye oh wicked cruelty murmur drive would n't tall come indoors collapse very dignify head establishment house tall heel here sit hastily scribble note small convulsive sob convalescence follow fit cry ground-swell follow storm note none less polite write hurry hold distance fold add word bottom desert gabriel look little redder refolding close lip thereby suspend too late action conscience examine such strategy justifiable note despatch message bathsheba wait indoors result anxious quarter hour intervene messenger s departure sound horse s tramp again could watch time lean old bureau write letter close eye keep hope fear case promising gabriel angry simply neutral first command haughty such imperiousness would damn little less beauty hand such beauty would redeem little less imperiousness horse hear look mount figure pass sky draw field sheep rider turn face receding gabriel look moment woman s eye tongue tell distinctly opposite tale bathsheba look full gratitude say oh gabriel could serve unkindly such tenderly-shaped reproach previous delay speech language could pardon commendation readiness now gabriel murmur confused reply hasten know look sentence note bring bathsheba follow field gabriel already turgid prostrate form fling coat roll shirt-sleeve take pocket instrument salvation small tube trochar lance pass gabriel begin use dexterity would grace hospital surgeon pass hand sheep s left flank select proper point puncture skin rumen lance stand tube suddenly withdraw lance retain tube place current air rush tube forcible enough extinguish candle hold orifice say mere ease torment delight time countenance poor creature express now forty-nine operation successfully perform owe great hurry necessitate far-gone state flock gabriel miss aim case striking wide mark inflict mortal blow suffering ewe four die three recover operation total number sheep thus stray injure dangerously fifty-seven love-led man cease labour bathsheba come look face gabriel will stay say smile winningly trouble bring lips quite again end smile soon will say gabriel smile again chapter xxii great barn sheep-shearers man thin insignificance oblivion quite often make most good spirit lack good spirit indispensable gabriel lately first time prostration misfortune independent thought vigorous action marked extent condition powerless opportunity opportunity barren would give sure lift upwards favourable conjunction occur incurable loitering bathsheba everdene steal time ruinously spring tide float neap might soon come could first day june sheep-shearing season culminate landscape even lean pasture health colour green young pore open stalk swell race current juice god palpably present country devil world town flossy catkin late kind fern-sprouts bishop crozier square-headed moschatel odd cuckoo-pint apoplectic saint niche malachite snow-white ladies'-smocks toothwort approximate human flesh enchanter s night-shade black-petaled doleful-bells quaint object vegetable world weatherbury teeming time animal metamorphosed figure mr jan coggan master-shearer second third shearer travel exercise calling require definition name henery fray fourth shearer susan tall s husband fifth joseph poorgrass sixth young cain ball assistant-shearer gabriel oak general supervisor none clothe extent worth mention appear hit matter raiment decent mean high low caste hindoo angularity lineament fixity facial machinery general proclaim serious work order day shear great barn call nonce shearing-barn ground-plan resemble church transept emulate form neighbour church parish vie antiquity barn form group conventual building nobody seem aware trace such surroundings remain vast porch side lofty enough admit waggon laden high corn sheaf span heavy-pointed arch stone broadly boldly cut very simplicity origin grandeur apparent erection more ornament attempt dusky film chestnut roof brace tie huge collar curve diagonal noble design more wealthy material nine-tenths modern church side wall range stride buttress throw deep shadow space perforate lancet opening combine proportion precise requirement beauty ventilation could say barn could hardly say church castle akin age style purpose dictate original erection same still apply superior two typical remnant medi�valism old barn embody practice suffer mutilation hand time here least spirit ancient builder spirit modern beholder stand abraded pile eye regard present usage mind dwelt past history satisfied sense functional continuity feeling gratitude quite pride permanence idea heap fact four century prove found mistake inspire hatred purpose give rise reaction batter invest simple grey effort old mind repose grandeur too curious reflection apt disturb ecclesiastical military compeer medi�valism modernism common stand-point lanceolate window time-eaten archstones chamfer orientation axis misty chestnut work rafter refer explode fortify art worn-out religious creed defence salvation body daily bread still study religion desire to-day large side door throw open sun admit bountiful light immediate spot shearer operation wood threshing-floor centre form thick oak black age polish beating flail many generation grow slippery rich hue state-room floor elizabethan mansion here shearer knelt sun slant bleached shirt tan arm polish shear flourish cause bristle thousand ray strong enough blind weak-eyed man captive sheep lie panting quicken pant misgive merge terror quiver hot landscape picture to-day frame four hundred year produce marked contrast ancient modern imply contrast date comparison city weatherbury immutable citizen s rustic s now london twenty thirty-years old time paris ten year five weatherbury three four score year include mere present less century set mark face tone five decade hardly modify cut gaiter embroidery smock-frock breadth hair ten generation fail alter turn single phrase wessex nooks busy outsider s ancient time old old time still new present futurity barn natural shearer shearer harmony barn spacious end building answer ecclesiastically nave chancel extremity fence hurdle sheep collect crowd two enclosure angle catching-pen form three four sheep continuously keep ready shearer seize loss time background mellow tawny shade three woman maryann money temperance soberness miller gather fleece twist rope wool wimble tie indifferently assist old maltster malting season october april pass make useful border farmstead bathsheba carefully watch man see cutting wound carelessness animal shorn close gabriel flit hover bright eye moth shear continuously time spend attend select sheep present moment engage handing mug mild liquor supply barrel corner cut piece bread cheese bathsheba throw glance here caution lecture young operator allow last finish sheep flock re-stamping initial come again gabriel put luncheon drag frightened ewe shear-station fling dexterous twist arm lop tress head open neck collar mistress quietly look blush insult murmur bathsheba watch pink flush arise overspread neck shoulder ewe leave bare clicking shear flush enviable delicacy many queen coterie would creditable promptness woman world poor gabriel s soul feed luxury content eye critically regard skilful shear apparently gather piece flesh close never guildenstern oak happy happy wish converse bright lady form group exclusively own contain world enough chatter side loquacity tell bathsheba s silence say much gabriel s full dim temperate bliss fling ewe side cover head knee gradually run shear line line dewlap thence flank finish tail quickly say bathsheba look watch last snip resound long miss say gabriel wipe brow three-and-twenty minute take first lock forehead first time see less hour clean sleek creature arise fleece perfectly aphrodite rise foam see realize look startle shy loss garment lie floor soft cloud unite portion visible inner surface never expose white snow flaw blemish minute kind cain ball mister oak here cainy now run forward tar-pot b e newly stamp shorn skin simple dam leap panting board shirtless flock come maryann throw loose lock middle fleece roll carry background three-and-a-half pound unadulterated warmth winter enjoyment person unknown will never experience superlative comfort derivable wool here exist new pure unctuousness nature whilst living state dry stiffen wash render just now superior woollen cream superior milk-and-water heartless circumstance could leave entire gabriel s happiness morning ram old ewe two-shear ewe duly undergo stripping man proceed shear-lings hog oak s belief stand pleasantly time performance painfully interrupt farmer boldwood s appearance extreme corner barn nobody seem perceive entry certainly boldwood always carry social atmosphere own everybody feel come talk bathsheba s presence somewhat suppress now totally suspend cross bathsheba turn greet carriage perfect ease speak low tone instinctively modulate own same pitch voice ultimately even catch inflection wish appear mysteriously connect woman impressionable age gravitate large body choice word apparent day even shade tone humour influence great converse audible gabriel too independent get too concerned disregard issue dialogue taking hand courteous farmer help spreading-board bright june sunlight stand sheep already shorn talk again concern flock apparently gabriel theorize truth quiet discussion matter reach speaker eye usually fix bathsheba demurely regard contemptible straw lie ground way suggest less ovine criticism womanly embarrassment become more less red cheek blood waver uncertain flux reflux sensitive space ebb flood gabriel shear constrained sad leave boldwood s side walk alone nearly quarter hour reappear new riding-habit myrtle green fit waist rind fit fruit young bob coggan lead mare boldwood fetch own horse tree tie oak s eye could forsake endeavour continue shear same time watch boldwood s manner snip sheep groin animal plunge bathsheba instantly gaze see blood oh gabriel exclaim severe remonstrance strict man see outsider much complain remark oak know bathsheba aware cause poor ewe s wound wound ewe s shearer still more vital part sting abide sense inferiority boldwood calculate heal manly resolve recognize boldly longer lover s interest help occasionally conceal feeling bottle shout unmoved voice routine cainy ball run wound anoint shearing continue boldwood gently toss bathsheba saddle turn again speak oak same dominative tantalize graciousness now see mr boldwood s leicester take place barn gabriel keep man carefully work horse head put trot boldwood s deep attachment matter great interest point many year perfect exemplar thrive bachelorship lapse anticlimax somewhat resemble st john long s death consumption midst proof fatal disease mean matrimony say temperance miller follow sight eye reckon s size o't say coggan work look wed mixen moor say laban tall turn sheep henery fray speak exhibit miserable eye same time n't see maid take husband s bold enough fight own battle n't want home t keep woman let t pity trouble two house usual decide character bathsheba invariably provoke criticism individual henery fray emblazon fault too pronounce objection sufficiently overt liking learn ray body absorb reject give colour know same way people specialize dislike antagonism whilst goodwill look attribute henery continue more complaisant mood hint mind few thing nearly battered frame dare such froward piece know neighbour man come powerful word pride boil wi scarn henery say mistress everdene s place empty s gifted man willing spite spite n't say spite villainy contrarikind say meaning womankind keeps em n't too strong say passably put would say death salvation overtake such spirit mind true man proud lucifer see artfulness t baily really n't put plain could understand meaning could lie strong depth let marry will perhaps t high time believe farmer boldwood kiss spear-bed sheep-washing t'other day lie say gabriel neighbour oak how'st know say henery mildly tell pass say oak pharisaical sense shearer matter right believe say henery dudgeon very true right mid see little distance thing long-headed enough baily s place poor mere trifle trifle more look life quite cool heed neighbour word make simple can mid deep head henery quite heed strange old piece goodman whirl here little warped too depth ha even great depth might gird certain shepherd brain brain strange old piece say interpose maltster querulous voice same time old man worth name old man yer tooth bai n't s old man s standing tooth bai n't were n't stale wedlock afore arm t poor thing sixty s people past four-score boast weak water unvarying custom weatherbury sink minor difference maltster pacify weak water say jan coggan malter feel wonderful veteran man nobody can gainsay nobody say joseph poorgrass very rare old spectacle malter admire gift ay young man sense prosperity likewise good-few know say maltster ithout doubt ithout doubt bent hoary man satisfied apparently henery fray matter continue pleasant maryann speak brown complexion work wrapper rusty linsey present mellow hue old sketch oil notably nicholas poussin s anybody know crooked man lame second-hand fellow would poor say maryann perfect n't expect get time life could hear such thing twould more good toast ale coggan furnish suitable reply oak shearing say word pestilent mood come tease quiet bathsheba show indication anoint fellow instal bailiff farm imperatively require covet post relatively farm relation beloved unmarried covet reading seem now vapoury indistinct lecture think absurd mistake coquet boldwood trifle thus feign trifle inwardly convinced accordance anticipation easy-going worse-educated comrade day would see boldwood accepted husband miss everdene gabriel time life out-grown instinctive dislike christian boy read bible peruse now quite frequently inwardly say find more bitter death woman heart snare net mere exclamation froth storm adore bathsheba just same workfolk shall lordly junket to-night say cainy ball cast forth thought new direction morning see em make great puddens milking-pails lump fat big yer thumb mister oak ve never seed such splendid large knob fat day life never use big horse-bean great black crock brandish leg a-sticking n't know s two bushel biffins apple-pie say maryann hope duty say joseph poorgrass pleasant masticate manner anticipation victual drink cheerful thing give nerve nerveless form word may use t gospel body perish speak chapter xxiii eventide second declaration shearing-supper long table place grass-plot house end table thrust sill wide parlour window foot two room miss everdene sit window face table thus head mingle man evening bathsheba unusually excited red cheek lip contrast lustrously mazy skein shadowy hair seem expect assistance seat bottom table request leave vacant begin meal ask gabriel take place duty appertain end great readiness moment mr boldwood come gate cross green bathsheba window apologize lateness arrival evidently arrangement gabriel say will move again please let mr boldwood come oak move silence original seat gentleman-farmer dress cheerful style new coat white waistcoat quite contrast usual sober suit grey inwardy too blithe consequently chatty exceptional degree also bathsheba now come uninvited presence pennyways bailiff dismiss theft disturb equanimity supper end coggan begin own private account reference listener ve lose love care ve lose love care shall soon s good t'other ve lose love care lyric conclude receive silently appreciative gaze table imply performance work establish author independent notice paper well-known delight require applause now master poorgrass song say coggan liquor gift want say joseph diminish nonsense wou'st never ungrateful joseph never say coggan express hurt feeling inflection voice mistress look hard much say sing joseph poorgrass faith must suffer just eye feature see tell-tale blood overheat much neighbour yer blush quite reasonable say coggan always try keep colour rise beauty s eye get fix say joseph differently t will must now joseph song please say bathsheba window really ma'am reply yielding tone n't know say would poor plain ballet own composure hear hear say supper-party poorgrass thus assure trill forth flickering commendable piece sentiment tune consist key-note latter sound chiefly dwelt successful rashly plunge second same breath few false start sow'-ed th'-e sow'-ed sow'-ed th'-e seed love i-it i'-in the'-e spring i-in a'-pril ma'-ay a'-nd sun'-ny june sma'-all bi'-irds sing put hand say coggan end verse sing very take paragraph ay pretty place seeds love t heave love nasty high corner man s voice get craze verse master poorgrass rendering young bob coggan exhibit anomaly will afflict little people person particularly serious try check laughter push throat much tablecloth could get hold continue hermetically seal short time mirth burst nose joseph perceive hectic cheek indignation instantly ceased singing coggan box bob s ear immediately joseph never mind young scamp say coggan t very catch ballet now again bar ll help flourish shrill note yer wind wheezy oh wi'-il-lo'-ow tree will twist wil'-low tre'-ee wi'-ill twine singer could set again bob coggan send home ill manner tranquility restore jacob smallbury volunteer ballad inclusive interminable worthy toper old silenus amuse similar occasion swain chromis mnasylus jolly dog day still beaming time evening night stealthily make visible low ground western line light rake earth alight extent illuminate dead level sun crept tree last effort death begin sink shearer low part become steep embrown twilight whilst head shoulder still enjoy day touch yellow self-sustained brilliancy seem inherent acquire sun ochreous mist sit talk grow merry god homer s heaven bathsheba still remain enthroned window occupy knitting sometimes look view fading scene slow twilight expand envelop completely sign move show gabriel suddenly miss farmer boldwood place bottom table long oak know apparently withdraw encircle dusk whilst think liddy bring candle part room overlook shearer lively new flame shine table man disperse green shadow bathsheba s form still original position now again distinct eye light reveal boldwood room sit come question evening would miss everdene sing song always sing charmingly bank allan water home moment s consideration bathsheba assent beckon gabriel hasten coveted atmosphere bring flute whisper miss play singing stand window-opening face man candle gabriel right hand immediately sash-frame boldwood draw leave room singing soft tremulous first soon swell steady clearness subsequent event cause verse remember many month even year more gather bride soldier seek win tongue bank allan water none gay addition dulcet piping gabriel s flute boldwood supply bass customary profound voice utter note softly abstain entirely make ordinary duet song form rich unexplored shadow throw tone relief shearer recline supper early age world silent absorb breathing could hear bar end ballad last tone loiter inexpressible close arise buzz pleasure attar applause scarcely necessary state gabriel could avoid note farmer s bearing to-night entertainer exceptional action appertain time perform rest look boldwood observe regard turn thank praise silent inattentive murmur thanks meaning lie difference action none meaning necessity jealous lover trouble lead oak underestimate sign bathsheba wish good-night withdraw window retire part room boldwood thereupon close sash shutter remain oak wander quiet scented tree recover soft impression produce bathsheba s voice shearer rise leave coggan turn pennyways push bench pass give praise praise man deserve remark look worthy thief masterpiece world-renowned artist m sure never believe n't prove allude hiccup joseph poorgrass cup good knife fork empty bottle place perfect now beginning stole m sure n't deserve praise give say virtuous thief grimly ll say pennyways add coggan really make mind noble thing shape good action could see face to-night afore sit s generally able carry m proud say neighbour s stole t honest deed thank pennyways say joseph opinion remainder company subscribe unanimously time departure more visible parlour thin still chink light shutter passionate scene course enactment miss everdene boldwood alone cheek lose great deal healthful fire very seriousness position eye bright excitement triumph triumph contemplate desire stand low arm-chair just rise kneel incline hold hand own body move restlessly keats daintily call too happy happiness unwonted abstraction love dignity man seem chief component distressing incongruity pain quench much pleasure derive proof idolize will try love say trembling voice quite usual self-confidence can believe way shall make good wife shall indeed willing marry mr boldwood hesitation high matter honourable woman n't want give solemn promise to-night would ask wait few week can see situation reason believe reason hope end five six week time harvest say home shall able promise wife say firmly remember distinctly n't promise enough n't ask more can wait dear word now miss everdene good-night good-night say graciously tenderly boldwood withdraw serene smile bathsheba know more now entirely bare heart even worn eye sorry look grand bird feather make grand awe-struck past temerity struggle make amends think sin quite deserve penalty school pay bring ear terrible situation fearful joy facility even most timid woman sometimes acquire relish dreadful amalgamate little triumph marvellous chapter xxiv same night fir plantation multifarious duty bathsheba voluntarily impose dispense service bailiff particular look homestead bed see right safe night gabriel constantly precede tour evening watch affair carefully specially appoint officer surveillance could tender devotion great extent unknown mistress much know somewhat thanklessly receive woman never tire bewail man s fickleness love seem snub constancy watching invisibly usually carry dark lantern hand now turn light examine nook corner coolness metropolitan policeman coolness may owe existence much fearlessness expect danger freedom suspicion bad anticipate discovery horse might bed fowl door close night building inspect usual farm paddock here sound disturb stillness steady munchings many mouth stentorian breathing invisible nose end snore puff blowing bellow slowly munching would recommence lively imagination might assist eye discern group pink-white nostril shape cavern very clammy humid surface exactly pleasant touch get use mouth great partiality closing loose end bathsheba s apparel come reach tongue still keener vision suggest brown forehead two stare unfriendly eye pair whitish crescent-shaped horn two particularly new moon occasional stolid moo proclaim shade doubt phenomenon feature person daisy whitefoot bonny-lass jolly-o spot twinkle-eye etc etc respectable dairy devon cow belong bathsheba aforesaid way house path young plantation taper fir plant year earlier shelter premise north wind reason density interwoven foliage overhead gloomy cloudless noontide twilight evening dark midnight dusk black ninth plague egypt midnight describe spot call vast low naturally form hall plumy ceiling support slender pillar live wood floor cover soft dun carpet dead spikelet mildewed cone tuft grass-blades here bit path always crux night s ramble start apprehension danger vivid enough lead take companion slip here covertly time bathsheba fancy could hear footstep enter track opposite end certainly rustle footstep own instantly fall gently snowflake reassure remembrance path public traveller probably villager return home regret same time meeting occur dark point route even just own door noise approach come close figure apparently point gliding past tug skirt pin forcibly ground instantaneous check nearly throw bathsheba balance recover strike warm clothes button rum start soul say masculine voice foot head hurt mate say bathsheba attempt shrink get hitch somehow think woman lady say n't matter man oh bathsheba softly tug again purpose dark lantern fancy say man ll allow ll open set free hand seize lantern door open ray burst prison bathsheba beheld position astonishment man hook brilliant brass scarlet soldier sudden appearance darkness sound trumpet silence gloom genius loci time hitherto now totally overthrown less lantern-light lantern light contrast revelation anticipation sinister figure sombre garb great effect fairy transformation immediately apparent military man s spur become entangle gimp decorate skirt dress catch view face ll unfasten moment miss say new-born gallantry oh can thank hastily reply stoop performance unfastening such trifling affair rowel spur wind gimp cord few moment separation likely matter time too stoop lantern standing ground betwixt throw gleam open side fir-tree needle blade long damp grass effect large glowworm radiate upwards face send plantation gigantic shadow man woman dusky shape become distorted mangled tree-trunk waste look hard eye raise moment bathsheba look again gaze too strong receive point-blank own obliquely notice young slim wear three chevron sleeve bathsheba pull again prisoner miss use blink matter say soldier drily must cut dress such hurry please exclaim helplessly would n't necessary could wait moment unwind cord little wheel withdraw own hand accident design touch bathsheba vex hardly know unravelling seem come end look again thank sight such beautiful face say young sergeant ceremony colour embarrassment t unwillingly show reply stiffly much dignity very little could infuse position captivity good incivility miss say wish never show intrude here pull again gather dress begin give way liliputian musketry deserve chastisement word give such fair dutiful girl such aversion father s sex way please beauty drag look never see such tangle oh t shameful make bad purpose keep here indeed n't think say sergeant merry twinkle tell exclaim high temper insist undo now allow certainly miss steel add sigh much archness sigh could possess lose nature altogether thankful beauty even t throw bone dog moment will too soon close lip determined silence bathsheba revolve mind bold desperate rush could free risk leave skirt bodily thought too dreadful dress put appear stately supper head front wardrobe stock become woman bathsheba s position naturally timid call retainer would buy escape dashing soldier dear price good time will soon perceive say cool friend trifling provoke too cruel insult order may pleasure apologize charm woman straightway most humbly madam say bow low bathsheba really know say ve see good many woman time continue young man murmur more thoughtfully hitherto critically regard bent head same time ve never see woman beautiful take leave offended n't care can afford despise opinion stranger sergeant troy stay place undone last see light finger more eager mine wish knot knot s untying bad bad start decently get difficulty now sidle inch inch lantern hand could see redness coat longer beauty good-bye say make reply reach distance twenty thirty yard turn run indoors liddy just retire rest ascend own chamber bathsheba open girl s door inch two panting say liddy soldier staying village sergeant somebody gentlemanly sergeant good look red coat blue facing miss say really might sergeant troy home furlough see here way regiment casterbridge s name moustache whisker beard kind person oh miss blush name gay man know very quick trim might make thousand squire such clever young dandy s doctor s son name great deal s earl s son nature great deal more fancy true bring send casterbridge grammar school year year learn language say get could take chinese shorthand n't answer report waste gifted lot list soldier even rise sergeant try such blessing high-born nobility blood will shine even rank file really come home miss believe good-night liddy could cheerful wearer skirt permanently offend man occasion girl bathsheba will put great deal unconventional behaviour want praise often want master sometimes want nonsense seldom just now first feeling ascendant bathsheba dash second chance devilry ministrant antecedently make interesting handsome stranger evidently see good day could clearly decide opinion insult odd last exclaim own room meanly skulk man civil kind clearly think barefaced praise person insult now fatal omission boldwood s never tell beautiful chapter xxv new acquaintance describe idiosyncrasy vicissitude combine stamp sergeant troy exceptional being man memory incumbrance anticipation superfluity simply feeling consider care eye vulnerable present outlook time transient flash eye now projection consciousness day come make past synonym pathetic future word circumspection foreign troy past yesterday future to-morrow never day account might certain light regard most fortunate order may argue great plausibility reminiscence less endowment disease expectation comfortable form absolute faith practically impossibility whilst form hope secondary compound patience impatience resolve curiosity constant fluctuation pleasure pain sergeant troy entirely innocent practice expectation never disappoint set negative gain may positive loss certain narrowing high taste sensation entail limitation capacity never recognize loss loser therefrom attribute moral sthetic poverty contrast plausibly material suffer mind whilst mind soon cease suffer denial always troy never enjoy miss fully conscious sober people miss enjoy capacity really less seem great theirs moderately truthful man woman lie cretan system ethic calculate win popularity first flush admission lively society possibility favour gain transitory reference future never pass line divide spruce vice ugly hence moral hardly applaud disapproval frequently temper smile treatment lead become sort regrater man s gallantry own aggrandizement corinthian moral profit hearer reason propensity seldom reciprocating influence separate mutual consent long thence sometimes happen intention honourable could wish particular deed form dark background throw fine relief sergeant s vicious phase offspring impulse virtuous phase cool meditation latter modest tendency oftener hear see troy full activity activity less locomotive vegetative nature never base original choice foundation direction exercise object chance might place way hence whilst sometimes reach brilliant speech spontaneous fall commonplace action inability guide incipient effort quick comprehension considerable force character power combine comprehension become engage triviality whilst wait will direct force waste useless groove unheeding comprehension fairly well-educated man middle class exceptionally educate common soldier speak fluently unceasingly could way thing seem instance could speak love think dinner call husband look wife eager pay intend owe wondrous power flattery passados woman perception universal remark many people automatically repeat proverb say christian think much enormous corollary spring proposition still less act good complemental being allude majority such opinion shelve trite aphorism require catastrophe bring tremendous meaning thoroughly home express amount reflectiveness seem co-ordinate belief flattery must reasonable effective credit man few attempt settle question experiment happiness perhaps accident never settle male dissembler deluge untenable fiction charm female wisely may acquire power reach extremity perdition truth teach many unsought wring occurrence profess attain same knowledge experiment aforesaid jauntily continue indulgence such experiment terrible effect sergeant troy know observe casually deal womankind alternative flattery curse swear third method treat fairly lost man would say person s public appearance weatherbury promptly follow arrival week two shearing bathsheba feel nameless relief spirit account boldwood s absence approach hayfield look hedge haymaker consist equal proportion gnarled flexuous form former man latter woman wear tilt bonnet cover nankeen hang curtain shoulder coggan mark clark mow less forward meadow clark hum tune stroke scythe jan make attempt keep time first mead already load hay woman rake cock windrows man toss waggon waggon bright scarlet spot emerge load unconcernedly rest gallant sergeant come haymaking pleasure nobody could deny mistress farm real knight-service voluntary contribution labour busy time soon enter field troy see stick pitchfork ground pick crop cane come forward bathsheba blush half-angry embarrassment adjust eye foot direct line path chapter xxvi scene verge hay-mead miss everdene say sergeant touch diminutive cap little think speak night reflect queen corn-market truth truth hour day night hear name casterbridge yesterday queen corn-market say could woman step now beg forgiveness thousand time lead feeling express too strongly stranger sure stranger place sergeant troy tell assist uncle field end time lad same to-day suppose must thank sergeant troy say queen corn-market indifferently grateful tone sergeant look hurt sad indeed must miss everdene say could think such thing necessary glad may ask offence n't much want thank afraid make hole tongue heart will never mend intolerable time ill-luck follow man honestly tell woman beautiful t most say must own least could say own talk could more easily money indeed remark sort digression mean would room company would curse kiss woman ll stay here bathsheba absolutely speechless could help feeling assistance render forbade harsh repulse continue troy suppose praise rudeness may mine same time treatment injustice may plain blunt man never teach concealment speak mind exactly intend s snap son sinner indeed s such case say turn n't allow stranger bold impudent even praise fact method offend say carelessly sad satisfaction know word please offensive unmistakably true would look tell acquaintance quite common-place woman save embarrassment stare come could n't tell such ridiculous lie beauty encourage single woman england too excessive modesty pretence say exclaim bathsheba laugh spite sly method rare invention sergeant troy could n't pass night say mean reproach n't pleasure feeling lie able express spur moment let mine would just same reverse person ugly old exclaim same way long afflict strong feeling oh big enough know loveliness deformity t hope sense difference speak n't stop face extend moral wo n't speak moral religion own anybody else s perhaps very good christian pretty woman n't make idolater bathsheba move hide irrepressible dimplings merriment troy follow whirl crop miss everdene forgive hardly say such thing say beautiful ll say still most beautiful see may fall dead instant n't n't wo n't listen profane say restless state distress hear penchant hear more again say most fascinating woman s remarkable say m sure fact evident enough miss everdene opinion may too forcibly let please matter too insignificant convince surely honest ca n't excuse n't correct femininely murmur oh fie fie bad break third terrible ten break ninth n't seem quite true fascinating reply evasively say respect owe modesty miss everdene surely must tell everybody everybody notice take word n't say exactly oh must mean face allow further lure conversation intention rigorously forbid know think certainly hear liddy say pause capitulation purport simple reply guard capitulation unknown never fragile tailless sentence convey more perfect meaning careless sergeant smile probably too devil smile loop-hole tophet moment turning-point career tone mien signify mistake seed lift foundation take root chink remainder mere question time natural change truth come say soldier reply never tell young lady can live buzz admiration know miss everdene pardon blunt way injury race indeed say open eye oh true enough may hang sheep lamb old country say much account will rough soldier will speak mind pleasure hope intend get pardon miss everdene manner good look may more harm good world sergeant look mead critical abstraction probably man average fall love ordinary woman can marry content lead useful life such woman hundred man always covet eye will bewitch score score unavailing fancy can marry many say twenty will endeavour drown bitterness despised love drink twenty more will mope life wish attempt make mark world ambition apart attachment twenty more susceptible person possibly will always draggle get may just see desperate thing man such constant fool rest may try get passion more less success man will sadden ninety-nine man ninety-nine woman might marry sadden s tale s say woman charming miss everdene hardly blessing race handsome sergeant s feature speech rigid stern john knox s address gay young queen see make reply say read french begin get verb father die say simply opportunity latterly often mother parisienne s proverb qui aime bien ch�tie bien chastens love understand reply even little tremulousness usually cool girl s voice can fight winningly can talk able make pleasure bayonet wound poor bathsheba instantly perceive slip make admission hastily try retrieve bad bad n't suppose derive pleasure tell know know perfectly say troy much hearty conviction exterior face alter expression moodiness dozen man ready speak tenderly give admiration deserve add warning need stand reason poor rough-and-ready mixture praise blame can convey much pleasure fool may conceited suppose think conceited say bathsheba look askance reed fitfully pull hand lately grow feverish soldier s system procedure nature cajolery entirely unperceived vigour overwhelming would own anybody else exactly still might self-conceit foolish supposition night know say admiration might opinion too often force give pleasure certainly think kindness nature might prevent judge uncontrolled tongue harshly think badly wound morning work hard save hay need think more perhaps mean rude speak mind indeed believe say shrewd woman painfully innocent earnest thank give help here mind n't speak again way speak oh miss bathsheba too hard n't will never speak shall here long soon again miserable monotony drill perhaps regiment will order soon take little ewe-lamb pleasure dull life mine perhaps generosity woman s most marked characteristic here ask interest month can give pleasure speak can ask miss everdene know offence base care much silly trifle kind n't mind uncertainly doubtingly answer ca n't really care word say think say s unjust wo n't repeat remark too gratify get such mark friendship price cavil tone miss everdene care may think man foolish want mere word just good morning perhaps n't know never man look woman woman know such experience heaven forbid nonsense flatterer interested know put shortly able think hear look direction wretchedness torture sergeant wo n't pretend say shake head word too dash true honour soldier course ask mere pastime distracting distracted look indeed see night make difference lightning work instantaneously love now bathsheba survey curiously foot upward high venture glance quite high eye can n't say demurely such sudden feeling people wo n't listen long hear wish know o'clock waste too much time here already sergeant look watch tell n't watch miss inquire just present get new shall give shall gift miss everdene gift know young man intend heavy gold watch hand unusually good man possess quietly say watch history press spring open see crest motto coronet five point cedit amor rebus love yield circumstance s motto earl severn watch belong last lord give mother s husband medical man use come age give fortune inherit watch regulate imperial interest time stately ceremonial courtly assignation pompous travel lordly sleep now sergeant troy can take can exclaim round-eyed wonder gold watch n't such dissembler sergeant retreat avoid receive gift hold persistently bathsheba follow retire keep miss everdene keep say erratic child impulse fact possess make worth ten time much more plebeian will answer purpose just pleasure know heart old beat wo n't speak worthy hand indeed ca n't say perfect simmer distress oh can such thing really mean give dead father s watch such valuable reckless indeed sergeant troy love father good good love more s can say sergeant intonation such exquisite fidelity nature evidently act now beauty whilst quiescent praise jest animated phase move earnest seriousness less imagine probably more imagine bathsheba brim agitated bewilderment say half-suspicious accent feeling can oh can care suddenly see little may really nice-looking seem please take oh can will believe generosity too great never single kindness kind factitious reply again lip again suspend look arrest eye truth now stand excited wild honest day allure beauty bear fully epithet bestow quite startle temerity advance false say mechanically continue look workfolk see follow field wonder oh dreadful unconscious transmutation effect quite mean accept first poor patent nobility break bluntly soul wish would now shamming come n't deny happiness wear sake too lovely even care kind n't say reason reserve can explain let let say receive watch last must leave now will speak few week stay indeed will n't know will oh come disturb perhaps set gin catch such thing happen will let work field coax suppose pleasure miss everdene thank good-bye sergeant bring hand cap slope head saluted return distant group haymaker bathsheba could face haymaker now heart erratically flit hither thither perplexed excitement hot tearful retreat homeward murmur oh mean wish know much true chapter xxvii hive bee weatherbury bee late swarming year latter part june day interview troy hayfield bathsheba stand garden watch swarm air guess probable settle place late year unruly sometimes whole season swarm would alight low attainable bough such part currant-bush espalier apple-tree year would just same unanimity make straight uppermost member tall gaunt costard quarrenden defy invader come arm ladder stave take case present bathsheba s eye shade hand follow ascend multitude unexplorable stretch blue ultimately halt unwieldy tree speak process somewhat analogous alleged formation universe time time observable bustle swarm sweep sky scattered uniform haze now thicken nebulous centre glide bough grow still denser form solid black spot light man woman busily engage save hay even liddy leave house purpose lend hand bathsheba resolve hive bee possible dress hive herb honey fetch ladder brush crook make impregnable armour leather glove straw hat large gauze veil green now fade snuff colour ascend dozen rung ladder hear ten yard voice begin strange power agitate miss everdene let assist attempt such thing alone troy just open garden gate bathsheba fling brush crook empty hive pull skirt dress tightly ankle tremendous flurry could slide ladder time reach bottom troy also stoop pick hive fortunate drop moment exclaim sergeant find voice minute will shake ask defiant girl faltering way timid girl would seem brave way enough will say troy course will blooming to-day troy fling cane put foot ladder ascend must veil glove ll sting fearfully must put veil glove will kindly show fix properly must broad-brimmed hat too cap brim keep veil d reach face broad-brimmed hat too mean whimsical fate order hat take veil attach place head troy toss own gooseberry bush veil tie low edge collar gloves put look such extraordinary object guise flurry could avoid laugh outright removal stake palisade cold manner keep bathsheba look ground whilst busy sweep shake bee tree hold hive hand fall make use unobserved minute whilst attention absorb operation arrange plume little come hold hive arm s length trail cloud bee life say troy veil hold hive make s arm ache bad week sword-exercise manoeuvre complete approach would good enough untie let nearly stifle silk cage hide embarrassment unwonted process untie string neck say never see speak sword-exercise would say troy bathsheba hesitate hear wondrous report time time dweller weatherbury chance sojourn awhile casterbridge barrack strange glorious performance sword-exercise man boy peep chink wall barrack-yard return account most flashing affair conceivable accoutrement weapon glistening star here rule compass say mildly feel strongly see very much shall shall see let consider walking-stick n't care see must real sword know sword here think could get evening now will troy bent murmur suggestion low voice oh indeed say bathsheba blush thank very much could n't account surely might nobody would know shake head weaken negation say must bring liddy too might troy look n't see want bring say coldly unconscious look assent bathsheba s eye betray more coldness make also feel liddy would superfluous suggested scene feel even whilst make proposal wo n't bring liddy ll come very short time add very short time will take five minute say troy chapter xxviii hollow fern hill opposite bathsheba s dwelling extend mile uncultivated tract land dot season tall thicket brake fern plump diaphanous recent rapid growth radiant hue clear untainted green eight o'clock midsummer evening whilst bristle ball gold west still sweep tip fern long luxuriant ray soft brushing-by garment might hear bathsheba appear midst soft feathery arm caress shoulder pause turn hill half-way own door whence cast farewell glance spot just leave resolve remain place see dim spot artificial red moving shoulder rise disappear side wait minute two minute thought troy s disappointment non-fulfilment promise engagement again run field clamber bank follow original direction now literally tremble pant temerity such errant undertaking breath come quickly eye shine infrequent light must reach verge pit middle fern troy stand bottom look hear rustle fern see say come give hand help slope pit saucer-shaped concave naturally form top diameter thirty foot shallow enough allow sunshine reach head stand centre sky overhead meet circular horizon fern grow nearly bottom slope abruptly cease middle belt verdure floor thick flossy carpet moss grass intermingle yield foot half-buried now say troy produce sword raise sunlight gleam sort greeting living thing first four right four left cut four right four left thrust infantry cut guard more interesting mind swash seven cut three thrust much preliminary cut sow corn bathsheba see sort rainbow upside air troy s arm still again cut two hedge three reap four threshing way same left thrust two three four right two three four leave repeat em again say two hurriedly interrupt d n't mind two four three terrible very ll let three cut point guard altogether troy duly exhibit s pursuing practice way give movement stereotyped form infantry two most diabolical upward cut too humane use three four murderous bloodthirsty deathly now ll more interesting let see loose play give cut point infantry cavalry quick lightning promiscuously just enough rule regulate instinct fetter antagonist difference real warfare shall miss time hair s breadth perhaps two mind n't flinch ll sure say invincibly point yard front bathsheba s adventurous spirit begin find grain relish highly novel proceeding take position direct face troy now just learn pluck enough let wish ll give preliminary test flourish sword way introduction number two thing conscious point blade sword dart gleam leave side just hip reappearance right side emerge rib apparently pass body third item consciousness see same sword perfectly clean free blood hold vertically troy s hand position technically call recover sword quick electricity oh cry affright press hand side run touch say troy quietly mere sleight hand sword pass now afraid ca n't perform give word will hurt touch n't think afraid quite sure will hurt quite sure sword very sharp stand still statue now instant atmosphere transform bathsheba s eye beam light catch low sun s ray front well-nigh shut earth heaven emit marvellous evolution troy s reflect blade seem everywhere nowhere specially circling gleam accompany keen rush whistling also spring side short enclose firmament light sharp hiss resemble sky-full meteor close hand never broadsword become national weapon more dexterity show management hand sergeant troy never such splendid temper performance now evening sunshine fern bathsheba may safely assert respect closeness cut possible edge sword leave air permanent substance wherever fly past space leave untouched would mould bathsheba s figure luminous stream aurora militaris could see hue troy s sword arm spread scarlet haze space cover motion twang harpstring troy mostly face sometimes show rear cut turn eye always keenly measure breadth outline lip tightly close sustained effort movement lapse slow could see individually hissing sword cease stop entirely loose lock hair want tidy say move speak wait ll arc silver shone right side sword descend lock drop ground bravely borne say troy n't flinch shade s thickness wonderful woman n't expect oh spoil hair more afraid indeed cry wo n't touch even hair kill caterpillar settle now still appear caterpillar come fern choose front bodice rest place see point glisten bosom seemingly enter bathsheba close eye full persuasion kill last feeling just usual open again look say sergeant hold sword eye caterpillar spit point magic say bathsheba amaze oh dexterity merely give point bosom caterpillar run check extension thousandth inch short surface could chop curl hair sword edge edge sword will shave razor look here touch palm hand blade lift show thin shaving scarf-skin dangling therefrom say begin blunt could n't cut get stand still make sure safety risk injure moving too great force tell fib escape shudder inch life n't know more precisely speaking inch pare alive two hundred ninety-five time cruel cruel t perfectly safe sword never err troy return weapon scabbard bathsheba overcome hundred tumultuous feeling result scene abstractedly sit tuft heather must leave now say troy softly ll venture take keep remembrance see stoop grass pick winding lock sever manifold tress twist finger unfasten button breast coat carefully put feel powerless withstand deny altogether too much bathsheba seem face revive wind find blow strongly stop breath draw say must leave draw still minute later see scarlet form disappear ferny thicket flash brand swiftly wave minute s interval bring blood beat face set stinging aflame very hollow foot enlarge emotion compass quite swamp thought bring stroke result moses horeb liquid stream here stream tear feel sin great sin circumstance gentle dip troy s mouth downwards own kiss chapter xxix particular twilight walk now see element folly distinctly mingle many vary particular make character bathsheba everdene foreign intrinsic nature introduce lymph dart eros eventually permeate colour whole constitution bathsheba too much understanding entirely govern womanliness too much womanliness use understanding good advantage perhaps minor point woman astonish helpmate more strange power possess believe cajolery know false indeed utterly sceptical stricture know true bathsheba love troy way self-reliant woman love abandon self-reliance strong woman recklessly throw strength bad weak woman never strength throw source inadequacy novelty occasion never practice make good such condition weakness doubly weak new bathsheba conscious guile matter sense woman world world daylight coterie green carpet wherein cattle form passing crowd wind busy hum quiet family rabbit hare life side party-wall neighbour everybody tything calculation confine market-day fabricated taste good fashionable society know little formulate self-indulgence bad utmost thought direction distinctly word never would amount such matter feel impulses pleasant guide discretion love entire child s warm summer fresh spring culpability lie make attempt control feeling subtle careful inquiry consequence could show steep thorny way reck d own rede troy s deformity lie deep woman s vision whilst embellishment very surface thus contrast homely oak defect patent blind virtue metal mine difference love respect markedly show conduct bathsheba speak interest boldwood great freedom liddy commune own heart concern troy infatuation gabriel see trouble thereby time daily journey a-field time return small hour many night beloved hitherto great sorrow bathsheba get toil now sorrow great first nearly obscure result parallel oft-quoted observation hippocrates concern physical pain noble perhaps unpromising love even fear breed aversion bosom beloved can deter combat error oak determine speak mistress would base appeal consider unfair treatment farmer boldwood now absent home opportunity occur evening short walk path neighbour cornfield dusk oak a-field day take same path meet return quite pensively think wheat now tall path narrow thus way quite sunken groove embowing thicket side two person could walk abreast damage crop oak stand let pass oh gabriel say take walk too good-night think would come meet late say oak turning follow heel brush somewhat quickly thank indeed very fearful oh bad character never meet now oak marvellous ingenuity introduce gallant sergeant channel bad character scheme break suddenly occur clumsy way too barefaced begin try preamble man would naturally come meet home too mean farmer boldwood think ll say walk turn head many step hear quarter rustle dress heavy corn-ears resume tartly n't quite understand mean say mr boldwood would naturally come meet mean account wed say likely take place miss forgive speaking plainly say true return quickly marriage likely take place gabriel now put forth unobscured opinion moment come miss everdene say put people say never life see courting courting bathsheba would probably terminate conversation flatly forbid subject conscious weakness position allure palter argue endeavour subject mention say very emphatically glad opportunity clear mistake very common very provoking n't definitely promise mr boldwood never care respect urge marry give distinct answer soon return shall answer will can think marry people full mistake seemingly day say trifle prove lately say straightway begin show suppose mean hope speak truth wrongly apply n't trifle oak unfortunately lead speak boldwood s rival wrong tone wish never meet young sergeant troy miss sigh bathsheba s step become faintly spasmodic ask good enough ee tell speak nobody appear sergeant troy concern here say intractably must say sergeant troy educate man quite worthy woman bear high learning birth ruck soldier proof worth show s course down'ard can see conversation mr troy s course mean downward superiority proof worth believe conscience can help beg miss listen n't say s such bad man fancy pray god n't exactly know behave might bad simply own safety n't trust mistress ask trust pray soldier say sturdily cleverness calling may tempt astray mirth neighbour ruin woman try talk ee again turn short good day see come way turn say laughable fail see point n't smile speak will report talk fantastical man sergeant what's-his-name man family come dog n't unmannerly harmless-uncivil get rid man christmas robin detain window-pane pulse bathsheba now say say again n't become talk mention pass quite exclaim desperately know th-th-that thoroughly conscientious man blunt sometimes even rudeness always speak mind plain face oh good anybody parish very particular too church afeard nobody see never certainly reason say eagerly privately old tower door just service commences sit gallery tell supreme instance troy s goodness fall gabriel ear thirteenth stroke crazy clock receive utter incredulity regard throw doubt assurance precede oak grieve find entirely trust brim deep feeling reply steady voice steadiness spoil palpableness great effort keep know mistress love shall love always mention bring mind rate would wish harm put lose race money good thing such fool pretend ee now poor get altogether bathsheba dear mistress beg consider keep honour workfolk common generosity honourable man love more discreet bearing soldier n't n't n't exclaim choking voice more own affair even life come listen six year old mr boldwood ten year old consider beg ee consider too late safe would hand oak s allusion own love lessened extent anger interference could really forgive let wish marry eclipse wish good more slighting treatment troy wish elsewhere command paleness face invisible eye suggest trembling word remain farm longer n't want beg s nonsense say oak calmly second time pretend dismiss s use pretended shall sir lecturing will hear mistress here indeed folly will say treat dick tom harry know short time position good life bathsheba too barefaced know too ca n't put thing such strait would n't get ca n't tell indeed ll promise understanding man bailiff manager ll ll promise shall bailiff shall continue own manager say decisively very thankful biding would farm nobody mind woman mind n't wish ee feel owe sometimes say glad bird leave place n't suppose m content nobody make good thing n't see concern ruin must keep mind hate take own measure plain life provoking way make man say would n't dream time own interfere know enough too feel too much fool civil more probable privately unconsciously respect little grim fidelity show tone even more word rate murmur effect might stay wish say more distinctly will leave alone now n't order mistress ask woman expect uncourteous refuse certainly will miss everdene say gabriel gently wonder request come moment strife most desolate hill human habitation hour get late stand still allow get ahead could see form sky distressing explanation anxiety rid point now ensue figure apparently rise earth shape doubt troy s oak would even possible listener turn good two hundred yard lover gabriel home way churchyard pass tower think say sergeant s virtuous habit enter church unperceived beginning service believe little gallery door allude quite disused ascend external flight step top stand examine pale lustre hang north-western heaven sufficient show sprig ivy grow wall door length more foot delicately tie panel stone jamb decisive proof door open least troy come weatherbury chapter xxx hot cheeks tearful eye hour later bathsheba enter own house burn face meet light candle flush excitement little less chronic now farewell word troy accompany very door still linger ear bid adieu two day state spend bath visit friend also kiss second time fair bathsheba explain here little fact come light long time troy s presentation aptly roadside evening distinctly preconcerted arrangement hint forbid chance still come dismiss oak fear meeting just now sink chair wild perturb new fevering sequence jump manner decision fetch desk side table three minute pause modification write letter boldwood address casterbridge say mildly firmly consider whole subject bring kindly give time decide final decision could marry express oak intention wait boldwood come home communicate conclusive reply bathsheba find could wait impossible send letter day quell uneasiness get hand set act motion arise take woman might kitchen pause passage dialogue kitchen bathsheba troy subject marry ll gie farm twill gallant life may bring trouble mirth say wish such husband bathsheba too much sense mind seriously servitor say too much womanly redundance speech leave alone say die natural death unminded thing burst speak ask pause anybody reply last liddy say frankly pass bit word miss think maryann liddy temperance now forbid suppose such thing know n't care least mr troy everybody know much hate repeat froward young person hate know miss say liddy hate too say maryann maryann oh perjure woman can speak wicked story say bathsheba excitedly admire heart morning very world maryann know miss wild scamp now right hate s wild scamp dare face right hate anybody silly woman know n't care n't mean defend good name mind say word ll dismiss instantly fling letter surge parlour big heart tearful eye liddy follow oh miss say mild liddy look pitifully bathsheba s face sorry mistake think care see n't now shut door liddy liddy close door people always say such foolery miss ll make answer hencefor'ard course lady miss everdene ca n't love ll say plain black white bathsheba burst liddy such simpleton ca n't read riddle ca n't see woman liddy s clear eye wonderment must blind thing liddy say reckless abandonment grief oh love very distraction misery agony n't frighten perhaps enough frighten innocent woman come closer closer put arm liddy s neck must let somebody wear n't know enough see miserable denial mine god lie heaven love forgive n't know woman love think perjury balance love room want quite alone liddy door liddy come here solemnly swear s fast man lie say miss can say graceless girl can cruel heart repeat say unfeeling thing ll see anybody else village town dare such thing start pace fireplace door again miss n't know true say liddy frighten bathsheba s unwonted vehemence suppose agree please liddy cannot bad say hear miss n't believe n't know say miss say liddy begin cry say n't believe say rage say n't believe say n't n't believe bad make bad poor life heart weak moan relaxed desultory way heedless liddy s presence oh wish never see loving misery woman always shall never forgive god make woman dearly begin pay honour own pretty face freshen turn liddy suddenly mind lydia smallbury repeat anywhere single word say closed door ll never trust love moment longer moment n't want repeat say liddy womanly dignity diminutive order n't wish stay please ll end harvest week to-day n't see deserve put storm conclude small woman bigly liddy must stay say bathsheba drop haughtiness entreaty capricious inconsequence must notice take just now servant companion dear dear n't know miserable ache heart weight worn shall come suppose shall get trouble wonder sometimes doom die union friendless enough god know wo n't notice will leave sobbed liddy impulsively put lip bathsheba s kiss bathsheba kiss liddy smooth again n't often cry lidd make tear come eye say smile shine moisture try think good man wo n't dear liddy will miss indeed sort steady man wild way know s good wild steady way afraid s promise keep secret liddy let know cry will dreadful good poor thing death s head sha n't wring mistress ve mind keep ll always friend reply liddy emphatically same time bring few more tear own eye particular necessity artistic sense make keep remainder picture seem influence woman such time think god good friend n't indeed dear miss wo n't harry storm will seem swell tall lion frighten know fancy would match man taking never say bathsheba slightly laugh somewhat seriously alarm amazonian picture hope bold sort maid mannish continue anxiety oh mannish almighty womanish t get way sometimes miss say draw breath very sadly send very sadly wish fail way t great protection poor maid illegit'mate day chapter xxxi blame fury evening bathsheba idea get way mr boldwood event return answer note person proceed fulfil engagement make liddy few hour earlier bathsheba s companion gauge reconciliation grant week s holiday visit sister marry thriving hurdler cattle-crib-maker living delightful labyrinth hazel copse yalbury arrangement miss everdene honour come day two inspect ingenious contrivance man wood introduce ware leave instruction gabriel maryann see carefully lock night house just close timely thunder-shower refine air daintily bathe coat land dry freshness exhale essence varied contour bank hollow earth breathe maiden breath pleased bird hymn scene cloud contrast shape lair fierce light show neighbourhood hidden sun linger farthest north-west corner heaven midsummer season allow walk nearly two mile journey watch day retreat think time deed quietly melt time thought give place turn time prayer sleep beheld advance yalbury hill very man seek anxiously elude boldwood step quiet tread reserved strength customary gait always seem balance two thought manner stunned sluggish now boldwood first time awaken woman s privilege tergiversation even involve person s possible blight bathsheba firm positive girl less inconsequent fellow very lung hope hold quality would lead adhere straight course consistency s sake accept fancy might flood iridescent hue uncritical love argument now come sorry gleam broken mirror discovery less scourge surprise come look ground see bathsheba less stone s throw apart look sound pit-pat changed appearance sufficiently denote depth strength feeling paralyze letter oh mr boldwood falter guilty warmth pulsing face power reproach silence may find mean more effective word accent eye tongue more tale come pale lip can enter ear grandeur pain remoter mood avoid pathway sound boldwood s look unanswerable see turn little say afraid say say bathsheba fancy look say most strange contrast feeling regain self-possession fix eye calmly wait know feeling continue boldwood deliberately thing strong death dismissal hasty letter affect wish feel strongly murmur generous more deserve must hear now hear think say marry s enough letter excellently plain want hear bathsheba unable direct will definite groove free fearfully awkward position confusedly say good evening move boldwood walk heavily dully bathsheba darling final indeed indeed oh bathsheba pity boldwood burst god s sake come low low stage ask woman pity still bathsheba command could hardly get clear voice come instinctively lip little honour woman speech whisper unutterably mournful less distressing spectacle man show entirely vane passion enervate feminine instinct punctilio mad say stoic supplicate here supplicate wish know devotion impossible bare human mercy lonely man n't throw now n't throw indeed can never noon-clear sense never love forget moment thoughtless angle day february time turn think n't reproach even now feel ignorant cold darkness live attract letter valentine call would bad knowledge bring misery say time know care draw say give encouragement can contradict call encouragement childish game idle minute bitterly repent ay bitterly tear can still remind n't accuse deplore take earnest insist jest now pray jest say awful wretched earnest mood meet wrong place wish feeling more mine feeling more oh could foresee torture trifle trick lead curse able see can love too weak idle drivelling bathsheba first woman shade nature look love claim own make denial hard bear nearly promise n't speak now move heart make grieve pain use must bear pain would get less pain pity deeply deeply earnestly say such thing such thing dear love bathsheba such vast thing pity loss pity love great addition sorrow gain pity make sensibly less sweet dearly speak spear-bed washing-pool barn shearing dearest last time evening home pleasant word earnest hope able love firm conviction would get care very much really forget really check emotion look quietly clearly face say low firm voice mr boldwood promise would woman clay pay furthest high compliment man can pay woman tell love bind show feeling would graceless shrew pleasure just day day just pleasure know pastime man death reason think more kindly never mind argue never mind thing sure mine now nearly mine change alone remember content now again different second first would god never take throw bathsheba spite mettle begin feel unmistakable sign inherently weak vessel strive miserably femininity would insist supply unbidden emotion strong strong current try elude agitation fix mind tree sky trivial object eye whilst reproach fall ingenuity could save now take surely answer heroically could n't mood can endure tell wrong will tell gently sir will kindly forgive look cheerfully cheerfully can man fool utter heart-burning find reason merry lose can win heaven must heartless quite know fearfully bitter sweet would avoid never see deaf tell care n't care return silent weak denial charge sway head desperately thrust word come shower ear lip trembling man climax life bronzed roman face fine frame dearest dearest waver even now two opposite recklessly renounce labour humbly again forget say let say bathsheba write refusal fun come say would untrue painful overrate capacity love n't possess warmth nature believe unprotected childhood cold world beat gentleness immediately say more resentment may true somewhat miss everdene wo n't reason cold woman would believe n't feeling n't love naturally would think would hide burning heart mine love enough turn new channel know swift music heart become hubbub now throb extremity come troy know occur name fall lip moment troy leave treasure alone ask fiercely thought injure force notice worry inclination come answer would can deny ask can deny delay reply too honest withhold can whisper know can steal absence rob n't win nobody would grieve nobody would set tale-bearing now people sneer very hill sky seem laugh blush shamefully folly lose respect good name standing lose never get again marry man oh sir mr boldwood may further claim somewhere alone hide pray love woman now ashamed dead ll say miserable love-sick man heaven heaven get jilt secretly dishonour know position keep matter woman gain shame shame unreasonable anger terrify glide obviously move say girl speak time know very know new freak misery dazzle brass scarlet oh bathsheba woman s folly indeed fire take too much say vehemently everybody everybody unmanly attack woman nobody world fight battle mercy show thousand sneer say thing will put ll chatter doubtless say boldwood would die give way know man kiss claim hear kiss deny most tragic woman cow tragic man boldwood vehemence glow nearly own self render sex bathsheba s cheek quiver gasp leave sir leave let deny kiss shall ha come hoarsely farmer say slowly spite fear defiantly ashamed speak truth curse curse say boldwood break whispered fury whilst would give world touch hand let rake come right ceremony kiss heaven s mercy kiss time life shall come will repent think wretchedly pain cause man may ache wish curse yearn now n't n't oh n't pray evil implore miserable cry oh kind sir love true boldwood s idea reach point fusion outline consistency entirely disappear impending night appear concentrate eye hear now ll punish soul will ll meet soldier ll horsewhip untimely stripling reckless theft delight hundred man d horsewhip drop voice suddenly unnaturally bathsheba sweet lost coquette pardon ve blame threaten behave churl s great sinner steal dear heart unfathomable lie fortunate thing s regiment s country here hope may return here just pray god may come sight may tempt oh bathsheba keep keep moment boldwood stand inertly soul seem entirely exhale breath passionate word turn face withdraw form soon cover twilight footstep mix low hiss leafy tree bathsheba stand motionless model latter time fling hand face wildly attempt ponder exhibition just pass such astounding fevered feeling still man mr boldwood incomprehensible dreadful man train repression see force farmer s threat lie relation circumstance know present lover come weatherbury course very day two troy return distant barrack boldwood suppose merely visit acquaintance bath week more remain furlough feel wretchedly certain revisit just nick time come contact boldwood fierce quarrel would consequence pant solicitude think possible injury troy least spark would kindle farmer s swift feeling rage jealousy would lose self-mastery evening troy s blitheness might become aggressive might take direction derision boldwood s anger might take direction revenge morbid dread think gush girl guileless woman too conceal world manner carelessness warm depth strong emotion now reserve distraction advance walk beat air finger press brow sob brokenly sit heap stone wayside think remain long dark margin earth appear foreshore promontory coppery cloud bound green pellucid expanse western sky amaranthine gloss come unresting world wheel contrast prospect eastward shape indecisive palpitating star gaze silent throe shade space realise none troubled spirit troy chapter xxxii night horse tramp village weatherbury quiet graveyard midst living lie well-nigh still dead church clock strike eleven air empty sound whirr clock-work immediately stroke distinct also click same close note fly forth usual blind obtuseness inanimate thing flap rebound wall undulate scattered cloud spread interstice unexplored mile space bathsheba s crannied mouldy hall to-night occupy maryann liddy state sister bathsheba set visit few minute eleven strike maryann turn bed sense disturb totally unconscious nature interruption sleep lead dream dream awakening uneasy sensation happen leave bed look window paddock abut end building paddock could just discern uncertain gray move figure approach horse feed figure seize horse forelock lead corner field here could see object circumstance prove vehicle few minute spend apparently harnessing hear trot horse road mingle sound light wheel two variety humanity could enter paddock ghostlike glide mysterious figure woman gipsy man woman question such occupation hour comer could less thief might probably know weakness household particular night choose account daring attempt raise suspicion conviction gipsy weatherbury bottom maryann afraid shout robber s presence see depart fear hastily slip clothes stump disjointed staircase hundred creak run coggan s house raise alarm coggan call gabriel now again lodge house first paddock doubt horse hark say gabriel listen distinct stagnant air come sound trot horse pass longpuddle lane just gipsy encampment weatherbury bottom s dainty ll swear step say jan mighty wo n't mis'ess storm call stupid come moan maryann wish happen home none answerable must ride say gabriel decisively ll responsible miss everdene ll follow faith n't see say coggan horse too heavy trick little poppet s two pair hedge might pair mr boldwood s tidy moll wait here come hither again say gabriel run hill farmer boldwood s farmer boldwood home say maryann say coggan know s less five minute bring oak again run same pace two halter dangle hand find em say coggan turn leap hedge wait answer eaves know keep say gabriel follow coggan can ride bare-backed s time look saddle hero say jan maryann bed gabriel shout top hedge spring boldwood s pasture pocket halter hide horse see man empty-handed docilely allow seize mane halter dexterously slip bit bridle oak coggan extemporize former pass rope case animal s mouth loop side oak vault coggan clamber aid bank ascend gate gallop direction take bathsheba s horse robber vehicle horse harness matter uncertainty weatherbury bottom reach three four minute scan shady green patch roadside gipsy villain say gabriel way wonder straight sure god make little apple say jan very mount must overtake em say oak now full speed sound rider van could now discover road-metal grow soft more clayey weatherbury leave late rain wet surface somewhat plastic muddy state come cross-road coggan suddenly pull moll slip s matter say gabriel must try track em ca n't hear em say jan fumble pocket strike light hold match ground rain heavy here foot horse track make previous storm abrade blur drop now many little scoop water reflect flame match eye set track fresh water pair rut also empty small canal footprint form recent impression full information pace equidistant pair three four foot apart right left foot pair exactly opposite straight jan exclaim tracks mean stiff gallop wonder n't hear horse harness look rut ay s mare sure enough know old jimmy harris shoe last week d swear make ten thousand rest gipsy must ha early way say oak see track true ride silently long weary time coggan carry old pinchbeck repeater inherit genius family now strike light match examine ground again t canter now say throw light twisty rickety pace gig fact over-drove start shall catch em again hasten enter blackmore vale coggan s watch strike look again hoof-mark spaced form sort zigzag united lamp street s trot know say gabriel trot now say coggan cheerfully shall overtake time push rapidly two three mile moment say jan let s see drive hill twill help light promptly strike gaiter examination make hurrah say coggan walk here might shall get two mile crown ride three listen sound hear save millpond trickling hoarsely hatch suggest gloomy possibility drown jump gabriel dismount come turning track absolutely guide direction now great caution necessary avoid confuse make appearance lately mean guess say gabriel look coggan move match ground turning coggan less panting horse latterly show sign weariness again scrutinize mystic character time three regular horseshoe shape fourth dot screw face emit long whew-w-w lame say oak dainty lame near-foot-afore say coggan slowly stare still footprint ll push say gabriel remount humid steed road great part good turnpike-road country nominally byway last turning bring high road lead bath coggan recollect shall now exclaim sherton turnpike keeper gate sleepy man here london dan randall s name know year casterbridge gate lameness gate t job now advance extreme caution say shady background foliage five white bar visible cross route little way ahead hush close say gabriel amble grass say coggan white bar blot midst dark shape front silence lonely time pierce exclamation quarter hoy-a-hoy gate appear previous call notice close approach door turnpike-house open keeper come half-dressed candle hand ray illumine whole group keep gate close shouted gabriel steal horse say turnpike-man gabriel look driver gig see woman bathsheba mistress hear voice turn face light coggan catch sight meanwhile t mistress ll take oath say amaze bathsheba certainly time trick could crisis love namely mask surprise coolness manner gabriel inquire quietly think begin gabriel drive bath say take own use assurance gabriel lack important matter make necessary give visit liddy follow think horse stole thing very foolish know take trap horse could wake maryann get house hammer ten minute window-sill fortunately could get key coach-house trouble did n't think might miss perhaps never farmer boldwood s horse goodness mercy bring trouble way must n't lady move inch door dog thief know leave account doings expostulated coggan lady n't drive hour miss jineral rule society leave account would see morning write chalk coach-house door come horse gig drive could arouse nobody return soon ll consider ma'am could n't see get daylight true say vex first too much sense blame long seriously devotion valuable rare add very pretty grace really thank heartily take trouble wish borrow anybody s horse mr boldwood s dainty lame miss say coggan can stone shoe get pull hundred yard can manage very thank shall bath daylight will now return please turn head gateman s candle shimmer quick clear eye pass gate soon wrap embower shade mysterious summer bough coggan gabriel put horse fan velvety air july night retrace road come strange vagary hers n't oak say coggan curiously say gabriel shortly wo n't bath daylight coggan suppose keep night s work quiet can same mind very shall home three o'clock can creep parish lamb bathsheba s perturbed meditation roadside ultimately evolve conclusion two remedy present desperate state affair first merely keep troy weatherbury boldwood s indignation cool second listen oak s entreaty boldwood s denunciation give troy altogether could give new love induce renounce say could more speak beg good end furlough bath see weatherbury more picture full misery contemplate firmly allow girl will dwell happy life would enjoy troy boldwood path love path duty inflict gratuitous torture imagine lover woman forget penetrate troy s nature estimate tendency pretty accurately unfortunately love less think might soon cease love indeed considerably more jump foot would see would implore word mouth assist dilemma letter keep could reach time even dispose listen was bathsheba altogether blind obvious fact support lover s arm kind calculate assist resolve renounce sophistically sensible thrill pleasure adopt course get rid ensure meeting rate more now dark hour must nearly ten way accomplish purpose give idea visit liddy yalbury return weatherbury farm put horse gig drive bath scheme seem first impossible journey fearfully heavy even strong horse own estimate much underrate distance most venturesome woman night alone could liddy s leave thing take course bathsheba full stimulate turbulence caution vainly prayed hearing turn village walk slow wish enter weatherbury cottager bed particularly boldwood secure plan now drive bath night see sergeant troy morning set come bid farewell dismiss rest horse thoroughly weep think start early morning return journey arrangement could trot dainty gently day reach liddy yalbury evening come home weatherbury choose nobody would know bath such bathsheba s scheme topographical ignorance late comer place misreckoned distance journey much more really idea proceed carry initial success already see chapter xxxiii sun harbinger week pass tidings bathsheba explanation gilpin s rig note come maryann state business call mistress bath still detain hope return course week week pass oat-harvest begin man a-field monochromatic lammas sky trembling air short shadow noon indoors hear save droning blue-bottle fly out-of-doors whetting scythe hiss tressy oat-ears rub perpendicular stalk amber-yellow fall heavily swath drop moisture man s bottle flagon form cider rain perspiration forehead cheek drought everywhere else withdraw charitable shade tree fence coggan see figure blue coat brass button run field wonder say hope wrong mistress say maryann woman tie bundle oats always sheafed farm unlucky token come indoors morning unlock door drop key fall stone floor break two piece break key dreadful bodement wish mis'ess home t cain ball say gabriel pause whet reaphook oak bind agreement assist corn-field harvest month anxious time farmer corn bathsheba s lend hand s dress good clothes say matthew moon hev home few day s felon finger say ca n't work ll hollerday good time excellent time say joseph poorgrass straighten way rest labour such hot day reason preternaturally small cain ball s advent week-day sunday-clothes first magnitude twas bad leg allow read pilgrim s progress mark clark learnt all-fours whitlow ay father put arm joint time courting say jan coggan eclipsing tone wipe face shirt-sleeve thrust hat nape neck time cainy group harvester perceive carry large slice bread ham hand take mouthful run wrap bandage come close mouth assume bell shape begin cough violently now cainy say gabriel sternly many more time must tell keep run fast eat ll choke day s ll cain ball hok-hok-hok reply cain crumb victual wrong way hok-hok s t mister oak ve visit bath felon thumb ve see ahok-hok directly cain mention bath throw hook fork draw unfortunately erratic crumb improve narrative power supplementary hindrance sneeze jerk pocket large watch dangle front young man pendulum-wise continue direct thought bath let eye follow ve seed world last ve seed mis'ess ahok-hok-hok bother boy say gabriel always wrong way throat ca n't tell s necessary tell ahok please mister oak gnat just flee stomach bring cough again s just mouth always open young rascal t terrible bad gnat fly yer throat pore boy say matthew moon bath see prompt gabriel see mistress continue junior shepherd sojer walk bymeby get close closer arm-in-crook court complete hok-hok court complete hok court complete lose thread narrative point simultaneously loss breath informant look field apparently clue see mis'ess soldier a-ha-a-wk damn boy say gabriel t manner mister oak ll excuse say cain ball look reproachfully oak eye drench own dew here s cider ll cure throat say jan coggan lift flagon cider pull cork apply hole cainy s mouth joseph poorgrass meantime begin think apprehensively serious consequence would follow cainy ball s strangulation cough history bath adventure die poor self always say please god afore say joseph unboastful voice cain ball t great safeguard might perhaps save choke death day mr coggan pour liquor unstinted liberality suffering cain s circular mouth run side flagon reach mouth run throat run wrong way cough sneeze person gather reaper form cider fog moment hang sunny air small exhalation s great clumsy sneeze ca n't good manner young dog say coggan withdraw flagon cider nose cried cainy soon could speak now t neck poor dumb felon shiny button good cloze poor lad s cough terrible unfortunate say matthew moon great history hand too bump shepherd t nater mourn cain mother say always excitable feeling work point true true say joseph poorgrass ball always very excitable family know boy s grandfather truly nervous modest man even genteel refinery t blush blush much t t fault master poorgrass say coggan t very noble quality heh-heh wish noise abroad murmur poorgrass diffidently bear thing s true would trifle hid perhaps high nater little high birth thing possible maker may begrudge gift bushel joseph bushel ee strange desire neighbour desire hide praise sermon mount calendar bless head certain meek man may name therein cainy s grandfather very clever man say matthew moon invent apple-tree own head call name day early ball know em jan quarrenden graft tom putt rathe-ripe top again t trew use bide public-house wi ooman way business right clever man sense term now say gabriel impatiently see cain seed mis'ess sort park place s seat shrub flower arm-in-crook sojer continue cainy firmly dim sense word very effective regard gabriel s emotion think sojer sergeant troy sit more half-an-hour talk move thing cry a'most death come eye shine white lily look s face far-gone friendly man woman can gabriel s feature seem get thin see oh sort white lily sure t great glass window shop great cloud sky full rain old wooden tree country stun-poll will say say coggan let alone interpose joseph poorgrass boy s meaning sky earth kingdom bath altogether different here t good gain knowledge strange city such boy s word suffer speak people bath continue cain never need light fire luxury water spring earth ready boil use t true light testify matthew moon ve hear navigator say same thing drink else say cain seem enjoy see swaller seem barbarian practice enough daresay native think say matthew n't victual spring drink ask coggan twirl eye own blot bath true blot god n't provide em victual drink t drawback could n't get t curious place say least observe moon must curious people live therein miss everdene soldier walk say say gabriel return group ay wear beautiful gold-colour silk gown trim black lace would stand alone ithout legs require t very winsome sight hair brush splendid sun shone bright gown red coat handsome look could see em length street murmured gabriel griffin s hae boot hob riggs s batty-cake shop ask em penneth cheap nice stales blue-mouldy quite whilst chaw em walk seed clock face big baking trendle s mistress m come ll leave alone mister oak remonstrated cainy excite perhaps ll bring cough sha n't able tell let tell own way say coggan gabriel settle despairing attitude patience cainy great large house more people week long weatherbury club-walking white tuesday grand church chapel parson would pray would kneel put hand make holy gold ring finger gleam twinkle yer eye d earn pray excellent wish live poor parson thirdly ca n't get money buy such ring say matthew moon thoughtfully good man walk n't believe poor thirdly single even humble tin copper such great ornament d dull afternoon s pulpit light wax candle t impossible poor man think unequal thing perhaps s make different stuff wear em say gabriel grimly s enough cainy quick oh new style parson wear moustache long beard continue illustrious traveller look moses aaron complete make fokes congregation feel child israel very right feeling very say joseph poorgrass s two religion nation now high church high chapel think ll play fair high church morning high chapel afternoon right proper boy say joseph poorgrass high church pray singing worship colour rainbow high chapel pray preach worship drab whitewash n't see more miss everdene n't say afore exclaim oak much disappointment say matthew moon ll wish cake dough s intimate man s intimate say gabriel indignantly would know say coggan mis'ess too much sense knot black hair such mad thing see s coarse ignorant man bring say matthew dubiously t wildness make soldier maid man sin now cain ball say gabriel restlessly can swear most awful form woman see miss everdene cain ball longer babe suckling say joseph sepulchral tone circumstance demand know take oath t horrible testament mind say seal blood-stone prophet matthew tell whomsoever shall fall will grind powder now work-folk here assemble can swear word shepherd ask please mister oak say cainy look great uneasiness spiritual magnitude position n't mind say t true n't say t damn true s mane cain cain can ask joseph sternly ask swear holy manner swear wicked shimei son gera curse come young man fie n't t want squander pore boy s soul joseph poorgrass s t say cain begin cry mane common truth t miss everdene sergeant troy horrible so-help-me truth want make perhaps t somebody else s get right say gabriel turn work cain ball ll come bit bread groan joseph poorgrass reaper hook flourish again old sound gabriel make pretence lively show particularly dull coggan know pretty nearly land lie nook say n't take gabriel difference make sweetheart ca n't s very thing say say gabriel chapter xxxiv home again trickster same evening dusk gabriel lean coggan s garden-gate take up-and-down survey retire rest vehicle kind softly creep grassy margin lane spread tone two woman talk tone natural suppress oak instantly know voice bathsheba liddy carriage come opposite pass miss everdene s gig liddy mistress occupant seat liddy ask question city bath companion answer listlessly unconcernedly bathsheba horse seem weary exquisite relief find here again safe sound overpower reflection oak could luxuriate sense grave report forget linger linger difference eastern western expanse sky timid hare begin limp courageously dim hillock gabriel might additional half-hour dark form walk slowly good-night gabriel passer say boldwood good-night sir say gabriel boldwood likewise vanish road oak shortly turn indoors bed farmer boldwood miss everdene s house reach front approach entrance see light parlour blind draw room bathsheba look paper letter boldwood door knock wait tense muscle aching brow boldwood garden meeting bathsheba road yalbury silent alone remain moody meditation woman s way deem essential whole sex accident single number closely beheld degree more charitable temper pervade reason sally to-night come apologize beg forgiveness bathsheba sense shame violence just now learn return visit liddy suppose bath escapade quite unknown inquire miss everdene liddy s manner odd notice leave standing absence blind room contain bathsheba pull boldwood augur ill sign liddy come mistress can see sir say farmer instantly gate unforgiven issue see simultaneously delight torture sit room share peculiarly privileged guest little early summer deny entrance now boldwood hurry homeward ten o'clock least walk deliberately low part weatherbury hear carrier s spring van enter village van run town northern direction own drive weatherbury man door house now pull lamp fix head hood illuminate scarlet gilded form first alight say boldwood come see again troy enter carrier s house place lodge last visit native place boldwood move sudden determination hasten home ten minute again make call troy carrier s approach open door come hear person say good-night inmate voice troy s strange come immediately arrival boldwood hasten troy appear carpet-bag hand same bring seem leave again very night troy turn hill quicken pace boldwood step forward sergeant troy m sergeant troy just arrive country think just arrive bath william boldwood indeed tone word uttered want bring boldwood point wish speak word say live just ahead woman wrong wonder impertinence say troy move now look here say boldwood standing front wonder hold conversation troy hear dull determination boldwood s voice look stalwart frame thick cudgel carry hand remember past ten o'clock seem worth civil boldwood very ll listen pleasure say troy place bag ground speak low somebody may overhear farmhouse know good deal concern fanny robin s attachment may say too believe person village gabriel oak know ought marry suppose ought indeed wish can troy utter hastily check say too poor voice change previously devil-may-care tone voice trickster now boldwood s present mood critical enough notice tone continue may speak plainly understand n't wish enter question right wrong woman s honour shame express opinion conduct intend business transaction see say troy suppose sit here old tree trunk lie hedge immediately opposite sit engage marry miss everdene say boldwood come engage say troy good engage turn might become engage hang might would come certainly certainly accept time see might marry fanny s too much difference miss everdene s station own flirtation benefit end marriage ask n't molest more marry fanny ll make worth will ll pay now ll settle sum money ll see n't suffer poverty future ll put clearly bathsheba play too poor say give waste time great match ll never make moderate rightful match may make to-morrow take carpet-bag turn leave weatherbury now night shall take fifty pound fanny shall fifty enable prepare wedding tell live shall five hundred pay wedding-day make statement boldwood s voice reveal too clearly consciousness weakness position aim method manner lapse quite firm dignify boldwood former time such scheme now engage would condemn childishly imbecile few month discern grand force lover lack whilst free man breadth vision free man lover vainly seek much bias must narrowness love add emotion subtracted capacity boldwood exemplify abnormal degree know fanny robin s circumstance whereabouts know troy s possibility say fanny good say troy say miss everdene reach gain accept money marry fan s servant never mind agree arrangement say boldwood more elastic voice oh troy good step here injure happiness love fanny good now say troy bathsh miss everdene inflame displace fanny time now soon come here again weighty reason fifty pound say say boldwood here fifty sovereign hand troy small packet ready seem calculate accept say sergeant take packet think might accept say boldwood ve word programme shall adhere whilst rate fifty pound think consider ca n't appeal honour can trust shrewdness ll call lose five hundred pound prospect also make bitter enemy man willing extremely useful friend stop listen say troy whisper light pit-pat audible road just george t continue must meet bathsheba bathsheba alone time night say boldwood amazement start must meet expect to-night must now speak wish good-bye accord wish n't see necessity speaking can harm ll wander look n't shall hear say will help love-making tone mock oh remember know become will think more tell flatly come give will confine word point shall hear word say word now sit still hold carpet bag mark hear light footstep come closer halt occasionally walker listen sound troy whistle double note soft fluty tone come murmured boldwood uneasily promise silence say troy promise again troy step forward frank dearest tone bathsheba s god say boldwood say troy late continue tenderly come carrier listen hear wheel enter village time give frank sure come say frank know think would say playfully frank lucky s soul house to-night ve pack nobody earth will know visit lady s bower liddy want grandfather s tell holiday say might stay to-morrow ll again capital say troy dear bag slipper brush comb run home whilst fetch ll promise parlour ten minute turn trip hill again progress dialogue nervous twitching boldwood s tightly close lip face become bathed clammy dew now start forward troy troy turn take bag shall tell come give can marry say soldier mockingly wait minute want say more more say boldwood hoarse whisper now say troy see dilemma perhaps bad man victim impulse lead ought leave undone ca n't marry two reason choose fanny first good whole second make worth same instant boldwood sprang hold neck troy feel boldwood s grasp slowly tighten move absolutely unexpected moment gasp injure love mean say farmer give breath say troy boldwood loosen hand say heaven ve mind kill ruin save oh can save now marry boldwood groan reluctantly release soldier fling hedge devil torture say troy rebound ball make dash farmer check say lightly worth measure strength indeed barbarous way settle quarrel shall shortly leave army same conviction now revelation land lie bathsheba twould mistake kill would twould mistake kill repeat boldwood mechanically bow head kill m glad see troy make wife n't act arrange just now alternative dreadful take bathsheba give must love indeed sell soul body utterly wretched woman deluded woman bathsheba fanny bathsheba woman continue boldwood nervous anxiety troy will make good wife indeed worth hastening marriage will say temper shall mere slave could poor fanny robin troy say boldwood imploringly ll n't desert pray n't desert troy poor fanny bathsheba everdene love love tenderly shall get see advantageous will secure n't wish secure new way boldwood s arm move spasmodically troy s person again repress instinct form droop pain troy shall soon purchase discharge wish hasten marriage will love must let help settle five hundred bathsheba fanny enable marry would n't ll pay wedding-day troy pause secret amazement boldwood s wild infatuation carelessly say now wish much additional money expect boldwood more somnambulist wakeful man pull large canvas bag carry way purse search twenty-one pound more say two note sovereign leave must paper sign pay money ll straight parlour make arrangement please secure compliance wish must know cash business say boldwood hastily here sum ll come house ll write agreement remainder term also first ll call come to-night to-morrow surrogate s must consult rate inform very hill bathsheba s house stand entrance troy say wait here moment open door glide leave door ajar boldwood wait two minute light appear passage boldwood see chain fasten door troy appear carry bedroom candlestick think break say boldwood contemptuously oh merely humour secure thing will read moment ll hold light troy hand folded newspaper slit door doorpost put candle close s paragraph say place finger line boldwood look read marriage th inst st ambrose s church bath rev g mincing b.a francis troy son late edward troy esq m.d weatherbury sergeant dragoon guards bathsheba survive daughter late mr john everdene casterbridge may call fort meeting feeble boldwood say troy low gurgle derisive laughter follow word paper fall boldwood s hand troy continue fifty pound marry fanny good twenty-one pound marry fanny bathsheba good finale already bathsheba s husband now boldwood ridiculous fate always attend interference man wife word bad such villain make marriage misery woman matter huckster sale fanny long leave n't know search everywhere word say love bathsheba merest apparent evidence instantly believe dishonour fig such love now ve teach lesson take money again will will say boldwood hiss anyhow wo n't say troy contemptuously wrap packet gold note throw whole road boldwood shake clench fist juggler satan black hound ll punish mark ll punish peal laughter troy close door lock whole night boldwood s dark form might see walk hill weatherbury unhappy shade mournful field acheron chapter xxxv upper window very early morning time sun dew confused beginning many bird song spread healthy air wan blue heaven here coat thin web incorporeal cloud effect obscuring day light scene yellow colour shadow attenuate form creep plant old manor-house bow row heavy water drop object effect minute lense high magnifying power just clock strike five gabriel oak coggan pass village cross field barely view mistress s house oak fancy see opening casement upper window two man moment partially screen elder bush now begin enrich black bunche fruit pause emerge shade handsome man lean idly lattice look east west manner make first morning survey man sergeant troy red jacket loosely throw button altogether relaxed bearing soldier take ease coggan speak first look quietly window marry say gabriel previously behold sight now stand turn make reply fancy know to-day continue coggan hear wheel pass door just dark somewhere glance gabriel good heaven oak white face look corpse say oak faint smile lean gate ll wait bit right right stand gate awhile gabriel listlessly stare ground mind speed future see enact year leisure scene repentance would ensue work haste marry instantly decide mysteriously manage become know fearful journey bath owe miscalculate distance horse break more two day get bathsheba s way thing furtively fault candour could entrap union unutterable grief amaze pass precede week suspicion such might issue troy s meet home quiet return liddy extent disperse dread just imperceptible motion appear stillness infinitely divide property stillness hope undistinguishable despair differ despair indeed few minute move again house sergeant still look window morning comrade shout cheery voice come coggan reply greeting bai n't answer man say gabriel d say good morning need n't spend hapenny meaning keep man civil gabriel soon decide too deed put good face matter would great kindness love good morning sergeant troy return ghastly voice rambling gloomy house say troy smile may marry suggested coggan perhaps s gabriel shake head soldier turn little east sun kindle scarlet coat orange glow nice old house respond gabriel suppose feel new wine old bottle here notion sash-window put old wainscoted wall brighten bit oak clear quite wall paper would pity think philosopher say hearing old builder work art living thing respect work builder pull alter think fit n't creation preservation n't say million antiquarian ca n't invent style mind exactly make place more modern may cheerful whilst can military man turn survey interior room assist idea improvement direction gabriel coggan begin move oh coggan say troy inspire recollection know insanity appear mr boldwood s family jan reflect moment hear uncle queer head n't know right o't say importance say troy lightly shall field time week few matter attend first good-day shall course keep just friendly term usual m proud man nobody able say sergeant troy must here s half-a-crown drink health man troy throw coin dexterously front plot fence gabriel shun fall face turn angry red coggan twirl eye edge forward catch money ricochet road very keep coggan say gabriel disdain fiercely ll gift n't show too much say coggan musingly s marry mark word ll buy discharge master here t say friend outwardly say troublehouse perhaps silent ca n't ca n't flatter place here keep smooth place must lose horseman time see distance now appear close s mr boldwood say oak wonder troy mean question coggan oak nod respectfully farmer just check pace discover want find stand let pass sign terrible sorrow boldwood combat night combat now want colour well-defined face enlarged appearance vein forehead temple sharp line mouth horse bear very step animal seem significant dogged despair gabriel minute rise own grief notice boldwood s see square figure sit erect horse head turn side elbow steady hip brim hat level undisturbed onward glide keen edge boldwood s shape sink degree hill know man story more striking immobility collapse clash discord mood matter here force painfully home heart laughter more dreadful phase tear steadiness agonized man expression deep cry chapter xxxvi wealth jeopardy revel night end august bathsheba s experience married woman still new weather dry sultry man stand motionless stockyard weatherbury upper farm look moon sky night sinister aspect heated breeze south slowly fan summit lofty object sky dash buoyant cloud sail course right angle stratum direction breeze moon see film lurid metallic look field sallow impure light tinge monochrome beheld stained glass same evening sheep trail homeward head tail behaviour rook confuse horse move timidity caution thunder imminent take secondary appearance consideration likely follow lengthen rain mark close dry weather season twelve hour pass harvest atmosphere would bygone thing oak gaze misgive eight naked unprotected rick massive heavy rich produce one-half farm year barn night select sergeant troy rule now room wife give harvest supper dance oak approach build sound violin tambourine regular jigging many foot grow more distinct come close large door stand slightly ajar look central space recess end empty incumbrance area cover two-thirds whole appropriate gathering remain end pile ceiling oat screen sail-cloth tuft garland green foliage decorate wall beam extemporize chandelier immediately opposite oak rostrum erect bear table chair here sit three fiddler stand frantic man hair end perspiration stream cheek tambourine quiver hand dance end black oak floor midst new row couple form now ma'am offence hope ask dance would say first violin really make difference say clear voice bathsheba stand inner end building observe scene table cover cup viand troy loll say fiddler ll venture name right proper thing soldier s joy gallant soldier marry farm sonny gentleman shall soldier s joy exclaim chorus thanks compliment say sergeant gaily take bathsheba hand lead top dance purchase discharge most gracious majesty s regiment cavalry th dragoon guards attend new duty await here shall continue soldier spirit feeling long live dance begin merit soldier s joy can never two opinion observe musical circle weatherbury vicinity melody end three-quarters hour thunderous footing still possess more stimulative property heel toe majority dance first opening soldier s joy too additional charm admirably adapt tambourine aforesaid mean instrument hand performer understand proper convulsion spasm st vitus s dance fearful frenzy necessary exhibit tone high perfection immortal tune end fine dd roll forth bass-viol sonorousness cannonade gabriel delay entry longer avoid bathsheba get possible platform sergeant troy now seat drink brandy-and-water drink exception cider ale gabriel could easily thrust speak distance sergeant send message ask come moment sergeant say could attend will tell say gabriel step ath'art say heavy rain sure fall soon protect rick mr troy say will rain return messenger can stop talk such fidget juxtaposition troy oak melancholy tendency look candle gas ill ease again think would home circumstance heart scene barn door pause moment troy speak friend harvest home celebrate to-night also wedding feast short time happiness lead altar lady mistress now able give public flourish event weatherbury may thoroughly man may happy bed order bring here bottle brandy kettle hot water treble-strong goblet will hand guest bathsheba put hand arm upturned pale face say imploringly n't give pray n't frank will harm enough true n't wish more thank say two pooh say sergeant contemptuously raise voice light new idea friend say ll send women-folk home t time bed cockbirds will jolly carouse man show white feather let look elsewhere winter s work bathsheba indignantly leave barn follow woman child musician look company slip quietly spring waggon put horse thus troy man farm leave sole occupant place oak appear unnecessarily disagreeable stay little too arise quietly take departure follow friendly oath sergeant stay second grog gabriel proceed home approach door toe kick feel sound soft leathery distend boxing-glove large toad humbly travel path oak take think might good kill creature save pain find uninjured place again grass know direct message great mother mean soon come strike light indoors appear table thin glistening streak brush varnish lightly drag oak s eye follow serpentine sheen side lead huge brown garden-slug come indoors to-night reason own nature s second way hint prepare foul weather oak sit meditate nearly hour time two black spider kind common thatched house promenade ceiling ultimately drop floor remind class manifestation matter thoroughly understand instinct sheep leave room run two three field flock get hedge look crowd close side furze bush first peculiarity observable sudden appearance oak s head fence stir run now terror great terror man most noteworthy feature group such way tail single exception horizon storm threaten inner circle closely huddle radiate wide apart pattern form flock whole vandyked lace collar clump furze-bushes stand position wearer s neck enough re-establish original opinion know now right troy wrong voice nature unanimous bespeak change two distinct translation attach dumb expression apparently thunder-storm cold continuous rain creep thing seem know late rain little interpolated thunder-storm whilst sheep know thunder-storm late rain complication weather uncommon more fear oak return stack-yard silent here conical tip rick jut darkly sky five wheat-ricks yard three stack barley wheat threshed would average thirty quarter stack barley least forty value bathsheba indeed anybody oak mentally estimate follow simple calculation x quarter l x quarter l total l seven hundred fifty pound divine form money can wear necessary food man beast risk run deteriorate bulk corn less value instability woman never can prevent say gabriel such argument oak set outwardly man even palimpsest ostensible writing line possible golden legend utilitarian will help last effort woman love dearly barn endeavour obtain assistance cover rick very night silent would pass belief party break dim light yellow saffron contrast greenish whiteness stream knot-hole folding door gabriel look unusual picture meet eye candle suspend evergreen burn socket case leaf tie scorch many light quite smoke stink grease drop floor here table lean form chair conceivable attitude perpendicular wretched person work-folk hair head such low level suggestive mop broom midst shone red distinct figure sergeant troy lean chair coggan mouth open huzzing forth snore several united breathing horizonal assemblage form subdue roar london distance joseph poorgrass curled fashion hedge-hog apparently attempt present least possible portion surface air dimly visible unimportant remnant william smallbury glass cup still stand table water-jug overturn small rill trace course marvellous precision centre long table fall neck unconscious mark clark steady monotonous drip dripping stalactite cave gabriel glance hopelessly group two exception compose able-bodied man farm see rick save night even morning must save own hand faint ting-ting resound coggan s waistcoat coggan s watch strike hour two oak recumbent form matthew moon usually undertake rough thatching home-stead shake shake effect gabriel shout ear s thatching-beetle rick-stick spar staddle say moon mechanically unconscious promptness medium gabriel let head drop floor bowl susan tall s husband s key granary answer question repeat same result shout night evidently less novelty susan tall s husband matthew moon oak fling tall s head corner again turn just man greatly blame painful demoralize termination evening s entertainment sergeant troy strenuously insist glass hand drinking bond union wish refuse hardly unmannerly circumstance youth entirely unaccustomed liquor strong cider mild ale wonder succumb extraordinary uniformity lapse hour gabriel greatly depress debauch bode ill wilful fascinating mistress faithful man even now feel embodiment sweet bright hopeless put expire light barn might endanger close door man deep oblivious sleep again lone night hot breeze breathe parted lip dragon swallow globe fan south directly opposite north rise grim misshapen body cloud very tooth wind unnaturally rise could fancy lift machinery meanwhile faint cloudlets fly south-east corner sky terror large cloud young brood gaze monster village oak fling small stone window laban tall s bedroom expect susan open nobody stir door leave unfastened laban s entry pass foot staircase mrs tall ve come key granary get rick-cloths say oak stentorian voice say mrs susan tall awake say gabriel come bed drawlatching rogue keep body awake n't laban t gabriel oak want key granary gabriel name fortune pretend laban n't think mean want here key granary take t nail people come disturbing woman time night ought gabriel take key wait hear conclusion tirade ten minute later lonely figure might see drag four large water-proof covering yard soon two heap treasure grain cover snug two cloth two hundred pound secure three wheat-stacks remain open more cloth oak look staddle find fork mount third pile wealth begin operate adopt plan slope upper sheaves addition fill interstice material untied sheaf hurried contrivance bathsheba s property wheat safe rate week two provide always much wind come barley possible protect systematic thatching time moon vanish reappear farewell ambassador previous war night haggard look sick thing come finally utter expiration air whole heaven form slow breeze might liken death now hear yard dull thud beetle drive spar rustle thatch interval chapter xxxvii storm two light flap scene reflect phosphorescent wing cross sky rumble fill air first move approach storm second peal noisy comparatively little visible lightning gabriel see candle shine bathsheba s bedroom soon shadow sweep fro blind come third flash manoeuvre most extraordinary kind vast firmamental hollow overhead lightning now colour silver gleam heaven mailed army rumble become rattle gabriel elevated position could see landscape least half-a-dozen mile front hedge bush tree distinct line engrave paddock same direction herd heifer form visible moment act gallop wildest mad confusion fling heel tail high air head earth poplar immediate foreground ink stroke burnished tin picture vanish leave darkness intense gabriel work entirely feel hand stick ricking-rod poniard indifferently call long iron lance polish handle stack use support sheaf support call groom use house blue light appear zenith indescribable manner flicker top rod fourth large flash moment later smack smart clear short gabriel feel position safe resolve descend drop rain fall wipe weary brow look again black form unprotected stack was life valuable prospect chary run risk important urgent labour could carry such risk resolve stick stack take precaution staddle long tethering chain use prevent escape errant horse carry ladder stick rod clog end allow end chain trail ground spike attach drive shadow extemporize lightning-conductor feel comparatively safe oak lay hand tool again leap fifth flash spring serpent shout fiend green emerald reverberation stunning light reveal open ground look ridge rick dark apparently female form could venturesome woman parish bathsheba form move step could see more ma'am say gabriel darkness say voice bathsheba gabriel rick thatch oh gabriel come weather awake think corn distressed can save anyhow can find husband here know asleep barn promise stack see now neglect can help liddy afraid come fancy find here such hour surely can can bring reed-sheaves ma'am afraid come ladder dark say gabriel moment precious now would save good deal time very dark lightning bit ll say resolutely instantly take sheaf shoulder clamber close heel place rod descend third ascent rick suddenly brighten brazen glare shine majolica knot straw visible slope front appear two human shape black jet rick lose sheen shape vanish gabriel turn head sixth flash come east two dark form slope shadow bathsheba come peal hardly credible such heavenly light could parent such diabolical sound terrible exclaim clutch sleeve gabriel turn steady aerial perch hold arm same moment still reverse attitude more light see copy tall poplar tree hill draw black wall barn shadow tree throw secondary flash west flare come bathsheba ground now shoulder sheaf bear dazzle flinching thunder again ascend load silence everywhere four five minute crunch spar gabriel hastily drive could again distinctly hear think crisis storm pass come burst light hold say gabriel take sheaf shoulder grasp arm again heaven open indeed flash too novel inexpressibly dangerous nature realize could comprehend magnificence beauty spring east west north south perfect dance death form skeleton appear air shape blue fire bone dancing leap stride race mingle altogether unparalleled confusion intertwine undulate snake green broad mass less light simultaneously come part tumble sky may call shout shout come more nature shout else earthly meantime grisly form alight point gabriel s rod run invisibly chain earth gabriel blinded could feel bathsheba s warm arm tremble hand sensation novel thrilling enough love life human seem small trifle such close juxtaposition infuriated universe oak hardly time gather impression thought see strangely red feather hat shone light tall tree hill mention seem fire white heat new terrible voice mingle last crash precede stupefying blast harsh pitiless fall ear dead flat blow reverberation lend tone drum more distant thunder lustre reflect part earth wide domical scoop see tree slice whole length tall straight stem huge riband bark apparently fling portion remain erect reveal bared surface strip white front lightning strike tree sulphurous smell fill air silent black cave hinnom narrow escape say gabriel hurriedly bathsheba say could distinctly hear rhythmical pant recurrent rustle sheaf response frightened pulsation descend ladder second thought follow darkness now impenetrable sharp vision stand still bottom side side bathsheba appear think weather oak think just last say storm seem pass now rate think too say bathsheba multitude gleam look sky now fill incessant light frequent repetition melt complete continuity unbroken sound result successive stroke gong serious say can understand rain fall heaven praise good now again gabriel kind deserve will stay help oh here would here could say oak hesitating way know say add slowly asleep barn drunken sleep husband s n't think timid woman ca n't endure thing certain say gabriel will see cross barn leave alone look chink door total darkness leave still arise former time steady buzz many snore feel zephyr curl cheek turn bathsheba s breath follow look same chink endeavour put immediate painful subject thought remark gently ll come again miss ma'am hand few more would save much time oak again ascend top step ladder great expedition thatching follow sheaf gabriel say strange impressive voice oak look speak leave barn soft continual shimmer die lightning show marble face high black sky opposite quarter bathsheba sit apex stack foot gather rest top ladder mistress say suppose think gallop bath night purpose marry last first answer somewhat surprise abruptness new subject broach think too blame little think now care little good opinion want explain long return look gravely die may die soon would dreadful always think mistakenly now listen gabriel cease rustling bath night full intention break engagement mr troy owe circumstance occur get marry now see matter new light somewhat must suppose say more now begin perhaps s harm certainly delusion love can object speaking more object mention alone strange city horse lame last n't know see too late scandal might seize hold meet alone way come suddenly say day see woman more beautiful constancy could count become grieve trouble clear voice wait moment gather breath jealousy distraction marry whisper desperate impetuosity gabriel make reply blame perfectly true see somebody else quickly add now n't wish single remark subject indeed forbid want know misunderstood bit history time come could never know want more sheaf ladder work proceed gabriel soon perceive languor movement mistress say gently mother think indoors now tired can finish rest alone wind change rain likely keep useless will say bathsheba flagging cadence life lose useless would tire longer say gratefully thank devotion thousand time gabriel goodnight know very good diminish gloom vanish hear latch gate fall pass work reverie now musing story contradictoriness feminine heart cause speak more warmly to-night whilst unmarried free speak warmly choose disturb meditation grate noise coach-house vane roof turn change wind signal disastrous rain chapter xxxviii rain solitary meets now five o'clock dawn promise break hue drab ash air change temperature stir more vigorously cool breeze course transparent eddy oak s face wind shift point two blow strong ten minute wind heaven seem roam large thatching wheat-stacks now whirl fantastically aloft replace weight rail lie hand oak slave again barley huge drop rain smite face wind snarl corner tree rock base trunk twig clash strife drive spar point system inch inch cover more more safely ruin distracting impersonation seven hundred pound rain come earnest oak soon feel water track cold clammy route ultimately reduce well-nigh homogeneous sop dye clothes trickle stand pool foot ladder rain stretch obliquely dull atmosphere liquid spine unbroken continuity beginning cloud point oak suddenly remember eight month time fight fire same spot desperately fight water now futile love same woman oak generous true dismiss reflection seven o'clock dark leaden morning gabriel come last stack thankfully exclaim drench weary sad sad drenched weary cheer sense success good cause faint sound come barn look way figure step singly pair door walk awkwardly abash save foremost wear red jacket advance hand pocket whistle shamble conscience-stricken air whole procession flaxman s group suitor totter infernal region conduct mercury gnarled shape pass village troy leader enter farmhouse single turn face rick apparently bestow thought condition soon oak too homeward different route theirs front wet glaze surface lane see person walk more slowly umbrella man turn plainly start boldwood morning sir say oak wet day oh very thank quite glad hear sir boldwood seem awake present degree look tired ill oak say desultorily regard companion tire look strangely alter sir bit enough put head think n't look quite top use indeed mistake say boldwood shortly hurt constitution iron ve work hard get rick cover barely time never such struggle life course safe sir oh boldwood add interval silence ask oak rick cover time rate large stone staddle hedge forget tell thatcher set little stile little stile overlook rick year tenth corn will come measure sir possibly overlook repeat gabriel slowly difficult describe intensely dramatic effect announcement oak such moment night feel neglect labour repair abnormal isolated instance kind circuit county very time same parish great waste uncomplained disregard few month earlier boldwood s forget husbandry would preposterous idea sailor forget ship oak just think might suffer bathsheba s marriage here man suffer more boldwood speak changed voice yearn make confidence relieve heart outpouring oak know thing wrong lately may own get little settled life way plan come think mistress would marry say gabriel know enough full depth boldwood s love keep silence farmer s account determine evade discipline own sometimes happen expect add repose man misfortune inure subdue daresay joke parish say boldwood subject come irresistibly tongue miserable lightness mean express indifference oh n't think real truth matter fancy jilting part engagement exist miss everdene people say untrue never promise boldwood stand still now turn wild face oak oh gabriel continue weak foolish n't know ca n't fend miserable grief faint belief mercy god lose woman prepare gourd shade prophet thank glad day prepare worm smite gourd wither feel good die live silence follow boldwood arouse momentary mood confidence drift walk again resume usual reserve gabriel resume carelessness smile countenance skull make more people feel little regret occasionally woman power length time good morning can trust mention pass two here chapter xxxix coming home cry turnpike road casterbridge weatherbury three mile former place yalbury hill steep long ascent pervade highway undulating part south wessex return market usual farmer gig-gentry alight bottom walk saturday evening month october bathsheba s vehicle duly creep incline sit listlessly second seat gig whilst walking farmer s marketing suit unusually fashionable cut erect well-made young man foot hold rein whip occasionally aim light cut horse s ear end lash recreation man husband formerly sergeant troy buy discharge bathsheba s money gradually transform farmer spirited very modern school people unalterable idea still insist call sergeant meet degree owe still retain well-shaped moustache military day soldierly bearing inseparable form training n't wretched rain clear two hundred easy look love say n't see alter chance speak book read wet weather narrative fine day episode country s history now n't true time year come changeable weather fact autumn race ruin everybody never see such day t t wild open place just budmouth drab sea roll liquid misery wind rain good lord dark t black hat last race run t five o'clock could n't see horse leave alone colour ground heavy lead judgment fellow s experience horse rider people blow ship sea three booth blow wretched folk crawl hand knee field many dozen hat time ay pimpernel regularly stick fast sixty yard see policy step knock heart lining rib assure love mean frank say bathsheba sadly voice painfully lower fulness vivacity previous summer lose more hundred pound month dreadful horse-racing frank cruel foolish take money shall leave farm will end humbug cruel now t again turn waterworks s just ll promise budmouth second meeting wo n't implore bathsheba full depth tear maintain dry eye n't see fact turn fine day think take never never ll hundred mile way first hate sound very word question see race staying home very little matter bet book safely enough race begin may depend bad race good will very little monday n't mean say risk too exclaim agonized look now n't little fool wait tell bathsheba lose pluck sauciness formerly life know chicken-hearted creature boldness d never know flash indignation might see bathsheba s dark eye look resolutely ahead reply move further speech early-withered leaf tree hood road spot occasionally spin downward path earth woman appear brow hill ridge cutting very husband wife become visible troy turn gig remount whilst put foot step woman pass overshadow tree approach eventide envelop gloom bathsheba could see plainly enough discern extreme poverty woman s garb sadness face please sir know time casterbridge union-house close night woman say word troy shoulder troy start visibly sound voice seem recover presence mind sufficient prevent give way impulse suddenly turn face say slowly n't know woman hear speak quickly look examine side face recognize soldier yeoman s garb face draw expression gladness agony element utter hysterical cry fall oh poor thing exclaim bathsheba instantly prepare alight stay attend horse say troy peremptorily throw rein whip walk horse top ll see woman hear clk poppet horse gig bathsheba move earth come here think mile dead n't write say troy woman strangely gentle hurry voice lift fear money none good heaven wish more give here s wretched merest trifle farthing leave none wife give know ca n't ask now woman make answer moment continue troy now listen to-night casterbridge union think sha n't wait perhaps to-night can good bad luck sleep to-night stay to-morrow monday first free day monday morning ten exactly meet grey s bridge just town ll bring money can muster sha n't want ll see fanny ll get lodging somewhere good-bye brute good-bye advance distance complete ascent hill bathsheba turn head woman foot bathsheba see withdrawing troy feebly hill third milestone casterbridge troy come wife step gig take rein hand make observation whip horse trot agitated know woman say bathsheba look searchingly face say look boldly hers think say angry hauteur still regard suddenly seem think frankness would benefit woman say know sight name know name think think will sentence complete smart cut whip poppet s flank cause animal start forward wild pace more say chapter xl casterbridge highway considerable time woman walk step become feeble strain eye look afar naked road now indistinct penumbr night length onward walk dwindle merest totter open gate haystack sit presently sleep woman awake find depth moonless starless night heavy unbroken crust cloud stretch sky shut speck heaven distant halo hang town casterbridge visible black concave luminosity appear brighter great contrast circumscribing darkness weak soft glow woman turn eye could get say meet day to-morrow god help perhaps shall grave manor-house clock depth shadow strike hour small attenuated tone midnight voice clock seem lose breadth much length diminish sonorousness thin falsetto light two light arise remote shade grow large carriage roll toad pass gate probably contain late diners-out beam lamp shone moment crouching woman throw face vivid relief face young groundwork old finish general contour flexuous childlike finer lineament begin sharp thin pedestrian stand apparently revive determination look road appear familiar carefully scan fence slowly walk presently become visible dim white shape milestone draw finger face feel mark two more say lean stone mean rest short interval bestir again pursue way slight distance bear bravely flag lone copsewood wherein heap white chip strew leafy ground show woodman faggot make hurdle day now rustle breeze faint clash twig keep company woman look gate open close entrance stand row faggot bind un-bound stake size few second wayfarer stand tense stillness signify end merely suspension previous motion attitude person listen external world sound imagined discourse thought close criticism might detect sign prove intent latter alternative show follow oddly exercise faculty invention speciality clever jacquet droz designer automatic substitute human limb aid casterbridge aurora feel hand woman select two stick heap stick nearly straight height three four foot branch fork letter y sit snap small upper twig carry remainder road place fork arm crutch test timidly throw whole weight little swing forward girl make material aid crutch answer pat foot tap stick highway sound come traveller now pass last milestone good long distance begin look wistfully bank calculating milestone soon crutch very useful limit power mechanism transfer labour powerless supersede original amount exertion clear throw body arm exhaust swing forward become fainter last sway sideways fall here lie shapeless heap ten minute more morning wind begin boom dully flat move afresh dead leaf lain still yesterday woman desperately turn knee rose foot steady help crutch essay step third use crutch now walking-stick thus progress descend mellstock hill milestone appear soon beginning iron-railed fence come view stagger first post cling look casterbridge light now individually visible get morning vehicle might hope expect soon listen sound life save acme sublimation dismal sound bark fox three hollow note render interval minute precision funeral bell less mile woman murmur more add pause mile county hall resting-place side casterbridge little mile interval again speak five six step yard six perhaps seventeen hundred yard hundred time six six hundred seventeen time pity lord hold rail advance thrust hand forward rail lean whilst drag foot woman give soliloquy extremity feeling lessen individuality weak increase strong say again same tone ll believe end lie five post forward get strength pass practical application principle half-feigned fictitious faith good faith pass five post hold fifth ll pass five more believe longed-for spot fifth can pass five more lie five further pass five more five further pass stone bridge end journey say bridge froom view crawl bridge effort breath woman air never return again now truth matter say sit truth less mile self-beguilement know time false give strength come mile would powerless face lump artifice show woman mysterious intuition grasp paradoxical truth blindness may operate more vigorously prescience short-sighted effect more far-seeing limitation comprehensiveness need strike blow half-mile stand now sick weary woman stolid juggernaut impassive king world road here run durnover moor open road side survey wide space light sigh lie guard-stone bridge never ingenuity exercise sorely traveller here exercise hers conceivable aid method stratagem mechanism last desperate eight hundred yard could overpassed human being unperceived revolve busy brain dismiss impracticable think stick wheel crawl even think roll exertion demand latter two great walk erect faculty contrivance wear hopelessness come last further whisper close eye stripe shadow opposite side bridge portion shade seem detach move isolation pale white road glide noiselessly recumbent woman become conscious touch hand softness warmth open eye s substance touch face dog lick cheek huge heavy quiet creature stand darkly low horizon least two foot high present position eye newfoundland mastiff bloodhound impossible say seem too strange mysterious nature belong variety popular nomenclature thus assignable breed ideal embodiment canine greatness generalization common night sad solemn benevolent aspect apart stealthy cruel side personify form darkness endow small ordinary mankind poetical power even suffering woman throw idea figure recline position look just early time standing look man animal homeless respectfully withdraw step two woman move see repulse lick hand again thought move lightning perhaps can make use might point direction casterbridge dog seem misunderstand trot find could follow come whine ultimate sad singularity woman s effort invention reach quickened breathing rise stoop posture rest two little arm shoulder dog leant firmly thereon murmur stimulate word whilst sorrow heart cheer voice strange strong need encouragement weak cheerfulness stimulate such utter dejection friend move forward slowly small mincing step move forward weight throw animal sometimes sink sink walk erect crutch rail dog now thoroughly understand desire incapacity frantic distress occasion would tug dress run forward always call now observe woman listen human sound avoid evident object keep presence road forlorn state unknown progress necessarily very slow reach bottom town casterbridge lamp lie fall pleiads turn leave dense shade deserted avenue chestnut skirt borough thus town pass goal reach much-desired spot town rise picturesque building originally mere case hold people shell thin devoid excrescence closely draw accommodation grant grim character show shape body visible winding-sheet nature offended lend hand mass ivy grow completely cover wall place look abbey discover view front casterbridge chimney most magnificent county neighbour earl say would give year s rental own door view enjoy inmate theirs very probably inmate would give view year s rental stone edifice consist central mass two wing whereon stand sentinel few slim chimney now gurgle sorrowfully slow wind wall gate gate bellpull form hanging wire woman raise high possible knee could just reach handle move fall forwards bow attitude face bosom get six o'clock sound movement hear building haven rest wearied soul little door large open man appear discern panting heap clothes light come again enter second time return two woman lift prostrate figure assist doorway man close door get here say woman lord know say dog murmur overcome traveller help stone say man little procession move forward man front bear light two bony woman support small supple thus enter house disappear chapter xli suspicion fanny is sent bathsheba say very little husband evening return market dispose say much exhibit unpleasant combination restless condition silent tongue day sunday pass nearly same manner regard taciturnity bathsheba church morning afternoon day budmouth race evening troy say suddenly bathsheba could let twenty pound countenance instantly sink twenty pound say fact want badly anxiety troy s face unusual very mark culmination mood day race to-morrow troy moment make reply mistake advantage man shrink mind inspect now suppose want race say last oh frank bathsheba reply such volume entreaty word such few week say sweet pleasure put would give now wo n't give more worry pleasure frank come let fascinate can pretty word pretty look can think stay home say wife say tenderest soft phase bathsheba s nature prominent now advanced impulsively acceptance disguise defence wariness character cool too frequently throw few man could resist arch dignify entreaty beautiful face throw little sideways know attitude express more word accompany seem design special occasion woman wife troy would succumb instantly think would deceive longer money want race debt say ask worry great deal mysterious responsibility frank troy hesitate now love enough allow carry too way necessary civil wrong such suspicious manner say such strait-waistcoating treat become early date think right grumble little pay say feature smile pout exactly former being suppose proceed latter bathsheba fun very n't too may cause regret redden already say quickly regret romance come end romance end marriage wish would n't talk grieve soul smart expense dull enough mine believe hate fault hate twould much more become set cure come let s strike balance twenty pound friend give sigh resignation sum here household expense must take very good thank expect shall breakfast to-morrow must time frank would take good many promise people drag use call darling n't matter day pass now must spite sentiment troy speak look watch apparently actuate non lucendo principle open case revealing snugly stow small coil hair bathsheba s eye accidentally lift moment see action see hair flush pain surprise word escape think wise utter woman s curl hair say oh frank troy instantly close watch carelessly reply cloak feeling sight stir course quite forget dreadful fib frank tell forget say loudly n't mean yellow hair nonsense s insult know yellow now want know very ll tell make more ado hair young woman marry know ought tell name can marry alive pretty wonderful can poor thing such awful affliction affliction affliction inquire quickly hair dreadful colour oh say troy recover hair admire everybody see wear loose long beautiful hair people use turn head look poor girl pooh s s exclaim incipient accent pique care love much use could say people turn look mine bathsheba n't fitful jealous know marry life would n't enter fear contingency troy time drive bitterness heart big throat duct eye painfully full ashamed show emotion last burst get love marry life dear own would die truly can say would die now sneer foolishness marry kind throw mistake face opinion may wisdom tell mercilessly now power ca n't help thing fall say troy heart woman will death n't keep people s hair ll burn wo n't frank frank hear consideration even consideration reparation make tie know repent marry tremble now put hand arm say mingled tone wretchedness coaxing repent n't love good woman world n't frank n't repent already love somebody good love n't know say wo n't burn curl woman own pretty hair pretty more beautiful miserable black mane use ca n't help ugly must good will to-day take drawer never look bit hair several month ready swear just now say ties woman meet t meeting remind hair hers now worm hope content tie oh mean mere jest mere jest say mournful astonishment can jest wretchedly earnest tell truth frank fool know woman woman s moment come treat fairly say look honestly fearlessly face n't want much bare justice s feel could content less high homage husband choose now short cruelty will content independent spirited bathsheba come heaven s sake n't desperate troy say snappishly rise leave room directly bathsheba burst great sob dry-eyed sob cut come softening tear determine repress evidence feeling conquer would never own long live pride indeed bring low despair discovery spoliation marriage less pure nature own chafe fro rebelliousness caged leopard whole soul arm blood fire face meet troy bathsheba proud position woman glory know lip touch man s earth waist never encircle lover s arm hate now early day always nourish secret contempt girl slave first good-looking young fellow choose salute never take kindly idea marriage abstract majority woman see turmoil anxiety lover agree marry perception accompany happy hour account self-sacrifice promotion honour scarcely know divinity s name diana goddess bathsheba instinctively adore never look word sign encourage man approach feel sufficient independence girlish heart fancy certain degradation renounce simplicity maiden existence become humble indifferent matrimonial whole fact now bitterly remember oh never stoop folly kind respectable could stand again stand hill norcombe dare troy man pollute hair head interference morning rise early usual horse saddle ride farm customary way come half-past eight usual hour breakfasting inform husband rise take breakfast drive casterbridge gig poppet breakfast cool collect quite fact ramble gate intend walk quarter farm still personally superintended duty house would permit continually find precede forethought gabriel oak begin entertain genuine friendship sister course sometimes think light old lover momentary imaginings life husband would also life boldwood same condition bathsheba could feel much give futile dreaming musing head short entirely confine time troy s neglect more ordinarily evident see come road man mr boldwood mr boldwood bathsheba blush painfully watch farmer stop still long way hold hand gabriel oak footpath field two man approach seem engage earnest conversation thus continue long time joseph poorgrass now pass wheel barrow apple hill bathsheba s residence boldwood gabriel call speak few minute three parted joseph immediately come hill barrow bathsheba see pantomime surprise experience great relief boldwood turn again s message joseph say set barrow put refined aspect conversation lady require speak bathsheba gate ll never see fanny robin more use principal ma'am s dead union fanny dead never ma'am die n't know certain incline think general neshness constitution such limber maid could stand hardship even know candle-snoff t say take bad morning quite feeble worn die evening belong law parish mr boldwood send waggon three afternoon fetch home here bury indeed shall let mr boldwood such thing shall fanny uncle s servant know couple day belong very very sad idea fanny workhouse bathsheba begin know suffering speak real feeling send mr boldwood s say mrs troy will take duty fetch old servant family ought put waggon ll get hearse will hardly time ma'am will perhaps say musingly say must door three o'clock three o'clock afternoon ma'am speak very pretty waggon good ugly hearse joseph new spring waggon blue body red wheel wash very clean joseph ma'am carry evergreen flower put coffin indeed gather great many completely bury get bough laurustinus variegate box yew boy's-love ay bunche chrysanthemum let old pleasant draw know will ma'am ought say union form four labouring man will meet get churchyard gate take bury accord rite board guardian law ordain dear casterbridge union fanny come say bathsheba musing wish know sooner think long live on'y day two oh stay regular inmate first live garrison-town t'other side wessex s pick living seampstering melchester several month house very respectable widow-woman take work sort get handy union-house sunday morning b'lieve t suppose here traipse step way melchester leave place ca n't say n't know lie would n't tell s short story ma'am ah-h gem flash rosy ray white more rapidly change young wife s countenance whilst word come long-drawn breath walk turnpike-road say suddenly restless eager voice believe ma'am shall call liddy bai n't ma'am surely look lily pale fainty n't call pass weatherbury last saturday night will joseph now may certainly ma'am joseph come hither moment colour fanny robin s hair really mistress now t put judge-and-jury ca n't call mind ll believe never mind tell stop turn might longer notice mood set sign visibly indoors distressing sense faintness beating brow hour hear noise waggon still painful consciousness bewildered troubled look joseph dress good suit clothes put horse start shrub flower pile waggon direct bathsheba hardly see now sweetheart say joseph n't know ma'am quite sure ma'am quite sure sure m sure know arrive morning die evening further parley oak mr boldwood tell few word little fanny robin dead joseph gabriel say look face steady old way very sorry say come die s dead casterbridge union say perhaps t n't much matter come die reach union early sunday morning die afternoon s clear enough ask d lately mr boldwood turn leave spit thistle end stick tell live seampstering melchester mention walk therefrom end last week passing here saturday night dusk say just name hint death death might bring bide night wind know ma'am people use say d decline use cough good deal winter time t n't much odds now t hear different story look intently joseph s eye quail word mistress assure ee say hardly anybody parish know news wonder gabriel n't bring message mostly make point see most trifling errand word merely murmur look ground perhaps busy ma'am joseph suggest sometimes seem suffer thing mind connect time good now s curious item very understand shepherd learn book did seem mind whilst speak can say ma'am terrible farmer boldwood thank joseph will now ll late bathsheba still unhappy indoors again course afternoon say liddy inform occurrence colour poor fanny robin s hair know can recollect see day two light ma'am wear short pack cap would hardly notice see let bed look beautiful real golden hair young man soldier same regiment mr troy say know very mr troy say come say day just name ask know fanny s young man say oh know young man know n't man regiment said say strong likeness young man sometimes people mistake liddy heaven s sake stop talk say bathsheba nervous petulance come worry perception chapter xlii joseph burden buck s head wall bound site casterbridge union-house portion end here high gable stand prominent cover front mat ivy gable window chimney ornament protuberance kind single feature appertaining expanse dark green leaf small door situation door peculiar sill three four foot ground moment loss explanation exceptional altitude rut immediately suggest door use solely passage article person level vehicle standing whole door seem advertise specie traitor s gate translate sphere entry exit hereby rare interval become apparent note tuft grass allow flourish undisturbed chink sill clock south-street alms-house point five minute three blue spring waggon pick red contain bough flower pass end street side building whilst chime stammer shattered form malbrook joseph poorgrass ring bell receive direction waggon high door gable door open plain elm coffin slowly thrust forth lay two man fustian middle vehicle man step take pocket lump chalk write cover name few word large scrawling hand believe thing more tenderly now provide plate cover whole black cloth threadbare decent tail-board waggon return place man hand certificate registry poorgrass enter door close connection short joseph place flower enjoin evergreen flower difficult divine waggon contain smack whip please funeral car creep hill road weatherbury afternoon draw apace look right sea walk horse poorgrass see strange cloud scroll mist roll long ridge gird landscape quarter come great volume indolently crept intervene valley withered papery flag moor river brink dank spongy form close sky sudden overgrowth atmospheric fungus root neighbour sea time horse man corpse enter yalbury great wood silent working invisible hand reach completely envelop first arrival autumn fog first fog series air eye suddenly strike blind waggon load roll longer horizontal division clearness opacity imbed elastic body monotonous pallor perceptible motion air visible drop water fall leaf beech birch fir compose wood side tree stand attitude intentness wait longingly wind come rock startling quiet overhang surround thing completely crunching waggon-wheels great noise small rustle never obtain hearing night distinctly individualize joseph poorgrass look sad burden loom faintly flower laurustinus unfathomable gloom high tree hand indistinct shadowless spectre-like monochrome grey feel cheerful wish company even child dog stop horse listen footstep wheel audible anywhere dead silence break heavy particle fall tree evergreen alight smart rap coffin poor fanny fog time saturate tree first drop water overbrimming leaf hollow echo fall remind waggoner painfully grim leveller hard come drop two three presently continual tapping heavy drop dead leaf road traveller bough bead mist greyness age man rusty-red leaf beech hang similar drop diamond auburn hair roadside hamlet call roy-town just wood old inn buck s head mile weatherbury meridian time stage-coach travelling place many coach change keep relay horse old stabling now pull little remain habitable inn stand little way road signify existence people highway sign hang horizontal bough elm opposite side way traveller variety tourist hardly develop distinct specie date sometimes say passing cast eye sign-bearing tree artist fond represent signboard hanging thus never notice perfect instance actual working order tree waggon stand gabriel oak creep first journey weatherbury owe darkness sign inn unobserved manner inn old-established type indeed mind frequenter exist unalterable formul e.g rap bottom pint more liquor tobacco shout call girl wait say maid ditto landlady old soul etc etc relief joseph s heart friendly signboard come view stop horse immediately proceed fulfil intention make long time spirit ooze quite turn horse s head green bank enter hostel mug ale kitchen inn floor step passage turn step road joseph see gladden eye two copper-coloured disc form countenance mr jan coggan mr mark clark owner two most appreciative throat neighbourhood pale respectability now sit face face three-legged circular table iron rim keep cup pot accidentally elbow might say resemble setting sun full moon shine vis-�-vis globe t neighbour poorgrass say mark clark m sure face n't praise mistress s table joseph ve very pale companion last four mile say joseph indulge shudder tone resignation speak truth t begin tell assure ha n't seed colour victual drink breakfast time morning more dew-bit afield drink joseph n't restrain say coggan hand hooped mug three-quarters full joseph drink moderately long time long time say lower jug t pretty drinking very pretty drinking more cheerful melancholy errand speak true drink pleasant delight say jan repeat truism familiar brain hardly notice passage tongue lift cup coggan tilt head gradually backwards closed eye expectant soul might divert instant bliss irrelevant surroundings must again say poorgrass nip parish might lose confidence seed here trading o't to-day joseph weatherbury ve get poor little fanny robin waggon must churchyard gate quarter five ay ve hear s nail parish board nobody pay bell shilling grave half-crown parish pay grave half-crown bell shilling bell s luxery can hardly grave poor body expect mistress will pay pretty maid see s yer hurry joseph pore woman s dead ca n't bring life may sit comfortable finish n't mind take just least thimbleful can dream more sonny few minute t t course ll drop man s twice man feel warm glorious whop slap work trouble stick a-breaking too much liquor bad lead horned man smoky house many people n't gift enjoy wet highly favour power way make most o't true say mark clark t talent lord mercifully bestow ought neglect parson clerk school-people serious tea-party merry old way good life dog carcase really must onward again now say joseph now now joseph nonsense poor woman dead n't s hurry hope providence wo n't way doings say joseph again sit ve trouble weak moment lately t true ve drinky month already church a-sunday drop curse two yesterday n't want too safety world world squander offhand believe chapelmember joseph oh n't part say coggan m staunch church england ay faith say mark clark wo n't say much n't wish coggan continue tendency talk principle characteristic barley-corn ve never change single doctrine ve stick plaster old faith bear s say church man can belong church bide cheerful old inn never trouble worry mind doctrine meetinger must chapel wind weather make yerself frantic skit chapel member clever chap enough way can lift beautiful prayer own head family shipwreck newspaper can can say mark clark corroborative feeling churchmen see must print aforehand dang more know say great gaffer lord babe unborn chapelfolk more hand-in-glove say joseph thoughtfully say coggan know very anybody heaven will ve work hard deserve such t bai n't such fool pretend stick church same chance know hate feller ll change old ancient doctrine sake get heaven d soon turn king's-evidence few pound get neighbour taties frost parson thirdly man give sack seed hardly own use money buy em n't n't hae tatie put garden d think d turn ll stick side wrong ll fall fall say very say observe joseph folk must move now life must pa'son thirdly will wait church gate s woman a-bide waggon joseph poorgrass n't miserable pa'son thirdly wo n't mind s generous man s find tract year ve consume good many course long shady life s never man cry expense sit long joseph poorgrass remain less spirit trouble duty devolve afternoon minute glide uncounted evening shade begin perceptibly deepen eye three sparkle point surface darkness coggan s repeater strike six pocket usual still small tone moment hasty step hear entry door open admit figure gabriel oak follow maid inn bear candle stare sternly lengthy two face sitter confront expression fiddle couple warming-pan joseph poorgrass blink shrink several inch background soul m ashamed t disgraceful joseph disgraceful say gabriel indignantly coggan call man n't know good coggan look indefinitely oak eye occasionally open closing own accord member dozy individual distinct personality n't take shepherd say mark clark look reproachfully candle appear possess special feature interest eye nobody can hurt dead woman length say coggan precision machine could s man put tear hurry lifeless clay can feel see n't know d alive would first help now want victual drink d pay money s dead speed will bring life woman s past time spend throw hurry s require drink shepherd friend to-morrow may may add mark clark emphatically drink run further risk lose chance event allude jan meanwhile merge additional thought to-morrow song to-mor-row to-mor-row peace plen-ty find board heart free sick-ness sor-row friend will share to-day may af-ford let spread ta-ble to-mor-row to-mor-row to-mor hold thy horn jan say oak turn poorgrass joseph wicked deed such confoundedly holy way drunk can stand shepherd oak listen reason shepherd s matter affliction call multiplying eye s look double mean look double multiplying eye very bad thing say mark clark always come public-house little time say joseph poorgrass meekly see two sort holy man live time king noah enter ark y-y-y-yes add become much affect picture person throw shed tear feel too good england ought live genesis right man sacrifice n't b-b-been call d-d-drunkard such way wish d show man spirit sit whine show man spirit let take name drunkard humbly let man contrite knee let know always say please god afore get same willing take much disgrace holy act hah man spirit allow toe pride lift hinder part groan manfully question right inquire query boldly ca n't say hero poorgrass admit jan never allow such treatment pass unquestioned shepherd say face rich testimony man spirit let pass death kind friend gabriel see three fit state take charge waggon remainder journey make reply close door again vehicle stand now get indistinct fog gloom mildewy time pull horse s head large patch turf eat bare readjust bough coffin drive unwholesome night gradually become rumour village body bring bury day leave unfortunate fanny robin follow eleventh casterbridge melchester onwards thanks boldwood s reticence oak s generosity lover follow never individualize troy gabriel hope whole truth matter might publish rate girl grave few day interposing barrier earth time sense event somewhat shut oblivion would deaden sting revelation invidious remark would bathsheba just now time gabriel reach old manor-house residence lie way church quite dark man come gate say fog hang blown flour poorgrass corpse gabriel recognize voice parson corpse here sir say gabriel just inquire mrs troy could tell reason delay afraid too late now funeral perform proper decency registrar s certificate say gabriel expect poorgrass s buck s head forget ask settle matter ll put funeral to-morrow morning body may bring church may leave here farm fetch bearer morning wait more hour now home gabriel reason think latter most objectionable plan fanny inmate farm-house several year lifetime bathsheba s uncle vision several unhappy contingency might arise delay flit will law indoors inquire mistress wish subject find unusual mood eye look suspicious perplexed antecedent thought troy return first bathsheba assent mien indifference proposition church burden immediately follow gabriel gate swerve extreme solicitousness fanny s account desire girl might bring house oak argue convenience leave waggon just lie now flower green leaf merely wheel vehicle coach-house morning purpose unkind unchristian say leave poor thing coach-house night very say parson will arrange funeral shall take place early to-morrow perhaps mrs troy right feeling can treat dead fellow-creature too thoughtfully must remember may err grievously leave home still sister believe god s uncovenanted mercy extend member flock christ parson s word spread heavy air sad unperturbed cadence gabriel shed honest tear bathsheba seem unmoved mr thirdly leave gabriel light lantern fetch three man assist bear unconscious truant indoors place coffin two bench middle little sitting-room hall bathsheba direct gabriel oak leave room still indecisively linger body deeply trouble wretchedly ironical aspect circumstance put regard troy s wife own powerlessness counteract spite careful manoeuver day very bad event could way happen connection burial happen now oak imagine terrible discovery result afternoon s work might cast bathsheba s life shade interposition many lapsing year might indifferently lighten might altogether remove suddenly last attempt save bathsheba rate immediate anguish look again look chalk writing coffin-lid scrawl simple fanny robin child gabriel take handkerchief carefully rub two latter word leave visible inscription fanny robin leave room quietly front door chapter xliii fanny s revenge want long ma'am inquired liddy late hour same evening stand door chamber candlestick hand address bathsheba sit cheerless alone large parlour first fire season more to-night liddy ll sit master ma'am afraid fanny may sit own room candle such childlike nesh young thing spirit could n't appear anybody try m quite sure oh bed ll sit twelve o'clock arrive time shall give bed too half-past ten now oh n't sit upstairs ma'am n't say bathsheba desultorily n't worth s fire here liddy suddenly exclaim impulsive excited whisper hear strange say fanny word sooner escape expression unutterable regret cross face burst tear word say liddy look weep woman astonishment make cry ma'am hurt come bathsheba s side face full sympathy liddy n't want more can hardly say take cry lately never use cry good-night liddy leave parlour close door bathsheba lonely miserable now lonely actually marriage loneliness present time solitude mountain solitude cave last day two come disquiet thought husband s past wayward sentiment evening concern fanny s temporary resting-place result strange complication impulse bathsheba s bosom perhaps would more accurately describe determined rebellion prejudice revulsion low instinct uncharitableness would withhold sympathy dead woman life precede bathsheba attention man bathsheba mean cease love love sick death just now gravity further misgiving five ten minute tap door liddy reappear come little way stand hesitate length say maryann just hear very strange know n't true shall sure know right day two oh connect ma'am fanny same thing hear hear mean wicked story get weatherbury last hour liddy come close mistress whisper remainder sentence slowly ear incline head speak direction room fanny lie bathsheba tremble head foot n't believe say excitedly s name write coffin-cover ma'am good many n't surely tell more true n't think ma'am might might bathsheba turn look fire liddy might see face find mistress say more liddy glide close door softly bed bathsheba s face continue look fire evening might excite solicitousness account even love least sadness fanny robin s fate make bathsheba s glorious esther poor vashti fate might suppose stand respect contrast liddy come room second time beautiful eye meet hers wear listless weary look tell story express wretchedness full activity simple country nature feed old-fashioned principle trouble would trouble woman world very little fanny child dead bathsheba ground conjecture connection own history dimly suspect tragedy fanny s end oak boldwood never moment credit possess meeting lonely woman previous saturday night unwitnessed unspoken oak may good intention withhold many day possible detail happen fanny know bathsheba s perception already exercise matter would lengthen minute suspense now undergo certainty must terminate would bad fact suspect suddenly feel longing desire speak strong get strength sustain surmised position dignity lurking doubt stoicism could find such friend nowhere house cool woman roof patience suspension judgement few hour want learn nobody teach might gabriel oak could way oak think endure thing boldwood seem much deep high strong feeling gabriel learnt more simple lesson oak show mastery turn look give multitude interest surround affect personal well-being most absorbing important eye oak meditatively look horizon circumstance special regard own standpoint midst would wish oak rack incertitude inmost matter bosom moment oak know fanny wish know feel convinced now say more few word truth story would feel bind honour tell would inexpressible relief further speech would need uttered know eccentricity behaviour would alarm fling cloak door open blade twig still air thick moisture somewhat less dense afternoon steady smack drop fall leaf bough musical soothing regularity seem good house bathsheba close door walk slowly lane come opposite gabriel s cottage now live alone leave coggan s house pinch room light window downstairs shutter close blind curtain draw window robbery observation contingency could much injury occupant domicile gabriel sit read standing-place road could see plainly sit quite still light curly head hand occasionally look snuff candle stand length look clock seem surprise lateness hour close book arise bed know tap must resolve feel could world now could give hint misery much less ask plainly information cause fanny s death must suspect guess chafe bear alone homeless wanderer linger bank lull fascinate atmosphere content seem spread little dwelling sadly lack own gabriel appear upper room place light window-bench kneel pray contrast picture rebellious agitated existence same time too much bear look long make truce trouble such mean must tread giddy distracting measure last note begin swollen heart again lane enter own door more fevered now reaction first feeling oak s example raise pause hall look door room wherein fanny lie lock finger throw head strain hot hand rigidly forehead say hysterical sob would god would speak tell secret fanny oh hope hope true two could look little minute know few moment pass add slowly will bathsheba time could never gauge mood carry action follow murmured resolution memorable evening life lumber-closet screw-driver end short undefined time find small room quiver emotion mist eye excruciate pulsation brain stand uncovered coffin girl conjectured end entirely engross say husky voice gaze know bad know now conscious bring situation series action extravagant dream follow idea method burst hall glare obviousness glide top stair assure listen heavy breathing maid asleep glide again turn handle door young girl lie deliberately set anticipate such undertaking night alone would horrify dreadful conclusive proof husband s conduct come know doubt last chapter fanny s story bathsheba s head sink bosom breath bate suspense curiosity interest exhale now form whispered wail oh-h-h say silent room add length moan tear fall fast unconscious pair coffin tear complicated origin nature indescribable indefinable simple sorrow assuredly wonted fire must live fanny s ash event shaped chariot hither natural unobtrusive effectual manner feat alone die mean condition could resolve grand fanny achieve destiny subjoin reencounter to-night bathsheba s wild imagining turn companion s failure success humiliation triumph lucklessness ascendency throw garish light mockery set thing ironical smile fanny s face frame yellow hair hers longer much room doubt origin curl own troy bathsheba s heat fancy innocent white countenance express dim triumphant consciousness pain retaliate pain merciless rigour mosaic law burn burning wind wound strife strife bathsheba indulge contemplation escape position immediate death think inconvenient awful way limit inconvenience awfulness could overpassed whilst shame life measureless even scheme extinction death tamely copy rival s method reason glorify rival s case glide rapidly room mostly habit excited hand hang clasp front think part express broken word hate n't mean hate grievous wicked hate little flesh insist hate spirit willing live could angry cruel justification vindictive poor dead woman recoil god mercy miserable bathsheba become moment terrified own state mind look sort refuge vision oak kneel night recur imitative instinct animate woman seize idea resolve kneel possible pray gabriel pray would kneel coffin cover face hand time room silent tomb purely mechanical cause bathsheba arise quiet spirit regret antagonistic instinct seize just desire make atonement take flower vase window begin lay dead girl s head bathsheba know way show kindness person depart give flower know long remain engage thus forget time life slam coach-house door yard bring again instant front door open close step cross hall husband appear entrance room look behold degree stare stupefaction scene think illusion raise fiendish incantation bathsheba pallid corpse end gaze same wild way little instinctive guess fruit legitimate induction moment stand door hand troy never think fanny connection see first confused idea somebody house die say troy blankly must must say bathsheba more come dilated eye door push past s matter god s name s dead say troy can say let want air continue stay insist seize hand volition seem leave state passivity still hold come room thus hand hand troy bathsheba approach coffin s side candle stand bureau close light slant distinctly enkindle cold feature mother babe troy look drop wife s hand knowledge come lurid sheen stand still still remain could imagine leave motive power clash feeling direction confound produce neutrality motion none know say bathsheba small enclose echo interior cell say troy originally stand perfectly erect now well-nigh congealed immobility frame could discern incipient movement dark night may discern light gradually sink forward line feature soften dismay modulate illimitable sadness bathsheba regard side still parted lip distract eye capacity intense feeling proportionate general intensity nature perhaps fanny s suffering much great relatively strength never time suffer absolute sense bathsheba suffer now troy sink knee indefinable union remorse reverence face bend fanny robin gently kiss would kiss infant asleep avoid awaken sight sound unendurable act bathsheba sprang strong feeling scatter existence know feeling seem gather pulsation now revulsion indignant mood little early meditate compromised honour forestalment eclipse maternity violent entire forget simple still strong attachment wife husband sigh self-completeness now cry aloud severance union deplore fling arm troy s neck exclaim wildly deep deep heart n't n't kiss frank ca n't bear ca n't love good kiss too frank kiss will frank kiss too abnormal startling childlike pain simplicity appeal woman bathsheba s calibre independence troy loosen tightly clasp arm neck look bewilderment such unexpected revelation woman alike heart even different accessory fanny troy could hardly seem believe proud wife bathsheba fanny s own spirit seem animate frame mood few instant momentary surprise pass expression change silence imperious gaze will kiss say push wife now perhaps harrowing circumstance speak wrong act can understand forgive right politic rival now corpse feeling betray show draw again strenuous effort self-command say reason ask bitter voice strangely low quite woman now say bad black-hearted man answer woman victim less n't taunt madam woman more dead can satan tempt face curse coquetry marry never think come way would god too late turn fanny never mind darling say sight heaven very very wife word arise bathsheba s lip long low cry measureless despair indignation such wail anguish never hear old-inhabited wall greek word meaning finish union troy s add continuation same cry sob pitifully rarity such abandonment make condition more dire say troy heartlessly ceremony priest n't make marriage morally vehement impulse flee run place hide escape word price stop short death master bathsheba now wait instant turn door run chapter xliv tree reaction bathsheba dark road know care direction issue flight first time definitely notice position reach gate lead thicket overhang large oak beech tree look place occur see daylight previous occasion appear impassable thicket reality brake fern now wither fast could think good palpitating self here hide enter light spot shelter damp fog recline trunk sink tangled couch frond stem mechanically pull armful keep breeze close eye sleep night bathsheba clearly aware freshened existence cooler brain long time become conscious interesting proceeding tree head coarse-throated chatter first sound sparrow just wake chee-weeze-weeze-weeze retreat finch third tink-tink-tink-tink-a-chink hedge robin chuck-chuck-chuck overhead squirrel road ra-ta-ta rum-tum-tum ploughboy presently come opposite believe voice boy own farm follow shamble tramp heavy foot look fern bathsheba could just discern wan light daybreak team own horse stop drink pond side way watch flounce pool drinking toss head drink again water dribble lip silver thread flounce come pond turn again farm look day just dawn cool air colour heated action resolve night stand lurid contrast perceive lap cling hair red yellow leaf come tree settle silently partial sleep bathsheba shake dress get rid multitude same family lie rose flutter breeze thus create ghost enchanter fleeing opening east glow unrisen sun attract eye thither foot beautiful yellowing fern feathery arm ground slope downwards hollow specie swamp dot fungus morning mist hang now fulsome magnificent silvery veil full light sun semi-opaque hedge measure hide hazy luminousness side depression grow sheaf common rush here peculiar specie flag blade glisten emerge sun scythe general aspect swamp malignant moist poisonous coat seem exhale essence evil thing earth water earth fungus grow manner position rot leaf tree stump exhibit listless gaze clammy top ooze gill mark great splotch red arterial blood saffron yellow tall attenuated stem macaroni leathery rich brown hollow seem nursery pestilence small great immediate neighbourhood comfort health bathsheba arise tremor thought pass night brink dismal place now footstep hear road bathsheba s nerve still unstrung crouch sight again pedestrian come view schoolboy bag slung shoulder contain dinner book hand pause gate look continue murmuring word tone quite loud enough reach ear lord lord lord lord lord know book give give give give give know grace grace grace grace know word follow same effect boy dunce class apparently book psalter way learn collect bad attack trouble appear always superficial film consciousness leave disengaged open notice trifle bathsheba faintly amuse boy s method too pass time stupor give place anxiety anxiety begin make room hunger thirst form now appear rise side swamp half-hidden mist come bathsheba woman woman approach face askance look earnestly side get little further left draw bathsheba could see newcomer s profile sunny sky know wavy sweep forehead chin angle decisive line anywhere familiar contour liddy smallbury bathsheba s heart bound gratitude thought altogether deserted jump oh liddy say attempt say word frame lip come sound lose voice exposure clogged atmosphere hour night oh ma'am glad find say girl soon see bathsheba ca n't come bathsheba say whisper vainly endeavour make loud enough reach liddy s ear liddy know step swamp say will bear think bathsheba never forget transient little picture liddy cross swamp morning light iridescent bubble dank subterranean breath rise sweating sod waiting-maid s foot tread hiss burst expand join vapoury firmament liddy sink bathsheba anticipate land safely side look beautiful pale weary face young mistress poor thing say liddy tear eye hearten little ma'am ca n't speak whisper voice present say bathsheba hurriedly suppose damp air hollow take liddy n't question mind send anybody nobody think find home cruel happen fancy hear voice late last night know wrong home leave just come fanny take will soon nine o'clock wo n't home present suppose walk wood liddy exactly understand episode assent walk tree good come ma'am eat will die chill shall come indoors perhaps never shall get eat else put head little shawl will liddy liddy vanish end twenty minute return cloak hat slice bread butter tea-cup hot tea little china jug fanny say bathsheba say companion pour tea bathsheba wrap ate drink sparingly voice little clearer trifle colour return face now ll walk again say wander wood nearly two hour bathsheba reply monosyllable liddy s prattle mind run subject interrupt wonder fanny time will see come information man just take corpse bathsheba inquire reply effect mistress unwell could see think bedroom liddy venture add say first find might never home again n't mean ma'am ve alter mind woman pride run husband position bad find dead husband s house ill usage find alive house somebody else ve think morning ve choose course runaway wife encumbrance everybody burden byword make heap misery great come stay home may include trifling item insult beat starvation liddy marry god forbid ll find fearful situation mind n't flinch stand ground cut piece s m oh mistress n't talk say liddy take hand know too much sense bide may ask dreadful thing happen may ask may tell ten minute return house circuitous route enter rear bathsheba glide stairs disused attic companion follow liddy say light heart youth hope begin reassert confidante present somebody must choose shall take abode here will get fire light put piece carpet help make place comfortable want maryann bring little stump bedstead small room bed belong table thing shall pass heavy time hemming handkerchief very good thing say liddy oh hate needlework always knit too might finish sampler carnation peacock want fill could frame glaze hang aunt s ma'am sampler date horribly countrified liddy ll read bring book new n't heart read new uncle s old ma'am stow box faint gleam humour pass face say bring beaumont fletcher s maid s tragedy mourn bride let see night thoughts vanity human wishes story black man murder wife desdemona nice dismal would suit excellent just now now liddy ve look book tell say know would suit would n't suit n't wo n't read dismal book read dismal book indeed bring love village maid mill doctor syntax volume spectator day bathsheba liddy live attic state barricade precaution prove needless troy appear neighbourhood trouble bathsheba sit window sunset sometimes attempt read time watch movement much purpose listen much interest sound sun blood-red night livid cloud receive ray east dark background west front church tower part edifice visible farm-house window rise distinct lustrous vane summit bristle ray hereabouts six o'clock young man village gather custom game prisoner base spot consecrate ancient diversion time immemorial old stock conveniently form base face boundary churchyard front ground trodden hard bare pavement player could see brown black head young lad dart right left white shirt-sleeve gleam sun whilst occasionally shout peal hearty laughter vary stillness evening air continue play quarter hour game conclude abruptly player leap wall vanished side yew-tree also beech now spread mass golden foliage branch trace black line base-players finish game suddenly bathsheba inquire time liddy enter room think t two man come just casterbridge begin put grand carved tombstone say liddy lad see know bathsheba ask n't say liddy chapter xlv troy s romanticism troy s wife leave house previous midnight first act cover dead sight ascend stair throw bed dress wait miserably morning fate deal grimly last four-and-twenty hour day spend way vary very materially intention regard always inertia overcome strike new line conduct more seem circumscribing event appear league allow novelty way amelioration twenty pound secure bathsheba manage add sum farthing could muster own account seven pound ten money twenty-seven pound ten hastily drive gate morning keep appointment fanny robin reach casterbridge leave horse trap inn five minute ten come bridge low end town sit parapet clock strike hour fanny appear fact moment robe grave-clothes two attendant union poorhouse first last tiring-women gentle creature honour quarter hour rush recollection come troy wait second time break serious engagement anger vow last eleven o'clock linger watch stone bridge know lichen face hear chink ripple oppress jump seat inn gig bitter mood indifference concern past recklessness future drive budmouth race reach race-course two o'clock remain town nine fanny s image appear sombre shadow saturday evening return mind bathsheba s reproach vow would bet keep vow leave town nine o'clock evening diminish cash extent few shilling trot slowly homeward now strike first time thought fanny really prevent illness keep promise time could make mistake regret remain casterbridge make inquiry reach home quietly unharness horse come indoors see fearful shock await soon grow light enough distinguish object troy arise coverlet bed mood absolute indifference bathsheba s whereabouts oblivious existence stalk downstairs leave house door walk churchyard enter search find newly dug unoccupied grave grave dug day fanny position mark hasten casterbridge pausing musing hill whereon last see fanny alive reach town troy descend side street enter pair gate surmount board bear word lester stone marble mason lie stone size design inscribed sacred memory unnamed person die troy now look word deed want likeness perceptible even own consciousness method engage business purchase tomb absolutely unpractised man could bring consider calculate economize waywardly wish set obtain child nursery want good tomb say man stand little office yard want good can give twenty-seven pound money possess sum include cut name carriage weatherbury erection want now could get special work week must now would stock could get ready immediately very say troy impatiently let s see good stock say stone-cutter shed here s marble headstone beautifully crocketed medallion typical subject here s footstone same pattern here s cope enclose grave polish alone set cost eleven pound slab good kind can warrant resist rain frost hundred year fly much could add name put weatherbury sum mention get to-day ll pay money now man agree wonder such mood visitor wear shred mourning troy write word form inscription settle account afternoon come again find lettering wait yard tomb pack see place cart start way weatherbury give direction two man accompany inquire sexton grave person name inscription quite dark troy come casterbridge carry heavy basket arm stride moodily road rest occasionally bridge gate whereon deposit burden time midway journey meet return darkness man waggon convey tomb merely inquire work assure pass again troy enter weatherbury churchyard ten o'clock immediately corner mark vacant grave early morning obscure side tower screen great extent view passer road spot lately abandon heap stone bush alder now clear make orderly interment reason rapid filling ground elsewhere here now stand tomb man state snow-white shapely gloom consist head foot-stone enclose border marble-work unite midst mould suitable plant troy deposit basket tomb vanish few minute return carry spade lantern light direct few moment marble whilst read inscription hang lantern low bough yew-tree take basket flower-roots several variety bundle snow-drop hyacinth crocus bulb violet double daisy bloom early spring carnation pink picotees lily valley forget-me-not summer s farewell meadow-saffron late season year troy lay grass impassive face set work plant snowdrop arrange line coping remainder enclosure grave crocus hyacinth grow row summer flower place head foot lily forget-me-not heart remainder disperse space troy prostration time perception futility romantic doings dictate remorseful reaction previous indifference element absurdity derive idiosyncrasy side channel show such juncture present inelasticity englishman blindness line sentiment verge mawkishness characteristic french cloudy muggy very dark night ray troy s lantern spread two old yew strange illuminating power flickering seem black ceiling cloud feel large drop rain hand presently come enter hole lantern candle sputter troy weary now midnight rain threaten increase resolve leave finishing touch labour day break grope wall grave dark find north side here enter porch recline bench fall asleep chapter xlvi gurgoyle doings tower weatherbury church square erection fourteenth-century date two stone gurgoyles four face parapet eight carved protuberances two time continue serve purpose erection spout water lead roof mouth front close bygone church-warden superfluous two break choke matter much consequence wellbeing tower two mouth still remain open active gape enough work sometimes argue truer criterion vitality give art-period power master-spirits time grotesque certainly instance gothic art dispute proposition weatherbury tower somewhat early instance use ornamental parapet parish distinct cathedral church gurgoyles necessary correlative parapet exceptionally prominent bold cut hand could shape most original design human brain could conceive speak symmetry distortion less characteristic british continental grotesque period eight different beholder convince earth could more hideous see north side south two latter face south-eastern corner concern story too human call dragon too impish man too animal fiend enough bird call griffin horrible stone entity fashion cover wrinkled hide short erect ear eye start socket finger hand seize corner mouth thus seem pull open give free passage water vomit low row tooth quite wash upper still remain here thus jut couple foot wall foot rest support creature four hundred year laugh surround landscape voicelessly dry weather wet gurgle snort sound troy sleep porch rain increase presently gurgoyle spat time small stream begin trickle seventy foot aerial space mouth ground water-drops smote duckshot accelerated velocity stream thicken substance increase power gradually spout side tower rain fall steady ceaseless torrent stream dash downward volume follow course ground point time end liquid parabola come forward wall advance plinth moulding heap stone marble border midst fanny robin s grave force stream very lately receive loose stone spread thereabout act shield soil onset summer clear ground now resist down-fall bare earth several year stream spout tower night such contingency over-looked sometimes obscure corner receive inhabitant space two three year usually pauper poacher sinner undignified sin persistent torrent gurgoyle s jaw direct vengeance grave rich tawny mould stir motion boil chocolate water accumulate wash deeply roar pool thus form spread night head chief noise kind create deluging rain flower carefully plant fanny s repentant lover begin move writhe bed winter-violets turn slowly upside become mere mat mud soon snowdrop bulb dance boiling mass ingredient cauldron plant tufted specie loosen rise surface float troy awake comfortless sleep broad day bed two night shoulder feel stiff foot tender head heavy remember position arise shiver take spade again rain quite ceased sun shine green brown yellow leaf now sparkle varnish raindrop brightness similar effect landscape ruysdael hobbema full infinite beauty arise union water colour high light air render transparent heavy fall rain autumn hue middle distance rich hand remote field intercept angle tower appear same plane tower enter gravel path would take tower path stony night brown thin coating mud place path see tuft stringy root wash white clean bundle tendon pick surely could primrose plant see bulb advance doubt crocus face perplexed dismay troy turn corner behold wreck stream make pool grave soak ground place hollow disturbed earth wash grass pathway guise brown mud already see spot marble tombstone same stain nearly flower wash clean ground lie root upwards spot whither splash stream troy s brow become heavily contract set tooth closely compressed lip move great pain singular accident strange confluence emotion feel sharp sting troy s face very expressive observer see now would hardly believe man laugh sung pour love-trifles woman s ear curse miserable lot first impulse even low stage rebellion need activity absence necessarily antecedent existence morbid misery wring sight come superimpose dark scenery previous day form sort climax whole panorama more could endure sanguine nature troy power elude grief simply adjourn could put consideration particular spectre matter become old soften time planting flower fanny s grave perhaps specie elusion primary grief now intention know circumvent first time life troy stand dismantled grave wish man seldom person much animal spirit feel fact life own qualification single more hopeful life may actually resemble particular troy feel transient way hundred time could envy people condition possession condition would necessitate different personality desire own mind peculiarity birth vicissitude life meteor-like uncertainty relate appertain hero story would story seem nature thing matter would right proper date wind very morning illusion complete disappearance sudden troy hate suddenness probably more apparent real coral reef just come short ocean surface more horizon never begin mere finishing stroke often appear create event long potentially accomplished thing stand meditate miserable man whither accurse let accurse still pitiless anathema write spoliated effort new-born solicitousness man spend primal strength journey direction much spirit leave reverse course troy yesterday faintly reverse merest opposition dishearten turn would hard enough great providential encouragement find providence help new course show wish might adopt actually jeer first trembling critical attempt kind more nature could bear slowly withdraw grave attempt fill hole replace flower simply throw card forswear game time always churchyard silently unobserved none villager rise pass field emerge just secretly high road shortly village meanwhile bathsheba remain voluntary prisoner attic door keep lock entry exit liddy bed arrange small adjoining room light troy s lantern churchyard notice ten o'clock maid-servant casually glance window direction whilst take supper call bathsheba s attention look curiously phenomenon time liddy send bed bathsheba sleep very heavily night attendant unconscious softly breathing room mistress house still look window faint gleam spread tree steady shine blink revolving coast-light appearance fail suggest person pass repassing front bathsheba sit here begin rain light vanish withdraw lie restlessly bed re-enact worn mind lurid scene yesternight first faint sign dawn appear arise again open window obtain full breathing new morning air pane now wet tremble tear leave night rain pale lustre catch primrose-hued slash cloud low awakening sky tree come sound steady dripping drift leaf direction church could hear noise peculiar intermittent rest purl water fall pool liddy knock eight o'clock bathsheba un-lock door heavy rain ve night ma'am say liddy inquiry breakfast make very heavy did hear strange noise churchyard hear strange noise ve think must water tower spout s shepherd say ma'am s now see oh gabriel here morning just look passing quite old way think leave lately tower spout use spatter stone puzzle boiling pot able read think work bathsheba ask liddy stay breakfast tongue more childish woman still run recent event church ma'am ask know say bathsheba think might see put fanny tree hide place window bathsheba sort dread meet husband ha mr troy to-night say ma'am think s budmouth budmouth sound word carry much diminished perspective deed thirteen mile interval betwixt now hate question liddy husband s movement indeed hitherto sedulously avoid now house know dreadful disagreement futile attempt disguise bathsheba reach stage people cease appreciative regard public opinion make think say laban tall see budmouth road morning breakfast bathsheba momentarily relieved wayward heaviness past twenty-four hour quench vitality youth substitute philosophy mature year resolve walk little way breakfast put bonnet take direction church nine o'clock man return work again first meal likely meet many road know fanny lay reprobate quarter graveyard call parish church invisible road impossible resist impulse enter look spot nameless feeling same time dread see unable overcome impression connection exist rival light tree bathsheba skirt buttress beheld hole tomb delicately veined surface splash stain just troy see leave two hour earlier side scene stand gabriel eye too fix tomb arrival noiseless attract attention bathsheba perceive grand tomb disturbed grave fanny s look side humbler mound earth clodded usual way eye follow oak s read word inscription open erect francis troy beloved memory fanny robin oak see first act gaze inquiringly learn receive knowledge authorship work cause considerable astonishment such discovery much affect now emotional convulsion seem become commonplace history bid good morning ask fill hole spade stand whilst oak desire bathsheba collect flower begin plant sympathetic manipulation root leaf conspicuous woman s gardening flower seem understand thrive request oak get churchwarden turn leadwork mouth gurgoyle hang gape mean stream might direct sideways repetition accident prevent finally superfluous magnanimity woman narrow instinct bring bitterness love wipe mud spot tomb word again home footnote local tower churchyard answer precisely foregoing description chapter xlvii adventure shore troy wander south composite feeling make disgust humdrum tediousness farmer s life gloomy image lie churchyard remorse general averseness wife s society impel seek home place earth save weatherbury sad accessory fanny s end confront vivid picture threaten indelible make life bathsheba s house intolerable three afternoon find foot slope more mile length run ridge range hill lie parallel shore form monotonous barrier basin cultivated country inland wilder scenery coast hill stretch road nearly straight perfectly white two side approach gradual taper meet sky top two mile length narrow irksome inclined plane sign life visible garish afternoon troy toil road languor depression great experience many day year air warm muggy top seem recede approach last reach summit wide novel prospect burst effect pacific balboa s gaze broad steely sea mark faint line semblance etch thereon degree deep enough disturb general evenness stretch whole width front right town port budmouth sun bristle banish colour substitute place clear oily polish move sky land sea frill milkwhite foam angle shore shred lick contiguous stone tongue descend come small basin sea enclose cliff troy s nature freshen think would rest bathe here undress plunge cove water uninteresting swimmer smooth pond get little ocean swell troy presently swim two project spur rock form pillar hercules miniature mediterranean unfortunately troy current unknown exist unimportant craft burden awkward swimmer might take unawares troy find carry left swoop sea now recollect place sinister character many bather pray dry death time time gonzalo also unanswered troy begin deem possible might add number boat kind present sight distance budmouth lie sea quietly regard effort town harbour show position dim meshwork rope spar well-nigh exhaust attempt get mouth cove weakness swim several inch deep wont keep breathing entirely nostril turn dozen time swim papillon troy resolve last resource tread water slight incline endeavour reach shore point merely give gentle impetus inwards whilst carry general direction tide necessarily slow process find altogether difficult choice landing-place object shore passing sad slow procession perceptibly approach extremity spit land further right now define sunny portion horizon swimmer s eye s fix spit mean salvation side unknown move object break outline extremity immediately ship s boat appear man several sailor lad bow sea troy s vigour spasmodically revive prolong struggle little further swim right arm hold left hail splash wave shout might position set sun white form distinctly visible now deep-hued bosom sea east boat man see oar put boat pull will five six minute time first halloo two sailor haul stern form part brig s crew come ashore sand lend little clothing could spare slight protection rapidly cool air agree land morning further delay grow late make again roadstead vessel lie now night droop slowly wide watery level front great distance shoreline curved form long riband shade horizon series point yellow light begin start existence denote spot site budmouth lamp light parade cluck oar sound distinctness sea labour thickening shade lamp-light grow large appear send flaming sword deep wave arise dim shape kind form vessel bind chapter xlviii doubts arise doubts linger bathsheba undergo enlargement husband s absence hour day slight feeling surprise slight feeling relief sensation rise time level commonly designate indifference belong certainty position define reasonable probability issue bound could speculate contingency take further interest splendid woman acquire indifferent feeling outsider contemplate probable fate singular wretch bathsheba draw future colour reality could exceed darkness original vigorous pride youth sicken decline anxiety come year anxiety recognize good bad alternative bathsheba make mind alternative noteworthy scale cease soon later very late husband would home again day tenancy upper farm would number originally show agent estate distrust bathsheba s tenure james everdene s successor score sex youth beauty peculiar nature uncle s will own frequent testimony death cleverness such pursuit vigorous marshalling numerous flock herd come suddenly hand negotiation conclude win confidence power further objection raise latterly great doubt legal effect marriage would position notice take change name point clear event own husband s inability meet agent forthcoming january rent-day very little consideration would show matter very little would deserve farm approach poverty would sure hence bathsheba live perception purpose break woman could hope good material process differ thus less far-sighted energetic more petted sex hope sort clockwork merest food shelter sufficient wind perceive clearly mistake fatal accept position wait coldly end first saturday troy s departure casterbridge alone journey take marriage saturday bathsheba pass slowly foot crowd rural business-man gather usual front market-house usual gaze burgher feeling healthy life dearly pay exclusion possible aldermanship man apparently follow say word left hand bathsheba s ear keen wild animal distinctly hear speaker say look mrs troy s young lady believe say person address awkward news break husband drowned endow spirit prophecy bathsheba gasp true can true say hear more ice self-command latterly gather break current burst forth again overwhelm darkness come eye fall ground gloomy man observe portico old corn-exchange pass group step quickly side moment exclamation catch arm sink say boldwood look bringer big news support husband drown week bathe lulwind cove coastguardsman find clothes bring budmouth yesterday thereupon strange fire light boldwood s eye face flush suppressed excitement unutterable thought everybody s glance now centre unconscious bathsheba lift bodily ground smooth fold dress child might take storm-beaten bird arrange ruffled plume bear pavement king s arms inn here pass archway private room time deposit lothly precious burden sofa bathsheba open eye remember occur murmur want home boldwood leave room stand moment passage recover sense experience too much consciousness keep now grasp again few heavenly golden moment arm matter know close breast close hers start onward again send woman ascertain fact case appear limit already hear order horse put gig ready return inform find still pale unwell meantime send budmouth man bring tidings learnt know hardly condition drive home drive town boldwood delicacy manner feeling offer get driver give seat phaeton more comfortable own conveyance proposal bathsheba gently decline farmer depart half-an-hour later invigorate effort take seat rein usual external appearance much happen town tortuous street drive slowly unconscious road scene first shade evening show bathsheba reach home silently alight leave horse hand boy proceed upstairs liddy meet landing news precede bathsheba weatherbury half-an-hour liddy look inquiringly mistress s face bathsheba say enter bedroom sit window thought think night envelop extreme line shape visible somebody come door knock open liddy say think must get wear say liddy hesitation mean mourn say bathsheba hurriedly suppose must poor present think necessary ma'am s still alive know say liddy amaze n't know would n't different n't hear more would n't find liddy n't know death would different perfectly convinced still alive bathsheba remain firm opinion monday two circumstance conjoin shake first short paragraph local newspaper make methodizing pen formidable presumptive evidence troy s death drown contain important testimony young mr barker m.d budmouth speak eyewitness accident letter editor state pass cliff remote side cove just sun set time see bather carry current mouth cove guess instant poor chance possess unusual muscular power drift projection coast mr barker follow shore same direction time could reach elevation sufficiently great command view sea dusk set see circumstance arrival clothes become necessary examine identify virtually long inspect letter pocket evident midst agitation troy undress full conviction dress again immediately notion death could prevent perverse entertain bathsheba say assure opinion strange strange reflection occur cause face flush suppose troy follow fanny world intentionally contrive make death appear accident thought apparent might differ real make vivid bygone jealousy fanny remorse show night blind perception likelier difference less tragic more disastrous alone late evening small fire much calm bathsheba take troy s watch hand restore rest article belong open case open week little coil pale hair fuze great explosion hers say keep hair take hand hold fire ll burn ll keep memory poor thing add snatch hand chapter xlix oak s advancement great hope late autumn winter draw apace leaf lie thick turf glade moss wood bathsheba previously live state suspend feeling suspense now live mood quietude precisely peacefulness know alive could think death equanimity now might lose regret hers still keep farm going rake profit care keenly expend money venture bygone day long seem infinitely remove present look past great gulf now dead person faculty meditation still leave mean moulder gentlefolk poet s story could sit ponder gift life use excellent result general apathy long-delayed installation oak bailiff virtually exercise function long time already change substantial increase wage bring little more nominal address world boldwood live secluded inactive much wheat barley season spoil rain sprout grow intricate mat ultimately throw pig armful strange neglect produce ruin waste become subject whispered talk people elicit boldwood s man forgetfulness remind danger corn many time persistently inferior dare sight pig turn disgust rotten ear seem arouse boldwood evening send oak suggest bathsheba s recent act promotion farmer propose interview gabriel undertake superintendence lower farm bathsheba s necessity boldwood feel such aid impossibility discover more trustworthy man gabriel s malignant star assuredly set fast bathsheba learn proposal oak oblige consult first languidly object consider two farm too extensive observation man boldwood apparently determine personal commercial reason suggest oak furnish horse sole use plan would present difficulty two farm lie side side boldwood directly communicate negotiation speak oak go-between harmoniously arrange last now see oak mount strong cob daily trot length breadth two thousand acre cheerful spirit surveillance crop belong actual mistress one-half master sit respective home gloomy sad seclusion arise spring succeed talk parish gabriel oak feather nest fast d think say susan tall gable oak come quite dand now wear shine boot hardly hob em two three time a-week tall hat a-sundays hardly know name smockfrock see people strut enough cut bantam cock stand dormant wonder say more eventually know gabriel pay fixed wage bathsheba independent fluctuation agricultural profit make engagement boldwood oak receive share receipt small share certainly money high quality mere wage capable expansion way wage begin consider oak man condition thus improve live good style occupy same cottage pare own potato mend stocking sometimes even make bed own hand oak provokingly indifferent public opinion man cling persistently old habit usage simply old room doubt motive great hope latterly germinate boldwood unreasoning devotion bathsheba could characterize fond madness time circumstance evil good report could weaken destroy fevered hope grow again grain mustard-seed quiet follow hasty conjecture troy drown nourish fearfully shun contemplation earnest l fact reveal wildness dream bathsheba last persuade wear mourning appearance enter church guise weekly addition faith time come very perhaps surely nearing wait event reward long might wait closely consider would try recognize severe schooling subject make bathsheba much more considerate formerly feeling trust willing time future marry man man would substratum good feeling self-reproach injury thoughtlessly might depend now much great extent infatuation disappointment would possible approach channel good nature suggest friendly businesslike compact fulfilment future day keep passionate side desire entirely sight such boldwood s hope eye middle-aged bathsheba perhaps additionally charm just now exuberance spirit prune original phantom delight show too bright human nature s daily food able enter second poetical phase lose much first process bathsheba s return two month visit old aunt norcombe afford impassioned yearning farmer pretext inquire directly now possibly ninth month widowhood endeavour get notion state mind regard occur middle haymaking boldwood contrive liddy assist field glad see door lydia say pleasantly simper wonder heart speak frankly hope mrs troy quite long absence continue manner express coldest-hearted neighbour could scarcely say less quite sir cheerful suppose cheerful fearful say oh merely say cheerful tell affair sir sir mrs troy put much confidence lydia very wisely perhaps sir ve trouble time mr troy s going marry again expect bide promise shall quite natural say strategic lover throb presumption liddy s word appear warrant darling think re-marriage n't promise exactly merely judge own account understand allude possibility marry again conclude never allude sir say liddy think very stupid mr boldwood get course return hastily hope fall again need n't take quite such long reach rake lydia short quick perhaps absolute mistress again now wise resolve never give freedom mistress certainly say seriously suppose might marry again end seven year last year care risk mr troy s come claim six year present time say might might marry reasonable person s opinion lawyer may say contrary ask say liddy innocently say boldwood grow red liddy need n't stay here minute later wish mr oak say now little farther good-afternoon vex ashamed time life could call underhand poor boldwood more skill finesse battering-ram uneasy sense make appear stupid bad mean light fact way repayment singularly fresh fascinating fact sadness pertinent real little more six year time bathsheba might certainly marry definite hope admit might deep thought word liddy marriage show least creed matter pleasant notion now continually mind six year long time much short never idea long oblige endure jacob serve twice seven year rachel six such woman try notion wait good win boldwood feel love deep strong eternal possible never know full volume patience delay would afford opportunity give sweet proof point would annihilate six year life minute little value time earth love would let see six year intangible ethereal courtship little care bear consummation meanwhile early late summer bring week greenhill fair hold fair frequently attend folk weatherbury chapter l sheep fair troy touch wife s hand greenhill nijni novgorod south wessex busy merry noisy day whole statute number day sheep fair yearly gathering summit hill retain good preservation remains ancient earthwork consist huge rampart entrenchment oval form encircle top hill somewhat broken here two chief opening opposite side winding road ascend level green space ten fifteen acre enclose bank site fair few permanent erection dot spot majority visitor patronize canvas alone rest feed time sojourn here shepherd attend flock long distance start home two three day even week fair drive charge few mile day more ten twelve rest night hire field wayside previously choose point feed fast morning shepherd flock march bundle contain kit week strap shoulder hand crook use staff pilgrimage several sheep would get worn lame occasionally lamb occur road meet contingency frequently provide accompany flock remoter point pony waggon weakly take remainder journey weatherbury farm such long distance hill arrangement necessary case large united flock bathsheba farmer boldwood form valuable impose multitude demand much attention account gabriel addition boldwood s shepherd cain ball accompany way decayed old town kingsbere upward plateau old george dog course autumn sun slant greenhill morning light dewy flat crest nebulous cloud dust see float pair hedge streak wide prospect direction gradually converge base hill flock become individually visible climb serpentine way lead top thus slow procession enter opening road tend multitude multitude horn hornless blue flock red flock buff flock brown flock even green salmon-tinted flock accord fancy colourist custom farm man shout dog bark great animation thronging traveller long journey grow nearly indifferent such terror still bleat piteously unwontedness experience tall shepherd rise here midst gigantic idol crowd prostrate devotee great mass sheep fair consisted south old wessex horn breed latter class bathsheba s farmer boldwood s mainly belong file nine o'clock vermiculated horn lop gracefully side cheek geometrically perfect spiral small pink white ear nestle horn come variety perfect leopard full rich substance coat lack spot also few oxfordshire breed wool begin curl child s flaxen hair surpass respect effeminate leicester turn less curly cotswold most picturesque small flock exmoor chance year pied face leg dark heavy horn tress wool hanging swarthy forehead quite relieve monotony flock quarter bleat panting weary thousand enter pen morning advance dog belong flock tie corner pen contain alleys pedestrian intersect pen soon become crowded buyer seller part hill altogether different scene begin force eye midday circular tent exceptional newness size course erection here day draw flock begin change hand lighten shepherd s responsibility turn attention tent inquire man work soul seem concentrate tie bother knot time royal hippodrome performance turpin s ride york death black bess reply man promptly turn eye leave tying soon tent complete band strike highly stimulate harmony announcement publicly make black bess standing conspicuous position living proof proof want truth oracular utterance stage people enter convince such genuine appeal heart understand soon begin crowd abundantly foremost visible jan coggan joseph poorgrass holiday keep here to-day s great ruffen push scream woman front jan shoulder rush fierce can help push folk push say coggan deprecating tone turn head aforesaid folk could turn body jam vice silence drum trumpet again send forth echoing note crowd again ecstasied give lurch coggan poorgrass again thrust woman front oh helpless feymels mercy such ruffens exclaim lady again sway reed shake wind now say coggan appeal earnest voice public large stand cluster shoulder-blade hear such onreasonable woman carcase neighbour could get cheese-wring damn woman might eat show n't lose yer temper jan implore joseph poorgrass whisper might get man murder think shine eye sinful form womankind jan hold tongue objection pacify please friend gradually reach foot ladder poorgrass flatten jumping-jack sixpence admission get ready half-an-hour earlier become reek hot tight squeeze excited hand woman spangle brazen ring set glass diamond chalked face shoulder take money hastily drop again fear trick play burn finger enter cloth tent eye observer become bulge innumerable pimple such observe sack potato cause various human head elbow high pressure rear large tent two small dressing-tents allot male performer partition cloth division sit grass pull pair jack-boot young man instantly recognise sergeant troy troy s appearance position may briefly account brig take budmouth roads start voyage somewhat short hand troy read article join sail boat despatch bay lulwind cove expect clothes ultimately work passage united state make precarious living various town professor gymnastics sword exercise fencing pugilism few month sufficient give distaste kind life certain animal form refinement nature pleasant strange condition might whilst privation easily ward disadvantageously coarse money short present too idea could claim home comfort choose return england weatherbury farm bathsheba think dead frequent subject curious conjecture england return last fact draw weatherbury abstract fascination intention enter old groove place become modify gloom consider landing liverpool home reception would kind very unpleasant contemplate troy way emotion occasional fitful sentiment sometimes cause much inconvenience emotion strong healthy kind bathsheba woman make fool woman suffer silence could endure existence spirited wife first enter would beholden food lodging unlikely wife would fail farming already would become liable maintenance life such future poverty would spectre fanny constantly harrow temper embitter word thus reason touch distaste regret shame commingle put return day day would decide put altogether could find anywhere else ready-made establishment exist time july precede september find greenhill fair fall travelling circus perform outskirt northern town troy introduce manager tame restive horse troupe hit suspend apple pistol-bullet fire animal s full gallop feat merit more less base experience dragoon-guardsman troy take company play turpin prepare view personation chief character troy greatly elate appreciative spirit undoubtedly treat think engagement might afford few week consideration thus carelessly form definite plan future troy find greenhill fair rest company day now mild autumn sun get low front pavilion follow incident take place bathsheba drive fair day odd man poorgrass else read hear announcement mr francis great cosmopolitan equestrian roughrider would enact part turpin too old careworn little curiosity see particular show large grand fair horde little show group shade chicken hen crowd pass boldwood watch day opportunity speak see comparatively isolate come side hope sheep to-day mrs troy say nervously oh thank say bathsheba colour spring centre cheek fortunate enough sell just get hill n't pen now entirely leisure see more dealer two hour time home look large tent announcement see play turpin s ride york turpin real man oh perfectly true indeed think ve hear jan coggan say relation know tom king turpin s friend quite coggan give strange story connect relation must remember hope can believe know coggan turpin true enough never see play suppose never allow place young hark s prancing shout black bess just start suppose right suppose would see performance mrs troy please excuse mistake would ll get seat pleasure perceive hesitate add shall stay see ve see now bathsheba care little see show withhold foot ladder fear alone hope oak might appear assistance such case always accept inalienable right oak nowhere see hence say will just look first see s room think will minute two short time bathsheba appear tent boldwood elbow take reserve seat again withdraw feature consist raise bench very conspicuous part circle cover red cloth floor piece carpet bathsheba immediately find confusion single reserved individual tent rest crowded spectator stand leg border arena get twice good view performance money hence many eye turn enthrone alone place honour scarlet background pony clown engage preliminary exploit centre turpin appear bathsheba force make good remain sit spread skirt dignity unoccupied space side give new feminine aspect pavilion few minute notice fat red nape coggan s neck stand just joseph poorgrass s saintly profile little interior shadowy peculiar shade strange luminous semi-opacities fine autumn afternoon eves intensify rembrandt effect few yellow sunbeam come hole division canvas spirt jet gold-dust dusky blue atmosphere haze pervade tent alight inner surface cloth opposite shine little lamp suspend troy peep dressing-tent slit reconnoitre enter see unconscious wife high describe sit queen tournament start utter confusion disguise effectually conceal personality instantly feel would sure recognize voice several time day thought possibility weatherbury person appear recognize take risk carelessly see let say here bathsheba own person reality scene much intenser prefigurings feel enough consider point look charming fair cool mood weatherbury people change expect exercise power twinkling eye care could bring politic wish remain unknown suddenly arise now sense shame possibility attractive young wife already despise despise more discover mean condition long time actually blush thought vex measure sentiment dislike weatherbury lead dally country way troy never more clever absolutely wit s end hastily thrust curtain divide own little dressing space manager proprietor now appear individual call tom king waist aforesaid respectable manager thence toe here s devil pay say troy s s blackguard creditor tent n't want see ll discover nab sure satan open mouth s must appear now think ca n't play must proceed give turpin get bad cold ca n't speak part ll perform just same speak proprietor shake head anyhow play play wo n't open mouth say troy firmly very let see tell ll manage say perhaps feel would extremely awkward offend lead man just time wo n't tell em keep silence piece say can judicious wink now few indomitable nod heroic place know ll never find speech omit seem feasible enough turpin s speech many long fascination piece lie entirely action accordingly play begin appointed time black bess leap grassy circle plaudit spectator turnpike scene bess turpin hotly pursue midnight officer half-awake gatekeeper tasselled nightcap deny horseman pass coggan utter broad-chested could hear fair bleating poorgrass smile delightedly nice sense dramatic contrast hero coolly leap gate halt justice form enemy must need pull cumbersomely wait let death tom king could refrain seize coggan hand whispering tear eye course s really shoot jan seemingly last sad scene come body gallant faithful bess carry shutter twelve volunteer spectator could restrain poorgrass lend hand exclaim ask jan join twill tell warren s future year jan hand child many year weatherbury joseph tell air man experience time touch own hand hoof bess lie board shoulder thinker hold immortality consist enshrine memory black bess become immortal day never meanwhile troy add few touch ordinary make-up character more effectually disguise feel faint qualm first enter metamorphosis effect judiciously line face wire render safe eye bathsheba man relieve get second performance evening tent light troy take part very quietly time venture introduce few speech occasion just conclude whilst standing edge circle contiguous first row spectator observe yard eye man dart keenly side feature troy hastily shift position recognize scrutineer knavish bailiff pennyways wife s swear enemy still hang outskirt weatherbury first troy resolve take notice abide circumstance recognize man highly probable room doubt great objection feel allow news proximity precede weatherbury event return base feeling knowledge present occupation would discredit still wife s eye return full force resolve return tale alive neighbourhood would awkward anxious acquire knowledge wife s temporal affair decide dilemma troy reconnoitre occur find pennyways make friend possible would very wise act put thick beard borrow establishment wander fair-field now dark respectable people get cart gig ready home large refreshment booth fair provide innkeeper neighbouring town consider unexceptionable place obtain necessary food rest host trencher jauntily call local newspaper substantial man high repute cater country tent divide first second-class compartment end first-class division further enclosure most exclusive fence body tent luncheon-bar host stand bustle white apron shirt-sleeve look never live anywhere canvas life penetralia chair table candle light make quite cozy luxurious show urn plated tea coffee pot china teacup plum cake troy stand entrance booth gipsy-woman fry pancake little fire stick sell penny a-piece look head people could see pennyways soon discern bathsheba opening reserve space further end troy thereupon retreat tent darkness listen could hear bathsheba s voice immediately canvas converse man warmth overspread face surely unprincipled flirt fair wonder reckon death absolute certainty get root matter troy take penknife pocket softly make two little cut crosswise cloth fold corner leave hole size wafer close place face withdraw again movement surprise eye twelve inch top bathsheba s head too convenient make hole little side low shaded place chair easy safe survey look horizontally troy take scene completely now lean sip cup tea hold hand owner male voice boldwood apparently just bring cup bathsheba negligent mood lean idly canvas press shape shoulder fact good troy s arm oblige keep breast carefully backward might feel warmth cloth gaze troy find unexpected chord feeling stir again stir earlier day handsome minute could counteract sudden wish claim think proud girl always look even whilst love would hate discover strolling player make know chapter life must risk keep weatherbury people name would byword parish would nickname turpin long live assuredly could claim few past month existence must entirely blot shall get cup start ma'am say farmer boldwood thank say bathsheba must great neglect man keep wait here late two hour idea come here s refresh cup tea never get n't help troy scrutinize cheek lit candle watch vary shade thereon white shell-like sinuosity little ear take purse insist boldwood pay tea moment pennyways enter tent troy tremble here scheme respectability endanger leave hole espial attempt follow pennyways find ex-bailiff recognize arrest conversation find too late excuse ma'am say pennyways ve private information ear alone can hear now say coldly bathsheba could endure man evident fact continually come tale might creep favour expense person malign ll write say pennyways confidently stoop table pull leaf warped pocket-book write paper hand husband is here ve seen s fool now fold small hand bathsheba would read would even put hand take pennyways laugh derision toss lap turn leave word action pennyways troy able see ex-bailiff write moment s doubt note refer could think could check exposure curse luck whisper add imprecation rustle gloom pestilent wind meanwhile boldwood say take note lap n't wish read mrs troy ll destroy oh say bathsheba carelessly perhaps unjust read can guess want recommend tell little scandal connect work-people s always bathsheba hold note right hand boldwood hand plate cut bread-and-butter order take slice put note left hand still hold purse allow hand drop close canvas moment come save game troy impulsively feel would play card time look fair hand see pink finger-tip blue vein wrist encircle bracelet coral chipping wear familiar lightning action such adept noiselessly slip hand bottom tent-cloth pin tightly lift little way keep eye hole snatch note finger drop canvas run gloom bank ditch smile scream astonishment burst troy slide rampart hastened bottom entrenchment distance hundred yard ascend again cross boldly slow walk front entrance tent object now get pennyways prevent repetition announcement such time choose troy reach tent door standing group gather look anxiously pennyways evidently wish make prominent inquire two man speaking daring attempt just make rob young lady lift canvas tent suppose rogue imagine slip paper hold hand bank note seize make leave purse chagrin disappointment discover worthlessness would good joke say occurrence seem become know few interrupt fiddler lately begin play door tent four bow old man grim countenance walking-stick hand dance major malley s reel tune stand pennyways troy glide beckon whisper few word mutual glance concurrence two man night chapter li bathsheba talk outrider arrangement get again weatherbury oak take place poorgrass bathsheba s conveyance drive home discover late afternoon joseph suffer old complaint multiplying eye hardly trustworthy coachman protector woman oak find occupied full many care relative portion boldwood s flock dispose bathsheba tell oak anybody resolve drive home many time casterbridge market trust good angel perform journey unmolested fall farmer boldwood accidentally part least refreshment-tent find impossible refuse offer ride horseback escort grow twilight aware boldwood assure cause uneasiness moon would half-an-hour immediately incident tent rise now absolutely alarmed really grateful old lover s protection regret gabriel s absence company would much prefer more proper more pleasant own managing-man servant could help would consideration treat boldwood harshly already ill-used moon rise gig ready drive hilltop wend way s lead downwards oblivious obscurity seem moon hill flood light appearance level rest world lie vast shady concave boldwood mount horse follow close attendance thus descend lowland sound leave hill come voice sky light camp heaven soon pass merry straggler immediate vicinity hill traverse kingsbere get high road keen instinct bathsheba perceive farmer s staunch devotion still undiminished sympathize deeply sight quite depress evening remind folly wish anew wished many month mean make reparation fault hence pity man persistently love own injury permanent gloom betray bathsheba injudicious considerateness manner appear tenderness give new vigour exquisite dream jacob s seven year service poor boldwood s mind soon find excuse advance position rear ride close side two three mile moonlight speak desultorily wheel gig concern fair farming oak s usefulness indifferent subject boldwood say suddenly simply mrs troy will marry again day point-blank query unmistakably confuse minute more elapse say seriously think such subject quite understand late husband dead nearly year forget death never absolutely prove may take place may really widow say catch straw escape fact afford absolutely prove perhaps prove circumstantially man see drowning too reasonable person doubt death ma'am imagine none now act differently say gently certainly first strange unaccountable feeling could perish able explain several way fully persuade shall see more thinking marriage very contemptible indulge such thought silent now awhile strike unfrequented track common creak boldwood s saddle gig spring sound hear boldwood end pause remember carry faint arm king s arm casterbridge dog day mine know know say hurriedly shall never cease regret event fall deny too very sorry say check mean know sorry think always dreary pleasure think past time belong course s never respect too now mean respect n't know least can tell difficult woman define feeling language chiefly make man express theirs treatment thoughtless inexcusable wicked shall eternally regret could make amends would most gladly earth long repair error possible n't blame wrong suppose bathsheba suppose real complete proof fact widow would repair old wrong marry can say n't rate might future time life oh might time know further proof kind may marry again six year present subject nobody s objection blame oh say quickly know n't talk seven six year may time will soon glide will seem astonishingly short time look past much less look forward now find own experience now listen more boldwood plead wait time will marry own owe amend let way make mr boldwood six year want wife man indeed mean n't talk matter now perhaps proper ought allow let drop husband may live say course ll drop subject wish propriety reason middle-aged man willing protect remainder life side least passion blamable haste mine perhaps ca n't help see choose feeling pity say wish make amends make bargain far-ahead time agreement will set thing right make happy late may fault find woman n't first place n't mine already surely can say much will again circumstance permit now pray speak bathsheba promise little promise marry again will marry tone excited fear moment even whilst sympathize simple physical fear weak strong emotional aversion inner repugnance say distress voice remember vividly outburst yalbury road shrink repetition anger will never marry man whilst wish wife come say more take surprise let stand simple word six year time will wife unexpected accident ll mention course must give way now time know will keep word s hesitate give give remember past kind breathe say mournfully oh shall n't love much fear never shall love much woman ought love husband sir know can give happiness mere promise marry end six year husband come great honour value such act friendship woman n't esteem little love leave will promise consider can promise soon soon perhaps never oh mean soon christmas ll say christmas say further add ll say more time bathsheba very peculiar state mind show entirely soul slave body ethereal spirit dependent quality tangible flesh blood hardly too much say feel coerce force strong own will act promising singularly remote vague matter emotion fancy ought promise week intervene night conversation christmas day begin perceptibly diminish anxiety perplexity increase day lead accident oddly confidential dialogue gabriel difficulty afford little relief dull cheerless kind audit account occur course labour lead oak say speaking boldwood ll never forget ma'am never come trouble aware tell again get toil boldwood ask expect assent most mournful reason agree say sadly true reason think good evil thing breathe living soul believe n't give word ll mind really say gabriel gravely believe continue reckless frankness heaven know say spirit very reverse vain grieve trouble soul believe hold man s future hand career depend entirely treatment gabriel tremble responsibility terrible think much ma'am tell year say oak life total blank n't hope ee ca n't suppose hope dreadful hang fancy natural manner always dark strange know case sad odd-like n't give conditional promise think would right rash act past life teach watched woman must very much circumspection retain very little credit want long discreet six year may grave time even mr troy come again may impossibly such thought give sort absurdity scheme now n't preposterous gabriel come dream can think wrong know old eight year old ma'am eight year wrong perhaps would uncommon agreement man woman make n't see really wrong say oak slowly fact very thing make doubtful ought marry condition care may suppose may suppose love want say shortly love utterly bygone sorry worn-out miserable thing else want love seem thing take harm such agreement wild heat wi make long over-come awkwardness husband s vanishing mid wrong cold-hearted agreement oblige man seem different somehow real sin ma'am mind lie thinking wed wi man n't love honest true m willing pay penalty say bathsheba firmly know gabriel can get conscience seriously injure sheer idleness never play trick would never want marry oh could pay heavy damage money harm get sin soul way s debt can discharge way believe bind honestly lie power consideration own future rake gamble expectation fact inconvenient debt n't make less liable ve rake single point ask consider own scruple fact eye law husband missing will keep man marry seven year pass free entertain such idea even t sort penance will hate act marriage such circumstance class woman seem belong seem depend whe'r think everybody else husband dead ve long cease doubt know would bring long time live religious sense will free think marry again real widow year s standing n't ask mr thirdly s advice treat mr boldwood want broad-minded opinion general enlightenment distinct special advice never man deal subject professionally parson s opinion law lawyer s doctoring doctor s business business-man s moral love own m afraid s hitch argument say oak grave smile reply say good evening mr oak speak frankly ask expect reply gabriel more satisfactory obtain centremost part complicated heart exist minute little pang disappointment reason would allow recognize oak wish free might marry say could wait insect sting would listen such hypothesis n't say time such thought future improper n't gabriel too poor man speak sentiment might just hint old love ask playful off-hand way might speak would seem pretty sweet more would show kind inoffensive woman s can sometimes give such cool advice very advice ask ruffle heroine afternoon chapter lii converging course christmas-eve come party boldwood give evening great subject talk weatherbury rarity christmas party parish make wonder boldwood giver announcement abnormal incongruous sound hear croquet-playing cathedral aisle much-respected judge stage party intend truly jovial room doubt large bough mistletoe bring wood day suspend hall bachelor s home holly ivy follow armful six morning past noon huge wood fire kitchen roar sparkle high kettle saucepan three-legged pot appear midst flame shadrach meshach abednego roast baste operation continually carry front genial blaze grow later fire make large long hall staircase descend encumbrance clear dancing log form back-brand evening fire uncleft trunk tree unwieldy could bring roll place accordingly two man observe drag heave chain lever hour assembly draw spite spirit revelry want atmosphere house such thing never attempt owner now wrench intend gaiety would insist appear solemn grandeur organization whole effort carry coldly hireling shadow seem move room say proceeding unnatural place lone man live therein hence good ii bathsheba time room dress event call candle liddy enter place side mistress s glass n't liddy say bathsheba timidly foolishly agitated can tell wish oblige dance s escaping now speak mr boldwood autumn promise see christmas business idea kind would now say liddy boldwood indiscriminate invitation shall make appearance course say bathsheba cause party upset n't tell liddy oh ma'am cause ma'am reason party would never ca n't explain more s more explain wish never see weatherbury s wicked wish bad liddy never free trouble live here party likely bring more now fetch black silk dress see sit will leave surely ma'am widow-lady fourteen month ought brighten little such night necessary will appear usual wear light dress people would say thing seem rejoice solemn time party n't suit bit never mind stay help finish iii boldwood dress also hour tailor casterbridge assist operation try new coat just bring home never boldwood fastidious unreasonable fit generally difficult please tailor walk tug waist pull sleeve press collar first time experience boldwood bore times farmer exclaim such nicety childish now philosophic hasty rebuke provoke man attach much importance crease coat earthquake south america boldwood last express nearly satisfied pay bill tailor pass door just oak come report progress day oh oak say boldwood shall course see here to-night make merry determine expense trouble shall spare ll try here sir perhaps may very early say gabriel quietly glad indeed see such change ee use must own bright to-night cheerful more cheerful much sad again sense pass sometimes excessively hopeful blithe trouble loom distance often get look gloom content fear happy mood still may absurd feel absurd perhaps day dawn last hope ill long fair thank thank perhaps cheerfulness rest slender hope trust hope faith hope think time reckon host oak hand little shaky ca n't tie neckerchief properly perhaps will tie fact lately know sorry hear sir oh s want can please late knot fashion oak n't know sir say oak tone sink sadness boldwood approach gabriel oak tie neckerchief farmer feverishly woman keep promise gabriel inconvenient may imply promise wo n't answer imply say oak faint bitterness s word full hole sieve oak n't talk get quite cynical lately seem shift position become young hopeful man old unbelieving woman keep promise marry enter engagement marry time now know woman good tell afeard honour understanding too much may keep such promise make honest meaning repair wrong think will soon know will say impulsive whisper press subject incline kind think husband long future time s enough can expect more notion woman marry seven year husband s disappearance own self n't mean body find may merely legal reason influence may religious reluctant talk point promise imply will ratify engagement to-night seven year murmur oak s such thing say impatience five year nine month few day fifteen month nearly pass vanish wonderful engagement little more five year seem long forward view n't build too much such promise sir remember be'n deceive meaning may good s young deceive never say boldwood vehemently never promise first time hence break promise promise ll marry bathsheba woman word iv troy sit corner white hart tavern casterbridge smoking drink steam mixture glass knock give door pennyways enter see troy inquire point chair boldwood lawyer long wadn home first too s nuisance t suppose n't see man appear drowned liable sha n't ask lawyer s exactly man change name forth take step deceive world own wife s cheat eye law ayless rogue ayless lammocken vagabond s punishable situation ha-ha pennyways troy laugh anxiety say now want know think s really boldwood soul never believe must detest find encourage hae n't able learn s deal feeling side seemingly n't answer n't know word such thing yesterday hear gwine party house to-night first time say say ve much speak greenhill fair can folk believe o't s fond quite offish quite careless know m sure s handsome woman pennyways own never see finer more splendid creature life honour set eye day wonder could make able leave long hamper bother show m free last thank star smoke awhile add look pass yesterday oh take great heed may fancy look enough s know just flash haughty eye poor scram body let past yond much d more leafless tree just get mare look last wring-down cider year ride colour breath quick bosom plimmed fall plimmed fell time plain eye ay feller wring cheese bustle say ware pommy ma'am twill spoil yer gown never mind say gabe bring new cider must need drink strawmote nateral way liddy say bring indoors few gallon ll make cider-wine sergeant more morsel scroff fuel-house must find see must oak head man still n't b'lieve little weatherbury farm too manage twill puzzle manage man compass n't know ca n't know s pretty independent ve few soft corner mind ve never able get devil s n't baily s notch must own high class animal finer tissue stick haughty goddess dash piece womanhood juno-wife mine juno goddess know anybody else shall hurt want look perceive thing see work cut v look to-night liddy say bathsheba give final adjustment dress leave glass never see look ll tell look night year come wildlike scold make remark mr troy everybody will think set captivate mr boldwood suppose murmur least ll say ca n't hair brush little flatter dread dread risk wound stay anyhow ma'am ca n't dress plainer sackcloth t excitement make look noticeable to-night n't know s matter feel wretched time buoyant wish could continue quite alone last year hope fear pleasure grief now just suppose mr boldwood ask just suppose run would ma'am liddy none say bathsheba gravely mind wo n't hear joke such matter hear beg pardon ma'am know rum thing woman just say wo n't speak again marrying many year twill reason very very different think will believe now get cloak time vi oak say boldwood want mention pass mind lately little arrangement make share farm mean share small too small consider little attend business now much time think give world brighten want show sense increase proportion partnership ll make memorandum arrangement strike likely convenient n't time talk now ll discuss leisure intention ultimately retire management altogether can take expenditure shoulder ll sleep partner stock marry hope feel shall pray n't speak sir say oak hastily n't know may happen many upset may befall ee s many slip say would advise know ll pardon too sure know know feeling increase share account know oak learn little secret interest more bailiff employer behave man sort successful rival successful partly goodness heart definitely show sense friendship must great pain s necessary thank ee say oak hurriedly must get use such man shall oak leave uneasy boldwood s account see anew constant passion farmer make man boldwood continue awhile room alone ready dress receive company mood anxiety appearance seem pass succeed deep solemnity look window regard dim outline tree sky twilight deepen darkness lock closet take lock drawer therein small circular case size pillbox put pocket linger open cover take momentary glance contain woman s finger-ring set way small diamond appearance evidently recently purchase boldwood s eye dwelt many sparkle long time material aspect concern little plain manner mien mind follow presume thread jewel s future history noise wheel front house become audible boldwood close box stow carefully pocket landing old man indoor factotum come same moment foot stair come sir lot em a-foot a-driving come moment wheel hear mrs troy sir t reserve sombre expression return boldwood s face again poorly cloak feeling pronounce bathsheba s name feverish anxiety continue show existence gallop motion finger side thigh stair vii cover say troy pennyways nobody would recognize now m sure button heavy grey overcoat noachian cut cape high collar latter erect rigid girdling wall nearly reach verge travelling cap pull ear pennyways snuff candle look deliberately inspected troy ve make mind say make mind course write t very queer corner get sergeant see thing will come light wo n't sound faith d even bide single man name francis good wife good good wife good wife now s outspoke mind ve call long-headed feller here nonsense say troy angrily plenty money house farm horse comfort here live hand mouth needy adventurer use talk now too late glad ve see recognize here very afternoon day fair n't talk law rubbish get separation n't put longer deuce put head run ca n't think humbugging sentiment s man earth know wife would such hurry get rid name know s bad enough pennyways mind talk sergeant say d abroad again come t n't too late now would n't stir business get bad name sake live play-acting sure come know think eye limb ll racket just now middle boldwood s christmasing h m expect shall very welcome guest say sergeant slight laugh sort alonzo brave guest will sit silence fear laughter pleasure will hush light chamber burn blue worm ugh horrible ring more brandy pennyways feel awful shudder just stick must walking-stick pennyways now feel difficulty bathsheba troy become reconcile would necessary regain good opinion would secure patronage husband sometimes think good woman bottom say saving sentence s tell certainty body s ll course sergeant ll tell now let see time say troy empty glass draught stand half-past six o'clock shall hurry road shall nine chapter liii concurritur horae momento front boldwood s house group man stand dark face door occasionally open close passage guest servant golden rod light would stripe ground moment vanish again leave glowworm shine pale lamp evergreen door see casterbridge afternoon boy say remark whisper believe body never find know t strange story say may depend upo n't know word perhaps n't mean shall say man s alive here neighbourhood mean mischief say first poor young thing pity t true ll drag dog ll settle quiet enough say dispose take more hopeful view case fool must man self-willed independent too more minded say serve right pity n't hold ee girl mind could tell man make t really true t too hard punishment more ought hae hullo s footstep hear approach william smallbury say dim figure shade come join dark hedge to-night n't miss plank river ath'art bottom never such thing life boldwood s workfolk peer face meet here few minute oh hear now s sam samway think know voice too presently say william samway whisper hear strange tale sergeant troy see d mean soul say smallbury also lower voice ay casterbridge laban tall name hint now n't think hark here laban come b'lieve footstep draw laban t say tall hear more say tall join group m inclined think d keep quiet t true twill flurry much harm repeat t true twill good forestall time trouble god send mid lie henery fray em speak s never fair s hot hasty s brave girl ll never tell lie much truth may harm ve cause wish evil never tell woman s little lie s true t thing can say very few ay harm think say yer face s underhand wi stand silent man busy own thought interval sound merriment could hear front door again open ray stream well-known form boldwood see rectangular area light door close boldwood walk slowly path t master man whisper d stand quiet ll again directly would think unseemly loiter here boldwood come pass man see bush grass pause leant gate breathe long breath hear low word come hope god ll come night will misery oh darling darling keep suspense say distinctly hear boldwood remain silent noise indoors again just audible few minute later light wheel could distinguish come hill draw cease gate boldwood hasten door open light shone bathsheba come path boldwood compress emotion mere welcome man mark light laugh apology meet take house door close again gracious heaven n't know say man think fancy long n't know much master think say samway would n't know hear say world remark third wish tell report first uneasily continue more harm may come know poor mr boldwood will hard wish troy god forgive such wish scoundrel play poor wife such trick prosper weatherbury come here now ve heart let s look warren s few minute first shall neighbour samway tall smallbury agree warren s gate remain enter house three soon draw malt-house approach adjoining orchard way street pane glass illuminate usual smallbury little advance rest pausing turn suddenly companion say hist see light pane now perceive shine ivied wall usual object close glass human face let s come closer whisper samway approach tiptoe disbelieve report longer troy s face close pane look look appear arrest conversation progress malt-house voice interlocutor oak maltster spree honour n't say old man make believe t keep christmas can say reply oak oh t true enough faith can understand farmer boldwood such fool time life hanker woman way care bit man recognize troy s feature withdraw orchard quietly come air big bathsheba s fortune to-night word everywhere concerned quite earshot instinct pause give quite turn face say tall breathing say samway s n't see t business smallbury murmur dubiously t thing everybody s business say samway know very master s wrong tack s quite dark let em know laban know good d ask speak bai n't fit such thing say laban nervously think william ought anybody s old shall say smallbury t ticklish business altogether ll few minute ll see n't know will come laban very must must suppose tall reluctantly answer must say just ask see master oh sha n't speak mr boldwood tell anybody twill mistress very say samway laban door open hum bustle roll wave still strand assemblage immediately hall deaden murmur close again man wait intently look dark tree top gently rock sky occasionally shiver slight wind take interest scene begin walk come start stop again sense walking thing worth now think laban must see mistress time say smallbury break silence perhaps wo n't come speak door open tall appear join say n't ask laban falter such stir try put little spirit party somehow fun seem hang fire s heart can desire could n't soul interfere throw damp t save life could n't suppose say samway gloomily perhaps may chance say word master man enter hall room select arrange gathering size young man maid last just begin dance bathsheba perplex act much more slim young maid weight stateliness sit heavy sometimes think ought come circumstance consider cold unkindness would finally resolve middle course staying hour glide unobserved first make mind could account dance sing take active part proceeding allotted hour pass chatting look bathsheba tell liddy hurry small parlour prepare departure hall decorate holly ivy light nobody room hardly moment master house enter mrs troy say ve hardly begin ll excuse now manner restive remember promise imagine say late add can walk home leave man liddy come choose ve try get opportunity speak say boldwood know perhaps long say bathsheba silently look floor give say eagerly whisper now s evasion promise n't want intrude let become know anybody give word mere business compact know two people influence passion boldwood know false picture regard prove tone would allow approach promise marry end five year three-quarters owe feel say bathsheba demand changed woman unhappy woman still very beautiful woman say boldwood honesty pure conviction suggest remark unaccompanied perception might adopt blunt flattery soothe win much effect now say passionless murmur proof word feeling matter n't know right difficult position nobody advise give promise must give rendering debt conditionally course widow ll marry five six year hence n't press too hard ll marry nobody else surely will name time s promise oh n't know pray let say bosom begin rise afraid want just seem wrong perhaps break commandment considerable doubt death dreadful let ask solicitor mr boldwood ought say word dear subject shall dismiss blissful love intimacy six year marriage bathsheba say beg husky voice unable sustain form mere friendship longer promise deserve indeed love more anybody world say hasty word show uncalled-for heat manner believe dear mean distress agony bathsheba know say would n't let dog suffer suffer could know sometimes shrink know feel sometimes distressed never will know gracious give little would give life trimming dress quiver light show agitated last burst cry ll press more say five six year sob power frame word ll leave time wait moment very ll marry six year day live say solemnly ll take token boldwood come close side now clasp hand own lift breast oh can wear ring exclaim see hold would n't soul know s engagement perhaps improper engage usual sense n't insist mr boldwood n't trouble able get hand stamp passionately floor foot tear crowd eye again mean simply pledge sentiment seal practical compact say more quietly still retain hand firm grasp come now boldwood slip ring finger can wear say weep heart would break frighten wild scheme please let home to-night wear just to-night please bathsheba sit chair bury face handkerchief boldwood keep hand length say sort hopeless whisper very will to-night wish earnestly now loosen hand will indeed will wear to-night shall beginning pleasant secret courtship six year wed end must suppose will say fairly beat non-resistance boldwood press hand allow drop lap happy now say god bless leave room think might sufficiently compose send maid bathsheba cloak effect late scene could follow girl few moment come downstairs hat cloak ready get door necessary pass hall pause bottom staircase descend corner take last look gathering music dancing progress just now low end arrange work-folk specially group converse whisper clouded look boldwood stand fireplace too absorb vision arise promise scarcely see seem moment observe peculiar manner look askance doubt man say turn reply uneasily laban hear s sir news anybody marry engage bear dead inquire farmer gaily tell tall would think look mysterious way very dreadful indeed oh sir nobody dead say tall wish somebody say samway whisper say samway ask boldwood somewhat sharply say speak get dance mrs troy come downstairs say samway tall want tell now know mean farmer ask bathsheba room n't least say bathsheba smart rapping door man open instantly mrs troy want say return quite ready say bathsheba n't tell send stranger ma'am say man door stranger say ask come say boldwood message give troy wrap eye see stand doorway unearthly silence look newcomer just learn neighbourhood recognize instantly perplex nobody note bathsheba lean stair brow heavily contract whole face pallid lips apart eye rigidly stare visitor boldwood notice troy come come repeat cheerfully drain christmas beaker stranger troy advance middle room take cap turn coat-collar look boldwood face even boldwood recognize impersonator heaven s persistent irony break bliss scourge snatch delight come thing second time troy begin laugh mechanical laugh boldwood recognize now troy turn bathsheba poor girl s wretchedness time fancy narration sink low stair sit mouth blue dry dark eye fix vacantly wonder terrible illusion troy speak bathsheba come here make reply come home come bathsheba move foot little rise troy come madam hear say say peremptorily strange voice come fireplace voice sound confine dungeon hardly soul assembly recognize thin tone boldwood sudden dispaire transform bathsheba husband move truth bathsheba pale activity swoon state mental gutta serena mind minute totally deprive light same time obscuration apparent troy stretch hand pull quickly shrink visible dread seem irritate troy seize arm pull sharply grasp pinch mere touch cause never know moment seizure writhe give quick low scream scream hear few second follow sudden deafening report echo room stupefy oak partition shake concussion place fill grey smoke bewilderment turn eye boldwood stand fireplace gun-rack usual farmhouse construct hold two gun bathsheba cry husband s grasp boldwood s face gnash despair change vein swell frenzied look gleam eye turn quickly take gun cock discharge troy troy fall distance apart two man small charge shot spread least pass bullet body utter long guttural sigh contraction extension muscle relax lie still boldwood see smoke now again engage gun double-barrelled meanwhile way fasten hand-kerchief trigger foot end act turn second barrel samway man first see midst general horror dart boldwood already twitch handkerchief gun explode second time send content timely blow
[truncated: 24,204 more chars]
