# Supplementary material for: A Complex Network Approach to Stylometry
Source: PLoS One. 2015 Aug 27;10(8):e0136076. doi: 10.1371/journal.pone.0136076 (PMC4552030; doi:10.1371/journal.pone.0136076)
Supplement: S1 File — (ZIP) [file pone.0136076.s001.zip › authorship_dataset/a4_jude_the_obscure.txt]

schoolmaster leave village everybody seem sorry miller cresscombe lend small white tilted cart horse carry good city destination twenty mile such vehicle proving quite sufficient size depart teacher s effect schoolhouse partly furnish manager cumbersome article possess master addition packing-case book cottage piano buy auction year think learn instrumental music enthusiasm wane never acquire skill playing purchased article perpetual trouble move house rector day man dislike sight change mean return evening new school-teacher would arrive settle would smooth again blacksmith farm bailiff schoolmaster stand perplexed attitude parlour instrument master remark even get cart know arrival christminster city bind temporary lodging just first little boy eleven thoughtfully assist packing join group man rub chin speak blush sound own voice aunt get great fuel-house could put perhaps ve find place settle sir proper good notion say blacksmith decide deputation wait boy s aunt old maiden resident ask would house piano mr phillotson send smith bailiff start see practicability suggested shelter boy schoolmaster leave standing alone sorry jude ask latter kindly tear rise boy s eye regular day scholar come unromantically close schoolmaster s life attend night school present teacher s term office regular scholar truth must tell stand present moment afar certain historic disciple indispose enthusiastic volunteering aid boy awkwardly open book hold hand mr phillotson bestow parting gift admit sorry say mr phillotson sir ask boy would long story would n't understand reason jude will perhaps old think now sir n't speak everywhere know university university degree necessary hallmark man want teaching scheme dream university graduate ordain live christminster shall headquarters speak scheme practicable consider spot will afford good chance carry elsewhere smith companion return old miss fawley s fuel-house dry eminently practicable seem willing give instrument standing-room accordingly leave school evening more hand would available remove schoolmaster give final glance boy jude assist load small article nine o'clock mr phillotson mount box book impedimenta bid friend good-bye sha n't forget jude say smile cart move good boy remember kind animal bird read can come christminster remember hunt old acquaintance sake cart creak green disappear corner rectory-house boy return draw-well edge greensward leave bucket help patron teacher loading quiver lip now open well-cover begin lower bucket pause leant forehead arm framework face wear fixity thoughtful child s feel prick life somewhat time look ancient village present position appear long circular perspective end shining disk quiver water distance hundred foot lining green moss top still hart's-tongue fern say melodramatic tone whimsical boy schoolmaster draw score time morning would never draw more ve see look tire drawing just now rest bit carry bucket home too clever bide here long small sleepy place tear roll eye depth morning little foggy boy s breathing unfurl thick fog still heavy air thought interrupt sudden outcry bring water will idle young harlican come old woman emerge door garden gate green-thatched cottage boy quickly wave signal assent draw water great effort stature land empty big bucket own pair small pause moment breath start patch clammy greensward whereon stand nearly centre little village hamlet marygreen old-fashioned small rest lap undulating upland adjoin north wessex old well-shaft probably relic local history remain absolutely unchanged many thatched dormered dwelling-house pull late year many tree fell green original church hump-backed wood-turreted quaintly hipped take crack heap road-metal lane utilized pig-sty wall garden seat guard-stones fence rockery flower-bed neighbourhood place tall new building modern gothic design unfamiliar english eye erect new piece ground certain obliterator historic record run london day site whereon long stand ancient temple christian divinity even record green level grass-plot immemorially churchyard obliterated grave commemorate eighteen-penny cast-iron cross warrant last five year ii slender jude fawley s frame bear two brim house-buckets water cottage rest door little rectangular piece blue board paint yellow letter drusilla fawley baker little lead pane window few old house leave five bottle sweet three bun plate willow pattern empty bucket house could hear animated conversation progress within-doors great-aunt drusilla sign-board villager see school-master depart sum particular event indulge prediction future s ask comparatively stranger boy enter med ask mrs williams s great-nephew come last way old inhabitant answer tall gaunt woman speak tragically most trivial subject give phrase conversation auditor turn come mellstock south wessex year bad luck n belinda turn right father live take wi shaking death die two day know caroline turn left would ha blessing goddy-mighty take thee too wi thy mother father poor useless boy ve get here stay can see s un oblige let earn penny can just now s a-scaring bird farmer troutham keep mischty turn jude continue boy feel impact glance slap face move local washerwoman reply perhaps very good plan miss mrs fawley s call indifferently kip ee company loneliness fetch water shet winder-shetters night help bit bake miss fawley doubt n't get schoolmaster take ee christminster wi un make scholar ee continue frown pleasantry m sure could n't ha take boy crazy book run family cousin sue just same ve hear see child year bear place four wall happen niece husband marry didn get house own year more wo n't jude child n't marry t n't fawleys take step more child own belinda split come little maid know such change jude find general attention again center bakehouse eat cake provide breakfast end spare time now arrive emerge garden get hedge pursue path northward come wide lonely depression general level upland sow corn-field vast concave scene labour mr troutham farmer descend midst brown surface field right sky lose degree mist shut actual verge accentuate solitude mark uniformity scene rick last year s produce standing midst arable rook rise approach path athwart fallow come tread now hardly know many own dead family ugly here murmur fresh harrow-lines seem stretch channellings piece new corduroy lend meanly utilitarian air expanse take gradation deprive history few recent month clod stone really attach association enough spare echo song ancient harvest-days speak word sturdy deed inch ground site first last energy gaiety horse-play bickering weariness group gleaner squat sun square yard love-match populate adjoining hamlet make reaping carrying hedge divide field distant plantation girl give lover would turn head look harvest ancient cornfield many man make love-promises woman voice tremble seed-time fulfil church adjoining jude rook consider lonely place possess view quality work-ground granary good feed boy stand rick mention few second use clacker rattle briskly clack rook leave pecking rise leisurely wing burnish tasset mail wheel regard warily descend feed more respectful distance sound clacker arm ache length heart grow sympathetic bird thwart desire seem live world want frighten take more more aspect gentle friend pensioner friend could claim least degree interested aunt often tell cease rattling alight anew poor little dear say jude aloud shall dinner shall enough farmer troutham can afford let eat dear little birdie make good meal stay ate inky spot nut-brown soil jude enjoy appetite magic thread fellow-feeling united own life theirs puny sorry life much resemble own clacker time throw mean sordid instrument offensive bird friend become conscious smart blow buttock follow loud clack announce surprised sense clacker instrument offence use bird jude start simultaneously dazed eye latter beheld farmer person great troutham red face glare jude s cower frame clacker swinging hand s eat dear birdie young man eat dear birdie indeed ll tickle breech see say eat dear birdie again hurry ve idle schoolmaster s too come here ha n't s earn sixpence day keep rook corn whilst salute jude s ear impassioned rhetoric troutham seize left hand own left swinge slim frame arm's-length again strike jude hind part flat side jude s own rattle field echo blow deliver twice revolution n't ee sir please n't ee cry whirling child helpless centrifugal tendency person hooked fish swinge land behold hill rick plantation path rook amazing circular race sir mean good crop ground see em sow rook could little bit dinner would n't miss sir mr phillotson say kind em oh oh oh truthful explanation seem exasperate farmer even more jude stoutly deny say still smack whirling urchin clack instrument continue resound field ear distant worker gather thereupon jude pursue business clack great assiduity echo brand-new church tower just mist building structure farmer largely subscribe testify love god man presently troutham grow tire punitive task deposit quiver boy leg take sixpence pocket give payment day s work tell home never let see field again jude leap arm s reach walk trackway weeping pain keen enough perception flaw terrestrial scheme good god s bird bad god s gardener awful sense wholly disgrace year parish hence might burden great-aunt life shadow mind care show village homeward roundabout track high hedge pasture here beheld score couple earthworm lie length surface damp ground always such weather time year impossible advance regular step crush tread farmer troutham just hurt boy could bear hurt never bring home nest young bird lie awake misery night often reinstate nest original place morning could scarcely bear see tree cut lop fancy hurt late pruning sap tree bleed profusely positive grief infancy weakness character may call suggest sort man bear ache good deal fall curtain unnecessary life signify again carefully pick way tiptoe earthworm kill single enter cottage find aunt sell penny loaf little girl customer say come here middle morning m turn mr troutham turn let rook few peckings corn s wage last shall hae throw sixpence tragically table say aunt suspend breath open lecture would now spring hand ca n't skeer bird can n't look deedy farmer troutham much good come t job say now young derision father would disdain set dog flock father father s journeyman anyhow must fool let ee work n n't ha keep ee mischty more angry jude demean come dereliction duty rate primarily point view secondarily moral let bird eat farmer troutham plant course wrong jude jude didst n't schoolmaster christminster somewhere oh poor or'nary child never sprawl thy side family never will beautiful city aunt place mr phillotson ask boy meditate silence lord ought know city christminster score mile here place much too good much poor boy m a-thinking will mr phillotson always can tell could see lord n't grow hereabout would n't ask such ve never folk christminster folk christminster jude feel more existence undemanded lie heap litter pig-sty fog time become more translucent position sun could see pull straw hat face peer interstice plaiting white brightness vaguely reflect grow bring responsibility find event rhyme quite think nature s logic too horrid care mercy set creature cruelty sicken sense harmony get old feel centre time point circumference feel little seize sort shuddering perceive seem glaring garish rattling noise glare hit little cell call life shake warp could prevent grow want man natural boy forget despondency spring remainder morning help aunt afternoon more village here ask man whereabouts christminster lie christminster oh ve never bin ve never business such place man point north-eastward very direction lie field jude disgraced unpleasant coincidence moment fearsomeness fact increase curiosity city farmer say never see field again christminster lie path public steal hamlet descend same hollow witness punishment morning never swerve inch path climb long tedious ascent side track join highway little clump tree here ploughed land end bleak open iii soul visible hedgeless highway side white road seem ascend diminish join sky very top cross right angle green ridgeway ickneild street original roman road district ancient track run east west many mile live memory use drive flock herd fair market now neglect overgrow boy never stray north nestle hamlet deposit carrier railway station southward dark evening few month earlier now suspicion such wide flat low-lying country lie hand very verge upland world whole northern semicircle east west distance forty fifty mile spread bluer moister atmosphere evidently breathe here road stand weather-beaten old barn reddish-grey brick tile know brown house people locality pass perceive ladder eaves reflection high get could see lead jude stand regard slope roof two man repair tiling turn ridgeway draw barn wistfully watch workman time take courage ascend ladder stand lad may want here want know city christminster please christminster clump can see least can clear day ca n't now tiler glad kind diversion monotony labour also turn look quarter designate ca n't often see weather say time ve notice sun blaze flame look n't know heavenly jerusalem suggest serious urchin ay never ha thought ca n't see christminster to-day boy strain eye also could see far-off city descend barn abandon christminster versatility age walk ridge-track look natural object interest might lie bank thereabout repassed barn marygreen observe ladder still place man finish day s work wane evening still faint mist clear little damper tract subjacent country river-courses think again christminster wished come two three mile aunt s house purpose could see attractive city tell even wait here hardly likely air would clear night loth leave spot northern expanse become lose view retreat village few hundred yard ascend ladder more look point man designate perch high rung overlie tile might able come many day perhaps pray wish see christminster might forward people say pray thing sometimes come even sometimes read tract man begin build church money finish kneel prayed money come post man try same experiment money come find breech kneel make wicked jew discourage turn ladder jude knelt third rung rest pray mist might rise seat again wait course ten fifteen minute thin mist dissolve altogether northern horizon already elsewhere quarter hour time sunset westward cloud part sun s position partially uncover beam stream visible line two bar slaty cloud boy immediately look old direction way limit stretch landscape point light topaz gleam air increase transparency lapse minute topaz point show vane window wet roof slate shine spot spire dome freestone-work vary outline faintly reveal christminster unquestionably directly see miraged peculiar atmosphere spectator gaze window vane lose shine suddenly extinguished candle vague city become veil mist turn west see sun disappear foreground scene grow funereally dark object put hue shape chimaera anxiously descend ladder start homewards run try think giant herne hunter apollyon lie wait christian captain bleed hole forehead corpse remutinied night board bewitched ship know grow belief horror glad see church tower light cottage window even home birth great-aunt care much old woman s shop window twenty-four little pane set lead-work glass oxidize age could hardly see poor penny article exhibit form part stock strong man could carry jude long tideless time dream gigantic surroundings small solid barrier cold cretaceous upland northward always behold gorgeous city fancied place liken new jerusalem perhaps more painter s imagination less diamond merchant s dream thereof apocalyptic writer city acquire tangibility permanence hold life mainly nucleus fact man knowledge purpose much reverence actually live live more thoughtful mentally shining therein sad wet season know must rain christminster too could hardly believe rain drearily could get confines hamlet hour two often would steal brown house hill strain eye persistently sometimes reward sight dome spire time little smoke estimate mysticism incense day come suddenly occur ascend point view dark possibly mile two further would see night light city would necessary come alone even consideration deter could throw little manliness mood doubt project duly execute late arrive place outlook just dusk black north-east sky accompany wind same quarter make occasion dark enough reward see lamp row expect individual light visible halo glow-fog over-arch place black heaven make light city seem distant mile set wonder exact point glow schoolmaster might never communicate anybody marygreen now dead here glow seem see phillotson promenade ease form nebuchadnezzar s furnace hear breeze travel rate ten mile hour fact now come mind part lip face north-east draw wind sweet liquor say address breeze caressingly christminster city two hour float street pull weather-cock touch mr phillotson s face breathe now here breathe very same suddenly come wind message place soul reside seem surely sound bell voice city faint musical call happy here become entirely lose bodily situation mental leap get rough recalling few yard brow hill pause team horse make appearance reach place dint hour s serpentine progress bottom immense declivity load coal fuel could get upland particular route accompany carter second man boy now kick large stone wheel allow panting animal long rest charge take flagon load indulge drink elderly man genial voice jude address inquire come christminster heaven forbid load say place mean get romantically attach christminster young lover allude mistress feel bashful mention name again point light sky hardly perceptible old eye seem spot bit brighter nor'-east elsewhere n't ha notice doubt med christminster here little book tale jude tuck arm bring read way hither grow dark slip fall road carter eye pick straighten leaf young man observe d get head screw t'other way could read read ask boy oh never look folk can understand carter continue way pass time on'y foreign tongue use day tower babel two family speak alike read sort thing fast night-hawk will whir t learn learning religion s learn too never could understand t serious-minded place s wench street night know suppose raise pa'sons radish bed take many year bob five year turn lirruping hobble-de-hoy chap solemn preaching man corrupt passion ll can polish un workman turn un wi long face long black coat waistcoat religious collar hat same use wear scripture own mother would n't know un sometimes t business anybody else s know now n't interrupt boy never interrupt senyers move fore hoss bobby here s som'at come must mind a-talking college life em life lofty level s gainsay med think much em here body high ground mind noble-minded man enough doubt em able earn hundred think loud em strong young fellow can earn a'most much silver cup music s beautiful music everywhere christminster med religious med ca n't help strike homely note rest s street place main street ha n't world think know little christminster time horse recover breath bent collar again jude throw last adoring look distant halo turn walk remarkably well-informed friend objection tell move more city tower hall church waggon turn cross-road jude thank carter warmly information say wish could talk christminster t oonly come way say carter unboastfully ve never more ve pick knowledge here welcome a-getting world mix class society ca n't help hearing thing friend mine use clane boot crozier hotel christminster prime know un own brother late year jude continue walk homeward alone ponder deeply forget feel timid suddenly grow old yearning heart find anchor cling place could call admirable find place city could get would spot fear farmer hindrance ridicule could watch wait set mighty undertaking man old hear halo eye gaze quarter hour earlier spot mentally pursue dark way city light say tree knowledge grow add few step place teacher man spring may call castle man scholarship religion figure silent long add would just suit iv walking somewhat slowly reason concentration boy ancient man phase thought much young year overtake light-footed pedestrian gloom could perceive wear extraordinarily tall hat swallow-tailed coat watch-chain dance madly throw scintillation sky-light owner swing pair thin leg noiseless boot jude begin feel lonely endeavour keep man m hurry ll walk pretty fast keep know think physician vilbert m know everywhere see come public benefactor vilbert itinerant quack-doctor know rustic population absolutely unknown anybody else indeed take care avoid inconvenient investigation cottagers form patient wessex-wide repute alone position humble field more obscure quack capital organize system advertising fact survival distance traverse foot enormous extend nearly whole length breadth wessex jude day see sell pot coloured lard old woman certain cure bad leg woman arrange pay guinea instalment shill fortnight precious salve accord physician could obtain particular animal graze mount sinai capture great risk life limb jude already doubt gentleman s medicine feel unquestionably travel personage might trustworthy source information matter strictly professional s'pose ve christminster physician many time reply long thin man s centre s wonderful city scholarship religion d say boy d see very son old woman washing college can talk latin good latin admit critic dog-latin cat-latin use call undergraduate day greek s more man training bishop may able read new testament original want learn latin greek lofty desire must get grammar tongue mean christminster day say physician vilbert proprietor celebrate pill infallibly cure disorder alimentary system asthma shortness breath two threepence box specially license government stamp can get grammar promise say hereabout ll sell mine pleasure use student oh thank sir say jude gratefully gasp amazing speed physician s walk keep dog-trot give stitch side think d drop young man now ll tell ll ll get grammar give first lesson ll remember house village recommend physician vilbert s golden ointment life-drops female pill will grammar shall pass here day fortnight precisely hour five-and-twenty minute past seven movement truly timed planet course here ll meet say jude order medicine physician jude drop wait few minute recover breath home consciousness strike blow christminster intervene fortnight run smile outwardly inward thought people meet nod smile singularly beautiful irradiation see spread young face inception glorious idea supernatural lamp hold transparent nature give rise flatter fancy heaven lie honestly perform promise man many cure now sincerely believe walk mile hither thither surround hamlet physician s agent advance evening appoint stand motionless plateau place part vilbert await approach road-physician fairly time surprise jude strike pace pedestrian diminish single unit force latter seem hardly recognize young companion lapse fortnight evening grow light jude think might perhaps owe wear hat salute physician dignity boy say latter abstractedly ve come say jude oh sure got order lad jude tell name address cottager willing test virtue world-renowned pill salve quack mentally register great care latin greek grammar jude s voice tremble anxiety bring use take degree forgot many life depend attention see man ca n't give much think would thing jude control sufficiently long make sure truth repeat voice dry misery n't bring em must get more order sick people ll bring grammar time jude drop unsophisticated boy gift sudden insight sometimes vouchsafe child show shoddy humanity quack make intellectual light source leaf drop imaginary crown laurel turn gate leant cry bitterly disappointment follow interval blankness might perhaps obtain grammar alfredston required money knowledge book order physically comfortable such absolute dependence farthing own date mr phillotson send pianoforte give jude lead write schoolmaster ask kind get grammar christminster might slip letter case instrument would sure reach desire eye ask send old second-hand copy would charm mellow university atmosphere tell aunt intention would defeat necessary act alone further consideration few day act day piano s departure happen birthday clandestinely place letter packing-case direct much-admired friend afraid reveal operation aunt drusilla discover motive compel abandon scheme piano despatch jude wait day week call morning cottage post office great-aunt stir last packet indeed arrive village see end contain two thin book take lonely place sit felled elm open first ecstasy vision christminster possibility jude meditate much curiously probable sort process involve turn expression language conclude grammar require tongue would contain primarily rule prescription clue nature secret cipher know would enable merely apply change will word own speech foreign childish idea fact push extremity mathematical precision everywhere know grimm s law aggrandizement rough rule ideal completeness thus assume word required language always find somewhere latent word give language art uncover such art furnish book aforesaid note packet bear postmark christminster cut string open volume turn latin grammar chance come uppermost could scarcely believe eye book old thirty year old soil scribble wantonly strange name variety enmity letterpress mark random date twenty year earlier own day cause jude s amazement learn first time law transmutation innocence suppose degree grammarian recognize word latin greek individually committed memory cost year plodding jude fling book lie backward broad trunk elm utterly miserable boy space quarter hour often pull hat face watch sun peer insidiously interstice straw latin greek grand delusion charm suppose store really labour israel egypt brain must christminster great school presently think learn word ten thousand brain head equal business little sun-ray continue stream hat wish never see book might never see never bear somebody might come way would ask trouble might cheer say notion advanced grammarian nobody come nobody crushing recognition gigantic error jude continue wish world v three four succeed year quaint singular vehicle might discern move lane by-road marygreen drive quaint singular way course month two receipt book jude grow callous shabby trick play dead language fact disappointment nature tongue mean still further glorify erudition christminster acquire language depart live spite such obstinacy now know inherently possess herculean performance gradually lead great interest presupposed patent process mountain-weight material idea lie dusty volume call classic pique dogged mouselike subtlety attempt move piecemeal endeavour make presence tolerable crusty maiden aunt assist good ability business little cottage bakery grow consequence age horse hanging head purchase eight pound sale creak cart whity-brown tilt obtain few pound more turn-out become jude s business thrice week carry loaf bread villager solitary cotter immediately marygreen singularity aforesaid lie less conveyance jude s manner conduct route interior scene most jude s education private study soon horse learn road house pause awhile boy seat front would slip rein arm ingeniously fix open mean strap attach tilt volume read spread dictionary knee plunge simple passage caesar virgil horace case might purblind stumble way expenditure labour would make tender-hearted pedagogue shed tear somehow get meaning read divine behold spirit original often mind else teach look copy able lie hand old delphin edition supersede cheap bad idle schoolboy happen passably good hamper lonely itinerant conscientiously cover marginal reading use merely point construction would use comrade tutor happen pass jude may little chance become scholar rough ready mean way get groove wish follow busy ancient page already thumb hand possibly grave dig thought mind remote bony old horse pursue jude would arouse woe dido stoppage cart voice old woman cry two to-day baker return stale frequently meet lane pedestrian see degree people neighbourhood begin talk method combine work play such consider reading probably convenient enough altogether safe proceeding traveller same road murmur private resident adjoin place inform local policeman baker s boy allow read driving insist constable s duty catch act take police court alfredston get fine dangerous practice highway policeman thereupon lie wait jude day accost caution jude get three o'clock morning heat oven mix set bread distribute later day oblige bed night immediately lay sponge could read classic highway could hardly study thing keep sharp eye ahead could circumstance slip book soon anybody loom distance policeman particular official justice put much way jude s bread-cart consider such lonely district chief danger jude often see white tilt hedge would move direction day fawley get quite advanced now sixteen stumble carmen s�culare way home find pass high edge plateau brown house light change sense cause look sun full moon rise simultaneously wood opposite quarter mind become impregnated poem moment same impulsive emotion year cause kneel ladder stop horse alight glance see nobody sight kneel roadside bank open book turn first shiny goddess seem look softly critically doings disappear luminary hand begin phoebe silvarumque potens diana horse stand still finish hymn jude repeat sway polytheistic fancy would never think humour broad daylight reach home muse curious superstition innate acquire strange forgetfulness lead such lapse common sense custom wish scholar christian divine come reading heathen work exclusively more think more convinced inconsistency begin wonder could read quite right book object life certainly seem little harmony pagan literature medi�val college christminster ecclesiastical romance stone ultimately decide sheer love read take wrong emotion christian young man dabble clarke s homer never work much new testament greek possess copy obtain post second-hand bookseller abandon now familiar ionic new dialect long time onward limit reading entirely gospel epistle griesbach s text alfredston day introduce patristic literature find bookseller s volume father leave insolvent clergyman neighbourhood outcome change groove visit sunday church walk decipher latin inscription fifteenth-century brass tomb pilgrimage meet hunch-backed old woman great intelligence read could lie hand tell more romantic charm city light lore thither resolve firmly live city present income trade call dignity stability could subsist carry intellectual labour might spread many year most require citizen food clothing shelter income work prepare first would too meagre make second feel distaste preparation third requisite inclined build city would learn build think unknown uncle cousin susanna s father ecclesiastical worker metal somehow medi�val art material trade fancy could wrong follow uncle s footstep engage awhile carcase contain scholar soul preliminary obtain small block freestone metal available suspend study awhile occupy spare half-hour copy head capital parish church stone-mason humble kind alfredston soon find substitute aunt s little business offer service man trifling wage here jude opportunity learn least rudiment freestone-working time later church-builder same place architect s direction become handy restore dilapidated masonry several village church forget follow handicraft prop lean prepare great engine flatter would good fit interest pursuit own account now lodging week little town whence return marygreen village saturday evening thus reach pass nineteenth year vi memorable date life saturday return alfredston marygreen three o'clock afternoon fine warm soft summer weather walk tool little chisel clink faintly large basket end week leave work early come town round-about route usually frequent promise call flour-mill cresscombe execute commission aunt enthusiastic mood seem see way live comfortably christminster course year two knock door stronghold learning dream much might course now capacity prefer enter city little more assurance mean could say feel present warm self-content suffuse consider already now turn face peep country side hardly see act automatic repetition accustom less occupy matter really engage mental estimate progress thus acquire quite average student s power read common ancient classic latin particular true jude possess facility language enable great ease beguile lonely walk imaginary conversation therein read two book iliad pretty familiar passage such speech phoenix ninth book fight hector ajax fourteenth appearance achilles unarmed heavenly armour eighteenth funeral game twenty-third also hesiod little scrap thucydides lot greek testament wish dialect same mathematics include first six eleventh twelfth book euclid algebra simple equation know father roman english history thing beginning shall make much farther advance here difficulty get book hence must concentrate energy settle christminster shall advance assistance shall get present knowledge will appear childish ignorance must save money will college shall open door shall welcome now would spurn wait twenty year welcome ll d.d continue dream think might become even bishop lead pure energetic wise christian life example would set income year would give form live sumptuously remainder second thought bishop absurd would draw line archdeacon perhaps man could good learn useful capacity archdeacon bishop think bishop again meanwhile will read soon settle christminster book able get hold here livy tacitus herodotus schylus sophocles aristophanes ha ha ha hoity-toity sound express light voice side hedge notice thought euripides plato aristotle lucretius epictetus seneca antoninus must master thing father thoroughly bede ecclesiastical history generally smattering hebrew know letter hoity-toity can work hard stay power abundance thank god tell christminster shall alma mater ll beloved son shall pleased deep concentration transaction future jude s walk slacken now stand quite still look ground future throw thereon magic lantern sudden smack sharply ear become aware soft cold substance fling fall foot glance tell piece flesh characteristic part barrow-pig countryman use grease boot useless purpose pig plentiful hereabout breed fatten large number certain part north wessex side hedge stream whence now first time realize come slight sound voice laughter mingle dream mount bank look fence further side stream stand small homestead garden pig-sty attach front brook three young woman kneel bucket platter contain heap pig chitterlings wash running water two pair eye slyly glance perceive attention last attract watch brace inspection put mouth demurely shape recommence rinse operation assiduity thank say jude severely n't throw tell assert girl neighbour unconscious young man s presence second answer oh anny can say third throw n't pooh n't care laugh continue work look still ostentatiously accuse jude grow sarcastic wipe face catch remark n't oh say up-stream three address fine dark-eyed girl exactly handsome capable pass such little distance coarseness skin fibre prominent bosom full lip perfect tooth rich complexion cochin hen s egg complete substantial female animal more less jude certain attributable enterprise attract attention dream human letter simmer mind ll never tell say deedily wasteful people s property oh s want speak suppose oh shall clamber will come plank here perhaps foresee opportunity somehow eye brown girl rest own say word momentary flash intelligence dumb announcement affinity posse jude fawley concern sort premeditation see single three woman single such case reasoned purpose further acquaintance commonplace obedience conjunctive order headquarters unconsciously receive unfortunate man last intention life occupy feminine spring foot say bring lie jude now aware message matter connect father s business prompt signal set basket tool pick scrap offal beat pathway stick get hedge walk parallel line bank stream small plank bridge girl draw give jude perceive adroit little suck interior cheek succession curious original manoeuvre bring magic smooth rotund surface perfect dimple able retain long continue smile production dimple will unknown operation many attempt few succeed accomplish meet middle plank jude toss missile seem expect explain audaciously stop novel artillery hail slyly look direction sway backwards forward hand clutch rail bridge move amatory curiosity turn eye critically n't think would shy thing oh father naturally n't want throw make dubbin nod fragment grass make throw wonder jude ask politely accept assertion very large doubt truth impudence n't tell folk mind can n't know name shall tell arabella donn m live here must know often come way mostly straight high-road father pig-breeder girl help wash innerds black-pudding such talk little more little more stand regard lean hand-rail bridge unvoiced call woman man uttered very distinctly arabella s personality hold jude spot intention will way new experience scarcely exaggeration say moment jude never look woman consider such vaguely regard sex being life purpose gaze eye mouth thence bosom full naked arm wet mottle chill water firm marble nice-looking girl murmur word necessary express sense magnetism see sunday say piquantly n't suppose could answer s think s nobody just now med week two speak smile dimple disappear jude feel drift strangely could help will let n't mind time manage get dimple turn face moment repeat odd little sucking operation mention jude still unconscious more general impression appearance sunday hazard to-morrow shall call brighten little glow triumph sweep tenderly eye turning retrace step brookside grass rejoin companion jude fawley shoulder tool-basket resume lonely way fill ardour mentally stand gaze just inhale single breath new atmosphere evidently hang everywhere know long somehow divide actual breathing sheet glass intention reading work learning precisely formulate few minute earlier suffer curious collapse corner know s bit fun say faintly conscious common sense lack still more obviously redundant nature girl draw make necessary assert mere sportiveness part reason seek quite antipathetic side occupy literary study magnificent christminster dream vestal choose missile open attack see intellectual eye just short fleeting light fall lamp might momentarily see inscription wall enshroud darkness passing discriminative power withdraw jude lose condition thing advent fresh wild pleasure find new channel emotional interest hitherto unsuspected lain close meet enkindle sex follow sunday meanwhile girl join companion silently resume flicking sousing chitterlings pellucid stream catch un dear laconically ask girl call anny n't know wish throw else regretfully murmur arabella lord s nobody med think use drive old drusilla fawley s bread-cart marygreen prenticed alfredston s very stick always read want scholar say oh n't care n n't think child oh n't need n't try deceive stay talk n't want un n't s simple child could see court bridge look ee never see woman bear day s woman can get care bit set catch right way vii day jude fawley pause bedroom sloping ceiling look book table black mark plaster make smoke lamp past month sunday afternoon four-and-twenty hour meeting arabella donn whole bygone week resolve set afternoon apart special purpose re-reading greek testament new good type old copy follow griesbach s text amend numerous correctors variorum reading margin proud book obtain boldly write london publisher thing never anticipate much pleasure afternoon s reading quiet roof great-aunt s house formerly now sleep two night week new thing great hitch happen yesterday gliding noiseless current life feel snake must feel slough winter skin can understand brightness sensitiveness new would meet sit open book elbow firmly plant table hand temple begin beginning h� kain� diath�k� promise call surely would wait indoors poor girl waste afternoon account too very winning apart promise ought break faith even sunday week-day evening read could afford afternoon see young man afford many to-day would never probably see again indeed would impossible consider plan short materially compelling arm extraordinary muscular power seize hold common spirit influence move hitherto seem care little reason will so-called elevated intention move violent schoolmaster schoolboy seize collar direction tend embrace woman respect life common own locality h� kain� diath�k� more heeded predestinate jude sprang room foresee such event already array good clothes three minute house descending path wide vacant hollow corn-ground lie village isolated house arabella dip upland walk look watch could two hour easily good long time would still remain read tea pass few unhealthy fir-tree cottage path join highway hasten strike left descend steep side country west brown house here base chalk formation brook ooze follow stream reach dwelling smell piggery come grunting originator smell enter garden knock door knob stick somebody see window male voice say arabella here s young man come coorting mizzle girl jude wince word court such businesslike aspect evidently wear speaker last thing think walk perhaps kiss courting too coolly purposeful repugnant idea door open enter just arabella come downstairs radiant walking attire take chair mr what's-your-name say father energetic black-whiskered man same businesslike tone jude hear d would n't whisper jude say ll walk brown house can hour arabella look handsome untidy surroundings feel glad come misgiving vanish hitherto haunt first clamber top great ascent occasionally take hand assist bear leave crest ridgeway follow intersect high-road brown house aforesaid spot former fervid desire behold christminster forget now talk common local twaddle arabella great zest would feel discuss philosophy don recently adore university pass spot kneel diana phoebus remember such people mythology sun else useful lamp illuminate arabella s face indescribable lightness heel serve lift jude incipient scholar prospective d.d professor bishop feel honour glorify condescension handsome country wench agree take walk sunday frock ribbon reach brown house barn point plan turn look vast northern landscape spot strike rise dense volume smoke neighbourhood little town lie distance couple mile fire say arabella let s run see tenderness grow jude s bosom leave will thwart inclination now please afford excuse long time start hill trot gain level ground bottom walk mile find spot fire much seem begin journey push five o'clock find scene distance altogether half-a-dozen mile marygreen three arabella s conflagration get time reach short inspection melancholy ruin retrace step course lie town alfredston arabella say would tea enter inn inferior class give order beer long time wait maid-servant recognize jude whisper surprise mistress background student keep hisself particular suddenly descend low keep company arabella latter guess say laugh meet serious tender gaze lover low triumphant laugh careless woman see win game sit look room picture samson delilah hang wall circular beer-stains table spittoon underfoot fill sawdust whole aspect scene depress effect jude few place can produce tap-room sunday evening setting sun slant liquor unfortunate wayfarer find haven rest begin grow dusk could wait longer really tea say else can ask jude three-mile walk suppose can beer say arabella beer oh forget somehow seem odd come public-house beer sunday evening n't n't jude time wish such uncongenial atmosphere order beer promptly bring arabella taste ugh say jude taste s matter ask n't understand beer very much now true enough bad read find coffee seem right adulterate ca n't touch mention three four ingredient detect liquor malt hop much jude s surprise much know say good-humouredly return beer drink share way now nearly dark soon withdraw light town walk closer touch wonder put arm waist merely say seem quite bold enough thing take arm take thoroughly shoulder feel warmth body put stick arm hold right hand right rest place now dear n't observe say add mild fast become think thus walk reach foot upland could see white highway ascend gloom point way get arabella s incline dip again valley right climb nearly run two man walk grass unseen lover find em door season weather lover homeless dog say man vanish hill arabella titter lightly lovers ask jude know good can tell answer incline head shoulder jude take hint encircle waist arm pull kiss walk now longer arm arm desire clasp matter dark say jude half-way long hill pause arrangement kiss again reach top kiss more can keep arm would say gently think trust thus slowly home leave cottage half-past three intend sit again new testament half-past five nine o'clock embrace stand deliver father s door ask come minute would seem odd alone dark give way follow immediately door open find addition parent several neighbour sit speak congratulatory manner take seriously arabella s intended partner belong set circle feel place embarrassed mean mere afternoon pleasant walking arabella mean stay longer speak stepmother simple quiet woman feature character bid good night plunge sense relief track sense temporary arabella soon re-assert sway soul walk feel man jude yesterday book intention hitherto adhere strictly waste single minute time day day wasting depend point view define just live first time waste life good love woman graduate parson ay pope get house aunt bed general consciousness neglect seem write face thing confront upstairs light dim interior room accost sad inquiry lie book open just leave capital letter title-page regard fix reproach grey starlight unclosed eye dead man h� kain� diath�k� jude leave early morning usual week absence lodging sense futility throw basket tool necessary unread book bring keep impassioned doings secret arabella contrary make public friend acquaintance retrace light dawn road follow few hour earlier cover darkness sweetheart side reach bottom hill walk slowly stand still spot give first kiss sun just rise possible nobody pass jude look ground sigh look closely could just discern damp dust imprint foot stand lock s arm now embroidery imagination stuff nature depict past presence void heart could fill pollard willow stand close place willow different willow world utter annihilation six day must elapse could see again promise would intense wish week live hour later arabella come same way two companion saturday pass unheedingly scene kiss willow mark chatter freely subject two tell ee say relate word word tenderest speech jude fence would feel little surprised learn very few saying doings previous evening private ve get care ee bit nation ha n't murmured anny judicially s few moment arabella reply curiously low hungry tone latent sensuousness ve get care want more care want marry must ca n't s sort man long shall mad ca n't give altogether feel first see romancing straightfor'ard honest chap s husband set catch right way arabella remain think awhile med right way ask oh n't know n't say sarah third girl word n't plain courting take care n't too third girl look second n't know t clear n't say anny live town too may say can teach ee som'at mean sure way gain man take innocent wi husband husband countryman s honourable serious-minded such god forbid say sojer sailor commercial gent town slippery poor woman d friend harm such course arabella s companion look turn eye drollery begin smirk close arabella nobody impart information low tone observe curiously effect arabella say last-named slowly own n't think way suppose n't honourable woman try venture make sure s honourable begin d safe enough wish chance lot girl think d get marry arabella pursue way silent thought ll try whisper viii week s end jude usual walk aunt s marygreen lodging alfredston walk now large attraction quite desire see age morose relative diverge right ascend hill single purpose gain way glimpse arabella come reckoning regular appointment quite reach homestead alert eye perceive top head move quickly hither thither garden hedge enter gate find three young unfattened pig escape sty leap clean top endeavour unassisted drive door set open line countenance change rigidity business softness love see jude bend eye languishingly animal take advantage pause double bolt way put morning cry stimulate pursue spite lover s presence drive spaddleholt farm yesterday father buy em stiff price enough want get home again stupid toad will shut garden gate dear help get em man folk home mother ll lose n't mind set assist dodge way potato row cabbage now run catch moment kiss first pig get promptly second difficulty third long-legged creature more obstinate agile plunge hole garden hedge lane ll lose n't follow n say come rush full pursuit garden jude barely contrive keep fugitive sight occasionally would shout boy stop animal always wriggle past run let take hand darling say jude get breath give now hot hand apparent willingness trot come drive em home remark always know way ought cart time pig reach unfastened gate admit open speed agility little leg afford soon pursuer enter ascend top high ground become apparent would run way farmer s wish get summit could see minute speck follow unerring line old home good cried arabella ll long get n't matter now know s lose steal way ll see send un oh dear hot relinquish hold jude s hand swerve fling sod stunted thorn precipitately pull jude knee same time oh ask pardon nearly throw n't tired lie supine straight arrow slope sod hill-top gaze blue mile sky still retain warm hold jude s hand recline elbow ve run way form heaving fall quick pant face flushed full red lip part fine dew perspiration skin n't speak deary m blown too hill absolute solitude most apparent solitude empty surround space nobody could mile see fact summit county distant landscape christminster could discern lie jude think oh can see such pretty thing tree say arabella sort caterpillar most lovely green yellow come say jude sit ca n't see must come here say bend put head front hers ca n't see say limb branch close move leaf gently pull n't see repeat head cheek can perhaps stand stand accordingly place direct line gaze stupid say crossly turn face n't care see dear reply look get abby want let kiss ve wait long roll face remain moment look deedily aslant slight curl lip sprang foot exclaim abruptly must mizzle walk quickly homeward jude follow rejoin just coax sha n't say surprise s matter keep two lip resentfully jude follow pet lamb slacken pace walk talk calmly indifferent subject always check try take hand clasp waist thus descend precinct father s homestead arabella nod good-bye supercilious affronted air expect take too much liberty somehow jude say withdraw sigh marygreen sunday morning interior arabella s home usual scene grand weekly cooking preparation special sunday dinner father shave little glass hang mullion window mother arabella shell bean hard neighbour pass way home morning service church see donn engage window razor nodded come speak playfully arabella zeed ee run un hee-hee hope t come arabella merely throw look consciousness face raise eye s christminster hear soon can get hear lately quite lately ask arabella jealous tigerish indrawing breath oh know long time plan s on'y wait here opening must walk somebody s'pose young man n't mean much now-a-days t sip here sip em t different time gossip depart arabella say suddenly mother want father inquire edlins evening tea s evening service fensworth can walk oh s to-night want house s shy ca n't get un come here shall let slip finger n't mind much care n fine med wish afternoon arabella meet walk jude now week cease look book greek latin tongue wander slope reach green track ridge follow circular british earth-bank adjoining jude thinking great age trackway drover frequent probably roman know country level land float chime church bell presently reduce note quicken stop now ll say arabella attend sound jude assent long mind little arrive house say lingeringly wo n't come such hurry to-night dark wait moment say try handle door find lock church add search scraper find key unlock door now ll come moment ask lightly shall alone certainly say jude alacrity case unexpectedly alter indoors did want tea too late would sit talk take jacket hat sit naturally enough close n't touch please say softly part egg-shell perhaps put safe place begin unfasten collar gown say lover egg cochin s egg hatch very rare sort carry everywhere will get hatch less three week carry just here put hand bosom draw egg wrap wool piece pig s bladder case accident exhibit put now mind n't come n't want get break begin such strange thing s old custom suppose natural woman want bring live thing world very awkward just now say laugh serve right s can turn chair reach present cheek gingerly s very shabby catch minute put egg say defiantly now quickly withdraw egg second time could quite reach put quickly laugh excitement strategy little struggle jude make plunge capture triumphantly face flush become suddenly conscious flush also look pant rise say kiss now can damage property ll jump too must find first cry lover follow withdraw now dark room window small could discover long time become laugh reveal rush stair whither jude rush heel ix two month later year pair meet constantly interval arabella seem dissatisfy always imagine wait wonder day meet itinerant vilbert cottager thereabout know quack begin tell experience arabella gloomy leave grow brighter evening keep appointment jude seem sad say think ought think will wish thing never begin much blame know never too late mend arabella begin cry know too late say s very say n't tell look face streaming eye ask turn pale shall desert oh arabella can say dear know would n't desert wage know perhaps think course s case must marry thing think could dream think think deary perhaps would more leave face alone know course never dream six month even three marry complete smash plan mean plan know dear dream book degree impossible fellowship certainly ll marry must night alone walk dark self-communing know too secret centre brain arabella worth great deal specimen womankind such custom rural district honourable young man drift intimacy woman unfortunately ready abide say take consequence own soothe keep factitious belief idea thing most consequence arabella sometimes say laconically banns put publish very sunday people parish say simple fool young fawley reading come would sell book buy saucepan guess probable state affair arabella s parent declare sort conduct would expect such honest young man jude reparation wrong innocent sweetheart parson marry seem think satisfactory too stand aforesaid officiator two swear time life death take would assuredly believe feel desire precisely believe feel desire few precede week remarkable undertaking fact nobody seem surprise swear fawley s aunt baker make bride-cake say bitterly last thing could poor silly fellow would live trouble underground year father mother cake arabella take slice wrap white note-paper send companion pork-dressing business anny sarah label packet remembrance good advice prospect newly marry couple certainly very brilliant even most sanguine mind stone-mason s apprentice nineteen year age work wage time wife absolutely useless town-lodging first consider would necessary live urgent need add income little degree cause take lonely roadside cottage brown house marygreen might profit vegetable garden utilize past experience let keep pig sort life bargain long way walk alfredston day arabella feel make-shift temporary gain husband thing husband lot earn power buy frock hat begin get frighten bit stick trade throw stupid book practical undertaking cottage take evening marriage give old room aunt s much hard labour greek latin carry little chill overspread first unrobing long tail hair arabella wear twist enormous knob head deliberately unfastened stroke hang looking-glass buy n't own say sudden distaste oh never nowadays good class nonsense perhaps town country suppose different ve enough own surely enough country notion town man expect more barmaid aldbrickham barmaid aldbrickham exactly barmaid use draw drink public-house just little time people put get buy just fancy more good aldbrickham finer town christminsters lady position wear false hair barber s assistant tell jude think feeling sickness might true extent know many unsophisticated girl would town remain year lose simplicity life embellishment ala instinct artificiality very blood become adept counterfeit first glimpse perhaps great sin woman add hair resolve think more new-made wife can usually manage excite interest few week even prospect household way mean cloudy certain piquancy situation manner acquaintance sense carry gloom fact render even humble bride independent awhile real mrs jude fawley walk street alfredston market-day quality carriage meet anny former friend see wedding usual laugh talk world seem funny say turn good plan see remark girl wife know would such s dear good fellow ought proud un say mrs fawley quietly expect ssh mistake oh arabella arabella deep mistaken s clever s real stroke genius thing never think wi experience never think bring real thing could sham n't too quick cry sham t n't sham n't know word wo n't taking ll give ee saturday night ll say trick double lord ll own first second pooh wo n't care ll glad wrong say ll shake bless ee man always can em married marry little uneasiness arabella approach time natural course thing would reveal alarm raise foundation occasion evening bedtime chamber lonely cottage wayside jude walk home work day work hard whole twelve hour retire rest wife come room sleep wake barely conscious undressing little looking-glass lie action hers bring full cognition face reflect sit could perceive amusing artificially produce cheek dimple allude curious accomplishment mistress effect momentary suction seem first time dimple oftener absent face intercourse nowadays early week acquaintance n't arabella say suddenly harm n't see turn laugh lord n't know awake say countrified s learn nowhere know use stay trouble public-house now wo n't face fat n't care dimple n't think improve woman particularly married woman full-sized figure most man think n't care most man think know use tell serve tap-room public-house experience account know adulteration ale sunday evening think marry always live father s house ought know good see little more finished could stay bear much home eat head three month ll soon plenty now dear wo n't mean course little thing make oh will ca n't tell exactly such general term use tell date s tell make mistake mistake sit bolt upright bed look can woman fancy wrong thing sometimes course unprepared stick furniture hardly shilling n't hurry affair bring half-furnished hut ready news give make necessary save ready good god n't take dear s ca n't undone more say give answer simply lie silence jude awake morning seem see world different eye point question compel accept word circumstance could act ordinary notion prevail come prevail seem vaguely dimly wrong social ritual make necessary cancelling well-formed scheme involve year thought labour forego man s opportunity show superior low animal contribute unit work general progress generation momentary surprise new transitory instinct nature vice could most call weakness incline inquire lose matter deserve catch gin would cripple also rest lifetime perhaps fortunate fact immediate reason marriage prove non-existent marriage remain x time arrive kill pig jude wife fatten sty autumn month butchering time take place soon light morning jude might get alfredston lose more quarter day night seem strangely silent jude look window long dawn perceive ground cover snow snow deep season seem few flake still fall m afraid pig-killer wo n't able come say arabella oh ll come must get make water hot want challow scald singe good ll get say jude way own county downstairs light fire copper begin feed bean-stalk time candle blaze fling cheerful shine room sense cheerfulness lessen thought reason blaze heat water scald bristle body animal live voice could continually hear corner garden half-past six time appointment butcher water boil jude s wife come downstairs challow come ask wait grow light dreary light snowy dawn gaze road return say s come drunk last night expect snow enough hinder surely must put water boil snow may deep valley ca n't put s more victual pig eat last mixing barleymeal yesterday morning yesterday morning live starve always last day two save bother innerds ignorance know account cry poor creature must sticking s help ll show ll think could such big pig challow basket knife thing already send here can use em course sha n't say jude ll must sty shovel snow space couple yard more place stool front knife rope hand robin peer preparation tree sinister look scene fly hungry time arabella join husband jude rope hand get sty noose affright animal begin squeak surprise rise repeat cry rage arabella open sty-door hoist victim stool legs upward jude hold arabella bind loop cord leg keep struggle animal s note change quality now rage cry despair long-drawn slow hopeless soul would sooner pig say jude creature feed own hand n't such tender-hearted fool s sticking-knife point now n't stick un too deep ll stick effectually make short work s chief thing must cry meat must bleed must die slow shall lose shill score meat red bloody just touch vein s bring know good butcher keep un bleed long ought eight ten minute die least shall minute can help meat may look say jude determinedly scrape bristle pig s upturned throat see butcher slit fat plunge knife might od damn cry say ve over-stuck un tell time quiet arabella little pity creature hold pail catch blood n't talk unworkmanlike deed mercifully blood flow torrent trickle stream desire die animal s cry assume third final tone shriek agony glaze eye rivet arabella eloquently keen reproach creature recognize last treachery seem friend make un stop say arabella such noise will bring somebody here n't want people know pick knife ground whereon jude fling slip gash slit windpipe pig instantly silent die breath come hole s say hateful business say pig must kill animal heave final convulsion rope kick last strength tablespoonful black clot come forth trickling red blood cease second s now ll say artful creature always keep drop long can last plunge come unexpectedly make jude stagger recover kick vessel blood catch cry thoroughly passion now ca n't make blackpot s waste jude put pail upright third whole steaming liquid leave main part splash snow form dismal sordid ugly spectacle see ordinary obtain meat lip nostril animal turn livid white muscle limb relax thank god jude say s dead s god get such messy job pig-killing know say scornfully poor folk must live know know say n't scold suddenly become aware voice hand young married volk could n't carry much good cuss could voice husky come garden-gate look scene slaughter see burly form mr challow lean gate critically survey performance t ee stand glane say arabella owe being late meat blooded spoiled two n't fetch much shill score challow express contrition wait bit say shake head delicate state too present ma'am t risk too much need n't concern say arabella laugh jude too laugh strong flavour bitterness amusement challow make neglect killing zeal scalding scraping jude feel dissatisfy man aware lack common sense deed would amount same thing carry deputy white snow stain blood fellow-mortal wear illogical look lover justice say christian could see matter mend doubt wife call tender-hearted fool road alfredston now stare cynically face wayside object remind much courtship wife keep eye read could walk work sometimes feel care book escape common-place gain rare idea working-man taste now passing spot stream first make acquaintance day hear voice just early time girl arabella s companion talk friend shed subject discourse possibly see distance quite unaware shed-walls thin could hear word pass howsomever t put venture say n't d more mis'ess t belief know matter tell arabella put woman make mis'ess wife suggestion horridly unpleasant rankle mind much enter own cottage reach fling basket garden-gate pass determine see old aunt get supper make arrival home late arabella busy melt lard fat deceased pig jaunt day delay work dread l hear lead say regrettable speak little arabella very talkative say thing want money see book stick pocket add ought earn more apprentice s wage mean enough keep wife rule dear n't come arabella s too bad know come ll declare afore heaven think tell true doctor vilbert think good job n't n't mean say hastily mean time know fault woman friend give bad advice n't n't take moment free bond mince matter gall devilishly may very sad true s tell friend advice insist tell pooh d shall ought mean ee very hint gently reveal n't wish dwell let say more defensive manner collapse say laugh coldly woman right such risk hers quite deny bella might lifelong penalty attach man default weakness moment could end moment even year effect stretch entrap man honest ought give time fuss melt pig s fat to-night please put must to-morrow morning wo n't keep very xi morning sunday resume operation ten o'clock renew work recall conversation accompany night put same intractable temper s story marygreen entrap ee much catch lord send warm see jude s dear ancient classic table ought lay wo n't book here way cry petulantly seize begin throw floor leave book alone say might throw soil disgust operation make lard arabella s hand become smear hot grease finger consequently leave very perceptible imprint book-covers continue deliberately toss book severally floor jude incensed bearing catch arm make leave somehow loosen fastening hair roll ear let say promise leave book alone hesitate let repeat promise pause jude relinquish hold cross room door set face highway here begin saunter perversely pull hair bad disorder cause unfasten several button gown fine sunday morning dry clear frosty bell alfredston church could hear breeze north people road dress holiday clothes mainly lover such pair jude arabella sport same track month earlier pedestrian turn stare extraordinary spectacle now present bonnetless dishevel hair blow wind bodice apart sleeves roll elbow work hand reek melted fat passer say mock terror good lord deliver see s serve cry make work sunday morning ought church tear hair head gown jude exasperate drag main force suddenly lose heat illuminate sense matter husband stand still regard life ruin think ruin fundamental error matrimonial union base permanent contract temporary feeling necessary connection affinity alone render lifelong comradeship tolerable ill-use principle father ill-use mother father s sister ill-use husband ask queer lot husband wife jude fix arrest surprised look say more continue saunter tire leave spot wander vaguely little walk direction marygreen here call great-aunt infirmity daily increase aunt father ill-use mother aunt husband say jude abruptly sit fire raise ancient eye rim by-gone bonnet always wear s tell say hear speak want know med s'pose wife reckon t must fool open n't much know father mother could n't get part come home alfredston market baby hill brown house barn last difference take leave last time mother soon die drown short father south wessex never come here more jude recall father s silence north wessex jude s mother never speaking die day same father s sister husband offend dislike live london little maid fawleys make wedlock never seem sit s sommat blood wo n't take kindly notion bind readily enough bind s ought hearken ha married father mother part brown house say little road fenworth branch handpost stand gibbet stand onconnected history let dusk evening jude walk old aunt s home soon reach open strike come large pond frost continue particularly sharp large star overhead come slow flickering jude put foot edge ice crack weight deter plough way inward centre ice make sharp noise just middle look give jump cracking repeat jump again cracking cease jude edge step ground curious think reserve suppose sufficiently dignify person suicide peaceful death abhor subject would take could low kind self-extermination less noble more keep present degraded position could get drunk course forget drinking regular stereotyped resource despairing worthless begin see now man booze inn strike hill northwards come obscure public-house enter sit sight picture samson delilah wall cause recognize place visit arabella first sunday evening courtship call liquor drink briskly hour more stagger homeward late night sense depression head fairly clear still begin laugh boisterously wonder arabella would receive new aspect house darkness enter stumble state time could get light find mark pig-dressing fat scallop visible material take line write wife old envelope pin cotton blower fireplace friend shall return day remain home send carcase pig alfredston clean premise lock door put key place would know come return masonry alfredston night again plod home find visit house day same way come letter tired frankly admit such slow old coach care sort life lead prospect better say parent know time consider question emigrate australia pig-jobbing business poor nowadays last decide propose objection woman sort would more chance stupid country jude reply least objection going think wise course wish might advantage enclose packet contain letter money realize sale pig much day hear more indirectly father household immediately leave wait good effect sell jude learn auction house donns pack own household good waggon send aforesaid homestead might sell rest many choose lodging alfredston see shopwindow little handbill announce sale father-in-law s furniture note date come pass jude s place perceive traffic alfredston southern road materially increase auction few day later enter dingy broker s shop main street town heterogeneous collection saucepan clothes-horse rolling-pin brass candlestick swing looking-glass thing shop evidently just bring sale perceive frame photograph turn own portrait specially take frame local man bird's-eye maple present arabella duly give wedding-day still read jude arabella date must throw rest property auction oh say broker see look article heap perceive portrait small lot stuff knock cottage sale road marygreen frame very useful take likeness shall shilling utter death tender sentiment wife bring home mute undesigned evidence sale portrait gift conclusive little stroke require demolish sentiment pay shilling take photograph burn frame reach lodging two three day later hear arabella parent depart send message offer see formal leave-taking say would bent perhaps true evening follow emigration day s work come door supper stroll starlight too familiar road upland whereon experience chief emotion life seem own again could realize old track seem boy still hardly day old stand dream top hill inwardly fire first time ardour christminster scholarship man say wife more arrive still ripe stage disagree dislike scuffle part remember stand spot parting father mother say occur little summit whence christminster take city seem visible milestone now always stand roadside hard jude draw feel read mileage city remember way home proudly cut keen new chisel inscription milestone embody aspiration first week apprenticeship divert purpose unsuitable woman wonder inscription legible still milestone brush nettle light match could still discern cut enthusiastically long thither j f point finger sight unimpaired screen grass nettle lit soul spark old fire surely plan move onward good ill avoid morbid sorrow even see ugliness world bene agere et loetari good cheerfully hear philosophy spinoza might own even now might battle evil star follow original intention move spot little way uncover horizon north-easterly direction actually rise faint halo small dim nebulousness hardly recognizable save eye faith enough would christminster soon term apprenticeship expire return lodging good mood say prayer part second christminster save own soul hath star swinburne notitiam primosque gradus vicinia fecit tempore crevit amor ovid noteworthy move jude s life appear glide steadily onward dusky landscape three year late leafage grace courtship arabella disruption coarse conjugal life walk christminster city point mile two south-west last find clear marygreen alfredston apprenticeship tool seem way make new start start bar interruption involve intimacy married experience arabella look forward ten year jude would now describe young man forcible meditative earnest handsome cast countenance dark complexion dark harmonize eye wear closely trim black beard more advanced growth usual age great mass black curly hair trouble comb wash stone-dust settle pursuit trade capability latter acquire country all-round sort include monumental stone-cutting gothic free-stone work restoration church carving general kind london would probably become specialized make moulding mason foliage sculptor perhaps statuary afternoon drive cart alfredston village city direction now walk remain four mile choice necessity always fancy arrive thus ultimate impulse come curious origin more nearly relate emotional side intellectual often case young man day lodging alfredston marygreen see old aunt observe brass candlestick mantlepiece photograph pretty girlish face broad hat radiate fold brim ray halo ask grand-aunt gruffly reply cousin sue bridehead inimical branch family further question old woman reply girl live christminster know aunt would give photograph haunt ultimately form quicken ingredient latent intent follow friend school master thither now pause top crooked gentle declivity obtain first view city grey-stoned dun-roofed stand hail wessex border tip small toe northernmost point crinkled line leisurely thames stroke field ancient kingdom building now lie quiet sunset vane here many spire domes give sparkle picture sober secondary tertiary hue reach bottom move level way pollard willows grow indistinct twilight soon confront outmost lamp town lamp send sky gleam glory catch strained gaze day dreaming many year wink yellow eye dubiously await year disappointment tarry much want now specie dick whittington spirit touch fine issue mere material gain outlying street cautious tread explorer see real city suburb side first want lodge scrutinize carefully such locality seem offer inexpensive term modest type accommodation demand inquiry take room suburb nickname beersheba know time here instal tea sally forth windy whispering moonless night guide open lamp map bring breeze ruffle flutter could see enough decide direction take reach heart place many turning come first ancient medi�val pile encounter college could see gateway enter walk penetrate dark corner lamplight reach close college little begin encircle breath sentiment venerable city pass object harmony general expression allow eye slip see bell begin clang listen hundred-and-one stroke sound must make mistake think mean hundred gate shut could longer get quadrangle ramble wall doorway feel finger contour moulding carving minute pass few few people visible still serpentined shadow imagine scene ten bygone year matter night s rest high black sky flash lamp would show crocketed pinnacle indented battlement obscure alley apparently never tread now foot man very existence seem forget would jut path portico oriel doorway enriched florid middle-age design extinct air accentuate rottenness stone seem impossible modern thought could house such decrepit superseded chamber know human being here jude begin impress isolation own personality self-spectre sensation walk could make see hear draw breath pensively seem thus own ghost give thought ghostly presence nook haunt interval preparation venture wife furniture s uncompromising disappearance space read learn could read learn position worthy spend youth reverend wall soul haunt maturer age accident reading loom fancy disproportionately large comparison rest brushing wind angle buttress door-jamb passing inhabitant tapping ivy leaf neighbour muttering mournful soul shadow thin shape nervous movement make comrade solitude gloom run feel bodily frame street now desert account thing could poet abroad early date late friend eulogist shakespeare recently pass silence musical tribe still speculative philosopher draw always wrinkled forehead hoary hair framed portrait pink-faced slim active youth modern divine sheet surplice most real jude fawley founder religious school call tractarian well-known three enthusiast poet formularist echo teaching influence even obscure home start aversion appear fancy move sight son place form full-bottomed wig statesman rake reasoner sceptic smoothly shaven historian ironically civil christianity same incredulous temper know quad faithful take equal freedom haunt cloister regard statesman various type man firm movement less dreamy air scholar speaker plodder man mind grow growth year man mind contract same scientist philologist follow mind-sight odd impossible combination man meditative face strain forehead weak-eyed bat constant research official character such man governor-general lord-lieutenants take little interest chief-justice lord chancellor silent thin-lipped figure know barely name keener regard attach prelate reason own former hope ample band man heart man head apologize church latin saintly author even hymn great itinerant preacher hymn-writer zealot shadow jude matrimonial difficulty jude find speak loud hold conversation actor melodrama apostrophize audience side footlights suddenly cease start absurdity perhaps incoherent word wanderer hear wall student thinker lamp may raise head wonder voice betoken jude now perceive solid flesh whole age city exception belated townsman here seem catch cold voice reach shade real local voice ve a-settin long time plinth-stone young man med come policeman observe jude latter observe jude home bed read little man several message world book two bring concern son university draw sleep various memorable word theirs just con seem speak mutter utterance audible unintelligible spectre mourn christminster home lost cause jude remember now apostrophize thus beautiful city venerable lovely unravaged fierce intellectual life century serene ineffable charm keep call true goal ideal perfection voice corn law convert phantom just see quadrangle great bell jude think soul might shape historic word master-speech sir may wrong impression duty country threaten famine require ordinary remedy similar circumstance resort now namely free access food man quarter may come deprive office to-morrow can never deprive consciousness exercise power commit corrupt interested motive desire gratify ambition personal gain sly author immortal chapter christianity shall excuse supine inattention pagan philosophic world evidence miracle present omnipotence sage greece rome turn awful spectacle appear unconscious alteration moral physical government world shade poet last optimist world make many help recruit life race general plan three enthusiast see just now author apologia argument absolute certitude truth natural theology result assemblage concur converge probability probability reach logical certainty might create mental certitude second polemic murmured quieter thing faint fear live alone alone heaven will d die likewise hear phrase speak phantom short face genial spectator look tomb great motion envy die read epitaph beautiful inordinate desire meet grief parent tombstone heart melt compassion see tomb parent consider vanity grieve must quickly follow lastly gentle-voiced prelate speak meek familiar rhyme endear early childhood jude fall asleep teach live may dread grave little bed teach die wake morning ghostly past seem speak to-day start bed think oversleep say jove quite forget sweet-faced cousin s here time old schoolmaster too word schoolmaster perhaps less zest word concern cousin ii necessary meditation actual include mean bread-and-cheese question dissipate phantasmal compel jude smother high thinking immediate need get seek work manual work kind deem many professor work pass street errand find college treacherously change sympathetic countenance pompous put look family vault ground barbaric loom masonry spirit great man disappear numberless architectural page read naturally less artist-critic form artizan comrade dead handicraftsmen muscle actually execute form examine moulding stroke know beginning say difficult easy working take little much time try arm convenient tool night perfect ideal day more less defective real cruelty insult perceive inflict age erection condition several move would move maimed sentient being wound break slough shape deadly struggle year weather man rottenness historical document remind hasten begin morning practically intend come work live work morning nearly sense encourage think place crumble stone must plenty trade business renovation ask way workyard stone-mason name give alfredston soon hear familiar sound rubber chisel yard little centre regeneration here keen edge smooth curve form exact likeness see abraded time-eaten wall idea modern prose lichened college present old poetry even antique might call prose new wait become poetical easy small building impossible most man ask foreman look new tracery mullion transom shaft pinnacle battlement stand banker work wait remove mark precision mathematical straightness smoothness exactitude old wall broken line original idea jagged curve disdain precision irregularity disarray moment fall jude true illumination here stone yard centre effort worthy dignify name scholarly study noble college lose stress old idea would accept employment might offer strength late employer s recommendation would accept provisional thing form modern vice unrest perceive good copying patching imitating here fancy owe temporary local cause time see medi�valism dead fern-leaf lump coal development shape world gothic architecture association place deadly animosity contemporary logic vision much hold reverence reveal fail obtain work here think again cousin presence somewhere hand seem feel wavelet interest emotion wish pretty portrait last write aunt send request bring disturbance family see girl relation jude ridiculously affectionate fellow promise put photograph mantel-piece kiss know feel more home seem look preside tea cheer thing unite emotion living city remain schoolmaster probably now reverend parson could possibly hunt such respectable man just raw unpolished condition precarious fortune thus still remain loneliness people move virtually see none mingle active life place largely non-existent saint prophet window-tracery painting gallery statue bust gargoyle corbel-heads seem breathe atmosphere newcomer spot past deeply grave hear past announce emphasis altogether unsuspected even incredible habitual resident many day haunt cloister quadrangle college odd minute pass surprise impish echo own footstep smart blow mallet christminster sentiment call eat probably know more building materially artistically historically inmate now find actually spot enthusiasm jude perceive object enthusiasm really wall divide happy young contemporary share common mental life man morning night read mark learn inwardly digest wall wall day hour search labour see come also rub shoulder hear voice mark movement conversation more thoughtful seem oftentimes owe long persistent preparation place peculiarly akin own thought antipode course young workman white blouse stone-dust crease clothes pass even see hear see pane glass familiar spot fancy would close life come future lie ahead could fortunate get good employment would put inevitable thank god health strength take courage present gate college include perhaps day would palace light lead might day look world pane length receive message stone-mason s yard job wait first encouragement close offer promptly young strong never could execute such zest undertaking now apply involve read most night work day first buy shaded lamp four six-pence obtain good light get pen paper such necessary book unable obtain elsewhere consternation landlady shift furniture room single living sleeping rig curtain rope middle make double chamber hang thick blind nobody know curtail hour sleep lay book sit deeply encumber marry get cottage buy furniture disappear wake wife never able save money time disastrous venture wage begin come oblige live narrow way buy book two could even afford fire night reek raw cold air meadow sit lamp great-coat hat woollen glove window could perceive spire cathedral ogee dome resound great bell city tall tower tall belfry window tall pinnacle college bridge could also get glimpse staircase object use stimulant faith future dim enthusiast general make inquiry detail procedure pick general notion casual acquaintance never dwell present say thing necessary get ready accumulate money knowledge await chance afford such become son university wisdom defence money defence excellency knowledge wisdom giveth life desire absorb leave part weigh practicability time receive nervously anxious letter poor old aunt subject previously distressed fear jude would strong-minded enough keep cousin sue bridehead relation sue s father aunt believe london girl remain christminster make still more objectionable artist designer sort call ecclesiastical warehouse perfect seed-bed idolatry doubt abandon mummery account quite papist miss drusilla fawley date evangelical jude intellectual track theological news sue s probable opinion much influence way clue whereabouts decidedly interesting altogether singular pleasure walk early spare minute past shop answer great-aunt s description beheld young girl sit desk suspiciously original portrait venture enter trivial errand make purchase linger scene shop seem keep entirely woman contain anglican book stationery text fancy good little plaster angel bracket gothic-framed picture saint ebony crosse crucifix prayer-book missal feel very shy look girl desk pretty could believe possible belong speak two old woman counter recognize accent certain quality own voice soften sweeten own steal glance lie piece zinc cut shape scroll three four foot long coat dead-surface paint side hereon design illuminate character church text single word l l e l u j sweet saintly christian business hers think presence here now fairly enough explain skill work sort doubt acquire father s occupation ecclesiastical worker metal lettering engage clearly intend fix chancel assist devotion come would easy speak seem scarcely honourable aunt disregard request incontinently use roughly bring fact powerless control lend pathetic force wish would inoperative argument jude give sign would call sue just reason walk seem dainty rough working-jacket dusty trouser feel unready encounter feel mr phillotson possible inherit antipathy family would scorn christian could particularly tell unpleasant part history result become enchain own sex would certainly admire thus keep watch feel consciousness living presence stimulate remain more less ideal character form begin weave curious fantastic day-dream two three week jude engage more man crozier college old-time street get block work freestone waggon pavement hoist parapet repair stand position head man say spaik heave he-ho heave sudden lift cousin stand close elbow pause moment bend foot obstructing object remove look right face liquid untranslatable eye combine seem combine keenness tenderness mystery expression lip take life word just speak companion carry face quite unconsciously more observe presence dust-motes manipulation raise sunbeam closeness suggestive tremble turn face shy instinct prevent recognize never see could possibly might very never hear even name could perceive country-girl bottom latter girlhood year london womanhood here take rawness continue work reflect catch influence take count general mould build remember now large figure light slight type dub elegant see statuesque nervous motion mobile living painter might call handsome beautiful much surprise quite long way remove rusticity could cross-grained unfortunate accursed stock contrive reach pitch niceness london suppose moment emotion accumulate breast bottled-up effect solitude poetize locality dwell insensibly begin precipitate half-visionary form perceive obedient wish contrary direction would soon unable resist desire make know affect think quite family way crushing reason could think first reason marry would wrong second cousin cousin fall love even circumstance seem favour passion third even free family own marriage usually mean tragic sadness marriage blood-relation would duplicate adverse condition tragic sadness might intensify tragic horror again would think sue relation s mutual interest belong regard practical way proud talk nod later invite tea emotion spend rigorously kinsman well-wisher would kindly star elevating power companion anglican worship tender friend iii various deterrent influence jude s instinct approach timidly sunday morning service cathedral church cardinal college gain further view find frequently attend come await afternoon finer know come would approach building eastern side great green quadrangle accessible stand corner bell few minute hour service appear figure walk college wall sight advance side opposite follow building more glad reveal see unseen unknown enough present linger awhile vestibule service way advance put seat louring mournful still afternoon religion sort seem necessity ordinary practical man luxury emotional leisured class dim light baffle glare clerestory window could discern opposite worshipper indistinctly see sue long discover exact seat occupy chanting th psalm choir engage reach second part quo corriget organ change pathetic gregorian tune singer give forth wherewithal shall young man cleanse way very question engage jude s attention moment wicked worthless fellow give vent animal passion woman allow lead such disastrous consequence think put end recklessly get drunk great wave pedal music tumble choir nurse supernatural wonderful could hardly believe psalm specially set regardful providence moment first entry solemn building ordinary psalm twenty-fourth evening month girl begin nourish extraordinary tenderness time ensphered same harmony float ear thought delight probably frequenter place steeped body soul church sentiment must occupation habit doubt much common impressionable lonely young man consciousness last find anchorage thought promise supply social spiritual possibility dew hermon remain service sustain atmosphere ecstasy loth suspect people might say atmosphere blow distinctly cyprus galilee jude wait leave seat pass screen move look time reach door half-way broad path dress sunday suit incline follow reveal quite ready ala ought kind feeling awaken seem ecclesiastical basis service persuade such case could altogether blind real nature magnetism such stranger kinship affectation say ca n't man wife must know still sue was own kin fact wife even evidence hemisphere might help sense would put thought tender wish part sue s mind make intercourse free fearless heartache see little care freedom fearlessness would result such knowledge little time date service cathedral pretty liquid-eyed light-footed young woman sue bridehead afternoon s holiday leave ecclesiastical establishment assisted lodged take walk country book hand cloudless day sometimes occur wessex elsewhere day cold wet intercalate caprice weather-god mile two come much high ground city leave road pass green field come stile sue pause finish page read look tower dome pinnacle new old side stile footpath behold foreigner black hair sallow face sit grass large square board whereon fix closely could stand number plaster statuette bronze re-arrange proceed way main reduced copy ancient marble comprised divinity very different character girl accustom see portray venus standard pattern diana sex apollo bacchus mars figure many yard south-west sun bring brilliantly green herbage could discern contour luminous distinctness line church tower city awake oddly foreign contrasting set idea comparison man rise see politely take cap cry i-i-i-mages accent agree appearance moment dexterously lift knee great board assemble notability divine human raise top head bring rest board stile first offer small ware bust king queen minstrel winged cupid shake head much two say touch finger venus apollo large figure tray say ten shilling can afford say sue offer considerably less surprise image-man draw wire stay hand stile clasp treasure pay man begin concern seem very large now possession very naked nervous temperament tremble enterprise handle white pipeclay come glove jacket carry little way openly idea come pull huge burdock leaf parsley rank growth hedge wrap burden could carry appear enormous armful green stuff gather zealous lover nature good everlasting church fallal say still tremble state seem wish buy figure occasionally peep leaf see venus s arm break enter heathen load most christian city country obscure street run parallel main corner side door establishment attach purchase take straight own chamber attempt lock box very own property find too cumbersome wrap large sheet brown paper stand floor corner mistress house miss fontover elderly lady spectacle dress abbess dab ritual become business worshipper ceremonial church st silas suburb beersheba before-mentioned jude also begin attend daughter clergyman reduced circumstance death occur several year date boldly avoid penury take little shop church requisite develop present creditable proportion wear cross bead neck ornament know christian year heart now come call sue tea find girl respond moment enter room just hastily put string parcel buy miss bridehead ask regard enwrapped object just ornament room say sue think put enough here already say miss fontover look gothic-framed print saint church-text scroll article become too stale sell use furnish obscure chamber bulky tear little hole big wafer brown paper try peep statuary two figure get oh buy travelling man sell cast two saint st peter st st mary magdalen now come tea finish organ-text s light enough little obstacle indulgence mere passing fancy create sue great zest unpack object look bedtime sure undisturbed unrobed divinity comfort place pair figure chest drawer candle side withdraw bed fling thereon begin read book take box miss fontover know volume gibbon read chapter deal reign julian apostate occasionally look statuette appear strange place happen calvary print hang scene suggest action length jump withdraw book box volume verse turn familiar poem hast conquer pale galilean world grow grey thy breath read end presently put candle undress finally extinguish own light age usually sleep soundly to-night keep wake time open eye enough diffused light street show white plaster figure stand chest drawer odd contrast environment text martyr gothic-framed crucifix-picture discernible now latin cross figure thereon obscure shade occasion church clock strike small hour fall ear person sit bend book very distant spot same city saturday night morrow jude set alarm-clock call usually early time hence stay custom two three hour later could afford day week just earnestly read griesbach s text very time sue toss stare figure policeman belated citizen pass window might hear stand still strange syllable mumble fervour word jude indescribable enchantment inexplicable sound hemin heis theos pater ex hou ta panta kai hemeis eis auton sound roll reverent loudness book hear close kai heis kurios iesous christos di hou ta panta kai hemeis di autou iv handy man trade all-round man artizans country-towns apt london man carve boss knob leafage decline cut fragment mould merge leafage degradation second whole much gothic moulding jude run much window-tracery banker would letter monument tombstone take pleasure change handiwork time see ladder execute job sort church short morning service parson enter jude come ladder sit half-dozen people form congregation prayer end could resume tapping observe service woman sue perforce accompany elderly miss fontover thither jude sit watch pretty shoulder easy curiously nonchalant rising sitting perfunctory genuflexion think help such anglican would happy circumstance much anxiety get work make immediately worshiper begin take leave dare holy spot confront woman begin influence such indescribable manner three enormous reason must attempt intimate acquaintance sue bridehead now interest show unmistakably sexual kind loom stubbornly also obvious man could live work alone particular man jude rate want love man would rush incontinently snatch pleasure easy friendship could hardly refuse leave rest chance jude first day still more particularly lonely evening drag find moral consternation think more think less experience fearful bliss erratic informal unexpected surround influence day walk past spot frequent always think oblige own conscience likely loser battle sure ideality still perhaps know would cure unexpected unauthorized passion voice whisper desire know desire cure least doubt own orthodox point view situation grow immoral sue love man license law country love arabella none life s end pretty bad second beginning man bent such course jude purpose conviction real day frequent work neighbour village church alone feel duty pray weakness much wish exemplar thing could get quite impossible find ask deliver temptation heart s desire tempt seventy time seven excuse say altogether erotolepsy matter first time can see exceptionally bright partly wish intellectual sympathy crave loving-kindness solitude thus adore fear realize human perversity sue s virtue talent ecclesiastical saturation certain item cause affection afternoon time young girl enter stone-mason s yard hesitation lift skirt avoid draggle white dust cross office s nice girl say man know uncle joe ask n't know ve see here s daughter clever chap bridehead wrought ironwork st silas ten year london n't know s now much fancy s come here meanwhile young woman knock office door ask mr jude fawley work yard happen jude somewhere afternoon information receive look disappointment immediately jude return tell describe exclaim s cousin sue look street sight longer thought conscientious avoidance resolve call very evening reach lodging find note first note document simple commonplace see retrospectively pregnant impassioned consequence very unconsciousness loom drama show such innocent first epistle woman man vice versa make such drama follow read purple lurid light more impressive solemn case terrible sue s most artless natural kind address dear cousin jude say just learn merest accident live christminster reproach let know might such nice time say throw much hardly congenial friend now probability soon chance companionship would lose perhaps cold sweat overspread jude news contingency never think spur write more quickly would meet very evening say hour time writing cross pavement mark spot martyrdom despatch note boy regret hurry suggest meet door might say would call fact country custom meet thus else occur arabella meet same way unfortunately might seem respectable dear girl sue could help now move point few minute hour glimmer newly light lamp broad street silent desert late see figure side turn hers converge crossmark same moment reach call meet just first time life come voice positive silvery tremulous walk parallel line wait pleasure jude watch show sign close likewise place carrier cart stand daytime none spot sorry ask meet n't call begin jude bashfulness lover think would save time walk oh n't mind say freedom friend really place ask anybody mean place choose horrid suppose ought say horrid mean gloomy inauspicious association n't funny begin n't know look curiously jude look much seem know more know add see now know n't speak now s unfortunate hardly friend indeed very old friend here somewhere n't quite call just wonder know mr phillotson parson somewhere county think know mr phillotson live little way country lumsdon s village schoolmaster wonder s same surely impossible schoolmaster still know christian name richard ve direct book ve never see could n't jude s countenance fall could succeed enterprise wherein great phillotson fail would day despair news arrive sweet sue s presence even moment vision phillotson s failure grand university scheme would depress take walk suppose call say jude suddenly late agree hill prettily wooded country presently embattle tower square turret church rise sky school-house inquire person street mr phillotson likely home inform always home knock bring school-house door candle hand look inquiry face grow thin careworn jude last set eye year meeting mr phillotson homely complexion destroy stroke halo surround school-master s figure jude s imagination parting create same time sympathy phillotson obviously much chastened disappointed man jude tell name say come see old friend kind youthful day n't remember least say school-master thoughtfully pupil say doubt number many thousand time life naturally change much remember very few quite recent marygreen say jude wish come short time old pupil too s cousin write grammar recollect send dimly recall incident very kind first start course morning leave marygreen good waggon wish good-bye say scheme university man enter church degree necessary hall-mark want theologian teacher remember think privately wonder keep own counsel idea give year never forget bring part country here see to-night come say phillotson cousin too enter parlour school-house lamp paper shade throw light three four book phillotson take could see good ray fall nervous little face vivacious dark eye hair sue earnest feature cousin schoolmaster s own maturer face figure show spare thoughtful personage five-and-forty thin-lipped somewhat refined mouth slightly stoop habit black frock coat continue friction shine little shoulder-blade middle elbow old friendship imperceptibly renew schoolmaster speaking experience cousin theirs tell still think church sometimes could enter intend former year might enter licentiate meanwhile say comfortable present position want pupil-teacher stay supper sue indoors grow late road retrace christminster talk more general subject jude surprise find revelation woman cousin vibrant seem source feeling exciting thought would make walk ahead fast could hardly keep sensitiveness point such might misread vanity heart-sickness perceive sentiments frank friendliness love more become acquaint gloom walk home lie night overhead thought departure must leave christminster say regretfully can cling city history such man newman pusey ward keble loom large large loom history world funny reason care stay never think laugh must continue miss fontover partner serve offend happen break statuary mine oh wilfully find room property throw floor stamp accord taste grind arm head figure bit heel horrid thing too catholic-apostolic suppose doubt call popish image talk invocation saint n't see matter quite differently surprised quite reason n't patron-saint lead retort end resolve stay get occupation shall more independent n't try teach again hear never think resume get art-designer let ask mr phillotson let try hand school training college become first-class certificated mistress get twice large income designer church artist twice much freedom ask now must good-bye dear jude glad meet last need n't quarrel parent need jude let see quite much agree way remote street lodging keep sue bridehead now desire operate regard consequence evening again set lumsdon fear trust persuasive effect note school-master unprepared such proposal want second year s transfer call say course cousin would personally experience oh really think adopt teaching profession jude say dispose think ingenious argument natural fitness assist mr phillotson jude know influence schoolmaster say would engage assure jude friend cousin really mean follow same course regard step first stage apprenticeship training normal school would second stage time would waste quite salary merely nominal day visit phillotson receive letter jude contain information again consult cousin take more more warmly idea tuition agree come occur moment schoolmaster recluse jude s ardour promote arrangement arise feeling sue instinct co-operation common member same family v schoolmaster sit homely dwell attach school modern erection look way old house teacher sue lodging arrangement conclude very quickly pupil-teacher transfer mr phillotson s school fail sue take stop-gap such provisional arrangement could last annual visit h.m inspector approval necessary make permanent teach two year london abandon vocation late miss bridehead exactly novice phillotson think would difficulty retain service already wish three four week find quite bright jude describe master-tradesman wish keep apprentice save labour little half-past eight o'clock morning wait see cross road school would follow twenty minute nine cross light hat toss head watch curiosity new emanation skill teacher seem surround morning school also sue remain govern class end room day eye certainly excellent teacher part duty give private lesson evening article code make necessary respectable elderly woman present lesson teacher teach different sex richard phillotson thought absurdity regulation case old enough girl s father faithfully act sit room mrs hawes widow house sue lodge occupy sew regulation indeed easy evade sitting-room dwelling sometimes figure arithmetic work would involuntarily glance little inquiring smile assume master must perceive pass brain right wrong phillotson really think arithmetic novel way somehow seem strange preceptor perhaps know think thus few week work monotony delight happen child take christminster see itinerant exhibition shape model jerusalem school admit penny head interest education march road two two class simple cotton sunshade little thumb cock stem phillotson long dangling coat handle walking-stick genteelly musing mood come arrival afternoon sun dust enter exhibition room few people present model ancient city stand middle apartment proprietor fine religious philanthropy write feature walk pointer hand show young people various quarter place know name read bible mount moriah valley jehoshaphat city zion wall gate large mound tumulus mound little white cross spot say calvary think say sue schoolmaster stand little background model elaborate very imaginary production anybody know jerusalem time christ sure man n't make good conjectural map base actual visit city now exist fancy enough jerusalem say consider descend jew first-rate place people athens rome alexandria old city dear girl consider silent easily repress perceive group child cluster model young man white flannel jacket form bent low intent inspection valley jehoshaphat face hide view mount olive look cousin jude continue schoolmaster n't think enough jerusalem n't see cry quick light voice jude seriously jude start reverie see oh sue say glad flush embarrassment school-children course see school admit afternoon think might come get deeply interested n't remember carry n't could examine hour few minute unfortunately middle job here cousin terribly clever criticize unmercifully say phillotson good-humoured satire quite sceptical correctness mr phillotson altogether hate call clever girl too many sort now answer sue sensitively mean n't know mean n't understand know meaning say jude ardently think quite right s good jude know believe impulsively seize hand leave reproachful look schoolmaster turn jude voice reveal tremor feel absurdly uncalled sarcasm gentle least conception heart twain momentary revelation feeling complication build thereby future model wear too much educational aspect child tire soon little late afternoon march lumsdon jude return work watch juvenile flock clean frock pinafore file street country phillotson sue sad dissatisfied sense scheme latter life possession phillotson invite walk see friday evening would lesson give sue jude eagerly promise avail opportunity meanwhile scholar teacher move homewards day look blackboard sue s class phillotson surprise find skilfully draw chalk perspective view jerusalem building show place think take interest model hardly look say hardly say remember much more remember majesty s school-inspector time pay surprise-visits neighbourhood test teaching unawares two day later middle morning lesson latch door softly lift walk gentleman king terror pupil-teachers mr phillotson surprise great lady story play trick too many time unprepared sue s class further end room entrance inspector come stand watch teach half-minute become aware presence turn realize oft-dreaded moment come effect timidity such utter cry fright phillotson strange instinct solicitude quite control side just time prevent fall faintness soon recover laugh inspector reaction white phillotson take room give brandy bring find hold hand ought tell gasp petulantly inspector s surprise-visits imminent oh shall now ll write tell manager good shall disgrace wo n't dear little girl good teacher look gently move regret upbraided home jude meantime wait impatiently friday wednesday thursday much influence desire see walk dark distance road direction village return room read find quite unable concentrate mind page friday soon get think sue would see make hasty tea set evening wet tree overhead deepen gloom hour drip sadly impress foreboding illogical foreboding know love also know could more turn corner enter village first sight greet eye two figure umbrella come vicarage gate too notice know moment sue phillotson latter hold umbrella head evidently pay visit vicar probably business connect school work walk wet desert lane jude see phillotson place arm girl s waist gently remove replace let remain look quickly air misgiving look absolutely see jude sink hedge strike blight remain hide reach sue s cottage pass phillotson school hard oh s too old too old cried jude terrible sickness hopeless handicapped love could interfere was arabella s unable further retrace step christminster tread foot seem say must account stand schoolmaster s way sue phillotson perhaps twenty year senior many happy marriage make such condition age ironical clinch sorrow give thought intimacy cousin schoolmaster bring entirely vi jude s old embitter aunt lie unwell marygreen follow sunday see visit result victorious struggle inclination turn village lumsdon obtain miserable interview cousin word heart could speak sight torture could reveal aunt now unable leave bed great part jude s short day occupy make arrangement comfort little bakery business sell neighbour proceeds saving comfortably supply necessary more widow same village live minister want time nearly come leave obtain quiet talk word tend insensibly cousin was sue bear here room live here time make ee ask oh want know now ve see say harsh old woman tell ee see gossip n't keep bring father hate mother s family ll look favour work chap townish girl s become now never care much pert little thing s too often tight-strained nerve many s time ve smack impertinence day walk pond shoe stocking petticoat pull knee afore could cry shame say move aunty sight modest eye little child twelve day course now s old s thoughtful quivering tender nature sensitive jude cry aunt spring bed n't fool course marry woman arabella bad thing man could possibly try hard s side world med never trouble again ll bad thing tie bind fancy sue cousin civil take civility worth more relation s good wish stark madness ee give s townish wanton med bring ee ruin n't say aunt n't please relief afford entry companion nurse aunt must listen conversation begin commentary past year introduce sue bridehead character recollection describe odd little maid sue pupil village school green opposite father london vicar arrange reading recitation appear platform small little white frock shoe pink sash recite excelsior sound revelry night raven delivery would knit little brow glare tragically say empty air real creature stand ghastly grim ancient raven wander nightly shore tell thy lordly name night s plutonian shore d bring nasty carrion bird clear corroborate sick woman reluctantly stand little sash thing could see un a'most very eye too jude same trick child seem see thing air neighbour tell also sue s accomplishment kind exactly tomboy know could thing boy rule ve see hit steer long slide pond little curls blowing file twenty move sky shape paint glass slide stop boy d cheer d say n't saucy boy suddenly run indoors d try coax again would n't come retrospective vision sue make jude more miserable unable woo leave cottage aunt day heavy heart would fain glance school see room sue s little figure glorify check desire sunday evening villager know residence here stand group good clothes jude startle salute ve get right enough jude show understand seat l'arning city light use talk little boy expect more cried jude hour n't see much part auld crumble building church almshouse much wrong john more meet eye man walk street unique centre thought religion intellectual spiritual granary country silence absence goings-on stillness infinite motion sleep spinning-top borrow simile well-known writer oh med med say n't see hour two pot beer penny loaf ha'porth cheese wait time come home ve j'ined college time suppose say jude jude slap pocket just think such place such plenty money wrong say jude bitterness such still remark sufficient withdraw jude s attention imaginative world lately inhabit abstract figure more less steep mind sublimation art science make calling election sure seat paradise learn set regard prospect cold northern light lately feel could quite satisfy greek greek dramatist particularly fatigue sometimes day s work could maintain critical attention necessary thorough application feel want coach friend elbow tell moment sometimes would occupy weary month extract unanticipative clumsy book decidedly necessary consider fact little more closely late good use spare hour vague labour call private study give outlook practicability ought think say journey would never embark scheme see clearly aim hover wall college expect arm stretch lift wo n't must get special information week accordingly seek first seem opportunity occur afternoon see elderly gentleman point head particular college walk public path parklike enclosure spot jude chance sit gentleman come jude look anxiously face seem benign considerate reserve second thought jude feel could address sufficiently influence incident think wise thing would state difficulty letter good most judicious old master obtain advice week two accordingly place such position city would afford glimpse several most distinguish provost warden head house ultimately select five physiognomy seem say appreciative far-seeing man five address letter briefly state difficulty ask opinion stranded situation letter post jude mentally begin criticize wish send just intrusive vulgar push application common day think could n't know good address utter stranger such way may impostor idle scamp man bad character know contrary perhaps s find cling hope reply last chance redemption wait day day say perfectly absurd expect expect wait suddenly stir news phillotson phillotson give school christminster large south mid-wessex mean would affect cousin seem possible practical move schoolmaster s large income view provision two would allow say tender relation phillotson young girl jude passionately enamour effectually make repugnant jude s taste apply phillotson advice own scheme meanwhile academic dignitary jude write vouchsafe answer young man thus throw entirely formerly add gloom weakened hope indirect inquiry soon perceive clearly long uneasily suspect qualify certain open scholarship exhibition brilliant course good deal coaching would necessary much natural ability impossible man reading own system widely thoroughly even prolonged period ten year able compete pass life trained teacher work ordained line course buy speak seem really open man difficulty simply material kind help information begin reckon extent material obstacle ascertain dismay rate good fortune would able save money fifteen year must elapse could position forward testimonial head college advance matriculation examination undertaking hopeless see curious cunning glamour neighbourhood place exercise get live move church hall become imbue genius loci seem dreaming youth spot shape charm halo horizon obvious ideal thing let get say fatuousness crusoe big boat rest matter time energy would way never come sight sound delusive precinct busy commercial town sole object make money wit thence survey plan true perspective clear amount whole scheme burst iridescent soap-bubble touch reasoned inquiry look vista past year thought akin heine s youth s inspire flash eye see motley mock fool's-cap rise fortunately allow bring disappointment dear sue s life involve collapse painful detail awaken sense limitation now spare possible know little part miserable struggle engage thus unequipped poor unforeseeing always remember appearance afternoon awake dream quite know octagonal chamber lantern singularly build theatre set quaint singular city window outlook whole town edifice could gain jude s eye sweep view succession meditatively mournfully sturdily building association privilege loom roof great library hardly time enter gaze travel varied spire hall gable street chapel garden quadrangle compose ensemble unrivalled panorama see destiny lie manual toiler shabby purlieu occupy unrecognized part city visitor panegyrist denizens hard reader could read high thinker live look town country tree screen presence first support heart loss now madden torture blow might bear fate sue companion could renounce ambition smile inevitable reaction long strain subject affect disastrously phillotson doubt pass similar intellectual disappointment now envelop schoolmaster blest consolation sweet sue consoler descend street listlessly arrive inn enter here drink several glass beer rapid succession come night light flickering lamps ramble home supper long sit table landlady bring letter just arrive lay impress sense possible importance look jude perceive bear emboss stamp college head address last cried jude communication brief exactly expect really master person run thus biblioll college sir read letter interest judge description working-man venture think will much good chance success life remain own sphere stick trade adopt course advise faithfully t tetuphenay mr j fawley stone-mason terribly sensible advice exasperate jude know know true seem hard slap ten year labour effect just now make rise recklessly table read usual downstairs street stand bar toss two three glass unconsciously saunter come spot call fourways middle city gaze abstractedly group people trance come begin talk policeman fix officer yawn stretch elbow elevate inch ball toe smile look humorously jude say ve wet young man ve begin reply cynically wetness brain dry enough hear part policeman s further remark fall thought struggle people stand crossway nobody think now more history old college city literally teem stratify shade human group meet tragedy comedy farce real enactment intense kind fourways man stand talk napoleon loss america execution king charles burning martyrs crusade norman conquest possibly arrival caesar here two sex meet loving hating coupling parting wait suffer triumph curse jealousy bless forgiveness begin see town life book humanity infinitely more palpitating varied compendious gown life struggle man woman reality christminster know little christ minster humour thing float population student teacher know way christminster local sense look watch pursuit idea come public hall promenade concert progress jude enter find room full shop youth girl soldier apprentice boy eleven smoking cigarette light woman more respectable amateur class tap real christminster life band play crowd walk jostle now man get platform sing comic song spirit sue seem hover prevent flirting drinking frolicsome girl make advance wistful gain little joy ten o'clock come choose circuitous route homeward pass gate college head just send note gate shut impulse take pocket lump chalk workman usually carry write wall understand inferior knoweth such thing job xii vii stroke scorn relieve mind morning laugh self-conceit laugh healthy re-read letter master wisdom line first exasperate chilled depress now see fool indeed deprived object intellect emotion could proceed work feel reconcile fate student come disturb calm hopeless relation sue affined soul meet lose marriage return cruel persistency unable bear longer again rush distraction real christminster life now seek obscure low-ceiled tavern court know certain worthy place bright time would interested simply quaintness here sit more less day convince bottom vicious character hopeless expect evening frequenter house drop jude still retain seat corner money spend eat whole day biscuit survey gathering companion equanimity philosophy man drink long slowly make friend several wit tinker taylor decayed church-ironmonger appear religious turn early year somewhat blasphemous now also red-nosed auctioneer also two gothic mason call uncle jim uncle joe present too clerk gown surplice-maker s assistant two lady sport moral character various depth shade accord company nickname bower bliss freckles horsey man know bet circle travel actor theatre two devil-may-care young man prove gownless undergraduates slip stealth meet man bull-pups stay drink smoke short pipe race gent aforesaid look watch now conversation wax general christminster society criticize don magistrate people authority sincerely pity shortcoming opinion ought conduct affair properly respect exchange large-minded disinterested manner jude fawley self-conceit effrontery aplomb strong-brained fellow liquor throw remark somewhat peremptorily aim many year say turn tongue sort mechanical craze subject scholarship study extent own learning dwell insistence would appear pitiable sane hour n't care damn say provost warden principal fellow cursed master art university know d lick em own ground d give chance show em few thing hear hear say undergraduates corner talk privately pup always fond book ve hear say tinker taylor n't doubt state now t different always see more learn book take step accordingly n't man aim church believe say uncle joe such scholar pitch yer hope high give specimen scholarship canst say creed latin man put chap country think say jude haughtily conceit scream lady just shut bower bliss say undergraduate silence drink spirit tumbler rap counter announce gentleman corner rehearse article belief latin tongue edification company wo n't say jude try say surplice-maker ca n't say uncle joe can say tinker taylor ll swear can say jude come now stand small scotch cold ll straight s fair offer say undergraduate throw money whisky barmaid concoct mixture bearing person compel live animal inferior specie glass hand jude drunk content stand begin rhetorically hesitation credo unum deum patrem omnipotentem factorem coeli et terrae visibilium omnium et invisibilium good excellent latin cried undergraduate slight conception single word silence reign rest bar maid stand still jude s voice echo sonorously inner parlour landlord doze bring see jude declaim steadily ahead continue crucifixus etiam pro nobis sub pontio pilato passus et sepultus est et resurrexit tertia die secundum scripturas s nicene sneer second undergraduate want apostle n't say fool know nicene most historic creed let un let un say auctioneer jude s mind seem grow confuse soon could get put hand forehead face assume expression pain give glass ll fetch get say tinker taylor somebody throw threepence glass hand jude stretch arm look swallow liquor moment revive voice raise end manner priest lead congregation et spiritum sanctum dominum et vivificantem qui ex patre filioque procedit qui cum patre et filio simul adoratur et conglorificatur qui locutus est prophetas et unam catholicam et apostolicam ecclesiam confiteor unum baptisma remissionem peccatorum et exspecto resurrectionem mortuorum et vitam venturi saeculi amen say several enjoy last word first recognize jude seem shake fume brain stare pack fool cry know say might ratcatcher s daughter double dutch besotted head can tell see bring crew come landlord already license endorse harbour queer character fear riot come counter jude sudden flash reason turn disgust leave scene door slam dull thud hasten lane straight broad street follow merge highway sound late companion leave onward still influence childlike yearning world seem possible fly unreasoning desire ill judgement apparent now course hour ten eleven o'clock enter village lumsdon reach cottage see light burn downstairs room assume rightly happen hers jude step close wall tap finger pane say impatiently sue sue must recognize voice light disappear apartment second two door unlocked open sue appear candle hand jude dear dear cousin s matter oh could n't help come sue say sink doorstep wicked sue heart nearly broken could bear life drinking blaspheme door say holy thing disreputable quarter repeat idle bravado word ought never uttered reverently oh sue kill n't care n't hate despise rest world ill poor dear wo n't despise course wo n't come rest let see can now lean n't mind hand hold candle support lead indoors place easy chair meagrely furnished house afford stretch foot pull boot jude now get sober sense could say dear dear sue voice break grief contrition ask want eat shake head tell sleep would come early morning get breakfast bid good-night ascend stair immediately fall heavy slumber wake dawn first know degree situation clear behold ghastliness right mind know bad very bad could face now would soon come see breakfast say would shame confront could bear thought softly draw boot take hat nail hang slip noiselessly house fixed idea get obscure spot hide perhaps pray spot occur marygreen call lodging christminster find await note dismissal employer pack turn city such thorn side strike southward wessex money leave pocket small saving deposit bank christminster fortunately leave untouched get marygreen course walk distance nearly twenty mile ample time complete way sober process begin hour evening reach alfredston here pawn waistcoat town mile two sleep rick night dawn rise shake hayseed stem clothes start again breast long white road hill visible long way pass milestone top whereon carve hope year reach ancient hamlet people breakfast weary mud-bespattered quite possessed ordinary clearness brain sit think poor christ make see trough water bathe face cottage great-aunt find breakfast bed attend woman live work ask relative regard eye sink deep lid heavy pot-covers cause tumble appearance suggest whole life struggle material thing say jude heavily think must little rest refresh breakfast old room lie shirt-sleeve manner artizan fall asleep short awake awaken conscious failure ambition love think previous abyss fall leave part country deep deep suppose deep breaking bulwark hope second line woman must scream nervous tension now undergo relief deny virility clench tooth misery bring line mouth laoco�n corrugation brow mournful wind blow tree sound chimney pedal note organ ivy leaf overgrow wall churchless church-yard hard now abandon peck neighbour smartly vane new victorian-gothic church new spot already begin creak apparently always outdoor wind make deep murmur voice guess origin moment two curate pray aunt adjoining room remember speaking presently sound cease step seem cross landing jude sit shout hoi step make door open man look young clergyman think mr highridge say jude aunt mention more here just come home fellow bad good intention world time now melancholy mad drinking thing slowly jude unfold curate late plan movement unconscious bias dwell less intellectual ambitious side dream more theological now merely portion general plan advancement now know fool folly add jude conclusion n't regret collapse university hope jot would n't begin again sure succeed n't care social success more feel good thing bitterly regret church loss chance ordained minister curate new man neighbourhood grow deeply interested last say feel real call ministry wo n't say conversation thoughtful educate man might enter church licentiate must make mind avoid strong drink could avoid easily enough kind hope support part third melchester girl bridegroom sappho h t wharton new idea ecclesiastical altruistic life distinct intellectual emulative life man could preach good fellow-creatures take double-first school christminster ordinary knowledge old fancy lead culminating vision bishopric ethical theological enthusiasm mundane ambition masquerade surplice fear whole scheme degenerate even might originate social unrest foundation nobler instinct purely artificial product civilization thousand young man same self-seeking track present moment sensual hind eat drink live carelessly wife day vanity more likable being enter church such unscholarly way could probability rise high grade career humble curate wear life obscure village city slum might touch goodness greatness might true religion purgatorial course worthy follow remorseful man favourable light new thought show contrast foregone intention cheer jude sit shabby lonely may say give few day coup gr�ce intellectual career career extend great part dozen year long stagnant time advance new desire occupy little local job put letter headstone neighbour village submit regard social failure return purchase half-dozen farmer country-people condescend nod human interest new intention human interest indispensable most spiritual self-sacrificing create letter sue bear fresh postmark evidently write anxiety tell very little own doings more pass sort examination queen s scholarship enter training college melchester complete vocation choose partly influence theological college melchester melchester quiet soothing place entirely ecclesiastical tone spot worldly learning intellectual smartness establishment altruistic feeling possess would perhaps more highly estimate brilliancy would necessary continue time work trade read divinity neglect christminster ordinary classical grind good course get employment further city pursue plan reading excessive human interest new place entirely sue s making same time sue regard even less formerly proper create ethical contradictoriness blind much concede human frailty hope learn love friend kinswoman consider might mark come year begin ministry age thirty age much attract exemplar first begin teach galilee would allow plenty time deliberate study acquire capital trade help aftercourse keep necessary term theological college christmas come pass sue melchester normal school time just bad year jude get new employment write suggest postpone arrival month day lengthen acquiesce readily wish propose evidently much care never reproach strange conduct come night silent disappearance say word relation mr phillotson suddenly quite passionate letter arrive sue quite lonely miserable tell hate place bad ecclesiastical designer s bad anywhere feel utterly friendless could come immediately come would able see limited time rule establishment find strict degree mr phillotson advise come wish never listen phillotson s suit exactly prosper evidently jude feel unreasonably glad pack thing melchester light heart know month turn new leaf duly look temperance hotel find little establishment description street lead station eat walk dull winter light town bridge turn corner close day foggy stand wall most graceful architectural pile england pause look lofty building visible roofridge dwindling spire rise more more remotely apex quite lose mist drift lamp now begin light turn west front walk take good oman numerous block stone lie signify cathedral undergo restoration repair considerable extent seem full superstition belief exercise forethought part ruling power might find plenty art practise wait call high labour wave warmth come think now stand bright-eyed vivacious girl broad forehead pile dark hair girl kindling glance daringly soft time girl see engraving painting spanish school here actually close house confront very west fa�ade broad gravel path building ancient edifice fifteenth century palace now training-school mullioned transomed window courtyard front shut road wall jude open gate door inquire cousin gingerly admit waiting-room few minute come here such short see last bound manner curve motion become subdued line screen subtlety convention likewise disappear quite woman write letter summon plainly dash impulse second thought somewhat regret thought possibly recent self-disgrace jude quite overcome emotion n't think demoralized wretch come shamefully sue oh try say enough let know cause hope shall never doubt worthiness poor jude glad come wear murrey-coloured gown little lace collar make quite plain hang slight figure clinging gracefulness hair formerly worn accord custom day now twist tightly altogether air woman clip prune severe discipline under-brightness shine depth discipline able reach come forward prettily jude feel hardly expect kiss burn colour cousinship could perceive least sign sue regard lover would now know bad even right behave help grow resolve tell matrimonial entanglement put time time sheer dread lose bliss company sue come town walk talk tongue centre passing moment jude say would buy little present sort confess shame dreadfully hungry keep very short allowance college dinner tea supper present most desire world jude thereupon take inn order house afford much place give delightful opportunity t�te-�-t�te nobody else room talk freely tell school date rough living mixed character fellow-students gather part diocese get work gas-light early morning bitterness young person restraint new listen want especially know relation phillotson tell sit eat jude impulsively place hand hers look smile take quite freely own little soft divide finger coolly examine finger glove purchase hand rough jude n't say would hold mallet chisel day n't dislike know think noble see man s hand subdue work m glad come training-school see independent shall two year training shall pass pretty high expect mr phillotson will use influence get big school touch subject last suspicion fear say jude care warmly perhaps want marry now n't such silly boy say expect would matter old man oh come sue s very old know see kissing m certain put arm waist remember n't know wriggle sue n't quite kind ever-sensitive lip begin quiver eye blink reproof decide say know ll angry tell s n't want very dear say soothingly real right ask n't wish know shall tell say perverseness part promise promise will marry come training-school two year hence get certificate plan shall take large double school great town boy girl married school-teacher often make good income oh sue course right could n't glance eye meet reproach own belie word draw hand quite hers turn face estrangement window sue regard passively move know would angry say air emotion very wrong suppose ought let come see meet again ll correspond long interval purely business matter just thing would able bear probably know bring oh will say quickly being engage can make difference perfect right see want shall n't let talk more quite spoil evening matter two year hence riddle let subject drift shall sit cathedral ask meal finish cathedral think d sit railway station answer remnant vexation still voice s centre town life now cathedral day modern would live much middle ages last few year cathedral very good place four five century play now modern more ancient medi�valism know jude look distressed wo n't say more cry n't know bad point view would n't think much care engage now s just time walk close must shall lock night take gate part jude conviction unhappy visit sad night precipitate marriage engagement add happiness reproach take shape shape word day set seek employment easy get christminster rule less stone-cutting progress quiet city hand mostly permanent edge degree first work carving cemetery hill ultimately become engage labour most desire cathedral repair very extensive whole interior stonework overhaul largely replace new might labour year get confidence enough own skill mallet chisel feel would matter choice long would stay lodging take close gate would disgrace curate rent represent high percentage wage mechanic sort usually care pay combined bed sitting-room furnish framed photograph rectory deanery landlady live trusted servant time parlour downstairs bore clock mantelpiece inscribe effect present same serious-minded woman fellow-servants occasion marriage jude add furniture room unpack photograph ecclesiastical carving monument execute own hand deem satisfactory acquisition tenant vacant apartment find ample supply theological book city book-shops study recommence different spirit direction former course relaxation father such stock work paley butler read newman pusey many modern light hire harmonium set lodging practise chant thereon single double ii to-morrow grand day know shall leave three nine wherever can get come time ruin jude n't care wardour castle can fonthill same afternoon wardour gothic ruin hate gothic quite classic building corinthian think lot picture will sound corinthian ll conversation run thus few week later morning prepare start detail outing facet reflect sparkle jude venture meditate life inconsistency lead sue s conduct lovely conundrum could say more duly come charm call college door emergence nunlike simplicity costume enforced desire traipsing station porter b'your leave screaming train form basis beautiful crystallization nobody stare sue plainly dress comfort jude thought know charm habiliment subdue matter ten pound spend drapery-shop connection real life real self would set melchester stare guard train think lover put compartment s good intention waste say jude respond think remark unnecessarily cruel partly untrue reach park castle wander picture-gallery jude stop preference front devotional picture del sarto guido reni spagnoletto sassoferrato carlo dolci sue pause patiently stole critical look face regard virgins holy families saints grow reverent abstracted thoroughly estimate would move wait lely reynolds evident cousin deeply interested might interest man puzzle way labyrinth s self escape come long time still remain jude propose soon eat walk high country north present position intercept train railway lead melchester station seven mile sue incline adventure would intensify sense day s freedom readily agree leave adjoining station indeed open country wide high talk bound jude cut little covert long walking-stick sue tall great crook make look shepherdess half-way journey cross main road run east west old road london land s end pause look moment remark desolation come lively thoroughfare wind dip earth scoop straw hay-stems ground cross road pass half-mile sue seem grow tired jude begin distressed walk good distance altogether could reach station would awkward long time cottage visible wide expanse turnip-land presently come sheepfold shepherd pitch hurdle tell house mother s point little dip ahead faint blue smoke arise recommend rest enter house admit old woman single tooth civil stranger can chance rest shelter lie favour householder nice little cottage say jude oh n't know niceness shall thatch soon thatch come ca n't tell straw get dear twill soon cheap cover house wi chainey plate thatch sit rest shepherd come n't ee mind say deprecating wave hand bide here long will mid think get melchester to-night train ll never world n't know lie country n't mind way even train mid start can bide here know night ca n't em mother place welcome t hard lie volk may bad turn jude ask privately married couple hsh say jude oh mean ba'dy can mother s room can lie chimmer ve can call soon enough catch first train ve lose now consideration decide close offer draw share shepherd mother boil bacon green supper say sue entertainer clear dish law gravitation germination think n't quite product civilization say jude recollection engagement revive soreness little indeed jude reading crave get life infancy freedom remember seem unconventional oh n't n't know s ishmaelite urban miss look severe disagreement turn shepherd arouse morning say bright clear four mile train accomplish pleasantly reach melchester walk close gable old building again immured rise sue s eye look little scared expect shall catch murmur ring great bell wait oh buy nearly forget say quickly search pocket new little photograph would would take gladly porter come seem ominous glance face open gate pass look jude wave hand iii seventy young woman age vary main nineteen one-and-twenty several old date fill specie nunnery know training-school melchester form very mixed community include daughter mechanic curate surgeon shopkeeper farmer dairy-man soldier sailor villager sit large school-room establishment evening previously describe word pass sue bridehead come closing-time young man say second-year s student know young man miss traceley see station ll hot come say cousin observe youthful new girl excuse make little too often school effectual save soul say head girl year drily fact twelve month occur lamentable seduction pupil make same statement order gain meeting lover affair create scandal management consequently rough cousin nine o'clock name call sue s pronounce three time sonorously miss traceley elicit answer quarter past nine seventy stand sing evening hymn kneel prayer prayer supper girl s thought sue bridehead student see jude window feel would mind risk punishment pleasure kiss such kindly-faced young man hardly believe cousinship hour later lie cubicle tender feminine face upturned flaring gas-jet interval stretch long dormitory face bear legend weaker penalty sex wherein mould possible exertion willing heart ability could make strong inexorable law nature remain form pretty suggestive pathetic sight pathos beauty unconscious would discover storm strain after-years injustice loneliness child-bearing bereavement mind would revert experience allow slip past insufficiently regard mistress come turn light give final glance sue s cot remain empty little dressing-table foot rest ornament various girlish trifle frame photograph least conspicuous sue s table moderate show two man filigree velvet frame stand looking-glass man say ask mistress strictly speaking relation portrait allow table know middle-aged man say student bed schoolmaster serve mr phillotson undergraduate cap gown friend never tell name two come sure t undergraduate quite young man black beard light promptly extinguish fall asleep girl indulge conjecture sue wonder game carry london christminster come here more restless get bed look mullioned window vast west front cathedral opposite spire rise awake morning glance sue s nook find still tenant early lesson gas-light half-toilet come dress breakfast bell entrance gate hear ring loudly mistress dormitory presently come say principal s order nobody speak bridehead permission accordingly sue come dormitory hastily tidy look flushed tired cubicle silence none come greet make inquiry downstairs find follow dining-hall breakfast learn severely reprimand order solitary room week confine take meal reading seventy murmured sentence think too severe robin prepare send principal ask remission sue s punishment notice take evening geography mistress begin dictate subject girl class sit folded arm mean work say mistress last may tell ascertain young man bridehead stay cousin very good reason such relative write christminster ascertain willing take word say head girl young man discharge work christminster drunkenness blasphemy public-house come here live entirely remain stolid motionless mistress leave room inquire superior presently dusk pupil sit hear exclamation first-year s girl adjoining classroom rush say sue bridehead get window room confine escape dark lawn disappear manage get garden nobody could tell bound river bottom side door lock look empty room casement middle mullion stand open lawn again search lantern bush shrub examine nowhere hide porter front gate interrogate reflection say remember hear sort splash stream take notice think duck come river must walk river say mistress drownded say porter mind matron horrify much possible death sue possible half-column detail event newspaper add scandal year would give college unenviable notoriety many month come more lantern procure river examine last opposite shore open field little boot-tracks discern mud leave doubt too excitable girl wade depth water reach nearly shoulder chief river county mention geography book respect sue bring disgrace school drown matron begin speak superciliously express gladness self-same evening jude sit lodging close gate often hour dusk would enter silent close stand opposite house contain sue watch shadow girl head pass fro blind wish else sit reading learn day many thoughtless inmate despise to-night finish tea brush deep perusal twenty-ninth volume pusey s library father set book purchase second-hand dealer price seem miraculous cheapness invaluable work fancy hear rattle lightly window hear again certainly somebody throw gravel rise gently lift sash jude sue can come see oh n't come shut window jude wait know could enter easily enough front door open merely knob anybody could turn most old country town palpitate thought flee trouble flee counterpart unlatched door room hear stealthy rustle dark stair moment appear light lamp seize hand find clammy marine deity clothes cling robe figure parthenon frieze m cold say chattering tooth can come fire jude cross little grate very little fire water drip move idea dry absurd darling ask alarm tender epithet slip unawares walk large river county s ve lock seem unjust could n't bear get window escape stream begin explanation usual slightly independent tone finish thin pink lips tremble could hardly refrain cry dear sue say must take thing let see must borrow landlady ll ask n't let know god s sake school ll come must put mine n't mind oh sunday suit know close here fact close handy jude s single chamber room open drawer take good dark suit give garment shake say now long shall give ten minute jude leave room street walk clock strike half-past seven return sit arm-chair see slim fragile masquerade sunday pathetic defencelessness heart feel big sense two chair fire wet garment blush sit moment suppose jude odd see thing hang nonsense woman s clothes sexless cloth linen wish n't feel ill sick will dry clothes now please jude ll get lodging late sha n't ill must stay here dear dear sue can get n't know ca n't help shiver wish could get warm jude put great-coat addition run public-house whence return little bottle hand here s six good brandy say now drink dear ca n't bottle can jude fetch glass dressing-table administer spirit water gasp little gulp lie armchair begin relate circumstantially experience part middle story voice falter head nod cease sound sleep jude die anxiety catch chill might permanently injure glad hear regular breathing softly observe warm flush now rosed hitherto blue cheek feel hanging hand longer cold stand fire regard saw divinity iv jude s reverie interrupt creak footstep ascend stair whisk sue s clothing chair dry thrust bed sit book somebody knock open door immediately landlady oh n't know mr fawley want know would require supper see ve young gentleman ma'am think wo n't come to-night will bring supper tray ll cup tea jude s custom downstairs kitchen eat meal family save trouble landlady bring supper occasion take door descend set teapot hob draw sue s clothes anew dry thick woollen gown find hold deal water hang again enlarge fire muse steam garment chimney suddenly say jude right feel now quite fall asleep n't time late surely past ten really shall say start stay s want n't know would say will sit here fire night read to-morrow sunday n't anywhere perhaps will save severe illness rest n't frighten m right look here get supper sit upright breathe plaintively say feel weak still think ought here ought supper fortify somewhat tea lain again bright cheerful tea must green too long draw seem preternaturally wakeful jude take begin feel heavy conversation fix attention call creature civilization n't say break silence very odd provokingly wrong sort negation very philosophical negation profound talk strike learn ask touch raillery learn n't talk quite girl girl advantage advantage n't know latin greek know grammar tongue know most greek latin classic translation book too read lempri�re catullus martial juvenal lucian beaumont fletcher boccaccio scarron brant�me sterne foe smollett fielding shakespeare bible such find interest unwholesome part book end mystery read more say sigh come read queerer say thoughtfully accident life entirely shape people call peculiarity fear man such book mix two particularly own sex mean feel most woman teach feel guard attack virtue average man man short sensual savage will molest woman day night home abroad invite say look come always afraid never say look never come say eighteen form friendly intimacy undergraduate christminster teach great deal lend book never get hold friendship break oh die poor fellow two three year take degree leave christminster see good deal suppose use walk tour read tour thing sort two man ask live agree letter join london find mean different thing mean want mistress fact n't love say n't agree plan share sitting-room fifteen month become leader-writer great london daily take ill abroad say break heart hold long such close quarter could never believe woman might play game too often say come home merely die death cause terrible remorse cruelty hope die consumption entirely sandbourne funeral mourner leave little money break heart suppose s man much good woman good heaven now angry say contralto note tragedy come suddenly silvery voice would n't tell know tell invest money poor fellow bubble scheme lose live london time return christminster father also london start art metal-worker long-acre would n't get occupation artist-shop find say n't know bad jude look arm-chair occupant read more carefully creature give shelter voice tremble say live sue believe innocent unconventional particularly innocent see now twitched robe blank lay-figure fancy draped say ostensible sneer could hear brim tear never yield lover s mean remain begin quite believe woman would remain begin perhaps woman would people say must cold-natured sexless account wo n't most passionately erotic poet most self-contained daily life tell mr phillotson university scholar friend long never make secret anybody say pass criticism say thing jude feel much depressed seem get strange way curious unconsciousness gender n't really vex dear jude suddenly ask voice such extraordinary tenderness hardly seem come same woman just tell story lightly would offend anybody world think n't know vex know care very much care much anybody meet n't care more ought say n't answer long silence feel treat cruelly could quite say way very helplessness seem make much strong awfully ignorant general matter work hard say turn subject absorb theology know think just now n't here say evening prayer suppose would n't oh answer would n't mind seem such hypocrite think would n't join n't propose must remember hope useful minister day ordain think say n't give idea thought perhaps time course fondly think first feel mixed christminster anglicanism mr phillotson respect christminster qualified degree intellectual side say sue bridehead earnestly friend speak take most irreligious man know most moral intellect christminster new wine old bottle medi�valism christminster must slough christminster will sure time could n't help sneak liking tradition old faith preserve section thinker touching simple sincerity sad right mind always feel ghastly glory saint dead limb gibbeted god sue good friend mine talk wo n't dear jude emotional throat-note come turn face still think christminster much glorious resentful could n't get speak gently resist impulse pique tear ignorant place townspeople artizans drunkard pauper say perverse still differ see life course few people college prove own person very man christminster intend college found man passion learning money opportunity friend elbow pavement millionaire son can confer care high broad truer insist present intellect christminster push way religion stand stock-still two ram butt would mr phillotson place full fetishist ghost-seers notice try speak schoolmaster turn conversation generalization offending university jude extremely morbidly curious life phillotson s prot�g�e betroth would enlighten s just too say fearful life spectre-seeing always good dear murmur heart bump make reply tractarian stage just now add put flippancy hide real feeling common trick let see year eighteen hundred s sarcasm unpleasant sue now will want time read chapter say prayer tell now will concentrate attention book sit leave custom sure wo n't join ll look n't tease sue very ll just bid wo n't vex jude reply tone child good turn accordingly small bible use lie retreat take turn leaf jude say brightly finish come will let make new new testament make christminster oh make alter old cut epistle gospel separate brochures rearrange chronological order write begin book thessalonian follow epistle put gospel much volume rebound university friend mr never mind name poor boy say excellent idea know read make twice interesting twice understandable h m say jude sense sacrilege literary enormity say glance page solomon s song mean synopsis head chapter explain real nature rhapsody need n't alarm nobody claim inspiration chapter heading indeed many divine treat contempt seem droll thing think four-and-twenty elder bishop number sit long face write such stuff jude look pain quite voltairean murmur indeed wo n't say more people right falsify bible hate such hum-bug could attempt plaster ecclesiastical abstraction such ecstatic natural human love lie great passionate song speech grow spirit petulant rebuke eye moist wish friend here support nobody side dear sue very dear sue say take hand surprise introduce personal feeling mere argument cry turn face might see brim eye side people training-school least seem insist explain such verse whither thy beloved fairest woman note church professeth faith supremely ridiculous let make such personal matter too inclined just now apply word profanely know fairest woman come say now sue reply voice change soft note severity eye meet shake hand crony tavern jude see absurdity quarrel such hypothetical subject silliness cry write old book bible wo n't disturb conviction really wo n't soothingly now more ruffled want long ennoble man high aim see know want comrade shall confess think man might take much tradition trust n't know say dear suppose must take thing trust life n't long enough work euclid problem believe take christianity perhaps might take bad indeed might perhaps think arabella wo n't ask very nice n't never never vex more look trustfully voice seem try nestle breast shall always care say jude single-hearted forgive faulty tiresome little sue look epicene tenderness hers too harrowing break heart poor leader-writer sue dear could get sense sex seem able easily comrade would make difference opinion conjectural subject draw closer matter daily human experience woman meet could scarcely believe time creed absence would divide grief incredulity return sit fall asleep again nod chair likewise arouse turn thing make fire anew six o'clock awoke completely light candle find clothes dry chair more comfortable still sleep great-coat look warm new bun boyish ganymede place garment touch shoulder downstairs wash starlight yard v return dress usual now could get anybody see ask town astir breakfast oh n't want fear ought run school thing seem different cold light morning n't mr phillotson will say n't know quite wish man world respect fear hope ll forgive ll scold dreadfully expect ll explain begin jude oh sha n't n't care may think shall just choose just moment say shall think shall sister fellow-students training-school ask visit school shaston eighteen mile here shall stay blow get training-school again last moment persuade let make cup coffee portable apparatus keep room use rise work day household astir now dew-bit eat say can regular breakfast get quietly house jude accompany station depart street head thrust upper window lodging quickly withdraw sue still seem sorry rashness wish rebel tell part would let know soon get re-admitted training-school stand miserably platform apparent want say more want tell two thing say hurriedly train come warm cold jude say know must n't must n't love s jude s face become full complicated gloom hers agitate sympathy bid adieu carriage window train move wave pretty hand vanish melchester dismal place enough jude sunday departure close hateful cathedral service morning come letter usual promptitude write directly reach friend s house tell safe arrival comfortable quarter add really write dear jude say parting very good kind sight feel cruel ungrateful woman say reproach want love jude may n't mind ll never say again must n't now wo n't write more forgive thoughtless friend cruelty wo n't make miserable say n't sue would superfluous say answer think would free render long residence female friend quite unnecessary sue feel might pretty sure own victory come conflict phillotson possession jude danger attach more meaning sue s impulsive note really intend bear lapse few day find hope would write again receive further communication intensity solicitude send note suggest pay visit sunday distance eighteen mile expect reply second morning despatch missive none come third morning arrive postman stop saturday feverish state anxiety send three brief line state come following day feel sure happen first natural thought ill immersion soon occur somebody would write such case conjecture put end arrival village school-house shaston bright morning sunday eleven twelve o'clock parish vacant desert most inhabitant gather church whence voice could occasionally hear unison little girl open door miss bridehead up-stairs say will please walk ill ask jude hastily little very jude enter ascend reach landing voice tell way turn voice sue call name pass doorway find lie little bed room dozen foot square oh sue cry sit take hand could n't write n't answer catch bad cold could write would n't frighten afraid decide write more wo n't school s could n't write fact reason wo n't give parting piece advice answer directly vow never would tell jude vulgar distressing tell somebody send baseless report say ought marry soon possible sake reputation now tell wish n't oh poor sue n't think mean just occur regard way think n't begin recognize cousinship merely nominal meet total stranger marry dear jude course reckon marry n't come often never suppose think such thing marry evening begin fancy love little perhaps ought intimate fault fault always speech seem little forced unreal regard mutual distress blind first n't see feel oh unkind look sweetheart say word leave discover attitude become know naturally think ve wrong ll never trust again sue say simply blame more think quite aware suspect last meeting two feel admit meeting stranger prevent sense relationship sort subterfuge avail n't think deserve little consideration conceal wrong very wrong sentiment could n't help turn eye doubtfully look afraid might forgive law nature sex kiss rejoinder fit mood moment suasion sue s undemonstrative regard might inconceivably change temperature man would cast scruple wind venture oblivious sue s declaration neutral feeling pair autograph vestry chest arabella s parish church jude fact come part tell own fatal story lip hour distress could disclose prefer dwell recognize barrier course know n't care particular way sorrow ought right belong mr phillotson suppose see say shortly face change little n't ask come glad course n't care n't come more very perplex lover pique honest acquiescence rival jude s feeling love deprecate else will blow dear sue say training-school authority world can get student doubt ll ask mr phillotson say decisively sue s kind hostess now return church more intimate conversation jude leave afternoon hopelessly unhappy see sit such intercourse would content remainder life lesson renunciation necessary proper parish priest learn morning awake feel vex decide unreasonable say capricious illustration begin discern redeem characteristic come promptly note must write immediately forgive petulance yesterday horrid know feel perfectly miserable horridness dear angry jude please still keep friend associate fault ll try again come melchester saturday get thing t s c could walk hour would repentant sue jude forgive straightway ask call cathedral work come vi meanwhile middle-aged man dream dream great beauty concern writer letter richard phillotson recently remove mixed village school lumsdon christminster undertake large boy school native town shaston stand hill sixty mile south-west crow fly glance place accessory enough reveal schoolmaster s plan dream long indulge abandon new dream church literature much common essentially unpractical man now bent make save money practical purpose keep wife choose might conduct girl school adjoin own purpose advise training would marry offhand time jude remove marygreen melchester enter adventure latter place sue schoolmaster settle new school-house shaston furniture fix book shelve nail drive begin sit parlour dark winter night re-attempt old study branch include roman-britannic antiquity unremunerative labour national school-master subject abandonment university scheme interest comparatively unworked mine practicable live lonely spot remains abundant see compel inference startling contrast accepted view civilization time resumption investigation outward apparent hobby phillotson present ostensible reason alone field causeway dyke tumuli abound shut house few urn tile mosaic collect call new neighbour part show willing enough friendly real whole reason thus particular evening month grow quite late midnight indeed light lamp shine window salient angle hill-top town infinite mile valley westward announce word place person give study exactly study interior room book furniture schoolmaster s loose coat attitude table even flickering fire bespeak same dignified tale undistracted research more creditable man advantage own making tale true enough latterly true now regard history historic note write bold womanly hand dictation month clerical rendering word word absorb presently take drawer carefully tie bundle letter few very few correspondence count nowadays envelope just arrive handwriting same womanly character historic note unfold read musingly first sight seem small document absolutely muse straightforward frank letter sign sue b just such would write short absence thought speedy destruction chiefly concern book reading experience training school forget doubtless writer passing day inditing quite recent note young woman say receive considerate letter honourable generous say would come see oftener desire school such awkward place caller strong wish engagement know would infallibly visit often phrase school-master pore precise shade satisfaction gather woman s gratitude man love often see problem occupy distract open drawer find therein envelope draw photograph sue child long know stand trellis-work little basket hand young woman dark eye hair make very distinct attractive picture just disclose too thoughtfulness lie light mood duplicate give jude would give man phillotson bring half-way lip withdraw doubt perplexing phrase ultimately kiss dead pasteboard passionateness more devotion young man eighteen schoolmaster s unhealthy-looking old-fashioned face render more old-fashioned style shaving certain gentlemanliness impart nature suggest inherent wish rightly speech little slow tone sincere enough make hesitation defect greying hair curly radiate point middle crown four line forehead wear spectacle reading night certainly renunciation force academic purpose distaste woman hitherto keep close sex matrimony such silent proceeding evening repeat many oft time eye boy quick penetrating regard would frequently become intolerable self-conscious master present anxious care sue make grey hour morning dread meet anew gimlet glance l read dream honourably acquiesce sue s announce wish often visit training school length patience sorely try set saturday afternoon pay unexpected call news departure expulsion might consider flash warn mitigation stand door expect few minute behold face turn could hardly see road sue fact never write line suitor subject fourteen day old short reflection tell prove natural delicacy ample reason silence degree blameworthiness inform school live immediate anxiety comfort thought take direction burning indignation training school committee bewilderment phillotson enter adjacent cathedral just now direly dismantle state reason repair sit block freestone dusty imprint make breech listless eye follow movement workman presently become aware reputed culprit sue s lover jude jude never speak former hero meeting model jerusalem inadvertently witness phillotson s tentative courtship sue lane grow young man s mind curious dislike think elder meet communicate way phillotson s success obtain least promise become know jude frankly recognize wish see hear senior more learn pursuit even imagine again excellency might appertain character very day schoolmaster s visit jude expect sue promise see schoolmaster nave building saw come speak feel little embarrassment phillotson s own embarrassment prevent observing jude join withdraw workman spot phillotson sit jude offer piece sackcloth cushion tell dangerous sit bare block say phillotson abstractedly reseat eye rest ground try remember wo n't keep long merely hear see little friend sue recently occur speak account merely want ask think know jude hurriedly say escape training school come jude moment feel unprincipled fiendish wish annihilate rival cost exercise treachery love same woman render possible man most honourable relation life could send phillotson agony defeat say scandal true sue irretrievably commit action respond moment animal instinct say glad kindness come talk plainly know say ought marry wish soul could phillotson tremble naturally pale face acquire corpselike sharpness line idea nature god forbid say jude aghast think understand mean position marry settle live lodging here glad really mean simply love painful matter open really happen ask phillotson firmness man feel sharp smart now good long agony suspense hereafter case arise even ungenerous question must put make false assumption impossible kill scandal jude explain readily give whole series adventure include night shepherd s wet arrival lodging indisposition immersion vigil discussion see morning now say phillotson conclusion take final word know can believe suspicion lead rustication absolutely baseless say jude solemnly absolutely help god schoolmaster rise twain feel interview could comfortably merge friendly discussion recent experience manner friend jude take show feature renovation old cathedral undergo phillotson bid young man good-day visit take place eleven o'clock morning sue appear jude dinner see beloved ahead street lead north gate walk way look speedily overtake remark ask come cathedral promise get thing college say observation expect take answer find evasive mood feel incline give information long withhold see mr phillotson to-day venture inquire cross-examined ask more wo n't answer very odd stop regard often nice real presence letter really seem say smile quick curiosity s strange feel just same jude seem such coldhearted know sentiment jude see get dangerous ground now think must speak honest man speak continue make write say n't mind love want much exultation might feel imply seem imply nullify intention rest rigid begin never tell murmur mean never tell history guess know nearly jude look could possibly know morning performance arabella few month cease marriage more completely death see ca n't quite tell here street gloomy tongue good come lodging let here building stand market-house place available enter market stall area empty would prefer more congenial spot usually happen place romantic field solemn aisle tale tell walk floor litter rotten cabbage-leaves usual squalor decayed vegetable matter unsaleable refuse begin finish brief narrative merely lead information marry wife year earlier wife live still countenance time change hurry word n't tell could n't seem cruel tell jude good cruel dear darling cried jude passionately try take hand withdraw old relation confidence seem suddenly end antagonism sex sex leave counter-poising predilection comrade friend unconscious sweetheart longer eye regard estrange silence ashamed episode life bring marriage continue ca n't explain precisely now could take differently can burst here say writing might love sort just charity time oh perfectly damnable thing say stamp foot nervous quiver take wrong sue never think care quite lately feel matter care sue know mean n't charity question circumstance sue choose answer suppose wife very pretty woman even s wicked ask quickly s pretty enough pretty doubt least alike never see year s sure come always strange stay apart say sue trembling lip lumpy throat belie irony such religious man will demi-god pantheon mean legendary person call saint intercede now such thing would different remarkable least n't regard marriage sacrament theory advanced practice sue terribly cut perfect voltaire must treat will see wretched soften try blink sympathetic tear say win reproachfulness heart-hurt woman tell give idea want allow love feeling moment railway-station sue miserable attempt keep free emotion less half-success n't cry dear implore cry mean love want confidence quite screen market-square could help put arm waist momentary desire mean rallying say draw stringently wipe eye course would hypocrisy pretend would mean cousin ca n't way move dozen pace show recover distract jude heart would ache less appear anyhow appear essentially large-minded generous reflection previous exercise narrow womanly humour impulse necessary give sex n't blame could n't help say smile foolish blame little bit tell n't matter keep apart see even life n't sue obstacle forget must love want wife even obstacle say sue gentle seriousness reveal mind cousin bad cousin marry engage somebody else sort friendly way people would make unable continue view relation man woman limit prove expel school philosophy recognize relation base animal desire wide field strong attachment desire play least secondary part ignore part venus urania able talk learnedly show mistress again part regain vivacious glance reciprocity tone gay manner second-thought attitude critical largeness age sex could speak more freely now several reason tell rashly say always impress ought marry belong odd peculiar family wrong breed marriage use say great-aunt say always end badly fawleys s strange father use say same stand possess same thought ugly enough even assumption union such possible would mean terrible intensification unfitness two bitter dish oh ca n't say nervous lightness family unlucky late year choose mate s pretend persuade happen consequence could still cousin friend warm correspondent happy genial time meet even meet less frequently parting good friendship jude s last look eye tinge inquiry feel even now quite know mind vii tidings sue day two pass jude withering blast read letter lead suspect content somewhat serious kind catch sight signature full name never use correspondence first note dear jude tell perhaps will surprise hear certainly may strike accelerate railway company say train mr phillotson marry quite soon three four week intend know wait course training obtain certificate assist necessary teaching generously say see object wait now training school good awkwardness situation really come fault get expel wish joy remember say must n't refuse affectionate cousin susanna florence mary bridehead jude stagger news could eat breakfast keep drinking tea mouth dry presently work laugh usual bitter laugh man confronted seem turn satire could poor girl ask feel bad shed tear susanna florence mary say work n't know marriage mean could possible announcement own marriage prick just visit liquor may prick engagement sure seem exist sufficient reason practical social decision sue very practical calculating person compel think pique secret sprung move give way phillotson s probable representation good course prove unfounded suspicion school authority would marry off-hand fulfilment ordinary engagement sue fact place awkward corner poor sue determine play spartan make good support could write request good wish day two meanwhile come note impatient little dear jude will give nobody else could conveniently married relation here spot even father friendly enough willing n't hope wo n't think trouble look marriage service prayer-book seem very humiliate giver-away require accord ceremony print bridegroom choose own will pleasure n't choose somebody give she-ass she-goat domestic animal bless exalted view woman churchman forget longer privileged tease susanna florence mary bridehead jude screw heroic key reply dear sue course wish joy also course will give suggest house own marry school friend s mine would more proper think say person relate part world n't see sign letter such new terribly formal way surely care bit still affectionate jude jar even more signature little sting silent phrase married relation idiot make seem lover sue write satire could hardly forgive suffering thing offer lodging must commend phillotson rate schoolmaster send line warm thanks accept convenience sue also thank jude immediately move more commodious quarter much escape espionage suspicious landlady cause sue s unpleasant experience sake room sue write tell day fix wedding jude decide inquiry come residence follow saturday would allow ten day stay city prior ceremony sufficiently represent nominal residence fifteen arrive ten o'clock train day aforesaid jude meet station special request lose morning s work pay say true reason time know sue remembrance mutual sensitiveness emotional crisis might think weigh come home dinner take possession apartment live same house different floor see little occasional supper meal take sue s manner scared child feel know conversation mechanical look pale ill phillotson come frequently mostly jude absent morning wedding jude give holiday sue cousin breakfast first last time curious interval room parlour hire period sue s residence see woman helpless make place comfortable bustle s matter jude say suddenly lean elbow table chin hand look futurity seem sketch tablecloth oh father know s call man give jude could say phillotson s age entitle call would annoy such cheap retort talk incessantly dread indulgence reflection meal wish put such confidence new view thing take breakfast apart oppress jude thought wrong thing sort aid abet woman love wrong thing implore warn tongue say quite make mind breakfast errand move mutual thought last opportunity would indulge unceremonious companionship irony fate curious trick sue s nature tempting providence critical time take arm walk muddy street thing never life turn corner find close grey perpendicular church low-pitched roof church st thomas s church say jude marry indeed exclaim curiosity see spot soon kneel again say realize marriage mean passively acquiesce wish enter western door person gloomy building charwoman cleaning sue still hold jude s arm love cruelly sweet indeed morning thought penance store temper ache can find way blow fall such fall man prove too much womanhood stroll undemonstratively nave altar railing stand silence turn walk nave again hand still arm precisely couple just marry too suggestive incident entirely making nearly break jude thing say delicate voice epicure emotion leave doubt speak truth know say jude interesting probably never shall walk church husband two hour sha n't doubt will marry good god sue n't awfully merciless dear n't mean vexed say regretfully blink access eye moisture promise never vex suppose ought ask bring here oh ought n't see now curiosity hunt new sensation always lead scrape forgive will wo n't jude appeal remorseful jude s eye even wet hers press hand now ll hurry wo n't more continue humbly come building sue intend station meet phillotson first person encounter enter main street schoolmaster train arrive sooner sue expect really demur lean jude s arm withdraw hand jude think phillotson look surprise such funny thing say smile candidly ve church rehearse n't jude say phillotson curiously jude inwardly deplore think unnecessary frankness too explain accordingly tell march altar see puzzled phillotson seem jude say cheerfully could buy little present will come shop say sue ll house request lover long time depart schoolmaster jude soon join room shortly prepare ceremony phillotson s hair brush painful extent shirt collar appear stiff previous twenty year look dignify thoughtful altogether man unsafe predict would make kind considerate husband adore sue obvious could see feel undeserving adoration distance short hire fly red lion six seven woman child gather door come schoolmaster sue unknown jude get recognize citizen couple judge relation distance nobody supposing sue recent pupil training school carriage jude take pocket extra little wedding-present turn two three yard white tulle throw bonnet veil look odd bonnet say ll take bonnet oh let stay say phillotson obey pass church stand place jude find antecedent visit certainly take edge performance time half-way service wish heart undertake business give could sue temerity ask cruelty possibly woman different man such matter more sensitive reputed more callous less romantic more heroic sue simply perverse wilfully give pain odd mournful luxury practise long-suffering own person touch tender pity make practise could perceive face nervously set reach try ordeal jude give phillotson could hardly command seem knowledge cousin must feel need self-consideration possibly would inflict such pain again again grieve sufferer again again colossal inconsistency phillotson seem notice surround mist prevent see emotion soon sign name come suspense jude feel relieved meal lodging very simple affair two o'clock cross pavement fly look frightened light eye could sue act such unusual foolishness plunge know sake assert independence retaliating secrecy perhaps sue thus venturesome man childishly ignorant side nature wear woman s heart life foot carriage-step turn say forget jude landlady offer get say run handkerchief know leave jude follow find come hold hand look eye own tearful lip suddenly part avow mean say remain unspoken viii jude wonder really leave handkerchief miserably wish tell love last moment could bring express could stay silent lodging fear might tempt drown misery alcohol upstairs change dark clothes white thin boot thick proceed customary work afternoon cathedral seem hear voice possess idea would come could possibly home phillotson fancy feeling grow stir moment clock strike last work hour throw tool rush homeward has anybody ask nobody could claim downstairs sitting-room twelve o'clock night sit evening even clock strike eleven family retire could shake feeling would come sleep little room adjoin own sleep many previous day action always unpredictable come gladly would compound denial sweetheart wife live thus fellow-lodger friend even most distant term supper still remain spread front door softly set open return room sit watcher sit old-midsummer eve expect phantom beloved come indulge wild hope upstairs look window picture evening journey london whither phillotson holiday rattling damp night hotel same sky ribbed cloud beheld moon show position shape two large star make visible faint nebula new beginning sue s history project mind future see child more less own likeness consolation regard continuation identity deny such dreamer wilfulness nature allow issue parent alone desire renewal existence debase alloy estrangement death lost love could see child hers solely would comfort say jude again uneasily see latterly see more more frequency scorn nature man s finer emotion lack interest aspiration oppressive strength affection sue show morrow follow day more clearly could longer endure light melchester lamp sunshine drab paint blue sky zinc receive news old aunt dangerously ill marygreen intelligence coincide letter former employer christminster offer permanent work good class would come letter relief start visit aunt drusilla resolve onward christminster see worth might builder s offer jude find aunt even bad communication widow edlin lead expect possibility linger week month little likelihood write sue inform state aunt suggest might see age relative alive would meet alfredston road follow evening monday way christminster could come up-train cross down-train station morning accord christminster intend return alfredston soon enough keep suggested appointment sue city learn wear estrange look lose feeling association sun make vivid light shade mullioned architecture fa�ades draw pattern crinkled battlement young turf quadrangle jude think never see place look more beautiful come street first beheld sue chair occupy lean ecclesiastical scroll hog-hair brush hand girlish figure arrest gaze inquire eye stand precisely former spot empty dead nobody find capable succeed artistic pursuit hers now city phantom intellectual devotional worthy move emotion longer able assert presence here fulfilment intention former lodging beersheba ritualistic church st silas old landlady open door seem glad see again bring lunch inform builder employ call inquire address jude stone-yard work old shed banker distasteful feel impossible engage return stay place vanished dream long hour homeward train alfredston might probably meet sue ghastly half-hour depression cause scene return feeling undo more worth trouble take care half-hour meet tinker taylor bankrupt ecclesiastical ironmonger fourways propose adjourn bar drink walk street stand great palpitating centre christminster life inn wherein formerly respond challenge rehearse creed latin now popular tavern spacious invite entrance give admittance bar entirely renovate refit modern style jude s residence here tinker taylor drink glass depart say too stylish place now feel home drunk money just jude longer finish stand abstractedly silent minute empty place bar gutted newly arrange mahogany fixtures take place old painted standing-space stuff sofa-benches room divide compartment approved manner screen ground glass mahogany framing prevent toper compartment put blush recognition counter two barmaid lean white-handled beer-engines row little silvered tap drip pewter trough feeling tire more train leave jude sit sofa barmaid rise bevel-edged mirror glass shelf run front stand precious liquid jude know name bottle topaz sapphire ruby amethyst moment enliven entrance customer compartment starting mechanical tell-tale monies receive emit ting-ting time coin put barmaid attend compartment invisible jude s direct glance reflection glass occasionally catch eye observe listlessly turn face moment glass set hair tidy amaze discover face arabella s come compartment would see preside maiden side abby black gown white linen cuff broad white collar figure more developed formerly accentuate bunch daffodil wear leave bosom compartment serve stand electro-plated fountain water spirit-lamp blue flame send steam top visible mirror also reflect face man attend handsome dissipated young fellow possibly undergraduate relate experience humorous sort oh mr cockman now can tell such tale innocence cry gaily mr cockman use make moustache curl beautiful young man clean shaven retort provoke laugh expense come say ll cura�ao light please serve liqueur lovely bottle strike match hold cigarette ministering archness whiff hear husband lately dear ask sound say leave australia suppose s still jude s eye grow rounder make part n't ask question wo n't hear lie come give change ve keep last quarter hour ll romantically vanish street picturesque city hand change counter take catch finger hold slight struggle titter bid good-bye leave jude look eye dazed philosopher extraordinary remove life arabella now seem could realize nominal closeness case present frame mind indifferent fact arabella wife indeed compartment serve empty visitor brief thought enter forward counter arabella recognize moment glance meet start humorous impudence sparkle eye speak m blest think underground year oh never hear n't know come here never mind shall treat afternoon scotch soda come house will afford old acquaintance sake thanks arabella say jude smile n't want more ve fact unexpected presence destroy stroke momentary taste strong liquor completely whisk milk-fed infancy s pity now could get long here six week return sydney three month always business know wonder come place say think glory london see situation advertisement nobody likely know here even mind never christminster grow return australia oh reason don even reverend much reverend dissent gentleman true look idly allow finger rest pull beer-engine inspect critically observe hand small white live hand pull engine wear ornamental ring set seem real sapphire indeed much admire such young man frequent bar pass living husband continue think might awkward call widow true know here little n't mean account say n't expect reason n't care reply evasively make very good living n't know want company here chappie chin moustache lady s eyebrow come ask curiously compound drink arabella oblige attend ca n't talk here say step moment ca n't wait nine say n't fool can get duty two hour sooner usual ask live house present reflect say gloomily ll come suppose d arrange oh bother arrange m arrange must know thing two say ca n't talk here very ll call deposit unemptied glass walk street here rude flounce pellucid sentimentality sad attachment sue arabella s word absolutely untrustworthy think might truth implication wish disturb really suppose dead thing now play straightforward part law law woman more unity east west eye church person meet arabella here impossible meet sue alfredston promise thought pang conjuncture could help arabella perhaps intended intervention punish unauthorized love pass evening desultory wait town wherein avoid precinct cloister hall could bear behold repair tavern bar hundred stroke resound great bell cardinal college coincidence seem gratuitous irony inn now brilliantly light scene altogether more brisk gay face barmaidens rise colour pink flush cheek manner still more vivacious more abandoned more excited more sensuous express sentiment desire less euphemistically laugh lackadaisical tone reserve bar crowd man sort previous hour hear hubbub voice customer few last nod arabella tell would find door come must first say great good humour just early night-cap always can wait minute see draw couple liqueur glass brandy evidently countenance already take enough alcohol drinking more probably atmosphere breathe many hour finish hers quickly also drink house few minute come thick jacket hat black feather live quite say take arm can let latch-key time arrangement want come oh none particular answer thoroughly sick tired thought again revert alfredston train probable disappointment sue arrive miss pleasure company long lonely climb starlight hill marygreen ought really aunt deathbed fear ll to-morrow morning think could get day particularly uncongenial idea arabella more sympathy tigress relation come bedside die aunt meet sue say course d can ll consider now come agreement awkward here know get know suspicion station suppose take nine-forty train aldbrickham shall little more hour nobody will know night shall quite free act choose make mind ll make public wait get two three thing lodging sometimes late sleep hotel engage nobody will think staying speedily return railway make half-hour s journey aldbrickham enter third-rate inn station time late supper ix morrow nine half-past journey christminster two occupant compartment third-class railway-carriage jude make hasty toilet catch train arabella look little frowsy face very possess animation characterize bar night come station find still hour spare bar walk silence little way town direction alfredston jude look highway poor feeble murmur last say very road come christminster year full plan road think time nearly bar eleven o'clock say sha n't ask day see aunt perhaps part here d sooner walk chief street ve come conclusion very say get morning wish tell leave two thing particular would n't promise keep secret ll tell now promise honest woman wish know begin tell night gentleman manage sydney hotel arabella speak somewhat hurriedly ll keep close promise say jude impatiently course n't want reveal secret meet walk use say much take look keep press marry never think come england again australia home own leave father last agreed marry regularly legally church live shortly leave stupid know now ve tell n't talk come england poor old chap wo n't likely find jude stand pale fix devil n't tell last night say n't wo n't make talk husband bar gentleman mean course course come n't fuss more say reply jude say crime ve confess crime pooh n't think much such lot em take shall very fond live honourable enough respectable married couple colony know wo n't blame could say good deal perhaps would misplace wish thing more want tell fancy ve see enough present shall think say circumstance let know thus part jude watch disappear direction hotel enter railway station close find want three-quarters hour time could get train alfredston stroll mechanically city fourways stand often stand survey chief street stretch ahead college college picturesqueness unrivalled such continental vista street palace genoa line building distinct morning air architectural drawing jude see criticize thing hide indescribable consciousness arabella s midnight contiguity sense degradation revive experience appearance lie asleep dawn set motionless face look accurst could feel resentment would less unhappy pity contemn jude turn retrace step draw again station start hear name pronounce less name voice great surprise sue stand vision look bodeful anxious dream little mouth nervous strained eye speak reproachful inquiry oh jude glad meet say quick uneven accent sob flush observe thought meet marriage look hide emotion take s hand further speech awhile glance furtive solicitude arrive alfredston station last night ask nobody meet reach marygreen alone tell aunt trifle sit come night frighten think perhaps find old city upset think married use nobody speak try drown gloom former time disappoint enter student forget promise never would again think n't come meet come hunt deliver good angel think would come morning train try find case case think promise dear continually shall never break again sure may good loathe thought glad staying say faint pout enter tone n't come last night meet engage n't sorry say appointment nine o'clock too late catch train would meet get home look love appear now tender think sweet most disinterested comrade live largely vivid imaginings ethereal creature spirit could see tremble limb feel heartily ashamed earthliness spend hour spend arabella s company rude immoral thrust recent fact life mind uncarnate seem time impossible human wife average man phillotson s become such live such pass comprehension regard to-day ll say s train just now wonder aunt time sue really come account way early time must start poor thing sit watch alone make nerve bed get light start now wo n't frighten again moral sure frighten moral release hand enter train seem same carriage lately get sit side side sue window regard delicate line profile small tight applelike convexity bodice different arabella s amplitude know look turn keep eye forward afraid meet own troublous discussion would initiate sue marry now know such hurry say word s necessity quickly return oh perhaps wish jude n't talk wish would n't entreat distress forgive say stay last night ask question perfect innocence change topic know say merely inn would relief tell meeting unexpected latter s final announcement marriage australia bewilder might say ignorant wife injury talk proceed awkwardly reach alfredston sue label phillotson paralyze jude want commune individual seem unaltered could say remain five-mile extra journey country just easy walk drive great part uphill jude never life road sue now carry bright light temporarily banish shady association early time sue talk jude notice still keep conversation length inquire husband say oblige school day would come good kind accompany would dismiss school even principle strongly oppose give casual holiday would n't let feel would good come alone aunt drusilla know very eccentric stranger now would make irksome turn hardly conscious glad ask jude walk moodily praise phillotson express mr phillotson oblige ought say course ought happy wife course bride might say many week give know know face belie late assure word strictly proper lifelessly speak might take list model speech wife s guide conduct jude know quality vibration sue s voice could read symptom mental condition convince unhappy month marry rush thus home see last relative hardly know life prove sue naturally such thing good wish now always mrs phillotson reproach glance mrs phillotson murmur jude dear free sue bridehead n't know wifedom squash digest vast maw atom further individuality sue put look offend answer husbandom can see say shake head sadly reach lone cottage fir brown house marygreen jude arabella live quarrel turn look squalid family live now could help say sue s house wife occupy whole time live bring home house look school-house shaston very happy close lip retortive silence walk way glance see take course may exaggerate happiness never know continue blandly n't think jude moment even may say sting s good man can give perfect liberty elderly husband n't general think happy s too old wrong n't think dear wo n't say thing distress will will say more know cause take phillotson husband sue feel ought plunge concave field side rise village field wherein jude receive thrashing farmer many year earlier ascend village approach house find mrs edlin standing door sight lift hand deprecatingly s downstairs ll believe cry widow bed get could turn will come o't know enter indeed fireplace sit old woman wrap blanket turn countenance sebastiano s lazarus must look amazement say hollow voice sceered n't bide longer please nobody t more flesh blood can bear order feller n't know ll rue marrying add turn sue family nearly everybody else s simpleton phillotson schoolmaster man make ee marry make most woman marry aunt mean say love man n't mean say definite love un n't ask aunt can mind man very very civil honourable liver lord n't want wownd feeling certain man here woman niceness can stomach say n't say now must ha know good s say sue jump jude follow find outhouse cry n't cry dear say jude distress mean very crusty queer now know oh n't say sue try dry eye n't mind roughness bit say true god n't ask jude n't mean say hastily ought perhaps ought marry wonder really say first subject smooth aunt take kindly sue tell many young woman newly marry would come see sick old crone afternoon sue prepare depart jude hire neighbour drive alfredston ll station d say would let man come trap jude help perhaps unnecessary attention look prohibitively suppose may come see day again melchester half-crossly observe bend say softly dear come n't think good mood very say jude good-bye good-bye wave hand s right wo n't murmur pass evening follow day mortifying possible mean wish see nearly starve attempt extinguish fast passionate tendency love read sermon discipline hunt passage church history treat ascetic second century return marygreen melchester arrive letter arabella sight revive strong feeling self-condemnation brief return society attachment sue letter perceive bear london postmark christminster arabella inform few day parting morning christminster surprise affectionate letter australian husband formerly manager hotel sydney come england purpose find take free fully-licensed public lambeth wish join conduct business likely very thriving house situate excellent densely populate gin-drinking neighbourhood already trade month could easily double say love very much still implore tell part slight tiff engagement christminster temporary just join urge could help feeling belong more jude properly marry live much longer first husband thus wish jude good-bye bear ill-will trust would turn weak woman inform bring ruin now chance improve circumstance lead genteel life x jude return melchester questionable recommendation dozen mile sue s now permanent residence first feel nearness distinct reason southward christminster too sad place bear proximity shaston melchester might afford glory worst enemy close engagement such deliberately seek priest virgin early church disdain ignominious flight temptation become even chamber-partners impunity jude pause remember laconic word historian insulted nature sometimes vindicate right such circumstance now return feverish desperation study priesthood recognition single-mindedness aim fidelity cause more questionable late passion sue trouble soul lawful abandonment society arabella twelve hour seem instinctively bad thing even tell sydney husband verily believe overcome tendency fly liquor indeed never taste merely escape intolerable misery mind perceive despondency take man too many passion make good clergyman utmost could hope life constant internal warfare flesh spirit former might always victorious hobby auxiliary reading divinity develop slight skill church-music thorough-bass could join part-singing notation accuracy mile two melchester restore village church jude originally fix new column capital mean become acquaint organist ultimate result join choir bass voice walk parish twice sunday sometimes week evening easter choir meet practice new hymn jude hear wessex composer try prepare following week turn strangely emotional composition sing again harmony grow jude move exceedingly finish organist make inquiry score manuscript name composer head title hymn foot cross say organist local man professional musician kennetbridge here christminster vicar know bring educate christminster tradition account quality piece think play large church surpliced choir come melchester sometimes try get cathedral organ post vacant hymn get everywhere easter walk hum air way home jude fall musing composer reason compose man sympathy must perplexed harass sue arabella trouble conscience complication position would know man man would understand difficulty say impulsive jude person world choose confidant composer would must suffer throbbed yearned brief ill could afford time money journey fawley resolve child kennetbridge very sunday duly start early morning series crooked railway could get town mid-day reach cross bridge quaint old borough inquire house composer tell red brick build little way also gentleman just pass street five minute way ask jude alacrity straight homeward church jude hasten soon pleasure observe man black coat black slouched feel hat considerable distance ahead stretch leg more widely stalk hungry soul pursuit full soul say must speak man could overtake musician enter own house arise question expedient time call decide now get here distance home too great wait late afternoon man soul would understand scant ceremony might quite perfect adviser case earthly illegitimate passion cunningly obtain entrance heart opening afford religion jude accordingly ring bell admit musician come moment respectably dress good-looking frank manner jude obtain favourable reception conscious would certain awkwardness explain errand sing choir little church melchester say week practise foot cross understand sir compose year think supremely beautiful people say too s money could see get publish composition too wish could bring n't make five-pound note publishing people want copyright obscure composer s work such mine less pay person make fair manuscript copy score speak lend various friend here melchester get sing little music poor staff lean give entirely must trade want make money nowadays wine business think forthcoming list issue can take hand jude advertisement list several page booklet shape ornamentally margined red line set forth various claret champagne port sherry wine purpose initiate new venture take jude more surprise man soul thus thus feel could open confidence talk little long constrainedly musician find jude poor man manner change jude s appearance address deceive position pursuit jude stammer feeling wish congratulate author such exalted composition take embarrassed leave way home slow sunday train sit fireless waiting-room cold spring day depress enough simplicity take such journey sooner reach melchester lodge find await letter arrive morning few minute leave house contrite little note sue say sweet humility feel horrid tell come see despise conventional sure come eleven-forty-five train very sunday dinner half-past jude tear hair miss letter too late act content chasten considerably late last chimerical expedition kennetbridge really seem special intervention providence keep temptation grow impatience faith notice more late make pass ridicule idea god send people fool errand long see angry miss write instantly tell happen say enough patience wait follow sunday would come day week name write little over-ardently sue manner delay reply thursday good friday say might come afternoon wish early day could welcome now assistant-teacher husband s school jude get leave cathedral work trifling expense stoppage pay part fourth shaston whoso prefer matrimony ordinance good man plain exigence charity let profess papist protestant will good pharisee j milton shaston ancient british palladour foundation first such strange report arise drayton sing city dream vague imaginings castle three mint magnificent apsidal abbey chief glory south wessex twelve church shrine chantry hospital gabled freestone mansion now ruthlessly sweep throw visitor even will pensive melancholy stimulating atmosphere limitless landscape can scarcely dispel spot burial-place king queen abbot abbess saint bishop knight squire bone king edward martyr carefully remove hither holy preservation bring shaston renown make resort pilgrim part europe enable maintain reputation extend english shore fair creation great middle-age dissolution historian tell death-knell destruction enormous abbey whole place collapse general ruin martyr s bone meet fate sacred pile hold stone now leave tell lie natural picturesqueness singularity town still remain strange say quality note many writer age scenic beauty say unappreciated pass queerest quaint spot england stand virtually unvisited to-day unique position summit steep impose scarp rise north south west side borough deep alluvial vale blackmoor view castle green three county verdant pasture south mid nether wessex sudden surprise unexpectant traveller s eye medicinal air lung impossible railway can reach foot good light vehicle hardly accessible sort isthmus north-east connect high chalk table-land side such such now world-forgotten shaston palladour situation render water great want town live memory horse donkey man may see toil winding way top height laden tub barrel fill mountain hawker retail content price halfpenny bucketful difficulty water supply two odd fact namely chief graveyard slope steeply roof church former time town pass curious period corruption conventual domestic give rise say shaston remarkable three consolation man such world afford elsewhere place churchyard lie heaven church steeple beer more plentiful water more wanton woman honest wife maid also say middle age inhabitant too poor pay priest hence compel pull church refrain altogether public worship god necessity bemoan cup settle inn sunday afternoon day shastonians apparently sense humour peculiarity modern shaston appear owe site resting-place headquarters proprietor wander van show shooting-gallery itinerant concern business lie largely fair market strange wild bird see assemble lofty promontory meditatively pause long flight return course follow thither here cliff-town stand stultified silence yellow green caravan bear name local surprise change landscape violent hinder further progress here usually remain winter turn seek again old track following spring breezy whimsical spot jude ascend station first time life four o'clock afternoon enter summit peak toilsome climb pass first house aerial town draw school-house hour too early pupil still school hum small swarm gnat withdraw few step abbey walk whence regard spot fate make home love good world front school extensive stone-built grow two enormous beech smooth mouse-coloured trunk such tree will grow chalk upland mullioned transomed window could see black brown flaxen crown scholar sill pass time walk level terrace abbey garden spread heart throb spite unwilling enter child dismiss remain here young voice could hear open air girl white pinafore red blue frock appear dance path abbess prioress subprioress fifty nun demurely pace three century earlier retrace step find wait too long sue town heel last scholar mr phillotson absent afternoon teacher meeting shottsford jude empty schoolroom sit girl sweep floor inform mrs phillotson would again few minute piano stand actually old piano phillotson possess marygreen dark afternoon prevent see note jude touch humble way could help modulate hymn affected previous week figure move think still girl broom jude take notice person come close lay finger lightly bass hand impose hand little seem know turn n't stop say sue learn leave melchester use play training school ca n't strum play oh n't mind sue sit rendering piece remarkable seem divine compare own evidently touch own surprise recall air finish move hand hers meet own half-way jude grasp just marriage odd say voice quite change care air sort quite easily move n't quite mean oh sort just heart head play suddenly turn unpremeditated instinct clasp s hand again utter force little laugh relinquish quickly funny say wonder suppose alike say thought perhaps little feeling rule thought n't enough make blaspheme composer hymn most commonplace man meet know see oh goose just alike say drily now ll tea say sue shall here house trouble get kettle thing bring n't live school know ancient dwelling way call old-grove place antique dismal depress dreadfully such house very visit live feel crush earth weight many previous life spend new place school own life support sit ll tell ada bring tea-things wait light stove door fling open return follow maiden tea sit same light assist blue ray spirit-lamp brass kettle stand wedding-present say signify latter say jude kettle gift sing satire note mind change subject say know good readable edition uncanonical book new testament n't read school suppose oh dear twould alarm neighbourhood familiar now interested former friend alive cowper s apocryphal gospels sound want thought revert twinge former friend mean know university comrade early day wonder talk phillotson gospel nicodemus very nice keep jealous thought read clearly always indeed talk indifferent subject now second silent conversation pass emotion perfect reciprocity quite genuine article cut verse too evangelist read dream thing same same jude take interest question still get apologetica read divinity hard regard curiously look say jude oh want know sure can tell may ignorant subject must learn lot dear dead friend wo n't get now coax will carve church again week learn pretty hymn perhaps will very nice shall come see direction could come afternoon train hour n't come n't friend longer use n't know think always kind sure think two tremolo voice cause break sue sometimes think flirt say abruptly momentary pause suddenly jump surprise see kettle-flame face flush ca n't talk long jude say tragic contralto note come old get too dark stay play morbid good friday tune make feel n't must n't sit talk way more must mistake very much reverse say cruelly oh jude cruel say ca n't tell truth shock let know give way impulse much feel n't provide attractiveness mean exercise woman s love love insatiable often love loving last case may find ca n't give continuously chamber-officer appoint bishop s licence receive straightforward jude ca n't understand now must sorry husband home perceive say mere convention honestly n't think sorry matter way sad say overdo grasp hand time sooner touch finger lightly now hardly door dissatisfied look jump form open iron casement window pass path leave here catch train jude ask look surprise coach run meet three-quarters hour will time oh wander suppose perhaps shall sit old church seem hard pack think enough church heaven know dark stay can talk good kind tender give day s work come see joseph dreamer dream dear jude tragic don quixote sometimes st stephen stone could see heaven open oh poor friend comrade ll suffer now high window-sill could get seem mind indulge frankness fear close quarter think continue still tone brimful feeling social mould civilization fit more relation actual shape conventional shape constellation real star-patterns call mrs richard phillotson live calm wedded life counterpart name really mrs richard phillotson woman toss alone aberrant passion unaccountable antipathy now must n't wait longer will lose coach come see again must come house say jude shall to-morrow week good-bye good-bye stretch hand stroke forehead pitifully just jude say good-bye darkness pass bimport street think hear wheel coach departing truly enough reach duke s arm market place coach impossible get station foot time train settle perforce wait last melchester night wander awhile obtain eat half-hour hand foot involuntarily take venerable graveyard trinity church avenue lime direction school again entirely darkness say live way old-grove place house soon discover description antiquity glimmering candlelight shone front window shutter unclosed could see interior clearly floor sink couple step road become raise century house build sue evidently just come stand hat front parlour sitting-room wall line wainscoting panelled oak reach floor ceiling latter cross huge moulded beam little way head mantelpiece same heavy description carve jacobean pilaster scroll-work century indeed ponderously overhang young wife pass time here open rosewood work-box look photograph contemplate little press bosom put again place become aware obscure window come forward candle hand too dark see jude could see face distinctly unmistakable tearfulness dark long-lashed eye close shutter jude turn pursue solitary journey home photograph look say give know surely know see again accord invitation earnest man read saint sue gentle irreverence call demi-god would shun such encounter doubt own strength could might fast pray whole interval human more powerful divine ii god dispose woman morning bring note n't come week own account n't too free influence morbid hymn twilight think more can help susanna florence mary disappointment keen know mood look face subscribe length thus mood could say wrong view reply acquiesce right lesson renunciation suppose ought learn season jude despatch note easter eve seem finality decision force law theirs operation easter monday morning receive message widow edlin direct telegraph serious happen aunt sink come throw tool three hour later cross marygreen presently plunge concave field short cut make village ascend side labouring man watch approach gate path move uneasily prepare speak can see face dead say jude poor aunt drusilla suppose mrs edlin send man break news would n't know ee lie doll wi glass eye n't matter n't here say jude house afternoon layers-out finish beer sit alone silent place absolutely necessary communicate sue two three day earlier agree mutual severance write brief term aunt drusilla dead take suddenly funeral friday afternoon remain marygreen intervening day friday morning see grave finish wonder sue would come write seem signify would come would time possible train lock door mid-day cross hollow field verge upland brown house stand look vast prospect northwards landscape alfredston stand two mile jet white steam travel left right picture long time wait even now would know arrive wait last small hire vehicle pull bottom hill person alight conveyance passenger begin ascend hill know look slender to-day seem might crush intensity too passionate embrace such give two-thirds way head suddenly take solicitous poise know moment recognize face soon begin pensive smile last descend little way meet think begin nervous quickness would sad let attend funeral alone last moment come dear faithful sue murmured jude elusiveness curious double nature sue stand still further greeting want time burial pathos unusually compound attach hour unlikely repeat year jude would pause meditated converse sue see see more would allow feel sad simple ceremony soon progress church trot bustling undertaker more important funeral hour later three mile drusilla put new ground quite ancestor sue jude side side grave now sit tea familiar house life unite least last attention dead oppose marriage first last say murmured sue particularly member family eye meet remain awhile sad family n't think jude say make bad husband wife certainly make unhappy event sue silent wrong jude say tentative tremor husband wife tell third person unhappy marriage marriage ceremony religious thing possibly wrong sordid contract base material convenience householding rating taxing inheritance land money child make necessary male parent know seem surely person may say even proclaim housetop hurt grieve say anyhow presently many couple think dislike definite fault suppose care person instance even apart would n't woman example very bad-natured n't live husband merely voice undulate guess thing merely personal feeling physical objection fastidiousness may call might respect grateful merely put case ought try overcome prudery jude throw troubled look say look would just case experience contrary dogma speak order-loving man hope fear say speak experience unbiased nature say sue believe happy course contradict can woman unhappy married eight week man choose freely chose freely repeat six o'clock train will stay here suppose few day wind aunt s affair house now shall train little laugh objection come sue think may come part way stop ca n't to-night train wo n't take shaston must stay to-morrow mrs edlin plenty room n't stay here very say dubiously n't tell would come certain jude widow s house adjoining let know return few minute sit again horrible circumstanced sue horrible say abruptly eye bend floor ca n't tell part gloom part ought marry see think must n't interfere wrong ought make assume dear can see feather poor little bird hand lie table jude put sue draw hers s absurd sue cry ve talk more strict formal come object such innocent action show ridiculously inconsistent perhaps too prudish say repentantly fancy sort trick too frequent perhaps may hold much good very must tell richard oh course think necessary mean may bother needlessly sure mean cousin absolutely sure feeling love leave s news come ve see arabella wince hit say curiously see christminster s come never tell suppose will live now course just live husband look window pot geranium cactus wither want attention distance eye begin grow moist say jude softened tone glad use say still true mean true course now could heart arabella soon special providence suppose help way n't true say gentle resentment tease s think happy n't know n't wish know unhappy would fault wickedness right dislike considerate very interesting amount general knowledge acquire read come way think jude man ought marry woman own age young eighteen year depend feel give opportunity self-satisfaction unaided vanquished tone verge tear think must equally honest perhaps see want say mr phillotson friend n't torture live husband now let could n't help pretend happy now ll contempt suppose bend face hand lie cloth silently sob little jerk make fragile three-legged table quiver marry month two still remain bent table sob hand say woman shrink early day marriage shake comfortable indifference dozen year much say amputation limb affliction person get comfortably accustom use wooden leg arm course time jude could hardly speak say think wrong sue oh think think wrong own wickedness suppose d call repugnance part reason can disclose would admit world general torture much necessity responsive man wish good morally dreadful contract feel particular way matter essence voluntariness wish would beat faithless open thing could talk justification feeling grow little cold find feel s n't come funeral oh very miserable n't know n't come jude must n't n't n't jump put face hers ear face inaccessible tell jude know wish console arise marry meet n't would wife sue would n't n't reply rise quickly say walk aunt s grave churchyard recover house jude follow twenty minute later see cross village green mrs edlin s soon send little girl fetch bag tell too tired see again night lonely room aunt s house jude sit watch cottage widow edlin disappear night shade know sue sit wall equally lonely disheartened again question devotional motto good retire rest early sleep fitful sense sue hand time two o'clock begin sleep more soundly arouse shrill squeak familiar enough live regularly marygreen cry rabbit catch gin little creature s habit soon repeat cry probably would more twice would remain bear torture morrow trapper would come knock head childhood save life earthworm now begin picture agony rabbit lacerated leg bad catch hind-leg animal would tug ensue six hour iron tooth trap strip leg-bone flesh weak-springed instrument enable escape would die field mortification limb good catch namely fore-leg bone would break limb nearly tear two attempt impossible escape hour pass rabbit repeat cry jude could rest longer put pain dress quickly descend light moon green direction sound reach hedge border widow s garden stand still faint click trap drag writhe animal guide now reach spot strike rabbit neck side palm stretch dead turn see woman look open casement window ground floor adjacent cottage jude say voice timidly sue s voice dear n't able sleep hear rabbit could n't help thinking suffer feel must come kill glad get first ought allow set steel trap ought jude reach window quite low visible waist let casement-stay put hand moonlit face regard wistfully keep awake say awake oh know now know religious doctrine think married woman trouble kind mine commit mortal sin make man confidant wish n't now n't wish dear say may view doctrine begin part company know know s vow would n't disturb belief glad see oh n't mean see again now last tie aunt drusilla dead jude seize hand kiss strong left say ll never care doctrine religion more let let help even love even n't say know mean ca n't admit much guess n't press answer question wish happy may ca n't few could enter feeling would say t fanciful fastidiousness sort condemn none natural tragedy love s love s usual tragedy civilized life tragedy artificially manufacture people natural state would find relief parting would wrong perhaps tell distress able tell anybody else nobody must tell somebody jude marry never think fully marriage mean even know idiotic excuse old enough think very experienced rush get training school scrape cock-sureness fool certain ought allow undo ignorantly daresay happen lot woman submit kick people late age look barbarous custom superstition time unhappiness live will say very bitter darling sue wish wish must now moment impulse bend sill lay face hair weep imprint scarcely perceptible little kiss top head withdraw quickly could put arm unquestionably would shut casement return cottage iii sue s distressful confession recur jude s mind night sorrow indeed morning time neighbour see companion disappear foot hill path lead lonely road alfredston hour pass return same route face look exaltation unmixed recklessness incident occur stand parting silent highway tense passionate mood lead bewildered inquiry intimacy ought quarrel say tearfully hardly proper parson embryo think such thing kiss even farewell now wish concede fact kiss would would depend spirit give spirit cousin friend see objection spirit lover could permit will swear will spirit say would turn estrangement several way distance twenty thirty yard look simultaneously look fatal reserve hitherto more less maintain quickly run meet embrace most unpremeditatedly kiss close long part good flushed cheek side beat heart kiss turning-point jude s career again cottage leave reflection see thing kiss aerial being seem pure moment faultful life long nourish unlicensed tenderness glaringly inconsistent pursue idea become soldier servant religion sexual love regard good frailty bad damnation sue say warmth really cold truth defend affection tooth nail persist headlong force impassioned attention think condemn ipso facto professor accepted school moral unfit obviously nature social position fill part propounder accredited dogma strange first aspiration academical proficiency check woman second aspiration apostleship also check woman say woman blame artificial system thing normal sex-impulses turn devilish domestic gin spring noose hold want progress standing desire become prophet humble struggle fellow-creatures thought personal gain wife live husband love erratically love s revolt state possibly account sink barely respectable accord regulation view consider confront obvious make quite impostor law-abiding religious teacher dusk evening garden dig shallow hole bring theological ethical work possess store here know country true believer most saleable much high price waste-paper value prefer get rid own way even sacrifice little money sentiment thus destroy lighting loose pamphlet begin cut volume piece could three-pronged fork shake flame kindle light house pigsty own face more less consume stranger here now pass cottager talk garden hedge burn awld aunt s rubbidge suppose ay lot get heap nook corner ve live eighty year house nearly o'clock morning leaf cover binding jeremy taylor butler doddridge paley pusey newman rest ash night quiet turn turn paper shred fork sense longer hypocrite afforded mind relief give calm might believe profess longer own exhibit engine faith proprietor might naturally suppose exercise first passion sue could stand ordinary sinner whited sepulchre meanwhile sue part earlier day station tear eye run let kiss jude ought pretend lover make give way impulse act unconventionally wrongly incline call latter sue s logic extraordinarily compound seem maintain thing might right become wrong word thing right theory wrong practice too weak think jerk prance shake tear-drop now burn lover s oh wo n't write more least long time impress dignity hope will hurt very much expect letter to-morrow morning letter come ll suffer suspense wo n't s very glad tear pity jude s approach suffering hand mingle surge pity slim little wife husband person disagreeable ethereal fine-nerved sensitive girl quite unfitted temperament instinct fulfil condition matrimonial relation phillotson possibly scarce man walk fitfully pant bring weariness eye gaze worry hopelessly phillotson meet arrival station see trouble think must owe depress effect aunt s death funeral begin tell day s doings friend gillingham neighbour schoolmaster see year call ascend town seat top omnibus say suddenly air self-chastisement regard white road border bush hazel richard let mr fawley hold hand long n't know think wrong wake apparently thought different mould say vaguely oh n't know want let hope please think hardly novelty lapse silence case court omniscient judge might enter note curious fact sue place minor major indiscretion say word kiss tea evening phillotson sit balance school register remain unusually silent tense restless condition last say tire bed early phillotson arrive upstairs weary drudgery attendance-numbers quarter twelve o'clock enter chamber day command view thirty forty mile vale blackmoor even outer wessex window press face pane gaze hard-breathing fixity mysterious darkness now cover far-reaching scene musing think say last turn head must get committee change school-stationer copybook send wrong time reply think sue doze must rearrangement ventilator class-room wind blow head unmercifully give ear-ache silence seem more absolute ordinarily turn heavy gloomy oak wainscot extend wall upstairs dilapidated old-grove place massive chimney-piece reach ceiling stand odd contrast new shine brass bedstead new suite birch furniture buy two style seem nod three century shake floor soo say way pronounce name bed apparently clothes side fling thinking might forget kitchen detail downstairs moment see pull coat idle quietly enough few minute find come landing candle hand say again soo come voice distant kitchen quarter midnight tire sleepy read large fire here bed time night awake even now lighting candle hastily step landing again call name answer tone small confine whence come could first understand staircase large clothes-closet window seem come door shut lock fastening phillotson alarm wonder suddenly become derange ask disturb come here late s bed ventilation ll suffocate stay night oh think n't trouble phillotson seize knob pull door fasten piece string break pull bedstead fling rug make little nest very cramped quarter closet afford look spring lair great-eyed trembling ought pull open door cry excitedly become oh will please will look pitiful plead white nightgown shadowy lumber-hole quite worried continue beseech disturb say ve kind give liberty monstrous feel way say weep know wrong wicked suppose very sorry altogether blame n't know universe suppose thing general horrid cruel use talk make man s house unseemly time night eliza will hear n't mind mean servant just think parson town see now hate such eccentricity sue s order regularity sentiment wo n't intrude would advise shut door too tight shall find stifled to-morrow rise morning immediately look closet sue already downstairs little nest lain spider web hang overhead must woman s aversion strong fear spider say bitterly find sit breakfast-table meal begin silence burgher walk past pavement roadway pavements scarce here two three foot level parlour floor nod happy couple morning greeting richard say would mind live s marry meaning marry would n't good tell n't object know think could else get promise long time remember time regret promise try see honourable way break could n't become reckless careless convention know scandal spread turn training school take such time trouble prepare get frighten seem thing could would let engagement stand course people ought care say just fancy never care coward many woman theoretic unconventionality break enter case would good hurt feeling marry hurt life generous never give credit moment rumour bind honesty tell weigh probability inquired cousin say pained surprise n't doubt inquire take word eye fill would n't inquire say n't answer will let know irregular ask irregular ask domestic law make accord temperament classify people peculiar character suffer very rule produce comfort will let marry use thinking law ordinance burst make miserable know commit sin commit sin n't reflect would would much more man woman live intimate term feel adultery circumstance legal ve say will let richard distress susanna such importunity ca n't agree free make compact surely can cancel legally course can morally especially new interest shape child arise look might friend meet pain oh richard friend pity shall dead few year will matter anybody relieve constraint little daresay think eccentric super-sensitive absurd suffer bear n't hurt people hurt vow love s wrong always culpable bind love always believe creed always silly vow always particular food drink mean live live insist mean live jude wife choose phillotson writhe sue continue let world own portion choose plan life need faculty apelike imitation j s mill s word read ca n't act wish always care j s mill moan want lead quiet life mind say guess never occur marriage love love jude fawley may guess begin suppose ask let live ringing school bell save phillotson necessity reply present apparently strike such convincing argumentum ad verecundiam loss courage last moment mean appear begin puzzling unstateable ready throw little peculiarity extreme request wife could make proceed school morning usual sue enter class-room could see head glass partition turn eye way give hear lesson forehead eyebrows twitch concentrated agitation thought length tear scrap sheet scribble paper write request prevent attend work n't know seriously make fold piece paper very small give little boy take sue child toddle class-room phillotson see wife turn take note bend pretty head read lips slightly crisp prevent undue expression fire many young eye could see hand change position soon child return bring reply few minute sue s class appear little note similar own word pencilled therein sincerely sorry say seriously make phillotson look more disturbed meeting-place brow twitch again ten minute call child just send dispatch missive god know n't want thwart reasonable way whole thought make comfortable happy can agree such preposterous notion live lover would lose everybody s respect regard interval similar part enact class-room answer come know mean good n't want respectable produce human development rich diversity quote humboldt mind respectability doubt taste low view hopelessly low win t let will grant request allow live house separate way return answer write again know think can pity beg implore merciful would ask compel ca n't bear poor woman wish more eve fall primitive christian believe harmless mode vegetation might people paradise wo n't trifle kind even kind will abroad anywhere never trouble nearly hour pass return answer wish pain know n't give little time dispose agree last request line thank heart richard deserve kindness day phillotson bend dazed regard glaze partition feel lonely know good word consent living apart house first meet meal seem more compose new arrangement irksomeness position work temperament fibre nature seem strained harp-strings talk vaguely indiscriminately prevent talk pertinently iv phillotson sit late often custom try get material long-neglected hobby roman antiquity first time revive subject feel return old interest forget time place remember ascend rest nearly two o'clock preoccupation such now sleep side house mechanically room wife occupy first become tenant old-grove place difference sue hers exclusively enter unconsciously begin undress cry bed quick movement schoolmaster realize perceive sue start half-awake stare wildly spring floor side window somewhat hide canopy bedstead moment hear fling sash think mean more get air mount sill leap disappear darkness hear fall phillotson horrify run downstairs strike sharply newel haste open heavy door ascend two three step level ground gravel lie white heap phillotson seize arm bring sue hall seat chair gaze flap light candle set draught bottom stair certainly break neck look eye seem take particularly large general appear now press side rub arm conscious pain stand avert face evident distress gaze thank god kill s want try much hurt hope fall fact serious probably owe lowness old room high level ground scrape elbow blow side apparently incur little harm asleep think begin pale face still turn frighten terrible dream think see actual circumstance seem come silent cloak hang door wretched phillotson fling shall help upstairs ask drearily significance sicken thank richard very little hurt can walk ought lock door mechanically say lecture school could intrude even accident try wo n't lock door order aspect thing improve admission ascend staircase slowly wave light candle shine phillotson approach attempt ascend hear enter room fasten front door return sit low stair hold newel hand bow face thus remain long long time pitiable object enough see raise head sigh sigh seem say business life must carry wife take candle upstairs lonely room side landing further incident touch matter occur follow evening immediately school phillotson walk shaston say require tea inform sue descend town level steep road north-westerly direction continue move downwards soil change white dryness tough brown clay now low alluvial bed duncliffe traveller s mark cloty stour s a-rolling dark more look increase obscurity evening sky shaston dimly visible grey-topp d height paladore pale day wear william barnes new-lit light window burnt steady shine watch window own could just discern pinnacled tower trinity church air here temper thick damp bed tenacious clay soft relaxing walk mile two oblige wipe face handkerchief leave duncliffe hill left proceed hesitation shade man night day district play boy walk altogether four mile stour receive strength six cleere fountain feed drayton cross tributary stour reach leddenton little town three four thousand inhabitant boy school knock door master s residence boy pupil-teacher open phillotson s inquiry mr gillingham home reply own house leave phillotson find way could discover friend put book give evening lesson light paraffin lamp fall phillotson s face pale wretched contrast friend s cool practical look schoolmate boyhood fellow-students wintoncester training college many year time glad see dick n't look matter phillotson advance reply gillingham close cupboard pull visitor n't here let see marry call know word such climb dark wait day longer lumpering again glad n't wait well-trained even proficient master occasionally use dialect-word boyhood private ve come george explain reason take step take least will understand motive people question anywhen may indeed certainly will good present condition thing god forbid such experience mine sit n't mean wrong mrs phillotson wretched state ve wife love love wo n't say know feeling prefer hatred ssh sad part much blame pupil-teacher know take advantage inexperience toled walk get agree long engagement know own mind see somebody else blindly fulfil engagement love curious tender solicitude seemingly exact feeling riddle too think possibly odd creature meet strike two fact extraordinary sympathy similarity pair cousin perhaps account seem person split two unconquerable aversion husband even may friend t too much bear longer conscientiously struggle purpose can bear can ca n't answer argument read ten time much intellect sparkle diamond mine smoulder brown paper s too many ll get good-now never wo n't reason never will last calmly firmly ask might leave climax come last night owe enter room accident jump window strong dread pretend dream soothe now woman jump window care break neck s mistake case come conclusion wrong torture fellow-creature longer wo n't inhuman wretch cost may ll let lover matter shall let certainly wish know may wrong know ca n't logically religiously defend concession such wish hers harmonize doctrine bring know thing tell wrong refuse man profess hold husband get such so-called preposterous request wife course can possibly regard right proper honourable refuse put virtuously lock key murder lover perhaps essentially right proper honourable contemptibly mean selfish n't profess decide simply act instinct let principle take care person blindly walk quagmire cry help incline give possible see s question neighbour society will happen everybody oh philosopher longer see s eye n't agree instinct dick say gillingham gravely quite amazed tell truth such sedate plod fellow entertain such craze moment say call puzzle peculiar think stand woman know intrinsically good woman plead release man kneel implore indulgence thankful say n't n't think position give opinion man make difference world manliness chivalry remote idea live apart woman many year merely take woman church put ring finger could possibility involve such daily continuous tragedy now share could admit excuse let leave provide keep attend cavalier make difference bit suppose believe would endure present misery make promise keep apart question same thing treachery live husband play false distinctly imply live wife think mean good understanding ignoble merely animal feel two bad make think affection will endure mean confess first jealous week marriage come right mind hide school evening hear say ashamed now suppose exercise legal right find manner extraordinary affinity sympathy enter attachment somehow take flavour grossness supreme desire share s emotion fancy dream platonic shelleyan would remind name laon cythna also paul virginia little more reflect more entirely side people want d general domestic disintegration family would longer social unit abroad suppose say phillotson sadly never very bright reasoner remember n't see woman child unit man lord harry matriarchy does say too oh little think out-sued sue last twelve hour will upset receive opinion hereabout good god will shaston say n't say wo n't n't know n't know say feeler reasoner now say gillingham let take quietly drink stair produce bottle cider-wine drink rummer think raft continue make mind put few whim keep hear side s charming young thing s bitterness wo n't stay long walk gillingham accompany friend mile way part express hope consultation singular subject would renewal old comradeship stick last word flung darkness phillotson friend answer aye aye phillotson alone cloud night sound audible purling tributary stour say gillingham friend strong argument think ought smack bring sense s think murmured gillingham walk alone morning come breakfast phillotson tell sue may will absolutely unconditionally agree come conclusion seem phillotson more more indubitably true mild serenity sense duty woman mercy overpower grief relinquish day pass evening last meal come cloudy evening wind indeed very seldom absent elevated place permanently imprint vision look glide parlour tea slim flexible figure face strain roundness mark pallor restless day night suggest tragic possibility quite variance time buoyancy try morsel inability eat nervous manner begotten fear injure course might interpret stranger displeasure phillotson intrude presence few brief minute remain slice ham egg tea ca n't travel mouthful bread butter take slice help discuss sit trivial question housekeeping such would find key cupboard little bill pay bachelor nature know sue say heroic attempt put ease wife will really irksome might man little too grand hobby head write roman antiquities wessex will occupy spare hour will send manuscript copy time use will much pleasure say amenable gentleness much help still friend phillotson muse say think ought really separate reason n't wish ask question particularly wish give information movement even address now money want must know oh course richard could n't think money n't want enough own last long jude will let would know n't mind free absolutely course own very ll just say pack change two own personal clothing two little thing very own wish would look trunk close small parcel will jude s portmanteau course shall such thing examine luggage wish would take three-quarters household furniture n't want bother sort affection little belong poor mother father rest welcome send shall never six-thirty train n't now quarter six n't seem very sorry richard oh perhaps much behave curious thing directly begin regard husband old teacher wo n't affected say love know n't friend seem sue few moment little tearful reflection station omnibus come take phillotson see thing put top hand oblige make appearance kiss wish good-bye quite understand imitate cheerful manner part omnibus-man idea short visit phillotson get house upstairs open window direction omnibus take soon noise wheel die come face compress bearing pain put hat follow same route nearly mile suddenly turn come home sooner enter voice friend gillingham greet front room could make nobody hear find door open walk make comfortable say would call remember much oblige gillingham particularly come to-night mrs quite just s tea-cup drink hour s plate phillotson s throat get choke could turn push tea-things tea ask presently renewed voice never mind say gillingham preoccupy gone say would die would n't cruel name law understand join lover can say may full consent stability ballast phillotson s pronouncement restrain friend s comment shall leave ask mercy come article arrange clear would help gillingham assent upper room schoolmaster open drawer begin take sue s thing leave lay large box would n't take want continue make mind live own way make mind man would stop agreement separate ve n't wish argue most old-fashioned man world question marriage fact never think critically ethic certain fact stare face could n't packing silently phillotson close box turn key say adorn somebody s eye never again mine v four-and-twenty hour time sue write following note jude tell leave to-morrow evening richard think could less obtrusiveness dark feel frightened ask sure melchester platform meet arrive little seven know will course dear jude feel timid ca n't help beg punctual very kind now meeting s carry omnibus farther mountain town single passenger evening regard recede road sad face hesitation apparent therein up-train depart stop signal sue seem strange such powerful organization railway train bring stand-still purpose fugitive lawful home twenty minute journey draw close sue begin gather thing alight moment train come stand-still melchester platform hand lay door beheld jude enter compartment promptly black bag hand dress dark suit wear sunday evening work altogether look very handsome young fellow ardent affection burning eye oh jude clasp hand hers tense state cause simmer little succession dry sob glad get here get dear ve pack bag ve big box label n't get n't stay here could n't possibly n't see know here rate know ve book aldbrickham here s ticket same place here think stay here repeat would n't perhaps n't time write say place decide aldbrickham much big town sixty seventy thousand inhabitant nobody know give cathedral work here sudden message come unexpectedly strictly might make finish week plead urgency let would desert day command dear sue desert more fear lot harm ruin prospect church ruin progress trade church more let lie soldier-saints row row burn upward point bliss such point bliss upward here oh seem bad upset man s course say take voice emotion begin recover equanimity time travel dozen mile good let resume here s note find dressing-table address s unworthy fellow say jude glance note ashamed hate marry accord rule woman s whim suppose ought suddenly love let generously unexpectedly answer smile cold devoid gratitude even generosity n't make love repent want stay wife feel large-mindedness respect more may work less kind run will murmur jude never would jude s eye rest musingly face suddenly kiss kiss again now please jude s cruel answer acquiesce such strange thing happen jude continue silence arabella actually write ask get divorce kindness say want honestly legally marry man already marry virtually beg enable agree think first could n't get trouble second marriage n't want injure way perhaps s bad nobody know here find will difficult proceeding want start afresh too obvious reason hinder ll free shall free book ask discontinuity mark to-night aldbrickham say will very late get think wire room temperance hotel look oh jude sue bend forehead corner compartment think might deceive n't mean pause follow jude s eye fix stultify expression opposite seat say remain silence see discomfit put face cheek murmur n't vex dear oh s harm say understand sudden change mind right ask such question sha n't answer say smile dear happiness more seem verge quarrel often will law more mere selfish fellow hope wish reflection brow show perplexity perhaps n't love become conventional much teaching hate convention hope terrible alternative even obvious moment candour sue could quite candid state mystery heart put timidity say hurried evasiveness woman s natural timidity crisis come may feel perfect right live think moment may hold opinion proper state society father woman s child will much private matter hers cut underlinen nobody will right question partly perhaps generosity now free would little rigid rope-ladder run pistol would seem different may act n't press criticize jude assume n't courage opinion know poor miserable creature nature passionate repeat simply think naturally think lover phillotson think sure see here write open letter bring read make condition tender kind know love even love may cruel time make obvious palpable unbiased old person shadowy third short life repeat take care sue s good fellow n't say latent tear reconsideration add very resigned let too resign never love make such thoughtful arrangement comfortable journey offer provide money love little wife d even now n't true oh terribly true n't half-fear say pettishly anybody perhaps sue sometimes vex think incapable real love s good loyal say draw could look severely darkness add hurt tone turn liking woman s perhaps delight supremely delicate kind n't want risk attempt intensify quite realize woman man risk come resolve trust set wish gratification n't discuss dear jude course would make reproach very much sue say say quarter tenth much ll content ve let kiss tell enough just n't greedy boy lean look long time episode past history tell poor christminster graduate handle thus return jude s mind see possible second such torturing destiny queer elopement murmur perhaps make cat s paw phillotson time word seem see sit prim now must n't angry wo n't let coax turn move kiss just now know n't dislike own jude n't want let again just consider circumstanced n't see could never resist plead know sit side side join hand arouse thought ca n't possibly temperance inn telegraphing message can see enough very ll open doubt sometimes think marry phillotson stupid scandal affectation independent view enslave social code woman know mentally n't courage view say n't marry altogether scandal sometimes woman s love love get good conscience agonize thought treat man cruelly encourage love n't love see suffering remorse set can repair wrong simply mean flirt outrageously poor old chap repent make reparation marry torture death will put brutally little scandal concealing ought tell could see distressed tearful criticism soothe say dear n't mind crucify will know world very bad unprincipled know think say try blink tear think know dear sue length breadth thing present thing come can divide sophisticated many thing such child satisfied reach end journey good term ten o'clock arrive aldbrickham county town north wessex would temperance hotel form telegram jude inquire youth volunteer find wheel luggage george farther prove inn jude stay arabella occasion meeting division year owing now enter door preoccupation first recognize place engage respective room late supper jude s temporary absence waiting-maid speak sue think ma'am remember relation friend come here late just wife lady rate n't manner mean jest med now oh say sue certain sickness heart think must mistake long month two handsome full-figured woman room jude come sit supper sue seem moping miserable jude say plaintively parting night landing nice pleasant use n't here ca n't bear place n't fidgeted seem dear change cruel bring here lately here arabella now say dear say jude look same really n't know sue cruel come two relation staying long here tell tell day meet christminster marygreen tell meet say meet n't tell story meet estranged people husband wife heaven s sight make n't make say sadly ca n't explain sue ve false last hope shall never forget never own wish dear sue friend lover very inconsistent friend can jealous n't see concede concede good term husband time n't jude oh can think take even n't intend mortified oblige take room close door people hear room see look wo n't mine oh treacherous again jump window sue legal wife slip knee sue bury face bed wept never know such unreasonable such dog-in-the-manger feeling say jude approach anybody else oh n't understand feeling n't gross jump window jump window ca n't explain true understand feeling very little begin love none less think care nobody desire nobody world time continued sue true n't now say jude distressed must think much need n't understand woman never get such tantrum look quilt pout provokingly n't perhaps would temperance hotel propose begin think belong oh consequence say jude distantly think course never really wife leave own accord year year sense part such mine end marriage ca n't say more speak n't want say must tell thing would settle matter case marry man really marry know visit make here marry crime world treat believe now again crime n't hold would fearfully concede shall never inform evidently prick conscience lead urge get divorce may remarry man legally perceive shall likely see again n't really know see say sue more gently rise consider thing n't think ought angry darling sha n't temperance hotel laugh never mind say comparatively happy more earthly wretch call deserve spirit disembody creature dear sweet tantalize phantom hardly flesh put arm expect pass air forgive gross call remember call cousin really strangers snare enmity parent give piquancy eye intenser even novelty ordinary new acquaintance say pretty line shelley s epipsychidion mean solicit slant closer stand n't know know hardly poetry reply mournfully n't spirit oft met visioned wandering aloft seraph heaven too gentle human veil radiant form woman oh too flattering wo n't say s say s dear exactly now forgive shall kiss just very long put tip finger gingerly cheek command care very much n't spite know sweet say sigh bid good-night vi return native town shaston schoolmaster phillotson win interest awaken memory inhabitant honour miscellaneous aquirements would honour elsewhere retain sincere regard shortly arrival bring home pretty wife awkwardly pretty take care say glad settle time flight home sue s absence excite comment place monitor school take young woman few day vacate substitution also pass remark sue s service provisional nature month pass phillotson casually admit acquaintance know wife stay curiosity begin arouse jump conclusion people venture affirm sue play false run schoolmaster s grow languor listlessness work give countenance idea phillotson hold tongue long could friend gillingham honesty directness would allow misapprehension sue s conduct spread abroad monday morning chairman school committee call attend business school draw phillotson earshot child ll excuse asking phillotson everybody talk true domestic affair wife s visit secret elopement lover condole n't say phillotson secret visit friend happen circumstance usually call condolence husband give consent chairman look apprehend remark say quite true phillotson continue testily ask leave lover let n't woman full age question own conscience gaoler ca n't explain n't wish question child observe much seriousness mark face two man home tell parent new happen mrs phillotson phillotson s little maidservant schoolgirl just standard say mr phillotson help wife s packing offer money require write friendly letter young man tell take care chairman committee think matter talk manager school request come phillotson meet privately meeting last long time end school-master come home look usual pale worn gillingham sit house await say observe phillotson fling wearily chair request send resignation account scandalous conduct give tortured wife liberty call condone adultery sha n't resign think would wo n't business theirs n't affect public capacity may expel make fuss will get paper ll never get appoint school see consider teacher youth effect such moral town ordinary opinion position indefensible must let say good advice phillotson would listen n't care say n't turn reason resign acknowledge act wrongly more more convinced day sight heaven natural straightforward humanity act rightly gillingham see headstrong friend would able maintain such position say further time indeed quarter hour formal letter dismissal arrive manager remain write phillotson s withdrawal latter reply accept dismissal call public meeting attend look weak ill friend implore stay home stand give reason contest decision manager advance firmly friend contend matter domestic theory concern over-rule insist private eccentricity teacher come quite sphere control touch moral teach phillotson reply see act natural charity could injure moral respectable inhabitant well-to-do fellow-natives town phillotson man somewhat surprise dozen more champion rise defence ground state shaston anchorage curious interesting group itinerant frequent numerous fair market hold wessex summer autumn month phillotson never speak gentleman now nobly lead forlorn hope defence body include two cheap jack shooting-gallery proprietor lady load gun pair boxing-masters steam-roundabout manager two travel broom-makers call widow gingerbread-stall keeper swing-boat owner test-your-strength man generous phalanx supporter few independent judgment own domestic experience vicissitude come warmly shake hand phillotson express thought strongly meeting issue join result general scuffle wherein black board split three pane school window break inkbottle spill town-councillor s shirt front churchwarden deal such topper map palestine head right samaria many black eye bleed nose give everybody s horror venerable incumbent s owe zeal emancipate chimney-sweep take side phillotson s party phillotson see blood run rector s face deplore groan untoward degrading circumstance regret resign call home ill morning could leave bed farcical melancholy event beginning serious illness lie lonely bed pathetic state mind middle-aged man perceive length life intellectual domestic tend failure gloom gillingham come see evening occasion mention sue s name n't care say phillotson n't know ill much good lover live melchester suppose least live time gillingham reach home sit reflect last write anonymous line sue bare chance reach letter enclose envelope address jude diocesan capital arrive place forward marygreen north wessex thence aldbrickham person know present address widow nurse aunt three day later evening sun splendour lowland blackmoor make shaston window tongue fire eye rustic vale sick man fancy hear somebody come house few minute tap bedroom door phillotson speak door hesitatingly open enter sue light spring clothing advent seem ghostly flitting moth turn eye flush appear check primary impulse speak business here say bend frightened face hear ill very ill know recognize feeling man woman physical love come very ill dear friend unwell n't know afraid severe illness would justify come wish come little too soon s mean still let make good n't hear school suppose here place manager n't agree part s sue moment now later suspect trouble result let never seem cross mind receive news shaston talk slight ephemeral subject tea bring tell amaze little servant cup set sue young person much more interested history suppose descend stair lift eye hand grotesque amazement sip sue window thoughtfully say such beautiful sunset richard mostly beautiful here owe ray cross mist vale lose n't shine gloomy corner lie would n't see particular heaven open ca n't ll help bedstead ca n't shift see mean swing-glass stand take hand carry spot window could catch sunshine move glass beam reflect phillotson s face can see great red sun now say sure will cheer hope will speak childlike repentant kindness could too much phillotson smile sadly odd creature murmur sun glow eye idea come see pass n't let say quickly catch omnibus train jude n't know come start must return home directly richard very glad good n't hate such kind friend glad know think say phillotson huskily n't hate grow dusk quickly gloomy room intermittent chat candle bring time leave put hand allow flit significantly light touch nearly close door say sue notice turn tear face quiver lip bad policy recall know pursue could help come sue murmur wish make stay ll forgive condone oh ca n't ca n't say hastily ca n't condone now husband now effect mean course may assume obtain divorce wife arabella wife altogether news wife bad marriage mine much own account hers write tell would kindness could marry live respectably jude agree wife kindness kindness release altogether n't sound can forgive sue ca n't now wicked arisen sue s face incipient fright show change friend husband make adopt line defence marital feeling must now ll come again may n't ask even now ask stay thank richard must ill think cannot stay s lip heel say phillotson faintly close door hear dread reactionary change schoolmaster s sentiment couple perhaps faint shamefacedness let even know slipshod lack thoroughness man s point view characterize transfer allegiance prevent tell thus incomplete relation jude phillotson lie writhe man picture prettily dress madden compound sympathy averseness bear name return impatiently home lover gillingham interested phillotson s affair seriously concern walk hill-side shaston two three time week journey nine mile perform tea supper hard day s work school call occasion sue s visit friend downstairs gillingham notice restless mood supplant more fixed compose s here call last say phillotson mrs phillotson make just come pat pillow little white hand play thoughtful nurse hour m hang little hussy say oh mean mean tantalizing capricious little woman wife s man s name law think suggest conversation kindness ought dissolve legal tie altogether singularly enough think can now refuse request stay say forgive believe fact would afford opportunity see moment s use keep chain n't belong know feel absolutely certain would welcome take such step great charity fellow-creature sympathize pity even weeps husband can endure loathe s use mincing word loathe manly dignify merciful course complete begin worldly reason too will independent hopelessly ruin prospect decision good know see dire poverty ahead foot grave can accept teacher more shall probably enough make end meet remainder life now occupation s shall able bear alone may tell suggest let news bring news fawley same oh spouse too queer couple lover n't want opinion say liberating can possible harm will open chance happiness never dream hitherto ll able marry ought first gillingham hurry reply may disagree motive say gently respect view could share think right determination can carry doubt can part fifth aldbrickham elsewhere thy aerial part fiery part mingle thee nature upward tendency still obedience disposition universe over-power here compound mass body m antoninus long gillingham s doubt dispose will most quickly appear pass series dreary month incident follow event last chapter come sunday february year follow sue jude live aldbrickham precisely same relation establish leave shaston join year proceeding law-court reach consciousness distant sound occasional missive hardly understand meet usual breakfast little house jude s name take fifteen pound year three-pounds-ten extra rate tax furnish aunt s ancient lumbering good cost full value bring way marygreen sue keep house manage enter room morning sue hold letter just receive say kiss decree nisi case phillotson versus phillotson fawley pronounce six month just make absolute say jude sit same conclude incident jude s suit arabella occur month two early case too insignificant report paper name long list undefended case now sue rate can look sweetheart curiously just free now never marry just free believe clergyman may object personally remarry hand job somebody else wonder think really know generally uncomfortable feeling freedom obtain false pretence truth know decree would n't pronounce make defence lead false supposition freedom lawful proper may let false pretence blame say mischievously jude n't ought touchy still must take very darling will perhaps right question oblige prove business anyhow live sense thing certain decree may bring marriage dissolve dissolve advantage poor obscure people thing rough ready fashion same arabella afraid criminal second marriage would discover punish nobody take interest nobody inquire nobody suspect d patent nobility infinite trouble day week would spend investigation degree sue acquire lover s cheerfulness sense freedom propose take walk field even put cold dinner account jude agree sue up-stairs prepared start put joyful coloured gown observance liberty see jude put light tie now ll strut arm arm say engage couple ve legal right ramble town path low-lying land border frosty now extensive seed-fields bare colour produce pair absorb own situation surroundings little consciousness dearest result can marry decent interval suppose can say sue enthusiasm n't n't say dear jude feel just same now just same dread iron contract extinguish tenderness mine unfortunate parent still can love know sue know abundantly think would much live always lover live now meeting day much sweeter woman least sure man henceforward need n't particular appearance experience matrimony encouraging own say gloom owe own dissatisfied unpractical nature misfortune two two dissatisfied link would twice bad think begin afraid jude moment contract cherish government stamp license love premise ugh horrible sordid free trust more man world n't say change expostulate misgive own voice also apart unhappy peculiarity foreign man s nature love person tell must shall person s lover would much likelier chance tell love marriage ceremony consist oath sign contract party cease love day forward consideration personal possession give avoid s society much possible public would more loving couple now fancy secret meeting perjure husband wife denial see clambering bedroom window hiding closet d little cool admit true world see dear little sue people marry ca n't resist natural force many may know perfectly possibly buy month s pleasure life s discomfort doubt father mother father mother see resemble habit observation marry just same ordinary passion sue such phantasmal bodiless creature ll allow say little animal passion can act reason matter poor unfortunate wretch grosser substance ca n't sigh ve own would probably end misery exceptional woman think fewer woman marriage suppose enter dignity assume confer social advantage gain sometimes dignity advantage quite willing jude fall old complaint intimate never honest candid declaration love could love really fear sometimes can say dubiousness approach anger reticent know woman teach woman must never admit full truth man high form affection base full sincerity side man woman n't know look tender relation man s heart return closest soul truth conduct good class man even catch airy affectation dodging parrying retain nemesis attend woman play game elusiveness too often utter contempt sooner later old admirer feel allow unlamented grave sue regard distance acquire guilty look suddenly reply tragic voice n't think to-day jude n't oh nice too sermony suppose bad worthless deserve utmost rigour lecture bad dear slippery eel want get confession oh bad obstinate sort use pretending people good n't want scold now nobody nobody defend very hard must n't own way decide ll live ll marry sue own comrade sweetheart n't want force marry thing course n't too wicked pettish now wo n't say more just same rest walk ll talk meadow flood prospect farmer coming year subject marriage mention several day live landing constantly mind sue assist jude very materially now latterly occupy own account work letter headstone keep little yard little house interval domestic duty mark letter full size black cut low class handicraft former performance cathedral mason patron poor people live own neighbourhood know cheap man jude fawley monumental mason call front door employ simple memorial require dead seem more independent arrangement sue particularly wish burden could render assistance ii evening end month jude just return home hear lecture ancient history public hall enter sue keep indoors absence lay supper contrary custom speak jude take illustrated paper peruse raise eye see face trouble depress sue say pause moment message answer somebody call woman sue s voice quaver speak suddenly sit preparation lay hand lap look fire n't know right continue say home say would wait say think might able see say dear suppose want headstone mourn n't mourning n't want headstone think could n't see sue look critically imploringly did n't say would n't give name know think arabella heaven save arabella come make think oh can hardly tell know feel perfectly certain light eye look fleshy coarse woman call arabella coarse exactly speech may get time duty public house handsome know handsome think hear quiver little mouth waive virtuously marry man come trouble sure s marry definite news definite news ask release man want lead proper life understand oh jude arabella cried sue cover eye hand miserable seem such ill oman may come could possibly see could n't really think could would very painful talk now much s did say would come again very reluctantly sue least thing upset could eat supper jude finish prepare bed sooner rake fire fasten door get top stair come knock sue instantly emerge room just enter again sue whisper appalled accent know knock last time listen knock come again servant keep house summons respond would person ll open window say jude can expect let time accordingly bedroom lift sash lonely street early retire workpeople empty end end save figure woman walk lamp few yard s ask mr fawley come woman voice unmistakably arabella s jude reply ask sue door lip apart dear say jude want arabella inquire beg pardon jude disturb say arabella humbly call earlier want particularly see to-night could trouble nobody help trouble silence inconvenient sympathy seem rise jude s breast appeal n't marry say arabella hesitate jude return would n't great difficulty hope get situation barmaid soon take time really great distress sudden responsibility s spring australia would n't trouble believe would n't want tell sue remain gaze painful tension hear word speak none really want money arabella ask distinctly softened tone enough pay night s lodge obtain barely enough take again live london still give address say afraid somebody may hear n't call particular loud could come walk little way prince inn stay to-night would explain may old time s sake poor thing must kindness hear s matter suppose say jude much perplexity s to-morrow ca n't make much difference can see to-morrow jude n't now jude come plaintive accent doorway oh entrap know n't dear such low-passioned woman can see shape hear voice shall say jude n't attempt detain sue god know love little enough now n't want cruel turn stair s wife cried sue distractedly dear say jude oh n't stay home please please stay home jude now s wife more more come say take hat determinedly ve want ve wait patience job n't see ve get self-denial shall certainly give hear anxious tell man could less manner know would futile oppose say more turn room meekly martyr hear downstairs unbolt door close woman s disregard dignity presence nobody also trot sob articulately listen know exactly inn arabella name lodging would occupy seven minute get ordinary walking pace seven come again return fourteen minute would linger look clock twenty-five minute eleven might enter inn arabella would reach close time might get drink heaven know disaster would befall still suspense wait seem whole time nearly elapse door open again jude appear sue give little ecstatic cry oh know could trust good begin ca n't find anywhere street slipper walk think ve hard-hearted refuse request entirely poor woman ve come boot begin rain oh take such trouble woman serve badly say sue jealous burst disappointment sue s woman care ca n't brute such circumstance n't wife longer exclaim sue passionately excite must n't find n't right ca n't join now s stranger can forget such thing dear dear seem much same erring careless unreflecting fellow-creature say continue pull boot legal fellow play london make difference real relation wife australia husband s wife now n't s just hold s absurdity ll come straight few minute wo n't dear too low too coarse talk long jude always perhaps coarse too bad luck germ human infirmity verily believe see preposterous think curate cure drunkenness think never know new form suppressed vice will break love sue dance attendance long such poor return s good noble love freedom s gross elevate enable never dream capable man year two very preach self-control wickedness coerce woman just few virtuous people condemn past arabella thing tantalizing position late week d believe think exercise little restraint always give wish live here house soul good jude know dear protector arabella appeal help must speak sue least ca n't say more oh must must say burst sob seem tear heart nobody jude desert n't know ca n't bear ca n't would different very must must will agree will n't mean n't want marry again agree agree love ought know would conquer long run live run fling arm neck cold-natured sexless creature keep such distance sure n't think wait see belong n't give ll arrange marriage to-morrow soon wish jude ll let say embrace sue softly feel would unfair see perhaps unfair darling never bare justice say n't cry more kiss side middle rebolted front door morning wet now dear say jude gaily breakfast saturday mean call banns get first publishing to-morrow shall lose week banns will shall save pound two sue absently agree banns mind moment run else glow pass depression sit feature feel wickedly selfish last night murmur sheer unkindness bad treat arabella n't care trouble wish tell perhaps really justified tell s more badness suppose love own dark morality rivalry enter least mine people s n't wonder get hope reach inn right poor woman oh get right say jude placidly hope n't shut n't walk street rain mind put waterproof see get ve think morning necessary n't least idea arabella able shift still darling want inquire can limit strange unnecessary penance sue would meekly undertake contrite mood see sort extraordinary person relation precisely kind would make people shun instinct request surprise come add ll ready banns ll come sue agree cloak umbrella let jude kiss freely return kiss way never times decidedly change little bird catch last say sadness show smile nested assure walk muddy street reach public house mention arabella very inform arabella leave doubt announce predecessor jude s affection would recognize send word friend spring street call name place jude s residence ask step upstairs show room find arabella s bedroom latter rise halt turn toe arabella cry bed come shut door sue accordingly arabella lie face window turn head sue wicked enough penitence wish moment jude could behold forerunner now daylight full may seem handsome enough profile lamp frowsiness apparent morning sight own fresh charm looking-glass make sue s manner bright reflect meanly sexual emotion hate ve just look see get comfortably last night s say gently afraid might meet mishap oh stupid think visitor friend husband mr fawley suppose call say arabella fling head pillow disappointed toss cease retain dimple just take trouble produce indeed n't say sue oh think might even s really decency decency hour twenty-four n't know mean say sue stiffly mine come n't yesterday sue colour roseate say know manner talk door dear ve quick expect visit last night help ha-ha n't want get sue look rain dirty toilet-cover detached tail arabella s hair hanging looking-glass just jude s time wish come pause knock door chambermaid bring telegram mrs cartlett arabella open lie ruffled look disappear much oblige anxiety say blandly maid necessary feel man find ca n't agree stand promise marry again here make see here answer hold telegram sue read sue take ask come little corner public lambeth would piece say n't knock drop more splice english law coax jude take parson straight place say friend dear s wait day return sue frigid pride let heaven s name life man more businesslike money matter work see row turn door can get law protect ca n't half-runs knife crack noddle poker bolt say friendly woman woman s never know man med ll stick furniture wo n't look thief shall marry man again now s willing little flaw first ceremony telegram last night answer tell make jude frighten expect perhaps quite n't say laugh different history might to-day never such tender fool jude woman seem trouble coax bit just use bird thing happen just make forgive say d advise get business legally soon possible ll find awful bother later n't tell ask marry make natural marriage legal say sue more dignity quite wish n't moment free oneyer too say arabella eye visitor humorous criticism bolt first n't good morning must say sue hastily too must reply spring bed suddenly soft part person shake sue jump trepidation lord woman six-foot sojer just moment dear continue put hand sue s arm really want consult jude little matter business tell come more else would run speak station think ll write n't want write never mind will iii sue reach home jude await door take initial step marriage clasp arm silently true comrade oft-times see preoccupy forbear question oh jude ve talk say last wish n't remind thing hope civil ca n't help just little bit s ungenerous nature glad difficulty suddenly end explain arabella summon would enable retrieve position refer old question arabella say make feel more hopelessly vulgar institution legal marriage sort trap catch man ca n't bear think wish n't promise let put banns morning oh n't mind time will think might get quickly now indeed n't feel more anxious now perhaps man might little anxious very few virtue possess family mine dear think may set staunchness bit frightened lose now really really mine fact easy mind conscience clear richard now right freedom feel deceive sue seem woman grand old civilization use read bygone waste classical day denizen mere christian country expect say time just talk friend meet sacra late news octavia livia listen aspasia s eloquence watch praxiteles chisel late venus phryne make complaint tired pose now reach house parish clerk sue stand lover door hand raise knock say jude look wait minute would mind come just let think say timidly such horrid dream night arabella arabella say ask oh say people tie could get law man beat couple quarrel jude think must law shall happy now man woman family very generous depend goodwill always kick compulsion n't dread attitude insensibly arise legal obligation n't think destructive passion essence gratuitousness word love begin frighten too foreboding let s think face brighten will say turn clerk s door sue take arm murmur walk homeward can keep bee range ring-dove s neck change fetter d love think postpone thinking certainly postpone action seem live dreamy paradise end fortnight three week matter remain unadvanced banns announce ear aldbrickham congregation whilst postpone postpone thus letter newspaper arrive breakfast morning arabella see handwriting jude sue s room tell soon dress hasten sue open newspaper jude letter glance paper hold first page finger paragraph absorb letter turn awhile look say look read paper circulate south london marked advertisement simply announcement marriage st john s church waterloo road name cartlett donn united pair arabella inn-keeper satisfactory say sue complacently seem low likewise glad provide now way suppose fault poor thing nicer able think uneasy ought too write richard ask get perhaps jude s attention still absorb merely glance announcement say disturbed voice listen letter shall say three horns lambeth dear jude wo n't distant call mr fawley send to-day newspaper useful document will learn marry again cartlett last tuesday business settle right tight last write more particular private affair want speak come aldbrickham could n't very tell lady friend much let know word mouth could explain good letter fact jude never inform boy bear marriage eight month leave sydney live father mother easily provable separate think such thing happen quarrel sharp think convenient write birth look good situation parent take child mention meet christminster law proceeding now intelligent age course mother father lately write say hard struggle settle comfortably here n't see encumber child longer parent alive would here moment old enough use bar will year year naturally cartlett might think way pack charge friend happen come home must ask take arrive n't know lawfully solemnly swear anybody say n't call brimstone liar sake may honest time marry remain c arabella cartlett sue s look dismay will dear ask faintly jude reply sue watch anxiously heavy breath hit hard say under-voice may true ca n't make certainly birth exactly say s mine can think n't tell meet christminster come here evening remember now say thing mind would know live again poor child seem want nobody sue reply eye fill jude time come view life must mine mine say must say good stop moment think might would take bring beggarly question parentage matter come think child blood little time collectively child adult time entitle general care excessive regard parent own child dislike people s class-feeling patriotism save-your-own-soul-ism virtue mean exclusiveness bottom sue jump kiss jude passionate devotion dearest ll here n't make good hope n't perhaps ought feel quite n't much adopt child must assume most pleasing curious little comrade say feel anyhow n't leave unfortunate little fellow neglect just think life lambeth pothouse evil influence parent n't want indeed hardly see stepfather n't know let day perish wherein bear night say man child conceive s boy boy perhaps will find say long oh petitioner really entitle custody suppose must see ll good can mother can afford keep somehow ll work hard wonder ll arrive course few week suppose wish shall courage marry jude think shall remain entirely dear say word s boy come certainly would make more natural home perhaps murmur jude thereupon write purely formal term request boy send soon arrive make remark surprising nature arabella s information vouchsafe single word opinion boy s paternity know conduct would quite same down-train time reach aldbrickham station ten o'clock evening small pale child s face could see gloom third-class carriage large frightened eye wear white woollen cravat key suspend neck piece common string key attract attention occasional shine lamplight band hat half-ticket stick eye remain mostly fix seat opposite never turn window even station reach call seat two three passenger working woman hold basket lap tabby kitten woman open cover now kitten would put head indulge playful antic fellow-passengers laugh solitary boy bear key ticket regard kitten saucer eye seem mutely say laugh come misapprehension rightly look laughable thing sun occasionally stoppage guard would look compartment say boy right man box safe van boy would say animation would try smile fail age masquerade juvenility badly real self show crevice ground-swell ancient year night seem now lift child morning-life face take view great atlantic time appear care see traveller close eye even kitten curl basket weary too circumscribed play boy remain just seem doubly awake enslaved dwarfed divinity sit passive regard companion see whole rounded life immediate figure arabella s boy usual carelessness postpone write jude eve landing could absolutely postpone longer know week approach arrival truly say visit aldbrickham mainly reveal boy s existence home-coming jude very day receive former husband s answer time afternoon child reach london dock family charge come put cab lambeth direct cabman mother s house bid good-bye way arrival three horn arabella look expression good say very much expect give good meal little money late get dispatch jude train wish husband cartlett see train reach aldbrickham boy deposit lonely platform box collector take ticket meditative sense unfitness thing ask time night spring street say little impassively s long way here a'most country folk will bed ve get must fly box must walk oh d leave box here send s bus half-way ll walk rest afraid n't friend come meet ee suppose n't know come friend mother n't wish say can take charge now walk fast can say boy come street look see nobody follow observe walk little distance ask street destination tell straight quite outskirt place child fall steady mechanical creep impersonal quality movement wave breeze cloud follow direction literally inquire gaze could see boy s idea life different local boy child begin detail learn general begin contiguous gradually comprehend universal boy seem begin general life never concern particular house willow obscure field apparently regard brick residence pollard meadow human dwelling abstract vegetation wide dark world find way little lane knock door jude s house jude just retire bed sue enter chamber adjoining hear knock come father live ask child mr fawley s name sue run jude s room tell hurry soon could impatience seem long soon ask jude come scrutinize child s feature suddenly little sitting-room adjoining jude lift boy level keenly regard gloomy tenderness tell would meet know come soon set provisionally chair whilst look sue supersensitiveness disturb know find dark bend arm-chair enclose arm put face hers whisper s matter arabella say true true see s thing life rate s ca n't bear ought ll try get use ought jealous little sue withdraw remark sexlessness never mind time may right thing sue darling idea ll educate train view university could n't accomplish own person perhaps can carry make easy poor student now know oh dreamer say hold hand return child boy look look s real mother last inquire look father s wife cept seem fond can call mother yearning look come child begin cry sue thereupon could refrain instantly likewise harp least wind emotion s heart could make vibrate readily radical stir own may call mother wish poor dear say bend cheek hide tear s neck ask jude affected calmness key box s station bustle get supper make temporary bed soon fall asleep look lie call mother two three time drop murmur jude n't odd want significant say sue s more think little hungry heart star sky suppose dear must pluck courage get ceremony use struggle current feel get intertwine kind oh jude ll love dearly wo n't want kind child mother add legal form marriage might make easy iv second attempt thereat more deliberately make begin morning follow singular child s arrival home find habit sit silent quaint weird face set eye rest thing see substantial world face tragic mask melpomene say sue name dear tell little father time always call nickname look age say talk too say sue tenderly strange jude preternaturally old boy always come new country christen never die damnation twould save expense christian funeral oh name jude say father disappointment boy shake head never heerd course say sue quickly hate time ll christen say jude privately sue day marry advent child disturb position lend shyness impression marriage superintendent registrar s office more private ecclesiastical decide avoid church time sue jude office district give notice become such companion could hardly importance s company jude fawley sign form notice sue look shoulder watch hand trace word read four-square undertaking never see own jude s name insert very volatile essence love suppose make permanent face seem grow painfully apprehensive name surname party party now lover think condition horrid idea rank occupation age dwell length residence church building marriage solemnize district county party respectively dwell spoil sentiment n't say way home seem make more sordid business even sign contract vestry little poetry church ll try get dearest now will man hath betroth wife hath take let return house die battle man take say jewish law-giver know scripture jude really ought parson can quote profane writer interval issue certificate sue housekeeping errand sometimes walk past office furtively glance saw affix wall notice purposed clinch union could bear aspect come previous experience matrimony romance attachment seem starve place present case same category usually lead little father time hand fancy people think hers regard intended ceremony patching old error meanwhile jude decide link present past slight degree invite wed person remain earth associate early life marygreen age widow mrs edlin great-aunt s friend nurse last illness hardly expect would come bring singular present form apple jam brass snuffer ancient pewter dish warming-pan enormous bag goose feather bed allot spare room jude s house whither retire early could hear ceiling honestly say lord s prayer loud voice rubric direct could sleep discover sue jude still sit fact ten o'clock dress again come sit fire late hour father time include never speak hardly conscious bai n't set marry great-aunt say widow hope twill jocund wed respect time nobody can hope more know family more suppose anybody else now live unlucky way god know sue breathe uneasily always good-hearted people too would n't kill fly know continue wed guest thing happen thwart em n't vitty upset doubt s tale tell come family say jude tale know gibbet just brow hill brown house milestone marygreen alfredston road branch lord t grandfather s time medn folk know gibbet say stand very murmur jude never hear man ancestor sue s kill wife twer exactly run child friend child die want body bury people lie would n't give husband come night cart break house steal coffin catch obstinate would n't tell break bring burglary s hang gibbet brown house hill wife mad dead med n't true belong more small slow voice rise shade fireside earth mother would n't marry father come little time start forget oh tale say sue cheeringly exhilarate tradition widow eve solemnization rise wish guest good-night retire morning sue nervousness intensify hour take jude privately sitting-room start jude want kiss lover incorporeally say tremulously nestle damp lash wo n't more will wish n't begin business suppose must horrid story last night spoil thought to-day make feel tragic doom overhang family house atreus house jeroboam say quondam theologian seem awful temerity two marry vow same word vow husband same use wife deterrent lesson teach experiment uneasy make unhappy say hope would feel quite joyful n't n't use pretend dismal business make unpleasantly morning s murmur let now start arm arm office aforesaid witness accompany widow edlin day chilly dull clammy fog blow town royal-tower d thame step office muddy foot-mark people enter entry damp umbrella office several person gather couple perceive marriage soldier young woman just progress sue jude widow stand background sue read notice marriage wall room dreary place two temperament usual frequenter doubtless seem ordinary enough law-books musty calf cover wall elsewhere post-office directory book reference papers packet tie red tape pigeon-hole iron safe fill recess bare wood floor door-step stain previous visitor soldier sullen reluctant bride sad timid soon obviously become mother black eye little business soon twain friend straggle witness say casually jude sue passing know see couple just come ha ha fellow just gaol morning meet gaol gate bring straight here s pay sue turn head see ill-favoured man closely crop broad-faced pock-marked woman arm ruddy liquor satisfaction brink gratified desire jocosely salute outgoing couple forward front jude sue diffidence increase latter draw turn lover mouth shape child give way grief jude n't here wish n't come place give horror seem unnatural climax love wish church vulgar dear little girl say jude troubled pale look must perform here now suppose perhaps necessarily speak clerk come need marry here anywhere even now say can marry church same certificate ll give think anyhow let calm dear too talk stealthily guiltily commit misdemeanour close door noise tell widow remain entry home await would call casual passer witness necessary street turn unfrequented side alley walk long market-house melchester now darling shall make mess strike still pleases will please jude dearest worry want n't tell truth get feel n't care much place depress much ugly think say morning ought walk vaguely pause little voice begin anew seem weak too vacillate much good act rashly second time terrible scene expression flabby woman s face lead give gaol-bird few hour would lifetime must poor soul escape nominal shame owe weakness character degrade real shame bondage tyrant scorn man avoid chance salvation parish church n't would usual way service seem jude look door wed here too say everybody seem tack to-day sue say suppose lent just always crowd marriage let listen say find feel perform church step enter seat watch proceeding altar contracting couple appear belong well-to-do middle class wedding altogether ordinary prettiness interest could see flower tremble bride s hand even distance could hear mechanical murmur word meaning brain seem gather pressure self-consciousness sue jude listen severally see time past same form self-committal same poor thing would again present knowledge sue whisper see fresh take proceeding matter course awaken awful solemnity least experience own too squeamish feeling perhaps sometimes really seem immoral undertake same thing again open eye come here see frighten church wed much registry weak tremulous pair jude may feel confident feel doubt proof sordid condition business contract again try laugh debating whisper object-lesson jude say also think too thin-skinned ought never bear much less come most preposterous joint venture matrimony betrothed shudder ask earnestly indeed feel ought cold blood sign life-undertaking again awful think find strong enough know propose perjure say fancy think ask say jude remember ll wish own darling hesitate confess think ought able feel check dread incompetency just peculiarity perhaps people horribly sensitive s really s matter sue declare fancy more think n't know intention contract good right many doubt case may defeat own end queer sort people folk domestic tie force kind snuff cordiality spontaneousness sue still hold much queer exceptional everybody get feel little s fifty hundred year descendant two will act feel bad will see weltering humanity still more vividly now shape own self hideously multiply will afraid reproduce terrible line poetry feel fellow-creatures morbid time thus murmur sue say more brightly general question business plague different reason come same conclusion particular two irrevocable oath risky jude let home kill dream good friend give way whim accord very much own give little kiss pillar attention everybody present take observe bridal procession enter vestry come building door wait two three carriage return new husband wife come open daylight sue sigh flower bride s hand sadly garland deck heifer sacrifice old time still sue bad woman man s woman fail see protest condition protest man victim just woman crowd will abuse man crush helpless transmitter pressure put unite man common enemy coercion bride bridegroom time drive two move rest idler n't let s continue least just now reach home pass window arm arm see widow look cry guest enter say zeed come love door make mind last briefly hint ha n't really chok live see good old say marry haste repent leisure spoil two t time get again marygreen sakes tidden new notion lead nobody think afeard matrimony time much else cannon-ball empty cupboard poor man marry think more o't game dibs n't tell child come whisper sue nervously ll think right will surprise puzzle course put reconsideration happy matter anybody v purpose chronicler mood deed require express personal view grave controversy give twain happy time sadness indubitable unexpected apparition jude s child house show such disturbing event look bring life new tender interest ennobling unselfish kind help injure happiness sure such please anxious being boy s come also bring much think future particularly seem present singularly deficient usual hope childhood pair try dismiss least too strenuously forward view upper wessex old town nine ten thousand soul town may call stoke-barehills stand gaunt unattractive ancient church new red brick suburb open chalk-soiled cornlands middle imaginary triangle three corner town aldbrickham wintoncester important military station quartershot great western highway london pass point road branch two merely unite again twenty mile westward bifurcation reunion use arise wheeled traveller railway day endless question choice respective way question now dead scot-and-lot freeholder road waggoner mail coachman dispute probably single inhabitant stoke-barehills now even aware two road part town meet again nobody now drive great western highway dally most familiar object stoke-barehills nowadays cemetery stand picturesque medi�val ruin railway modern chapel modern tomb modern shrub look intrusiveness crumble ivy-covered decay ancient wall certain day particular year now reach narrative month early june feature town excite little interest many visitor arrive train down-trains especial nearly empty here week great wessex agricultural show vast encampment spread open outskirt town tent investing army row marquee hut booth pavilion arcade portico kind structure short permanent cover green field space square half-mile crowd arrival walk town mass make straight exhibition ground way thereto line show stall hawker foot make market-place whole roadway show proper lead improvident lighten pocket appreciably reach gate exhibition come expressly see popular day shill day fast arriving excursion train two different direction enter two contiguous railway station same minute several precede come london cross-line aldbrickham london train alights couple short bloated man globular stomach small leg resemble top two peg accompany woman fine figure red face dress black material cover bead bonnet skirt make glisten clad chain-mail cast eye man hire fly woman say n't such hurry cartlett n't very show-yard let walk street place perhaps can pick cheap bit furniture old china year here never live girl aldbrickham use come trip sometimes young man ca n't carry home furniture excursion train say thick voice husband landlord three horn lambeth come tavern excellent densely populate gin-drinking neighbourhood occupy advertisement word attract thither configuration landlord show too customer become affect liquor retail ll get send see worth say wife saunter barely enter town attention attract young couple lead child come second platform train aldbrickham steam walk just front inn-keeper sakes alive say arabella s say cartlett think couple n't recognize man photo show fawley course oh suppose incline little sight-seeing rest cartlett s interest jude might arabella new plainly flag charm idiosyncrasy supernumerary hair-coils optional dimple become tale tell arabella regulate pace husband s keep just rear three easy notice such stream pedestrian answer cartlett s remark vague slight group front interested more rest spectacle fond child seemingly continue publican child t n't child say arabella curious sudden covetousness n't marry long enough theirs smoulder maternal instinct strong enough lead quash husband s conjecture dispose second thought more candid necessary mr cartlett idea wife s child first husband grandparent antipodes oh suppose look quite girl lover lately marry child charge anybody can see continue move ahead unwitting sue jude couple question determine make agricultural exhibition twenty mile own town occasion day s excursion combine exercise amusement instruction small expense regardful alone take care bring father time try mean make kindle laugh boy extent hindrance delightfully unreserved intercourse pilgrimage much enjoy soon cease consider observer tender attention shyest can scarcely disguise entire stranger imagine take less trouble disguise might home sue new summer clothes flexible light bird little thumb stick stem white cotton sunshade hardly touch ground moderately strong puff wind would float hedge field jude light grey holiday-suit really proud companionship more external attractiveness sympathetic word way complete mutual understanding glance movement effectual speech convey intelligence make two part single whole pair charge pass turnstile arabella husband enclosure publican s wife could see two ahead begin take trouble youngster point explain many object interest alive dead passing sadness would touch face failure disturb indifference stick say arabella oh fancy marry would n't much wonder think say marry hear s make attempt put twice concern two show ashamed make silly n't see s remarkable behaviour never notice love n't say never see rejoin cartlett s view lover married pair s conduct undoubtedly general crowd attention seem way attract arabella s sharpened vision discern s charm fairy continue arabella see look let eye rest incline think n't care quite much s particular warm-hearted creature thinking care pretty middling much much s able could make heart ache bit try s too simple now cart-horse shed come n't want see cart-horse business follow two come see show let see own way theirs suppose agree meet somewhere hour s time say refreshment tent independent can look choose can cartlett loath agree part proceed shed malting process exhibit arabella direction take jude sue regain wake laughing face meet own confront anny friend girlhood anny burst hearty laughter mere fact chance encounter still live say soon compose soon marry intend could n't come here to-day s lot come excursion ve lose rest em present meet jude young woman wife see em now glimpse un year close here somewhere grey horse oh s present young woman wife say ha marry again n't know s pretty n't complain jump much depend slim fidgety little thing s nice-looking chap too ought ha stick un arabella n't know ought murmur anny laugh s arabella always want man own woman n't know body n't know love least call love can see face n't perhaps abby dear n't know call love m sure n't wish make art department see picture suppose way wessex n't here verily believe s dr vilbert n't see year s look day old use know physician just say n't look day old know girl simply result take own pill regular ma'am two threepence box warrant efficacious government stamp now let advise purchase same immunity ravage time follow example two-and-three physician produce box waistcoat pocket arabella induce make purchase same time continue pill pay advantage mrs surely mrs fawley miss donn vicinity marygreen mrs cartlett now lose promise young fellow pupil mine know teach dead language believe soon know nearly much lose think say arabella dryly lawyer untie look alive lusty young woman enter art exhibition dear fond apparently say cousin cousinship great convenience feeling say husband thought doubt divorce shall look picture too trio follow green enter jude sue child unaware interest exciting model end building regard considerable attention long arabella friend come course inscription bear model cardinal college christminster j fawley s f m bridehead admire own work say arabella jude always think college christminster attend business glance cursorily picture proceed band-stand stand little listen music military performer jude sue child come side arabella care recognize too deeply absorb own life translate emotion military band perceive beaded veil walk listening throng pass lover movement unexpected fascination to-day scrutinize narrowly rear notice jude s hand seek sue s stand two stand close conceal suppose tacit expression mutual responsiveness silly fool two child arabella whisper morosely rejoin companion preserve preoccupied silence anny meanwhile jokingly remark vilbert arabella s hanker interest first husband now say physician arabella apart want such mrs cartlett compound regular pharmacopoeia sometimes ask such thing produce small phial clear liquid love-philtre such use ancient great effect find study writing never know fail make ask arabella curiously distillation juice dove heart pigeon ingredient take nearly hundred heart produce small bottle full get pigeon enough tell secret get piece rock-salt pigeon inordinately fond place dovecot roof few hour bird come point compass east west north south thus secure many require use liquid contrive desire man shall take ten drop drink remember tell gather question mean purchaser must keep faith very n't mind bottle give friend try young man produce five shilling price ask slip phial capacious bosom say presently appointment husband saunter refreshment bar jude companion child horticultural tent arabella catch glimpse stand group rose bloom wait few minute observe proceed join spouse very amiable sentiment find seat stool bar talk gaily dress maid serve spirit think enough business home arabella remark gloomily surely n't come fifty mile own bar stick come take show man wife dammy would think young bachelor nobody look agree meet here could wait now meet come return ready quarrel sun shine leave tent pot-bellied man florid woman antipathetic recriminatory mood average husband wife christendom meantime more exceptional couple boy still linger pavilion flower enchant palace appreciative taste sue s usually pale cheek reflect pink tinted rose gaze gay sight air music excitement day s outing jude quicken blood make eye sparkle vivacity adore rose arabella witness sue detaining jude will learn name variety put face inch bloom smell push face quite dears say suppose rule touch n't jude baby say playfully give little push nose petal policeman will shall say husband s fault look smile way tell much arabella happy murmur nod come great wessex agricultural show come always try make confess sort absurdity improve mind course see steam-ploughs threshing-machine chaff-cutters cow pig sheep jude quite content baffle evasive companion forget put question longer wish answer feel return greek joyousness blind sickness sorrow forget twenty-five century teach race time christminster luminary say immediate shadow look age child take likely attract young intelligence utterly fail interest know say think very very sorry father mother say please n't mind ca n't help flower very very much n't keep think d wither few day vi unnoticed life pair hitherto lead begin day suspend wedding onwards observe discuss person arabella society spring street neighbourhood generally understand probably could make understand sue jude s private mind emotion position fear curious fact child come unexpectedly call jude father sue mother hitch marriage ceremony intend quietness perform registrar s office rumour undefended case law-court bear translation plain mind little time formally turn jude apt nickname stick would come home school evening repeat inquiry remark make boy cause sue jude hear great deal pain sadness result shortly attempt registrar s pair london believe several day hire somebody look boy come let understand indirectly total indifference weariness mien legally marry last sue previously call mrs bridehead now openly adopt name mrs fawley dull cow listless manner day seem substantiate mistake call secretly business keep much mystery life find make such advance neighbour expect thereby living mystery much less interesting dead scandal baker s lad grocer s boy first use lift hat gallantly sue come execute errand day longer take trouble render homage neighbour artizans wife look straight pavement encounter nobody molest true oppressive atmosphere begin encircle soul particularly excursion show visit bring evil influence bear temperament precisely kind suffer atmosphere indispose lighten vigorous open statement apparent attempt reparation come too late effective headstone epitaph order fall two three month later autumn come jude perceive would return journey-work again course more unfortunate just now clear debt unavoidably incur payment law-costs previous year evening sit share common meal sue child usual think say ll hold here longer life suit certainly could get place unknown light hearted good chance afraid must break here awkward poor dear sue always much affect picture object pity sadden sorry say presently much depress way look here keep house furniture entirely boy n't want expense unnecessary wherever wo n't take jude dear could let now cloud young mind make pathetic hope lift day love wo n't take certainly wo n't dear little girl ll get nice lodging wherever shall move probably get job here job shall too course now ca n't useful letter behove turn hand else n't hurry get employment say regretfully n't want wish would n't sue boy enough attend knock door jude answer sue could hear conversation mr fawley home biles willis building contractor send know ll undertake relettering ten commandment little church ve restore lately country here jude reflect say could undertake very artistic job continue messenger clergyman very old-fashioned chap refuse let more church cleaning repair excellent old man say sue sentimentally oppose horror over-restoration ten commandment fix east end messenger want rest wall wo n't cart old material belong contractor usual way trade bargain term strike jude come indoors see say cheerfully more job rate can help least can try shall church rest work finish day jude church two mile find contractor s clerk say true table jewish law tower sternly utensil christian grace chief ornament chancel end fine dry style last century framework construct ornamental plaster could take repair portion crumble damp required renewal whole cleansed begin renew lettering second morning sue come see assistance could render also silence emptiness building give confidence stand safe low platform erect jude timid mount begin paint letter first table set mend portion second quite pleased power acquire day paint illumined text church-fitting shop christminster nobody seem likely disturb pleasant twitter bird rustle october leafage come open window mingle talk leave thus snug peaceful long half-past twelve come footstep gravel old vicar churchwarden enter come see seem surprised discover young woman assist pass aisle time door again open figure enter small little time cry sue tell might find school-hours wish come perch say s matter dear could n't stay eat dinner school say describe boy taunt nominal mother sue grieved express indignation jude aloft child churchyard sue return work meanwhile door open again shuffle businesslike air white-aproned woman clean church sue recognize friend spring street visit church-cleaner look sue gape lift hand evidently recognize jude s companion latter recognize come two lady talk charwoman also move forward sue stand reach upward watch hand trace letter critically regard person relief white wall grow nervous tremble visibly stand talk undertone say sue could hear s wife suppose say say reply charwoman ought somebody s s very clear ve marry very few week strange pair paint two table wonder bile willis could think such thing hire churchwarden suppose biles willis know wrong talk old woman explain mean call strange people probable drift subdue conversation follow make plain churchwarden break anecdote voice everybody church could hear obviously suggest present situation now curious thing grandfather tell strange tale most immoral case happen painting commandment church gaymead quite walk day commandment mostly gilt letter black ground s say owld church rebuild must somewhere hundred year commandment want just here get man aldbrickham em now wish get job finish particular sunday man work late saturday night will overtime pay t now true religion country date pa'sons clerk people keep man work vicar let em plenty drink afternoon evening draw send more rum account get later later get more more fuddled last a-putting rum-bottle rummer communion table draw trestle two sate comfortable pour again right hearty bumper sooner toss glass story fall senseless long bode n't know come terrible thunder-storm a-raging seem see gloom dark figure very thin leg curious voot a-standing ladder finish work get daylight could see work really finish could n't mind finish home thing hear great scandal cause church sunday morning people come service begin saw ten commandment wez paint nots leave decent people would n't attend service long time bishop send reconsecrate church s tradition use hear child must take wo'th case to-day remind o't say visitor give more glance see jude sue leave nots likewise severally leave church even old woman last sue jude stop work send child school remain speaking look narrowly find cry silently never mind comrade say know ca n't bear everybody think people wicked may choose live own way really opinion make good intentioned people reckless actually become immoral never cast funny story suggest afraid mischief jude help come suggest such story certainly very exhilarate serious view position few minute sue seem see position morning ludicrous side wipe eye laugh droll say two people queer history happen here paint ten commandment reprobate condition dear hand eye laugh again silently intermittently quite weak s say jude gaily now right again n't little girl oh serious same sigh take brush righted see n't think marry wo n't believe extraordinary n't care think say jude sha n't take more trouble make sit lunch bring hinder time eat set work anew man enter church jude recognize contractor willis beckon jude speak apart here ve just complaint say breathless awkwardness n't wish matter course n't know afraid must ask leave let somebody else finish avoid unpleasantness ll pay week same jude too independent make fuss contractor pay leave jude pick tool sue cleanse brush eye meet could simple suppose might say drop tragic note course ought ought come idea anybody intrude such lonely place see jude return ca n't help dear course would n't wish injure willis s trade-connection stay sit passively few minute proceed church overtake boy pursue thoughtful way aldbrickham fawley still pretty zeal cause education natural experience active further equality opportunity humble mean open join artizans mutual improvement society establish town time arrival member young man creed denomination include churchmen congregationalist baptist unitarian positivist agnostic scarcely hear time common wish enlarge mind form sufficiently close bond union subscription small room homely jude s activity uncustomary acquirement singular intuition read set begotten year struggle malignant star lead place committee few evening dismissal church repair obtain more work attend meeting aforesaid committee late arrive come enter look dubiously hardly utter word greeting guess bearing discuss moot ordinary business transact disclose number subscription show sudden fall quarter member really well-meaning upright man begin speak enigma certain possible cause behove look constitution committee respect least difference common standard conduct would bring institution ground say jude s presence know mean turn table write note resign office thus supersensitive couple more more impelled bill send question arise could jude great-aunt s heavy old furniture leave town travel know whither necessity ready money compel decide auction much would prefer keep venerable good day sale come sue last time cook own child s jude s breakfast little house furnish chance wet day sue unwell wish desert poor jude such gloomy circumstance compel stay awhile act suggestion auctioneer s man ensconce upper room could empty effect keep close bidder here jude discover child few trunk basket bundle two chair table sale two sit meditative talk footstep begin stamp bare stair comer inspect good quaint ancient make acquire adventitious value art door try twice guard intrusion jude write private scrap paper stick panel soon find furniture own personal history past conduct begin discuss unexpected intolerable extent intending bidder now really discover fool paradise suppose unrecognition live late sue silently take companion s hand eye hear pass remark quaint mysterious personality father time subject form large ingredient hint innuendo length auction begin room whence could hear familiar article knock highly prize cheaply unconsidered unexpected price people n't understand sigh heavily glad decide question ought london can live choose london dear know unhappy ca n't think arabella s chief reason country shall always uneasy l more late experience n't care lessen explain thing boy s history cut past determine keep silence sicken ecclesiastical work now n't accept offer ought learnt classic gothic barbaric art pugin wrong wren right remember interior christminster cathedral first place look s face picturesqueness norman detail can see grotesque childishness uncouth people try imitate vanished roman form remember dim tradition half-converted view say can work despise must church-gothic wish could follow occupation personal circumstance n't count say smile wistfully disqualify teaching ecclesiastical art must fall railway station bridge theatre music-hall hotel connection conduct skilled ought take bread-baking grow bake business aunt know even baker must conventional get customer keep cake gingerbread stall market fair people gloriously indifferent quality good thought divert voice auctioneer now antique oak settle unique example old english furniture worthy attention collector great-grandfather s say jude wish could keep poor old thing article afternoon pass jude two get tired hungry conversation hear shy purchaser line retreat late lot draw become necessary emerge rain soon take sue s thing temporary lodging now lot two pair pigeon alive plump nice pie somebody sunday s dinner impending sale bird most try suspense whole afternoon sue s pet find could possibly keep more sadness cause part furniture sue try think tear hear trifle sum dear deem worth advance small stage price finally knock purchaser neighbour poulterer unquestionably doom die market day note dissembled distress jude kiss say time see lodging ready would boy fetch soon leave alone wait patiently jude come last start coast clear pass poulterer s shop see pigeon hamper door emotion sight assist grow dusk evening cause act impulse first look quickly pull peg fasten cover cover lift pigeon fly clatter bring chagrin poulterer curse swear door sue reach lodging trembling find jude boy make comfortable buyer pay bring thing ask breathlessly think ve such wicked thing explain bitter contrition shall pay poulterer n't catch say jude never mind n't fret dear foolish oh nature s law mutual butchery mother ask boy intently say sue vehemently must take chance now poor thing say jude soon sale-account wind bill pay asked time suspense must sail sealed order nobody may trace must n't alfredston melchester shaston christminster apart may anywhere must n't father cloud gather wrong man corrupt man defraud man perhaps done right own eye vii week jude fawley sue walk more town aldbrickham whither nobody know chiefly nobody care know sufficiently curious trace step such obscure pair might discover great trouble take advantage adaptive craftsmanship enter shift nomadic life pleasantness time wherever jude hear free-stone work thither choose preference place remote old haunt sue s labour job long briefly finish move two whole year pass thus sometimes might find shape mullion country mansion sometimes set parapet town-hall sometimes ashlaring hotel sandbourne sometimes museum casterbridge sometimes exonbury sometimes stoke-barehills later still kennetbridge thriving town more dozen mile south marygreen approach village know sensitive dread question life fortune acquaint ardent young manhood study promise brief unhappy married life time place would detain month few week curious sudden antipathy ecclesiastical work episcopal noncomformist rise suffer smarting sense misconception remain cold blood less fear renew censure ultra-conscientiousness would allow seek living would disapprove way also too sense inconsistency former dogma present practice hardly shred belief first christminster now remain mentally approach position sue occupy first meet saturday evening may nearly three year arabella s recognition sue agricultural show encounter meet again spring fair kennetbridge ancient trade-meeting much dwindle dimension former time long straight street borough present lively scene midday hour light trap vehicle drive town north road door temperance inn alight two woman driver ordinary country person finely build figure deep mourning widow sombre suit pronounced cut cause appear little place medley bustle provincial fair will just find anny say widow-lady companion horse cart take man come forward ll come meet here ll eat drink begin feel quite sinking heart say would sooner put chequer jack ca n't get much temperance house now n't give way gluttonous desire child say woman weed reprovingly proper place very ll meet hour come find site new chapel n't care can tell companion several way crape walk firmly mien disconnection miscellaneous surroundings make inquiry come hoarding excavation denote foundation building board two large poster announce foundation-stone chapel erect would lay afternoon three o'clock london preacher great popularity body ascertain thus much immensely weeded widow retrace step give leisure observe movement fair attention arrest little stall cake ginger-bread stand more pretentious erection trestle canvas cover immaculate cloth tend young woman apparently unused business accompany boy octogenarian face assist sense murmur widow wife sue draw stall mrs fawley say blandly sue change colour recognize arabella crape veil mrs cartlett say stiffly perceive arabella s garb voice grow sympathetic spite lose poor husband die suddenly six week leave none too kind husband profit public-house keep brew liquor retail em little old man n't know expect woman think wer mother bit find n't reply father time learn use wessex tongue quite naturally now right never mind friend juey say sue suddenly station platform tray s train come think arabella continue ll never beauty will poor chap know mother really think mystery parentage s jude tell little old come surprised temporary occupation fancy difficulty live still marry course child two come soon see sue writhe hard direct question tender little mouth begin quiver lord mean goodness gracious cry folk would proud enough ashamed think seem such terribly tragic thing bring being world presumptuous question right sometimes take easy dear n't tell such thing jude use proud sort chap business leave alone keep standing perhaps husband alter little sure proud now sue s lip quiver again catch chill early year put stonework music-hall quartershot rain work execute fixed day long weary time old widow friend help s leave soon respectable too thank god serious way think loss choose sell gingerbread s pure accident bring baking business occur try hand can make come door call christminster cake great success never see em window tower pinnacle word very nice help unceremoniously munch cake reminiscence christminster colleges traceried window cloister see whim pastry still harp christminster even cake laugh arabella just jude ruling passion queer fellow always will sue sigh look distress hear criticize n't think come now fond course christminster sort fixed vision suppose ll never cure believe still think great centre high fearless thought nest commonplace schoolmaster characteristic timid obsequiousness tradition arabella quiz sue more regard speak say odd hear woman sell cakes talk say n't school-keeping shake head wo n't divorce suppose thing reason wish give ambition never happy life illness come live n't care say here kennetbridge sue s manner show arabella random guess right here come boy again continue arabella boy jude s sue s eye dart spark need n't throw face cry very half-feel lord n't want take ee sin speak profane think must enough own s very good hand know woman find fault lord ordain ve reach more resigned frame mind indeed wish able try reply widow serene height soul conscious spiritual social superiority make boast awakening m cartlett s death pass chapel street shelter shower rain feel need sort support loss t right gin take regular find great comfort ve leave london now know present live alfredston friend anny own old country m come here fair to-day s foundation-stone new chapel lay afternoon popular london preacher drive anny now must meet arabella wish sue good-bye viii afternoon sue people bustle kennetbridge fair could hear singing placarded hoarding street peep opening see crowd person broadcloth hymn-book hand stand excavation new chapel-walls arabella cartlett weed stand clear powerful voice could distinctly hear rest rise fall tune inflate bosom also see likewise two hour later same day anny mrs cartlett tea temperance hotel start return journey high open country stretch kennetbridge alfredston arabella thoughtful mood thought new chapel anny first surmise else last say arabella sullenly come here to-day never thinking anybody poor cartlett spread gospel mean new tabernacle ve begin afternoon happen turn mind way quite anny ve hear un again ve see ve hear jude ve see wife will sing hymn wi strength able help think n ve right chapel member ca n't fix mind say london preacher to-day try get rid wander fancy way wicked heart will ramble spite know wanton mind own too on'y know dream sometimes night quite wish d say struggle anny too grow serious late lover jilt shall urge arabella morbidly could take lock late-lost husband s hair make mourning brooch look hour day n't morsel twould good s say comfort religion wish jude again must fight valiant feeling s s ve hear good thing afflict volupshious widow husband s grave dusk evening stand long a-bowed pooh know n't drive silence straight road horizon marygreen lie left route come junction highway cross-lane lead village church-tower could see athwart hollow get pass lonely house arabella jude live first month marriage pig-killing take place could control longer s more mine hers burst right know d take could fie abby husband six week pray damn feeling feeling wo n't creep hypocrite longer arabella hastily draw pocket bundle tract bring distribute fair give several speak fling whole remainder packet hedge ve try sort physic fail wi must bear hush excite dear now come home quiet cup tea n't let talk un more wo n't come road again lead inflame ee ll right again soon arabella calm degree cross ridge-way begin descend long straight hill see plod front elderly man spare stature thoughtful gait hand carry basket touch slovenliness attire indefinable whole appearance suggest own housekeeper purveyor confidant friend possess nobody else world act capacity remainder journey down-hill guess alfredston offer lift accept arabella look look again length speak n't mistake talk mr phillotson wayfarer face regard turn name phillotson say n't recognize ma'am remember enough use schoolmaster marygreen scholar use walk cresscombe day mistress place teach good would n't remember arabella donn shake head say politely n't recall name hardly recognize present portly self slim school child doubt always plenty flesh bone stay here friend present know suppose marry jude fawley also scholar least night scholar little time think know mistake dear dear say phillotson start stiffness fawley s wife sure wife understand divorce perhaps good reason indeed med right right soon marry again pretty straight husband die lately decidedly wrong say phillotson sudden testiness would talk convince right just moral suffer act opinion hold loss loss more way lose school good income n't care talk recently come here marygreen mean keep school again just formerly pressure sadness would unsealed reply just formerly merely sufferance last resource small thing return move upwards long indulged hope return zero humiliation refuge seclusion place vicar know so-called eccentric conduct wife ruin reputation schoolmaster accept service school close take fifty pound year here take two hundred elsewhere prefer run risk old domestic experience rake try make move right contented mind continual feast good mean meet accident kennetbridge very day thrive husband ill anxious make fool mistake tell ee again harm dirting own nest serve right excuse liberty innocent nonsense even defend case n't care quite innocent obtain freedom time obtain see just prove completely talk phillotson grasp edge spring-cart appear much stress worry information still want say n't let s way fanciful woman chaw high innocent guilty d come time custom s same end think s fond man still med too quick n't let keep chained spirit kicking would broke soon enough s bondage stone-deaf taskmaster tame woman ve get law side moses know n't call mind say moment ma'am regret say call schoolmaster use think o't read church carry bit shall man guiltless woman shall bear iniquity damn rough woman must grin put wi haw haw s get desert now say phillotson bite sadness cruelty law pervade nature society ca n't get would n't forget try time old man can answer madam never know much womankind now reach low level border alfredston pass outskirt approach mill phillotson say errand lead draw alight bid good-night preoccupied mood meantime sue remarkably successful cake-selling experiment kennetbridge fair lose temporary brightness begin sit sadness account success christminster cake dispose take arm empty basket cloth cover standing hire give thing boy leave street follow lane distance mile meet old woman carry child short clothes lead toddler hand sue kiss child say now still return mrs edlin cheerfully upstairs again husband will enough n't ee trouble turn come old dun-tiled cottage garden fruit-tree enter lift latch knock general living-room here greet jude sit arm-chair increase delicacy normally delicate feature childishly expectant look eye alone sufficient show pass severe illness sell say gleam interest light face arcade gable east window tell pecuniary result hesitate last leave alone inform unexpected meeting arabella latter s widowhood jude discompose live here say alfredston say sue jude s countenance remain clouded think tell continue kiss anxiously dear arabella depth london here little dozen mile country alfredston tell know take chapel-going sue add talk accordingly say jude perhaps good decide move feel much good to-day shall enough leave week two mrs edlin can home again dear faithful old soul friend world think sue ask troublousness tone jude confess mind say would surprise perhaps resolutely avoid old place long thing make think great deal christminster lately n't mind would care know oversensitive mind much could sell cake matter could n't work sense shame mere poverty perhaps would strong soon able set stone-cutting care much christminster say pensively christminster care poor dear ca n't help love place know hate man so-called self-taught scorn laboured acquisition first respect sneer false quantity mispronunciation say see want help poor friend centre universe early dream can alter perhaps will soon wake generous pray live perhaps die two three week might think will june particular day hope recover prove ground three week arrive city many memory actually tread pavement receive reflection sunshine waste wall part sixth christminster again humble body greatly place joy fill torn hair esther apoc two decline woman enjoy death darkness here r browning arrival station lively straw-hatted young man welcome young girl bear remarkable family likeness welcomer dress bright light raiment place seem gay say sue remembrance day jude sly come to-day purpose say jude quietly take charge small child tell arabella s boy keep close sue attend own eldest think might come to-day afraid will depress say look anxiously oh must n't let interfere business good deal shall settle here first thing lodgings leave luggage tool station proceed foot familiar street holiday people drift same direction reach fourways turn accommodation likely find look clock hurry crowd jude say let see procession never mind lodging just now can get ought n't get house head first ask soul seem full anniversary chief street small child jude s arm sue lead little girl arabella s boy walking thoughtfully silently crowds pretty sister airy costume meekly ignorant parent know college youth convoy same direction brother son bear opinion write large properly qualify human being live earth come grace here now failure reflect young fellow say jude lesson presumption await to-day humiliation day dear darling n't come rescue dog despair see face get tempestuous self-harrowing mood would good own affair dear answer sure sight will awaken old sorrow good will see now say turn leave church italian porch helical column heavily drape creeper pursue lane arise jude s sight circular theatre well-known lantern stand mind sad symbol abandoned hope outlook finally survey city college afternoon great meditation convinced last futility attempt son university to-day open space stretch building college stand crowd expectant people passage keep clear midst two barrier timber extend door college door large building theatre here place just pass cried jude sudden excitement push way front take position close barrier still hug young child arm sue keep immediately crowd fill fall talk joking laugh carriage carriage draw low door college solemn stately figure blood-red robe begin alight sky grow overcast livid thunder rumble now father time shudder seem judgment day whisper learn doctor say sue wait big drop rain fall head shoulder delay grow tedious sue again wish stay wo n't long now say jude turn head procession come forth somebody crowd pass time look fa�ade college say wonder mean latin inscription midst jude stand inquirer explain find people listen interest describe carving frieze study year criticize detail masonry college front city idle crowd include two policeman door stare lycaonians paul jude apt get too enthusiastic subject hand seem wonder stranger know more building town say know man use work here year jude fawley s name n't mind use nicknamed tutor st slums d mind aim line business s marry suppose s child s carry taylor would know know everybody speaker man name jack stagg jude formerly work repair college masonry tinker taylor see stand attention call latter cry barrier jude ve honour come again friend jude nod n't seem great thing jude assent also find more mouth fill come new voice jude recognize owner uncle joe mason know jude reply good-humouredly could dispute remark remark general conversation arise crowd idler tinker taylor ask jude remember apostle creed latin still night challenge public house fortune n't lie way throw joe yer power n't enough carry ee n't answer more entreated sue n't think christminster murmur little time mournfully stand submerge invisible crowd find centre curiosity quiz comment jude incline shrink open declaration great reason ashamed little stimulate say loud voice listening throng generally difficult question friend young man question grapple thousand weigh present moment uprising time follow uncritically track find consider aptness consider aptness bent may re-shape course accordingly try latter fail n't admit failure prove view wrong success would make right s appraise such attempt nowadays mean essential soundness accidental outcome end become gentleman red black see drop here now everybody would say see wise young man follow bent nature end good begin say see fool fellow follow freak fancy poverty will consent beat take two three generation try impulse affection vice perhaps call too strong hamper man advantage cold-blooded fish selfish pig really good chance country s worthy may ridicule quite willing fit subject doubt think know last few year would pity know nod college don severally arrive just possible would same look ill worn-out true say woman sue s face grow more emotional stand close jude screen may good dead sort success frightful example illustrate moral story continue jude begin grow bitter open serenely enough perhaps paltry victim spirit mental social restlessness make many unhappy day n't tell whispered sue tear perceive jude s state mind n't struggle nobly acquire knowledge mean soul world would blame jude shift child more easy position arm conclude appear sick poor man bad chaos principle grope dark act instinct example eight nine year come here first neat stock fixed opinion drop get less sure doubt more present rule life follow inclination nobody else harm actually give pleasure love gentleman want know get tell much good may can explain here perceive wrong somewhere social formula can discover man woman great insight mine indeed discover least time knoweth good man life can tell man shall sun hear hear say populace preach say tinker taylor privately neighbour job pa'sons swarm here take service head reverends want holiday would n't ha discourse such doctrine less guinea ll take oath em would must write n working-man sort objective commentary jude s remark drive moment belated doctor robe panting cab horse fail stop exact point require set hirer jump enter door driver alight begin kick animal belly can say jude college gate most religious educational city world shall say ve get order say policeman engage comrade open large door opposite college keep yer tongue quiet man procession pass rain come more heavily umbrella open jude sue possess small sunshade grow pale jude notice let dear whisper endeavour shelter n't lodging remember thing station mean afraid wet will hurt come now just moment ll say peal six bell strike human face begin crowd window procession head house new doctor emerge red black gowned form pass field jude s vision inaccessible planet object glass name call know informant reach old theatre wren cheer rise high let s way cried jude now rain steadily seem know take theatre here stand straw lay drown discordant noise wheel quaint frost-eaten stone bust encircle building look pallid grimness proceeding particular bedraggled jude sue child ludicrous person business wish could get say fervidly listen may catch few word latin speech staying here window open peal organ shout hurrah piece oratory jude s standing wet bring much latin intelligence more now sonorous word um ibus m outsider end day sigh now ll patient sue good wait rain time gratify infatuation ll never care more infernal cursed place soul wo n't make tremble barrier pale sue see richard people side evidently come jerusalem see festival rest account probably live very same hankering university milder form n't think see must hear speak crowd seem notice suppose mind free worry now sue suppose weak know right plan feel curious dread awe terror convention n't believe come time sort creep paralysis make sad get tire sue oh forget darling ll start quest lodging last find seem promise mildew lane spot jude irresistible sue fascinating narrow lane close college communication little house darken gloom high collegiate building life remove people lane opposite side globe thickness wall divide two three house notice room let newcomer knock door woman open listen say jude suddenly address bell church can tone familiar peal bell begin sound distance n't know say landlady tartly knock ask lodging say jude come householder scrutinize sue s figure moment n't let say shut door jude look discomfit boy distressed now jude say sue let try n't know way find second place hard here occupier observe sue boy small child say civilly sorry say n't let child also close door small child square mouth cried silently instinct trouble loom boy sigh n't christminster say great old house gaol college say jude perhaps ll study day d boy rejoin now ll try again say sue ll pull cloak more leave kennetbridge place come caiaphas pilate look now dear nobody would notice now say jude house try third time woman here more amiable little room spare could agree take sue child husband could elsewhere arrangement perforce adopt stress delay search late come term price high pocket could afford critical jude time get more permanent abode house sue take possession room second floor inner closet-room child jude stay cup tea pleased find window command college kiss four get few necessary look lodging landlady come talk little sue gather circumstance family take sue art prevarication admit several fact late difficulty wandering startle landlady say suddenly really married woman sue hesitate impulsively tell woman husband unhappy first marriage terrify thought second irrevocable union condition contract kill love wish literally find courage repeat attempt two three time own sense word married woman landlady s sense housewife look embarrassed downstairs sue sit window reverie watch rain quiet break noise enter house voice man woman conversation passage landlady s husband arrive explain incoming lodger absence voice rise sudden anger now want such woman here perhaps confinement n't say would n't child hall stairs fresh paint kick must know straight em come take family say single man wife expostulate seem husband insist point presently tap come sue s door woman appear sorry tell ma'am say ca n't let room week husband object must ask n't mind staying to-night get late afternoon shall glad can leave early morning know entitle lodging week sue wish create disturbance wife husband say would leave request landlady sue look window again find rain cease propose boy put little bed search place bespeak morrow hard-driven day unpack box just send station jude sally damp unpleasant street sue resolve disturb husband news notice quit perhaps worry obtain lodging company boy wander street try dozen different house fare bad alone fare jude s company could get nobody promise room following day householder look askance such woman child inquire accommodation gloom ought bear ought say boy misgiving thoroughly tire last sue return place welcome least temporary shelter absence jude leave address know weak still adhere determination disturb day ii sue sit look bare floor room house little more old intramural cottage regard scene uncurtained window distance opposite wall sarcophagus college silent black windowless throw four century gloom bigotry decay little room occupy shut moonlight night sun day outline rubric college also discernible tower third farther still think strange operation simple-minded man s ruling passion lead jude love child tenderly place here depressing purlieu still haunt dream even now distinctly hear freeze negative scholared wall echo desire failure find lodging lack room house father make deep impression boy brood undemonstrative horror seem seize silence break say mother shall to-morrow n't know say sue despondently afraid will trouble father wish father quite room would n't matter much poor father would n't can trouble adversity suffering father give child room n't partly would good world would n't would dear t child too n't ca n't get good lodging people object child sometimes child make much trouble people em oh law nature n't ask bear indeed make bad real mother need n't ought n't come ee s real truth trouble em australia trouble folk here wish n't bear could n't help dear think child bear want kill directly soul come em allow grow big walk sue reply doubtfully ponder treat too reflective child last conclude circumstance permit would honest candid enter difficulty age friend family soon hesitatingly remark baby boy jump wildly oh god mother ve never a-sent such trouble ve get sorry say murmured sue eye glisten suspend tear boy burst weep oh n't care n't care cry bitter reproach could mother wicked cruel need n't good father bring more trouble room father a-forced turn to-morrow soon t purpose t t walk sob y-you must forgive little jude plead bosom heave now much boy s ca n't explain will old seem purpose now difficulty ca n't explain dear quite purpose ca n't help must nobody would interfere agree wo n't forgive ll never believe care father more get closet adjoin room bed spread floor hear say child d trouble n't think dear cry peremptorily sleep following morning awake little past six decide get run breakfast inn jude inform quarter tell happen arise softly avoid disturb child know must fatigue exertion yesterday find jude breakfast obscure tavern choose counterpoise expense lodging explain homelessness anxious night say somehow now morning request leave lodging seem such depress incident seem night even failure find place affect deeply first jude agree would worth insist right stay week take immediate step removal must come inn day two say rough place will nice child shall more time look plenty lodging suburb old quarter beersheba breakfast now here bird sure will plenty time get prepare child s meal wake fact ll join jude hasty meal quarter hour start resolve clear sue s too respectable lodge immediately reach place upstairs find quiet child s room call landlady timorous tone please bring tea-kettle breakfast perfunctorily produce couple egg bring put boiling kettle summon jude watch youngster call now half-past eight o'clock jude stand bend kettle watch hand time egg turn little inner chamber child lie shriek sue suddenly cause start see door room closet seem heavily hinge push open sue sink floor just hasten forward pick turn eye little bed spread board child look bewilderment room door fix two hook hang garment form two young child suspend piece box-cord neck nail few yard body little jude hang similar manner overturned chair elder boy glazed eye slant room girl baby boy close half-paralyzed strange consummate horror scene let sue lie cut cord pocket-knife throw three child bed feel body momentary handling seem say dead catch sue faint fit put bed room breathlessly summon landlady run doctor get sue come two helpless woman bend child wild effort restore triplet little corpse form sight overthrow self-command surgeon come jude infer presence superfluous child past saving body still barely cold conjecture hang more hour probability hold parent later able reason case elder boy waking look room sue find absent throw fit aggravate despondency event information evening induce morbid temperament piece paper find floor write boy s hand bit lead pencil carry done too menny sight sue s nerve utterly give way awful conviction discourse boy main cause tragedy throw convulsive agony know abatement carry wish room low floor lie slight figure shake gasp eye stare ceiling woman house vainly try soothe could hear chamber people move implore allow keep assurance hope presence might harm reminder necessary take care endanger coming life inquiry incessant last jude come tell hope soon could speak inform say boy think cause say jude nature doctor say such boy spring boy sort unknown last generation outcome new view life seem see terror old enough stay power resist say beginning come universal wish live s advanced man doctor can give consolation jude keep own grief account now break stimulate sue effort sympathy degree distract poignant self-reproach everybody allow see child boy s face express whole tale situation little shape converge inauspiciousness shadow darken first union jude accident mistake fear error last nodal point focus expression single term rashness parent groan ill assortment quake misfortune die house silent could await coroner s inquest subdue large low voice spread air room heavy wall say sue spasmodic breathing suspend organ college chapel organist practise suppose s anthem seventy-third psalm truly god love israel sob again oh oh baby harm take stillness break last two person conversation somewhere talk doubt moaned sue make spectacle world angel man jude listen talk say two clergyman different view argue eastward position good god eastward position creation groan silence seize uncontrollable fit grief external say sha n't first say sha n't learn say sha n't labour now say sha n't love try soothe say s bitter darling s true thus wait again room baby s frock shoe sock lie chair time death would now remove jude would fain get sight touch implore let lie burst savagely woman house also attempt put jude dread dull apathetic silence more paroxysm n't speak jude cry n't turn ca n't bear loneliness look dear here say put face close hers oh comrade perfect union two-in-oneness now stain blood shadow death s incite really n't know talk child talk people mature age say world good life price take literally tell child upset oh bitterly upbraid sue ca n't tell want truthful could n't bear deceive fact life n't truthful false delicacy tell too obscurely half-wiser fellow-women entirely wise n't tell pleasant untruth half-realities want self-control could conceal thing reveal plan might good majority case peculiar case chance work badly perhaps must know sooner later just make baby darling new frock now shall never see never talk more eye swollen can scarcely see little more year call happy love too much indulge utter selfishness say remember would make virtue joy say nature s intention nature s law raison d'�tre joyful instincts afford instincts civilization take thwart dreadful thing say now fate give stab such fool take nature word sink quiet contemplation say perhaps gone see pluck fresh stay wither miserably reply jude say elder rejoice child die infancy n't know oh baby baby could alive now may say boy wish life would n't unreasonable die part incurably sad nature poor little fellow own child again sue look hang little frock sock shoe figure quiver string pitiable creature say good earth heaven more drive mind thing ought stare jude tightly hold hand can reply thing will bring destined issue pause say ask heavily come chorus agamemnon mind continually happen poor jude ve miss more get think know unassisted reading poverty despair such momentary diversion grief would return wave jury duly come view body inquest hold arrive melancholy morning funeral account newspaper bring spot curious idler stand apparently count window-pane stone wall doubt real relation couple add zest curiosity sue declare would follow two little grave last moment give way coffin quietly carry house lie jude get vehicle drive much relief landlord now sue luggage remain hand hope also clear later day free house exasperate notoriety acquire week wife s unlucky admission stranger afternoon privately consult owner house agree objection arise tragedy occur would try get number change jude see two little box contain little jude two small deposit earth hasten sue still room disturb just feel anxious again four o'clock woman think still lie return say bedroom hat jacket too miss jude hurry public house sleep bethink possibility road cemetery enter cross interment recently take place idler follow spot reason tragedy now man shovel hand attempt earth common grave three child arm hold expostulate woman stand half-filled hole sue coloured clothing never think change mourning buy suggest eye deep grief conventional garb bereavement could express s fill sha n't ve see little again cry wildly see jude want see more oh jude please jude want see n't know would let take asleep say perhaps see more screw n't take oh jude cruel too s want dig grave again let get coffin say man spade ought take home look hardly responsible poor thing seemingly ca n't dig em again now ma'am home husband take quiet thank god ll soon swage yer grief sue keep ask piteously ca n't see more just ca n't just little minute jude would take long glad jude will good disobey more jude will let would home quietly want see more ca n't ca n't thus jude throw such acute sorrow feel would try get man accede could good might make still bad see imperative get home coax whisper tenderly put arm support helplessly give induced leave cemetery wish obtain fly take economy imperative deprecate walk slowly jude black crape brown red clothing new lodging afternoon jude see practicable course time enter now hate house sue get bed doctor send jude wait evening downstairs very late hour intelligence bring child prematurely bear corpse iii sue convalescent hope death jude again obtain work old trade lodging now direction beersheba church ceremony saint silas would sit silent more bodeful direct antagonism thing insensate stolid obstructiveness vague quaint imaginings haunt sue day intellect scintillate star world resemble stanza melody compose dream wonderfully excellent half-aroused intelligence hopelessly absurd full waking first cause work automatically somnambulist reflectively sage framing terrestrial condition seem never contemplate such development emotional perceptiveness creature subject condition reach thinking educate humanity affliction make opposing force loom anthropomorphous idea now exchange sense jude flee persecutor must conform say mournfully ancient wrath power vent poor creature must submit choice must use fight god man senseless circumstance say jude true murmur think get superstitious savage foe may cow submission more fighting strength left more enterprise beat beat make spectacle world angel man always say now feel same shall work now remember may history relation absolutely know possibly know marriage formalize would turn job aldbrickham hardly know perhaps would hardly think ought make legal now soon able think ought certainly jude fall thought seem lately say belong vast band man shun virtuous man call seducer amaze think conscious wrongdoing love more man wonder same purblind simple creature sue s seduce distinct type refined creature intend nature leave intact could n't leave alone jude say quickly n't reproach anybody blame support resolve leave phillotson perhaps would n't urge let just same fact enter legal contract save feature union thereby avoid insulting solemnity first marriage solemnity jude look surprise grow conscious sue early time say little quiver word dreadful fear dreadful sense own insolence action think still wife richard s good god dearest oh ca n't explain thought come weakness sick fancy reason meaning n't let trouble sue sigh uneasily set-off such discussion come improvement pecuniary position earlier experience would make cheerful jude quite unexpectedly find good employment old trade directly arrive summer weather suit fragile constitution outwardly day monotonous uniformity grateful vicissitude people seem forget show awkward aberrancy daily mount parapet coping college could never enter renew crumble freestone mullioned window would never look know wish change often service church now thing trouble more sue mentally travel opposite direction tragedy event enlarge own view life law custom dogma operate same manner sue s longer same independent day intellect play lambent lightning convention formality time respect now particular sunday evening come late home soon return find silent meditative think little woman ask curiously oh ca n't tell clearly think selfish careless even impious course life vain attempt self-delight self-abnegation high road mortify flesh terrible flesh curse adam sue murmur come ought continually sacrifice altar duty always strive please deserve scourging get wish would take evil right monstrous error sinful way sue own too suffer dear s evil woman natural instinct perfectly healthy quite impassioned perhaps could wish good dear pure often say absolutely most ethereal least sensual woman know exist inhuman sexlessness talk such changed way selfish could profit use say human nature noble long-suffering vile corrupt last think speak truly now seem take such much low view want humble heart chastened mind never fearless thinker feeler deserve more admiration give too full narrow dogma time see n't say jude wish fearless word thought could root history self-renunciation s can humiliate too much prick pin bleed badness s hush say press little face breast infant bereavement bring such remorse sensitive plant wicked earth never feel ought stay murmur remain position long indulgence still same tack earth love depend sort love wrong wo n't sue come wish marriage sign vestry pause look uneasily never whisper know whole meaning take objection serenely say several minute elapse think fall asleep speak softly find wide awake time sit upright sigh strange indescribable perfume atmosphere to-night sue say mean mentally clothes also sort vegetable scent seem know can remember incense incense service st silas fume oh st silas sometimes indeed see jude lonely here weekday morning work think think stop could control lumpiness throat take oh course say odd little think sort chiel amang mean jude sceptic plain can pain dear jude trouble know n't mean ought say wo n't much surprised want tell else jude wo n't angry will think good deal baby die n't think ought wife wife long point view course afraid ceremony good many would place such strong reason fear experience prove misjudge overrate infirmity begin respect rite ceremony seem wonder n't say shall carry instantly certainly wife sue law mean say n't think suppose ceremony would feel feel even feel bad now name s perverse dear richard s hint absurd fancy impression feel more more convinced time belong nobody good heaven change place perhaps few day later dusk summer evening sit same small room downstairs knock come front door carpenter s house lodge few moment tap door room could open comer woman s form appear mr fawley here jude sue start mechanically reply affirmative voice arabella s formally request come sit window bench could distinctly see outline light characteristic enable estimate general aspect air seem denote quite comfortably circumstanced bouncingly attired cartlett s lifetime three attempt awkward conversation tragedy jude feel duty inform immediately never reply letter just come cemetery say inquire find child s grave could n't come funeral thank invite same read paper feel n't want could n't come funeral repeat arabella seem utterly unable reach ideal catastrophic manner fumble iteration glad find grave t trade jude ll able put handsome stone em shall put headstone say jude drearily child naturally feel hope n't mine n't feel much natural course sigh come dark corner sue sit often wish mine continue mrs cartlett perhaps twould n't happen course n't wish take wife wife come sue unexpectedness word strike jude silent oh beg pardon m sure say arabella think jude know quality sue s tone new transcendental view lurk word obvious meaning naturally miss arabella latter evince strike sue s avowal recover talk placid bluntness boy lifetime show care now exhibit ceremonial mournfulness apparently sustain conscience allude past make remark appeal again sue answer sue invisibly leave room say wife resume arabella voice can inform say jude shortly n't tell n't criticize say see time stay here to-night think could less call mutual affliction sleep place use barmaid to-morrow alfredston father come home again live return australia say jude languid curiosity could n't get rough time mother die dy call hot weather father two young just get get cottage old place present keep house jude s former wife maintain stereotyped manner strict good breeding even now sue limit stay number minute accord high respectability depart jude much relieve stair call sue feel anxious become answer carpenter keep lodging say come jude puzzle become quite alarmed absence hour grow late carpenter call wife conjecture sue might st silas church often surely time night say jude shut know somebody keep key want long oh few week think jude vaguely direction church never approach live way year young opinion more mystical now spot desert door certainly unfastened lift latch noise push door stand absolutely still prevalent silence seem contain faint sound explicable breathing sobbing come end building floor-cloth deaden footstep move direction obscurity break faint reflect night-light high overhead chancel step jude could discern huge solidly construct latin cross large probably original design commemorate seem suspend air invisible wire set large jewel faintly glimmer weak ray catch cross sway fro silent scarcely perceptible motion floor lie appear heap black clothes repeat sobbing hear sue s form prostrate paving sue whisper white disclose turn face want here jude say sharply n't come want alone intrude here can ask retort quick reproach full heart wound centre attitude hers come right come know love good own self good good love make leave come here alone n't criticize jude ca n't bear often tell must take wretch break distraction could n't bear arabella come feel utterly miserable come seem wife still richard husband dear friend see marriage differently now baby take show arabella s child kill mine judgement right slay wrong shall such vile creature too worthless mix ordinary human being terrible say jude verge tear monstrous unnatural remorseful wrong n't know badness return vehemently atom dreg make hate christianity mysticism sacerdotalism may call s cause deterioration woman-poet woman-seer woman soul shone diamond wise world would proud could know degrade glad divinity damn glad s ruin way angry jude unkind n't see thing come home dearest perhaps shall overburden too unhinge just now put arm lift come prefer walk support n't dislike jude say sweet implore voice love much ought love more oh must more ca n't own make mind wife belong sacramentally join life can alter surely man wife two people world nature s own marriage unquestionably heaven s make ratify eternally church melchester sue sue affliction bring unreasonable state convert view many thing find suddenly turn right-about reason confound formerly say sentiment merely root little affection reverence leave church old acquaintance ca n't understand extraordinary blindness now old logic peculiar common woman woman thinking unit fraction always want integer argue marriage clumsy contract show objection absurdity two two make four happy surely make four now ca n't understand repeat dear jude s totally deaf man observe people listen music say regard hard say true parallel throw old husk prejudice teach now confess utterly stultify estimate dear friend friend n't hard ca n't help convince right see light last oh profit walk few more step building return key can girl say jude come feel slight renewal elasticity now open street can girl bring pagan deities most christian city mimic miss fontover crush heel quote gibbon shelley mill dear apollo dear venus now oh n't n't cruel jude unhappy sob ca n't bear error can reason wrong proud own conceit arabella s come finish n't satirize cut knife fling arm kiss passionately silent street could hinder come little coffee-house jude say suppressed tear would mind get lodging here will really wish let door understand conduct say want supper dark upstairs strike light turn find jude follow stand chamber door put hand say good-night sue n't live here say would wish very perhaps wrong argue distastefully perhaps could n't conscientiously marry first old-fashioned way ought part perhaps world illuminated enough such experiment think could act pioneer glad see much rate never deliberately mean slip false position jealousy agitation surely love love want let stop always mere lover people love could n't live woman could man ca n't wo n't average woman superior average man never instigate respond ought live mental communion more unhappy cause change say will human nature ca n't help oh s just learn self-mastery repeat blame wickedness natural man s desire possess woman mine reciprocal wish envy stimulate oust arabella think ought charity let approach damnably selfish torture friend n't give way n't break make fear would n't let say more jude will leave now sue wife burst old reproach true never love love never never passionate heart heart burn flame whole sort fay sprite woman first love jude own first know merely want love exactly flirt inborn crave undermine woman s moral more unbridled passion crave attract captivate injury may man find catch frighten n't know could n't bear let possibly arabella again get love jude see fondly end begin selfish cruel wish make heart ache let mine ache now add cruelty leave further flounder more harm sue say sudden sense own danger immoral thing moral reason social salvation stay humanity s sake know weak fellow two arch-enemies know weakness womankind impulse strong liquor n't abandon sue save own soul keep entirely distance become guardian-angel able temptation sort risk n't safety worth little sacrifice dogmatic principle terror leave will case pig wash turn wallowing mire sue burst weep oh must jude wo n't ll pray night day never mind n't grieve say jude generously suffer god know time now suffer again perhaps much woman mostly get bad long run absolutely worthless contemptible anyhow sue draw nervous breath two fear now jude good-night please must n't stay just more many time sue wife wife hand jude n't tempt now advance very bidding owe darling penance overrule first time god selfish perhaps perhaps spoil high pure love exist man woman let veil temple rent two hour bed remove pair pillow thereon fling floor sue look bend bed-rail wept silently n't see matter conscience dislike brokenly murmur dislike ca n't say more break heart will undo begin jude good-night good-night say turn oh shall kiss say start ca n't bear clasp kiss weep face scarcely remain silence say good-bye good-bye gently press get free try mitigate sadness say ll dear friend just same jude wo n't ll see sometimes forget try long jude permit speak turn descend stair iv man sue mental volte-face now regard inseparable husband live still marygreen day tragedy child phillotson see jude stand rain christminster watch procession theatre say moment companion gillingham old friend stay village aforesaid indeed suggest day s trip christminster think say gillingham home university degree never obtain say phillotson gruffly somebody see to-day moment add susanna see too say n't wish draw attention see say d dear-that-was might think good reason suppose innocent divorce wrong indeed awkward n't take care set right anyhow apparently h m s cheap sneer ought wait unquestionably end week gillingham school shaston phillotson custom alfredston market ruminate again arabella s intelligence walk long hill know jude know history beat intensely incline arrive town buy usual weekly local paper sit inn refresh five mile walk pull paper pocket read awhile account strange suicide stone-mason s child meet eye unimpassioned impress painfully puzzle little could understand age elder child state doubt newspaper report way true cup sorrow now full say thought thought sue gain leave arabella make home alfredston schoolmaster come market saturday wonderful few week meet again precise time just return christminster stay much long first intend keep interested eye jude jude see more phillotson way homeward encounter arabella approach town walk way mrs cartlett say ve just begin again reply live maid wife past thing life interesting feeling mix road stir too lately ve visit christminster ve see jude bear terrible affliction ve-ry strange way ve-ry strange n't live longer hear certainty just leave think thing drift way manner call live husband think twould unite more s husband never really marry pass man wife long now sad event make em hurry get thing legally s take queer religious way just affliction lose cartlett hers more sterical sort mine say tell s wife eye heaven church ca n't anybody else s act man indeed separate see eldest boy mine oh poor little fellow bear lawful wedlock thank god perhaps feel thing ought place ca n't say soon here ve get father look now ca n't live such hum-drum place hope soon bar again christminster big town part phillotson ascend hill few step stop hasten call address arabella give thank good afternoon arabella smile grimly resume way practise dimple-making road pollard willow begin old almshouses first street town meanwhile phillotson ascend marygreen first time lengthened period live forward eye cross large tree green humble schoolhouse reduce stand moment picture sue come door meet man suffer more inconvenience own charity christian heathen phillotson let sue knock pillar post hand virtuous endurance nearly starve now dependent entirely very small stipend school village parson get ill-spoken befriend often think arabella s remark more severe sue recalcitrant spirit would soon break such obstinate illogical disregard opinion principle train conviction rightness course wife disturb principles could subvert feeling direction liable same catastrophe instinct allow give sue liberty now enable regard none bad life jude wish still curious way love apart policy soon feel would gratify again always provide come willingly artifice necessary find stem cold inhumane blast world s contempt here material ready make get sue remarry respectable plea entertain erroneous view gain divorce wrongfully might acquire comfort resume old course perhaps return shaston school even church licentiate think would write gillingham inquire view think phillotson s send letter gillingham reply naturally now let consider anybody s wife wife man borne three child owe such tragical adventure probably attachment seem unusually strong singular pair would make union legal course time would decent order wo n't sue wo n't exclaim phillotson gillingham matter fact s affect christminster sentiment teaching can see view indissolubility marriage enough know get mine shall make use further mine write brief reply gillingham know entirely wrong n't agree live three child feeling can advance logical moral defence old line little more finish education shall write learn woman say true make mind write friend much reason write latter phillotson s way act thus accordingly address carefully consider epistle sue know emotional temperament throw rhadamanthine strictness line here carefully hide heterodox feeling frighten state come knowledge view considerably change feel compel say own too largely modify event subsequent parting would conceal passionate love little communication arise wish make life success least such disastrous failure threaten become act consider time principle justice charity reason indulge s instinctive uncontrolled sense justice right find permit impunity old civilization necessary act acquire cultivate sense same wish enjoy average share comfort honour let crude loving kindness take care suggest come marygreen second thought take last paragraph rewrite letter dispatch immediately excitement await issue few day figure move white fog envelop beersheba suburb christminster quarter jude fawley take lodging division sue timid knock sound door abode evening home specie divination jump rush door will come would come want talk cemetery tremble accent sue word come jude put hat dreary say prefer come n't mind shall keep long jude too much affected talk first too now such mere cluster nerve initiatory power seem leave proceed fog acherontic shade long sound gesture want tell presently say voice now quick now slow may hear chance richard magnanimously agree forgive can marry again form s sake satisfy world see thing course wife already change turn anguish well-nigh fierce wife know always regret feint pretend come legally marry save appearance love love close make marriage still love know sue marriage cancelled know see answer despair self-suppression marry again would call strictly speak too n't mind say jude take arabella good god marry legally point feel just same marriage would richard repeat sacrament ask world way certain worth suppose concede repetition ceremony n't crush life satire argument implore strong know perhaps treat cruelly jude return good evil weak now n't retaliate kind oh kind poor wicked woman try mend shake head hopelessly eye wet blow bereavement seem destroy reasoning faculty keen vision dim wrong wrong say huskily error perversity drive sense care love know n't will fanatic prostitution god forgive s will n't love must must own deep remorse shall try learn love obey jude argue urge implore conviction proof seem thing earth firm firmness leave tottering impulse wish possess considerate enough let know whole truth tell say cut tone might consider slight hearing second hand even own extreme fact love think would rough ask give send box would suppose wo n't course will n't come fetch marry here wo n't condescend wo n't let voluntarily just marry little church marygreen sadly sweet call wrong-headedness jude could help move tear more pity never know such woman impulsive penance sue sooner expect straight rational proceeding double corner let jude must say good-bye want cemetery let farewell grave die bring home error view turn direction place gate open application sue often know way spot dark reach stand still here part say n't think hard act conviction generous devotion unparalleled jude worldly failure fail credit blame remember good great mankind worldly good successful man more less selfish man devoted fail charity seeketh own chapter beloved darling ll part friend verse will stand fast rest call religion pass n't discuss good-bye jude fellow-sinner kind friend good-bye mistake wife good-bye v afternoon familiar christminster fog still hang thing sue s slim shape just discernible station jude heart work day could anywhere direction would likely pass opposite dreary strange flat scene bough drip cough consumption lurk never sue s murmur miserably meantime leave train reach alfredston road enter steam-tram convey town request phillotson meet wish say come voluntarily very house hearthstone friday evening choose schoolmaster disengage four o'clock day monday morning following little car hire bear drive marygreen set end lane mile village desire precede schoolhouse such portion luggage bring return encounter ask driver find master s house open man inform thing take schoolmaster could now enter marygreen exciting much observation cross tree pretty new school side lift latch dwelling knock phillotson stand middle room await request ve come richard say look pale shake sink chair can believe forgive wife darling susanna say phillotson start endearment speak advisedly fervour nerve again child dead right glad sin-begotten sacrifice teach live death first stage purification s die vain will take stir pitiful word tone more mean bent kiss cheek sue imperceptibly shrink flesh quiver touch lip phillotson s heart sink desire renascent still aversion oh dear drive damp chilly say hurried smile apprehension marriage soon to-morrow morning early think really wish send vicar let know come tell highly approve say will bring life triumphant satisfactory issue sure too late refuse now think ca n't bring know can want quick tell tell strength try undertaking ca n't wait long eat drink room mrs edlin s ll tell vicar half-past eight to-morrow anybody s too soon friend gillingham here help ceremony s good enough come way shaston great inconvenience woman ordinary eye keen material thing sue seem see room detail environment move parlour put muff utter little oh grow pale look condemn criminal catch sight coffin say phillotson flap bureau chance open place muff eye catch document lie oh funny surprise say try laugh cry come table say phillotson licence just come gillingham now join room sue nervously make agreeable talk think likely interest interested most obediently eat supper prepare leave lodge hard phillotson cross green bid good-night mrs edlin s door old woman accompany sue temporary quarter help unpack thing lay night-gown tastefully embroider oh n't know put say sue quickly n't mean here different hand new absolutely plain garment coarse unbleached calico prettiest say mrs edlin good very sackcloth scripture mean give take begin rend might tear resound house screech-owl dear dear adulterous signify n't feel buy long please jude must destroy mrs edlin lift hand sue excitedly continue tear linen strip lay piece fire med ha give say widow make heart ache see such pretty open-work a-burned flame ornamental night-rails can much use ould ooman day such past accursed thing remind want forget sue repeat fit fire lord too strict use such word condemn dear little innocent child s lose ee life n't call religion sue fling face bed sob oh n't n't kill remain shake grief slip knee ll tell ee ought marry man again say mrs edlin indignantly love wi t still must already pshoo t man s n't commit binding vow again just first t more credit conscience consider reason med ha live make right last concern nobody own two self richard say ll m bind refuse might much duty give jude remain face bed-clothes mrs edlin leave room phillotson interval friend gillingham still sit supper-table soon rise walk green smoke awhile light burn sue s room shadow move now blind gillingham evidently impress indefinable charm sue silence say ve get again last ca n't very second time pear drop hand suppose right take word confess seem touch selfishness apart course luxury fogy will set right eye clergy orthodox laity never forgive let may get degree old track ve get sound reason marry again now god s name always open cage-door let bird such obviously suicidal way might school inspector time reverend n't weak irreparable damage know ve get house again stick phillotson more evasive to-night care admit clearly take sue again bottom repentance let primarily human instinct fly face custom profession say shall know woman now justice release little logic hold view subject gillingham look wonder would happen reactionary spirit induce world s sneer own physical wish would make phillotson more orthodoxly cruel erstwhile informally perversely kind perceive wo n't give way impulse phillotson resume feel more more minute necessity act position fly face church s teaching malice prepense woman strange influence tempt misplace kindness know now little judicious severity perhaps must tighten rein degree n't too strenuous first ll come term time caution unnecessary phillotson say remember vicar shaston say leave row make agree elopement thing can retrieve position hers admit error restrain wise strong hand get again ll come firm future headstrong time pay heed divorce think dream gate mrs edlin s cottage click somebody begin cross direction school phillotson say good-night oh mr phillotson say mrs edlin see ee ve upstairs help unpack thing word sir n't think ought wedding s force poor dear little thing ve notion s suffer never much religion ca n't right let ought persuade course everybody will say very good forgiving ee take ee again part n't s wish willing say phillotson grave reserve opposition make illogically tenacious now great piece laxity will rectify n't believe s wife anybody s s three child love dearly s wicked shame egg poor little quivering thing s get nobody side man d friend obstinate creature wo n't allow come first put mood mind wonder ca n't tell certainly voluntary part now s say phillotson speak stiffly ve turn mrs edlin unseemly know d affront say n't mind truth s truth m affront mrs edlin ve too kind neighbour must allow know s good susanna suppose wo n't church hang can n't know time come matrimony grow serious day really feel afeard move time take more careless n't know bad poor man jined keep junketing week drink parish dry borrow crown begin housekeep mrs edlin cottage phillotson speak moodily n't know ought rate quite rapidly really compelling instinct merely new sense duty religion ought perhaps let wait bit now ve get ought s opinion ca n't very put now s true qualm give little cry sight licence now never qualm old boy mean give to-morrow morning mean take always conscience n't urge more objection let now ve get stage sha n't content n't help set matter right phillotson nod see staunch friend become more frank doubt get know ve shall think soft fool many n't know sue elusive hers such honest nature bottom n't think conscience fact live fawley time leave think quite right now think morning come self-sacrifice woman altar pleased call principle acquiesce two friend own point view phillotson widow edlin s fetch sue few minute eight o'clock fog previous day two low-land travel here now tree green catch armful turn shower big drop bride wait ready bonnet never life look much lily name connote pallid morning light chastened world-weary remorseful strain nerve prey flesh bone appear small outline formerly sue large woman day rude health prompt say schoolmaster magnanimously take hand check impulse kiss remember start yesterday unpleasantly linger mind gillingham join leave house widow edlin continue steadfast refusal assist ceremony church say sue live length time old church pull preoccupation forget new here say phillotson presently tower loom large solemn fog vicar already cross building enter say pleasantly want candle wish richard gasped sue whisper certainly dear thing world sue say more second third time feel quite follow humane instinct induce let stand five altogether parson clerk couple gillingham holy ordinance resolemnized forthwith nave edifice two three villager clergyman come word god hath join woman s voice hear utter audibly god hath jined indeed re-enactment ghost former self similar scene take place melchester year book sign vicar congratulate husband wife perform noble righteous mutually forgive act s end say smile may long happy thus saved fire come nearly empty building cross schoolhouse gillingham want get home night leave early too congratulate couple now say parting phillotson walk little way shall able tell people native place good tale ll say depend schoolmaster get sue make pretence housewifery live seem timid approach compunction wrought sight course dear sha n't expect intrude personal privacy more say gravely good socially s justification reason sue brighten little vi place door jude s lodging out-skirt christminster precinct st silas formerly live sadden sickness rain come woman shabby black stand doorstep talk jude hold door hand lonely destitute houseless s father turn door borrow penny d get put business accuse laziness wait situation mercy world ca n't take help jude must workhouse bad just now two undergraduate wink come t hard woman keep virtuous s many young man woman rain speak thus arabella evening day sue s remarriage phillotson sorry lodging say jude coldly turn ll give enough get food lodging few day oh ca n't kindness take can endure public house lodge lonely please jude old time sake say jude hastily n't want remind thing talk shall help suppose must say arabella bend head doorpost begin sob house full say jude little extra room own much more closet keep tool template few book leave would palace bedstead bit bed could make floor would good enough unable harsh know jude call man let lodging say acquaintance great distress want temporary shelter may remember barmaid lamb flag formerly speak arabella father insult afternoon ve leave penny householder say could recall feature still friend mr fawley s ll can day two ll make answerable say jude really take quite unawares wish help difficulty arrangement ultimately come bed throw jude s lumber-room make comfortable arabella could get strait own fault declare return father s again wait arabella say know news suppose guess mean know letter anny alfredston to-day just hear wedding yesterday n't know come n't wish talk course n't show kind woman n't speak say s fool s angel too poor dear s ll chance get old position everybody s account anny say well-wisher will pleased include bishop spare arabella arabella duly instal little attic first come jude fro own business meet moment stair passage inform obtain place occupation understand jude suggest london afford most likely opening liquor trade shake head temptation too many say humble tavern country sunday morning following breakfast later day meekly ask might come breakfast break teapot could replace immediately shop shut say indifferently sit speak suddenly observe seem brood old man m sorry brood know s business mine could find wedding really take place want know could want alfredston get few thing leave could see anny ll sure hear friend marygreen jude could bear acquiesce proposal suspense pit discretion win struggle can ask say ve hear sound must very private marry afraid n't enough cash take must wait earn oh can pay journey say impatiently thus suspense sue s welfare possible marriage move dispatch intelligence last emissary would think choose deliberately arabella jude request home later seven o'clock train say charge particular time s finish work could help station meet arabella drag thither feverish haste get news might bring know bad arabella make dimple most successfully way home step railway carriage smile merely say very reverse smile marry course return observe hard strain lip speak anny say hear belinda relation marygreen very sad curious mean sad want marry again n't want sense mrs edlin much upset speak mind phillotson sue excited burn good embroidery d wear blot entirely woman feel ought commend n't arabella sigh feel husband belong nobody else sight god a'mighty live perhaps woman feel same too arabella sigh again n't want cant exclaim jude n't cant say arabella feel exactly same close issue remark abruptly now know want know many thanks information lodging just leave straightway misery depression jude walk well-nigh spot city visit sue thence know whither think home usual evening meal vice virtue spare turn public house first time many month possible consequence marriage sue dwell arabella meanwhile evening pass jude return half-past nine arabella first proceed outlying district river father live open small precarious pork-shop lately say row night ve call tell think shall get marry settle again must help can less ve stand ee ll get thee hand very now look young man s loose m afraid must get home want to-night fasten door case want sleep here late think d soon get tired give air keep n't door s say sally again first hasten jude s make sure return begin search shrewd guess probable course take straight tavern jude formerly frequent barmaid brief term sooner open door private bar eye fall sit shade compartment eye fix floor blank stare drink strong ale just observe enter sit jude look say surprise ve come arabella m try forget s ca n't home see little way liquor little ve come entirely look dear boy now must good arabella hold finger barmaid shall liqueur s good fit man education beer shall maraschino cura�ao dry sweet cherry brandy ll treat poor chap n't care say cherry brandy sue serve badly very badly n't expect sue stick ought stick d sell soul sake would n't risk hers jot save own soul let mine damn n't fault poor little girl sure n't arabella obtain money appear order liqueur pay drunk arabella suggest jude pleasure personally conduct variety spirituous delectation know landmark arabella keep very considerably rear jude sip drink take much could safely take lose head little crimson countenance show tone to-night uniformly soothing cajoling say n't care happen thing continually reply very much closing hour come compel turn arabella put arm waist guide unsteady footstep street say n't know landlord will say bring home state expect fasten ll come let n't know n't know s bad home own tell jude come father s make bit to-day can let nobody will see to-morrow morning ll right anywhere reply jude devil matter fuddle couple arm still waist last hers amatory intent merely weary unstable need support th martyrs burning-place stammer drag broad street remember old fuller s holy state remind passing here old fuller holy state say burning ridley doctor smith preach sermon take text give body burn charity profiteth often think pass here ridley exactly very thoughtful deary even n't much present business m give body burn n't understand want sue understand such thing seducer poor little girl s n't care conscience sake poor little sue hang mean think right hiccup arabella ve feeling too feel belong heaven s eye nobody else death part hic never too late hic mend reach father s house softly unfasten door grope light circumstance altogether entry cottage cresscombe such long time perhaps arabella s motive jude think ca n't find match dear say fasten door never mind way quiet can please dark pitch say jude give hand ll lead s just sit here ll pull boot n't want wake father d make row perhaps pull boot now whisper take hold never mind weight now first stair second stair old house marygreen ask stupefy jude n't year now book s want know house dear s nobody spy ill now third stair fourth stair s now shall get vii arabella prepare breakfast downstairs room small recently hire tenement father s put head little pork-shop front tell mr donn ready donn endeavour look master pork-butcher greasy blue blouse strap waist steel dangle come promptly must mind shop morning say casually ve get inwards pig lumsdon call elsewhere live here must put shoulder wheel least get business start to-day ca n't say look deedily face ve get prize upstairs oh s husband s jude s come old original m damned always will say come say donn humour-struck nod ceiling n't ask inconvenient question father ve keep here married rummest thing hear marry old husband again much new blood world s catch thinking d new n't rum woman want old husband respectability man want old wife perhaps funny arabella suddenly seize fit loud laughter father join more moderately civil ll rest say recover seriousness tell morning head ache fit burst hardly seem know wonder consider mix drink last night must keep jolly cheerful here day two let lodging advance ll pay again must see now poor deary arabella ascend stair softly open door first bedroom peep find shorn samson asleep enter bedside stand regard fevered flush face debauch previous evening lessen fragility ordinary appearance long lash dark brow curly hair beard white pillow complete physiognomy arabella woman rank passion still feel worth recapture highly important recapture woman straiten mean reputation ardent gaze seem affect quick breathing become suspend open eye now dear say arabella oh remember give shelter strand ill demoralize damn bad s stay here s nobody house father can rest thoroughly ll tell stonework knock wonder think lodging ll explain perhaps let pay ll think ve run ll find enough money pocket quite indifferent shut eye could bear daylight throb eye-ball jude seem doze again arabella take purse softly leave room put outdoor thing lodging quit evening scarcely hour elapse ere reappear corner walk lad wheel truck pile jude s household possession also few arabella s thing take lodging short sojourn jude such physical pain unfortunate break-down previous night such mental pain loss sue yield half-somnolent state arabella see few chattel unpacked standing eye strange bedroom intermix woman s apparel scarcely consider come come signalize now say arabella father downstairs must keep plenty good liquor house few day know nature get fearfully low state get sometimes ll never honourable thing world shall leave lurch must keep cheerful little money saving bank give purse pay necessary will licence must ready hand catch moment s humour must pay liquor few friend quiet convivial party would thing could get would advertise shop help too can get easy enough anybody ll afford victual drink would advertise shop s true three day later jude recover somewhat fearful throbbing eye brain still considerably confuse mind supply arabella interval keep jolly express quiet convivial gathering suggest wind jude striking point take place donn just open miserable little pork sausage shop scarce customer party advertise donns acquire real notoriety certain class christminster know college work way jude ask could suggest guest addition name arabella father saturnine humour perfect recklessness mention uncle joe stagg decayed auctioneer remember frequenter well-known tavern bout therein year also suggest freckles bower bliss arabella take word man draw line lady man know tinker taylor live same street invite homeward late job evening party occasion call shop trotter none promise morning make inquiry taylor glance room see guest sit card-playing drinking enjoy donn s expense home bed way morning wonder party think hardly worth call shop provision hour donn daughter probably carouse late night find passing door open could hear voice shutter meat-stall tap sitting-room door open sure say astonish host guest sit card-playing smoking talk precisely leave eleven hour earlier gas burning curtain draw broad daylight two hour door cried arabella laugh here just same ought ashamed ought n't sort housewarming see friend hurry come mr taylor sit tinker reduce ironmonger loath enter take seat shall lose quarter never mind say really could hardly believe eye look seem fling again last night sudden pour mr taylor now perceive sit jude arm waist jude rest company bear face sign deeply indulge ve wait certain legal hour arrive tell truth continue bashfully make spirituous crimson look much maiden blush possible jude decide make matter tie knot again find ca n't bright notion agree sit late enough off-hand jude seem pay great heed announce indeed entrance taylor infuse fresh spirit company remain sit arabella whisper father now may parson n't know tell last night might come eight nine reason decency early quiet possible account second marriage might make people curious look know highly approve oh very m ready say father get shake now old darling say jude come promise promise ask make tipsy special knowledge line business make sober again seem know say arabella affect dismay ve promise marry several time ve sit here to-night gentleman hear n't remember say jude doggedly s woman wo n't mention capharnaum arabella look father now mr fawley honourable say donn daughter live here three four day quite understanding marry course n't such going house n't understand point honour must now n't say honour enjoin jude hotly stand d marry w babylon dishonourable reflection dear mere rhetorical figure call book hyperbole keep figure debt friend shelter say donn bind honour marry suppose come here know more dead man marry will help god never behave dishonourably woman living thing man want save expense weak never mind deary say put cheek jude s come wash face just put tidy ll make father shake hand jude upstairs soon come look tidy calm arabella too hastily arrange accompany donn n't say guest parting ve tell little maid get breakfast come ll good strong cup tea will set everybody right home arabella jude donn disappear matrimonial errand assemble guest yawn wide awake discuss situation great interest tinker taylor most sober reason most lucidly n't wish speak friend say seem rare curiosity couple marry again could n't get first time mind limp wo n't second reckoning think ll s put honour woman med d hardly straight s get licence s get bless did n't hear say father say tinker taylor relighting pipe gas-jet take limb limb s such bad-looking piece particular candlelight sure halfpenny circulation ca n't expect look new mint woman s knock four hemisphere time s passable enough little bit thick flitch perhaps woman puff wind wo n't blow eye follow movement little girl spread breakfast-cloth table use wipe slop liquor curtain undrawn expression house make look morning guest fall asleep chair two door gaze street more tinker taylor chief time come leer face gad come think deed s say uncle joe follow take word turn rusty last minute walk very unusual way s meaning wait silence wedding-party could hear enter house first room come arabella boisterously face enough show strategy succeed mrs fawley presume say tinker taylor mock courtesy certainly mrs fawley again reply arabella blandly pull glove hold left hand s padlock see very nice gentlemanly man indeed mean clergyman say gentle babe mrs fawley congratulate heartily say hear history husband think right proper thing past error wife husband think ought now forgive world forgive say very nice gentlemanly man church n't recognize divorce dogma strictly speak say bear mind word service going coming god hath join let man put asunder very nice gentlemanly man jude dear enough make cat laugh walk straight hold steady would think prentice judge know see double time way fumble finger say d save woman s honour mutter jude ve now old deary come breakfast want more whisky say jude stolidly nonsense dear now s more left tea will take muddle head shall fresh lark right ve marry say ought marry again straightway true religion ha ha ha viii michaelmas come pass jude wife live short time father s house remarriage lodging top floor dwell centre city few day work two three month event health indifferent now precarious sit arm-chair fire cough good deal ve get bargain trouble marry thee again arabella say shall keep ee entirely s twill come shall make black-pot sausage hawk em street support invalid husband d business saddle n't keep health deceive enough wedding say laugh acridly think foolish feeling pig kill first marriage feel now great mercy could vouchsafe would serve serve animal sort discourse day now landlord lodging hear queer couple doubt marry especially see arabella kiss jude evening take little cordial give notice quit chance overhear night harangue jude rattle term ultimately fling shoe head recognize note genuine wedlock conclude must respectable say more jude get good day request arabella considerable hesitation execute commission ask indifferently write sue name want write ask ll come see m ill see again insult lawful wife ask such thing just order insult ask know love sue n't wish mince matter stand fact love could find dozen way send letter knowledge wish quite above-board husband message ask come least free odour intrigue retain old nature ll come ve respect marriage right duty matter opinion wretch can matter anybody world come see hour here foot grave come please write arabella plead repay candour little generosity think just oh feel physical weakness take dignity want know n't want see ee s rat forsake sink ship n't n't stick un more fool strumpet house indeed soon word speak jude sprang chair arabella know little couch stand kneel say word sort whisper ll kill here now ve gain own death least part n't think s meaning say want gasped arabella promise never speak very take word say scornfully loosen worth ca n't say could n't kill pig could kill could n't kill even passion taunt begin cough very much estimate life appraiser s eye sink ghastly pale ll send arabella murmur ll agree being room time s here soft side nature desire see sue make unable resist offer even now provoke reply breathlessly agree send evening inquire write say write note tell ill ask come to-morrow day n't post day jude wonder really post would ask foolish hope live drop crumb make restless expectation know time possible train listen occasion sound come jude would address arabella again thereon hope expect day sue appear note reply jude decide privacy mind arabella never post hers write manner tell physical weakness such shed tear disappointment see suspicion fact found arabella nurse think duty invalid pacify mean short really act fancy never say word wish conjecture silent undiscerned resolve grow give strength stability calm midday absence two hour come room behold chair empty flop bed sit meditated now devil man say driving rain north-east fall more less intermission morning look window dripping spout seem impossible believe sick man would venture certain death conviction possess arabella become certainty search house s such fool let say can more jude moment railway train draw alfredston oddly swathe pale monumental figure alabaster much stare passenger hour later thin form long great-coat blanket come umbrella could see walk five-mile road marygreen face show determined purpose alone sustain weakness afford sorry foundation up-hill walk quite blown press half-past three o'clock stand familiar marygreen rain keep everybody indoors jude cross green church observation find building open here stand look forth school whence could hear usual sing-song tone little voice learn creation s groan wait small boy come school evidently allow hour reason jude hold hand child come please call schoolhouse ask mrs phillotson will kind enough come church few minute child depart jude hear knock door dwelling church new few piece carve preserve wrecked old fabric now fix new wall stand seem akin perished people place ancestor sue s light footstep might account more add drip rainfall sound porch look oh n't think n't oh jude hysterical catch breath end succession advance quickly recover n't n't implore last time think would less intrusive enter house shall never come again n't unmerciful sue sue act letter letter killeth ll stay wo n't unkind say mouth quiver tear flow allow come closer come wrong thing such right thing right thing marry arabella again alfredston paper never jude proper sense oh recognize take again god ve come hear more degrading immoral unnatural life meretricious contract arabella call right thing too call phillotson s wife wife mine n't make rush ca n't bear much point decide can understand think can never mind kind husband ve wrestle struggle fasted prayed nearly bring body complete subjection must n't will wake oh darling little fool reason seem suffer loss faculty would argue n't know woman state feeling quite appeal brain humbug many woman thing n't actually believe pretend indulge luxury emotion raise affected belief luxury can cruel dear sad soft most melancholy wreck promising human intellect lot behold scorn convention would die game crush insult jude turn quickly will would never come see again even strength come shall more sue sue worth man s love bosom begin ca n't endure say burst eye rest moment turn impulsively n't n't scorn kiss oh kiss lot time say coward contemptible humbug ca n't bear rush mouth continue must tell oh must darling love church marriage apparent marriage mean suggest very first mean nominal marriage n't more come sue say press arm bruise lip kiss misery can know happiness moment s happiness now now name hold holy tell truth lie love still know too must n't must n't kiss would dear look ill s more memory dead little child mine word strike blow bend head must n't ca n't gasp presently darling give kiss now ll hate sin let make last appeal listen ve remarry sense make drunk same gin-drunk creed-drunk form intoxication take nobler vision let shake mistake run again tempt jude too merciless ve get now n't follow n't look leave pity s sake run church east
[truncated: 18,484 more chars]
