# Supplementary material for: A Complex Network Approach to Stylometry
Source: PLoS One. 2015 Aug 27;10(8):e0136076. doi: 10.1371/journal.pone.0136076 (PMC4552030; doi:10.1371/journal.pone.0136076)
Supplement: S1 File — (ZIP) [file pone.0136076.s001.zip › authorship_dataset/a4_pure_woman.txt]

evening latter part may middle-aged man walk homeward shaston village marlott adjoining vale blakemore blackmoor pair leg carry rickety bias gait incline somewhat left straight line occasionally give smart nod confirmation opinion think particular empty egg-basket sling arm nap hat ruffle patch quite worn brim thumb come take presently meet elderly parson gray mare ride hum wander tune good night t'ee say man basket good night sir john say parson pedestrian pace two halt turn now sir beg pardon meet last market-day road time say good night make reply good night sir john now say parson month may might meaning call sir john different time plain jack durbeyfield haggler parson ride step two whim say moment s hesitation account discovery make little time whilst hunt pedigree new county history parson tringham antiquary stagfoot lane n't really know durbeyfield lineal representative ancient knightly family d'urbervilles derive descent sir pagan d'urberville renowned knight come normandy william conqueror appear battle abbey roll never hear sir s true throw chin moment may catch profile face s d'urberville nose chin little debased ancestor twelve knight assist lord estremavilla normandy conquest glamorganshire branch family hold manor part england name appear pipe rolls time king stephen reign king john rich enough give manor knight hospitallers edward second s time forefather brian summon westminster attend great council decline little oliver cromwell s time serious extent charles second s reign make knight royal oak loyalty aye generation sir johns knighthood hereditary baronetcy practically old time man knight father son would sir john now n't say short conclude parson decisively smack leg switch s hardly such family england daze eye n't say durbeyfield here knock year year pillar post more common feller parish long hev news know pa'son tringham clergyman explain aware quite die knowledge could hardly say know own investigation begin day precede spring engage trace vicissitude d'urberville family observe durbeyfield s name waggon thereupon lead make inquiry father grandfather doubt subject first resolve disturb such useless piece information say impulse too strong judgement sometimes think might perhaps know hear twice t true family see good day afore come blackmoor take notice o't think mean keep two horse now keep ve get wold silver spoon wold graven seal home too lord s spoon seal think noble d'urbervilles flesh time t say gr't-granfer secret n't care talk come raise smoke now parson may make bold mean d'urbervilles live n't live anywhere extinct county family s bad mendacious family chronicle call extinct male line lie kingsbere-sub-greenhill row row vault effigy purbeck-marble canopy family mansion estate n't oh land none em abundance say family consist numerous branch county seat kingsbere sherton millpond lullstead wellbridge shall come own again ca n't tell sir ask durbeyfield pause oh chasten thought mighty fall fact interest local historian genealogist more several family cottager county equal lustre good night ll turn quart beer wi strength o't pa'son tringham s very pretty brew tap pure drop sure good rolliver s thank evening durbeyfield ve enough already conclude thus parson ride way doubt discretion retail curious bit lore durbeyfield walk few step profound reverie sit grassy bank roadside deposit basket few minute youth appear distance walk same direction pursue durbeyfield latter see hold hand lad quicken pace come boy take basket want ee errand lath-like stripling frown john durbeyfield order call boy know name know s secret s secret now obey order take message m charge ee wi fred n't mind tell secret m noble race just find present afternoon p.m make announcement durbeyfield decline sit position luxuriously stretch bank daisy lad stand durbeyfield contemplate length crown toe sir john d'urberville s continue prostrate man knight baronet t record history dost know such place lad kingsbere-sub-greenhill ee ve greenhill fair church city lie t n't city place mean leastwise twaddn t little one-eyed blink sort place never mind place boy s question church parish lie ancestor hundred em coat mail jewel gr't lead coffin weigh ton ton s man county south-wessex s get grander nobler skillentons family oh now take basket goo marlott ve come pure drop inn tell em send horse carriage immed'ately carry hwome bottom carriage put noggin rum small bottle chalk account ve goo house basket tell wife put washing need n't finish wait come hwome ve news tell lad stand dubious attitude durbeyfield put hand pocket produce shilling chronically few possess here s labour lad make difference young man s estimate position sir john thank ee else can ee sir john tell em hwome supper lamb s fry can get ca n't black-pot ca n't get chitterlings will sir john boy take basket set note brass band hear direction village s say durbeyfield account t woman s club-walking sir john da'ter member sure d quite forget thought great thing vamp marlott will order carriage maybe ll drive inspect club lad depart durbeyfield lie wait grass daisy evening sun soul pass way long faint note band human sound audible rim blue hill ii village marlott lie north-eastern undulation beautiful vale blakemore blackmoor aforesaid engirdled secluded region most part untrodden tourist landscape-painter four hour journey london vale acquaintance make view summit hill surround perhaps drought summer unguided ramble recess bad weather apt engender dissatisfaction narrow tortuous miry way fertile sheltered tract country field never brown spring never dry bound south bold chalk ridge embrace prominence hambledon hill bulbarrow nettlecombe-tout dogbury high stoy bubb traveller coast plod northward score mile calcareous corn-lands suddenly reach verge escarpment surprised delighted behold extend map country differ absolutely pass hill open sun blaze field large give unenclosed character landscape lane white hedge low plashed atmosphere colourless here valley world seem construct small more delicate scale field mere paddock reduce height hedgerow appear network dark green thread overspread paler green grass atmosphere languorous tinge azure artist call middle distance partake also hue horizon deep ultramarine arable land few limited slight exception prospect broad rich mass grass tree mantle minor hill dale major such vale blackmoor district historic less topographical interest vale know former time forest white hart curious legend king henry iii s reign killing certain thomas lynd beautiful white hart king run spare make occasion heavy fine day comparatively recent time country densely wooded even now trace early condition find old oak copse irregular belt timber survive slope hollow-trunked tree shade many pasture forest depart old custom shade remain many linger metamorphosed disguised form may-day dance instance discern afternoon notice guise club revel club-walking call interesting event young inhabitant marlott real interest observe participators ceremony singularity lie less retention custom walk procession dancing anniversary member solely woman man s club such celebration expire less uncommon natural shyness soft sex sarcastic attitude part male relative denude such woman s club remain glory consummation club marlott alone live uphold local cerealia walk hundred year benefit-club votive sisterhood sort walk still banded dress white gown gay survival old style day cheerfulness may-time synonyms day habit take long view reduce emotion monotonous average first exhibition processional march two two parish ideal real clashed slightly sun light figure green hedge creeper-laced house-fronts whole troop wear white garment two white alike approach pure blanching bluish pallor worn old character possibly lie folded many year incline cadaverous tint georgian style addition distinction white frock woman girl carry right hand peeled willow wand leave bunch white flower peeling former selection latter operation personal care few middle-aged even elderly woman train silver-wiry hair wrinkle face scourge time trouble grotesque certainly pathetic appearance such jaunty situation true view perhaps more gather tell anxious experienced year draw nigh say pleasure juvenile comrade let elder pass here bodice life throb quick warm young girl form indeed majority band head luxuriant hair reflect sunshine tone gold black brown beautiful eye beautiful nose beautiful mouth figure few difficulty arrange lip crude exposure public scrutiny inability balance head dissociate self-consciousness feature apparent show genuine country girl unaccustomed many eye warm sun private little sun soul bask dream affection hobby least remote distant hope perhaps starve still live hope will cheerful many merry come pure drop inn turn high road pass wicket-gate meadow woman say load-a-lord tess durbeyfield n't thy father ride hwome carriage young member band turn head exclamation fine handsome girl handsome possibly mobile peony mouth large innocent eye add eloquence colour shape wear red ribbon hair white company could boast such pronounced adornment look durbeyfield see move road chaise belong pure drop drive frizzle-headed brawny damsel gown-sleeves roll elbow cheerful servant establishment part factotum turn groom ostler time durbeyfield lean eye close luxuriously wave hand head sing slow recitative i've-got-a-gr't-family-vault-at-kingsbere knighted-forefathers-in-lead-coffins-there clubbists titter girl call tess slow heat seem rise sense father make foolish eye s tired s say hastily get lift home own horse rest to-day bless thy simplicity tess say companion s get market-nitch haw-haw look here wo n't walk inch say joke tess cry colour cheek spread face neck moment eye grow moist glance droop ground perceive really pain say more order again prevail tess s pride would allow turn head again learn father s meaning thus move whole body enclosure dance green time spot reach recover equanimity tap neighbour wand talk usual tess durbeyfield time life mere vessel emotion untinctured experience dialect tongue extent village school characteristic intonation dialect district voice approximately render syllable ur probably rich utterance find human speech pouted-up deep red mouth syllable native hardly settle definite shape low lip way thrust middle top upward close word phase childhood lurk aspect still walk to-day bounce handsome womanliness could sometimes see twelfth year cheek ninth sparkling eye even fifth would flit curve mouth now few know still few consider small minority mainly stranger would look long casually pass grow momentarily fascinate freshness wonder would see again everybody fine picturesque country girl more see hear durbeyfield triumphal chariot conduct ostleress club enter allotted space dancing begin man company girl dance first hour close labour draw masculine inhabitant village idler pedestrian gather spot appear inclined negotiate partner on-looker three young man superior class carry small knapsack strap shoulder stout stick hand general likeness consecutive age would suggest might fact brother eldest wear white tie high waistcoat thin-brimmed hat regulation curate second normal undergraduate appearance third young would hardly sufficient characterize uncribbed uncabined aspect eye attire imply hardly find entrance professional groove desultory tentative student might predict three brother tell casual acquaintance spend whitsun holiday walking tour vale blackmoor course south-westerly town shaston north-east lean gate highway inquire meaning dance white-frocked maid two elder brother plainly intend linger more moment spectacle bevy girl dance male partner seem amuse third make hurry move unstrapped knapsack put stick hedge-bank open gate angel ask eldest incline fling just minute two will detain long nonsense say first dance public troop country hoyden suppose see come will dark get stourcastle s place can sleep must get chapter counterblast agnosticism turn now take trouble bring book right ll overtake cuthbert five minute n't stop give word will felix two elder reluctantly leave walk take brother s knapsack relieve follow young enter field thousand pity say gallantly two three girl soon pause dance partner dear ve leave work answer bold ll here will sir certainly s many none t melancholy work face foot own sort clipsing colling now pick choose ssh n't for'ard say shyer girl young man thus invite glance attempt discrimination group new could very exercise take first come hand speaker expect happen tess durbeyfield pedigree ancestral skeleton monumental record d'urberville lineament help tess life s battle even extent attract dancing-partner head common peasantry much norman blood unaided victorian lucre name eclipse girl hand envy first enjoy luxury masculine partner evening such force example village young man hasten enter gate intruder way now drop quickly soon couple become leaven rustic youth marked extent length plain woman club longer compel foot masculine side figure church clock strike suddenly student say must leave forget join companion fall dance eye light tess durbeyfield own large orb wear tell truth faint aspect reproach choose too sorry owe backwardness observe mind leave pasture account long delay start flying-run lane westward soon pass hollow mount rise overtake brother pause get breath look could see white figure girl green enclosure whirl whirl seem quite forget already perhaps white shape stand apart hedge alone position know pretty maiden dance trifle matter instinctively feel hurt oversight wish ask wish inquire name modest expressive look soft thin white gown feel act stupidly could help turning bend rapid walk dismiss subject mind iii tess durbeyfield easily dislodge incident consideration spirit dance again long time might plenty partner speak nicely strange young man ray sun absorb young stranger s retreat figure hill shake temporary sadness answer would-be partner affirmative remain comrade dusk participate certain zest dancing heart-whole enjoy tread measure purely own sake little divining see soft torment bitter sweet please pain agreeable distress girl woo win capable kind struggle wrangle lad hand jig amusement more become fierce rebuke might stay even later incident father s odd appearance manner return girl s mind make anxious wonder become drop dancer bend step end village parental cottage lie many score yard rhythmic sound quit become audible sound know regular series thumping interior house occasion violent rocking cradle stone floor movement feminine voice keep time singing vigorous gallopade favourite ditty spotted cow see lie do'-own yon'-der green gro'-ove come love ll tell cradle-rocking song would cease simultaneously moment exclamation high vocal pitch would take place melody god bless thy diment eye thy waxen cheek thy cherry mouth thy cubit s thigh bit thy bless body invocation rocking singing would recommence spotted cow proceed matter stand tess open door pause mat survey scene interior spite melody strike girl s sense unspeakable dreariness holiday gaiety field white gown nosegay willow-wands whirling movement green flash gentle sentiment stranger yellow melancholy one-candled spectacle step jar contrast come chill self-reproach return sooner help mother domesticity indulge out-of-doors stand mother group child tess leave hang monday washing-tub now always linger end week tub come day tess feel dreadful sting remorse very white frock carelessly green skirt damping grass wring iron mother s own hand usual mrs durbeyfield balance foot tub engage aforesaid business rock young child cradle-rockers hard duty many year weight many child flagstone floor worn nearly flat consequence huge jerk accompany swing cot fling baby side side weaver s shuttle mrs durbeyfield excite song tread rocker spring leave long day s seething suds nick-knock nick-knock cradle candle-flame stretch tall begin jig water dribble matron s elbow song gallop end verse mrs durbeyfield regard daughter even now burden young family joan durbeyfield passionate lover tune ditty float blackmoor vale world tess s mother catch notation week still faintly beam woman s feature freshness even prettiness youth render probable personal charm tess could boast main part mother s gift unknightly unhistorical ll rock cradle ee mother say daughter gently ll take good frock help wring think finish long mother bear tess ill-will leave housework single-handed effort long indeed joan seldom upbraid thereon time feeling slightly lack tess s assistance whilst instinctive plan relieve labour lie postpone to-night even blither mood usual dreaminess pre-occupation exaltation maternal look girl could understand m glad ve come mother say soon last note pass want fetch father s more n want tell ee happen y ll fess enough poppet th'st know mrs durbeyfield habitually speak dialect daughter pass sixth standard national school london-trained mistress speak two language dialect home more less ordinary english abroad person quality ve tess ask ay father s make such mommet thik carriage afternoon er feel incline sink ground shame wer part larry ve find great gentlefolk whole county reach long oliver grumble s time day pagan turk monument vault crest scutcheons lord know saint charles s day make knights royal oak real name d'urberville n't make bosom plim t account father ride home vlee d drink people suppose m glad will good mother t thoughted great thing may come o't doubt mampus volk own rank will here carriage soon t know father learn way hwome shaston tell whole pedigree matter father now ask tess suddenly mother give irrelevant information way answer call see doctor to-day shaston consumption seem fat heart say joan durbeyfield speak curve sodden thumb forefinger shape letter c use forefinger pointer present moment say father heart enclose space still open say soon meet mrs durbeyfield close finger circle complete will shadder mr durbeyfield say mid last ten year mid ten month ten days tess look alarm father possibly eternal cloud soon sudden greatness is father ask again mother put deprecating look now n't burst angry poor man feel raft uplifting pa'son s news rolliver s hour want get strength journey to-morrow load beehive must deliver family ll start shortly twelve to-night distance long get strength say tess impetuously tear eye god public-house get strength agree mother rebuke mood seem fill whole room impart cowed look furniture candle child play mother s face say latter touchily agree wait ee bide keep house fetch ll tess see would use tess expostulate know mother s objection mean mrs durbeyfield s jacket bonnet already hang slily chair side readiness contemplated jaunt reason matron deplore more necessity take compleat fortune-teller outhouse joan continue rapidly wipe hand don garment compleat fortune-teller old thick volume lie table elbow worn pocket margin reach edge type tess take mother start hunt shiftless husband inn mrs durbeyfield s still extant enjoyment muck muddle rear child discover rolliver s sit hour two side dismiss thought care child interval make happy sort halo occidental glow come life troubles reality take metaphysical impalpability sink mere mental phenomenon serene contemplation longer stand press concretion chafe body soul youngster immediately sight seem bright desirable appurtenance incident daily life humorousness jollity aspect feel little use feel sit now wed husband same spot woo shut eye defect character regard ideal presentation lover tess leave alone young child first outhouse fortune-telling book stuff thatch curious fetishistic fear grimy volume part mother prevent allow stay house night hither bring consult mother fast-perishing lumber superstition folk-lore dialect orally transmitted ballad daughter trained national teaching standard knowledge infinitely revise code gap two hundred year ordinarily understand jacobean victorian age juxtapose return garden path tess muse mother could wish ascertain book particular day guess recent ancestral discovery bear divine solely concerned dismiss busy sprinkle linen dry day-time company nine-year-old brother abraham sister eliza-louisa twelve call liza-lu young put bed interval four year more tess family two fill gap die infancy lend deputy-maternal attitude alone junior juvenility abraham come two more girl hope modesty boy three baby just complete first year young soul passenger durbeyfield ship entirely dependent judgement two durbeyfield adult pleasure necessity health even existence head durbeyfield household choose sail difficulty disaster starvation disease degradation death thither half-dozen little captive hatch compel sail six helpless creature never ask wish life term much less wish such hard condition involve shiftless house durbeyfield people would know whence poet philosophy day deem profound trustworthy song breezy pure get authority speaking nature s holy plan grow later father mother reappear tess look door take mental journey marlott village shut eye candles lamp put everywhere could inwardly behold extinguisher extended hand mother s fetching simply mean more fetch tess begin perceive man indifferent health propose start journey morning ought inn late hour celebrate ancient blood abraham say little brother put hat bai n't afraid rolliver s see wi father mother boy jump promptly seat open door night swallow hour pass again man woman child return abraham parent seem lime catch ensnare inn must say liza-lu bed tess lock start way dark crooked lane street make hasty progress street lay inch land value one-handed clock sufficiently subdivide day iv rolliver s inn single alehouse end long broken village could boast off-licence hence nobody could legally drink premise amount overt accommodation consumer strictly limit little board six inch wide two yard long fix garden paling piece wire form ledge board thirsty stranger deposit cup stand road drink throw dreg dusty ground pattern polynesia wish could restful seat thus stranger also local customer feel same wish s will s way large bedroom upstairs window thickly curtain great woollen shawl lately discard landlady mrs rolliver gather evening nearly dozen person seek beatitude old inhabitant end marlott frequenter retreat distance pure drop fully-licensed tavern further part dispersed village render accommodation practically unavailable dweller end more serious question quality liquor confirm prevalent opinion good drink rolliver corner housetop landlord wide house gaunt four-post bedstead stand room afford sitting-space several person gather three side couple more man elevate chest drawer rest oak-carved cwoffer two wash-stand stool thus somehow seat ease stage mental comfort arrive hour wherein soul expand skin spread personality warmly room process chamber furniture grow more more dignified luxurious shawl hang window take richness tapestry brass handle chest drawer golden knocker carved bedpost seem kinship magnificent pillar solomon s temple mrs durbeyfield quickly walk hitherward part tess open front door cross downstairs room deep gloom unfasten stair-door finger know trick latch ascent crooked staircase slow process face rise light last stair encounter gaze party assemble bedroom few private friend ve ask keep club-walking own expense landlady exclaim sound footstep glibly child repeat catechism peer stair oh t mrs durbeyfield lard frighten think might gaffer send gover'ment mrs durbeyfield welcome glance nod remainder conclave turn husband sit hum absently low tone good folk here ve get great family vault kingsbere-sub-greenhill fine skillentons man wessex ve tell ee s come head grand projick whisper cheerful wife here john n't ee see nudge look window-pane recitative hush n't ee sing loud good man say landlady case member gover'ment pass take licends s tell ee s happen suppose ask mrs durbeyfield way d think s money hanging s secret say joan durbeyfield sagely t kin coach even n't ride drop public voice continue low tone husband ve think bring news s great rich lady trantridge edge chase name d'urberville s say sir john repeat information lady must relation say projick send tess claim kin lady name now mention say durbeyfield pa'son tringham n't think s junior branch doubt hail long king norman s day question discuss pair notice preoccupation little abraham creep room await opportunity ask return rich d sure take notice maid continue mrs durbeyfield twill very good thing n't see two branch family visit term ll claim kin say abraham brightly bedstead ll see tess live ll ride coach wear black clothes come here child nonsense talk play stair father mother ready tess ought member family d sure win lady tess would likely enough twould lead noble gentleman marry short know try fate fortune-teller bring very thing ha see pretty look to-day skin sumple duchess say maid ve ask n't know such lady-relation would certainly put way grand marriage wo n't say nay tess queer s tractable bottom leave conversation private sufficient import reach understanding suggest durbeyfields weighty concern talk now common folk tess pretty eldest daughter fine prospect store tess fine figure fun say to-day zeed vamp parish rest observe elderly boozer undertone joan durbeyfield must mind n't get green malt floor local phrase peculiar meaning reply conversation become inclusive presently footstep hear cross room few private friend ask to-night keep club-walking own expense landlady rapidly re-use formula keep hand intruder recognize newcomer tess even mother s gaze girl s young feature look sadly place alcoholic vapour float here unsuitable medium wrinkled middle-age hardly reproachful flash tess s dark eye need make father mother rise seat hastily finish ale descend stair mrs rolliver s caution follow footstep noise please ll good dear mid lose licends summons d n't know night t'ye home tess hold arm father mrs durbeyfield truth drunk very little fourth quantity systematic tippler could carry church sunday afternoon hitch eastings genuflection weakness sir john s constitution make mountain petty sin kind reach fresh air sufficiently unsteady incline row three moment march london march bath produce comical effect frequent enough family nocturnal homegoings most comical effect quite comic two woman valiantly disguise force excursion countermarch could durbeyfield cause abraham approach degree own door head family burst suddenly former refrain draw fortify soul sight smallness present residence ve get fam ily vault kingsbere hush n't silly jacky say wife family count wold day look anktells horseys tringhams seed a'most much big folk s true thank god never family ashamed way n't sure nater t belief ve disgrace more king queen outright time tess turn subject say more prominent own mind moment thought ancestry afraid father wo n't able take journey beehive to-morrow early shall right hour two say durbeyfield eleven o'clock family bed two o'clock morning late hour start beehive deliver retailer casterbridge saturday market begin way thither lie bad road distance twenty thirty mile horse waggon slow half-past mrs durbeyfield come large bedroom tess little brother sister sleep poor man ca n't say eldest daughter great eye open moment mother s hand touch door tess sit bed lose vague interspace dream information somebody must reply late hive already swarming will soon year put take em week s market call em will past ll throw hand mrs durbeyfield look unequal emergency young feller perhaps would much dance ee yesterday presently suggest would n't world declare tess proudly let everybody know reason such thing ashamed think could abraham could kip company mother length agree arrangement little abraham arouse deep sleep corner same apartment make put clothes still mentally world meanwhile tess hastily dress twain light lantern stable rickety little waggon already laden girl lead horse prince degree less rickety vehicle poor creature look wonderingly night lantern two figure could believe hour living thing intend shelter rest call labour put stock candle-ends lantern hang latter off-side load direct horse onward walk shoulder first uphill part way order overload animal little vigour cheer could make artificial morning lantern bread butter own conversation real morning come abraham more fully awoke move sort trance begin talk strange shape assume various dark object sky tree look rage tiger spring lair resemble giant s head pass little town stourcastle dumbly somnolent thick brown thatch reach high ground still high left elevation call bulbarrow bealbarrow well-nigh high south wessex swell sky engirdled earthen trench hereabout long road fairly level distance onward mount front waggon abraham grow reflective tess say preparatory tone silence abraham bai n't glad ve become gentlefolk particular glad glad m marry gentleman say tess lift face great relation will help ee marry gentleman great relation such relation put head hear em talk rolliver s find father s rich lady family trantridge mother say claim kin lady d put ee way marry gentleman sister become abruptly still lapse ponder silence abraham talk pleasure utterance audition sister s abstraction account lean hive upturned face make observation star cold pulse beat black hollow serene dissociation two wisp human life ask twinkler god side anon childish prattle recur impress imagination even more deeply wonder creation tess make rich marry gentleman would money enough buy spyglass large would draw star nettlecombe-tout renew subject seem impregnate whole family fill tess impatience never mind now exclaim did say star world tess n't know think sometimes seem apple stubbard-tree most splendid sound few blight live splendid blight blighted t very unlucky n't pitch sound many more em really tess say abraham turn much impressed reconsideration rare information would pitch sound father would n't cough creep would n't get too tipsy journey mother would n't always wash never get finish would rich lady ready-made make rich marry gentleman aby n't n't talk more leave reflection abraham soon grow drowsy tess skilful management horse think could take entire conduct load present allow abraham sleep wish make sort nest front hive such manner could fall take rein own hand jog prince require slight attention lack energy superfluous movement sort longer companion distract tess fall more deeply reverie lean hive mute procession past shoulder tree hedge become attach fantastic scene reality occasional heave wind become sigh immense sad soul conterminous universe space history time examine mesh event own life seem see vanity father s pride gentlemanly suitor await mother s fancy see grimace personage laugh poverty shroud knightly ancestry grow more more extravagant longer know time pass sudden jerk shake seat tess awoke sleep too fall long way lose consciousness waggon stop hollow groan hear life come front follow shout hoi lantern hanging waggon shine face much bright own terrible happen harness entangle object block way consternation tess jump discover dreadful truth groan proceed father s poor horse prince morning mail-cart two noiseless wheel speed lane arrow always drive slow unlighted equipage pointed shaft cart enter breast unhappy prince sword wind life s blood spout stream fall hiss road despair tess spring forward put hand hole result become splash face skirt crimson drop stand helplessly look prince also stand firm motionless long could suddenly sink heap time mail-cart man join begin drag unharness hot form prince already dead see more could immediately mail-cart man return own animal uninjured wrong side say bind mail-bag good thing bide here load ll send somebody help soon can get daylight fear mount speed way tess stand wait atmosphere turn pale bird shake hedge arise twitter lane show white feature tess show hers still whiter huge pool blood front already assume iridescence coagulation sun rise hundred prismatic hue reflect prince lie still stark eye open hole chest look scarcely large enough let animate t mine girl cry gaze spectacle excuse none will mother father live now aby aby shake child slept soundly whole disaster ca n't load prince kill abraham realize furrow fifty year extemporize young face dance laugh yesterday think such fool t blighted star sound n't tess murmur abraham tear silence wait interval seem endless length sound approach object prove driver mail-car good word farmer s man stourcastle come lead strong cob harness waggon beehive place prince load take casterbridge evening same day see empty waggon reach again spot accident prince lie ditch morning place blood-pool still visible middle road scratch scrape pass vehicle leave prince now hoist waggon formerly haul hoof air shoe shine setting sunlight retrace eight nine mile marlott tess earlier break news more could think relief tongue find face parent already know loss lessen self-reproach continue heap negligence very shiftlessness household render misfortune less terrify would thriving family present case mean ruin would mean inconvenience durbeyfield countenance red wrath would burn girl parent more ambitious welfare nobody blame tess blame discover knacker tanner would give very few shilling prince s carcase decrepitude durbeyfield rise occasion say stoically wo n't sell old body d'urbervilles knight land n't sell charger cat s meat let em keep shilling ve serve lifetime wo n't part now work hard day dig grave prince garden work month grow crop family hole ready durbeyfield wife tie rope horse drag path child follow funeral train abraham liza-lu sob hope modesty discharge grief loud blare echo wall prince tumble gather grave bread-winner take would heaven ask abraham sob durbeyfield begin shovel earth child cry anew tess face dry pale regard light murderess v haggle business mainly depend horse become disorganized forthwith distress penury loom distance durbeyfield locally call slack-twisted fellow good strength work time time could rely coincide hour requirement unaccustomed regular toil day-labourer particularly persistent coincide tess meanwhile drag parent quagmire silently wonder could help mother broach scheme must take ups wi tess say never could high blood find more called-for moment must try friend know very rich mr d'urberville live outskirt chase must relation must claim kin ask help trouble n't care say tess such lady twould enough friendly expect give help could win dear perhaps s more know ve hear ve hear good-now oppressive sense harm lead tess more deferential might maternal wish could understand mother find such satisfaction contemplate enterprise such doubtful profit mother might make inquiry discover mrs d'urberville lady unequalled virtue charity tess s pride make part poor relation particular distaste d try get work murmur durbeyfield can settle say wife turn sit background say ought will n't child make beholden strange kin murmur m head noble branch family ought live reason stay bad tess own objection kill horse mother say mournfully suppose ought n't mind see must leave ask help n't think make match silly very say tess observed father sententiously say such thought ask joan fancy mind mother ll rise early day walk hill-town call shaston take advantage van twice week run shaston eastward chaseborough pass trantridge parish vague mysterious mr d'urberville residence tess durbeyfield s route memorable morning lie north-eastern undulation vale bear life unfolded vale blackmoor world inhabitant race thereof gate stile marlott look length wonder day infancy mystery much less mystery now see daily chamber-window tower village faint white mansion town shaston stand majestically height window shine lamp evening sun hardly visit place small tract even vale environs know close inspection much less valley contour surround hill personal relative face lie judgment dependent teaching village school hold lead place time leaving year two date early day much love own sex age use see village three nearly same year walk home school side side tess middle pink print pinafore finely reticulated pattern worn stuff frock lose original colour nondescript tertiary march long stalky leg tight stocking little ladder-like hole knee tear kneel road bank search vegetable mineral treasure earth-coloured hair hang pot-hook arm two girl rest waist tess arm shoulder two supporter tess grow old begin see matter stand feel quite malthusian mother thoughtlessly give many little sister brother such trouble nurse provide mother s intelligence happy child joan durbeyfield simply additional eldest own long family waiter providence tess become humanely beneficent small help much possible use soon leave school lend hand haymaking harvest neighbouring farm preference milking butter-making process learn father own cow deft-fingered kind work excel day seem throw young shoulder more family burden tess representative durbeyfields d'urberville mansion come thing course instance must admit durbeyfields put fair side outward alight van trantridge cross ascend foot hill direction district know chase border inform mrs d'urberville s seat slopes would find manorial home ordinary sense field pasture grumbling farmer owner squeeze income family hook crook more more country-house build enjoyment pure simple acre troublesome land attach require residential purpose little fancy farm keep hand owner tend bailiff crimson brick lodge come first sight eaves dense evergreen tess think mansion pass side wicket trepidation onward point drive take turn house proper stand full view recent erection indeed new same rich red colour form such contrast evergreen lodge corner house rise geranium bloom subdue colour stretch soft azure landscape chase truly venerable tract forest land few remain woodland england undoubted primaeval date wherein druidical mistletoe still find age oak enormous yew-trees plant hand man grow grow pollard bow sylvan antiquity visible slopes immediate boundary estate snug property bright thriving keep acre glass-house stretch incline copse foot look money last coin issue mint stable partly screen austrian pine evergreen oak fit late appliance dignify chapels-of-ease extensive lawn stand ornamental tent door simple tess durbeyfield stand gaze half-alarmed attitude edge gravel sweep foot bring onward point quite realize now contrary expectation think old family new say artlessness wish fall readily mother s plan claim kin endeavour gain assistance home d'urbervilles stoke-d'urbervilles first call own somewhat unusual family find such old-fashioned part country parson tringham speak truly say shambling john durbeyfield really lineal representative old d'urberville family exist county might add know very stoke-d'urbervilles more d'urbervilles true tree must admit family form very good stock whereon regraft name sadly want such renovation old mr simon stoke latterly decease make fortune honest merchant say money-lender north decide settle county man south england hail business district feel necessity recommence name would too readily identify smart tradesman past would less commonplace original bald stark word con hour british museum page work devote extinct half-extinct obscured ruined family appertain quarter england propose settle consider d'urberville look sound d'urberville accordingly annex own name heir eternally extravagant-minded man construct family tree new basis duly reasonable frame inter-marriage aristocratic link never insert single title rank strict moderation work imagination poor tess parent naturally ignorance much discomfiture indeed very possibility such annexation unknown suppose well-favoured might gift fortune family name come nature tess still stand hesitate bather make plunge hardly know retreat persevere figure come forth dark triangular door tent tall young man smoking swarthy complexion full lip badly mould red smooth well-groomed black moustache curled point age could more three four-and-twenty touch barbarism contour singular force gentleman s face bold rolling eye beauty can say come forward perceive stand quite confound never mind mr d'urberville come see mother embodiment d'urberville namesake differ even more tess expect house ground differ dream age dignify face sublimation d'urberville lineament furrow incarnate memory represent hieroglyphic century family s england s history screw work hand could get answer come see mother sir afraid can see invalid reply present representative spurious house mr alec son lately decease gentleman can answer purpose business wish see n't business can hardly say pleasure oh sir tell will seem tess s sense certain ludicrousness errand now strong awe general discomfort here rosy lips curve smile much attraction swarthy alexander very foolish stammer fear ca n't tell never mind foolish thing try again dear say kindly mother ask come tess continue indeed mind likewise think would come sir tell same family poor relation stokes d'urbervilles ay ay mean d'urbervilles name worn durbeyfield several proof d'urbervilles antiquarian hold old seal mark ramp lion shield castle very old silver spoon bowl little ladle mark same castle worn mother use stir pea-soup castle argent certainly crest say blandly arm lion rampant mother say ought make beknown ve lose horse bad accident old branch family very kind mother m sure n't regret step alec look tess speak way make blush little pretty girl ve come friendly visit relation suppose falter tess look uncomfortable again s harm live give brief particular respond further inquiry tell intend same carrier bring long return past trantridge cross suppose walk ground pass time pretty coz tess wish abridge visit much possible young man press consent accompany conduct lawn flower-bed conservatory thence fruit-garden greenhouse ask strawberry say tess come already here d'urberville begin gather specimen fruit hand stoop presently select specially fine product british queen variety stand hold stem mouth say quickly put finger hand lip would take own hand nonsense insist slight distress part lip take spend time wander desultorily thus tess eating half-pleased half-reluctant state d'urberville offer could consume more strawberry fill little basket two pass rose-trees whence gather blossom give put bosom obey dream could affix more tuck bud two hat heap basket prodigality bounty last look watch say now time eat will time leave want catch carrier shaston come here ll see grub can find stoke d'urberville take lawn tent leave soon reappear basket light luncheon put evidently gentleman s wish disturb pleasant t�te-�-t�te servantry mind smoking ask oh sir watch pretty unconscious munch skein smoke pervade tent tess durbeyfield divine innocently look rose bosom blue narcotic haze potentially tragic mischief drama stand fair blood-red ray spectrum young life attribute amount disadvantage just now cause alec d'urberville s eye rivet luxuriance aspect fulness growth make appear more woman really inherit feature mother quality denote trouble mind occasionally companion say fault time would cure soon finish lunch now home sir say rise call ask accompany drive sight house tess durbeyfield marlott say people lose horse kill answer eye fill tear give particular prince s death n't know father account must think can mother must find berth tess nonsense d'urberville durbeyfield know quite name wish good sir say dignity moment moment turning drive tall rhododendron conifer lodge become visible incline face think let thus thing begin perceive meeting s import might ask doom see covet day wrong man man right desire respect nearly humanity can supply right desire acquaintance might approximate kind transient impression forget ill-judged execution well-judged plan thing call seldom produce comer man love rarely coincides hour loving nature often say see poor creature time see can lead happy reply here body s cry hide-and-seek become irksome outworn game may wonder acme summit human progress anachronism will correct finer intuition close interaction social machinery now jolt such completeness prophesy even conceived possible enough present case million two perfect whole confront perfect moment miss counterpart wander independently earth wait crass obtuseness late time come maladroit delay sprang anxiety disappointment shock catastrophe passing-strange destiny d'urberville get tent sit chair reflect pleased gleam face break loud laugh m damned funny thing ha-ha-ha crumby girl vi tess hill trantridge cross inattentively wait take seat van return chaseborough shaston know occupant say enter answer start anew ride inward outward eye fellow-traveller address more pointedly speak quite posy such rose early june become aware spectacle present surprised vision rose breast rose hat rose strawberry basket brim blush say confusedly flower give passenger look stealthily remove more prominent bloom hat place basket cover handkerchief fall reflect again look downwards thorn rose remain breast accidentally prick chin cottager blackmoor vale tess steep fancy prefigurative superstition think ill oman first notice day van travel shaston several mile pedestrian descent mountain-town vale marlott mother advise stay here night house cottage-woman know feel too tired come tess descend home following afternoon enter house perceive moment mother s triumphant manner occur interim oh know tell ee would right now t prove ve say tess wearily mother survey girl arch approval banteringly ve bring em know mother ve letter tess remember would time say mrs d'urberville say want look little fowl-farm hobby artful way get ee raise hope s own ee kin s meaning o't n't see zid somebody suppose see son own ee call coz know jacky call coz cried joan husband speak mother course want ee n't know apt tend fowl say dubious tess n't know apt ve be'n bear business bring bear business always know more prentice s just show mid n't feel beholden n't altogether think ought say tess thoughtfully write letter will let look mrs d'urberville write here letter third person briefly inform mrs durbeyfield daughter s service would useful lady management poultry-farm comfortable room would provide could come wage would liberal scale oh s say tess could n't expect throw arm ee kiss coll ee tess look window would stay here father say d tell mother indeed n't quite know week come evening unavailing search light occupation immediate neighbourhood idea get sufficient money summer purchase horse hardly cross threshold child dance room say gentleman s here mother hasten explain smile break inch person mrs d'urberville s son call horseback ride chance direction marlott wish know finally name mother tess could really come manage old lady s fowl-farm lad hitherto superintend bird prove untrustworthy mr d'urberville say must good girl appear know must worth weight gold very much interested ee truth tell tess seem moment really pleased hear win such high opinion stranger own esteem sink low very good think murmur quite sure would live would any-when mighty handsome man n't think say tess coldly s chance m sure wear beautiful diamond ring say little abraham brightly window-bench seed twinkle put hand mistarshers mother grand relation keep put hand mistarshers hark child cried mrs durbeyfield parenthetic admiration perhaps show diamond ring murmur sir john dreamily chair ll think say tess leave room s make conquest young branch straight continue matron husband s fool n't follow n't quite child home say haggler head family rest ought come let jacky coax poor witless wife s strike wi can see call coz ll marry most likely make lady ll forefather john durbeyfield more conceit energy health supposition pleasant perhaps s young mr d'urberville mean admit sure enough mid serious thought improve blood link old line tess little rogue really pay em visit such end meanwhile tess walk thoughtfully gooseberry-bush garden prince s grave come mother pursue advantage ask wish see mrs d'urberville say tess think mid settle ll see soon enough father cough chair n't know say answer girl restlessly decide kill old horse suppose ought get new n't quite mr d'urberville child make use idea tess take wealthy kinsfolk imagine family specie dolorifuge death horse begin cry tess s reluctance teased reproach hesitating tess wo n't go-o-o make la-a-dy say wo-o-o n't wail square mouth sha n't nice new horse lot golden money buy fairlings tess wo n't look pretty good cloze mo-o-ore mother chime same tune certain way make labour house seem heavy prolong indefinitely also weigh argument father alone preserve attitude neutrality will say tess last mother could repress consciousness nuptial vision conjure girl s consent s right such pretty maid t fine chance tess smile crossly hope chance earn money kind chance say silly sort parish mrs durbeyfield promise quite sure feel proud enough visitor s remark say good deal thus arrange young girl write agree ready set day might require duly inform mrs d'urberville glad decision spring-cart send meet luggage top vale day morrow must hold prepare start mrs d'urberville s handwriting seem masculine cart murmured joan durbeyfield doubtingly might carriage own kin last take course tess less restless abstracted business self-assurance thought acquire horse father occupation would onerous hope teacher school fate seem decide mentally old mother regard mrs durbeyfield s matrimonial hope serious aspect moment light-minded woman discover good match daughter year birth vii morning appoint departure tess awake dawn marginal minute dark grove still mute save prophetic bird sing clear-voiced conviction least know correct time day rest preserve silence equally convinced mistake remain upstairs packing breakfast-time come ordinary week-day clothes sunday apparel carefully fold box mother expostulate will never set see folk dress more dand work say tess say mrs durbeyfield private tone first mid little pretence o't think will wiser ee put good side outward add very suppose know reply tess calm abandonment please parent girl put quite joan s hand say serenely mother mrs durbeyfield too delighted tractability first fetch great basin wash tess s hair such thoroughness dry brush look twice much time tie broad pink ribbon usual put white frock tess wear club-walking airy fulness supplement enlarged coiffure impart develop figure amplitude belie age might cause estimate woman much more child declare s hole stocking-heel say tess never mind hole stocking n't speak maid long pretty bonnet devil might ha find heel mother s pride girl s appearance lead step painter easel survey work whole must zee cry much good t'other day looking-glass large enough reflect very small portion tess s person time mrs durbeyfield hang black cloak casement make large reflector pane wont bedeck cottager downstairs husband sit low room ll tell ee t durbeyfield say exultingly ll never heart love n't zay too much tess fancy chance get such odd maid mid zet even now shall certainly make return pa'son stagfoot lane tell dear good man moment girl s set draw nigh first excitement dressing pass slight misgiving find place joan durbeyfield s mind prompt matron say would walk little way point acclivity valley begin first steep ascent world top tess meet spring-cart send stoke-d'urbervilles box already wheel ahead summit lad truck readiness see mother put bonnet young child clamour want walk little-ways wi sissy now s marry gentleman-cousin wear fine cloze now say tess flushing turn quickly ll hear more mother could put such stuff head work dear rich relation help get enough money new horse say mrs durbeyfield pacifically goodbye father say tess lumpy throat goodbye maid say sir john raise head breast suspend nap induce slight excess morning honour occasion hope young friend will such comely sample own blood tell'n tess sink quite former grandeur ll sell title sell onreasonable figure less thousand pound cried lady durbeyfield tell'n ll take thousand pound ll take less come think o't ll adorn good poor lammicken feller can tell'n shall hae hundred wo n't stand trifle tell'n shall hae fifty twenty pound twenty pound s low dammy family honour family honour wo n't take penny less tess s eye too full voice too choked utter sentiment turn quickly girl mother walk child side tess hold hand look meditatively time time great thing mother just small group form picture honest beauty flank innocence simple-souled vanity follow way reach beginning ascent crest vehicle trantridge receive limit fix save horse labour last slope first hill cliff-like dwelling shaston break line ridge nobody visible elevated road skirt ascent save lad send sit handle barrow contain tess s worldly possession bide here bit cart will soon come doubt say mrs durbeyfield see come appear suddenly forehead upland stop boy barrow mother child thereupon decide farther bid hasty goodbye tess bent step hill see white shape draw spring-cart box already place quite reach vehicle shoot clump tree summit come bend road pass luggage-cart halt tess look great surprise mother perceive first time second vehicle humble conveyance first spick-and-span gig dog-cart highly varnish equip driver young man three four-and-twenty cigar tooth wear dandy cap drab jacket breech same hue white neckcloth stick-up collar brown driving-gloves short handsome horsey young buck visit joan week two get answer tess mrs durbeyfield clap hand child look stare again could deceive meaning dat gentleman-kinsman ll make sissy lady ask young child meanwhile muslined form tess could see standing still undecided turn-out owner talk seeming indecision fact more indecision misgive would prefer humble cart young man dismount appear urge ascend turn face hill relative regard little group seem quicken determination possibly thought kill prince suddenly step mount immediately whip horse moment pass slow cart box disappear shoulder hill directly tess sight interest matter drama end little eye fill tear young child say wish poor poor tess n't lady lower corner lip burst cry new point view infectious child likewise whole three wail loud tear also joan durbeyfield s eye turn home time get village passively trust favour accident bed night sigh husband ask matter oh n't know exactly say think perhaps would ha good tess ought n't think t chance maid still twere again would n't let find gentleman really good-hearted young man choice kinswoman ought perhaps ha snore sir john joan durbeyfield always manage find consolation somewhere genuine stock ought make way play trump card aright n't marry afore will s afire wi love eye can see s trump card d'urberville blood mean stupid face t mine viii mount alec d'urberville drive rapidly crest first hill chat compliment tess cart box leave rise still immense landscape stretch side green valley birth gray country know first brief visit trantridge thus reach verge incline road stretch long straight descent nearly mile accident father s horse tess durbeyfield courageous naturally exceedingly timid wheel least irregularity motion startle begin get uneasy certain recklessness conductor s driving will slow sir suppose say attempt unconcern d'urberville look nip cigar tip large white centre-teeth allow lip smile slowly tess answer whiff two n't brave bounce girl ask always full gallop s raise spirit perhaps need now say shake head two reckon alone tib consider very queer temper mare fancy look very grim way just did n't notice n't try frighten sir say tess stiffly n't living man can manage horse can wo n't say living man can such power such horse may ask fate suppose tib kill chap just buy nearly kill take word nearly kill s touchy still very touchy s life hardly safe sometimes just begin descend evident horse own will latter more likely know reckless performance expect hardly require hint speed wheel hum top dog-cart rock right left axis acquire slightly oblique set relation line progress figure horse rise fall undulation sometimes wheel ground seem many yard sometimes stone send spinning hedge flinty spark horse s hoof outshine daylight aspect straight road enlarge advance two bank divide splitting stick rush past shoulder wind blow tess s white muslin very skin washed hair fly determine show open fear clutch d'urberville s rein-arm n't touch arm shall throw hold waist grasp waist reach bottom safe thank god spite fooling say face fire tess fie s temper say d'urberville t truth need let hold thanklessly moment feel danger consider man woman stick stone involuntary hold recover reserve sit reply thus reach summit declivity now again say d'urberville say tess show more sense please people find high point county must get again retort loosen rein second time d'urberville turn face rock say playful raillery now put arm waist again beauty never say tess independently hold could touch let put little kiss holmberry lip tess even warmed cheek ll stop honour will tess surprise measure slide still seat urge horse anew rock more will else cry length desperation large eye stare wild animal dress prettily mother apparently lamentable purpose dear tess reply oh n't know very n't mind pant miserably draw rein slow point imprint desire salute hardly aware own modesty dodge arm occupy rein leave power prevent manoeuvre now damn ll break neck swear capriciously passionate companion can word young witch can very say tess ll move determine think would kind protect kinsman kinsman hang now n't want anybody kiss sir implore big tear begin roll face corner mouth trembling attempt cry would n't ha come know inexorable sit still d'urberville give kiss mastery sooner flush shame take handkerchief wipe spot cheek touch lip ardour nettle sight act part unconsciously mighty sensitive cottage girl say young man tess make reply remark indeed quite comprehend drift unheeding snub administer instinctive rub cheek fact undo kiss such thing physically possible dim sense vex look steadily ahead trot melbury wingreen see consternation descent undergone shall make sorry resume injured tone still remain flourish whip anew agree willingly let again handkerchief sigh very sir say oh let get hat moment speak hat blow road present speed upland mean slow d'urberville pull say would get tess side turn pick article look prettier soul s possible say contemplate vehicle now again s matter hat place tie tess step forward sir say reveal red ivory mouth eye lit defiant triumph again know wo n't get shall walk t five six mile trantridge n't care t dozen cart artful hussy now tell n't make hat blow purpose ll swear strategic silence confirm suspicion d'urberville cursed swear call could think trick turn horse suddenly try drive hem gig hedge could short injure ought ashamed use such wicked word cried tess spirit top hedge scramble n't ee hate detest ll mother will d'urberville s bad temper clear sight hers laugh heartily say come let peace ll never more will life now still tess could induced remount object keep gig manner slow pace advance village trantridge time time d'urberville exhibit sort fierce distress sight tramp drive undertake misdemeanour might truth safely trust now forfeit confidence time keep ground progress thoughtfully wonder would wise return home resolve take seem vacillate even childishness abandon now graver reason could face parent get box disconcert whole scheme rehabilitation family such sentimental ground few minute later chimney slopes appear view snug nook right poultry-farm cottage tess destination ix community fowl tess appoint supervisor purveyor nurse surgeon friend make headquarters old thatched cottage standing enclosure garden now trample sand square house overrun ivy chimney enlarge bough parasite aspect ruin tower low room entirely give bird walk proprietary air place build certain dusty copyholder now lie east west churchyard descendant bygone owner feel slight family house much affection cost much forefather money possession several generation d'urbervilles come build here indifferently turn fowl-house mrs stoke-d'urberville soon property fall hand accord law t good enough christian grandfather s time say room wherein dozen infant wail nursing now resound tapping nascent chick distracted hen coops occupied spot formerly stand chair support sedate agriculturist chimney-corner once-blazing hearth now fill inverted beehive hen lay egg door plot succeed householder carefully shape spade tear cock wildest fashion garden cottage stand surround wall could enter door tess occupy hour morning alter improve arrangement accord skilled idea daughter professed poulterer door wall open servant white cap apron enter come manor-house mrs d'urberville want fowl usual say perceive tess quite understand explain mis'ess old lady blind blind say tess misgive news could find time shape take companion s direction two most beautiful hamburghs arm follow maid-servant likewise take two adjacent mansion ornate impose show trace everywhere side occupant chamber could bend love dumb creature feather float view front hen-coops stand grass sitting-room ground-floor ensconce armchair light owner mistress estate white-haired woman more sixty even less wear large cap mobile face frequent sight decay stage laboriously strive reluctantly let stagnant mien apparent person long sightless bear blind tess walk lady feathered charge sit arm young woman come look bird say mrs d'urberville recognize new footstep hope will kind bailiff tell quite proper person strut hardly lively to-day alarm handle stranger suppose phena too little frightened n't dears will soon get use old lady speak tess maid obedience gesture place fowl severally lap feel head tail examine beak comb mane cock wing claw touch enable recognize moment discover single feather cripple draggle handle crop know eat too little too much face enact vivid pantomime criticism pass mind bird two girl bring duly return yard process repeat pet cock hen submit old woman hamburghs bantams cochins brahmas dorkings such sort fashion just perception visitor seldom fault receive bird knee remind tess confirmation mrs d'urberville bishop fowl young people present maid-servant parson curate parish bring end ceremony mr d'urberville abruptly ask tess wrinkle twitch face undulation can whistle whistle ma'am whistle tune tess could whistle most country-girls accomplishment care profess genteel company blandly admit such fact will practise day lad very leave want whistle bullfinch can see hear teach em air way tell cage elizabeth must begin to-morrow will piping neglect several day mr d'urberville whistle em morning ma'am say elizabeth pooh old lady s face crease furrow repugnance make further reply thus reception tess fancied kinswoman terminate bird take quarter girl s surprise mrs d'urberville s manner great see size house expect more aware old lady never hear word so-called kinship gather great affection flow blind woman son too mistake mrs d'urberville first mother compel love offspring resentfully bitterly fond spite unpleasant initiation day tess incline freedom novelty new position morning sun shone now instal curious test power unexpected direction ask ascertain chance retain post soon alone walled garden sit coop seriously screw mouth long-neglected practice find former ability degenerate production hollow rush wind lip clear note remain fruitlessly blow blow wonder could grow art come nature become aware movement ivy-boughs cloak garden-wall less cottage look way behold form spring cope plot alec d'urberville set eye conduct day door gardener s cottage lodging honour cry never such beautiful thing nature art look cousin tess cousin faint ring mockery watch wall sit im-patience monument pout pretty red mouth whistling shape whooing whooing privately swearing never able produce note quite cross ca n't may cross n't swear understand try bully mother want carry musical education selfish attend curst cock hen here enough work girl would flatly refuse want particularly ready to-morrow morning ll give lesson two oh wo n't say tess withdraw door nonsense n't want touch see ll stand side wire-netting can keep may feel quite safe now look here screw lip too harshly t suit action word whistle line take take lip allusion lose tess now try say d'urberville attempt look reserve face put sculptural severity persist demand last get rid put lip direct produce clear note laugh distressfully blush vexation laugh encourage try again tess quite serious painfully serious time try ultimately unexpectedly emit real sound momentary pleasure success get good eye enlarge involuntarily smile face s now start ll beautifully say would come spite such temptation never fall mortal man ll keep word tess think mother queer old soul n't know much sir ll find must make learn whistle bullfinch book just now will quite favour treat live-stock good morning meet difficulty want help here n't bailiff come economy r�gime tess durbeyfield undertake fill place first day s experience fairly typical follow many succeed day familiarity alec d'urberville s presence young man carefully cultivate playful dialogue jestingly call cousin alone remove much original shyness implant feeling could engender shyness new tenderer kind more pliable hand mere companionship would make owe unavoidable dependence mother lady s comparative helplessness soon find whistling bullfinch mrs d'urberville s room such onerous business regain art catch musical mother numerous air suit songster admirably more satisfactory time practise garden whistling cage morning unrestrained young man s presence throw mouth put lip bar pipe easeful grace attentive listener mrs d'urberville sleep large four-post bedstead hang heavy damask curtain bullfinch occupy same apartment flit freely certain hour make little white spot furniture upholstery tess window cage range give lesson usual think hear rustle bed old lady present turn girl impression toe pair boot visible fringe curtain thereupon whistling become disjointed listener such must discover suspicion presence search curtain morning never find anybody alec d'urberville evidently think good freak terrify ambush kind x village idiosyncrasy constitution often own code morality levity young woman trantridge mark perhaps symptomatic choice spirit rule slopes vicinity place also more abiding defect drink hard staple conversation farm uselessness save money smock-frocked arithmetician lean plough hoe would enter calculation great nicety prove parish relief full provision man old age could result saving wage whole lifetime chief pleasure philosopher lie saturday night work chaseborough decayed market-town two three mile distant return small hour morning spend sunday sleep dyspeptic effect curious compound sell beer monopolizer once-independent inn long time tess join weekly pilgrimage pressure matron much old field-man s wage high twenty-one forty marriage early here tess length consent first experience journey afford more enjoyment expect hilariousness quite contagious monotonous attention poultry-farm week again again graceful interesting stand momentary threshold womanhood appearance draw sly regard lounger street chaseborough hence sometimes journey town make independently always search fellow nightfall protection companionship homeward month two come saturday september fair market coincide pilgrim trantridge seek double delight inn account tess s occupation make late set comrade reach town long fine september evening just sunset yellow light struggle blue shade hairlike line atmosphere form prospect aid more solid object innumerable winged insect dance low-lit mistiness tess walk leisurely discover coincidence market fair reach place time close dusk limited marketing soon complete usual begin look trantridge cottager first could find inform most call private little jig house hay-trusser peat-dealer transaction farm live out-of-the-way nook townlet try find course thither eye fall mr d'urberville stand street corner beauty here late say tell simply wait company homeward ll see again say shoulder lane approach hay-trussers could hear fiddled note reel proceed building rear sound dancing audible exceptional state thing part rule stamping drown music front door open could see straight house garden shade night would allow nobody appear knock traverse dwelling path outhouse whence sound attract windowless erection use storage open door float obscurity mist yellow radiance first tess thought illuminated smoke draw perceive cloud dust light candle outhouse beam haze carry forward outline doorway wide night garden come close look beheld indistinct form race figure dance silence footfall arise overshoe scroff say powdery residuum storage peat product stirring turbulent foot create nebulosity involve scene float fusty debris peat hay mix perspiration warmth dancer form sort vegeto-human pollen muted fiddle feebly push note marked contrast spirit measure tread cough dance laugh cough rush couple could barely discern more high light indistinctness shape satyr clasp nymph multiplicity pan whirl multiplicity syrinxes lotis attempt elude priapus always fail interval couple would approach doorway air haze longer veil feature demigod resolve homely personality own next-door neighbour could trantridge two three short hour metamorphose thus madly sileni throng sit bench hay-trusses wall recognize maid n't think respectable dance flower-de-luce explain n't let everybody see fancy-man house sometimes shut just jints begin get grease come here send liquor home ask tess anxiety now a'most directly last jig wait reel draw close party mind start would dance form surely would end think tess merge become restless uneasy wait long necessary wait longer account fair road dot rove character possibly ill intent fearful measurable danger fear unknown marlott would less dread n't nervous dear good soul expostulate cough young man wet face straw hat head brim encircle nimbus saint s yer hurry to-morrow sunday thank god can sleep church-time now turn abhor dancing dance here movement grow more passionate fiddler luminous pillar cloud now vary air play wrong side bridge bow matter panting shape spin onwards vary partner inclination stick previous change partner simply mean satisfactory choice arrive pair time couple suitably match ecstasy dream begin emotion matter universe matter adventitious intrusion likely hinder spin want spin suddenly dull thump ground couple fall lie mixed heap couple unable check progress come toppling obstacle inner cloud dust rise prostrate figure general room twitching entanglement arm leg discernible shall catch gentleman get home burst female accent human heap unhappy partner man clumsiness cause mishap happen also recently marry wife assortment unusual trantridge long affection remain wedded couple indeed uncustomary late life avoid make odd lot single people might warm understanding loud laugh tess s shade garden unite titter room look see red coal cigar alec d'urberville stand alone beckon reluctantly retreat beauty here tired long day walk confide trouble wait see company home road night strange seem will never leave really think will wait longer certainly saddle-horse here to-day come flower-de-luce ll hire trap drive home tess flattered never quite get original mistrust tardiness prefer walk home work-folk answer much oblige would trouble say will wait em will expect now very miss independence please shall hurry good lord kick-up put forward light perceive presence lead slight pause consideration time fly soon re-lit cigar walk trantridge people begin collect come farm prepare leave body bundle basket gather hour later clock-chime sound quarter past eleven straggle lane lead hill home three-mile walk dry white road make whiter to-night light moon tess soon perceive walk flock sometimes sometimes fresh night air produce staggerings serpentine course man partake too freely more careless woman also wander gait wit dark virago car darch dub queen spade lately favourite d'urberville s nancy sister nickname queen diamonds young married woman already tumble terrestrial lumpy appearance just now mean unglamoured eye case different follow road sensation soar supporting medium possess original profound thought surround nature form organism part harmoniously joyously interpenetrate sublime moon star moon star ardent tess undergo such painful experience kind father s house discovery condition spoil pleasure begin feel moonlight journey stick party reason give open highway progress scattered order now route field-gate foremost find difficulty open close lead pedestrian car queen spade carry wicker-basket contain mother s grocery own drapery purchase week basket large heavy car place convenience porterage top head ride jeopardize balance walk arm akimbo a-creeping thy car darch say group suddenly look car gown light cotton print head kind rope could see descend distance waist chinaman s queue t hair fall say hair black stream ooze basket glisten slimy snake cold still ray moon t treacle say observant matron treacle car s poor old grandmother weakness sweet stuff honey plenty own hive treacle soul desire car give treat surprise hastily lower basket dark girl find vessel contain syrup smash time arise shout laughter extraordinary appearance car s irritate dark queen get rid disfigurement first sudden mean available independently help scoffer rush excitedly field cross fling flat grass begin wipe gown could spin horizontally herbage drag elbow laughter rang louder cling gate post rest stave weakness engender convulsion spectacle car heroine hitherto hold peace wild moment could help join rest misfortune more way sooner dark queen hear soberer rich note tess work-people long-smouldering sense rivalry inflame madness spring foot closely face object dislike darest th laugh hussy cry could n't really help t'others apologize tess still titter th'st think th beest everybody dost n't th beest first favourite just now stop bit lady stop bit m good two such look here here s ee tess s horror dark queen begin strip bodice gown added reason ridiculed condition too glad free bare plump neck shoulder arm moonshine look luminous beautiful praxitelean creation possession faultless rotundity lusty country-girl close fist square tess indeed shall fight say latter majestically know sort would n't let come such whorage too inclusive speech bring torrent vituperation quarter fair tess s unlucky head particularly queen diamonds stand relation d'urberville car also suspect unite latter common enemy several woman also chime animus none would fatuous show rollicking evening pass thereupon find tess unfairly browbeat husband lover try make peace defend result attempt directly increase war tess indignant ashamed longer mind loneliness way lateness hour object get whole crew soon possible know enough good would repent passion day now field edge rush alone horseman emerge silently corner hedge screen road alec d'urberville look devil row work-folk ask explanation readily forthcoming truth require hear voice way ridden creepingly forward learn enough satisfy tess stand apart rest gate bend jump whisper ll get shot scream cat jiffy feel ready faint vivid sense crisis moment life would refuse such proffered aid company refuse several time now loneliness would force come invitation particular juncture fear indignation adversary could transform spring foot triumph abandon impulse climb gate put toe instep scramble saddle pair speed distant gray time contentious reveller become aware happen queen spade forget stain bodice stand queen diamond new-married staggering young woman gaze fixity direction horse s tramp diminish silence road look ask man observe incident ho-ho-ho laugh dark car hee-hee-hee laugh tippling bride steady arm fond husband heu-heu-heu laugh dark car s mother stroke moustache explain laconically frying-pan fire child open air even excess alcohol could scarce injure permanently betake field-path move onward shadow s head circle opalized light form moon s ray glistening sheet dew pedestrian could see halo own never desert head-shadow vulgar unsteadiness might adhere persistently beautify erratic motion seem inherent part irradiation fume breathe component night s mist spirit scene moonlight nature seem harmoniously mingle spirit wine xi twain canter time speech tess cling still pant triumph respect dubious perceive horse spirit sometimes rise feel alarm score seat precarious enough tight hold beg slow animal walk alec accordingly neatly dear tess say say sure ought much oblige reply tess always dislike kissing suppose n't love quite sure angry sometimes fear much alec object confession know good frigidity n't tell make angry know very can help here n't offend often love-making sometimes many time know too many time time try silent horse amble considerable distance faint luminous fog hang hollow evening become general envelop seem hold moonlight suspension render more pervasive clear air account absent-mindedness sleepiness perceive long pass point lane trantridge branch highway conductor take trantridge track inexpressibly weary rise five o'clock morning week foot whole day evening addition walk three mile chaseborough wait three hour neighbour eating drinking impatience start prevent walk mile way home undergo excitement quarrel slow progress steed now nearly o'clock overcome actual drowsiness moment oblivion head sink gently d'urberville stop horse withdraw foot stirrup turn sideways saddle enclose waist arm support immediately put defensive sudden impulse reprisal liable give little push ticklish position nearly lose balance just avoid roll road horse powerful fortunately quiet ride devilish unkind say mean harm keep fall ponder suspiciously think might true relent say quite humbly beg pardon sir wo n't pardon show confidence good god burst repulse mere chit three mortal month trifle feeling elude snub wo n't stand ll leave to-morrow sir will leave to-morrow will ask more show belief let clasp arm come two nobody else now know know love think pretty girl world may n't treat lover draw quick pettish breath objection writhe uneasily seat look ahead murmur n't know wish can say settle matter clasp arm desire tess express negative thus sidle slowly onward strike advance unconscionable time longer usually occupy short journey chaseborough even walking pace longer hard road mere trackway exclaim passing wood wood wood surely quite road bit chase old wood england lovely night prolong ride little could treacherous say tess archness real dismay get rid arm pull open finger risk slip just ve put such trust oblige please think wrong push please set let walk home can walk home darling even air clear mile trantridge must tell grow fog might wander hour tree never mind coax put beg n't mind let get sir please very will condition bring here out-of-the-way place feel responsible safe-conduct home may feel get trantridge assistance quite impossible tell truth dear owe fog disguise n't quite know now will promise wait horse walk bush come road house ascertain exactly whereabouts ll deposit here willingly come ll give full direction insist walk may may ride pleasure accept term slide side steal cursory kiss spring side suppose must hold horse say oh s necessary reply alec pat panting creature s enough to-night turn horse s head bush hitch bough make sort couch nest deep mass dead leaf now sit say leaf get damp just give eye horse will quite sufficient take few step return say bye tess father new cob to-day somebody give somebody d'urberville nod very good exclaim painful sense awkwardness thank just child toy n't know send murmur much move wish wish dear hamper tessy n't love little now m grateful reluctantly admit fear sudden vision passion factor result distressed begin slow tear follow weep outright n't cry dear dear now sit here wait come passively sit leaf heap shiver slightly cold ask very little touch finger sink puffy muslin dress s s good summer t very warm start n't know ride would night night grow chilly september let see pull light overcoat worn put tenderly s now ll feel warmer continue now pretty rest shall soon again button overcoat shoulder plunge web vapour time form veil tree could hear rustling branch ascend adjoining slope movement loud hopping bird finally die setting moon pale light lessen tess become invisible fall reverie leaf leave meantime alec d'urberville push slope clear genuine doubt quarter chase fact ridden quite random hour take turning come hand order prolong companionship give more attention tess s moonlit person wayside object little rest jade animal desirable hasten search landmark clamber hill adjoining vale bring fence highway contour recognize settle question whereabouts d'urberville thereupon turn time moon quite partly account fog chase wrap thick darkness morning oblige advance outstretched hand avoid contact bough discover hit exact spot start first entirely roam length hear slight movement horse close hand sleeve overcoat unexpectedly catch foot tess say d'urberville answer obscurity now great could see absolutely pale nebulousness foot represent white muslin figure leave dead leaf else blackness alike d'urberville stoop hear gentle regular breathing kneel bend low breath warm face moment cheek contact hers sleep soundly eyelash linger tear darkness silence rule everywhere rise primeval yew oak chase poise gentle roost bird last nap steal hop rabbit hare might say tess s guardian angel providence simple faith perhaps god ironical tishbite speak talk pursue journey sleep awaked beautiful feminine tissue sensitive gossamer practically blank snow trace such coarse pattern doom receive often coarse appropriate finer thus wrong man woman wrong woman man many thousand year analytical philosophy fail explain sense order may indeed admit possibility retribution lurk present catastrophe doubtless tess d'urberville s mail ancestor rollick home fray deal same measure even more ruthlessly peasant girl time visit sin father child may morality good enough divinity scorn average human nature mend matter tess s own people retreat never tire say fatalistic way lie pity immeasurable social chasm divide heroine s personality thereafter previous self hers step mother s door try fortune trantridge poultry-farm end phase first phase second maiden more xii basket heavy bundle large lug person find especial burden material thing occasionally stop rest mechanical way gate post give baggage hitch full arm steadily again sunday morning late october four month tess durbeyfield s arrival trantridge few week subsequent night ride chase time long past daybreak yellow luminosity horizon light ridge face set barrier vale wherein late stranger would climb reach birthplace ascent gradual side soil scenery differ much blakemore vale even character accent two people shade difference amalgamating effect roundabout railway less twenty mile place sojourn trantridge native village seem far-away spot field-folk shut trade northward westward travel court married northward westward think northward westward side mainly direct energy attention east south incline same d'urberville drive wildly day june tess remainder length stop reach edge escarpment gaze familiar green world now half-veiled mist always beautiful here terribly beautiful tess to-day eye last fall learn serpent hiss sweet bird sing view life totally change lesson verily girl simple home bow thought stand still here turn look could bear look forward vale ascend long white road tess just labour see two-wheeled vehicle walk man hold hand attract attention obey signal wait unspeculative repose few minute man horse stop slip stealth say d'urberville upbraid breathlessness sunday morning too people bed discover accident drive deuce overtake just look mare know nobody wish hinder unnecessary toil foot encumber heavy load follow madman simply drive rest distance wo n't come sha n't come say think would n't say put basket let help listlessly place basket bundle dog-cart step sit side side fear now cause confidence sorrow lie d'urberville mechanically light cigar journey continue broken unemotional conversation commonplace object wayside quite forget struggle kiss early summer drive opposite direction same road sit now puppet reply remark monosyllable mile come view clump tree village marlott stand still face show least emotion tear two beginning trickle cry coldly ask think bear murmur tess must bear somewhere wish never bear anywhere else pooh n't wish come trantridge come reply n't come love ll swear t quite true love sincerely love love still loathe hate weakness now eye daze little shrug shoulder resume n't understand meaning too late s woman say can dare use such word cry turn impetuously eye flash latent spirit see more day awoke god could knock gig did never strike mind woman say woman may feel very say laugh sorry wind wrong admit drop little bitterness continue need n't everlastingly fling face ready pay uttermost farthing know need work field dairy again know may clothe good bald plain way lately affect could n't get ribbon more earn lip lift slightly little scorn rule large impulsive nature say will take more will can creature wo n't would think princess manner addition true original d'urberville ha ha tess dear can say more suppose bad fellow damn bad fellow bear bad live bad shall die bad probability lose soul wo n't bad again tess certain circumstance arise understand least need least difficulty send line shall return require may trantridge london time ca n't stand old woman letter will forward say wish drive further stop just clump tree d'urberville alight lift bodily arm place article ground bow slightly eye just linger turn take parcel departure alec d'urberville remove cigar bent say turn dear come wish answer indifferently see ve master thereupon turn lift face remain marble term imprint kiss cheek perfunctorily zest quite die eye vaguely rest remote tree lane kiss give nearly unconscious now side old acquaintance sake turn head same passive way might turn request sketcher hairdresser kiss side lip touch cheek damp smoothly chill skin mushroom field n't give mouth kiss never willingly ll never love fear say often true never really truly love think never can add mournfully perhaps thing lie thing would most good now honour enough leave little t tell lie love may good cause let know n't emit laboured breath scene get oppressive heart conscience gentility absurdly melancholy tess reason flatter now can say plainly need sad can hold own beauty woman part gentle simple say practical man well-wisher wise will show world more fade tess will come soul n't let never never make mind soon see ought see sooner wo n't come good morning four month cousin good-bye leap lightly arrange rein tall red-berried hedge tess look slowly wind crooked lane still early sun s low limb just free hill ray ungenial peering address eye touch human soul sad october sadder self seem two existence haunt lane walk footstep approach footstep man owe briskness advance close heel say good morning long aware propinquity appear artisan sort carry tin pot red paint hand ask business-like manner take basket permit walk early astir sabbath morn say cheerfully say tess most people rest week s work also assent more real work to-day week week work glory man sunday glory god s more real little here stile man turn speak opening roadside lead pasture ll wait moment add shall long basket could wait observe set basket tin pot stir paint brush begin paint large square letter middle board three compose stile place comma word give pause word drive home reader s heart thy damnation slumbereth pet ii peaceful landscape pale decay tint copse blue air horizon lichened stile-boards stare vermilion word shone forth seem shout make atmosphere ring people might cry poor theology hideous defacement last grotesque phase creed serve mankind time word enter tess accusatory horror man know recent history total stranger finish text pick basket mechanically resume walk believe paint ask low tone believe tex believe own existence say tremulously suppose sin own seek shake head can split hair burning query say walk hundred mile past summer paint texes wall gate stile length breadth district leave application heart people read em think horrible say tess crushing kill s mean reply trade voice read hot kip slum seaport d make wriggle very good tex rural district s nice bit blank wall barn stand waste must put will good dangerous young female yerself heed will wait missy say take basket tess trudge little way forward turn head old gray wall begin advertise similar fiery letter first strange unwonted mien distressed duty never call perform sudden flush read realize inscription now halfway shalt commit cheerful friend see look stop brush shout want ask edification thing moment s very earnest good man preach charity-sermon to-day parish mr clare emminster m persuasion now s good man ll expound parson know t begin work tess answer throbbingly resume walk eye fix ground pooh n't believe god say such thing murmur contemptuously flush die plume smoke soar suddenly father s chimney sight make heart ache aspect interior reach make heart ache more mother just come stair turn greet fireplace kindle barked-oak twig breakfast kettle young child still also father sunday morning feel justified lie additional half-hour dear tess exclaim surprised mother jump kiss girl n't see come home marry come mother holiday holiday long holiday say tess n't cousin handsome thing s cousin s marry mother eye narrowly come tell say tess mother put face joan s neck tell th'st get marry ee reiterate mother woman would perhaps woman would would story come continue mrs durbeyfield ready burst tear vexation talk reach here would expect end n't think good family think see ve get teave slave poor weak father heart clog dripping-pan hope come see pretty pair make day drive four month see give think kin s must love ee ve get marry get alec d'urberville mind marry marry matrimony never say word convulsive snatch social salvation might impel answer could say poor foolish mother little know present feeling man perhaps unusual circumstance unlucky unaccountable say make detest never wholly care care now dread wince succumb adroit advantage take helplessness temporarily blind ardent manner stir confuse surrender awhile suddenly despise dislike run hate quite dust ash even name s sake scarcely wish marry ought more careful n't mean get make wife mother mother cry agonized girl turn passionately parent poor heart would break could expect know child leave house four month n't tell danger men-folk n't warn lady know fend hand read novel tell trick never chance learning way help mother subdue think speak fond feeling might lead would hontish wi lose chance murmur wipe eye apron must make good suppose t nater please god xiii event tess durbeyfield s return manor bogus kinsfolk rumour abroad rumour too large word space square mile afternoon several young girl marlott former schoolfellow acquaintance tess call see arrive dress good starch iron become visitor person make transcendent conquest suppose sit room look great curiosity fact say thirty-first cousin mr d'urberville fall love gentleman altogether local reputation reckless gallant heartbreaker begin spread immediate boundary trantridge lend tess s suppose position fearsomeness high fascination would exercise unhazardous interest deep young whisper turn pretty good frock set believe cost immense deal gift tess reach get tea-things corner-cupboard hear commentary hear might soon set friend right matter mother hear joan s simple vanity deny hope dashing marriage feed could sensation dashing flirtation whole feel gratify even such limited evanescent triumph involve daughter s reputation might end marriage warmth responsiveness admiration invite visitor stay tea chatter laughter good-humoured innuendo flash flickerings envy revive tess s spirit also evening wear catch infection excitement grow gay marble hardness leave face move old bounding step flush young beauty moment spite thought would reply inquiry manner superiority recognize experience field courtship indeed slightly enviable word robert south love own ruin illusion transient lightning cold reason come mock spasmodic weakness ghastliness momentary pride would convict recall reserve listlessness again despondency morning s dawn long sunday monday good clothes laughing visitor awake alone old bed innocent young child breathe softly place excitement return interest inspire see long stony highway tread aid little sympathy depression terrible could hide tomb course few week tess revive sufficiently show necessary get church sunday morning hear chanting such old psalm join morning hymn innate love melody inherit ballad-singing mother give simple music power could well-nigh drag heart bosom time much observation possible reason own escape gallantry young man set chiming begin take seat gallery close lumber old man woman come bier stand end churchyard tool parishioner drop two three deposit row rest three-quarters minute forehead pray sit look chant come favourite happen choose rest old double chant langdon know call would much know think exactly word thought strange god-like composer s power grave could lead sequence emotion alone feel first girl never hear name never would clue personality people turn head turn again service proceed last observing whisper know whisper grow sick heart feel could come church more bedroom share child form retreat more continually here few square yard thatch watch wind snow rain gorgeous sunset successive moon full close keep length everybody think exercise tess take time dark wood seem least solitary know hit hair's-breadth moment evening light darkness evenly balance constraint day suspense night neutralize leave absolute mental liberty plight alive become attenuate least possible dimension fear shadow sole idea seem shun mankind cold accretion call world terrible mass unformidable even pitiable unit lonely hill dales quiescent glide piece element move flexuous stealthy figure become integral part scene time whimsical fancy would intensify natural process seem part own story become part world psychological phenomenon seem midnight air gust moan tightly-wrapped bud bark winter twig formula bitter reproach wet day expression irremediable grief weakness mind vague ethical could class definitely god childhood could comprehend encompassment own characterization base shred convention people phantom voice antipathetic sorry mistake creation tess s fancy cloud moral hobgoblin terrify reason harmony actual world walk sleep bird hedge watch skip rabbit moonlit warren stand pheasant-laden bough look figure guilt intrude haunt innocence make distinction difference feel antagonism quite accord make break accept social law law know environment fancy such anomaly xiv hazy sunrise august denser nocturnal vapour attack warm beam divide shrink isolated fleece hollow covert wait dry sun account mist curious sentient personal look demand masculine pronoun adequate expression present aspect couple lack human form scene explain old-time heliolatry moment could feel saner religion never prevail sky luminary golden-haired beam mild-eyed god-like creature gaze vigour intentness youth earth brim interest light little late break chink cottage shutter throw stripe red-hot poker cupboard chest drawer furniture awaken harvester already astir ruddy thing morning bright two broad arm painted wood rise margin yellow cornfield hard marlott village two form revolving maltese cross reaping-machine bring field previous evening ready operation day paint smear intensify hue sunlight impart look dip liquid fire field already open say lane few foot wide hand-cut wheat whole circumference field first passage horse machine two group man lad woman come lane just hour shadow eastern hedge-top strike west hedge midway head group enjoy sunrise foot still dawn disappear lane two stone post flank field-gate presently arise ticking love-making grasshopper machine begin move concatenation three horse aforesaid long rickety machine visible gate driver sit hauling horse attendant seat implement side field whole wain arm mechanical reaper revolve slowly pass hill quite sight minute come side field same equable pace glistening brass star forehead fore horse first catch eye rise view stubble bright arm whole machine narrow lane stubble encompass field grow wide circuit standing corn reduce small area morning wear rabbit hare snake rat mouse retreat inwards fastness unaware ephemeral nature refuge doom await later day covert shrink more more horrible narrowness huddle friend foe last few yard upright wheat fall also tooth unerring reaper put death stick stone harvester reaping-machine leave fall corn little heap heap quantity sheaf active binder rear lay hand mainly woman man print shirt trouser support waist leather strap render useless two button twinkle bristle sunbeam movement wearer pair eye small sex most interesting company binder reason charm acquire woman become part parcel outdoor nature merely object set therein ordinary time field-man personality afield field-woman portion field somehow lose own margin imbibe essence surround assimilate woman girl mostly young wear draw cotton bonnet great flapping curtain keep sun gloves prevent hand wound stubble wear pale pink jacket cream-coloured tight-sleeved gown petticoat red arm reaping-machine old brown-rough wropper over-all old-established most appropriate dress field-woman young abandon morning eye return involuntarily girl pink cotton jacket most flexuous finely-drawn figure bonnet pull brow none face disclose bind complexion may guess stray twine two dark brown hair extend curtain bonnet perhaps reason seduce casual attention never court woman often gaze binding proceed clock-like monotony sheaf last finish draw handful ear pat tip leave palm bring even stoop low move forward gather corn hand knee push leave gloved hand bundle meet right side hold corn embrace lover bring end bond kneel sheaf tie beat skirt now lift breeze bit naked arm visible buff leather gauntlet sleeve gown day wear feminine smoothness become scarify stubble bleeds interval stand rest retie disarranged apron pull bonnet straight can see oval face handsome young woman deep dark eye long heavy clinging tress seem clasp beseeching way fall cheek paler tooth more regular red lip thin usual country-bred girl tess durbeyfield d'urberville somewhat change same same present stage existence live stranger alien here strange land long seclusion come resolve undertake outdoor work native village busy season year agricultural world arrive could house remunerative time harvesting field movement woman more less similar tess s whole bevy draw dancer quadrille completion sheaf place sheaf end rest shock stitch here call ten dozen form breakfast come again work proceed hour eleven draw person watch might notice now tess s glance flit wistfully brow hill pause sheafing verge hour head group child age range six fourteen rise stubbly convexity hill face tess flush slightly still pause eldest comer girl wear triangular shawl corner draggle stubble carry arm first sight seem doll prove infant long clothes bring lunch harvester cease working take provision sit shock here fall man ply stone jar freely passing cup tess durbeyfield last suspend labour sit end shock face turn somewhat companion deposit man rabbit-skin cap red handkerchief tuck belt hold cup ale top shock drink accept offer soon lunch spread call big girl sister take baby glad relieve burden shock join child play tess curiously stealthy courageous movement still rise colour unfasten frock begin suckle child man sit considerately turn face end field begin smoke absent-minded fondness regretfully stroke jar would longer yield stream woman tess fall animated talk adjust disarranged knot hair infant take fill young mother sit upright lap look distance dandle gloomy indifference dislike sudden fall violently kiss dozen time could never leave child cry vehemence onset strangely combine passionateness contempt s fond child mid pretend hate say wish baby too churchyard observe woman red petticoat ll soon leave say reply buff lord t wonderful body can get use sort time little more persuading wi come o't reckon hear sob night last year chase mid ha hard wi certain party folk come little more little less t thousand pity happen t always comeliest plain safe church jenny speaker turn group certainly ill-defined plain thousand pity indeed impossible even enemy feel look tess sit flower-like mouth large tender eye black blue grey violet shade hundred could see look iris shade shade tint tint pupil bottom standard woman slight incautiousness character inherit race resolution surprise bring field week first time many month wear waste palpitating heart engine regret lonely inexperience could devise common sense illuminate feel would useful again taste anew sweet independence price past past more hand consequence time would close would few year never grass forget meanwhile tree just green bird sing sun shone clearly now familiar surroundings darken grief sicken pain might see bow head profoundly thought world s concern situation found illusion existence experience passion structure sensation anybody humankind tess passing thought even friend more frequently pass thought make miserable livelong night day much make unhappy try cheerful dismiss care take pleasure daylight flower baby could idea bear very alone desert island would wretched happen greatly could just create discover spouseless mother experience life parent nameless child would position cause despair would take calmly find pleasure therein most misery generate conventional aspect innate sensation tess s reasoning spirit induce dress neatly formerly come field harvest-hands greatly demand just borne dignity look people calmly face time even hold baby arm harvest-man rise shock corn stretch limb extinguish pipe horse unharnessed fed again attach scarlet machine tess quickly eat own meal beckon eldest sister come take baby fasten dress put buff gloves again stoop anew draw bond last complete sheaf tying afternoon evening proceeding morning continue tess staying dusk body harvester ride home large wagon company broad tarnished moon rise ground eastward face resemble outworn gold-leaf halo worm-eaten tuscan saint tess s female companion sing song show very sympathetic glad reappearance door could refrain mischievously throw few verse ballad maid merry green wood come changed state counterpoise compensation life event make social warning also moment make most interesting personage village many friendliness win still lively spirit contagious become gay now moral sorrow pass fresh arise natural side know social law reach home learn grief baby suddenly take ill afternoon such collapse probable tender puny frame event come shock baby s offence society come world forget girl-mother soul s desire continue offence preserve life child soon grow clear hour emancipation little prisoner flesh arrive early bad misgiving conjecture discover plunge misery transcend child s simple loss baby baptize tess drift frame mind accept passively consideration burn burn must end village girl ground holy scriptures dutifully study history aholah aholibah know inference draw therefrom same question arise regard baby very different colour darling die salvation nearly bedtime rush downstairs ask might send parson moment happen father s sense antique nobility family high sensitiveness smudge tess set nobility most pronounce just return weekly booze rolliver s inn parson come door declare pry affair just shame become more necessary hide lock door put key pocket household bed distressed measure tess retire also continually wake lie middle night find baby still bad obviously die quietly painlessly none less surely misery rock bed clock strike solemn hour hour fancy stalk reason malignant possibility stand rock-firm fact think child consign nethermost corner double doom lack baptism lack legitimacy see arch-fiend toss three-pronged fork use heat oven bake day picture add many quaint curious detail torment sometimes teach young christian country lurid presentment powerfully affect imagination silence sleeping house nightgown become damp perspiration bedstead shake throb heart infant s breathing grow more difficult mother s mental tension increase useless devour little thing kiss could stay bed longer walk feverishly room merciful god pity pity poor baby cry heap much anger want welcome pity child lean chest drawer murmur incoherent supplication long suddenly start perhaps baby can save perhaps will just same speak brightly seem face might shine gloom surround light candle second third bed wall awake young sister brother occupy same room pull washing-stand could get pour water jug make kneel put hand finger exactly vertical child scarcely awake awe-stricken manner eye grow large large remain position take baby bed child s child immature scarce seem sufficient personality endow producer maternal title tess stand erect infant arm basin sister hold prayer-book open clerk church hold parson thus girl set baptize child figure look singularly tall impose stand long white nightgown thick cable twisted dark hair hang straight waist kindly dimness weak candle abstract form feature little blemish sunlight might reveal stubble scratch wrist weariness eye high enthusiasm transfigure effect face undoing show thing immaculate beauty touch dignity regal little kneel sleepy eye blink red await preparations full suspend wonder physical heaviness hour would allow become active most impressed say really christen tess girl-mother reply grave affirmative s name think name suggest phrase book genesis come head proceed baptismal service now pronounce sorrow baptize thee name father son holy ghost sprinkle water silence say amen child tiny voice pipe obedient response amen tess receive child forth sign sign cross here dip hand basin fervently draw immense cross baby forefinger continue customary sentence manfully fight sin world devil faithful soldier servant life s end duly lord s prayer child lisp thin gnat-like wail conclusion raise voice clerk s pitch again pipe silence amen sister much augmented confidence efficacy sacrament pour forth bottom heart thanksgiving follow utter boldly triumphantly stopt-diapason note voice acquire heart speech will never forget know ecstasy faith apotheosize set face glowing irradiation bring red spot middle cheek miniature candle-flame invert eye-pupils shine diamond child gaze more more reverence long will question look sissy now large towering awful divine personage common poor sorrow s campaign sin world devil doom limited brilliancy luckily perhaps consider beginning blue morning fragile soldier servant breathe last child awake cry bitterly beg sissy pretty baby calmness possess tess christening remain infant s loss daylight indeed feel terror soul somewhat exaggerate found uneasiness now reason providence would ratify such act approximation value kind heaven lose irregularity child pass sorrow undesired intrusive creature bastard gift shameless nature respect social law waif eternal time matter day merely know such thing year century cottage interior universe week s weather climate new-born babyhood human existence instinct suck human knowledge tess muse christen good deal wonder doctrinally sufficient secure christian burial child nobody could tell parson parish new-comer know house dusk stand gate could summon courage enterprise would abandon accident meet come homeward turn gloom mind speak freely ask sir express willingness listen tell story baby s illness extemporized ordinance now sir add earnestly can tell will just same baptize natural feeling tradesman find job call unskilfully botch customer dispose say dignity girl strange tenderness voice combine affect nobler impulse leave ten year endeavour graft technical belief actual scepticism man ecclesiastic fight victory fall man dear girl say will just same will give christian burial ask quickly vicar feel corner hear baby s illness conscientiously house nightfall perform rite unaware refusal admit come tess s father tess could allow plea necessity irregular administration s matter say matter ask tess warmly would willingly two concern must certain reason just sir really must sir seize hand speak withdraw shake head n't burst ll never come church more n't talk rashly perhaps will just same n't will just same n't god s sake speak saint sinner poor vicar reconcile answer strict notion suppose hold subject layman s power tell excuse somewhat move say case also will just same baby carry small deal box ancient woman s shawl churchyard night bury lantern-light cost shilling pint beer sexton shabby corner god s allotment let nettle grow unbaptized infant notorious drunkard suicide conjecturally damn lay spite untoward surroundings tess bravely make little cross two lath piece string bind flower stick head grave evening could enter churchyard see put foot also bunch same flower little jar water keep alive matter jar eye mere observation note word keelwell s marmalade eye maternal affection see vision high thing xv experience say roger ascham find short way long wandering seldom long wandering unfit further travel use experience tess durbeyfield s experience incapacitating kind last learn would now accept d'urbervilles vigorously move guidance sundry gnomic text phrase know world general doubt would never impose tess s power anybody s power feel whole truth golden opinion possible profit many more might ironically say god saint augustine hast counsel good course hast permit remain father s house winter month pluck fowl cram turkey goose make clothes sister brother finery d'urberville give put contempt apply would would often clasp hand head muse suppose work hard philosophically note date come past revolution year disastrous night undoing trantridge dark background chase also date baby s birth death also own birthday day individualize incident take share suddenly think afternoon look glass fairness date great importance own death charm would disappear day lie sly unseen day year give sign sound annually pass less surely feel chill yearly encounter such cold relation jeremy taylor s thought time future know would say th day poor tess durbeyfield die would singular mind statement day doom terminus time age know place month week season year leap tess thus change simple girl complex woman symbol reflectiveness pass face note tragedy time voice eye grow large more eloquent become would call fine creature aspect fair arresting soul woman turbulent experience last year two quite fail demoralize world s opinion experience would simply liberal education hold aloof late trouble never generally know nearly forget marlott become evident could never really comfortable again place see collapse family s attempt claim kin even close union rich d'urbervilles least could comfortable long year obliterate keen consciousness even now tess feel pulse hopeful life still warm might happy nook memory escape past appertained thereto annihilate would get was lose always lose really true chastity would ask might prove false could veil bygone recuperative power pervade organic nature surely deny maidenhood alone wait long time find opportunity new departure particularly fine spring come stir germination audible bud move move wild animal make passionate last day early may letter reach former friend mother s address inquiry long person never see skilful milkmaid require dairy-house many mile southward dairyman would glad summer month quite could wish probably enough radius movement repute small person limited sphere mile geographical degree parish county county province kingdom point resolve more d'urberville air-castle dream deed new life would dairymaid tess more mother know tess s feeling point word pass subject never allude knightly ancestry now such human inconsistency interest new place accidental virtue lie forefather country blakemore man mother blakemore bone dairy call talbothays bind stand remotely former estate d'urbervilles great family vault granddames powerful husband would able look think d'urberville babylon fall individual innocence humble descendant could lapse silently wonder strange good thing might come being ancestral land spirit rise automatically sap twig unexpected youth surge anew temporary check bring hope invincible instinct self-delight end phase second phase third rally xvi thyme-scented bird-hatching morning may two three year return trantridge silent reconstructive year tess durbeyfield leave home second time pack luggage could send later start hire trap little town stourcastle necessary pass journey now direction opposite first adventuring curve hill look regretfully marlott father s house anxious get kindred dwell would probably continue daily life heretofore great diminution pleasure consciousness would deprive smile few day child would engage game merrily sense gap leave departure leaving young child decide good remain would probably gain less good precept harm example stourcastle pause onward junction highway could await carrier s van run south-west railway engirdled interior tract country never strike wait come farmer spring cart drive approximately direction wish pursue stranger accept offer seat ignore motive mere tribute countenance weatherbury accompany thither could walk remainder distance travel van way casterbridge tess stop weatherbury long drive make slight nondescript meal noon cottage farmer recommend thence start foot basket hand reach wide upland heath divide district low-lying mead further valley dairy stand aim end day s pilgrimage tess never visit part country feel akin landscape very left could discern dark patch scenery inquiry confirm suppose tree mark environs kingsbere church parish bone ancestor useless ancestor lie entomb admiration now hate dance lead thing theirs retain old seal spoon pooh much mother father say prettiness come dairymaid journey intervene upland lowland egdon reach more troublesome walk anticipate distance actually few mile two hour owe sundry wrong turning ere find summit command long-sought-for vale valley great dairies valley milk butter grow rankness produce more profusely less delicately home verdant plain water river var froom intrinsically different vale little dairies blackmoor vale save disastrous sojourn trantridge exclusively know now world draw large pattern here enclosure number fifty acre ten farmstead more extended group cattle form tribe hereabout family myriad cow stretch eye east west outnumber see glance green lea speckle thickly canvas van alsloot sallaert burgher ripe hue red dun kine absorb evening sunlight white-coated animal return eye ray dazzle even distant elevation stand bird's-eye perspective luxuriantly beautiful perhaps know more cheering lack intensely blue atmosphere rival vale heavy soil scent new air clear brace ethereal river nourish grass cow renowned dairy flow stream blackmoor slow silent often turbid flow bed mud incautious wader might sink vanish unawares froom water clear pure river life show evangelist rapid shadow cloud pebbly shallow prattle sky day long water-flower lily crow-foot here change quality air heavy light sense new scene invidious eye send spirit wonderfully hope mingle sunshine ideal photosphere surround bound soft south wind hear pleasant voice breeze bird s note seem lurk joy face latterly change change state mind continually fluctuate beauty ordinariness accord thought gay grave day pink flawless pale tragical pink feel less pale more perfect beauty accord less elevated mood more intense mood less perfect beauty good face physically now set south wind irresistible universal automatic tendency find sweet pleasure somewhere pervade life meanest high length master tess even now young woman twenty mentally sentimentally finish grow impossible event leave impression time capable transmutation thus spirit thankfulness hope rise high high try several ballad find inadequate recollect psalter eye often wander sunday morning eat tree knowledge chant sun moon star green thing earth fowl air beast cattle child man bless lord praise magnify suddenly stop murmur perhaps n't quite know lord probably half-unconscious rhapsody fetishistic utterance monotheistic setting woman chief companion form force outdoor nature retain soul more pagan fantasy remote forefather systematized religion teach race late date tess find least approximate expression feeling old benedicite lisp infancy enough such high contentment such slight initial performance start mean independent living part durbeyfield temperament tess really wish walk uprightly father kind resemble content immediate small achievement mind laborious effort such petty social advancement could alone effect family heavily handicap powerful d'urbervilles now might say energy mother s unexpended family natural energy tess s year rekindle experience overwhelm time let truth tell woman rule live such humiliation regain spirit again look interested eye s life s hope conviction entirely unknown betrayed amiable theorist would believe tess durbeyfield good heart full zest life descend egdon slope low low dairy pilgrimage marked difference final particular rival vale now show secret blackmoor discover height read aright valley necessary descend midst tess accomplish feat find stand carpeted level stretch east west eye could reach river steal high tract bring particle vale horizontal land now exhaust age attenuated lie serpentining midst former spoil quite sure direction tess stand still hemmed expanse verdant flatness fly billiard-table indefinite length more consequence surroundings fly sole effect presence placid valley excite mind solitary heron descend ground path stand neck erect look suddenly arise part lowland prolong repeat call waow waow waow furthest east furthest west cry spread contagion accompany case barking dog expression valley s consciousness beautiful tess arrive ordinary announcement milking-time half-past four o'clock dairyman set get cow red white herd hand phlegmatically wait call now troop steading background great bag milk swinge walk tess follow slowly rear enter barton open gate enter long thatch shed stretch enclosure slope encrust vivid green moss eaves support wooden post rub glossy smoothness flank infinite cow calf bygone year now pass oblivion inconceivable profundity post range milcher exhibit present moment whimsical eye rear circle two stalk centre switch move pendulum-wise sun lower patient row throw shadow accurately inwards wall thus throw shadow obscure homely figure evening much care contour profile court beauty palace wall copy diligently copy olympian shape marble fa�ades long outline alexander caesar pharaohs less restful cow stall would stand still own will milk middle yard many such good behaved stand wait now prime milcher such seldom see valley always nourish succulent feed water-meads supply prime season year spot white reflect sunshine dazzle brilliancy polish brass knob horn glitter military display large-veined udder hang ponderous sandbag teat stick leg gipsy s crock animal linger turn arrive milk ooze forth fall drop ground xvii dairymaid man flock cottage dairy-house arrival cow mead maid walk patten account weather keep shoe mulch barton girl sit three-legged stool face sideways right cheek rest cow look musingly animal s flank tess approach male milker hat-brims turn rest flat forehead gaze ground observe sturdy middle-aged man long white pinner somewhat fine clean wrap jacket presentable marketing aspect master-dairyman quest double character work milker butter maker here six day seventh man shine broad-cloth family pew church marked inspire rhyme dairyman dick week sundays mister richard crick see tess standing gaze majority dairyman cross manner milking time happen mr crick glad get new hand day busy now receive warmly inquire mother rest family matter form merely reality aware mrs durbeyfield s existence apprise fact brief business-letter tess oh ay lad know part country very say terminatively ve never age woman ninety use live nigh here dead long tell family such name blackmoor vale come originally part twere old ancient race perish earth new generation n't know lord take notice old woman s ramblings oh say tess talk business can milk em clean maidy n't want cow azew time year reassure point survey stay indoors good deal complexion grow delicate quite sure can stand t comfortable enough here rough folk n't live cowcumber frame declare could stand zest willingness seem win suppose ll want dish tay victual sort faith t dry kex wi travel ll begin milk now get hand say tess drink little milk temporary refreshment surprise indeed slight contempt dairyman crick mind apparently never occur milk good beverage oh can swaller say indifferently hold pail sip t hai n't touch year rot stuff would lie innerds lead can try hand pursue nod cow milk hard ve hard ve easy folk ll find soon enough tess change bonnet hood really stool cow milk squirt fist pail appear feel really lay new foundation future conviction breed serenity pulse slow able look milker form quite little battalion man maid man operate hard-teated animal maid kindlier nature large dairy nearly hundred milcher crick s management tell herd master-dairyman milk six eight own hand home cow milk hard journey-milkmen more less casually hire would entrust half-dozen treatment indifference milk fully maid fail same way lack finger-grip result course time cow would azew dry loss moment make slack milk serious decline demand come decline ultimately cessation supply tess settle cow time talk barton sound interfere purr milk-jets numerous pail momentary exclamation beast request turn stand still movement milker hand swing cow tail thus work encompass vast flat mead extend slope valley level landscape compound old landscape long forget doubt differ character very greatly landscape compose now thinking say dairyman rise suddenly cow just finish snatch three-legged stool hand pail move hard-yielder vicinity thinking cow n't gie milk to-day usual life winker begin keep ll worth midsummer t s new hand come say jonathan kail ve notice such thing afore sure may n't think o't ve tell horn such time say dairymaid horn reply dairyman crick dubiously even witchcraft might limit anatomical possibility could n't say certainly could nott cow will keep horned n't quite agree know riddle nott cow jonathan nott cow give less milk year horn n't interpose milkmaid bai n't many em say dairyman howsomever gam'sters certainly keep milk to-day folk must lift stave two s cure for't song often resort dairy hereabout enticement cow show sign withhold usual yield band milker request burst melody purely business-like tone true great spontaneity result accord own belief decide improvement song s continuance fourteen fifteen verse cheerful ballad murderer afraid bed dark see certain brimstone flame male milker say wish sing stoop n't use much man s wind get harp sir fiddle tess give ear think word address dairyman wrong reply shape come belly dun cow stall speak milker animal hitherto perceive oh s fiddle say dairyman think bull more move tune cow least s experience old age man mellstock william dewy name family use good deal business tranters jonathan mind know man sight know own brother manner speaking man come home wedding play fiddle fine moonlight night shortness sake take cut forty-acres field lie way bull grass bull seed william take horn aground begad william runned good n't much drink consider t wedding folk find d never reach fence get time save last thought pull fiddle runned strike jig turn bull corner bull soften stand still look hard william dewy fiddle sort smile stole bull s face sooner william stop playing turn get hedge bull would stop smiling low horn seat william s breech william turn play willy-nilly t three o'clock world know nobody would come way hour leery tired n't know scrape four o'clock feel verily would give soon say s last tune eternal welfare heaven save m man call mind d see cattle kneel christmas eve dead night christmas eve come head play trick bull break tivity hymm just christmas carol-singing lo behold bull bended knee ignorance just twere true tivity night hour soon horned friend william turn clink long-dog jump safe hedge pray bull get foot again take william use say d see man look fool good many time never such fool bull look find pious feeling play t christmas eve william dewy man s name can tell foot s a-lying mellstock churchyard very moment just second yew-tree north aisle s curious story carry medieval time faith living thing remark singular dairy-yard murmur voice dun cow nobody understand reference notice take narrator seem think might imply scepticism tale t quite true sir know man oh doubt say person dun cow tess s attention thus attract dairyman s interlocutor could see merest patch owe bury head persistently flank milcher could understand address sir even dairyman explanation discernible remain cow long enough milk three utter private ejaculation now could get take gentle sir take gentle say dairyman t knack strength find say stand last stretch arm think finish make finger ache tess could see full length wear ordinary white pinner leather legging dairy-farmer milking boot clog mulch yard local livery educate reserve subtle sad differ detail aspect temporarily thrust discovery see such vicissitude tess pass time moment could remember meet flash pedestrian join club-dance marlott passing stranger come know whence dance slightingly leave way friend flood memory bring revival incident anterior trouble produce momentary dismay recognize also mean discover story pass find sign remembrance see degree first encounter mobile face grow more thoughtful acquire young man s shapely moustache beard latter pale straw colour begin cheek deepen warm brown root linen milking-pinner wear dark velveteen jacket cord breech gaiter starched white shirt milking-gear nobody could guess might equal probability eccentric landowner gentlemanly ploughman novice dairy work realize moment time spend milking cow meanwhile many milkmaid say newcomer pretty real generosity admiration hope auditor would qualify assertion strictly speak might prettiness inexact definition strike eye tess milking finish evening straggle indoors mrs crick dairyman s wife too respectable milk wear hot stuff gown warm weather dairymaid wear print give eye lead thing two three maid tess learnt sleep dairy-house most helper home see supper-time superior milker comment story ask question remainder evening occupy arrange place bed-chamber large room milk-house thirty foot long sleeping-cots three indoor milkmaid same apartment bloom young woman old bedtime tess thoroughly tired fall asleep immediately girl occupy adjoining bed more wakeful tess would insist relate latter various particular homestead just enter girl s whispered word mingle shade tess s drowsy mind seem generate darkness float mr angel clare learn milking play harp never say much pa'son s son too much take wi own thought notice girl dairyman s pupil learn farming branch learn sheep-farming place s now master dairy-work quite gentleman-born father reverent mr clare emminster good many mile here oh hear say companion now awake very earnest clergyman earnest man wessex say last old low church sort tell here call high son mr clare make pa'sons too tess hour curiosity ask present mr clare make parson brother gradually fall asleep again word informant come smell cheese adjoining cheeseloft measured dripping whey wring downstairs xviii angel clare rise past altogether distinct figure appreciative voice long regard fix abstracted eye mobility mouth somewhat too small delicately line man s unexpectedly firm close low lip now enough inference indecision nebulous preoccupied vague bearing regard mark probably very definite aim concern material future lad people say might try young son father poor parson end county arrive talbothays dairy six month pupil farm object acquire practical skill various process farming view colony tenure home-farm circumstance might decide entry rank agriculturist breeder step young man s career anticipate mr clare elder first wife die leave daughter marry second late life lady somewhat unexpectedly bring three son angel young father vicar seem missing generation boy aforesaid angel child old age son take university degree single early promise might full justice academical training two three year angel s appearance marlott dance day leave school pursue study home parcel come vicarage local bookseller s direct reverend james clare vicar open find contain book read few page jump seat straight shop book arm send house ask peremptorily hold volume order sir belong happy say shopkeeper look order-book oh misdirect sir say order mr angel clare send mr clare wince strike home pale deject call angel study look book boy say know order say angel simply read can think read can system philosophy more moral even religious work publish moral enough n't deny religious intend minister gospel allude matter father say son anxious thought face say prefer take order fear could conscientiously love church love parent shall always warmest affection institution history deep admiration can honestly ordain minister brother refuse liberate mind untenable redemptive theolatry never occur straightforward simple-minded vicar own flesh blood could come stultify shock paralyse angel enter church use send cambridge university step ordination seem man fixed idea preface volume man merely religious devout firm believer phrase now elusively construe theological thimble-riggers church old ardent sense evangelical school could indeed opine eternal divine did eighteen century very truth angel s father try argument persuasion entreaty father can underwrite article four leave alone rest take literal grammatical sense require declaration ca n't parson present state affair say angel whole instinct matter religion reconstruction quote favorite epistle hebrew remove thing shake thing make thing can shake may remain father grieve deeply make angel quite ill see good mother economize stint give university education use honour glory god father repeat may use honour glory man father perhaps angel persevere might cambridge brother vicar s view seat learn stepping-stone order alone quite family tradition rooted idea mind perseverance begin appear sensitive son akin intent misappropriate trust wrong pious head household father hint compel exercise much thrift carry uniform plan education three young man will cambridge say angel last feel right circumstance effect decisive debate long show spend year year desultory study undertaking meditation begin evince considerable indifference social form observance material distinction rank wealth increasingly despise even good old family use favourite phrase late local worthy aroma good new resolution representative balance austerity live london see world view practise profession business carry head nearly entrap woman much old luckily escape greatly bad experience early association country solitude breed unconquerable unreasonable aversion modern town life shut such success might aspire follow mundane calling impracticability spiritual waste many valuable year acquaintance start thriving life colonial farmer occur angel might lead right direction farming colonies america home farm rate become qualify business careful apprenticeship vocation would probably afford independence sacrifice value even more competency intellectual liberty find angel clare six-and-twenty here talbothays student kine house hand could get comfortable lodging boarder dairyman s room immense attic run whole length dairy-house could reach ladder cheese-loft close long time arrive select retreat here clare plenty space could often hear dairy-folk pace household rest portion divide end curtain bed part furnish homely sitting-room first live entirely read good deal strum old harp buy sale say bitter humour might get living street day soon prefer read human nature take meal downstairs general dining-kitchen dairyman wife maid man form lively assembly few milking hand sleep house several join family meal long clare reside here less objection company more share quarter common much surprise take indeed real delight companionship conventional farm-folk imagination personify newspaper-press pitiable dummy know hodge obliterate few day residence close quarter hodge see first true clare s intelligence fresh contrasting society friend now hobnob seem little strange sit level member dairyman s household seem outset undignified proceeding idea mode surroundings appear retrogressive unmeaning live day day acute sojourner become conscious new aspect spectacle objective change variety take place monotonousness host host s household man maid become intimately know clare begin differentiate chemical process thought pascal s bring home mesure qu'on plus d'esprit trouve qu'il y plus d'hommes originaux gens du commun ne trouvent pa diff�rence entre hommes typical unvarying hodge cease exist disintegrate number varied fellow-creatures being many mind being infinite difference happy many serene few depressed here bright even genius stupid wanton austere mutely miltonic potentially cromwellian man private view friend could applaud condemn amuse sadden contemplation s foible vice man walk own individual way road dusty death unexpectedly begin outdoor life own sake bring apart bearing own proposed career consider position become wonderfully free chronic melancholy take hold civilize race decline belief beneficent power first time late year could read musing incline eye cram profession few farm handbook deem desirable master occupy little time grow old association see new life humanity secondarily make close acquaintance phenomenon know darkly season mood morning evening night noon wind different temper tree water mist shade silence voice inanimate thing early morning still sufficiently cool render fire acceptable large room wherein breakfast mrs crick s order hold too genteel mess table angel clare s custom sit yawning chimney-corner meal cup-and-saucer plate place hinge flap elbow light long wide mullioned window opposite shone nook assist secondary light cold blue quality shine chimney enable read easily dispose clare window table companion sit munching profile rise sharp pane side milk-house door visible rectangular lead row full brim morning s milk further end great churn could see revolving slip-slopping hear move power discernible window form spiritless horse walking circle drive boy several day tess s arrival clare sit abstractedly read book periodical piece music just come post hardly notice present table talk little maid talk much babble strike possess new note habit neglect particular outward scene general impression day con music-scores force imagination hear tune head lapse listlessness music-sheet roll hearth look fire log flame pirouette top die dance breakfast-cooking boiling seem jig inward tune also two chimney crook dangle cotterel cross-bar plume soot quiver same melody also half-empty kettle whine accompaniment conversation table mix phantasmal orchestra think fluty voice milkmaid suppose new clare look seat look indeed owe long silence presence room forget n't know ghost say know soul can make body alive dairyman turn mouth full eye charge serious inquiry great knife fork breakfast breakfast here plant erect table beginning gallows really now maidy say very easy way feel em continue tess lie grass night look straight big bright star fix mind will soon find hundred hundred mile body n't seem want dairyman remove hard gaze tess fix wife now s rum thing christianer think mile ve vamp starlight night last thirty year court trading doctor nurse never least notion now feel soul rise much inch shirt-collar general attention draw include dairyman s pupil tess flush remark evasively fancy resume breakfast clare continue observe soon finish eating consciousness clare regard begin trace imaginary pattern tablecloth forefinger constraint domestic animal perceive watch fresh virginal daughter nature milkmaid say seem discern familiar carry joyous unforeseeing past necessity take thought make heaven gray conclude beheld could tell casual encounter country ramble certainly greatly curious circumstance sufficient lead select tess preference pretty milkmaid wish contemplate contiguous womankind xix general cow milk present fancy choice certain cow will show fondness particular pair hand sometimes carry predilection refuse stand favourite pail stranger unceremoniously kick dairyman crick s rule insist break partiality aversion constant interchange event milkman maid dairy place difficulty maid private aim reverse dairyman s rule daily selection damsel eight ten cow grow accustom render operation willing udder surprisingly easy effortless tess compeer soon discover cow preference style manipulation finger become delicate long domiciliary imprisonment subject interval last two three year would glad meet milcher view respect whole ninety-five eight particular dumpling fancy lofty mist old pretty young pretty tidy loud teat two hard carrot give readiness make work mere touch finger know dairyman s wish endeavour conscientiously take animal just come very hard yielder could manage soon find curious correspondence ostensibly chance position cow wish matter feel order could result accident dairyman s pupil lend hand get cow late fifth sixth time turn eye rest cow full sly inquiry mr clare range cow say blush make accusation symptom smile gently lift upper lip spite show tip tooth low lip remain severely still make difference say will always here milk think hope shall n't know angry think unaware grave reason seclusion might mistake meaning speak earnestly presence somehow factor wish misgiving such dusk milking walk garden alone continue regret disclose discovery considerateness typical summer evening june atmosphere such delicate equilibrium transmissive inanimate object seem endow two three sense five distinction auditor feel close horizon soundlessness impress positive entity mere negation noise break strumming string tess hear note attic head dim flatten constrain confinement never appeal now wander still air stark quality nudity speak absolutely instrument execution poor relative listen tess fascinated bird could leave spot leave draw performer keep hedge might guess presence outskirt garden tess find leave uncultivated year now damp rank juicy grass send mist pollen touch tall bloom weed emit offensive smell weed red yellow purple hue form polychrome dazzling cultivated flower stealthily cat profusion growth gather cuckoo-spittle skirt crack snail underfoot stain hand thistle-milk slug-slime rub naked arm sticky blight snow-white apple-tree trunk make madder stain skin thus draw quite clare still unobserved tess conscious time space exaltation describe producible will gaze star come now determination hers undulate thin note second-hand harp harmony pass breeze bring tear eye float pollen seem note make visible dampness garden weeping garden s sensibility nightfall rank-smelling weed-flowers glow would close intentness wave colour mix wave sound light still shone derive mainly large hole western bank cloud piece day leave accident dusk close elsewhere conclude plaintive melody very simple performance demand great skill wait think might begin tired playing desultorily come fence ramble tess cheek fire move furtively hardly move angel see light summer gown speak low tone reach distance make draw way tess say afraid oh sir outdoor thing especially just now apple-blooth fall green indoor fear sir could n't quite say milk turn sour life general sir very often hobble alive serious n't think now put way same n't expect young girl see just maintain hesitating silence come tess tell confidence think mean aspect thing reply shyly tree inquisitive eye n't seem river say trouble look seem see number to-morrow just line first big clear get small small stand seem very fierce cruel say m come beware beware sir can raise dream music drive such horrid fancy surprise find young woman milkmaid just touch rarity might make envied housemate shape such sad imaginings express own native phrase assist little sixth standard training feeling might call age ache modernism perception arrest less reflect call advanced idea really great part late fashion definition more accurate expression word logy ism sensation man woman vaguely grasp century still strange come young more strange impressive interesting pathetic guess cause remind experience intensity duration tess s pass corporeal blight mental harvest tess part could understand man clerical family good education physical want look mishap alive unhappy pilgrim very good reason could admirable poetic man descend valley humiliation feel man uz feel two three year soul chooseth strangling death life loathe would live alway true present class know peter great shipwright s yard study want know milk cow oblige milk cow learn rich prosperous dairyman landowner agriculturist breeder cattle would become american australian abraham command monarch flock herd spotted ring-straked men-servants maid time seem unaccountable decidedly bookish musical think young man choose deliberately farmer clergyman father brother thus clue s secret respectively puzzle reveal await new knowledge s character mood attempt pry s history day hour bring more little stroke nature more tess try lead repressed life little divine strength own vitality first tess seem regard angel clare intelligence man such compare discovery abundance illumination distance own modest mental standpoint unmeasurable andean altitude become quite deject dishearten further effort own part observe dejection day casually mention pastoral life ancient greece gather bud call lord lady bank speak look woebegone sudden ask oh t own self say frail laugh sadness fitfully begin peel lady meanwhile just sense might life look waste want chance see know read see think feel m poor queen sheba live bible more spirit bless soul n't troubling say enthusiasm too glad dear tess help way history line reading would take lady again interrupt hold bud peel mean always more lady lord come peel never mind lord lady would take course study history example sometimes feel n't want know more know already s use learn long row find set old book somebody just know shall act part make sad s good remember nature past doings just thousand thousand coming life doings ll thousand s thousand really n't want learn n't mind learn sun shine just unjust alike answer slight quaver voice s book will tell tess fie such bitterness course speak conventional sense duty sort wonder unknown bygone day look unpracticed mouth lip think such daughter soil could catch sentiment rote peel lord lady clare regard moment wave-like curl lash drop bent gaze soft cheek lingeringly stand awhile thoughtfully peel last bud awaken reverie fling crowd floral nobility impatiently ground ebullition displeasure niaiserie quicken warmth heart heart stupid must think access hunger good opinion bethought latterly endeavour forget unpleasant issue identity family knightly d'urbervilles barren attribute disastrous discovery many way perhaps mr clare gentleman student history would respect sufficiently forget childish conduct lord lady know purbeck-marble alabaster people kingsbere church really represent own lineal forefather spurious d'urberville compound money ambition trantridge true d'urberville bone venture make revelation dubious tess indirectly sound dairyman possible effect mr clare ask former mr clare great respect old county family lose money land mr clare say dairyman emphatically most rebellest rozums know bit rest family s thing hate more t notion s call old family say stand reason old family spurt work past day ca n't leave em now s billet drenkhards grey st quintins hardys goulds use own land mile valley could buy em now old song a'most little retty priddle here know paridelles old family use own lot land king s hintock now own earl wessex afore even hear mr clare find speak quite scornful poor girl day say ll never make good dairymaid skill use age palestine must lie fallow thousand year git strength more deed boy come here t'other day ask job say name matt ask surname say d never hear surname ask say suppose folk n't stablished long enough re very boy want say mr clare jump shake hand wi'en ve great hope give half-a-crown ca n't stomach old family hear caricature clare s opinion poor tess glad say word weak moment family even unusually old circle become new diary-girl good seem respect hold tongue d'urberville vault knight conqueror name bear insight afford clare s character suggest largely owe suppose untraditional newness win interest eye xx season develop mature year s instalment flower leaf nightingale thrush finch such ephemeral creature take position year stand place more germ inorganic particle ray sunrise draw forth bud stretch long stalk lift sap noiseless stream open petal suck scent invisible jet breathing dairyman crick s household maid man live comfortably placidly even merrily position perhaps happy position social scale line neediness end line convenances begin cramp natural feeling stress threadbare modishness make too little enough thus pass leafy time arborescence seem thing aim door tess clare unconsciously study balance edge passion apparently keep converge irresistible law surely two stream vale tess never recent life happy now possibly never would happy again thing physically mentally suited new surroundings sapling root poisonous stratum spot sowing transplant deep soil clare also stand debatable land predilection love profundity reach reflection set awkwardly inquire whither new current tend carry mean future stand past tess mere stray phenomenon angel clare rosy warm apparition just acquire attribute persistence consciousness allow mind occupy deem preoccupation more philosopher s regard exceedingly novel fresh interesting specimen womankind meet continually could help meet daily strange solemn interval twilight morning violet pink dawn necessary rise early very early here milking betimes milking come skimming begin little past three usually fall lot wake rest first being arouse alarm-clock tess late arrival soon discover could depend sleep alarm task thrust most frequently sooner hour three strike whiz leave room run dairyman s door ladder angel s call loud whisper wake fellow-milkmaids time tess dress clare downstairs humid air remain maid dairyman usually give turn pillow appear quarter hour later gray half-tone daybreak gray half-tone day s close degree shade may same twilight morning light seem active darkness passive twilight evening darkness active crescent light drowsy reverse often possibly always chance first two person get dairy-house seem first person world early day residence here tess skim door rise generally await spectral half-compounded aqueous light pervade open mead impress feeling isolation adam eve dim inceptive stage day tess seem clare exhibit dignify largeness disposition physique regnant power possibly know preternatural time hardly woman endow person likely walk open air boundary horizon very few england fair woman usually asleep mid-summer dawn close hand rest nowhere mixed singular luminous gloom walk spot cow lie often make think resurrection hour little think magdalen might side whilst landscape neutral shade companion s face focus eye rise mist stratum seem sort phosphorescence look ghostly merely soul large reality face appear catch cold gleam day north-east own face think wear same aspect say impress most deeply longer milkmaid visionary essence woman whole sex condense typical form call artemis demeter fanciful name teasingly understand call tess would say askance would grow light feature would become simply feminine change divinity could confer bliss crave non-human hour could get quite close waterfowl heron come great bold noise open door shutter bough plantation frequent side mead already spot hardily maintain standing water pair walk watch move head slow horizontal passionless wheel turn puppet clockwork could see faint summer fog layer woolly level apparently thick counterpane spread meadow detached remnant small extent gray moisture grass mark cow lain night dark-green island dry herbage size carcass general sea dew island proceed serpentine trail cow ramble feed get end trail find snore puff nostril recognize make intenser little fog own prevail drive animal barton sit milk spot case might require perhaps summer fog more general meadow lie white sea scattered tree rise dangerous rock bird would soar upper radiance hang wing sun alight wet rail subdivide mead now shine glass rod minute diamond moisture mist hang too tess s eyelash drop hair seed pearl day grow quite strong commonplace dry tess lose strange ethereal beauty tooth lip eye scintillate sunbeam again dazzlingly fair dairymaid hold own woman world time would hear dairyman crick s voice lecture non-resident milker arrive late speak sharply old deborah fyander wash hand heaven s sake pop thy hand pump deb soul london folk know thee thy slovenly way d swaller milk butter more mincing a'ready s say good deal milking progress end tess clare common rest could hear heavy breakfast table drag wall kitchen mrs crick invariable preliminary meal same horrible scrape accompany return journey table clear xxi great stir milk-house just breakfast churn revolve usual butter would come happen dairy paralyze squish squash echo milk great cylinder never arise sound wait dairyman crick wife milkmaid tess marian retty priddle izz huett married cottage also mr clare jonathan kail old deborah rest stand gaze hopelessly churn boy keep horse put moon-like eye show sense situation even melancholy horse seem look window inquire despair walk t year conjuror trendle s son egdon year say dairyman bitterly father say fifty time say n't believe cast folk water very true shall n s alive shall n sort thing continnys even mr clare begin feel tragical dairyman s desperation conjuror fall t'other side casterbridge use call wide-o very good man boy say jonathan kail s rotten touchwood now grandfather use conjuror mynterne owlscombe clever man ve hear grandf'er say continue mr crick s such genuine folk nowadays mrs crick s mind keep matter hand perhaps somebody house love say tentatively ve hear tell young day will cause crick maid year mind butter n't come n't right o't love-making can mind t damage churn turn clare jack dollop hore's-bird fellow here milker time sir court young woman mellstock deceive deceive many afore sort woman reckon wi time girl holy thursday day almanack here mid now churning hand zid girl s mother come door wi great brass-mounted umbrella hand would ha fell ox say jack dollop work here want big bone pick can assure n way mother walk jack s young woman cry bitterly handkercher lard here s time say jack look winder em ll murder shall get shall n't tell scramble churn trap-door shut just young woman s mother bust milk-house villain say ll claw face for'n let catch hunt everywhere ballyrag jack side seam jack lie a'most stifle churn poor maid young woman stand door cry eye shall never forget never twould melt marble stone could n't find nowhere dairyman pause two word comment come listener dairyman crick s story often seem end really stranger betray premature interjection finality old friend know narrator old woman wit guess could never tell find churn say word take hold winch turn handpower swing jack begin flop lard stop churn let say pop head shall churn pummy cowardly chap heart such man mostly make amends ravage virgin innocence say old woman stop churn old witch scream call old witch deceiver say ought ha call mother-law last five month churn jack s bone rattle again none venture interfere last promise make right wi ll good word say end day listener smile comment quick movement look tess pale-faced door warm t to-day say inaudibly warm none connect withdrawal reminiscence dairyman forward open door say tender raillery maidy frequently unconscious irony give pet name pretty milker ve get dairy must n't get fagged first breath summer weather shall finely put want ee dog-days sha n't mr clare faint think door say mechanically disappear fortunately milk revolving churn moment change squashing decide flick-flack t come cried mr crick attention call tess fair sufferer soon recover externally remain much depressed afternoon evening milking care rest door wander know whither wretched wretched perception companion dairyman s story humorous narration none seem see sorrow certainty know cruelly touch tender place experience evening sun now ugly great inflamed wound sky solitary cracked-voice reed-sparrow greet bush river sad machine-made tone resemble past friend friendship outworn long june day milkmaid indeed most household bed sunset sooner morning work milk early heavy time full pail tess usually accompany fellow upstairs to-night first common chamber doze girl come see undress orange light vanished sun flush form colour doze again reawaken voice quietly turn eye three chamber-companions get bed stand group nightgown barefooted window last red ray west still warm face neck wall watch somebody garden deep interest three face close jovial pale dark hair fair tress auburn n't push can see say retty auburn-haired young girl remove eye window t use love more retty priddle say jolly-faced marian eldest slily thought cheek retty priddle still look look again again cried izz huett pale girl dark damp hair keenly cut lip need n't say izz answer retty zid kiss shade see ask marian stand whey-tub let whey shade face come wall close izz stand fill vat put mouth wall kiss shade mouth zid n't izz huett say marian rosy spot come middle izz huett s cheek harm declare attempt coolness love wi'en retty too marian come marian s full face could blush past chronic pinkness say tale again dear eye dear face dear mr clare ve own say marian dry frankness complete indifference opinion silly pretend need own folk would just marry n to-morrow would more murmur izz huett too whisper more timid retty listener grow warm ca n't marry say izz sha n't bad still say eldest again three blow silent kiss ask retty quickly tess durbeyfield good say marian lower voice watch day find reflective silence n't care n length breathe retty sometimes think too silly say izz huett impatiently course wo n't marry tess gentleman s son s great landowner farmer abroad more likely ask come wi'en farm-hand much year sigh sigh marian s plump figure sigh big somebody bed hard sigh too tear come eye retty priddle pretty red-haired young last bud paridelles important county annals watch silently little long three face still close triple hue hair mingling unconscious mr clare indoors see more shade begin deepen creep bed few minute hear ascend ladder own room marian soon snore izz drop forgetfulness long time retty priddle cry sleep deeper-passioned tess very sleep even conversation bitter pill oblige swallow day scarce least feeling jealousy arise breast matter know preference more finely form educate young retty more woman perceive slight ordinary care necessary hold own angel clare s heart candid friend grave question ought sure hardly ghost chance serious sense chance inspire passing fancy enjoy pleasure attention stay here such unequal attachment lead marriage hear mrs crick mr clare day ask laughing way would use marry fine lady ten thousand acre colonial pasture feed cattle rear corn reap farm-woman would sensible kind wife mr clare speak seriously could never conscientiously allow man marry now religiously determine never would tempt draw mr clare s attention woman brief happiness sun eye remain talbothays xxii come downstairs yawn morning skim milk proceed usual indoors breakfast dairyman crick discover stamp house receive letter customer complain butter twang begad t say dairyman hold left hand wooden slice lump butter stick taste several gather mr clare taste tess taste also indoor milkmaid two milking-men last mr crick come wait breakfast-table certainly twang dairyman throw abstraction realize taste divine particular specie noxious weed appertain suddenly exclaim t garlic think n't blade left mead old hand remember certain dry mead few cow admit late year spoil butter same way dairyman recognize taste time think butter bewitch must overhaul mead resume must n't continny arm old pointed knife inimical plant could present very microscopic dimension escape ordinary observation find seem hopeless attempt stretch rich grass form line assist owe importance search dairyman upper end mr clare volunteer help tess marian izz huett retty bill lewell jonathan married dairywomen beck knibbs wooly black hair roll eye flaxen france consumptive winter damp water-meads live respective cottage eye fix ground creep slowly strip field return little such manner finish single inch pasture would fall eye most tedious business more dozen shoot garlic discoverable whole field such herb s pungency probably bite cow sufficient season whole dairy s produce day differ nature mood greatly form bend curiously uniform row automatic noiseless alien observer pass neighbouring lane might excuse mass hodge creep stoop low discern plant soft yellow gleam reflect buttercup shaded face give elfish moonlit aspect sun pour strength noon angel clare communistically stick rule take part rest glance now course accident walk tess murmur very thank sir reply demurely discuss score personal matter half-an-hour introductory style seem little superfluous get speech just creep creep hem petticoat just touch gaiter elbow sometimes brush hers last dairyman come could stand longer soul body here stoop fairly make open shut exclaim straighten slowly excruciated look quite upright maidy tess n't day two will make head ache finely n't more feel fainty leave rest finish dairyman crick withdraw tess drop mr clare also step line begin privateering weed find very tension hear night make first speak n't look pretty say izzy huett retty tess moodily decide maiden would make good farmer s wife ought recommend obscure own wretched charm pretty pretty girl fresh look often think poor dear prettiness wo n't last long unfortunately excellent dairywomen good skim good clare remain observing observe colour continue tess heroically retty priddle oh look self-sacrificing mood might tess could cry marry really want dairywoman lady n't think marry follow dairyman crick mournful satisfaction see clare remain day force take pain avoid never allow formerly remain long company even juxtaposition purely accidental give three chance tess woman enough realize avowal angel clare honour dairymaid keep perception care avoid compromise happiness least degree breed tender respect tess deem rightly wrongly self-controlling sense duty show quality never expect find opposite sex absence more simple heart house-mate might weep pilgrimage xxiii hot weather july crept unawares atmosphere flat vale hang heavy opiate dairy-folk cow tree hot steam rain fall frequently make grass cow feed more rank hinder late hay-making mead sunday morning milking outdoor milker home tess three dress rapidly whole bevy agree mellstock church lie three four mile distant dairy-house now two month talbothays first excursion precede afternoon night heavy thunderstorm hiss mead wash hay river morning sun shone more brilliantly deluge air balmy clear crooked lane lead own parish mellstock run low level portion length girl reach most depressed spot find result rain flood lane over-shoe distance fifty yard would serious hindrance week-day would click high patten boot quite unconcerned day vanity sun's-day flesh forth coquet flesh hypocritically affect business spiritual thing occasion wear white stocking thin shoe pink white lilac gown mud spot would visible pool awkward impediment could hear church-bell calling nearly mile would expect such rise river summer-time say marian top roadside bank climb maintain precarious footing hope creep slope past pool ca n't get anyhow walk right else turnpike way would make very late say retty pause hopelessly colour hot walk church late people stare say marian hardly cool again get that-it-may-please-thees stand cling bank hear splashing bend road presently appear angel clare advance lane water four heart give big throb simultaneously aspect probably un-sabbatarian dogmatic parson s son often present attire dairy clothes long wade boot cabbage-leaf hat keep head cool thistle-spud finish s church say marian wish murmured tess angel fact rightly wrongly adopt safe phrase evasive controversialist prefer sermon stone sermon church chapel fine summer day morning see damage hay flood considerable walk observe girl long distance occupy difficulty passage notice know water rise spot would quite check progress hasten dim idea could help particular rosy-cheeked bright-eyed quartet look charm light summer attire cling roadside bank pigeon roof-slope stop moment regard come close gauzy skirt brush grass innumerable fly butterfly unable escape remain cage transparent tissue aviary angel s eye last fell tess hindmost four full suppressed laughter dilemma could help meet glance radiantly come water rise long boot stand look entrap fly butterfly try get church say marian front include two remark avoid tess sir t get late colour come ll carry pool jill whole four flush heart beat think ca n't sir say marian way get past stand still nonsense too heavy d carry four now marian attend continue put arm shoulder now hold s marian lower arm shoulder direct angel stride slim figure view look mere stem great nosegay suggest hers disappear curve road sousing footstep top ribbon marian s bonnet tell few minute reappear izz huett order bank here come murmur could hear lip dry emotion put arm neck look face marian s say tess quickly s time continue izz unheeding time embrace time refrain embracing first now mine fie scripture izz say izz ve always ear church pretty verse angel clare three-quarters performance commonplace act kindness now approach izz quietly dreamily lower arm angel methodically march hear return third time retty s throbbing heart could see shake red-haired girl seize glance tess lip could pronounce more plainly will soon comprehension appear face could help understanding poor little retty light weight most troublesome clare s burden marian sack meal dead weight plumpness literally stagger izz ridden sensibly calmly retty bunch hysteric get disquieted creature deposit return tess could see hedge distant three group stand place rise ground now turn embarrass discover excitement proximity mr clare s breath eye contemn companion intensify fearful betray secret palter last moment may able clim bank perhaps can clim good must tired mr clare tess say quickly aware seat arm rest shoulder three leahs get rachel whisper good woman reply magnanimously stick resolve say angel see grow warm step silence hope too heavy say timidly lift marian such lump undulate billow warm sun fluff muslin froth very pretty seem know undergo three-quarters labour entirely sake fourth quarter expect such event to-day water come sudden rise water understand refer state breathing belie clare stand still inclinced face hers tessy exclaim girl s cheek burn breeze could look eye emotion remind angel somewhat unfairly take advantage accidental position definite word love cross lip suspension point desirable now walk slowly make remainder distance long possible last come bend rest progress full view three dry land reach set friend look thoughtful eye could see talk hastily bid farewell splash stretch submerged road four move marian break silence say truth chance look joylessly tess mean ask latter ee good very good could see bring ee would kiss ee encourage little say gaiety set somehow vanish enmity malice generous young soul rear lonely country nook fatalism strong sentiment blame such supplanting tess s heart ache conceal fact love angel clare perhaps more passionately know also lose heart contagion sentiment especially woman same hungry nature fight too feebly natural result follow will never stand way way declare retty night bedroom tear run ca n't help dear n't think marry mind ask refuse refuse man oh would say wonder retty can will plain put quite side n't think will choose never expect thought moan retty wish dead poor child tear feeling hardly understand turn two girl come upstairs just friend again say think more choose reserve confide warm n't seem care now say marian mood turn low bass marry dairyman stickleford s ask twice soul would put end rather'n wife now n't speak izz confess murmur izz make sure to-day kiss hold lie still breast hope hope never move n't bide here talbothays longer shall hwome air sleeping-chamber seem palpitate hopeless passion girl writhe feverishly oppressiveness emotion thrust cruel nature s law emotion expect desire incident day fan flame burn heart torture more could endure difference distinguish individual abstract passion portion organism call sex much frankness little jealousy hope girl fair common sense delude vain conceit deny love give air idea outshine full recognition futility infatuation social point view purposeless beginning self-bounded outlook lack justify existence eye civilization lack eye nature fact exist ecstasizing kill joy impart resignation dignity practical sordid expectation win husband would destroy toss turn little bed cheese-wring drip monotonously downstairs b awake tess whisper half-an-hour later izz huett s voice tess reply affirmative also retty marian suddenly fling bedclothes sigh wonder lady say family look wonder say izz lady look gasped tess start never hear t whisper young lady own rank choose family doctor divinity s daughter father s parish emminster n't much care say sure marry hear very little enough build wretched dolorous dream shade night picture detail win consent wed preparation bride s happiness dress veil blissful home oblivion would fall love concern thus talk ache wept sleep charm sorrow disclosure tess nourish foolish thought lurk grave deliberate import clare s attention pass summer love face love s own temporary sake more thorny crown sad conception really prefer cursory way rest know more impassioned nature cleverer more beautiful eye propriety less worthy homely ignore xxiv ooze fatness warm ferment froom vale season rush juice could hear hiss fertilization impossible most fanciful love grow passionate ready bosom exist impregnate surroundings july pass head thermidorean weather come wake seem effort part nature match state heart talbothays dairy air place fresh spring early summer stagnant enervate now heavy scent weigh mid-day landscape seem lie swoon ethiopic scorchings brown upper slope pasture still bright green herbage here watercourse purl clare oppress outward heat burden inwardly wax fervour passion soft silent tess rain pass upland dry wheel dairyman s spring-cart speed home market lick pulverize surface highway follow white riband dust set thin powder-train fire cow jump wildly five-barred barton-gate madden gad-fly dairyman crick keep shirt-sleeve permanently roll monday saturday open window effect ventilation open door dairy-garden blackbird thrushes crept currant-bush manner quadruped wing creature fly kitchen lazy tease familiar crawl unwonted place floor drawer milkmaid hand conversation concern sunstroke butter-making still more butter-keeping despair milk entirely mead coolness convenience drive cow day animal obsequiously follow shadow small tree move stem diurnal roll milker come could hardly stand still fly afternoon four five unmilked cow chance stand apart general herd corner hedge dumpling old pretty love tess s hand maid rise stool finish cow angel clare observe time ask would take aforesaid creature silently assent stool arm s length pail knee stand soon sound old pretty s milk fizz pail come hedge angel feel inclined corner also finish hard-yielding milcher stray now capable dairyman man woman milking dig forehead cow gaze pail few mainly young rest head sideways tess durbeyfield s habit temple press milcher s flank eye fix end meadow quiet lose meditation milk old pretty thus sun chance milking-side shine flat pink-gowned form white curtain-bonnet profile render keen cameo cut dun background cow know clare follow sit cow watch stillness head feature remarkable might trance eye open unseeing picture move old pretty s tail tess s pink hand latter gently rhythmic pulsation obey reflex stimulus beat heart very lovable face ethereal real vitality real warmth real incarnation mouth culminate eye deep speaking see cheek perhaps fair brow arched chin throat shapely mouth see equal face earth young man least fire little upward lift middle red top lip distract infatuate madden never see woman s lip tooth force mind such persistent iteration old elizabethan simile rose fill snow perfect lover might call off-hand perfect touch imperfect would-be perfect give sweetness give humanity clare study curve lip many time could reproduce mentally ease now again confront clothe colour life send aura flesh breeze nerve nigh produce qualm actually produce mysterious physiological process prosaic sneeze become conscious observe would show change position curious dream-like fixity disappear close eye might easily discern rosiness face deepen fade tinge leave influence pass clare excitation sky die resolution reticence prudence fear fall defeat battalion jump seat leave pail kick milcher such mind quickly desire eye kneel clasp arm tess take completely surprise yield embrace unreflecting inevitableness see really lover advance else lips part sink momentary joy very ecstatic cry point kiss too tempting mouth check tender conscience sake forgive tess dear whisper ought ask know mean liberty devote tessy dearest sincerity old pretty time look puzzle see two people crouch immemorial custom lift hind leg crossly angry n't know mean ll kick milk exclaim tess gently strive free eye concern quadruped s action heart more deeply concerned clare slip seat stand arm still encircle tess s eye fix distance begin fill cry darling say n't know murmur see feel more clearly position become agitated try withdraw betray feeling tess last say curious sigh desperation signify unconsciously heart outrun judgement love dearly truly need say shall now distress surprised will think presume defencelessness too quick unreflecting will n ca n't tell allow free minute two milking resume nobody beheld gravitation two dairyman come screen nook few minute later sign reveal markedly sundered pair more mere acquaintance interval crick s last view occur change pivot universe two nature know quality dairyman would despise practical man base more stubborn resistless tendency whole heap so-called practicality veil whisk tract s outlook new horizon thenceforward short time long end phase third phase fourth consequence xxv clare restless dusk evening draw win retire chamber night sultry day coolness dark grass road garden-paths house-fronts barton-walls warm hearth reflect noontime temperature noctambulist s face sit east gate dairy-yard know think feeling indeed smother judgement day sudden embrace three hour twain keep apart seem stilled alarm occur novelty unpremeditation mastery circumstance disquiet palpitate contemplative could hardly realize true relation mutual bearing third party thenceforward angel come pupil dairy idea temporary existence here merest episode life soon pass early forget come place screen alcove could calmly view absorbing world apostrophize walt whitman crowds man woman attire usual costume curious resolve plan plunge world anew behold absorbing scene import hither engross world dissolve uninteresting dumb-show here apparently dim unimpassioned place novelty volcanically start never start elsewhere window house open clare could hear yard trivial sound retire household dairy-house humble insignificant purely place constrained sojourn never hitherto deem sufficient importance reconnoitre object quality landscape now age lichened brick gable breathe forth stay window smile door coax beckon creeper blush confederacy personality far-reaching influence spread make brick mortar whole overhang sky throb burning sensibility mighty personality milkmaid s amazing indeed find great matter life obscure dairy become new love hold partly responsible solely many angel learn magnitude life external displacement subjective experience impressionable peasant lead large full more dramatic life pachydermatous king look thus find life see same magnitude here elsewhere heterodoxy fault weakness clare man conscience tess insignificant creature toy dismiss woman live precious life life endure enjoy possess great dimension life mighty sensations whole world depend tess existence fellow-creatures exist universe come tess particular day particular year bear consciousness intrude single opportunity existence vouchsafe tess unsympathetic first cause chance look less consequence pretty trifle caress grow weary deal great seriousness affection know awaken fervid impressionable reserve order might agonize wreck encounter daily accustomed manner would develop begin live such close relation meet mean fall endearment flesh blood could resist arrive conclusion issue such tendency decide hold aloof present occupation would mutually engage harm small easy carry resolution never approach drive heave pulse think would see friend might possible sound less five month term here would end few additional month spend farm would fully equip agricultural knowledge position start own account would farmer want wife farmer s wife drawing-room wax-figure woman understand farming please answer return silence resolve journey morning sit breakfast talbothays dairy maid observe see mr clare day say dairyman crick mr clare hwome emminster spend few day wi kinsfolk four impassioned table sunshine morning stroke bird muffle song girl word gesture reveal blankness s get end time wi add dairyman phlegm unconsciously brutal suppose begin see plan elsewhere much longer bide here ask izz huett gloom-stricken bevy could trust voice question wait dairyman s answer life hang retty parted lip gaze tablecloth marian heat add redness tess throbbing look mead ca n't mind exact day look memorandum-book reply crick same intolerable unconcern even may alter bit ll bide get little practice calve straw-yard certain ll hang end year say four month torture ecstasy society pleasure girdle pain blackness unutterable night moment morning angel clare ride narrow lane ten mile distant breakfasters direction father s vicarage emminster carrying could little basket contain black-pudding bottle mead send mrs crick kind respect parent white lane stretch eye stare year lane love ought marry dare marry would mother brother say would say couple year event would depend germ staunch comradeship underlie temporary emotion sensuous joy form substratum everlastingness father s hill-surrounded little town tudor church-tower red stone clump tree vicarage come last view ride well-known gate cast glance direction church enter home beheld standing vestry-door group girl age twelve sixteen apparently await arrival moment become visible figure somewhat old school-girl wear broad-brimmed hat highly-starched cambric morning-gown couple book hand clare know could sure observe hope render unnecessary speak blameless creature overpower reluctance greet make decide see young lady miss mercy chant daughter father s neighbour friend parent quiet hope might wed day great antinomianism bible-classes plainly hold class now clare s mind fly impassioned summer-steeped heathen var vale rosy face court-patched cow-droppings most impassioned impulse moment resolve trot emminster hence write apprise mother father aim arrive breakfast hour parish duty little late already sit morning meal group table jump welcome soon enter father mother brother reverend felix curate town adjoining county home fortnight brother reverend cuthbert classical scholar fellow dean college cambridge long vacation mother appear cap silver spectacle father look fact earnest god-fearing man somewhat gaunt year sixty-five pale face line thought purpose head hang picture angel s sister eldest family sixteen year senior marry missionary africa old mr clare clergyman type last twenty year nigh drop contemporary life spiritual descendant direct line wycliff huss luther calvin evangelical evangelicals conversionist man apostolic simplicity life thought raw youth make mind deep question existence admit reason thenceforward regard even own date school think extreme hand totally oppose unwillingly win admiration thoroughness remarkable power show dismiss question principle energy apply love paul tarsus st john hate st james much dare regard mixed feeling timothy titus philemon new testament less christiad pauliad intelligence less argument intoxication creed determinism such amount vice quite amount negative side renunciative philosophy cousinship schopenhauer leopardi despise canon rubric swear articles deem consistent whole category way might thing certainly sincere aesthetic sensuous pagan pleasure natural life lush womanhood son angel lately experience var vale temper would antipathetic high degree inquiry imagination able apprehend time angel unlucky say father moment irritation might result mankind greece source religion modern civilization palestine father s grief blank description could realize might lurk thousandth part truth much less truth whole truth such proposition simply preach austerely angel time kindness heart such never resent long welcome son to-day smile candidly sweet child s angel sit place feel home much formerly feel family gather time return hither conscious divergence last share vicarage life grow even more distinctly foreign own usual transcendental aspiration still unconsciously base geocentric view thing zenithal paradise nadiral foreign own dream people planet latterly see life feel great passionate pulse existence unwarped uncontorted untrammelled creed futilely attempt check wisdom would content regulate part see great difference grow divergence angel clare former time chiefly difference manner notice just now particularly brother get behave farmer fling leg muscle face grow more expressive eye look much information tongue speak more manner scholar nearly disappear still more manner drawing-room young man prig would say lose culture prude become coarse such contagion domiciliary fellowship talbothays nymph swain breakfast walk two brother non-evangelical well-educated hall-marked young man correct remote fibre such unimpeachable model turn yearly lathe systematic tuition somewhat short-sighted custom wear single eyeglass string wear single eyeglass string custom wear double glass wear double glass custom wear spectacle wear spectacle straightway reference particular variety defect own vision wordsworth enthrone carry pocket copy shelley belittle allow grow dusty shelf correggio s holy family admire admire correggio s holy family decry favour velasquez sedulously follow suit personal objection two noticed angel s grow social ineptness notice grow mental limitation felix seem church cuthbert college diocesan synod visitation mainspring world cambridge brother candidly recognize few unimportant score million outsider civilized society person university man churchman tolerate reckon respect dutiful attentive son regular visit parent felix offshoot more recent point devolution theology father less self-sacrificing disinterested more tolerant father contradictory opinion aspect danger holder less ready father pardon slight own teaching cuthbert whole more liberal-minded great subtlety much heart walk hillside angel s former feeling revive advantage comparison saw set forth life really live perhaps many man opportunity observation good opportunity expression adequate conception complicated force work smooth gentle current associate float see difference local truth universal truth inner world say clerical academic hearing quite different thing world think suppose farm now dear fellow felix say thing young brother look spectacle distant field sad austerity must make good entreat endeavour keep much possible touch moral ideal farming course mean rough externally high thinking may plain living course may say angel prove nineteen hundred year may trespass domain little think felix likely drop high thinking moral ideal fancy tone letter conversation may fancy somehow lose intellectual grasp has n't strike cuthbert now felix say angel drily very good friend know tread allotted circle come intellectual grasp think content dogmatist leave mine alone inquire become return hill dinner fix time father s mother s morning work parish usually conclude convenience regarded afternoon caller last thing enter consideration unselfish mr mrs clare three son sufficiently unison matter wish parent would conform little modern notion walk make hungry angel particular now outdoor man accustom profuse dapes inemptae dairyman s somewhat coarsely-laden table old people arrive son tired wait parent enter self-denying pair occupy coax appetite sick parishioner somewhat inconsistently try keep imprison flesh own appetite quite forget family sit table frugal meal cold viand deposit angel look mrs crick s black-pudding direct nicely grill dairy wish father mother appreciate marvellous herbal savour highly look black-pudding dear boy observe clare s mother sure will mind sure father shall know reason suggest take mrs crick s kind present child man can earn just now attack delirium tremens agree would great pleasure course say angel cheerfully look mead find mead extremely alcoholic continue mother quite unfit use beverage valuable rum brandy emergency put medicine-closet never drink spirit table principle add father shall tell dairyman s wife say angel truth course say father want say enjoy mead black-pudding very much kind jolly sort body sure ask directly return can mr clare answer lucidly mead drop pretty tipple say cuthbert felix oh t expression use talbothays reply angel blush feel parent right practice wrong want sentiment say more xxvi evening family prayer angel find opportunity broach father two subject heart string purpose kneel brother carpet study little nail heel walking boot service room mother mr clare leave alone young man first discuss elder plan attainment position farmer extensive scale england colony father tell put expense send angel cambridge feel duty set sum money year purchase lease land day might feel unduly slight worldly wealth continue father will doubt stand superior brother few year considerateness old mr clare s part lead angel onward dear subject observe father six-and-twenty start farming business would require eye head see matter would necessary superintend domestic labour establishment whilst afield would marry father seem think idea unreasonable angel put question kind wife think would thrifty hard-working farmer truly christian woman will help comfort goings-out comings-in really matter little such can find indeed earnest-minded friend neighbour dr chant ought primarily able milk cow churn good butter make immense cheese know sit hen turkey rear chicken direct field labourer emergency estimate value sheep calf farmer s wife certainly would desirable mr clare elder plainly never think point add say pure saintly woman will find more true advantage certainly more mother s mind own friend mercy use show certain interest true neighbour chant s daughter lately catch fashion young clergy decorate communion-table altar shock hear call day flower stuff festival occasion father quite oppose such flummery say can cure mere girlish outbreak sure will permanent mercy good devout know father n't think young woman equally pure virtuous miss chant place lady s ecclesiastical accomplishment understand duty farm life farmer would suit infinitely father persist conviction knowledge farmer s wife s duty come second pauline view humanity impulsive angel wish honour father s feeling advance cause heart same time grow specious say fate providence throw way woman possess qualification helpmate agriculturist decidedly serious turn mind would say attach sound low church school father would probably open conviction point regular church-goer simple faith honest-hearted receptive intelligent graceful degree chaste vestal personal appearance exceptionally beautiful family such would care marry lady short ask startle mother come softly study conversation common parlance call lady say angel unflinchingly cottager s daughter proud say lady feeling nature mercy chant very good family pooh s advantage mother say angel quickly family avail wife man rough shall mercy accomplish accomplishment charm return mother look silver spectacle external accomplishment will use life lead reading can take hand ll apt pupil enough would say know s brim full poetry actualize poetry may use expression live paper-poets write unimpeachable christian sure perhaps very tribe genus specie desire propagate angel mock mother beg pardon really attend church sunday morning good christian girl sure will tolerate social shortcoming sake quality feel may bad choose angel wax quite earnest automatic orthodoxy beloved tess never dream might stand such good stead prone slight observe practise milkmaid obvious unreality belief essentially naturalistic sad doubt son right title claim unknown young woman mr mrs clare begin feel advantage overlook least sound view especially conjunction pair must arise act providence angel never would make orthodoxy condition choice say finally act hurry would object see angel refrain declare more particular now feel single-minded self-sacrificing parent exist certain latent prejudice theirs middle-class people would require tact overcome legally liberty choose daughter-in-law s qualification could make practical difference life probability live wish affection s sake wind sentiment most important decision life observe own inconsistency dwell accident tess s life vital feature love tess soul heart substance skill dairy aptness scholar certainly simple formal faith-professions unsophisticated open-air existence require varnish conventionality make palatable hold education little affect beat emotion impulse domestic happiness depend probable lapse age improve system moral intellectual training would appreciably perhaps considerably elevate involuntary even unconscious instinct human nature present day culture could see might say affect mental epiderm life bring influence belief confirm experience woman latterly extend cultivate middle-class rural community teach much less intrinsic difference good wise woman social stratum good wise woman social stratum good bad wise foolish same stratum class morning departure brother already leave vicarage proceed walking tour north whence return college curacy angel might accompany prefer rejoin sweetheart talbothays would awkward member party most appreciative humanist most ideal religionist even best-versed christologist three alienation standing consciousness squareness would fit hole prepare felix cuthbert venture mention tess mother make sandwich father accompany own mare little way road fairly advance own affair angel listen willing silence jog shady lane father s account parish difficulty coldness brother clergyman love strict interpretation new testament light deem pernicious calvinistic doctrine pernicious say mr clare genial scorn proceed recount experience would show absurdity idea tell wondrous conversion evil liver instrument poor rich well-to-do also candidly admit many failure instance latter mention case young upstart squire name d'urberville live forty mile neighbourhood trantridge ancient d'urbervilles kingsbere place ask son curiously historic worn-out family ghostly legend coach-and-four original d'urbervilles decayed disappear sixty eighty year least believe seem new family take name credit former knightly line hope spurious m sure odd hear express interest old family think set less store even misapprehend father often say angel little impatience politically sceptical virtue old wise even exclaim own succession hamlet put lyrically dramatically even historically tenderly attach distinction mean subtle too subtle mr clare elder story relate death senior so-called d'urberville young man develop most culpable passion blind mother condition make know knowledge career come ear mr clare part country preach missionary sermon boldly take occasion speak delinquent spiritual state stranger occupy s pulpit feel duty take text word st luke fool night thy soul shall require thee young man much resent directness attack war word follow meet scruple publicly insult mr clare respect gray hair angel flush distress dear father say sadly wish would expose such gratuitous pain scoundrel pain say father rugged face shine ardour self-abnegation pain pain account poor foolish young man suppose incensed word could give pain even blow being revile bless persecute suffer defame entreat make filth world offscouring thing day ancient noble word corinthian strictly true present hour blow father proceed blow borne blow man mad state intoxication dozen time boy save guilt murder own flesh blood thereby live thank praise god may young man same say angel fervently fear say ll hope say mr clare continue pray side grave shall probably never meet again poor word mine may spring heart good seed day now always clare s father sanguine child young could accept parent s narrow dogma revere practice recognize hero pietist perhaps revere father s practice even more now see question make tessy wife father think inquire provide penniless same unworldliness necessitate angel s get living farmer would probably keep brother position poor parson term activity angel admire none less indeed own heterodoxy angel often feel father human side brother xxvii up-hill down-hill ride twenty-odd mile garish mid-day atmosphere bring afternoon detach knoll mile two west talbothays whence again look green trough sappiness humidity valley var froom immediately begin descend upland fat alluvial soil atmosphere grow heavy languid perfume summer fruit mist hay flower form therein vast pool odour hour seem make animal very bee butterfly drowsy clare now familiar spot know individual cow name long distance see dot mead sense luxury recognize power viewing life here inner side way quite foreign student-days much love parent could help aware come here now experience home-life affect throw splint bandage even customary curb humour english rural society absent place talbothays resident landlord human being door dairy denizen enjoy usual afternoon nap hour exceedingly early hour keep summer-time render necessity door wood-hooped pail sodden bleach infinite scrubbing hang hat stand fork peel limb oak fix purpose ready dry evening milking angel enter silent passage house quarter listen moment sustained snore come cart-house man lie grunt squeal swelter pig arise still further distance large-leaved rhubarb cabbage plant sleep too broad limp surface hang sun half-closed umbrella unbridle feed horse re-enter house clock strike three three afternoon skimming-hour stroke clare hear creaking floor-board touch descending foot stair tess s moment come eye hear enter hardly realize presence yawning see red interior mouth snake s stretch arm high coiled-up cable hair could see satin delicacy sunburn face flush sleep eyelid hang heavy pupil brim-fulness nature breathe moment woman s soul more incarnate time most spiritual beauty bespeaks flesh sex take place presentation eye flash brightly filmy heaviness remainder face awake oddly compound look gladness shyness surprise exclaim mr clare frighten first time think changed relation declaration introduce full sense matter rise face encounter clare s tender look step forward bottom stair dear darling tessy whisper put arm face flushed cheek n't heaven s sake mister more hasten soon tess s excitable heart beat way reply stand red-brick floor entry sun slant window hold tightly breast inclining face blue vein temple naked arm neck depth hair lie clothes warm sunned cat first would look straight eye soon lift plumb deepness ever-varying pupil radiate fibril blue black gray violet regard eve second waking might regard adam ve get a-skimming plead on'y old deb help to-day mrs crick market mr crick retty somewhere wo n't home milking retreat milk-house deborah fyander appear stair come deborah say mr clare upwards can help tess skimming very tired sure need n't come milking-time possibly talbothays milk very thoroughly skim afternoon tess dream wherein familiar object appear light shade position particular outline time hold skimmer pump cool work hand tremble ardour affection palpable seem flinch plant too burn sun press again side run forefinger lead cut cream-edge clean nature s way unconstrained manner talbothays dairy come convenient now may say now later dearest resume gently wish ask very practical nature think day last week mead shall soon want marry farmer see shall require wife woman know management farm will woman tessy put way might think yield impulse head would disapprove turn quite careworn bow inevitable result proximity necessity love calculate sudden corollary indeed clare put quite mean soon pain bitterness dissolution murmur word indispensable sworn answer honourable woman mr clare can wife can sound own decision seem break tess s very heart bow face grief tess say amaze reply hold still more greedily close say surely love would anybody s world return sweet honest voice distressed girl cannot marry tess say hold arm s length engage marry else refuse n't want marry think can want love drive subterfuge stammer father parson mother wouldn marry such will want marry lady nonsense speak partly home feel can never never echo too sudden ask thus pretty expect will let pass please tessy will give time say very abrupt come home speak ll allude again again take shine skimmer hold pump begin anew could time hit exact under-surface cream delicate dexterity require try might sometimes cut milk sometimes air could hardly see eye fill two blur tear draw forth grief good friend dear advocate could never explain ca n't skim ca n't say turn agitate hinder longer considerate clare begin talk more general way quite misapprehend parent most simple-mannered people alive quite unambitious two few remain evangelical school tessy evangelical n't know church very regularly parson here very high tell tess s idea view parish clergyman hear week seem more vague clare s never hear wish could fix mind hear more firmly remark safe generality often great sorrow speak unaffectedly angel sure heart father could object religious ground even know principle high low broad know reality confused belief hold apparently imbibe childhood tractarian phraseology pantheistic essence confuse disturb last desire leave thy sister pray early heaven happy view shadow d hint confuse life lead melodious day occasionally think counsel less honest musical gladly conform now speak incident visit father s mode life zeal principle grow serener undulation disappear skimming finish lead follow draw plug let milk fancy look little downcast come venture observe anxious keep subject father talk good deal trouble difficulty subject always tend depress zealous get many snub buffeting people different way think n't hear such humiliation man age more particularly n't think earnestness good carry tell very unpleasant scene take part quite recently deputy missionary society preach neighbourhood trantridge place forty mile here make business expostulate lax young cynic meet somewhere son landowner way mother afflict blindness father address gentleman point-blank quite disturbance very foolish father must say intrude conversation stranger probability obvious would useless think duty ll season season course make many enemy absolutely vicious easy-going hate bother say glory happen good may indirectly wish would wear now get old would leave such pig wallowing tess s look grow hard wear ripe mouth tragical longer show tremulousness clare s revive thought father prevent notice particularly white row liquid rectangle finish drain maid return take pail deb come scald lead new milk tess withdraw afield cow say softly question tessy reply grave hopelessness hear anew turmoil own past allusion alec d'urberville ca n't mead join milkmaid bind try make open air drive sad constraint girl draw onward spot cow graze farther mead bevy advance bold grace wild animal reckless unchastened motion woman accustom unlimited space abandon air swimmer wave seem natural enough now tess again sight choose mate unconstrained nature abode art xxviii refusal unexpected permanently daunt clare experience woman great enough aware negative often mean more preface affirmative little enough know manner present negative lie great exception dallyings coyness already permit make love read additional assurance fully trowing field pasture sigh gratis mean deem waste love-making here more often accept inconsiderately own sweet sake carking anxious home ambitious girl s crave establishment paralyze healthy thought passion end tess say such positive way ask course few day start n't ask tell partly good enough worthy enough fine lady enough murmur friend would scorn indeed mistake father mother brother n't care clasp finger keep slip now mean sweet sure make restless can read play hurry tess want know hear own warm lip will day mine time may choose day could shake head look clare regard attentively con character face hieroglyphic denial seem real ought hold way ought right right seek walk honestly tess love man can ask say continue self-suppression know repulse n't repulse tell love may always tell never offend will accept husband s different good indeed dearest believe sake n't give great happiness promise way sure ought will make happy think n't know such time apprehend ground refusal modest sense incompetence matter social polite would say wonderfully well-informed versatile certainly true natural quickness admiration lead pick vocabulary accent fragment knowledge surprising extent tender contest victory would remote cow milking-time sedge room leisure interval mourn silently minute apparently phlegmatic negative struggle fearful own heart strongly side two ardent heart poor little conscience try fortify resolution mean power come talbothays made-up mind account could agree step might cause bitter rueing husband blindness wed hold conscience decide mind unbiassed ought overrule now n't somebody tell say forty mile n't reach here somebody must know nobody seem know nobody tell two three day more say guess sad countenance chamber companion regard favourite choose could see put way tess never know time thread life distinctly twist two strand positive pleasure positive pain cheese-making pair again leave alone dairyman lend hand mr crick wife seem latterly acquire suspicion mutual interest two walk circumspectly suspicion faint anyhow dairyman leave break mass curd put vat operation resemble act crumble bread large scale immaculate whiteness curd tess durbeyfield s hand show pinkness rose angel fill vat handful suddenly cease lay hand flat hers sleeve roll elbow bend low kiss vein soft arm early september weather sultry arm dabbling curd cold damp mouth new-gathered mushroom taste whey such sheaf susceptibility pulse accelerate touch blood drive finder-ends cool arm flush hot heart say coyness longer necessary truth truth man woman man man lift eye beam devotedly lip rise tender half-smile know tess say love very much preliminary new entreaty again look sudden fear resistance might break own desire tessy cannot think tantalize disappoint seem coquette life coquette first urban water blow hot blow cold just very last sort thing expect find retreat talbothays dearest quickly add observe now remark cut know most honest spotless creature live can suppose flirt tess n't idea wife love seem never say n't idea never could say n't true stress now get endurance lip quiver oblige clare pained perplexed run catch passage tell tell say passionately clasp forgetfulness curdy hand tell wo n't belong anybody will will tell exclaim will give complete answer will let now will tell experience experience dear certainly number express assent love satire look face tess doubt many experience wild convolvulus garden hedge open morning first time tell n't use wretched expression more worthy will try ll give reason to-morrow week say sunday sunday last get stop retreat thicket pollard willow low side barton could quite unseen here tess flung rustle undergrowth spear-grass bed remain crouching palpitate misery break momentary shoot joy fear ending could altogether suppress reality drift acquiescence see-saw breath wave blood pulse sing ear voice join nature revolt scrupulousness reckless inconsiderate acceptance close altar reveal chance discovery snatch ripe pleasure iron tooth pain could time shut love counsel terror ecstasy tess divine many month lonely self-chastisement wrestling communings scheme lead future austere isolation love s counsel would prevail afternoon advance still remain willow hear rattle take pail fork stand waow-waow accompany get cow milking would see agitation dairyman think cause love alone would good-naturedly tease harassment could borne lover must guess overwrought state invent excuse non-appearance inquiry make call give half-past six sun settle level aspect great forge heaven presently monstrous pumpkin-like moon arise hand pollard willows torture natural shape incessant choppings become spiny-haired monster stand upstairs light now wednesday thursday come angel look thoughtfully distance intrude way indoor milkmaid marian rest seem guess definite afoot force remark bedchamber friday pass saturday to-morrow day shall give way shall say shall let marry can help jealously pant hot face pillow night hear girl sigh name sleep ca n't bear let anybody wrong may kill know heart xxix now mid think ve hear news morning say dairyman crick sit breakfast day riddle gaze munching man maid now just mid think guess guess mrs crick guess know already say dairyman t slack-twisted hore's-bird feller jack dollop s lately get marry widow-woman jack dollop villain think say milker name enter quickly tess durbeyfield s consciousness name lover wrong sweetheart roughly use young woman s mother butter-churn marry valiant matron s daughter promise ask angel clare absently turn newspaper read little table always banish mrs crick sense gentility sir never mean reply dairyman say t widow-woman money seem fifty poun year marry great hurry tell marry lose fifty poun year just fancy state gentleman s mind news never such cat-and-dog life ve lead serves beright onluckily poor woman get bad o't silly body tell sooner ghost first man would trouble say mrs crick ay ay respond dairyman indecisively still can see exactly t want home n't run risk lose n't think maiden glance row girl ought ha tell just church could hardly exclaim marian ought agree izz must see ha refuse cry retty spasmodically say dear ask dairyman tess think ought tell true state thing else refuse n't know reply tess bread-and-butter choke cust d o't say beck knibbs married helper cottage s fair love war d ha marry just d say two word tell whatsomdever first chap n't choose tell d ha knock wi rolling-pin scram little feller woman could laughter follow sally supplement sorry smile form s sake tess comedy tragedy could hardly bear mirth soon rise table impression clare would soon follow little wriggling path now step side irrigating channel now stand main stream var man cut water-weed high river mass float past move island green crow-foot whereon might ridden long lock weed lodge pile drive keep cow cross pain question woman tell story heavy crosse seem amusement people laugh martyrdom tessy come clare sprang gully alight foot wife soon can sake mr clare sake say tess still say repeat expect put arm lightly waist moment speaking hanging tail hair young dairymaid include tess breakfast hair loose sunday morning build extra high attend church style could adopt milk head cow say would kiss evidently intention determine negative deter scrupulous heart condition domiciliary comradeship put woman such disadvantage enforced intercourse feel unfair exercise pressure blandishment might honestly employ able avoid release momentarily-imprisoned waist withhold kiss turn release give strength refuse time solely tale widow tell dairyman would overcome moment angel say more face perplex day day meet somewhat less constantly thus two three week end september draw could see eye might ask again plan procedure different now make mind negative coyness youth startle novelty proposal fitful evasiveness manner subject discussion countenance idea play more coaxing game never word attempt renewal caress utmost orally way clare persistently woo undertone purling milk cow s side skimming butter-makings cheese-makings broody poultry farrowing pig milkmaid woo such man tess know must break religious sense certain moral validity previous union conscientious wish candour could hold much longer love passionately godlike eye untrained instinctively refine nature cry tutelary guidance thus tess keep repeat can never wife word vain proof weakness lie very utterance calm strength would take trouble formulate sound voice begin old subject stir terrifying bliss covet recantation fear manner man s much would love cherish defend condition change charge revelation gloom lessen bask season meanwhile draw onward equinox still fine day much short dairy again work morning candlelight long time fresh renewal clare s plead occur morning three four run bedgown door call usual dress call ten minute walk head stair candle hand same moment come step shirt-sleeve put arm stairway now miss flirt say peremptorily fortnight speak wo n't longer must tell mean shall leave house door ajar just now see own safety must n't know last just mr clare too early take task pout need call flirt t cruel untrue wait please wait will really think seriously now let downstairs look little say hold candle sideways try smile seriousness word call angel mr clare angel angel dear twould mean agree would n't would mean love even can marry good own long very angel dearest must murmur look candle roguish curl come mouth suspense clare resolve never kiss obtain promise somehow tess stand prettily tucked-up milk gown hair carelessly heap head leisure arrange skim milk break resolve bring lip cheek moment pass downstairs very quickly never look say word maid already subject pursue marian look wistfully suspiciously pair sad yellow ray morning candle emit contrast first cold signal dawn skimming milk diminish approach autumn lessening process day day retty rest lover follow tremulous life different theirs musingly observe regard three figure trip frigid pallor open day very different think say think very few woman s life tremulous tess reply pause new word impress s more three think em begin would make perhaps would make properer wife perhaps love tessy sign exquisite relief hear impatient exclamation resolve intrepidly let generosity make bid now power attempt self-immolation second time join milker cottage more say concern deeply tess know day would decide afternoon several dairyman s household assistant mead usual long way dairy many cow milk drive home supply get less animal advance calf supernumerary milker lush green season dismiss work progress leisurely pailful pour tall can stand large spring-waggon bring scene milk cow trail dairyman crick rest wrapper gleam miraculously white leaden evening sky suddenly look heavy watch t later think say begad sha n't soon enough milk station n't mind s time to-day take home mix bulk afore send must station straight here ll drive mr clare volunteer none business ask tess accompany evening sunless warm muggy season tess come milking-hood naked-armed jacketless certainly dress drive reply glance scant habiliment clare gently urge assent relinquish pail stool dairyman take home mount spring-waggon clare xxx diminishing daylight level roadway mead stretch gray mile extreme edge distance swarthy abrupt slope egdon heath summit stand clump stretch fir-tree notched tip appear battlemented tower crown black-fronted castle enchantment absorb sense close begin talk long silence break clucking milk tall can lane follow solitary hazel nut remain bough slip shell blackberry hang heavy cluster now angel would fling lash whip pluck give companion dull sky soon begin tell meaning send herald-drops rain stagnant air day change fitful breeze play face quick-silvery glaze river pool vanish broad mirror light change lustreless sheet lead surface rasp spectacle affect preoccupation countenance natural carnation slightly embrown season deepen tinge beating rain-drop hair pressure cow flank usual cause tumble fastening stray curtain calico bonnet make clammy moisture hardly good seaweed ought come suppose murmur look sky sorry rain say glad here remote egdon disappear degree liquid gauze evening grow darker road cross gate safe drive fast walking pace air chill afraid will get cold arm shoulder say creep close perhaps drizzle wo n't hurt much sorry still think rain might help imperceptibly creep closer wrap large piece sail-cloth sometimes use keep sun milk-can tess hold slip clare s hand occupy now right again run neck little must still more s good arm wet marble tess wipe cloth now stay quiet will get drop dear question mine long-standing question reply could hear little smack horse s hoof moistening road cluck milk can remember say reply get home mind ll try say more drive fragment old manor house caroline date rise sky course pass leave observe entertain interesting old place several seat belong ancient norman family formerly great influence county d'urbervilles never pass residence thinking very sad extinction family renown even fierce domineer feudal renown say tess creep point expanse shade just hand feeble light begin assert presence spot day fitful white streak steam interval dark green background denote intermittent moment contact secluded world modern life modern life stretch steam feeler point three four time day touch native existence quickly withdraw feeler again touch uncongenial reach feeble light come smoky lamp little railway station poor enough terrestrial star sense more importance talbothays dairy mankind celestial stand such humiliating contrast can new milk unladen rain tess get little shelter neighbour holly tree hissing train draw silently wet rail milk rapidly swing can can truck light engine flash second tess durbeyfield s figure motionless great holly tree object could look more foreign gleaming crank wheel unsophisticated girl bare arm rainy face hair suspended attitude friendly leopard pause print gown date fashion cotton bonnet droop brow mount again lover mute obedience characteristic impassioned nature time wrap head ear sailcloth again plunge now thick night tess receptive few minute contact whirl material progress linger thought londoner will drink breakfast to-morrow wo n't ask strange people never see suppose will send strength lower may get head noble man noble woman ambassador centurion lady tradeswomen baby never see cow perhaps particularly centurion n't know come think two drive mile moor to-night rain might reach em time drive entirely account precious londoner drive little own account anxious matter will sure set rest dear tess now permit put way belong already know heart mean know heart hand reason account account question tell suppose entirely happiness worldly convenience also happiness worldly convenience life come here want convenience happiness very large farm english colonial will invaluable wife good woman large mansion country please please dear tessy disabuse mind feeling will stand way history want know must let tell will tell wish dearest precious history bear anno domini bear marlott say catch word help lightly speak grow sixth standard leave school say great aptness make good teacher settle trouble family father very industrious drink little poor child new press more closely side very unusual tess s breath quicken dearest never mind durbeyfield d'urberville descendant same family own old house pass d'urberville indeed trouble dear tess answer faintly love less know tell dairyman hate old family laugh true sense hate aristocratic principle blood think reasoners pedigree ought respect spiritual wise virtuous regard corporal paternity extremely interested news can idea interested interested well-known line think sad especially come here know many hill field see belong father s people hill field belong retty s people perhaps marian s n't value particularly surprising many present tiller soil owner sometimes wonder certain school politician n't make capital circumstance n't seem know wonder see resemblance name d'urberville trace manifest corruption carking secret tell last moment courage fail fear blame tell sooner instinct self-preservation strong candour course continue unwitting clare glad know descended exclusively long-suffering dumb unrecorded rank file english nation self-seeking few make powerful expense rest corrupt affection tess laugh speak make selfish likewise own sake rejoice descent society hopelessly snobbish fact extraction may make appreciable difference acceptance wife make well-read woman mean make mother too poor soul will think much good account tess must spell name correctly d'urberville very day way must dearest good heaven dozen mushroom millionaire would jump such possession bye s kidney take name hear neighbourhood chase think very man rumpus father tell odd coincidence angel think would take name unlucky perhaps agitate now mistress teresa d'urberville take name will escape secret long refuse sure make happy wife feel wish marry very very much dearest course mean want very much hardly able keep alive offence would make feel ought say will will say know will mine clasp close kiss sooner say burst dry hard sobbing violent seem rend tess hysterical girl mean surprise cry dearest ca n't tell quite glad think make happy seem very much gladness tessy mean cry break vow say would die unmarried love would husband sometimes wish never bear now dear tess know very much excited very inexperienced say remark very complimentary come wish care care wish would prove way can prove more cry distraction tenderness will prove more clasp neck first time clare learn impassioned woman s kiss lip love heart soul tess love now believe ask flush wipe eye never really doubted never never drive gloom form bundle sail-cloth horse would rain drive consent might agree first appetite joy pervade creation tremendous force sway humanity purpose tide sway helpless weed control vague lucubration social rubric must write mother say n't mind course dear child child tess know very proper write mother such time wrong would object live same place marlott further side blackmoor vale see summer dance green would dance hope ill-omen now xxxi tess write most touching urgent letter mother very day end week response communication arrive joan durbeyfield s wander last-century hand dear tess j write few line hope will find leave present thank god dear tess glad hear really marry soon respect question tess j say quite private very strong account say word bygone trouble j tell father proud account respectability perhaps intend same many woman high land trouble time trumpet n't trumpet theirs girl would such fool specially long fault j shall answer same ask fifty time must bear mind know childish nature tell s heart simple j make promise never let word deed welfare mind most solemnly promise door j name question come marriage father would blab everywhere poor simple man dear tess keep spirit mean send hogshead cyder wed know much part thin sour stuff more present kind love young man affectte mother j durbeyfield mother mother murmured tess recognize light touch event most oppressive mrs durbeyfield s elastic spirit mother see life tess see haunt episode bygone day mother passing accident perhaps mother right course follow might reason silence seem face adored s happiness silence thus steady command person world shadow right control action tess grow calmer responsibility shift heart light week day decline autumn follow assent begin month october form season live spiritual altitude more nearly approach ecstasy period life hardly touch earth love clare sublime trustfulness goodness could know guide philosopher friend know think line contour person perfection masculine beauty soul soul saint intellect seer wisdom love love sustain dignity seem wear crown compassion love see make lift heart devotion would sometimes catch large worshipful eye bottom look depth see immortal dismiss past trod put tread coal smoulder dangerous know man could disinterested chivalrous protective love woman angel clare think respect absurdly indeed truth more spiritual animal hand singularly free grossness cold-natured bright hot less byronic shelleyan could love desperately love more especially incline imaginative ethereal fastidious emotion could jealously guard love very self amaze enrapture tess slight experience infelicitous now reaction indignation male sex swerve excess honour clare unaffectedly seek s company honest faith disguise desire sum instinct matter clearly state would elusive quality sex attract man general might distasteful perfect man avowal love must very nature carry suspicion art country custom unreserved comradeship door betrothal custom know strangeness seem oddly anticipative clare see normal thing common dairy-folk regard thus october month wonderful afternoon rove mead creep path follow brink trickle tributary brook hop little wooden bridge side again never sound purling weir buzz accompany own murmuring beam sun horizontal mead form pollen radiance landscape see tiny blue fog shadow tree hedge time bright sunshine elsewhere sun ground sward flat shadow clare tess would stretch quarter mile ahead two long finger point afar green alluvial reach abut slope side vale man work here season take meadow dig little waterways clear winter irrigation mend bank trodden cow shovelful loam black jet bring river wide whole valley essence soil pound champaign past steep refine subtilize extraordinary richness come fertility mead cattle graze clare hardily keep arm waist sight waterman air man accustom public dalliance actually shy lip part eye askance labourer wear look wary animal ashamed own say gladly reach ear friend emminster walk milkmaid most bewitching milkmaid see might feel hurt dignity dear girl d'urberville hurt dignity clare grand card play belong such family reserve grand effect marry proof descent parson tringham apart future totally foreign family will affect even surface life shall leave part england perhaps england matter people regard here will will could answer more bare affirmative great emotion arouse thought world own familiar friend feeling fill ears babble wave surge eye put hand thus place reflect sun glare river bridge molten-metallic glow dazzle eye sun hide bridge stand still little furred feathered head pop smooth surface water find disturbing presence pause pass disappear again river-brink linger fog begin close very early evening time year settle lash eye rest crystal brow hair walk later sundays quite dark dairy-people also door first sunday evening engagement hear impulsive speech ecstasized fragment too hear word discourse note spasmodic catch remark break syllable leaping heart walk lean arm content pause occasional little laugh soul seem ride laugh woman company man love win woman else nature mark buoyancy tread skim bird quite alighted affection now breath life tess s being envelop photosphere irradiate forgetfulness past sorrow keep gloomy spectre would persist attempt touch doubt fear moodiness care shame know wait wolf just circumscribing light long spell power keep hungry subjection spiritual forgetfulness co-exist intellectual remembrance walk brightness know background shape darkness always spread might recede might approach little day evening tess clare oblige sit indoors keep house occupant domicile talk look thoughtfully meet two appreciative eye worthy burst jump low stool appal homage fulness own joy thereat clare deem whole basis excitement small part say wo n't speak dear tess distinction consist facile use contemptible set convention number true honest just pure lovely good report tess struggle sob throat often string excellence make young heart ache church late year strange cite now n't stay love sixteen live little sister brother dance green n't n't say impetuously clasp hand angel begin comfort reassure think truly enough creature mood careful would depend happiness entirely n't stay say just feel know must bitter regret woman s instinct hide diverge hastily four year more heart can now waste time much long happiness mature woman long dark vista intrigue torment thus girl simple life one-and twenty catch day immaturity bird springe calm more completely rise little stool leave room overturn stool skirt sit cheerful firelight throw bundle green ash-sticks lay dog stick snap pleasantly hiss bubble sap end come again think just wee bit capricious fitful tess say good-humouredly spread cushion stool seat settle want ask just run perhaps capricious murmur suddenly approach put hand arm angel really nature mean more particularly assure place close settle allow head find resting-place clare s shoulder want ask sure will answer continue humbly love agree marry hence follow thirdly shall day live must think start business own hook new year little late get involve multifarious detail new position secure partner timidly answer talk quite practically would n't marry ca n't bear thought leave here course can case want help many way make start shall fortnight now say become grave many thing think first draw gently reality marriage startling loom discussion question proceed walk corner settle full firelight apartment mr dairyman crick mrs crick two milkmaid tess sprang elastic ball side foot face flushed eye shone firelight know would sit close cry vexation say sure come catch n't really sit knee might ha seem n't tell sure n't ha notice sit anywhere light reply dairyman continue wife stolid mien man understand emotion relate matrimony now christianer show folk never fancy folk suppose thing bai n't never ha think word sit n't tell marry soon say clare improvised phlegm truly glad hear sir ve think mid such thing time s too good dairymaid say very first day zid prize man s more wonderful woman gentleman-farmer s wife wo n't mercy baily wi side somehow tess disappear even more strike look girl follow crick abash crick s blunt praise supper reach bedroom present light burn damsel sit whitely bed await tess whole row avenge ghost see few moment malice mood could scarcely feel loss never expect condition objective contemplative s marry murmured retty never take eye tess face show marry ask marian say tess day think evasiveness marry gentleman repeat izz huett sort fascination three girl creep bed come stand barefooted tess retty put hand tess s shoulder realize friend s corporeality such miracle two lay arm waist look face seem more can think say izz huett marian kiss tess murmur withdraw lip love lip touch now continue izz drily marian n't think say marian simply on'y feel strangeness o't wife nobody else n't say nay think love still nobody else marry'n world fine lady nobody silk satin live sure n't dislike say tess low voice hang white nightgown reply consider answer might lie look n't know n't know murmur retty priddle want hate ee can s feel echo izz marian ca n't hate somehow hinder ought marry murmur tess good good say girl low slow whisper dear tess contradict impetuously suddenly tear clinging arm burst hysterical fit tear bow chest drawer repeat incessantly give way could stop weeping ought cry think ought make even now would good n't know m say clasp still sob tear get water say marian s upset poor thing poor thing gently lead side bed kiss warmly for'n say marian more ladylike good scholar especially teach ee much even ought proud proud m sure say ashamed break bed light marian whisper will think wife tess tell ee love try hate hate could hate choice never hope choose aware word salt sting tear trickle tess s pillow anew resolve burst heart tell history angel clare mother s command let live breathe despise would mother regard fool preserve silence might deem treachery somehow seem wrong xxxii penitential mood keep name wedding-day beginning november find date still abeyance ask most tempting time tess s desire seem perpetual betrothal remain mead change now still warm enough early afternoon milk idle awhile state dairy-work time year allow spare hour idling look damp sod direction sun glistening ripple gossamer web visible eye luminary track moonlight sea gnats know brief glorification wander shimmer pathway irradiate bear fire pass line quite extinct presence thing would remind date still question would ask night accompany mission invent mrs crick give opportunity mostly journey farmhouse slope vale inquire advanced cow get straw-barton relegate time year bring great change world kine batch animal send daily lying-in hospital live straw calf bear event soon calf could walk mother offspring drive dairy interval elapse calf sell course little milking soon calf take milkmaid would set work usual return dark walk reach great gravel-cliff immediately level stand still listen water now high stream squirt weir tinkle culvert small gully full take short cut anywhere foot-passengers compel follow permanent way whole extent invisible vale come multitudinous intonation force fancy great city lie murmur vociferation populace seem ten thousand say tess hold public-meetings market-place argue preach quarrel sob groan pray curse clare particularly heeding did crick speak to-day dear want much assistance winter month cow dry rapidly six seven straw-barton yesterday three day make nearly twenty straw already farmer n't want help calving want here more try hard crick n't exactly say would longer require know relation say most good-natured respectful manner possible suppose leave christmas take ask would merely observe matter fact time year could very little female help afraid sinner enough feel glad way force hand n't think ought feel glad angel t always mournful want even same time t convenient convenient admit put finger cheek say feel red rise catch trifle will trifle life too serious perhaps see see decline marry obedience emotion last night leave dairy mean strange place dairy milkmaid request now calving-time come arable farm divine angel clare hate thought hate more thought home seriously dearest tess continue will probably leave christmas way desirable convenient carry property most uncalculating girl world would know could wish could would always summer autumn always court always think much past summer-time always shall know will cry sudden fervour faith angel will fix day will become always thus last arrange dark walk home myriad liquid voice right leave reach dairy mr mrs crick promptly tell injunction secrecy lover desirous marriage keep private possible dairyman think dismiss soon now make great concern lose skimming would make ornamental butter-pats anglebury sandbourne lady mrs crick congratulate tess shilly-shallying last come end say directly set eye tess divine choose somebody common outdoor man tess look superior walk barton afternoon arrival good family could swear point fact mr crick remember thinking tess graceful good-looking approach superiority might growth imagination aid subsequent knowledge tess now carry wing hour sense will word give number day write naturally bright intelligence begin admit fatalistic conviction common field-folk associate more extensively natural phenomenon fellow-creatures accordingly drift passive responsiveness thing lover suggest characteristic frame mind write anew mother ostensibly notify wedding-day really again implore advice gentleman choose perhaps mother sufficiently consider post-nuptial explanation might accept light heart rougher man might receive same feeling communication bring reply mrs durbeyfield angel clare s plausible representation tess practical need immediate marriage truth element precipitancy step become apparent late date love dearly perhaps ideally fancifully impassioned thoroughness feeling entertain notion doom think unintellectual bucolic life such charm beheld idyllic creature would find scene unsophistication thing talk know really strike come here very see future track clearly might year two would able consider fairly start life secret lie tinge recklessness impart career character sense make miss true destiny prejudice family n't think twould good wait quite settle midland farm ask timidly midland farm idea just tell truth tess n't leave anywhere protection sympathy reason good influence marked catch manner habit speech phrase liking aversion leave farmland would let slip again accord wish charge reason parent naturally desire see least carry distant settlement english colonial opinion theirs allow change intention judge couple month life lodging whilst seek advantageous opening would social assistance might feel try ordeal presentation mother vicarage wish see little working flour-mill idea might combine use corn-growing proprietor large old water-mill wellbridge mill abbey offer inspection time-honoured mode procedure hand operation few day choose come clare pay visit place few mile distant day time inquire particular return talbothays evening find determine spend short time wellbridge flour-mill determine less opportunity insight grind bolt casual fact lodging obtain very farmhouse mutilation mansion branch d'urberville family always clare settle practical question sentiment decide immediately wedding remain fortnight journey town inn will start examine farm side london hear say march april will pay visit father mother question procedure such arise pass day incredible day become loom large future thirty-first december new year s eve date wife say could two self divide incident share sunday morning izz huett return church speak privately tess call home morning ha first time ask to-day answer look quietly tess mean marry new year s eve deary return quick affirmative must three time asking now two sunday leave tess feel cheek paling izz right course must three perhaps forget must week s postponement unlucky could remind lover backward suddenly fire impatience alarm lose dear prize natural incident relieve anxiety izz mention omission banns mrs crick mrs crick assume matron s privilege speak angel point forgot em mr clare banns mean forget em say clare soon catch tess alone assure n't let tease banns licence will quieter decide licence consult church sunday morning will hear own name wish n't wish hear dearest say proudly know thing train immense relief tess well-nigh fear somebody would stand forbid banns ground history event favour n't quite feel easy say good fortune may scourge lot ill s heaven mostly wish could common banns smoothly wonder would marry present good white frock ought buy new question set rest forethought disclose arrival large package address find whole stock clothing bonnet shoe include perfect morning costume such would suit simple wedding plan enter house shortly arrival package hear upstairs undo minute later come flush face tear eye thoughtful ve murmur cheek shoulder even glove handkerchief own love good kind tess just order tradeswoman london more divert think too highly tell upstairs take time see fit get village sempstress make few alteration return upstairs put gown alone stand moment glass look effect silk attire come head mother s ballad mystic robe never would become wife amiss mrs durbeyfield use sing child blithely archly foot cradle rock tune suppose robe betray change colour robe betray queen guinevere dairy think line now xxxiii angel feel would spend day wedding somewhere dairy last jaunt company mere lover mistress romantic day circumstance would never repeat great day beam close ahead preceding week suggest make few purchase town start clare s life dairy recluse respect world own class month never town require vehicle never keep hire dairyman s cob gig ride drive gig day first time life shop partner concern christmas eve load holly mistletoe town very full stranger come part country account day tess pay penalty walk happiness superadded beauty countenance much stare move arm evening return inn put tess wait entry angel see horse gig bring door general sitting-room full guest continually door open shut time passage light parlour fall full tess s face two man come pass rest stare surprise fancy trantridge man village lie many mile trantridge folk rarity here comely maid say true comely enough make great mistake negative remainder definition forthwith clare just return stable-yard confront man threshold hear word see shrinking tess insult sting quick consider strike man chin full force fist send staggering backwards passage man recover seem incline come clare step door put posture defence opponent begin think good matter look anew tess pass say clare beg pardon sir t complete mistake think woman forty mile here clare feel too hasty blame leave standing inn-passage usually such case give man five shilling plaster blow thus part bid pacific good night soon clare take rein ostler young couple drive two man direction mistake say second bit n't want hurt gentleman s feeling meantime lover drive onward could put wed little late tess ask dry dull voice mean wish love calm mean fellow may time summon assault ask good-humouredly mean put mean very clear direct dismiss such fancy mind obediently could grave very grave way home think shall very long distance hundred mile part such can never happen again ghost past reach part tenderly night landing clare ascend attic tess sit get little requisite few remain day afford sufficient time sit hear noise angel s room overhead sound thump struggle everybody else house asleep anxiety clare ill run knock door ask matter oh dear say sorry disturb reason amusing fall asleep dream fight fellow again insult noise hear pummelling fist portmanteau pull to-day packing occasionally liable freak sleep bed think more last drachm require turn scale indecision declare past word mouth could way sit write four page note-sheet succinct narrative event three four year put envelope direct clare flesh again weak creep upstairs shoe slip note door night broken might listen first faint noise overhead come usual descend usual descend meet bottom stair kiss surely warmly look little disturbed worn think say word revelation even alone could begin subject feel could say day pass evident think mean keep frank affectionate could doubt childish forgive love just smile disquiet foolish nightmare really receive note glance room could see might forgive even receive sudden enthusiastic trust surely would forgive morning night same thus new year s eve break wed day lover rise milking-time whole last week sojourn dairy accord position guest tess honour room own arrive downstairs breakfast-time surprise see effect produce large kitchen glory last beheld unnatural hour morning dairyman cause yawning chimney-corner whiten brick hearth redden blaze yellow damask blower hang arch place old grimy blue cotton black sprig pattern formerly duty renovate aspect focus indeed room full winter morning throw smile demeanour whole apartment determine summat honour o't say dairyman would n't hear gieing rattle good randy wi fiddle bass-viol complete ha old time could think noiseless thing tess s friend live none could conveniently present ceremony even ask fact nobody invite marlott angel s family write duly inform time assure would glad see least day would come brother reply seem indignant father mother write sad letter deplore precipitancy rush marriage make good matter say dairywoman last daughter-in-law could expect son arrive age might suppose good judge coolness relation distressed clare less would grand card mean surprise ere long produce tess fresh dairy d'urberville lady feel temerarious risky hence conceal lineage such time familiarize worldly way few month travel reading could take visit parent impart knowledge triumphantly produce worthy such ancient line pretty lover s dream more perhaps tess s lineage more value anybody world perception angel s bearing still remain whit alter own communication render tess guiltily doubtful could receive rise breakfast finish hasten upstairs occur look more queer gaunt room clare s den eyrie long climb ladder stand open door apartment regard ponder stoop threshold doorway push note two three day early such excitement carpet reach close sill edge carpet discern faint white margin envelope contain letter obviously never see owe haste thrust carpet door feeling faintness withdraw letter seal just leave hand mountain remove could let read now house full bustle preparation descend own room destroy letter pale see again feel quite anxious incident misplaced letter jump prevent confession know conscience need still time stir come dress dairyman mr crick ask accompany witness reflection deliberate talk well-nigh impossible minute tess could get alone clare meet landing anxious talk want confess fault blunder say attempted lightness ca n't fault talk must deem perfect to-day least sweet cry shall plenty time hereafter hope talk failing will confess mine same time would good now think could say quixotic shall tell say soon settle lodging now too will tell fault let spoil day will excellent matter dull time n't wish dearest tessy really hurry dress start leave time more word seem reassure further reflection whirl onward couple critical hour master tide devotion close meditation desire long resist make call lord own necessary die last lift plod reflective pathway dressing move mental cloud many-coloured ideality eclipse sinister contingency brightness church long way oblige drive particularly winter closed carriage order roadside inn vehicle keep old day post-chaise travelling stout wheel-spoke heavy felloe great curved bed immense strap spring pole battering-ram postilion venerable boy sixty martyr rheumatic gout result excessive exposure youth counter-act strong liquor stand inn-doors whole five-and-twenty year elapse longer require ride professionally expect old time come again permanent running wound right leg originate constant bruisings aristocratic carriage-poles many year regular employ king s arm casterbridge cumbrous creaking structure decayed conductor partie carr�e take seat bride bridegroom mr mrs crick angel would least brother present groomsman silence gentle hint effect letter signify care come disapprove marriage could expect countenance perhaps could present worldly young fellow fraternize dairy-folk would strike unpleasantly biased niceness apart view match upheld momentum time tess know see know road take church know angel close rest luminous mist sort celestial person owe poetry classical divinity clare accustom talk take walk marriage licence dozen people church thousand would produce more effect stellar distance present world ecstatic solemnity swear faith ordinary sensibility sex seem flippancy pause service kneel unconsciously inclined shoulder touch arm frighten passing thought movement automatic assure really fortify belief fidelity would proof thing clare know love curve form show know time full depth devotion single-mindedness meekness long-suffering guarantee honesty endurance good faith come church ringer swing bell rest modest peal three note break forth limited amount expression deem sufficient church builder joy such small parish passing tower husband path gate could feel vibrant air humming louvred belfry circle sound match highly-charged mental atmosphere live condition mind wherein feel glorify irradiation own angel st john see sun last sound church bell die emotion wedding-service calm eye could dwell detail more clearly now mr mrs crick direct own gig send leave carriage young couple observe build character conveyance first time sit silence regard long fancy seem oppressed tessy say clare answer put hand brow tremble many thing serious angel thing seem see carriage very acquaint very odd must see dream oh hear legend d'urberville coach well-known superstition county family very popular here lumbering old thing remind never hear knowledge say legend may know would tell detail just now certain d'urberville sixteenth seventeenth century commit dreadful crime family coach time member family see hear old coach ll tell day gloomy evidently dim knowledge bring mind sight venerable caravan n't remember hear murmur die angel member family see commit crime now tess silence kiss time reach home contrite spiritless mr angel clare indeed moral right name was more truly mr alexander d'urberville could intensity love justify might consider upright soul culpable reticence know expect woman such case counsellor find alone room few minute last day enter kneel prayed try pray god husband really supplication idolatry man such fear ill-omened conscious notion express friar laurence violent delight violent end might too desperate human condition too rank wild too deadly love love whisper alone love real self image might afternoon come hour departure decide fulfil plan few day lodging old farmhouse wellbridge mill mean reside investigation flour process two o'clock leave start servantry dairy stand red-brick entry see dairyman wife follow door tess see three chamber-mates row wall pensively incline head much question would appear parting moment stoical staunch last know delicate retty look fragile izz tragically sorrowful marian blank forget own dogging shadow moment contemplate theirs impulsively whisper will kiss em poor thing first last time clare least objection such farewell formality pass kiss succession stand say goodbye reach door tess femininely glance discern effect kiss charity triumph glance might would disappear see move girl kiss obviously harm awaken feeling try subdue clare unconscious pass wicket-gate shake hand dairyman wife express last thanks attention moment silence move interrupt crowing cock white rose comb come settle paling front house few yard note thrill ear dwindle echo valley rock oh say mrs crick afternoon crow two man stand yard gate hold open s bad murmur think word could hear group door-wicket cock crew again straight clare say dairyman n't hear say tess husband tell man drive goodbye goodbye cock crew again hoosh just sir ll twist neck say dairyman irritation turn bird drive wife indoors now think just to-day ve hear crow afternoon year afore mean change weather say think t impossible xxxiv drive level road valley distance few mile reach wellbridge turn village left great elizabethan bridge give place name immediately stand house wherein engage lodging exterior feature know traveller froom valley portion fine manorial residence property seat d'urberville partial demolition farmhouse welcome ancestral mansion say clare hand regret pleasantry too satire enter find engage couple room farmer take advantage proposed presence coming day pay new year s visit friend leave woman neighbour cottage minister few want absoluteness possession please realize first moment experience own exclusive roof-tree find mouldy old habitation somewhat depress bride carriage ascend stair wash hand charwoman show way landing tess stop start s matter say horrid woman answer smile frighten look perceive two life-size portrait panel build masonry visitor mansion aware painting represent woman middle age date two hundred year lineament see can never forget long pointed feature narrow eye smirk suggestive merciless treachery bill-hook nose large tooth bold eye suggest arrogance point ferocity haunt beholder dream portrait ask clare charwoman tell old folk lady d'urberville family ancient lord manor say owe build wall ca n't move unpleasantness matter addition effect tess fine feature unquestionably traceable exaggerated form say regret way choose house bridal time adjoining room place hastily prepared wash hand basin clare touch hers water finger say look very much mixed say very prettily endeavour gay displease thoughtfulness such occasion sensible woman would show tess know thoughtful excess struggle sun low short last afternoon year shine small opening form golden staff stretch skirt make spot paint-mark set ancient parlour tea here share first common meal alone such childishness find interesting use same bread-and-butter plate brush crumb lip own wonder little enter frivolity own zest look silently long time dear dear tess think decide true construction difficult passage realize solemnly enough utterly irretrievably little womanly thing creature good bad faith fortune think think could woman worldly estate become must become can can shall neglect hurt even forget consider god forbid such crime sit tea-table waiting luggage dairyman promise send grow dark evening begin close luggage arrive bring more stand departure sun calm mood winter day change door begin noise silk smartly rub restful dead leaf precede autumn stir irritated resurrection whirl unwillingly tap shutter soon begin rain cock know weather change say clare woman attend home night place candle table now light candle-flame draw fireplace old house draughty continue angel look flame grease gutter side wonder luggage n't even brush comb n't know answer absent-minded tess bit cheerful evening use harridan panel upstairs unsettle sorry bring here wonder really love know word serious intent surcharge emotion wince wounded animal try shed tear could help show two mean say sorry worry thing know can think old jonathan come seven o'clock knock come door nobody else answer clare return room small package hand jonathan say vexing say tess packet bring special messenger arrive talbothays emminster vicarage immediately departure married couple follow hither injunction deliver nobody s hand theirs clare bring light less foot long sew canvas seal red wax father s seal direct father s hand mrs angel clare little wedding-present tess say hand thoughtful tess look little flustered take think would open dearest say turn parcel n't break great seal look serious please open undo parcel case morocco leather top lie note key note clare following word dear son possibly forget death godmother mrs pitney lad vain kind woman leave portion content jewel-case trust wife mark affection whomsoever choose trust fulfil diamond lock banker s feel somewhat incongruous act circumstance will see bind hand article woman use lifetime will now rightly belong promptly send become believe heirloom strictly speaking accord term godmother s will precise word clause refers matter enclose remember say clare quite forget unlock case find contain necklace pendant bracelet ear-ring also small ornament tess seem afraid touch first eye sparkle moment much stone clare spread set mine ask incredulously certainly say look fire remember lad fifteen godmother squire s wife rich person come contact pin faith success prophesy wondrous career seem keep such conjectured career store showy ornament wife wife descendant gleam somewhat ironically now ask question vanity admit side equation admit wife d'urberville could become suddenly say enthusiasm tess put put turn fire help magic already don necklace ear-ring bracelet gown n't right tess say clare ought low set brilliants ought say tess say suggest tuck upper edge bodice make roughly approximate cut evening wear pendant necklace hang isolate whiteness throat design step survey heaven say clare beautiful everybody know fine feather make fine bird peasant girl very moderately prepossess casual observer simple condition attire will bloom amazing beauty clothe woman fashion aid art can render beauty midnight crush would often cut sorry figure place field-woman s wrapper monotonous acreage turnip dull day never now estimate artistic excellence tess s limb feature appear ball-room say dearest think love good wing-bonnet cotton-frock good support dignity tess s sense striking appearance give flush excitement happiness ll take say case jonathan see fit must sell suppose let stay few minute longer sell never would breach faith influence second thought readily obey tell might help sit jewel again indulge conjecture jonathan could possibly baggage ale pour consumption come flat long standing shortly begin supper already lay side-table ere finish jerk fire-smoke rise skein bulge room giant lay hand chimney-top moment cause opening door heavy step now hear passage angel couldn make nobody hear knock apologize jonathan kail last as't rain open door ve bring thing sir very glad see very late sir subdue jonathan kail s tone day line concern plough forehead addition line year continue ve gallied dairy might ha most terrible affliction mis'ess name now leave a'ternoon perhaps ha'nt forget cock s afternoon crow dear say mane thing s happen poor little retty priddle hev try drown really bid goodbye rest sir mis'ess name lawful two drive say retty marian put bonnet much now new year s eve folk mop broom s em nobody take much notice lew-everard summut drink vamp dree-armed cross seem part retty strike water-meads home marian village s public-house more zeed hear retty waterman way home notice great pool t bonnet shawl pack water find man bring home think dead fetch degree angel suddenly recollect tess overhear gloomy tale shut door passage ante-room inner parlour wife fling shawl come room listen man s narrative eye rest absently luggage drop rain glistening more s marian s find dead drunk withy-bed girl hev never know touch shill ale sure always good trencher-woman face show seem maid mind izz ask tess izz house usual say can guess happen seem very low mind poor maid mid see sir happen just pack few trap mis'ess s night-rail dress thing cart belated jonathan will get trunk upstairs drink cup ale hasten soon can case want tess inner parlour sit fire look wistfully hear jonathan kail s heavy footstep stair place luggage hear express thanks ale husband take gratuity receive jonathan s footstep die door cart creak angel slide forward massive oak bar secure door come sit hearth press cheek hand expect jump gaily unpack toilet-gear anxious rise sit firelight candle supper-table too thin glimmer interfere glow sorry hear sad story girl say still n't let depress retty naturally morbid know least cause say tess cause hide pretend incident turn scale simple innocent girl unhappiness unrequited love fall deserve hand fate deserve bad choose wicked take pay would pay uttermost farthing would tell final determination come look fire hold hand steady glare now flameless ember paint side fireplace colour well-polished andiron old brass tongs would meet underside mantel-shelf flush high-coloured light leg table fire tess s face neck reflect same warmth gem turn aldebaran sirius constellation white red green flash interchange hue pulsation remember say morning tell fault ask abruptly find still remain immovable speak lightly perhaps may light promise want make confession love unexpectedly apposite effect providential interposition confess say quickly even gladness relief expect think too highly now listen put head want forgive indignant tell perhaps ought strange seem double speak clare mention afraid endanger chance darling great prize life fellowship call brother s fellowship win college mine talbothays dairy would risk tell month time agree mine could think might frighten put think would tell yesterday give chance least escape morning propose confess fault landing sinner must now see sit solemnly wonder will forgive sure hope wait minute n't know begin beginning imagine poor father fear eternally lose doctrine course believer good moral tess much use wish teacher man great disappointment find could enter church admire spotlessness even could lie claim hate impurity hope now may think plenary inspiration must heartily subscribe word paul example word conversation charity spirit faith purity safeguard poor human being integer vitae say roman poet strange company st paul man upright life frailty free stand need moorish spear bow certain place pave good intention feel strongly will see terrible remorse breed midst fine aim people fall tell time life allusion make toss doubt difficulty london cork wave plunge eight-and-forty hour dissipation stranger happily awake immediately sense folly continue would more say come home never repeat offence feel treat perfect frankness honour could tell forgive press hand tightly answer will dismiss too painful occasion talk light angel glad now can forgive make confession confession too remember say sure now wicked little perhaps smile serious more can hardly more serious dearest can can jump joyfully hope can more serious certainly cry t just same will tell now sit again hand still join ash grate light fire vertically torrid waste imagination might behold last day luridness red-coaled glow fall face hand hers peer loose hair brow fire delicate skin large shadow shape rise wall ceiling bend forward diamond neck give sinister wink toad s press forehead temple enter story acquaintance alec d'urberville result murmur word flinching eyelid droop end phase fourth phase fifth woman pay xxxv narrative end even re-assertion secondary explanation tess s voice hardly rise high opening tone exculpatory phrase kind wept complexion even external thing seem suffer transmutation announcement progress fire grate look impish demoniacally funny care least strait fender grin idly too care light water-bottle merely engage chromatic problem material object announce irresponsibility terrible iteration change moment kiss substance thing essence thing change cease auricular impression previous endearment seem hustle corner brain repeat echo time supremely purblind foolishness clare perform irrelevant act stir fire intelligence even get bottom stir ember rise foot force disclosure impart now face wither strenuousness concentration treadle fitfully floor could contrivance think closely enough meaning vague movement speak most inadequate commonplace voice many varied tone hear tess dearest believe manner take true can mind ought wife tess warrant such supposition mind say look vacantly resume dazed sense n't tell would tell way hinder remember word perfunctory babble surface depth remain paralyzed turn bent chair tess follow middle room stand stare eye weep presently slide knee foot position crouch heap name love forgive whisper dry mouth forgive same answer say again forgive forgive forgive angel forgive tess forgiveness apply case person now god can forgiveness meet such grotesque prestidigitation pause contemplate definition suddenly break horrible laughter unnatural ghastly laugh n't n't kill quite shriek mercy mercy answer sickly white jump angel angel mean laugh cry know shake head hope longing pray make happy think joy will unworthy wife shall s feel angel know think angel love very self love can look speak frighten begin love love change disgrace ask more can own husband stop love repeat woman love woman shape perceive word realization own apprehensive foreboding former time look specie imposter guilty woman guise innocent terror white face see cheek flaccid mouth aspect little hole horrible sense view deaden stagger step forward think fall sit sit say gently ill natural sit know strained look still face eye such make flesh creep n't belong more angel ask helplessly woman love say image raise cause take pity ill-used eye fill regard position turn burst flood self-sympathetic tear clare relieve change effect happen begin trouble less woe disclosure wait patiently apathetically violence grief wear rush weep lessen catch gasp interval angel say suddenly natural tone insane dry voice terror leave now angel too wicked live able think can sha n't ask let live angel right shall write mother sister say marry say would sha n't finish good-hussif cut mean make lodging sha n't sha n't order shall follow ee never speak more shall ask tell may order will obey wretched slave even lie die very good strike want harmony present mood self-sacrifice past mood self-preservation first word antagonism fling elaborate sarcasm tess much fling dog cat charm subtlety pass unappreciated receive inimical sound mean anger rule remain mute know smother affection hardly observe tear descend slowly cheek tear large magnify pore skin roll object lens microscope meanwhile reillumination terrible total change confession work life universe return try desperately advance new condition stand consequent action necessary tess say gently could speak can stay room just now will walk little way quietly leave room two glass wine pour supper remain table untasted agape come tea two three hour earlier freakishness affection drunk cup closing door gently pull rouse tess stupor could stay hastily fling cloak open door follow put candle never come rain night now clear soon close heel clare walk slowly purpose form light gray figure look black sinister forbidding feel sarcasm touch jewel momentarily proud clare turn hear footstep recognition presence seem make difference five yawning arch great bridge front house cow horse track road full water rain enough charge enough wash minute pool reflect star flit quick transit pass would know shine overhead see vast thing universe image object mean place travel to-day same valley talbothays mile lower river surroundings open keep easily sight house road wind mead follow clare attempt come attract dumb vacant fidelity last listless walk bring still say cruelty fooled honesty often great enlightenment mighty clare now outdoor air apparently take tendency act impulse know see irradiation bareness time chant satiric psalm behold thy face make bare love thee shall hate thy face shall more fair fall thy fate thy life shall fall leaf shed rain veil head shall grief crown shall pain still intently think companionship now insufficient power break divert strain thought weak thing presence must become could help address clare tell interfere belie love n't think plan own mind angry angel deceitful woman think h m deceitful wife same same make reproach swear will will avoid pleading distraction perhaps say thing would leave silence angel angel child child happen know man more sin sinning admit will forgive forgive forgiveness love question answer angel mother say sometimes happen know several case bad husband mind much get least woman love n't tess n't argue different society different manner make say unapprehending peasant woman never initiate proportion social thing n't know say peasant position nature speak impulse anger come much bad think parson unearth pedigree would hold tongue can help associate decline family fact want firmness decrepit family imply decrepit will decrepit conduct heaven give handle despise more inform descent here think new-sprung child nature belated seedling effete aristocracy lot family bad mine retty s family large landowner dairyman billett s debbyhouses now carter bayeux family find such everywhere t feature county ca n't help much bad county take reproach bulk simply particular love love hitherto else indifferent wander again silence say cottager wellbridge late night doctor meet two lover pasture walk very slowly converse funeral procession glimpse obtain face seem denote anxious sad return later pass again same field progress just slowly hour cheerless night account preoccupation own affair illness house bear mind curious incident recall long interval cottager s come say husband n't see can help cause much misery life river can put end afraid n't wish add murder folly say will leave show account shame will blame n't speak absurdly wish hear nonsense such thought kind case satirical laughter tragedy n't least understand quality mishap would view light joke nine-tenths world know please oblige return house bed will say dutifully ramble road lead well-known ruin cistercian abbey mill latter century past attach monastic establishment mill still work food perennial necessity abbey perish creed transient continually see ministration temporary outlast ministration eternal walk circuitous still house obey direction reach large stone bridge main river follow road few yard get remain leave fire still burn stay downstairs more minute proceed chamber whither luggage take here sit edge bed look blankly presently begin undress remove light bedstead ray fall tester white dimity hang lift candle see bough mistletoe angel put know instant explanation mysterious parcel difficult pack bring content would explain say time would soon show purpose thereof zest gaiety hang foolish inopportune mistletoe look now more fear scarce hope would relent seem promise lie dully sorrow cease speculative sleep see opportunity many happy mood forbid repose mood welcome few minute lonely tess forgot existence surround aromatic stillness chamber possibly bride-chamber own ancestry later night clare also retrace step house enter softly sitting-room obtain light manner consider course spread rug old horse-hair sofa stand roughly shape sleeping-couch lie creep shoeless upstairs listen door apartment measured breathing tell sleep profoundly thank god murmured clare conscious pang bitterness thought approximately true wholly shift burden life shoulder now repose care turn descend irresolute face door again act catch sight d'urberville dame portrait immediately entrance tess s bedchamber candlelight painting more unpleasant sinister design lurk woman s feature concentrated purpose revenge sex seem caroline bodice portrait low precisely tess s tuck show necklace again experience distressing sensation resemblance check sufficient resume retreat descend air remain calm cold small compressed mouth index power self-control face wear still terrible sterile expression spread thereon disclosure face man long passion s slave find advantage enfranchisement simply regard harrow contingency human experience unexpectedness thing pure sweet virginal tess seem possible long adore hour little less worlds argue erroneously say heart indexed honest freshness face tess advocate set right could possible continue eye gaze never express divergence tongue tell see world ostensible discordant contrasting recline couch sitting-room extinguish light night come take place unconcerned indifferent night already swallow happiness now digest listlessly ready swallow happiness thousand people little disturbance change mien xxxvi clare arise light dawn ashy furtive associate crime fireplace confront extinct ember spread supper-table whereon stand two full glass untasted wine now flat filmy vacate seat own article furniture eternal look able help intolerable inquiry sound few minute come knock door remember would neighbour cottager s wife minister want remain here presence third person house would extremely awkward just now already dress open window inform could manage shift morning milk-can hand tell leave door dame search quarter house fuel speedily light fire plenty egg butter bread larder clare soon breakfast lay experience dairy render facile domestic preparation smoke kindled wood rise chimney lotus-headed column local people pass saw thought newly-married couple envy happiness angel cast final glance foot stair call conventional voice breakfast ready open front door take few step morning air short space come already sitting-room mechanically readjust breakfast thing fully attired interval call two three minute must dress nearly summon hair twist large mass head put new frock pale blue woollen garment neck-frillings white hand face appear cold possibly sit dress bedroom long time fire marked civility clare s tone call seem inspire moment new glimmer hope soon die look pair truth ash former fire hot sorrow previous night succeed heaviness seem could kindle fervour sensation more speak gently reply undemonstrativeness last come look sharply-defined face consciousness own form visible object also angel say pause touch finger lightly breeze could hardly believe flesh man lover eye bright pale cheek still show wonted roundness half-dried tear leave glisten trace thereon usually ripe red mouth pale cheek throbbingly alive still stress mental grief life beat brokenly little further pull would cause real illness dull characteristic eye make mouth thin look absolutely pure nature fantastic trickery set such seal maidenhood tess s countenance gaze stupefied air tess say true true true word word look imploringly would willingly take lie lip know make sort sophistry valid denial repeat true live angel ask baby die man alive last despair pass clare s face england take few vague step position say abruptly think man would think give ambition win wife social standing fortune knowledge world secure rustic innocence surely secure pink cheek man reproach will tess feel position entirely remainder need therein lie just distress see lose angel let marriage know last way hope would never voice grow husky last way mean get rid can get rid divorce good heaven can simple can divorce ca n't now tell think confession would give ground tess too too childish unformed crude suppose n't know n't understand law n't understand can indeed can quick shame mix misery listener s face think think whisper now see wicked seem believe believe soul never think could hope would believe doubt could cast determine n't love mistake say ought last night n't courage s just courage answer take hand thinking inquire put end writhe inquisitorial manner last night answer mistletoe good ask sternly ll tell wo n't angry say shrink cord box could last thing afraid might cause scandal name unexpected quality confession wring volunteer shake perceptibly still hold let glance fall face downwards say now listen must dare think such horrible thing could will promise husband attempt more ready promise see wicked wicked idea unworthy description angel plead enlarge eye calm unconcern think entirely account set free scandal divorce think would get never dreamt mine own hand too good ruined husband ought strike blow think love more possible could bring s way escape ee feel utterly worthless very greatly way ssh say wo n't wish oppose know true enough desperation night activity drop zero further rashness fear tess try busy again breakfast-table more less success sit same side glance meet first awkward hear eat drink could escape amount eating small side breakfast rise tell hour might expect dinner miller s mechanical pursuance plan study business practical reason come here tess stand window presently see form cross great stone bridge conduct mill premise sink cross railway disappear sigh turn attention room begin clear table set order charwoman soon come presence first strain tess alleviation half-past twelve leave assistant alone kitchen return sitting-room wait reappearance angel s form bridge show face flush quarter mile run kitchen get dinner serve time enter first room wash hand day enter sitting-room dish-covers rise dish own motion punctual say see come bridge say meal pass commonplace talk morning abbey mill method bolt old-fashioned machinery fear would enlighten greatly modern improve method seem use day ground monk adjoining conventual building now heap ruin leave house again course hour come home dusk occupy evening paper fear way old woman retire kitchen make busy could more hour clare s shape appear door must work say servant wife raise eye brighten somewhat may think indeed murmur piteous raillery mean name n't want more may think tess mean n't know say hastily tear accent think respectable mean tell think respectable enough long account n't want marry urge break sob turn would win man angel clare remote depth constitution gentle affectionate general lie hide hard logical deposit vein metal soft loam turn edge attempt traverse block acceptance church block acceptance tess affection less fire radiance regard sex cease believe cease follow contrast many impressionable nature remain sensuously infatuate intellectually despise wait sob cease wish woman england respectable say ebullition bitterness womankind general n't question respectability principle speak such thing more kindred sort still sway antipathetic wave warp direct soul such persistence vision find mock appearance true current sympathy woman world might conquer tess think take desert hardly open mouth firmness devotion indeed pitiful quick-tempered naturally could say make unseemly seek own provoke think evil treatment might just now apostolic charity return self-seeking modern world evening night morning pass precisely precede pass occasion formerly free independent tess venture make advance third occasion start meal flour-mill leave table say goodbye reply same word same time incline mouth way avail invitation say turn hastily shall home punctually tess shrink strike often enough try reach lip consent often say gaily mouth breath taste butter egg milk honey mainly live draw sustenance folly sort care now observe sudden shrinking say gently know think course imperative stay little avoid scandal would result immediate parting must see form s sake say tess absently way mill stand still wish moment respond more kindly kiss least thus live despairing day two same house truly more widely apart lover evident say live paralyzed activity endeavour think plan procedure awe-stricken discover such determination such apparent flexibility consistency indeed too cruel longer expect forgiveness now more think absence mill fear benefit might mean hamper humiliate more become know meanwhile clare meditate verily thought unsuspended become ill thinking eat thinking wither thinking scourge former pulsating flexuous domesticity walk say s s chance overhear cause break reserve future hitherto prevail suppose live long angel ask sink corner mouth betray purely mechanical mean retain expression chasten calm face can say despise bad perhaps despise mean course can live ordinary sense present feel despise let speak plainly may see difficulty can live man live husband nature dead might different s difficulty lie consideration bearing future people think year come child bear past matter get know must get know uttermost part earth somebody come elsewhere think wretch flesh blood grow taunt will gradually get feel full force expand year awakening prospect can honestly say remain contemplate contingency n't think endure ill fly eyelid weight trouble continue drooping can say remain answer can think tess s feminine hope shall confess obstinately recuperative revive surreptitious vision domiciliary intimacy continue long enough break coldness even judgement unsophisticated usual sense incomplete would denote deficiency womanhood instinctively know argument lie propinquity else would serve know fail wrong hope nature strategy say sort hope could extinguish last representation now make say new view truly never think lucid picture possible offspring would scorn bring deadly conviction honest heart humanitarian centre sheer experience already teach circumstance thing good lead good life save lead life previsioned suffering could word m sully-prudhomme hear penal sentence fiat shall bear particularly address potential issue hers such vulpine slyness dame nature now tess hoodwink love clare forget might result vitalization would inflict bewail misfortune could withstand argument self-combating proclivity supersensitive answer thereto arise clare s own mind fear base exceptional physical nature might use promisingly might add australian upland texan plain know care misfortune reproach majority woman accept momentary presentment inevitable may right intuitive heart woman knoweth own bitterness husband s even assumed reproach likely address stranger might reach ear own fastidious brain third day estrangement might risk odd paradox more animalism would noble man say clare s love doubtless ethereal fault imaginative impracticability nature corporal presence less appealing corporal absence latter create ideal presence conveniently drop defect real find personality plead cause forcibly anticipate figurative phrase true woman excite desire think say remark move forefinger tablecloth hand bear ring mock support forehead quite true must must can can home clare think sure inquire quite sure ought part may get past say apt win man good judgement constantly eye may cause change plan opposition reason wish repentance sorrow will terrible would home ask want leave home shall look start difference proposition covenant feel too quickly fear would come murmur countenance meekly fix n't complain angel think say quite convinced nobody else reproach stay somewhen year hence might get angry ordinary matter know bygone might tempt say word might overhear perhaps own child hurt now would torture kill will to-morrow shall stay here n't initiate see advisable part least can see shape thing take can write tess steal glance husband pale even tremulous appal determination reveal depth gentle marry will subdue grosser subtler emotion substance conception flesh spirit propensity tendency habit dead leaf tyrannous wind imaginative ascendency may observe look explain think people more kindly add cynically god know perhaps will shake day weariness thousand day begin pack upstairs begin pack also know two mind might part morning gloss assuage conjecture throw proceeding sort parting air finality torture know know fascination exercise part independently accomplishment would probably first day separation even more potent time must attenuate effect practical argument accept housemate might pronounce more strongly boreal light remoter view two people part abandon common domicile common environment new growth insensibly bud upward fill vacate place unforeseen accident hinder intention old plan forget xxxvii midnight come pass silently announce valley froom long o'clock slight creak darkened farmhouse mansion d'urbervilles tess use upper chamber hear awoke come corner step staircase usual loosely nail see door bedroom open figure husband cross stream moonlight curiously careful tread shirt trouser first flush joy die perceive eye fix unnatural stare vacancy reach middle room stand still murmur tone indescribable sadness dead dead dead influence strongly-disturbing force clare would occasionally walk sleep even perform strange feat such night return market just marriage re-enact bedroom combat man insult tess see continued mental distress wrought somnambulistic state now loyal confidence lie deep heart awake asleep inspire sort personal fear enter pistol hand would scarcely disturb trust protectiveness clare come close bent dead dead dead murmur fixedly regard moment same gaze unmeasurable woe bend low enclose arm roll sheet shroud lift bed much respect would show dead body carry room murmur poor poor tess dearest darling tess sweet good true word endearment withhold severely wake hour inexpressibly sweet forlorn hungry heart save weary life would move struggle put end position find thus lie absolute stillness scarcely venture breathe wonder suffer borne landing wife dead dead say pause labour moment lean banister was throw self-solicitude extinction knowledge plan depart morrow possibly always lie arm precarious position sense luxury terror could fall dash piece fit desirable let fall take advantage support handrail imprint kiss lip lip day-time scorn clasp renew firmness hold descend staircase creak loose stair awaken reach ground-floor safely free hand grasp moment slide door-bar pass slightly strike stockinged toe edge door seem mind room extension open air lift shoulder could carry ease absence clothes take much burden thus bear premise direction river few yard distant ultimate intention divine find conjecture matter third person might easefully deliver whole please think regard absolute possession dispose choose console hover terror to-morrow s separation feel really recognize now wife tess cast even recognition arrogate right harm now know dream sunday morning borne water dairymaid love nearly much possible tess could hardly admit clare cross bridge proceed several pace same side adjoining mill length stand still brink river water creep mile meadowland frequently divide serpentining purposeless curve loop little island name return re-embodying broad main stream opposite spot bring such general confluence river proportionately voluminous deep narrow foot-bridge now autumn flood wash handrail leave bare plank lie few inch speeding current form giddy pathway even steady head tess notice window house day-time young man walk feat balance husband possibly observe same performance anyhow now mount plank slide foot forward advance was drown probably spot lonely river deep wide enough make such purpose easy accomplishment might drown would would good part to-morrow lead severed life swift stream race gyrate tossing distorting splitting moon s reflect face spot froth travel past intercept weed wave pile could fall current now arm would tightly clasp could save would world painlessly would more reproach marry last half-hour would love live awake day-time aversion would return hour would remain contemplate transient dream impulse stir dare indulge make movement would precipitate gulf value own life prove right tamper reach side safety here plantation form abbey ground take new hold onward few step reach ruined choir abbey-church north wall empty stone coffin abbot tourist turn grim humour accustom stretch clare carefully lay tess kiss lips second time breathe deeply greatly desire end attain clare lie ground immediately fall deep dead slumber exhaustion remain motionless log spurt mental excitement produce effort now tess sit coffin night dry mild season more sufficiently cold make dangerous remain here long half-clothed state leave would probability stay morning chilled certain death hear such death sleep-walking could dare awaken let know would mortify discover folly respect tess step stone confine shake slightly unable arouse violent indispensable begin shiver sheet poor protection excitement measure keep warm few minute adventure beatific interval suddenly occur try persuasion accordingly whisper ear much firmness decision could summon let walk darling same time take suggestively arm relief unresistingly acquiesce word apparently throw dream thenceforward seem enter new phase wherein fancy rise spirit lead heaven thus conduct arm stone bridge front residence cross stand manor-house door tess s foot quite bare stone hurt chill bone clare woollen stocking appear feel discomfort further difficulty induce lie own sofa bed cover warmly light temporary fire wood dry dampness noise attention think might awaken secretly wish might exhaustion mind body such remain undisturbed soon meet morning tess divine angel know little concern night s excursion regard may aware lain still truth awaken morning sleep deep annihilation first few moment brain samson shake try strength dim notion unusual nocturnal proceeding reality situation soon displace conjecture subject wait expectancy discern mental point know intention conclude over-night vanish light morning stand basis approximate pure reason even initiate impulse feeling trust thus beheld pale morning light resolve separate hot indignant instinct denude passionateness make scorch burn standing bone skeleton none less clare longer hesitate breakfast pack few remain article show weariness night s effort unmistakeably tess point reveal happen reflection would anger grieve stultify know instinctively manifest fondness common-sense approve inclination compromise dignity reason sleep again deter too much laugh man sober erratic deed intoxication just cross mind too might faint recollection tender vagary disincline allude conviction would take amatory advantage opportunity give appeal anew order letter vehicle town soon breakfast arrive see beginning end temporary end least revelation tenderness incident night raise dream possible future luggage put top man drive miller old waiting-woman express surprise precipitate departure clare attribute discovery mill-work modern kind wish investigate statement true manner leave suggest fiasco visit friend route lie dairy start such solemn joy few day clare wish wind business mr crick tess could hardly avoid pay mr crick call same time would excite suspicion unhappy state make call unobtrusive possible leave carriage wicket lead high road dairy-house descend track foot side side withy-bed cut could see stump spot clare follow press wife leave enclosure fascinate harp cow-stalls mead scene first embrace gold summer picture now gray colour mean rich soil mud river cold barton-gate dairyman see come forward throw face kind jocularity deem appropriate talbothays vicinity re-appearance newly-married mrs crick emerge house several old acquaintance marian retty seem tess valiantly bear sly attack friendly humour affect suppose tacit agreement husband wife keep estrangement secret behave would ordinary would word speak subject tess hear detail story marian retty late home father s marian leave look employment elsewhere fear would come good dissipate sadness recital tess bid favourite cow goodbye touch hand clare stand side side leave united body soul would peculiarly sorry aspect see truly two limb life outwardly arm touch hers skirt touch face way dairy face speak adieu sunder pole perhaps unusually stiff embarrassed attitude awkwardness act profession unity different natural shyness young couple may apparent mr crick say husband onnatural brightness eye seem stand waxen image talk dream did n't strike ee t tess always sommat strange s now quite proud young bride well-be-doing man re-enter vehicle drive road weatherbury stagfoot lane reach lane inn clare dismiss fly man rest here enter vale driven onward home stranger know relation midway point nuttlebury pass cross-road clare stop conveyance say tess mean return mother s house here would leave could talk freedom driver s presence ask accompany few step foot branch road assent direct man wait few minute stroll now let understand say gently anger can endure present will try bring endure will let know soon know can bring bear desirable possible will come come will try come severity decree seem deadly tess see view clearly enough could regard light practise gross deceit could woman even deserve could contest point simply repeat own word come must try come just may write ill want hope will case may happen write first agree condition angel know punishment ought n't make more can bear say matter tess artful make scene faint wept hysterically lonely lane fury fastidiousness possess would probably withstood mood long-suffering make way easy good advocate pride too enter submission perhaps symptom reckless acquiescence chance too apparent whole d'urberville family many effective chord could stir appeal leave untouched remainder discourse practical matter now hand packet contain fairly good sum money obtain banker purpose brilliants interest seem tess s life understand wording will advise let send bank safety readily agree thing arrange walk tess carriage hand coachman pay tell drive take own bag umbrella sole article bring hitherwards bid goodbye part fly move creepingly hill clare watch unpremeditated hope tess would look window moment never think would venture lie half-dead faint thus behold recede anguish heart quote line poet peculiar emendation own god s heaven s wrong world tess pass crest hill turn own way hardly know love still xxxviii drive blackmoor vale landscape youth begin open tess arouse stupor first thought would able face parent reach turnpike-gate stand highway village throw open stranger old man keep many year know probably leave new year s day date such change make receive intelligence lately home ask turnpike-keeper news oh miss answer marlott marlott still folk die john durbeyfield too hev daughter marry week gentleman-farmer john s own house know marry elsewhere gentleman high standing john s own folk consider well-be-doing enough part bridegroom seem know how't discover john old ancient nobleman blood family skillentons own vault day property time roman sir john call n now keep wedding-day could stand treat everybody parish john s wife sung song pure drop past eleven o'clock hear tess feel sick heart could decide home publicly fly luggage belonging ask turnpike-keeper might deposit thing house offer objection dismiss carriage village alone lane sight father s chimney ask could possibly enter house cottage relation calmly suppose wedding-tour comparatively rich man conduct bounce prosperity here friendless creep old door quite good place world reach house unobserved just garden-hedge meet girl know two three intimate school make few inquiry tess come friend unheeding tragic look interrupt s thy gentleman tess tess hastily explain call business leave interlocutor clamber garden-hedge thus make way house garden-path hear mother sing door come sight perceive mr durbeyfield doorstep act wring sheet perform observe tess indoors daughter follow washing-tub stand same old place same old quarter-hogshead mother throw sheet plunge arm anew tess chil think marry marry really truly time send cider mother marry married s thy husband oh s time marry day say tuesday mother now t on'y saturday s s meaning nation seize such husband seem get say mother tess joan durbeyfield lay face matron s bosom burst sob n't know tell ee mother say write tell tell could n't help little fool little fool burst mrs durbeyfield splash tess agitation good god ha live say say again little fool tess convulse weeping tension many day relax last know know know gasp sob mother could help good feel wickedness try blind happen again same could dare sin sin enough marry first s misery lie think could get rid law determine overlook know could know love anxious wrung care much wish fair tess shake could get sink helpless thing chair s ca n't undone m sure n't know child bringing forth big simpleton people s know good blab such thing could n't ha find too late here mrs durbeyfield begin shed tear own account mother pity father will say n't know continue s talk wed rolliver s pure drop day family get rightful position poor silly man now ve make mess lord-a-lord bring matter focus tess s father hear approach moment enter immediately mrs durbeyfield say would break bad news tess keep sight present first burst disappointment joan begin take mishap take tess s original trouble would take wet holiday failure potato-crop thing come irrespective desert folly chance external impingement borne lesson tess retreat upstairs beheld casually bed shift new arrangement make old bed adapt two young child place here now room unceiled could hear most presently father enter apparently carry live hen foot-haggler now oblige sell second horse travel basket arm hen carry morning often carry show people work lain leg tie table rolliver s more hour ve just story durbeyfield begin thereupon relate detail wife discussion arise inn clergy originate fact daughter marry clerical family formerly style sir own ancestry say nowadays true style strictly speaking clerk tess wish great publicity give event mention particular hope would remove prohibition soon propose couple take tess s own name d'urberville uncorrupted good husband s ask letter come day mrs durbeyfield inform letter come tess unfortunately come length collapse explain sullen mortification usual durbeyfield overpower influence cheering glass intrinsic quality event move touchy sensitiveness less conjectured effect mind think now end o't say sir john family vault church kingsbere big squire jollard s ale-cellar folk lie six seven genuine county bone marrow record history now sure fellers rolliver s pure drop will say ll squint glane say yer mighty match yer get true level yer forefather king norman s time feel too much joan shall put end title can bear longer can make keep s marry wo n't think d think really marry first poor tess hear could bear hear more perception word could doubted even here own parental house set mind spot else could unexpected attack destiny father doubt little would neighbour acquaintance doubt much could live long home few day accordingly allow here end time receive short note clare inform north england look farm craving lustre true position wife hide parent vast extent division make use letter reason again depart leave impression set join still further screen husband imputation unkindness take twenty-five fifty pound clare give hand sum mother wife man angel clare could afford say slight return trouble humiliation bring year past assertion dignity bid farewell lively doings durbeyfield household time strength tess s bounty mother say indeed believe rupture arise young husband wife adjust strong feeling could live apart xxxix three week marriage clare find descend hill lead well-known parsonage father downward course tower church rise evening sky manner inquiry come living person twilighted town seem notice still less expect arrive ghost sound own footstep encumbrance get rid picture life change time know speculatively now think know practical man perhaps even humanity stand longer pensive sweetness italian art stare ghastly attitude wiertz museum leer study van beers conduct first week desultory description mechanically attempt pursue agricultural plan unusual happen manner recommend great wise man age conclude very few great wise man test feasibility counsel chief thing perturb say pagan moralist just clare s own opinion perturb let heart trouble let afraid say nazarene clare chime cordially heart trouble same would confront two great thinker earnestly appeal fellow-man fellow-men ask tell method mood transmute dogged indifference length fancy look own existence passive interest outsider embitter conviction desolation bring accident d'urberville find tess come exhaust ancient line new tribe fondly dream stoically abandon fidelity principle get apostasy punishment deserve become weary anxious anxiety increase wonder treat unfairly eat know eat drink taste hour drop past motive act long series bygone day present view perceive intimately notion tess dear possession mix scheme word way hither thither observe outskirt small town red-and-blue placard set forth great advantage empire brazil field emigrating agriculturist land offer exceptionally advantageous term brazil somewhat attract new idea tess could eventually join perhaps country contrast scene notion habit convention would operative make life seem impracticable here brief strongly incline try brazil especially season thither just hand view return emminster disclose plan parent make good explanation could make arrive tess short reveal actually separate reach door new moon shone face just old small hour morning carry wife arm river graveyard monk face thin now clare give parent warning visit arrival stir atmosphere vicarage diva kingfisher stir quiet pool father mother drawing-room brother now home angel enter close door quietly s wife dear angel cry mother surprise mother s temporarily come home hurry ve decide brazil brazil roman catholic surely n't think even novelty painfulness papistical land could displace long mr mrs clare s natural interest son s marriage brief note three week announce take place say mrs clare father send godmother s gift know course none present especially prefer marry dairy home wherever may would embarrass give pleasure bother feel very strongly now complain particularly suit business choose follow ministry gospel wish could see first angel know little more send present own know would give pleasure must suppose delay angel irritation mind father s marriage think much reserve wife could see now bring seem strange happen reply think good parent home present whilst come n't mind tell dear mother say always mean keep house feel could come credit idea brazil quite recent will unadvisable take first journey will remain mother s come shall see start afraid would original plan say refrain bring little wind prejudice feeling way reason adhere would visit home course year would possible see start second time hastily prepared supper bring clare make further exposition plan mother s disappointment see bride still remain clare s late enthusiasm tess infect maternal sympathy fancy good thing could come nazareth charming woman talbothays dairy watch son eat can describe sure very pretty angel can question say zest cover bitterness pure virtuous question pure virtuous course can see quite distinctly say day fine figure roundly build deep red lip cupid s bow dark eyelash brow immense rope hair ship s cable large eye violety-bluey-blackish mother quite see live such seclusion naturally scarce see young man world see scarcely first love course bad wife simple rosy-mouthed robust girl farm certainly could wish son agriculturist perhaps proper wife accustom outdoor life father less inquisitive time come chapter bible always read evening prayer vicar observe mrs clare think angel come will more appropriate read thirty-first proverb chapter usual course reading certainly say mrs clare word king lemuel could cite chapter verse husband dear son father decide read chapter proverbs praise virtuous wife shall need remind apply word absent may heaven shield way lump rise clare s throat portable lectern take corner set middle fireplace two old servant come angel s father begin read tenth verse aforesaid chapter can find virtuous woman price ruby riseth night giveth meat household girdeth loin strength strengtheneth arm perceiveth merchandise good candle goeth night looketh way household eateth bread idleness child arise call bless husband also praiseth many daughter virtuously excellest prayer mother say could help think very aptly chapter dear father read apply particular woman choose perfect woman see working woman idler fine lady use hand head heart good child arise call bless husband also praiseth many daughter virtuously excelleth wish could see angel pure chaste would refine enough clare could bear longer eye full tear seem drop molten lead bid quick good night sincere simple soul love know world flesh devil own heart vague external own chamber mother follow tap door clare open discover standing anxious eye angel ask wrong soon quite sure quite mother say now son know know quarrel three week exactly quarrel say difference angel young woman history will bear investigation mother s instinct mrs clare put finger kind trouble would cause such disquiet seem agitate son spotless reply feel send eternal would tell lie never mind rest few pure thing nature unsullied country maid crudeness manner may offend more educate sense first will sure disappear influence companionship tuition such terrible sarcasm blind magnanimity bring home clare secondary perception utterly wreck career marriage early thought disclosure true own account care very little career wish make least respectable account parent brother now look candle flame dumbly express make shine sensible people abhor light face dupe failure agitation cool would moment incense poor wife cause situation oblige practise deception parent talk anger room coo voice plaintive expostulation disturb darkness velvet touch lip pass brow could distinguish air warmth breath night woman belittle deprecation think great good husband hang deep shade shade angel clare perceive namely shade own limitation attempt independence judgement advanced well-meaning young man sample product last five-and-twenty year slave custom conventionality surprise early teaching prophet tell prophet enough tell essentially young wife deserving praise king lemuel woman endow same dislike evil moral value reckon achievement tendency figure hand suffers such occasion show sorriness shade vague figure afar honour distance make artistic virtue stain consider tess overlook forgot defective can more entire xl breakfast brazil topic endeavour take hopeful view clare s propose experiment country s soil discouraging report farm-labourers emigrate thither return home twelve month breakfast clare little town wind such trifling matter concern get local bank money possess way encounter miss mercy chant church wall seem sort emanation carry armful bible class such view life event produce heartache work beatific smile enviable result opinion angel obtain curiously unnatural sacrifice humanity mysticism learnt leave england observe excellent promising scheme seem likely scheme enough commercial sense doubt reply dear mercy snap continuity existence perhaps cloister would preferable cloister angel clare wicked man cloister imply monk monk roman catholicism roman catholicism sin sin damnation art parlous state angel clare glory protestantism say severely clare throw sheer misery demoniacal mood man true principle call close fiendishly whisper ear most heterodox idea could think momentary laughter horror appear fair face cease merge pain anxiety welfare dear mercy say must forgive think crazy think thus interview end clare re-enter vicarage local banker deposit jewel happy day arise also pay bank thirty pound send tess few month might require write parent home blackmoor vale inform amount sum already place hand fifty pound hope would amply sufficient want just present particularly emergency direct apply father deem good put parent communication inform address unaware really happen estrange two father mother suggest day leave parsonage complete wish get quickly last duty leave part england necessary call wellbridge farmhouse spend tess first three day marriage trifle rent pay key give room occupy two three small article fetch leave roof deep shadow throw life stretch gloom unlock door sitting-room look memory return first happy arrival similar afternoon first fresh sense share habitation conjointly first meal chatting fire join hand farmer wife field moment visit clare room alone time inwardly swell renewal sentiment quite reckon upstairs chamber never bed smooth make own hand morning leave mistletoe hang tester just place three four week turn colour leaf berry wrinkle angel take crush grate stand first time doubt course conjecture wise much less generous cruelly blind incoherent multitude emotion kneel bedside wet-eyed tess tell sooner would forgive mourn hear footstep rise top stair bottom flight see woman standing turn face recognize pale dark-eyed izz huett mr clare say ve call see mrs clare inquire think might here again girl secret guess guess honest girl love would make good nearly good practical farmer s wife tess here alone say live here now explain come ask way home izz home talbothays dairy now sir say izz look dismal leave stay way point contrary direction direction journey now can take wish lift olive complexion grow rich hue thank ee mr clare say soon find farmer settle account rent few item consider reason sudden abandonment lodging clare s return horse gig izz jump leave england izz say drive brazil mr clare notion such journey ask present say year reconnoitre see life speed eastward considerable distance izz make observation inquire retty sort nervous state zid last thin hollow-cheeked seem decline nobody will fall love wi more say izz absently marian izz lower voice marian drink indeed dairyman get rid n't drink bai n't decline great thing singing afore breakfast now remember neatly use turn twas cupid s garden tailor s breech morning milking first come sir bit falling-off black eye flash face moment way answer izz weak such say fall reverie suppose ask marry say would marry woman love ee really ground whisper vehemently god never guess now by-and-by reach branch road village must get live say izz abruptly never speak avowal clare slow horse incense fate bitterly disposed social ordinance cooped corner legitimate pathway revenge society shape future domesticity loosely kiss pedagogic rod convention ensnare manner brazil alone izz say separate wife personal voyage reason may never live again may able love will truly wish badly use enough wish relief least love disinterestedly will say izz pause will know mean izz mean shall live time s good enough remember trust moral now ought remind will wrong-doing eye civilization western civilization say n't mind woman come agony-point s way n't get sit drive past cross-road mile two mile show sign affection love very very much izz suddenly ask say love time dairy more tess shake head murmur more s nobody could love ee more tess would lay life ee could more prophet top peor izz huett would fain speak perversely such moment fascination exercise rougher nature tess s character compel grace clare silent heart rise straightforward word such unexpected unimpeachable quarter throat sob solidify ear repeat would laid life ee could more forget idle talk izz say turn horse s head suddenly n't know ve say will now drive lane branch much honesty ee can bear can can izz huett burst wild tear beat forehead see regret poor little act justice absent izz n't spoil regret still degree very sir perhaps n't know say wh agree wish can loving wife already reach corner lane pass hour early hop izz please please forget momentary levity cry ill-considered ill-advised forget never never levity feel richly deserve reproach wounded cry convey sorrow inexpressible leap take hand izz ll part friend anyhow n't know ve bear really generous girl allow further bitterness mar adieu forgive ee sir say now izz say stand force mentor s part feeling want tell marian see good woman give way folly promise tell retty more worthy man world sake act wisely remember word wisely sake send message die man dying shall never see again izzy save honest word wife incredible impulse folly treachery woman may bad bad man thing account can never forget always good sincere girl hitherto think worthless lover faithful friend promise give promise heaven bless keep sir goodbye drive sooner izz turn lane clare sight fling bank fit rack anguish strained unnatural face enter mother s cottage late night nobody tell izz spend dark hour intervene angel clare s parting arrival home clare too bid girl farewell wrought ache thought quiver lip sorrow izz evening feather-weight s turn abandon road station drive elevated dorsal line south wessex divide tess s home contempt nature probable state heart deter sense love corroborate izz s admission fact change right first right now momentum course embark tend keep divert strong more sustained force play afternoon could soon come take train night london five day shake hand farewell brother port embarkation xli foregoing event winter-time let press october day more eight month subsequent parting clare tess discover latter changed condition bride box trunk bear see lonely woman basket bundle own porterage early time bride ample mean project husband comfort probationary period can produce flatten purse again leave marlott home get spring summer great stress physical power time mainly spend render light irregular service dairy-work port-bredy west blackmoor valley equally remote native place talbothays prefer live allowance mentally remain utter stagnation condition mechanical occupation foster check consciousness dairy season presence tender lover confront moment grasp keep own disappear shape vision dairy-work last milk begin lessen meet second regular engagement talbothays duty supernumerary harvest now begin simply remove pasture stubble find plenty further occupation continue harvest five-and-twenty pound remain clare s allowance deduct fifty contribution parent trouble expense put spend little now follow unfortunate interval wet weather oblige fall sovereign could bear let angel put hand obtain bright new bank touch consecrate souvenir appear history such create own experience disperse give relic leave hand compel send mother address time time conceal circumstance money letter mother reach joan state dreadful difficulty autumn rain thatch house require entire renewal could previous thatching never pay new rafter new ceiling upstairs also require previous bill would amount sum twenty pound husband man mean doubtless return time could send money tess thirty pound come immediately angel s banker case deplorable soon sum receive send twenty request part remainder oblige expend winter clothing leave nominal sum whole inclement season hand last pound remark angel s require further resource apply father remain consider more tess thought step more reluctant take same delicacy pride false shame may call clare s account lead hide own parent prolongation estrangement hinder owning want fair allowance leave probably despise already much more would despise character mendicant consequence effort could parson s daughter-in-law bring let know state reluctance communicate husband s parent might think lessen lapse time own reverse obtain leave house short visit subsequent marriage impression ultimately join husband time present disturb belief await return comfort hope hope journey brazil would result short stay would come fetch would write join case would soon present united front family world hope still foster let parent know deserted wife dependent now relieve necessity own hand living �clat marriage nullify collapse first attempt would too much indeed set brilliants return mind clare deposit know matter little true could use sell even absolutely hers would pass mean enrich legal title essentially hers meanwhile husband s day mean free trial moment lie ill fever clay land curitiba brazil drench thunder-storm persecute hardship common english farmer farm-labourers just time delude thither promise brazilian government baseless assumption frame plough sow english upland resist weather mood bear could resist equally weather surprise brazilian plain return thus happen last tess s sovereign spend unprovided take place account season find increasingly difficult get employment aware rarity intelligence energy health willingness sphere life refrain seek indoor occupation fear town large house people mean social sophistication manner rural direction gentility black care come society might good suppose slight experience proof instinct circumstance avoid purlieu small dairy west port-bredy serve supernumerary milkmaid spring summer require further aid room would probably make talbothays sheer compassion comfortable life could anti-climax would too intolerable return might bring reproach idolized husband could bear pity whispered remark strange situation would face knowledge circumstance individual long story remain isolate mind interchange idea make sensitiveness wince tess could account distinction simply know feel now way upland farm centre county recommend wander letter reach marian marian somehow hear tess separate husband probably izz huett good-natured now tipple girl deem tess trouble hasten notify former friend upland spot leave dairy would see room hand really true work again old shortening day hope obtain husband s forgiveness begin leave habitude wild animal unreflecting instinct ramble disconnect little eventful past step obliterate identity give thought accident contingency might make quick discovery whereabouts importance own happiness theirs difficulty lonely position least attention excite appearance certain bearing distinction catch clare superadded natural attractiveness whilst clothes last prepare marriage casual glance interest cause inconvenience soon compel don wrapper fieldwoman rude word address more occur cause bodily fear particular november afternoon prefer country west river brit upland farm now bind thing home husband s father hover region unrecognized notion might decide call vicarage day give pleasure decide try high dry level press eastward march afoot village chalk-newton mean pass night lane long unvaried owe rapid shortening day dusk come aware reach top hill lane stretch serpentine length glimpse hear footstep few moment overtake man step tess say good night pretty maid civilly reply light still remain sky light face landscape nearly dark man turn stare hard surely young wench trantridge awhile young squire d'urberville s friend time n't live now recognize well-to-do boor angel knock inn address coarsely spasm anguish shot return answer honest enough own say town true fancy-man sly ought beg pardon blow consider still answer come tess seem escape hunted soul suddenly take heel speed wind look run road come gate open directly plantation plunge pause deep enough shade safe possibility discovery foot leaf dry foliage holly bush grow deciduous tree dense enough keep draught scrape dead leaf form large heap make sort nest middle tess creep such sleep get naturally fitful fancy hear strange noise persuade cause breeze think husband vague warm clime side globe here cold was such wretched world tess ask thinking waste life say vanity repeat word mechanically reflect most inadequate thought modern day solomon think more two thousand year van thinker get much vanity would mind ala bad vanity injustice punishment exaction death wife angel clare put hand brow feel curve edge eye-socket perceptible soft skin think time would come bone would bare wish now say midst whimsical fancy hear new strange sound leaf might wind scarcely wind sometimes palpitation sometimes flutter sometimes sort gasp gurgle soon certain noise come wild creature kind more originate bough overhead follow fall heavy body ground ensconce here more pleasant condition would become alarmed humanity present fear day length break sky day aloft little become day wood directly assuring prosaic light world s active hour grow strong creep hillock leaf look boldly perceive disturb plantation wherein take shelter run spot peak end hitherward hedge arable ground tree several pheasant lie rich plumage dabble blood dead feebly twitch wing stare sky pulsating quickly contort stretch writhe agony fortunate torture end night inability nature bear more tess guess meaning bird drive corner day shooting-party drop dead shot die nightfall search carry many badly wound bird escape hide rise thick bough maintain position grow weak loss blood night-time fall hear occasionally catch glimpse man girlhood look hedge peep bush point gun strangely accoutre bloodthirsty light eye tell rough brutal seem just year fact quite civil person save certain week autumn winter inhabitant malay peninsula run amuck make purpose destroy life case harmless feathered creature bring artificial mean solely gratify propensity unmannerly unchivalrous weak fellow nature s teem family impulse soul could feel kindred sufferer much tess s first thought put still live bird torture end own hand break neck many could find leave lie find game-keeper come probably would come look second time poor darling suppose most miserable earth sight such misery exclaim tear run kill bird tenderly twinge bodily pain mangle bleed two hand feed clothe ashamed gloom night base more tangible sense condemnation arbitrary law society foundation nature xlii now broad day start again emerge cautiously highway need caution soul hand tess onward fortitude recollection bird silent endurance night agony impressing relativity sorrow tolerable nature own could rise high enough despise opinion could long hold clare reach chalk-newton breakfast inn several young man troublesomely complimentary good look somehow feel hopeful possible husband also might say same thing even bind take care chance keep casual lover end tess resolve run further risk appearance soon get village enter thicket take basket old field-gowns never put even dairy never work stubble marlott also felicitous thought take handkerchief bundle tie face bonnet cover chin cheek temple suffer toothache little scissors aid pocket looking-glass mercilessly nip eyebrow thus insure aggressive admiration uneven way mommet maid say man meet companion tear come eye very pity hear n't care say n't care ll always ugly now angel here nobody take care husband never will love more love just same hate man make em think scornfully thus tess walk figure part landscape fieldwoman pure simple winter guise gray serge cape red woollen cravat stuff skirt cover whitey-brown rough wrapper buff-leather glove thread old attire become fade thin stroke raindrop burn sunbeam stress wind sign young passion now maiden s mouth cold fold simple fold bind head exterior eye might rove thing scarcely percipient inorganic record pulsing life learn too year dust ash thing cruelty lust fragility love day weather bad trudge honesty directness impartiality elemental enmity disconcert little object winter s occupation winter s home time lose experience short hirings such determine accept more thus forward farm farm direction place whence marian write determine make use last shift rumoured stringency reverse tempting first inquire light kind employment acceptance variety grow hopeless apply less light begin dairy poultry tendance end heavy course pursuit least work arable land work such roughness indeed would never deliberately voluteered second evening reach irregular chalk table-land plateau bosom semi-globular tumuli cybele many-breasted supinely extend stretch valley birth valley love here air dry cold long cart-road blow white dusty few hour rain few tree none would grow hedge mercilessly plash quickset tenant-farmer natural enemy tree bush brake middle distance ahead could see summit bulbarrow nettlecombe tout seem friendly low unassuming aspect upland approach side blackmoor childhood lofty bastion sky southerly many mile distance hill ridge coastward could discern surface polish steel english channel point france slight depression remains village fact reach flintcomb-ash place marian s sojourn seem help hither doom come stubborn soil show plainly enough kind labour demand here rough kind time rest search resolve stay particularly begin rain entrance village cottage gable jut road apply lodging stand shelter watch evening close would think mr angel clare say wall feel warm shoulder find immediately gable cottage fireplace heat come brick warm hand also put cheek red moist drizzle comforting surface wall seem friend little wish leave could stay night tess could hear occupant cottage gather day s labour talk rattle supper-plates also audible village-street see soul solitude last break approach feminine figure evening cold wear print gown tilt-bonnet summer time tess instinctively think might marian come enough distinguishable gloom surely enough marian even stout red face formerly decidedly shabby attire previous period existence tess would hardly care renew acquaintance such condition loneliness excessive respond readily marian s greeting marian quite respectful inquiry seem much move fact tess still continue good condition first dimly hear separation tess mrs clare dear wife dear really bad child cwomely face tie such way anybody beat ee merely clipsed colled marian pull disgust bandage could suggest such wild thought ve get collar tess accustom wear little white collar dairy know marian ve lose travel ve lose truth n't care look n't put n't wear wedding-ring public wear neck ribbon n't wish people think marriage marry would awkward lead present life marian pause gentleman s wife seem hardly fair live quite fair very unhappy marry can unhappy wife unhappy sometimes fault husband own ve fault deary m sure s none must marian dear marian will good turn ask question husband abroad somehow overrun allowance fall old work time call mr clare tess want hand here ll take always few care come t starve-acre place corn swede grow here feel t pity such come use good dairywoman ve get take drink lord s comfort ve get now engage ll set swede-hacking s wo n't will speak will good speak very now marian remember get place n't wish bring name dirt marian really trustworthy girl coarser grain tess promise ask pay-night say come would know real sorry happy t s know could n't unhappy here even gie d money even use drudge s true could walk soon reach farmhouse sublime dreariness tree sight season green pasture fallow turnip everywhere large field divide hedge plash unrelieved level tess wait door farmhouse group workfolk receive wage marian introduce farmer appear home wife represent evening make objection hire tess agree remain old lady-day female field-labour seldom offer now cheapness make profitable task woman could perform readily man sign agreement more tess present get lodging find house gable-wall warm poor subsistence ensure would afford shelter winter rate night write inform parent new address case letter arrive marlott husband tell sorriness situation might bring reproach xliii exaggeration marian s definition flintcomb-ash farm starve-acre place single fat thing soil marian importation three class village village care lord village care village uncared lord word village resident squire s tenantry village free copy-holder absentee-owner s village farm land place flintcomb-ash third tess set work patience blending moral courage physical timidity now longer minor feature mrs angel clare sustain swede-field companion set hacking stretch hundred odd acre patch high ground farm rise stony lanchets lynchets outcrop siliceous vein chalk formation compose myriad loose white flint bulbous cusped phallic shape upper turnip eat live-stock business two woman grub low earthy root hooked fork call hacker might eat also leaf vegetable already consume whole field colour desolate drab complexion feature face chin brow expanse skin sky wear colour same likeness white vacuity countenance lineament two upper nether visage confront day long white face look brown face brown face look white face stand two girl crawl surface former fly nobody come movement show mechanical regularity form stand enshroud hessian wroppers sleeved brown pinafore tie bottom keep gown blow scant skirt reveal boot reach high ankle yellow sheepskin glove gauntlet pensive character curtained hood lend bent head would remind observer early italian conception two mary work hour hour unconscious forlorn aspect bear landscape think justice injustice lot even such position theirs possible exist dream afternoon rain come again marian say need work more work would pay work high situation field rain occasion fall race horizontally yelling wind stick glass splinter wet tess know now really mean degree dampness very little call wet common talk stand work slowly field feel creep rain-water first leg shoulder hip head front side work leaden light diminishes mark sun demand distinct modicum stoicism even valour feel wetness much might suppose young talk time live love talbothays dairy happy green tract land summer liberal gift substance emotionally tess would fain converse marian man legally actually husband irresistible fascination subject betray reciprocate marian s remark thus say damp curtain bonnet flap smartly face wrapper cling wearisomeness live afternoon memory green sunny romantic talbothays can see gleam hill few mile froom valley here t fine say marian can say tess awake new value locality two force work here everywhere inherent will enjoy circumstantial will enjoyment marian s will method assist take pocket afternoon wear pint bottle cork white rag invite tess drink tess s unassisted power dreaming enough sublimation present decline merest sip marian take pull spirit ve get use say ca n't leave now t comfort see lose n't can perhaps tess think loss great marian s uphold dignity angel s wife letter least accept marian s differentiation scene tess slave morning frost afternoon rain swede-grubbing swede-trimming process slice earth fibre bill-hook store root future use occupation could shelter thatched hurdle rain frosty even thick leather glove could prevent frozen mass handle bite finger still tess hope conviction sooner later magnanimity persist reckon chief ingredient clare s character would lead rejoin marian prime humorous mood would discover queer-shaped flint aforesaid shriek laughter tess remain severely obtuse often look country var froom know stretch even might able see fix eye cloak gray mist imagine old time spend say marian two old set come here could bring talbothays day here afield talk nice time old thing use know make come a'most seem marian s eye soften voice grow vague vision return ll write izz huett say s bide home now know ll tell here ask come perhaps retty enough now tess say proposal hear plan import old talbothays joy two three day later marian inform izz reply inquiry promise come could such winter year come stealthy measure glide move chess-player morning few lonely tree thorn hedgerow appear put vegetable animal integument twig cover white nap fur grow rind night give four time usual stoutness whole bush tree form stare sketch white line mournful gray sky horizon cobwebs reveal presence shed wall none observed bring visibility crystallize atmosphere hang loop white worst salient point out-house post gate season congealed dampness come spell dry frost strange bird north pole begin arrive silently upland flintcomb-ash gaunt spectral creature tragical eye eye witness scene cataclysmal horror inaccessible polar region magnitude such human being conceive curdle temperature man could endure beheld crash iceberg slide snow-hills shooting light aurora blind whirl colossal storm terraqueous distortion retain expression feature such scene engender nameless bird come quite tess marian see humanity would never see bring account traveller s ambition tell theirs dumb impassivity dismiss experience value immediate incident homely upland trivial movement two girl disturb clod hacker uncover visitant relish food day peculiar quality invade air open country come moisture rain cold frost chill eyeball twain make brow ache penetrate skeleton affect surface body less core know mean snow night snow come tess continue live cottage warm gable cheer lonely pedestrian pause awoke night hear thatch noise seem signify roof turn gymnasium wind light lamp get morning find snow blow chink casement form white cone fine powder also come chimney lie sole-deep floor shoe leave track move storm drive fast create snow-mist kitchen too dark out-of-doors see tess know impossible swede time finish breakfast solitary little lamp marian arrive tell join rest woman reed-drawing barn weather change soon uniform cloak darkness begin turn disordered medley gray blow lamp wrap thick pinner tie woollen cravat neck chest start barn snow follow bird polar basin white pillar cloud individual flake could see blast smelt iceberg arctic sea whale white bear carry snow lick land deepen trudge onwards slanted body flossy field keep could shelter hedge act strainer screen air afflict pallor hoary multitude infest twist spin eccentrically suggest achromatic chaos thing young woman fairly cheerful such weather dry upland dispirit ha-ha cunning northern bird know come say marian depend upo n't keep just front o't way north star husband dear make doubt scorching weather time lord could see pretty wife now weather hurt beauty fact good must n't talk marian say tess severely surely care for'n answer tess tear eye impulsively face direction imagine south america lie put lip blow passionate kiss snowy wind know pon body rum life married couple wo n't say word weather wo n't hurt wheat-barn reed-drawing fearful hard work bad swede-hacking can stand m stout slim ca n't think maister set ee reach wheat-barn enter end long structure full corn middle reed-drawing carry already place reed-press evening many sheaf wheat would sufficient woman draw day here s izz say marian izz come forward walk way mother s home previous afternoon deem distance great belated arrive just snow begin sleep alehouse farmer agree mother market take come to-day afraid disappoint delay addition tess marian izz two woman neighbouring village two amazonian sister tess start remember dark car queen spade junior queen diamond try fight midnight quarrel trantridge show recognition possibly none influence liquor occasion temporary sojourner here kind man s work preference include well-sinking hedge ditch excavating sense fatigue noted reed-drawers too look three superciliousness put glove set work row front press erection form two post connect cross-beam sheaves draw lay ear outward beam peg pin upright lower sheaf diminish day harden colour light come barndoor upwards snow downwards sky girl pull handful handful press reason presence strange woman recount scandal marian izz could first talk old time wish presently hear muffled tread horse farmer ride barndoor dismount come close tess remain look musingly side face turn first fixed attitude lead look perceive employer native trantridge take flight high-road allusion history wait carry draw bundle pile say young woman take civility such ill part drowned n't think might soon hear hire think get good first time inn fancy-man second time road bolt now think ve get good conclude hard laugh tess amazon farmer bird catch clap-net return answer continue pull straw could read character sufficiently know time fear employer s gallantry tyranny induce mortification clare s treatment whole prefer sentiment man feel brave enough endure think love ee suppose woman such fool take look serious earnest s winter afield take nonsense young wench head ve sign agree lady-day now beg pardon think ought beg mine very ll see master here sheaf ve to-day sir t very poor show just see ve point two stalwart woman rest too good ve practise think make difference task work pay oh want barn clear work afternoon leave two will look sullenly tess feel could come much bad place good gallantry two o'clock arrive professional reed-drawers toss last half-pint flagon put hook tie last sheaf marian izz would likewise hearing tess mean stay make long hour lack skill would leave look snow still fall marian exclaim now ve get last conversation turn old experience dairy course incident affection angel clare izz marian say mrs angel clare dignity extremely touching see very little wife ca n't join talk now use mr clare will see can present husband izz nature saucy most caustic four girl love clare very splendid lover doubt say n't think too fond husband soon oblige see land plead tess might tide ee winter s owe accident misunderstanding wo n't argue tess answer tearfulness word perhaps s good deal say husband tell can always find continue long time reverie seize ear corn draw straw gather arm cut ear bill-hook sounding barn swish straw crunch hook tess suddenly flag sink heap wheat-ear foot know would n't able stand cried marian want hard flesh work just farmer enter oh s get say own loss plead want finish say doggedly cross barn door n't ee mind s dear say marian ve work here now lie izz will make number n't let m tall too overcome consent lie awhile recline heap pull-tails refuse straight straw draw throw further side barn succumbing largely own agitation re-opening subject separation husband hard work lie state percipience volition rustle straw cutting ear weight bodily touch could hear corner addition noise murmur voice feel certain continue subject already broach voice low could catch word last tess grow more more anxious know say persuade feel get resume work izz huett break walk more dozen mile previous evening bed midnight rise again five o'clock marian alone thanks bottle liquor stoutness build stand strain arm suffering tess urge izz leave agree feel finish day make equal division number sheaf izz accept offer gratefully disappear great door snowy track lodging marian case afternoon time account bottle begin feel romantic vein think never say dreamy tone love n't mind izz too bad tess start word narrowly miss cut finger bill-hook husband stammer izz say n't ee tell sure ca n't help want izz want brazil tess s face fade white scene curve straighten izz refuse ask n't know anyhow change mind pooh n't mean t just man s jest drive good-ways station n't take pull silence tess premonitory symptom burst cry say marian now wish n't tell ee very good thing live thirtover lackaday way see may lead ought send letter oftener say could n't say write often wo n't dally long very wrong neglectful leave dim light barn grow dimmer could see work longer tess reach home evening enter privacy little white-washed chamber begin impetuously write letter clare fall doubt could finish take ring ribbon wear heart retain finger night fortify sensation really wife elusive lover hers could propose izz abroad shortly leave know could write entreaty show care more xliv disclosure barn thought lead anew direction take more late distant emminster vicarage husband s parent charge send letter clare desire write direct difficulty sense morally claim always lead tess suspend impulse send note family vicarage own parent marriage virtually non-existent self-effacement direction quite consonance independent character desire way favour pity entitle fair consideration desert set stand fall quality waive such merely technical claim strange family establish flimsy fact member family season impulse write name church-book hers now sting fever izz s tale limit power renunciation husband write distinctly imply would least let know locality journey send line notify address wa really indifferent ill make advance surely might summon courage solicitude call vicarage intelligence express grief silence angel s father good man hear represent would able enter heart-starved situation social hardship could conceal leave farm week-day power sunday possible opportunity flintcomb-ash middle cretaceous tableland railway climb would necessary walk distance fifteen mile way would allow long day undertaking rise early fortnight later snow follow hard black frost take advantage state road try experiment four o'clock sunday morning come downstairs step starlight weather still favourable ground ring foot anvil marian izz much interested excursion know journey concern husband lodging cottage little further lane come assist tess departure argue dress very pretty guise captivate heart parents-in-law know austere calvinistic tenet old mr clare indifferent even doubtful year now elapse sad marriage preserve sufficient drapery wreck full wardrobe clothe very charmingly simple country girl pretension recent fashion soft gray woollen gown white crape quilling pink skin face neck black velvet jacket hat t thousand pity husband ca n't see ee now look real beauty say izz huett regard tess stand threshold steely starlight yellow candlelight izz speak magnanimous abandonment situation could woman heart big hazel-nut could antagonistic tess presence influence exercise own sex being warmth strength quite unusual curiously overpower less worthy feminine feeling spite rivalry final tug touch here slight brush let absorb pearly air fore-dawn hear footstep tap hard road step full pace even izz hope would win particular respect own virtue feel glad prevent wrong friend momentarily tempt clare year day clare marry tess few day less year absent still start brisk walk such errand hers dry clear wintry morning rarefied air chalky hogs'-backs depress doubt dream start win heart mother-in-law tell whole history lady enlist side gain truant time reach edge vast escarpment stretch loamy vale blackmoor now lie misty still dawn colourless air upland atmosphere deep blue great enclosure hundred acre now accustom toil little field less half-a-dozen acre numerous look height mesh net here landscape whitey-brown froom valley always green vale sorrow take shape love formerly beauty feel lie thing thing symbolize keep vale right steer steadily westward pass hintocks cross right-angles high-road sherton-abbas casterbridge skirt dogbury hill high-stoy dell call devil s kitchen still follow elevated way reach cross-in-hand stone pillar stand desolate silent mark site miracle murder three mile cut straight deserted roman road call long-ash lane leave soon reach dip hill transverse lane small town village evershead now halfway distance make halt here breakfast second time heartily enough sow-and-acorn avoid inn cottage church second journey more gentle country way benvill lane mileage lessen spot pilgrimage tess s confidence decrease enterprise loom more formidably see purpose such stare line landscape faintly sometimes danger lose way noon pause gate edge basin emminster vicarage lie square tower know moment vicar congregation gather severe look eye wish somehow contrive come week-day such good man might prejudice woman choose sunday never realize necessity case incumbent now take thick boot walk thus put pretty thin patent leather stuff former hedge gatepost might readily find again descend hill freshness colour derive keen air thin spite draw parsonage tess hope accident might favour favour shrub vicarage lawn rustle uncomfortably frosty breeze could feel stretch imagination dress high house residence relation essential nature emotion divide pain pleasure thought birth death after-death same nerve effort enter swing-gate ring door-bell thing could retreat thing nobody answer ringing effort rise make again ring second time agitation act couple weariness fifteen mile walk lead support wait rest hand hip elbow wall porch wind nip ivy-leaves become wizened gray tap incessantly neighbour disquiet stir nerve piece blood-stained paper catch meat-buyer s dust-heap beat road gate too flimsy rest too heavy fly few straw keep company second peal loud still nobody come walk porch open gate pass look dubiously house-front incline return breath rely close gate feeling haunt might recognize could tell order give admit tess corner could determine escape present trepidation expense future distress walk again quite past house look window explanation church remember husband say father always insist household servant include morning-service consequence eat cold food come home necessary wait service would make conspicuous wait spot start get past church lane reach churchyard-gate people begin pour tess find midst emminster congregation look congregation small country-townsfolk walk home leisure can look woman common perceive stranger quicken pace ascend road come find retreat hedge vicar s family lunch might convenient receive soon distance churchgoer two youngish man link arm-in-arm beat quick step draw could hear voice engage earnest discourse natural quickness woman situation fail recognize noise quality husband s tone pedestrian two brother forget plan tess s dread l overtake now disorganized condition prepare confront feel could identify instinctively dread scrutiny more briskly walk more briskly walk plainly bent take short quick stroll indoors lunch dinner restore warmth limb chill sit long service person precede tess hill ladylike young woman somewhat interesting perhaps trifle guind�e prudish tess nearly overtake speed brother-in-law bring nearly could hear word conversation say particularly interested observe young lady still front remark mercy chant let overtake tess know name woman destine angel s life-companion parent probably would marry intrusive self would know much previous information wait moment brother proceed say poor angel poor angel never see nice girl more more regret precipitancy throw dairymaid may queer business apparently join n't know month hear ca n't say never tell nowadays ill-considered marriage seem complete estrangement begin extraordinary opinion tess beat long hill still faster could outwalk exciting notice last outsped altogether pass young lady still ahead hear footstep turn greeting shake hand three soon reach summit hill evidently intend point limit promenade slacken pace turn three gate whereat tess pause hour time reconnoitre town descend discourse clerical brother probe hedge carefully umbrella drag light here s pair old boot say throw suppose tramp imposter wish come town barefoot perhaps excite sympathy say miss chant must excellent walking-boots mean wear wicked thing ll carry home poor person cuthbert clare find pick crook stick tess s boot appropriate hear walk past screen woollen veil presently look perceive church party leave gate boot retreat hill thereupon heroine resume walk tear blind tear run face know sentiment baseless impressibility cause read scene own condemnation could get could contravene own defenceless person untoward omen impossible think return vicarage angel s wife feel hound hill scorned thing superfine cleric innocently slight inflict somewhat unfortunate encounter son father narrowness less starch iron full gift charity again think dusty boot pity habiliment quiz subject feel hopeless life owner say still sigh pity n't know wear rough part road save pretty buy know n't think choose colour pretty frock could know perhaps would care n't care much poor thing grieve beloved man conventional standard judgement cause latter sorrow way know great misfortune life feminine loss courage last critical moment estimate father-in-law son present condition precisely would enlist sympathy old mr mrs clare heart bind extreme case subtle mental trouble less desperate mankind fail win interest regard jump publican sinner would forget word might say worry scribes pharisees defect limitation might recommend own daughter-in-law moment fairly choice sort lost person love thereupon begin plod road come altogether full hope full conviction crisis life approach crisis apparently supervene leave continue starve-acre farm could again summon courage face vicarage indeed take sufficient interest throw veil return journey let world see could least exhibit face such mercy chant could show sorry shake head say nobody love nobody see care look castaway journey meander march sprightliness purpose tendency tedious length benvill lane begin grow tired lean gate pause milestone enter house seventh eighth mile descend steep long hill lie village townlet evershead morning breakfast such contrasting expectation cottage church again sit first end village woman fetch milk pantry tess look street perceive place seem quite deserted people afternoon service suppose say dear say old woman t too soon bell hai n't strook hear preaching barn ranter preach service excellent fiery christian man say lord n't hear'n come regular way pulpit hot enough tess soon onward village footsteps echo house place dead central part echo intrude sound see barn road guess utterance preacher voice become distinct still clear air could soon catch sentence closed side barn sermon might expect extremest antinomian type justification faith expound theology st paul fixed idea rhapsodist deliver animated enthusiasm manner entirely declamatory plainly skill dialectician tess hear beginning address learn text constant iteration foolish galatian hath bewitch obey truth eye jesus christ hath evidently set forth crucify tess more interested stand listen finding preacher s doctrine vehement form view angel s father interest intensify speaker begin detail own spiritual experience come view say great sinner scoff wantonly associate reckless lewd day awakening come human sense bring mainly influence certain clergyman first grossly insult parting word sink heart remain grace heaven work change make see more startling tess doctrine voice impossible seem precisely alec d'urberville face fix painful suspense come front barn pass low winter sun beam directly great double-doored entrance side door open ray stretch threshing-floor preacher audience snugly shelter northern breeze listener entirely villager man see carry red paint-pot former memorable occasion attention give central figure stand sack corn face people door three o'clock sun shone full strange enervating conviction seducer confront gain ground tess hear word distinctly last establish fact indeed end phase fifth phase sixth convert xlv moment never see hear d'urberville departure trantridge rencounter come heavy moment moment calculate permit impact least emotional shock such unreasoning memory stand openly palpably converted man sorrow past irregularity fear overcame paralyze movement retreat advance think emanate countenance see last behold now same handsome unpleasantness mien now wear neatly trimmed old-fashioned whisker sable moustache disappear dress half-clerical modification change expression sufficiently abstract dandyism feature hinder second belief identity tess s sense just first ghastly bizarrerie grim incongruity march solemn word scripture such mouth too familiar intonation less four year earlier bring ears expression such divergent purpose heart become quite sick irony contrast less reform transfiguration former curve sensuousness now modulate line devotional passion lip-shapes mean seductiveness now make express supplication glow cheek yesterday could translate riotousness evangelize to-day splendour pious rhetoric animalism become fanaticism paganism paulinism bold rolling eye flash form old time such mastery now beam rude energy theolatry ferocious black angularity face use put wish thwart now duty picture incorrigible backslider would insist turn again wallowing mire lineament such seem complain divert hereditary connotation signify impression nature intend strange very elevation misapplication raise seem falsify could would admit ungenerous sentiment longer d'urberville first wicked man turn wickedness save soul alive deem unnatural usage thought jar hear good new word bad old note great sinner great saint necessary diva christian history discover such impression move vaguely strict definiteness soon nerveless pause surprise would allow stir impulse pass sight obviously discern position sun moment move again recognize effect old lover electric strong effect presence fire tumultuous ring eloquence seem lip struggle tremble word lie deliver could long face eye first glance face hang confusedly direction hers come desperate leap few second paralysis last short time tess s energy return atrophy walk fast able past barn onward soon could reflect appal change relative platform wrought undoing now side spirit remain unregenerate legend result cyprian image suddenly appear altar whereby fire priest nigh extinguish turn head seem endow sensitiveness ocular beam even clothing alive fancied gaze might rest barn way point heart heavy inactive sorrow now change quality trouble hunger affection too long withhold time displace physical sense implacable past still engirdled intensify consciousness error practical despair break continuity early present existence hope take place bygone would never complete bygone bygone thus absorb recrossed northern part long-ash lane right angle presently see road ascend whitely upland margin remainder journey lie dry pale surface stretch severely onward unbroken single figure vehicle mark save occasional brown horse-droppings dot cold aridity here slowly breast ascent tess become conscious footstep turn see approach well-known form strangely accoutre methodist personage world wish encounter alone side grave much time thought elusion yield calmly could necessity let overtake see excite less speed walk feeling tess say slacken speed look tess repeat alec d'urberville look come see answer coldly deserve more course add slight laugh ridiculous eye see must put hear nobody know tess wonder follow would heart may say return grimly move onward unwilling tread n't mistake beg may lead noticing notice sudden appearance unnerve momentary faltering consider natural enough will help perhaps think humbug say immediately feel person world duty desire save wrath come sneer woman grievously wrong person come sole purpose view more small vein scorn word rejoinder save charity begin home say say indifferently heaven tell hearer amount contempt can pour tess will equal pour old adam former year strange story believe can tell mean conversion bring hope will interested enough least listen hear name parson emminster must old mr clare most earnest school few intense man leave church intense extreme wing christian believer throw lot quite exception established clergy young gradually attenuate true doctrine sophistry shadow differ question church state interpretation text come separate saith lord s firmly believe humble mean save more soul country man can name hear say come trantridge two three year preach behalf missionary society wretched fellow insult disinterestedness try reason show way resent conduct simply say day receive first-fruits spirit come scoff sometimes remain pray strange magic word sink mind loss mother hit most degree bring see daylight desire hand true view try to-day lately preach hereabout first month ministry spend north england stranger prefer make early clumsy attempt acquire courage undergo severest test s sincerity address know s companion day darkness could know tess pleasure good slap sure n't cry passionately turn stile wayside bend ca n't believe such sudden thing feel indignant talk know know harm ve take fill pleasure earth make life such bitter black sorrow fine thing enough think secure pleasure heaven become converted such n't believe hate tess insist n't speak come jolly new idea n't believe n't believe conversion scheme religion drop voice good man believe such woman s reason good man can tell declare resentment word seem ready spring moment s notice god forbid say good man know n't say such thing new goodness truly newcomer see furthest sometimes reply sadly can believe conversion new spirit such flash feel alec fear n't last thus speak turn stile lean face eye fall casually familiar countenance form remain contemplate inferior man quiet now surely extract even entirely subdue n't look say abruptly tess quite unconscious action mien instantly withdraw large dark gaze eye stammer flush beg pardon revive wretched sentiment often come inhabit fleshly tabernacle nature endow somehow wrong n't beg pardon wear veil hide good look n't keep pull veil say hastily mostly keep wind may seem harsh dictate look too often might dangerous ssh say tess woman s face too much power already fear evangelist such remind old time would forget conversation dwindle casual remark now ramble onward tess inwardly wonder send positive mandate frequently come gate stile find paint thereon red blue letter text scripture ask know pain blazon announcement tell man employ work district paint reminder mean might leave untried might move heart wicked generation length road touch spot call cross-in-hand spot bleached desolate upland most forlorn remove charm seek landscape artist view-lovers reach new kind beauty negative beauty tragic tone place take name stone pillar stand strange rude monolith stratum unknown local quarry roughly carve human hand differ account give history purport authority state devotional cross form complete erection thereon present relic stump stone stand entire fix mark boundary place meeting anyhow origin relic sinister solemn accord mood scene stand tend impress most phlegmatic passer-by think must leave now remark draw spot preach abbot's-cernel six evening way lie right here upset somewhat too tessy can will say must get strength speak fluently now teach such good english learnt thing trouble say evasively trouble tell first relate d'urberville strike mute know now murmur n't write feel trouble come reply break silence add will see again answer again come will think part come here step pillar holy cross relic creed fear moment more need fear present lessen fear put hand stone hand swear will never tempt charm way good god can ask unnecessary furthest thought swear tess frightened give way importunity place hand stone swear sorry believer continue unbeliever get hold unsettled mind more now home least can pray will know may happen m goodbye turn hunting-gate hedge let eye again rest leapt strike direction abbot's-cernel walk pace show perturbation by-and-by instigate former thought draw pocket small book leaf fold letter worn soil much re-reading d'urberville open letter dated several month time sign parson clare letter begin express writer s unfeigned joy d'urberville s conversion thank kindness communicate parson subject express mr clare s warm assurance forgiveness d'urberville s former conduct interest young man s plan future mr clare would much see d'urberville church ministry devote many year own life would help enter theological college end correspondent possibly care account delay would entail man insist paramount importance man must work could work method feel impel spirit d'urberville read re-read letter seem quiz cynically also read passage memorandum walk face assume calm apparently image tess longer trouble mind meanwhile keep edge hill lie way home distance mile meet solitary shepherd meaning old stone pass ask holy cross cross twer cross t thing ill-omen miss put wuld time relation malefactor torture nail hand post hang bone lie say sell soul devil walk time feel petite mort unexpectedly gruesome information leave solitary man dusk draw flintcomb-ash lane entrance hamlet approach girl lover observe talk secret clear unconcerned voice young woman response warmer accent man spread chilly air soothing thing dusky horizon full stagnant obscurity else intruded moment voice cheer heart tess reason interview origin side same attraction prelude own tribulation come close girl turn serenely recognize young man walk embarrassment woman izz huett interest tess s excursion immediately supersede own proceeding tess explain very clearly result izz girl tact begin speak own little affair phase tess just witness amby seedling chap use sometimes come help talbothays explain indifferently actually inquire find come here follow say s love wi two year ve hardly answer xlvi several day pass futile journey tess afield dry winter wind still blow screen thatched hurdle erect eye blast keep force sheltered side turnip-slicing machine bright blue hue new paint seem vocal subdue scene opposite front long mound grave root preserve early winter tess stand uncovered end chop bill-hook fibre earth root throw operation slicer man turn handle machine trough come newly-cut swede fresh smell yellow chip accompany sound snuffle wind smart swish slicing-blades choppings hook tess s leather-gloved hand wide acreage blank agricultural brownness apparent swede pull begin stripe wale darker brown gradually broaden riband edge crept ten leg move haste rest whole length field two horse man plough turn clear ground spring sowing hour relieve joyless monotony thing ploughing-teams black speck see come corner fence gap tendency incline swede-cutters proportion mere point advance shape ninepin soon perceive man black arrive direction flintcomb-ash man slicer else eye continually observe comer tess occupy perceive companion direct attention approach hard taskmaster farmer groby semi-clerical costume now represent free-and-easy alec d'urberville hot preach less enthusiasm now presence grinder seem embarrass pale distress already tess s face pull curtain hood d'urberville come say quietly want speak tess refuse last request come say good reason tell more serious may think glance see overhear distance man turn slicer movement machine too sufficiently prevent alec s word reach ear d'urberville place screen tess labourer turn latter continue capricious compunction thinking soul mine last meet neglect inquire worldly condition dress think see now hard hard use know hard deserve perhaps good deal own answer watch inquiringly bent head face completely screen hood resume trim swede work feel able keep emotion tess add sigh discontent very bad case concern idea result tell scamp foul innocent life whole blame mine whole unconventional business time trantridge too real blood base imitation blind young thing possibility say earnestness shame parent bring girl such dangerous ignorance gin net wicked may set motive good result simple indifference tess still more listen throw globular root take automatic regularity pensive contour mere fieldwoman alone mark come say d'urberville circumstance lose mother trantridge place own intend sell devote missionary work africa devil poor hand shall make trade doubt want ask will put power duty make reparation can make trick play will wife already obtain precious document old mother s die wish draw piece parchment pocket slight fumbling embarrassment say marriage licence sir say quickly start will ask question disappointment entirely disappointment thwart duty cross d'urberville s face unmistakably symptom old passion revive duty desire run hand-in-hand surely begin again more impetuous tone look labourer turn slicer tess too feel argument could end inform man gentleman come see wish walk little way move d'urberville zebra-striped field reach first newly-ploughed section hold hand help step forward summit earth-rolls see will marry tess make self-respecting man repeat soon furrow can know affection would get feel time perhaps soon really could forgive never positive love somebody else word seem astonish cry somebody else sense morally right proper weight n't say anyhow love man may passing feeling will overcome can tell must honour marry exclaim stop dead gazed wish tell mean plead secret here rate dimly know will please will keep question must remember now stranger stranger stranger moment flash old irony mark face determinedly chasten man husband ask mechanically denote sign labourer turn machine man say proudly think ask wish tell beg flash appeal upturned face lash-shadowed eye d'urberville disturb ask sake retort hotly angel heaven god forgive such expression come here swear think good tess n't look can stand look never such eye surely christianity wo n't lose head dare own sight wake love believe extinguish such feeling think marriage might sanctification unbelieving husband sanctify wife unbelieving wife sanctify husband say plan dash must bear disappointment moodily reflect eye ground married married add quite calmly tear licence slowly put pocket prevent good husband may many question tempt ask will course opposition wish could know husband might more easily benefit farm murmur sort husband can speak find s sad tess stay leave work leave work cry spring defence absent fervour n't know own arrangement write can tell thing private course mean deserted wife fair tess impulse turn suddenly take hand buff-glove seize rough leather finger express life shape must must cry fearfully slip hand glove pocket leave grasp will sake husband name own christianity will say abruptly thrust glove turn leave face say tess god judge mean humbug take hand pattering hoof soil field notice preoccupation cease close voice reach ear devil work time day farmer groby espy two figure distance inquisitively ridden learn business field n't speak say d'urberville face blacken christianity indeed mister mid methodist pa'sons fellow ask d'urberville turn tess close beg say leave tyrant can see face churl wo n't hurt s love can leave lady-day right obey suppose goodbye defender dread more assailant reluctantly disappear farmer continue reprimand tess take great coolness sort attack independent sex master man stone would cuff dare relief former experience silently walk summit field scene labour absorb interview just take place hardly aware nose groby s horse touch shoulder make agreement work lady-day ll see carry growl od rot woman now t thing t ll put longer know very harass woman farm harass spite flooring receive moment picture might result free accept offer just make monied alec s wife would lift completely subjection present oppressive employer whole world seem despise say breathlessly could marry now unpleasant very night begin appealing letter clare conceal hardship assure undying affection position read line would see great love monstrous fear desperation secret contingency disclose again finish effusion ask izz perhaps care put letter box wonder would reach angel s hand daily task heavily enough bring day great import agriculturist day candlemas fair fair new engagement enter twelve month follow ensue lady-day farming population think change place duly attend county-town fair hold nearly labourer flintcomb-ash farm intend flight early morning general exodus direction town lie distance ten dozen mile hilly country tess also mean leave quarter-day few fair vaguely-shaped hope would happen render outdoor engagement unnecessary peaceful february day wonderful softness time would think winter hardly finish dinner d'urberville s figure darken window cottage wherein lodger to-day tess jump visitor knock door could hardly reason run d'urberville s knock walk door indescribable quality difference air last see seem act doer ashamed think would open door sense arise lift latch step quickly come see fling chair speaking tess could n't help begin desperately wipe heated face also superimposed flush excitement feel must call least ask assure think see sunday now can get rid image try may hard good woman harm bad man would pray tess suppressed discontent manner pitiable tess pity can pray say forbidden believe great power move world would alter plan account really think cure presumption think cure husband must tell husband husband strange seem remember hint sort day really believe matter tess ask seem religion perhaps owe n't believe supernatural d'urberville look misgiving think line take wrong good deal h m ve feel sure say uneasily believe spirit sermon mount dear husband n't believe here give negation fact say d'urberville drily dear husband believe accept reject reject least inquiry reasoning own part s just woman mind enslave know say triumphant simplicity faith angel clare most perfect man could hardly deserve much less husband take negative opinion wholesale person pretty fellow must teach such scepticism never force judgement would never argue subject look way believe inquire deep doctrine much more likely right might believe n't look doctrine use say must say reflect acute memory letter angel clare s remark even comprehend spirit recall merciless polemical syllogism hear use occasionally happen indulge specie think aloud side deliver give also clare s accent manner reverential faithfulness say again ask d'urberville listen great attention repeat argument d'urberville thoughtfully murmur word else presently ask say time give might possibly parallel many work pedigree range dictionnaire philosophique huxley s essays ha remember want believe believe n't wish manage coax tell few thought ca n't say quite understand know right h m fancy able teach n't know fall thought throw spiritual lot resume n't wish different s good enough good enough know big infidel never tell infidel good to-day tess n't believe ought preach doctrine conscience abstain believe ought preach devil believe tremble suddenly leave preach give way passion say aridly come way here see to-day start home casterbridge fair undertake preach word waggon half-past two afternoon brother expect minute here s announcement draw breast-pocket poster whereon print day hour place meeting d'urberville would preach gospel aforesaid can get say tess look clock can get come here really arrange preach arrange preach shall reason burning desire see woman despise word truth never despise love now despise account unsmirched spite withdraw quickly resolutely see situation remain pleasure petticoat world contempt may despise now think worship mountain find still serve grove ha ha alec d'urberville mean done say soulless sneer word intentionally mean innocent mean backsliding call ask indeed servants corruption escape pollution world again entangle therein overcome latter end bad beginning lay hand shoulder tess girl way least social salvation see again say freakishly shake child tempt firm man could see eye mouth again surely never such madden mouth eve s voice sink hot archness shot own black eye temptress tess dear damned witch babylon could resist soon meet again could n't help see again say tess recoiling know repeat blame fact remain see ill-used farm day nearly mad think legal right protect could whilst seem neglect utterly n't speak absent cry much excitement treat honourably never wrong leave wife scandal spread may harm honest name will will say man awaken lure dream break engagement preach poor drunken booby fair first time play such practical joke month horrify such possibility ll swear can keep suddenly clasp tessy old friendship defence alec good man s honour keep think ashamed pooh clench lip mortify weakness eye equally barren worldly religious faith corpse old fitful passion lain inanimate line face reformation seem wake come resurrection indeterminately d'urberville declare breach engagement to-day simple backsliding believer tess s word echo angel clare make deep impression continue leave move silence energy benumb hitherto undreamt-of possibility position untenable reason whimsical conversion perhaps mere freak careless man search new sensation temporarily impress mother s death drop logic tess let fall sea enthusiasm serve chill effervescence stagnation say ponder again again crystallize phrase hand clever fellow little think tell thing might pave way xlvii threshing last wheat-rick flintcomb-ash farm dawn march morning singularly inexpressive show eastern horizon lie twilight rise trapezoidal top stack stand forlornly here washing bleaching wintry weather izz huett tess arrive scene operation rustling denote precede light increase presently add silhouette two man summit busily unhaling rick strip thatch begin throw sheaf progress izz tess women-workers whitey-brown pinner stand wait shiver farmer groby insist spot thus early get job possible end day close eaves stack barely visible red tyrant woman come serve timber-framed construction strap wheel appertaining threshing-machine whilst keep despotic demand endurance muscle nerve little way indistinct figure black sustain hiss speak strength very much reserve long chimney run ash-tree warmth radiate spot explain necessity much daylight here engine act primum mobile little world engine stand dark motionless being sooty grimy embodiment tallness sort trance heap coal side engine-man isolation manner colour lend appearance creature tophet stray pellucid smokelessness region yellow grain pale soil common amaze discompose aborigine look feel agricultural world serve fire smoke denizen field serve vegetation weather frost sun travel engine farm farm county county steam threshing-machine itinerant part wessex speak strange northern accent thought turn inwards eye iron charge hardly perceive scene care hold strictly necessary intercourse native ancient doom compel wander here will service plutonic master long strap run driving-wheel engine red thresher rick sole tie-line agriculture uncover sheaves stand apathetic portable repository force hot blackness morning air quiver preparatory labour fire wait incandescent steam high pressure few second could make long strap move invisible velocity extent environment might corn straw chaos same autochthonous idler ask call reply shortly engineer rick unhaled full daylight man take place woman mount work begin farmer groby call arrive ere order tess place platform machine close man feed business untie sheaf corn hand izz huett stand rick feeder could seize spread revolving drum whisk grain moment soon full progress preparatory hitch two rejoice heart hate machinery work speed breakfast time thresher stop hour start again meal whole supplementary strength farm throw labour construct straw-rick begin grow stack corn hasty lunch eat stand leave position couple hour bring dinner-time inexorable wheel continue spin penetrating hum thresher thrill very marrow revolving wire-cage old man rise straw-rick talk past day accustom thresh flail oaken barn-floor even winnowing effect hand-labour thinking slow produce good result too corn-rick talk little perspiring machine include tess could lighten duty exchange many word ceaselessness work try severely begin make wish never flintcomb-ash woman corn-rick marian particular could stop drink ale cold tea flagon now exchange few gossiping remark wipe face clear fragment straw husk clothing tess respite drum never stop man feed could stop supply man untied sheaf could stop marian change place sometimes hour spite groby s objection too slow-handed feeder probably economical reason usually woman choose particular duty groby give motive select tess good combine strength quickness untying stay power may true hum thresher prevent speech increase rave supply corn fall short regular quantity tess man feed could never turn head know just dinner-hour person come silently field gate stand second rick watch scene tess particular dress tweed suit fashionable pattern twirl gay walking-cane say izz huett marian first address inquiry tess latter could hear somebody s fancy-man s'pose say marian laconically ll lie guinea s tess t ranter pa'son s sniff lately dandy same man same man preacher s quite different hev leave black coat white neckercher hev cut whisker s same man d really think ll tell say marian n't ll see soon enough good-now n't think right join preach court married woman even husband mid abroad sense widow oh can harm say izz drily mind can more heave place bide stooded waggon hole s lord love ee court-paying preaching seven thunder can wean woman twould good wean dinner-time come whirling ceased tess leave post knees tremble wretchedly shake machine could scarcely walk ought het quart drink ee ve say marian would n't look white soul face d hagrode occur good-natured marian tess tired discovery visitor s presence might bad effect take appetite marian think induce tess descend ladder further side stack gentleman come forward look tess utter short little oh moment say quickly shall eat dinner here right rick sometimes cottage keen wind to-day marian rest descend sit straw-stack newcomer indeed alec d'urberville late evangelist changed attire aspect obvious glance original weltlust come restore nearly man could grow three four year old old jaunty slapdash guise tess first know admirer cousin so-called decide remain tess sit bundle sight ground begin meal by-and-by hear footstep ladder immediately alec appear stack now oblong level platform sheaf stride sit opposite word tess continue eat modest dinner slice thick pancake bring workfolk time gather rick loose straw form comfortable retreat here again see say d'urberville trouble cry reproach flash very finger-ends trouble think may ask trouble sure n't trouble any-when say n't haunt very eye turn such bitter flash moment come just show night day tess tell child just feeling flow strong puritanical stream suddenly find way open direction gush religious channel leave dry forthwith gaze silence give preach entirely ask gather angel sufficient incredulity modern thought despise flash enthusiasm woman somewhat appal affected severity d'urberville continue entirely break engagement afternoon address drunkard casterbridge fair deuce know think brother ah-ha brother doubt pray weep kind people way care could thing lose faith would hypocrisy base kind stand hymenaeus alexander deliver satan might learn blaspheme grand revenge take see innocent deceive four year find christian enthusiast work perhaps complete perdition tess coz use call way talk must look horribly concern course retain pretty face shapely figure see rick see tight pinafore-thing set wing-bonnet field-girls never wear bonnet wish keep danger regard silently few moment short cynical laugh resume believe bachelor-apostle deputy think tempt such pretty face would let plough sake tess attempt expostulate juncture fluency fail heed add paradise supply perhaps good speak seriously tess d'urberville rise come recline sideways sheaf rest elbow last see think say say come conclusion seem want common-sense threadbare old proposition could fire poor parson clare s enthusiasm madly work transcend even can make say last time strength wonderful husband s intelligence name never tell call ethical system dogma n't see way can religion loving-kindness purity least ca n't call dogma m different sort fellow s nobody say will good thing dead will bad thing ca n't warm hang feel responsible deed passion s nobody responsible dear would n't try argue tell mix dull brain two matter theology moral primitive day mankind quite distinct owe angel clare s reticence absolute want training vessel emotion reason could get never mind resume here love old time never t different entreat never warmth n't keep faith loss bring speak ve knock evil sweet head husband little think teaching would recoil ha-ha m awfully glad make apostate same tess more take pity too closeness see bad way neglect ought cherish could get morsel food throat lip dry ready choke voice laugh workfolk eating drinking rick come quarter mile cruelty say can treat talk care little true true say wince little come reproach deed come tess say n't work come purpose say husband perhaps ve never see ve tell name altogether seem mythological personage even think rate try help trouble bless invisible face word stern prophet hosea use read come n't know tess shall follow lover shall overtake shall seek shall find shall say will return first husband good now tess trap wait just hill darling mine know rest face rise dull crimson fire speak answer cause backsliding continue stretch arm waist willing share leave mule call husband leather glove take eat skimmer-cake lie lap slight warn passionately swing glove gauntlet directly face heavy thick warrior s strike flat mouth fancy might regard act recrudescence trick armed progenitor unpractised alec fiercely start recline position scarlet ooze appear blow alight moment blood begin drop mouth straw soon control calmly draw handkerchief pocket mop bleeding lip too spring sink again now punish say turn eye hopeless defiance sparrow s gaze captor twist neck whip crush need mind people rick shall cry victim always victim s law tess say blandly can make full allowance most unjustly forget thing would marry put power did ask flatly wife answer can remember thing voice harden temper get good recollection sincerity ask present ingratitude step side hold shoulder shake grasp remember lady master will master again man s wife mine thresher now begin stir much quarrel say let now shall leave shall come again answer afternoon n't know know speak again remain stunned d'urberville retreat sheaf descend ladder worker rose stretch arm shake beer drunk threshing-machine start afresh renew rustle straw tess resume position buzz drum dream untie sheaf sheaf endless succession xlviii afternoon farmer make know rick finish night moon could see work man engine engage farm morrow hence twanging humming rustle proceed even less intermission usual nammet time three o-clock tess raise eye give momentary glance feel little surprise see alec d'urberville come stand hedge gate see lift eye wave hand urbanely blow kiss mean quarrel tess look again carefully abstain gaze direction thus afternoon drag wheat-rick shrink low straw-rick grow high corn-sacks cart six o'clock wheat-rick shoulder-high ground unthreshed sheaf remain untouched seem countless still enormous number gulp insatiable swallower feed man tess two young hand great part pass immense stack straw morning appear faeces same buzz red glutton west sky wrathful shine wild march could afford way sunset burst forth cloudy day flood tired sticky face thresher dye coppery light also flap garment woman cling dull flame panting ache run rick man feed weary tess could see red nape neck encrust dirt husk still stand post flushed perspire face coat corndust white bonnet embrown woman place machine shake bodily spinning decrease stack now separate marian izz prevent change duty incessant quivering fibre frame participate throw stupefy reverie arm work independently consciousness hardly know hear izz huett tell hair tumble degree fresh begin grow cadaverous saucer-eyed tess lift head behold always great upgrown straw-stack man shirt-sleeve gray north sky front long red elevator jacob s ladder perpetual stream threshed straw ascend yellow river run uphill spout top rick know alec d'urberville still scene observe point could say excuse remain threshed rick draw final sheaves little ratting always man unconnected threshing sometimes drop performance sport character description gent terrier facetious pipe rough stick stone hour s work layer live rat base stack would reach evening light direction giant s hill abbot's-cernel dissolve white-faced moon season arise horizon lie middleton abbey shottsford side last hour two marian feel uneasy tess could get enough speak woman keep strength drinking ale tess traditionary dread owe result home childhood tess still keep could fill part would leave contingency would regard equanimity even relief month two early become terror d'urberville begin hover sheaf-pitchers feeder now work rick low people ground could talk tess s surprise farmer groby come machine say desire join friend wish keep longer would send somebody else take place friend d'urberville know also concession grant obedience request friend enemy shake head toil time rat-catching arrive last hunt begin creature crept downwards subsidence rick bottom now uncover last refuge run open ground direction loud shriek by-this-time half-tipsy marian inform companion rat invade person terror rest woman guard various scheme skirt-tucking self-elevation rat last dislodged barking dog masculine shout feminine scream oath stampings confusion pandemonium tess untie last sheaf drum slow whizzing ceased step machine ground lover look rat-catching promptly side insulting slap too say underbreath utterly exhaust strength speak louder indeed foolish feel offended say answer seductive voice trantridge time little limbs tremble weak bled calf know need arrive could obstinate tell farmer right employ woman steam-threshing proper work good class farm give know very will walk home answer jade gait walk wi will bear mind come marry know state perhaps perhaps little good kind think mean kindness grateful mean way angered can sense meaning sometimes can legitimize former relation least can assist will much more regard feeling formerly show religious mania retain little good nature hope now tess s tender strong man woman trust enough more enough put anxiety parent sister can make comfortable will show confidence see em lately quickly inquire n't know chance find here cold moon look aslant tess s fagged face twig garden-hedge pause cottage temporary home d'urberville pause n't mention little brother sister n't make break quite say want help god know need tell cry will take accompany further live household public indoors sooner enter lave washing-tub share supper family fall thought withdraw table wall light own little lamp write passionate mood own husband let call must even make angry think such unworthy wife must cry trouble else expose temptation angel fear say write cling way can think can come now terrible happen know can think must die come soon tell come punishment measure deserved know deserve right just angry angel please please just little kind even deserve come would come could die arm would content forgive angel live entirely love too much blame know necessary find farm think shall say word sting bitterness come desolate darling desolate mind work will send little line say come soon will bide angel cheerfully much religion marry faithful thought look even man speak compliment aware seem wrong never feel little bit use feel dairy can keep same woman angel fall love very same dislike never see past soon meet dead thing altogether become woman fill full new life could early see dear would little more conceited believe see strong enough work change would perhaps mind come poor wife silly happiness think could trust always love ought know such poor sick heart old time present think think hurt heart see could make dear heart ache little minute day mine day day long might lead show pity poor lonely people still say pretty angel handsome word use wish truthful perhaps say value good look belong dear may least thing worth much feel meet annoyance account same tie face bandage long people would believe angel tell vanity will certainly know may come really can come will let come say worried press will can shall yield inch terror accident might lead defenceless account first error can say more make too miserable break fall fearful snare last state will bad first god can think let come come would content ay glad live servant may wife could get glimpse think mine daylight show here n't see rook starling field grieve grieve miss use see long thing heaven earth earth meet own dear come come save threaten faithful heartbroken tess xlix appeal duly find way breakfast-table quiet vicarage westward valley air soft soil rich effort growth require superficial aid comparison tillage flintcomb-ash tess human world seem different much same purely security request angel send communication father keep pretty inform change address country exploit heavy heart now say old mr clare wife read envelope angel propose leave rio visit home end month tell hope think may hasten plan believe wife breathe deeply thought letter redirect promptly send angel dear fellow hope will get home safely murmur mrs clare dying day shall feel ill-used send cambridge spite want faith give same chance boy would grow proper influence perhaps would take order church church would fair wail mrs clare disturb husband s peace respect son vent often considerate devout know mind too trouble doubt justice matter too often hear lie awake night stifle sigh angel prayer uncompromising evangelical even now hold would justify give son unbeliever same academic advantage give two possible probable very advantage might use decry doctrine make life s mission desire propagate mission ordained son likewise put hand pedestal foot two faithful exalt unfaithful same artificial mean deem alike inconsistent conviction position hope love misname angel secret mourn treatment abraham might mourn doomed isaac hill silent self-generated regret bitter reproach wife render audible blame unlucky marriage angel never destine farmer would never throw agricultural girl distinctly know separate wife date separation take place first suppose must nature serious aversion late letter occasionally allude intention come home fetch expression hope division might owe origin hopelessly permanent tell relative doubt decide intrude situation know way better eye tess s letter intend gaze time limitless expanse country mule bear interior south-american continent coast experience strange land sad severe illness suffer shortly arrival never wholly leave degree decide relinquish hope farm here long bare possibility exist remain keep change view secret parent crowd agricultural labourer come country wake dazzle representation easy independence suffer die waste would see mother english farm trudge infant arm child would stricken fever would die mother would pause dig hole loose earth bare hand would bury babe therein same natural grave-tools shed tear again trudge angel s original intention emigration brazil northern eastern farm own country come place fit desperation brazil movement english agriculturist chance coincide desire escape past existence time absence mentally age dozen year arrest now value life less beauty pathos long discredit old system mysticism now begin discredit old appraisements morality think want readjust moral man still more pertinently moral woman beauty ugliness character lie achievement aim impulse true history lie thing thing will tess view light regret hasty judgement begin oppress did reject eternally could longer say would always reject say spirit accept now grow fondness memory coincide point time residence flintcomb-ash feel liberty trouble word circumstance feeling greatly perplex perplexity motive withhold intelligence inquire thus silence docility misinterpret much really say understand adhere literal exactness order give forget natural fearlessness assert right admit judgement respect true bent head dumbly thereto before-mentioned journey mule interior country man ride angel s companion also englishman bent same errand come part island state mental depression speak home affair confidence begat confidence curious tendency evince man more especially distant land entrust stranger detail life would account mention friend angel admit man ride sorrowful fact marriage stranger sojourn many more land many more people angel cosmopolitan mind such deviation social norm immense domesticity more irregularity vale mountain-chain whole terrestrial curve view matter quite different light angel think tess importance would plainly tell clare wrong come day drench thunder-storm angel s companion strike fever die week s end clare wait few hour bury way cursory remark large-minded stranger know absolutely commonplace name sublime death influence clare more reason ethic philosopher own parochialism make ashamed contrast inconsistency rush flood persistently elevate hellenic paganism expense christianity civilization illegal surrender certain disesteem surely might regard abhorrence un-intact state inherit creed mysticism least open correction result treachery remorse strike word izz huett never quite still memory come ask izz love reply affirmative did love more tess reply tess would lie life could more think tess appear day wedding eye linger hang word god s terrible evening hearth simple soul uncover pitiful face look ray fire inability realize love protection could possibly withdraw thus critic grow advocate cynical thing utter man can always cynic live withdraw mistake express arise allow influence general principle disregard particular instance reasoning somewhat musty lover husband ground to-day clare harsh doubt man too often harsh woman love love woman man harshness tenderness compare universal harshness grow harshness position temperament mean aim to-day yesterday hereafter to-day historic interest family masterful line d'urbervilles despise spent force touch sentiment now know difference political value imaginative value thing latter aspect d'urberville descent fact great dimension worthless economics most useful ingredient dreamer moralizer decline fall fact would soon forget bit distinction poor tess s blood name oblivion would fall hereditary link marble monument lead skeleton kingsbere time ruthlessly destroy own romance recall face again again think now could see therein flash dignity must grace grand-dames vision send aura vein formerly feel leave sense sickness not-inviolate past still abide such woman tess outvalued freshness fellow was gleaning grape ephraim vintage abiezer speak love renascent prepare way tess s devoted outpouring just forward father owe distance inland long time reach meanwhile writer s expectation angel would come response entreaty alternately great small lessen fact life lead parting change could never change presence attenuate absence could address mind tender question could please arrive sigh expend wish take more notice tune play harp inquire more curiously favourite ballad country-girls sing indirectly inquire amby seedling follow izz talbothays chance amby remember snatch melody indulge dairyman s induce cow let milk clare seem cupid s garden park hound break day seem care tailor s breech such beauty grow excellent ditty perfect ballad now whimsical desire practise privately odd moment especially break day arise arise arise pick love posy sweet flower garden grow turtle dove sma bird bough a-building early may-time break day would melt heart stone hear sing ditty work apart rest girl cold dry time tear run cheek thought perhaps would come hear simple silly word song resound painful mockery ache heart singer tess wrapt fanciful dream seem know season advance day lengthen lady-day hand would soon follow old lady-day end term here quarter-day quite come happen make tess think different matter lodging usual evening sit downstairs room rest family somebody knock door inquire tess doorway see decline light figure height woman breadth child tall thin girlish creature recognize twilight girl say tess liza-lu ask tess startled accent sister little year leave home child spring sudden shoot form presentation lu seem scarce able understand meaning thin leg visible once-long frock now short growing uncomfortable hand arm reveal youth inexperience traipse day tess say lu unemotional gravity a-trying find ee m very tired matter home mother take very bad doctor say s die father very say t wrong man such high family slave drave common labouring work n't know tess stand reverie long time think ask liza-lu come sit liza-lu tea come decision imperative home agreement end old lady-day sixth april interval thereto long resolve run risk start night would gain twelve-hours sister too tired undertake such distance morrow tess run marian izz live inform happen beg make good case farmer returning get lu supper tuck young own bed pack many belonging would withy basket start direct lu follow morning l plunge chilly equinoctial darkness clock strike ten fifteen mile walk steely star lonely district night protection danger noiseless pedestrian know tess pursue course by-lanes would fear day-time marauder want now spectral fear drive mind thought mother thus proceed mile mile ascend descend come bulbarrow midnight look height abyss chaotic shade reveal vale further side bear already traverse five mile upland now ten eleven lowland journey would finish wind road downwards become just visible wan starlight follow soon pace soil contrast difference perceptible tread smell heavy clay land blackmoor vale part vale turnpike-roads never penetrate superstition linger long heavy soil forest shadowy time seem assert old character being blend tree tall hedge make most presence hart hunt here witch prick duck green-spangled fairy whicker pass place teem belief still form impish multitude now nuttlebury pass village inn sign creak response greeting footstep human soul hear thatch roof mind s eye beheld relax tendon flaccid muscle spread darkness coverlet make little purple patchwork square undergo brace process hand sleep renew labour morrow soon hint pink nebulosity appear hambledon hill three turn last corner maze lane thread enter marlott pass field club-girl first see angel clare dance sense disappointment remain direction mother s house see light come bedroom window branch wave front make wink soon could discern outline house newly thatch money old effect tess s imagination part body life seem slope dormer finish gable broken course brick top chimney common personal character stupefaction come feature regard mean illness mother open door softly disturb nobody low room vacant neighbour sit mother come top stair whisper mrs durbeyfield good sleep just tess prepare breakfast take place nurse mother s chamber morning contemplate child curiously elongated look little more year growth astounding necessity apply heart soul need take own care father s ill-health same indefinite kind sit chair usual day arrival unusually bright rational scheme living tess ask m think send old antiqueerians part england say ask subscribe fund maintain m sure d see romantical artistical proper thing spend lot money keep old ruin find bone thing such living remains must more interesting em still know would somebody would tell em live em think pa'son tringham discover live d ha m sure tess postpone argument high project grapple press matter hand seem little improve remittance indoor necessity ease turn attention external thing now season plant sow many garden allotment villager already receive spring tillage garden allotment durbeyfields behindhand find dismay owe eat seed potato last lapse improvident early moment obtain could procure few day father enough see garden tess s persuasive effort undertake allotment-plot rent field couple hundred yard village confinement sick chamber now require reason mother s improvement violent motion relieved thought plot ground high dry open enclosure forty fifty such piece labour brisk hire labour day end digging begin usually six o'clock extend indefinitely dusk moonlight just now heap dead weed refuse burn many plot dry weather favour combustion fine day tess liza-lu work here neighbour last ray sun smite flat white peg divide plot soon twilight succeed sunset flare couch-grass cabbage-stalk fire begin light allotment fitfully outline appear disappear dense smoke waft wind fire glow bank smoke blown level ground would become illuminated opaque lustre screen workpeople meaning pillar cloud wall day light night could understand evening thicken gardening man woman give night great number remain get planting tess send sister home couch-burning plot labour fork four shining prong resound stone dry clod little click sometimes completely involve smoke fire would leave figure free irradiated brassy glare heap oddly dress to-night present somewhat stare aspect attire gown bleach many washing short black jacket effect whole being wedding funeral guest woman wear white apron pale face could see gloom moment catch flash flame westward wiry bough bare thorn hedge form boundary field rise pale opalescence low sky jupiter hang full-blown jonquil bright throw shade few small nondescript star appear elsewhere distance dog bark wheel occasionally rattle dry road still prong continue click assiduously late air fresh keen whisper spring cheer worker place hour crackle fire fantastic mystery light shade make tess enjoy nightfall frost winter come fiend warmth summer lover come tranquillizer march day nobody look companion eye soil turn surface reveal fire hence tess stir clod sing foolish little song scarce now hope clare would hear long time notice person work man long smockfrock find fork same plot suppose father send advance work become more conscious direction digging bring closer sometimes smoke divide swerve two visible divide rest tess speak fellow-worker speak think recollect broad daylight know marlott labourer wonder absences long frequent late year by-and-by dig close fire-beams reflect distinctly steel prong fork own fire throw pitch dead weed find same side fire flare behold face d'urberville unexpectedness presence grotesqueness appearance gather smockfrock such now wear most old-fashioned labourer ghastly comicality chill bearing d'urberville emit low long laugh incline joke say much seem paradise remark whimsically look inclined head say weakly ask jester might say just paradise eve old come tempt disguise inferior animal use quite scene milton s theological empress way ready long row myrtle accept conduct can bring thee thither soon lead say eve dear tess put thing might suppose say quite untruly think badly never say satan think n't think way thought quite cold affront come dig here entirely entirely see more smockfrock see hang sale come afterthought might n't notice come protest working father engagement place end join dear husband could bear humiliating reminder n't know say bitterly husband quite true sense mean friend determine shall comfortable spite get house will see send alec wish would n't give can take n't right right cry lightly see woman feel tenderly trouble try help very trouble live turn desperately resume digging tear drip fork-handle clod child brother sister resume ve think tess s heart quiver touch weak place divine chief anxiety return home soul child affection passionate mother recover somebody ought father will able much suppose can assistance must mine sir damned foolish burst d'urberville think same family will quite satisfied n't ve undeceive more fool d'urberville anger retreat hedge pull long smockfrock disguise roll push couch-fire tess could get digging feel restless wonder father s house take fork hand proceed homewards twenty yard house meet sister tessy think liza-lu a-crying s lot folk house mother good deal think father dead child realize grandeur news sadness stand look tess round-eyed importance behold effect produce say tess sha n't talk father never more father little bit ill exclaim tess distractedly liza-lu come drop just now doctor mother say chance heart grow durbeyfield couple change place die danger indisposed dead news mean even more sound father s life value apart personal achievement perhaps would much last three life duration house premise hold lease long covet tenant-farmer regular labourer stint cottage accommodation liviers disapprove village much little freeholder independence manner lease determine never renew thus durbeyfields d'urbervilles see descending destiny doubt olympian county cause descend many time severely enough head such landless now flux reflux rhythm change alternate persist sky li length eve old lady-day agricultural world fever mobility such occur particular date year day fulfilment agreement outdoor service ensuing year enter candlemas now carry labourer work-folk use call immemorially word introduce wish remain longer old place remove new farm annual migration farm farm increase here tess s mother child majority field-folk marlott remain life farm home also father grandfather latterly desire yearly removal rise high pitch young family pleasant excitement might possibly advantage egypt family land promise family see distance residence become turn egypt also change change mutation increasingly discernible village life originate entirely agricultural unrest depopulation also village formerly contain side side argicultural labourer interesting better-informed class rank distinctly former class tess s father mother belong include carpenter smith shoemaker huckster nondescript worker farm-labourers set people owe certain stability aim conduct fact lifeholders tess s father copyholder occasionally small freeholder long holding fall seldom again let similar tenant mostly pull absolutely require farmer hand cottager directly employ land look disfavour banishment starve trade thus oblige follow family form backbone village life past depositary village tradition seek refuge large centre process humorously designate statistician tendency rural population large town really tendency water flow uphill force machinery cottage accommodation marlott manner considerably curtail demolition house remain standing require agriculturist work-people occurrence event cast such shadow tess s life durbeyfield family descent credit tacitly look would lease end interest morality indeed quite true household shine example temperance soberness chastity father even mother get drunk time young child seldom church eldest daughter make queer union mean village keep pure first lady-day durbeyfields expellable house roomy require carter large family widow joan daughter tess liza-lu boy abraham young child elsewhere evening precede removal get dark betimes reason drizzling rain blur sky last night would spend village home birthplace mrs durbeyfield liza-lu abraham bid friend goodbye tess keep house return kneel window-bench face close casement pane rain-water slide inner pane glass eye rest web spider probably starve long mistakenly place corner fly come shiver slight draught casement tess reflect position household perceive own evil influence come home mother child might probably allow stay weekly tenant observe immediately return people scrupulous character great influence see idling churchyard restore could little trowel baby s obliterated grave mean find live here again mother scold harbour sharp retort ensue joan independently offer leave take word here result ought never come home say tess bitterly intent thought hardly first take note man white mackintosh see ride street possibly owe face pane see quickly direct horse close cottage-front hoof narrow border plant grow wall touch window riding-crop observe rain nearly cease open casement obedience gesture n't see ask d'urberville attend say hear believe fancy carriage horse sort dream hear d'urberville coach perhaps know legend suppose somebody tell n't genuine d'urberville ought tell suppose m sham n't matter dismal sound non-existent coach can hear d'urberville blood hold ill-omen hear murder commit family century now begin finish very family say abduct beautiful woman try escape coach carry struggle kill kill forget such version tale see tub bucket pack n't to-morrow old lady day hear could hardly believe seem sudden father s last life property drop further right stay might perhaps stay weekly tenant proper woman d'urberville s face flush blasted shame miserable snob may dirty souls burn cinder exclaim tone ironic resentment s turn turn exactly say soon now everybody move good chance kingsbere take room mother foolish father s people will mother s family fit lodging little hole town now come garden-house trantridge hardly poultry now mother s death s house know garden can whitewash day mother can live quite comfortably will put child good school really ought already take room kingsbere declare can wait wait nice husband doubt now look here tess know man bear mind grounds separation quite positive will never make now enemy friend even wo n't believe come cottage mine ll get regular colony fowl mother can attend excellently child can school tess breathe more more quickly length say know would view may change mother would homeless again would guarantee such writing necessary think tess shake head d'urberville persist seldom see determine would take negative please just tell mother say emphatic tone business judge shall get house sweep whiten to-morrow morning fire lit will dry evening can come straight now mind shall expect tess again shake head throat swell complicated emotion could look d'urberville owe past know resume cure too craze glad would keep craze keep practice glad opportunity repay little to-morrow shall expect hear mother s good unload give hand now dear beautiful tess last sentence drop voice murmur put hand half-open casement stormy eye pull stay-bar quickly catch arm casement stone mullion damnation very cruel say snatch arm know n't purpose shall expect mother child least shall come plenty money cry father-in-law s ask ask wo n't tess know ll never ask ll starve first word ride just corner street meet man paint-pot ask desert brother devil say d'urberville tess remain long sudden rebellious sense injustice cause region eye swell rush hot tear thither husband angel clare deal hard measure surely never admit such thought surely never life could swear bottom soul intend wrong hard judgement come sin sin intention inadvertence punish persistently passionately seize first piece paper come hand scribble following line treat monstrously angel deserve think carefully can never never forgive know intend wrong wrong cruel cruel indeed will try forget injustice receive hand t watch postman pass run epistle
[truncated: 45,155 more chars]
