# Supplementary material for: A Complex Network Approach to Stylometry
Source: PLoS One. 2015 Aug 27;10(8):e0136076. doi: 10.1371/journal.pone.0136076 (PMC4552030; doi:10.1371/journal.pone.0136076)
Supplement: S1 File — (ZIP) [file pone.0136076.s001.zip › authorship_dataset/a4_the_hand_of_ethelberta.txt]

young mrs petherwin step door old well-appointed inn wessex town take country walk look carriage appear belong gentle order society worldly sorrow jewellery get steal fact generally know claim distinction brain blood daughter gentleman live large house own begin life baby christen ethelberta infant title come story merely furnish ethelberta s mother subject contemplation become teacher school praise examiner admire gentleman admire gentlewoman touch accomplishment master coax painstaking many grace enter mansion governess daughter thereof stealthily marry son minor die chill catch wed tour few week later follow grave sir ralph petherwin unforgiving father bequeath wealth wife absolutely calamity sufficient reason lady petherwin pardon concern take hand forlorn ethelberta seem detach bride widow finish education place two three year boarding-school bonn latterly bring girl england live roof daughter companion condition attach ethelberta never openly recognize relation reason will hereafter appear elegant young lady full right call care definition arrest local attention emerge summer-evening light diadem-and-sceptre bearing many people reason heredity discover such grace vestibule line ancestral mail forget bear may teach dance air hers last even inanimate object street appear know way carelessly overthrow dignity versatile mood could calculate presence certainty corner little lane demand repression animal spirit sure exclaim milkman regard freeze bed twere sun dang n't pretty piece man could make meal eye chin hostler odd nation dang old side could n't speaker carry pair pail yoke deposit edge pavement front inn straighten excruciating perpendicular remark address rickety person wear waistcoat preternatural length top bottom button prevail man horse sweep straw carriage-way stone arch form passage stable never mind cursing swearing somebody s never hearing may clap yer name black book say hostler also pause lift eye mullioned transomed window mould parapet study feature ancient architecture just give healthful stretch eye acquaintance michael old man ought think thing look two way time life pounce young flesh carrion crow t vile thing old man tis t t naterel taste say milkman again survey ethelberta now pause bridge full view look river now poor needy feller could catch alone s dress nine grand party carry lonely place sake pot jewel goold thing warrant d find twould pay trouble n't dispute picter t sly untimely think such roguery ve thought t true high woman lord forgive for't figure fashion standing widow woman hear lady penny less lady ay thing twenty-one thereabouts widow lady twenty-one t backward age body s forward state life twill here s showing age figure two three-and-twenty get carriage last night tire wi boaming country nineteen morning come downstairs sleep clock clane-washed face think twenty-one think s young woman s name make bold hostler ay house stoor old woman box camp-kettles carry wash hand basons bai n't big enough n't know t'other folk stop here more dirt thencefor'ard suppose ve come noble city long way herefrom hair buckle d never see clay-cold man cut long story short know em name luggage lady petherwin s widow city gentleman man valour lord mayor s show s chap gaiter pack come door now say milkman nod figure description just emerge inn trudge direction take lady now sight chap gaiter chok father nobleman call chap gaiter use hand glove queen s court d tell man s father mayor corporation sandbourne familiar man money d slap em shoulder poor fool would clerk parish s lordlin s name make bold ay toppermost class nowadays leave use wheel good constitution traipse walk many year foreign hill can see snow fog s more leave walk reach home alive ha n't get too old wear walk see little own parish tower pack stick clane white pocket-handkerchief hat just see s get s stay here night now again young man young man think shoulder bent bandy knee bow mine inch straight bone gristle ee th wouldst n't hard work play b'lieve true true song such pain lynes day sure word n't know shipwreck suffer lynes mine young widow lady s maiden name hostler folk peep s true n't seem know much family ve tend horse fifty year folk might straddle em here now penny good often-times see many good thing feel incline help common justice pocket work hard poor get more draw horn mind think forbear john hostler forbear maiden name faith n't know woman s maiden name say good evening john memory see afore more dead church hatch shall soon likewise ay nabs think more know tom fool tom fool know more know tom fool ramble old canticle say hostler inquire milkman lift ear let s again good say spit christmas fire withered heart more know tom fool tom fool know say hostler s very feeling ve feel again hostler such gifted language t thought ve year never could lick shape o-ho-ho-ho splendid say again hostler say again hear own poor notion name bring form would n't ha lose world more know tom fool h-ho-ho-ho-ho n't let sense vitness break such uproar heaven s sake folk will surely think ve laugh lady gentleman here s again night t'ee michael hostler sweeping night t'ee hostler must move too say milkman shoulder yoke walk reach inn gradual diminuendo recede street shake head convulsively more know tom fool tom fool ho-ho-ho-ho-ho red lion inn hotel call late year become fashion tourist absence precinct fashionable new stand middle town form corner winter wind whistle assemble force previous plunge helter-skelter street summer fresh pleasant spot convenient such quiet character sojourn study geology beautiful natural feature country lady appearance assert difference anglebury people too clearly show difference pass town few moment follow highway meadow feed froom cross railway soon get lonely heath watch base cloud close line distant ridge upper low eyelid shut gaze evening sun return dusk come hear commotion air immediately head saunterer look see wild-duck fly great violence just rear large bird countryman would pronounce big duck-hawks beheld hawk intended victim duck scream redouble effort ethelberta impulsively start rapid run would make little dog bark delight run object possible see end desperate struggle life small unheard-of stateliness could forgive remain foot suddenly become quick finger race uneven ground such force tread woman slightly heavy gossamer patent heel punch little d s soil unerring accuracy wherever bare cripple heather-twigs suck swampy place sound quick kiss rate advance compare two bird swiftly enough keep sight such open place point journey could hear whisk duck s feather wind lift lower wing bird seem few yard enemy see strike downwards level flight quarter minute vanish hawk swoop ethelberta now perceive whitely shine oval still water look swarthy level heath hole nether sky large pond duck make beginning precipitate flight dive sight excited breathless runner few moment close enough see disappointed hawk hover float air wait reappearance prey grim pastime intent creep softly enable get very edge pool witness conclusion episode duck necessity show head breathe bird would dart invariably too late diver too experience rough humour buzzard family game come twice same spot unaccountably emerge opposite side pool succession bob again time adversary reach place length hawk give contest fly satanic moodiness perceptible motion wing young lady now look first time begin perceive run long distance very much originally intend come eye long fix hawk soar bright mottled field sky regard heather plain again return half-forgotten region absence whole prospect darken uniform shade approach night begin retrace step indiscriminately wheel pond get good view performance follow path thither find proper direction journey matter uncertainty surely say face north start walk now face set approach mark horizon might seem signify town thus dubiously little real concern walk evening light begin turn dusk shadow darkness presently front ethelberta see white spot shade prove way attach head man come slight depression ground too early evening afraid too late altogether courageous balanced sensation ethelberta keep eye sharply rise degree view peculiar arrangement hat pugree soon strike casually notice peg room red lion come close see arm diminish peculiar smallness junction shoulder doll explain girt point strap knapsack carry encourage probability staying stay red lion say can tell way anglebury way direction say tourist same criticize two old man hear speak delicate activity young lady s person stand still stop clock could again fence perception cause breathe mr julian exclaim word utter way would tell anybody moment here lie connect light day mrs petherwin mr julian can matter very little think year pass remark return rugged reply continue unconcernedly shall put path just here please come walk silence heel word passing way noise come two brushing dress gaiter heather smart rap stray flint boot now reach little knoll turn abruptly anglebury just see light path must follow lead hill directly town thank murmur find never remove eye speaking keep fix mathematical exactness point face move little way move little less good-night say mr julian moment very face critical wait future acquire definite character good bad thus much would obvious outsider may doubly ethelberta give more get reply good-bye say more strike mr julian can say could forgive woman spite marry spite connection present meeting appear refer refer marry contradict might christopher say last know too much respect too little pity knowledge s life mostly injustice life know circumstance forbid know more must good know less elevate opinion nature forget consist say voice feeling polish know bitterness more word judgment bitter too never know know governess little think beginning guess many time tell early life superior position first meet think may say presumption recognize lady birth see even reverse extreme kind certainly say fact breed wealthy home slightly redeem attempt attain such again ethelberta smile smile many meaning waste word resume cheerfully part meet continue stranger become owe apology betray more feeling right show let part friend good night mrs petherwin success may meet again day hope good night say extend hand touch turn short time remain quick regular brushing heather deep broad shadow moor ethelberta slowly move direction point meeting surprise several way first conjuncture more fact part tragic resentment time time imagine scene occur really wonderful part generous nature bachelor indispose forgive portionless sweetheart marry elsewhere deprive bliss oblige marry ethelberta would disappointed quite comforting development exasperation middle part talk form poor substitute loving hatred expect reach hotel lamp door show face little flushed agitation first possess mere hall meet slender woman wear silk dress peculiar black sunlight proclaim see good day brown day even lavender green blue menlove say lady did notice gentleman observed follow leave hotel walk evening lady's-maid thus suddenly pull night forage lover put hand forehead show mistake begin meditate receive order effect say last tell ma'am recollect dress stare window doll just manufacture send sale n't see anybody follow evening hear gentleman arrive here late train last night ma'am could say mrs menlove exclamation more apposite mistress suspect consider speaker retire duty slip dark skirt reveal light puff festoon put hat feather several pennyweight metal form ring brooch earring time whilst could count hundred enjoy half-an-hour prime courtship honourable young waiter town prove constant magnet pole space day know upstairs ethelberta run passage hesitation softly open door sitting-room good suite apartment inn could boast room sit elderly lady write light two candle green shade know seem intruder continue occupation visitor advance stand table old lady wear spectacles low cheek glance depress slope straight white nose order look mouth purse youthful shape form letter pen slight move lip accompany downstroke two large antique ring forefinger quill rub move backwards forward thereby cause secondary noise rival primary nib paper mamma say young lady here last writer s mind midst sentence ship sea know rest comfort safely pilot harbour full stop lady petherwin just reply occupied tone rise interrogation sign name letter raise eye late ethelberta heated look say quite alarmed say happen great chief altogether eclipsing thing happen accidental meeting old lover quarrel ethelberta s honesty would deliver tidings unfortunately rest attribute dead act old lady s sake even more own see great cruel bird chase harmless duck exclaim innocently run see end would much idea duck come pond run see end fight could remember way come mercy say mother-in-law lift large eyelid heavy window-shutters spread finger horn snail might sink knee get lose swampy place such time night too tomboy find way home man show way difficulty come leisurely think run way look warm warm evening think old time walk say people s position life alter hear say bonn school family know household break father die child n't know mean julian name course know julian young julian day two s fancy summer just come same time just poor boy desperately attach recollect say ethelberta sister think wonder live family collapse know say lady petherwin take sheet paper dim notion son bring profession become teacher music country town music always hobby fact very distinct memory dip pen letter ethelberta fall countenance leave mother-in law lady suppose want torment mind comfort own room here thoughtfully sit awhile time later rang maid menlove say look rustle footstep just come door lean chair speaking corner looking-glass will find gentleman name julian stay house get know mean menlove directly inquire way get know thing devoted george here now would help george ma'am james james week ten day find married man encourage address very little indeed encourage heart soul could n't fume more loss please make inquiry will menlove few minute ethelberta s woman again gentleman name stay here last night leave afternoon will find address now lady's-maid already quick-witted enough find indeed chance fashionable illustrated weekly paper just send bookseller s want little time look reach mistress s hand mrs menlove retire ask question stand meanwhile gas-lamp passage inspect fascinating engraving time will wait tire-women natural length absence soon elapsed return again say address upper street sandbourne thank will reply mistress hour grow later dreamy period come lady fancy lain shut close fan day begin assert anew time good guess ethelberta s thought might make manner pass minute reading enter note diary ordinary thing walk fro curl pretty nether lip pretty upper great many time make cradle lock finger pause fixed eye wall room set limit walk look picture mind christopher s house sandbourne town sandbourne moor wet autumn same year postman pass morning usual plain street run less fashionable portion sandbourne modern coast town watering-place many mile ancient anglebury knock door flat-faced brick house open slight thoughtful young man hat just come postman put hand book packet address christopher julian esq christopher take package upstairs open curiosity discover green volume poem anonymous writer title-page bear inscription metres e book new cut appear look young man turn wonder come lay table way haste fulfil engagement day evening return home occupation sit cosily read newly-arrived volume wind uncertain season snarl chimney drop rain spit fire reveal plainly young man s room enough top house admit twist flue reveal darkly little more social rule-of-three inverse high lodging low pocket applicable here aspect room homely cheerful somewhat contradictory group furniture suggest collection consist waif stray former home grimy face old article exercise curious subdue effect bright face new oval mirror rococo workmanship heavy cabinet-piano cornice egyptian temple adjoin harmonium yesterday harp new printed music last century manuscript music previous evening lie such quantity endanger tidiness retreat indeed save chronic state litter pair hand sometimes play lightness breeze sewing-machine standing remote corner corner could call remote room small fire light shade shake flame strike butterfly flutter underpart mantelshelf reader s cheek sit presently much great intentness pervade face turn again read anew subject arrest eye man countenance vary mood keep somewhat rear mood look sad feel serene serene feel quite cheerful habit people acquire repress experience faint smile flush now lighten face jump open door exclaim faith will come here moment prompt step hear stair young person address faith enter room small figure bear less form feature shade change expression expression evidence sister faith want opinion stop read first lay finger page book place hand girl draw pocket little green-leather sheath worn edge whity-brown pair spectacle unconsciously look room moment ensure stranger see act use here weakness uncover small pretty natural indeed weakness great world might call commendable trait begin read sit metres e compose collection soft marvellously musical rhyme nature know vers societe line present series playful defence supposed strategy womankind fascination courtship marriage whole teem idea bright mirror just unsubstantial form brilliant argument justify way girl man pervade characteristic mass mean force notice strangeness contrast single mournful poem book contain place very end title cancelled word form whimsical affect love-lament somewhat tone many sir thomas wyatt s poem piece arrest christopher s attention point sister faith very touching say look think suspect poem address remember father alive solentsea season governess come sir ralph petherwin wife people sickly little daughter grown-up son never see think remember know young man name family governess very attractive woman somehow get more interested ought necessary history use meet romantic place kind thing know end jilt marry son anxious get solentsea was chiefly reason decide think more help trouble come shortly blessed arrangement feel sentimental grief additional grief come shape practical misfortune first afternoon little holiday take walking tour last summer come anglebury stay neighbourhood day two see think might settle place fail evening leave walk heath flychett s village five mile distance way morning cross heath meet very woman talk little could n't help may imagine kind talk part coolly meet now strange book come strong conviction writer poem sketch similar scene suggest tone generally seem kind thing would write sad woman seem warm-hearted impulsive woman judge tender verse people print very warm word sometimes very cold manner wonder really writing send would singular thing married woman course remove spectacle hinder thinking hide timepiece reading course poet moral manner own custom argument sure would send man world see absolute harm send perhaps think may die friend husband doubt die may plain people perhaps man check woman s finer sentiment marry natural find vent somewhere probably know downfall father s death hardly think would care know assume ethelberta mrs petherwin send course sure must remember know gentleman ease least notion work living first invent profession work old taste kit make two mistake thought lady even n't know can show now ll tell first think married lady would send book poem rate slight doubt propriety second suppose wish would give thing misfortune true woman second reason would effect get first m woman s know christopher say turn poem live teaching music comparison starve thrived wealthy might possibly say comparison thrive starve night hum air bed think would ballad fair poetess musician ballad fair poetess dream smile prototype sappho smile phaon morning start new circumstance induce direct step bookseller s ask question find examine wrapper volume post own town copy book sell bookseller s voice reply alpine height shop-ladder stand dust stale volume habit morning customer come never hear probably never shall shake duster hit delicate mean stifle christopher stifle surely n't live shop say christopher draw bookseller s eye rest speaker s face change come place hand lapel christopher s coat sir say country bookselling miserable impoverishing exasperate thing day can understand rest can forgive starve man say christopher long way very suddenly say book seller much pity would seem wait moment look list new book add work allude publish last week mind publish last century might sell copy time precious christopher now become interested circumstance unseen sender somebody breathe own atmosphere possibly very writer book too new know again pass blue shadow spire stretch street to-day post-office animate bright intention ask postmaster know handwriting packet address now postmaster acquaintance christopher s regard put question difficulty turn postmaster moment asking would government manner manner mere nature endow latter case reply would could wish former man sink society might put tongue mousetrap make inquiry obviously pale legality postpone business present refrain enter pass dinner pleasant malt liquor capacity cheer express four large letter x s marching row refill globular trunk postmaster neutralize effect officiality time choose inquiry threaten prove fruitless postmaster never knowledge see writing christopher turn clerk background look state young lady bring packet such address office two day earlier get stamp know say christopher see neighbourhood morning think come town common return again four five afternoon wear white wool jacket zigzag black braid christopher leave post-office way pupil two live distance sandbourne direction indicate habitually take young person afternoon return homeward christopher loiter look first could see nobody mile outskirt town discern light spot ahead actually turn jacket allude time meet wearer face face ethelberta petherwin quite different sort individual long make mind would case indescribable way disappoint two class gentle young woman naturally divide grow red wedding grow pale present belong former class april-natured pink-cheeked girl eye would make jeweller england think trade evidently take day daytime frequently catch early worm little yawn candlelight come pass fancy countenance change may fancy pair recede turn head could speak plain simple seem rarely man can enter make throb channel ear open similar attack channel eye many door will admit mansion allowance make readier capacity choose practise organ hence beauty concord eloquence female form never effect christopher bear musician artist poet seer mouthpiece translator nature s oracle simple speech may call young girl fresh pleasant sort mysterious link past thing vividly revive following week christopher meet again much dignity much reserve sudden resolution holiday sometimes impel plump heart rise brain overweights resist just lift hat put question could think beginning pleasure address author book very melodious poem send day girl s forefinger twirl rapidly loop braid previously twirl slowly draw breath say sir sender somehow present insignificant combined effect manner word christopher lower method address level say such atmosphere writer metre e seem breathe would soon spoil cheek fresh lady-apples little girl dispose tell writer s name apply general idea particular case person good intention may find immediately land quandary say country girl would suit mass country lasses enough christopher offend cure compliment disposed tell writer s name reply dudgeon very great whole stock trifle pass leave standing alone thus further conversation check rearrange hour country lesson christopher meet wednesday friday following week further word pass very demurely apparently mindful offence effrontery prove part man s nature guilty second act good man may commit first accident ignorance may even betrayed over-zeal experiment such conclusion may may arrive girl lady-apple cheek rate lapse week new spectacle present redness deepen christopher pass embarrassment pervade low stitch tip feather little chance escape diverge road figure could see open ground distance mile side day draw usual meet woman meet cloud dust turn look backwards pass would disconcert reason christopher cease notice man often walk abroad look scene eye discern success failure friend relation episode childhood wed feast funeral landscape suffer greatly vision become more pattern wall-tints painting gallery necessary tone regard special concentration external could interrupt habit now appearance way change chance custom begin lapse again old trick gaze twice form see notice tremble sometimes read walk book hand frequently approach now six week pass time first encounter latterly might twice hear move earshot sound small gasping sigh arrangement disturb christopher continue keep eye persistently saint church window last day engagement arrive last walk way final return carry hand bunch flower present country-house lesson give take home sister faith prize linger blossom seeding season soon appear usual fellow-traveller christopher look nosegay sweet simple girl think ll endeavour make peace mean flower part good come hold say will allow present bright colour nosegay instantly attract girl s hand perhaps time thought thoroughly construe position happen arm stretch air steady quickly stand pose statue rigid uncertainty too late refuse christopher put nosegay finger pleasant expression thanks may appear eye fall bunch flower whole transaction reach high level say come more seem scarcely necessary circumstance wish good afternoon very heartily pass learn time occupation pupil-teacher school town whither walk daily village poor little teacher humble christopher might possibly tempt inquire more briskly know such pursuit might end hard external rule volatile sentiment untoward influence girl book truth author matter could afford expend much time christopher think now pretty innocent face deep eye wonder mind enliven think sandbourne moor continue hostile day year chatterbox lady remain miserably home save carriage harness clerk wife hate live lodging vehicle people appear street duplicate underfoot bricklayer slater out-door journeyman sit shed drink beer duck drake play hilarious delight own family game spread wing slow enjoyment let delicious moisture penetrate innermost smoke flue sandbourne barely strength enough emerge drizzling rain hang side chimney-pot streamer becalmed ship troop rat might rattle pipe roof basement less noise water day broad moor town christopher s meeting teacher regularly occur stream large pool hatch weir stand little square building much large lord mayor s coach know simply weir house wet afternoon follow day christopher s last lesson plain nearly invisible smoke come puny chimney hut door close sound chatting mirth fizz interior would tell anybody come nobody usually empty shell tenant to-day scene large fire fireplace whole floor house more hearthstone occupant two gentlemanly person shooting costume traverse moor mile search wild duck teal waterman small spaniel corner stand gun two three wild mallard represent scanty product morning s labour iridescent neck dead bird reply flicker fire two sportsman smoke man mostly occupy poke stir fire stick three appear pretty wet gentleman way vary very exhilarating study four brick wall microscopic distance eye turn small square hole admit light air hut look dreary prospect wide concave cloud monotonous hue dull pewter form unbroken hood level horizon horizon reflect wan lustre glaze high-road stretch hedgeless ditchless past directing-post road join less regular ground lie riband unrolled scene vanish furthermost undulation pool occasional tall sheaf flag sedge plain few bush form obstruction view unbroken sportsman s attention attract figure state gradual enlargement approach road think pleasure ca n't tempt native door day business will never force observe first time somebody come road business n't drag pleasure ll never tempt more nater part sir say man look fire conversation show vitality drop dead man stand continue gaze moisture first appear epicene shape decrease space resolve cloaked female umbrella now relax pace reach directing-post road branch two pause look come slowly retrace step hundred yard s appointment say first speaker remove cigar lip lord day place appointment woman s appointment inquire friend town young man tussaud complexion well-pencilled brow way forehead upper eyelid appear possess uncommon quality tallness look here ll see directing-post two road meet man devote art ladywell honour hang high academy wall living painter take sketch-book dash scene particular incident make drama interested proportion art-sportsman put eyeglass form adhere fire game rise merciful arrangement bird get safe place face companion s also peer opening young pupil-teacher object scrutiny re-approached spot whereon accustom last many week journey home meet christopher now first time miss again seem reluctant pass hand-post mark point chance see end glide backwards time keep face still front try persuade world large own shamefacedness approach place query long will wait man certainty resume elder smoker end several minute silence full vacillation doubt become lose view bush will reappear smoking come open ground walk wonder girl come such place weather again say young man call ladywell cottage lass old enough make most value set follower small appear now may get idea hour name fellow appointment depend time first come five minute time now get five past four doubtless time mention s come purpose t way home school day say waterman experiment woman s endurance patience neglect two stay quarter hour same odds stay five would probability s half-an-hour girl love moorland wet weather thirty perceptible minute fireside man woman beast christendom minute can feel egyptian plague darkness now little girl home worth twenty minute pass girl return miserably hand-post still wander retreat sedge lead chance comer opposite quarter believe reach ultimate point meeting christopher impossible now ll find mean wait complete half-hour broken heart three now look hole test truth prognostication hour five complete watch girl again come forward three ambuscade could see pull handkerchief place eye s grieving now come poor little woman brute must broken heart woman mean broken vow man infer thousand instance experience romance history n't open door ladywell will disturb guess pupil-teacher hear distant town-clock strike hour give way fancy longer launch diverge path linger christopher s arrival know found more nature assignation lie regular walk plain time monday wednesday friday six previous week must say very indeed divine injudicious peace-offering flower stir life such wear anxious hopeful despair solicitude latent time constant meeting little stranger vanish mist left loiterer hut begin move open door remark now wyndway house change clothes dinner sandbourne pier road wyndway ball-room wyndway house last light winter day house sandbourne night shut close christopher eight o'clock stand end pier open sea whence wave push shore frill coil just render visible bleak instability row light side jetty rapid motion landward wavetips produce eye apparent progress pier sea pier-head spot christopher enjoy visit such moaning sigh night present sportive variegated throng haunt pier autumn day longer seem alone weather invincible sea somebody come deserted footway ray lamp streak face sister faith christopher know here say eagerly want s servant come wyndway house send ask can come immediately play little dance resolve evening quite suddenly seem can come must bring assistant can lie hand moment s notice say wyndway house people send musician town faith know really decide say walk homeward might take assistant answer purpose kit dance two seem want harp suppose mean might competent take part can regular ball would quadrille band sort faith ll let see man first inquire particular reach home christopher find door horse wagonette charge man-servant livery repeat faith tell brother wyndway house well-known country-seat three four mile town coachman mention would get ready start soon conveniently could tell return ten possible christopher quickly prepare put new string two faith s harp time also dress wrap instrument safe night air drive half-past nine is large party say christopher whiz sir call dance t ball know small scale ball spurt never think short grow talk dinner believe young people present want jig n't care play know young lady idle class society good time ve house full sleep company understand week em most em mistress s relation probably find little dull dull em christmas-time soon propose wild send post-haste somebody play did name particularly say christopher mr christopher julian say gent s turn music man say s say music-men live end town know particular n't think mistress think first mr joyce s butler say name mention old party room young lady staying mistress say julian downfall son take music dancing talk say let s mean was young lady first inquire family same say let s mean account ask rest say would play least s joyce know lady s name mrs petherwin cold sir christopher question man further hear add new life previous curiosity drive way silence faith s figure wrap top head cut sky sugar-loaf such gate cross road leave open forethought coachman pass lodge proceed half-a-mile private drive ascend rise come view front mansion puncture window now mostly light say faith catch glimpse carriage-lamp show face wall pass marble bas relief battle-piece build stonework s scene death squire s forefather colonel sir martin jones kill moment victory battle salamanca n't here long enough know right meditation wait here carriage sometimes think many more get kill moment victory moment defeat entrance sir turn corner pull side door alight christopher shoulder faith s harp march modestly curly-eared music-books arm show house-steward s room usher thence badly-lit passage past door hum laughter audible door open enter scarcely faith christopher beheld more shining scene present saloon now find come direct gloomy park lead room passage servant quarter light chandelier branch wall strike gilding point quite dazzle sight minute two cause faith move forward eye floor fill christopher impulse turn again dusky corner thread over-new dress suit moth-eaten lack feast air could count less easily soon seat grand piano faith sit shadow harp arrange dais alcove end room screen ivy holly construct front recess game child christmas eve still remain small creep-hole leave entrance exit merry guest tumble door further end dancing begin mingling black-coated man bright lady give charming appearance group see faith brother whole spectacle derive unexpected novelty accident reach eye interstice tracery green leaf add picture softness would possess hand musician much weak light could hardly discern performer dance music now rattle lady foam-like dress busily threading spin floor faith casually look brother s face surprise see change come end quadrille lean time speak say quietly s here say faith hear word coachman ethelberta ask faith peep keen interest skirt dress loop convolvulus flower hair fasten sort venus knot just dance perfumed piece man call mr ladywell high eyebrow arch girl s add wrinkled smile can life see anybody answer character husband man take notice interrupt dance call finger tap key mechanically fowl peck barleycorn christopher give curious unalloyed pleasure occupation watch ethelberta now again cross field vision return comet characteristic become purely historical plump-armed creature white neck firm fort altogether vigorous shape refresh eye green leaf behold dance freely zest apparently irrespective partner wait long hear speak length voice reach ear revelation strange matter find great thing small event become know old utterance rapid frequent obstructive thought cause sometimes sudden halt midst stream word feature cool observer would single memory ask peculiar gaze imaginary far-away distance make quiet remark partner contract eye seafaring man open full look remark little word low tone make express great deal several single gentleman find production dance-music criticizing stage dancer pass grow full excitement animal spirit require much concentration thought producer thereof desultory conversation accordingly faith brother time time kit say occasion are look way flower fasten leaf take mean advantage tapestry can think stare look certainly feeling move puppet hand person legally can charm woman shine bunch hair convolvulus bring here writing poem cancel word book send accidental renewal acquaintance anglebury heath write poem moment speak think more particularly little teacher ethelberta must commission send book girl choose may hundred reason kit never see look way christopher certainly receive look gesture time come moment recess catch act become slightly confuse turn enter conversation neighbour look look may say look capable division many specie genus order class animal world christopher see ethelberta petherwin s performance kind well-known spark light well-known depth mystery feel thus continually behold companion giddy whirl night wear musician last dance more last dance add intention old matter thrice exceed interest young watch couple whirl turn advance recede gently spirit knot house-fly part again lullaby faint regular beat footstep tune player sink peculiar mesmeric quiet come impressionable people play great length time midst such scene last noise christopher take cognizance exceptional kind breaking general sea sound casual smart rustle silk laugh stumble monosyllabic talk happen linger moment close leafy screen come ear voice old time mingle similar scene servant guest window road home dancing last radiant company leave room long weary night two player stimulated interest hinder physical exhaustion tingle finger ache arm come alcove long deserted apartment now pervade dry haze light burn low faith brother wait request wagonette ready take home breakfast course preparation meanwhile christopher cross room relieve cramped limb now peep crevice window curtain say suddenly s transformation scene faith look here touch blind fly gorgeous scene present eye huge inflamed sun breast horizon wide sheet sea surprise delight mansion overlook brilliant disc fire wave lie shore bottom ground water toss ruddy light undulation glare large clear mirror incessantly alter destroy create again further multiply thicken run struggle army meet fiery source wonderful say faith put hand christopher s arm know whilst shut here puny illumination such exhibition sorry mean grand stately room look now christopher turn window hitherto beam candle-flame shine more radiantly tarnish javelin head snow-white length wax show clammy cadaverous finger corpse leaf flower appear very green bloom artificial light now see fade dusty gilding room degree bring keep splendour stray dart light seize lengthen fillet quirk arris moulding waste seem say faith people lately merry here die look more ghost turn weary face brother s incoming ray smite aslant make little furrow wrinkle thereon shady ravine little furrow very tired faith say such heavy night s work too much n't mind say faith could play long fill s gap plenty morning luckily people n't notice thing small hour draw trouble most say faith is work situated need such miserable assistance mine poor kit know little poverty reply thus linger shadowy thoroughfare thought faith interrupt believe dancer now think bed would n't get again days indicate figure lawn left look same flashing scene beheld own particular continue faith see blue flower edge cloak see squirrel-coloured hair say christopher stand look apparition think fit turn head front house gaze faith meditative somewhat overpower active faculty abundance love theorize gratuitously charming woman strike freakishly brother s path seem likely good sisterly estimation ethelberta s bright shapely form stand critic now smartened mote sunlight head heel faith would give see clearly doubt already lady many romantic experience say dubiously way many more say christopher tone just kind may imagine sombre man night pipe might dance faith part lip consternation possibility ethelberta already become influence christopher s system might soon become more indestructible fascination drag turn soul harrow twist torment accord stereotyped form such process interrupt opening door servant enter come believe sir say two guinea place money christopher s hand breakfast will ready moment would wish bring here will come steward s room will come man begin extinguish light christopher drop two pound two shilling singly pocket look listlessly footman say can tell address lady lawn disappear wear dress blue flower say faith remarkable bright manner s young widow mr s name forget moment widow say christopher eye understanding get wonderfully clear faith utter private ejaculation thanks commandment likely break matter lady mean quite girlish sort woman s coachman say must bear widow time make s quite such chicken mrs petherwin s party s name does live here stay house visit few day mother in-law london family n't know address is poetess can say very clever verse n't lean gate see sun church regular hardly incline say s complete thing s vagary ll sit lady make pretty thing head fast stick a-breaking will run tongue cotton reel can get mind tell story will bring serious awful make flesh creep bone s get say walk door ll tell seem wonderful t bother start people say set house alive will soon dull enough lady petherwin to-morrow rookington believe stay new year s day say inquired christopher follow footman rookington park three mile sandbourne opposite direction widow christopher murmur faith overhear make difference say wistfully forty minute later drive open road ridge command view small inlet sand nook shelter crumble cliff here see full light sun two woman stand side side face direct sea again say faith walk shore lawn see say coachman s curious woman seemingly ll talk poor body meet see morning walk bed queer mortal pick way wonder prefer rest faith observe road drop hollow woman sea longer view carriage rapidly sandbourne two musician shore wyndway east gleam ethelberta s squirrel-coloured hair say companion come picotee imagine night s sleep actually dance daylight wyndway trouble come could bear disappointment such circumstance say pupil-teacher wear dress familiar christopher s eye little white jacket recognize hill look tired berta could stay night world get use thing say ethelberta quietly bed certainly particularly wished use opportunity meet home to-morrow could come sandbourne to-day leave return again rookington wish take mother few little thing may useful will see contain open hand picotee small parcel give small packet will pay fare home leave spare thank say picotee docilely now picotee continue elder let talk few minute may meet again time put arm waist picotee same ethelberta thus interlace walk backwards forward firm flat sand motion body animate will think poem naturally understand experience describe different mine make more interesting think much mix same scene course impossible afraid post book say add hurriedly change subject tell nobody sister know way mother think would say perhaps present box clothes come safely find very little alteration will necessary make dress beautifully sunday quite new-fashioned suppose old-fashioned berta will title lady petherwin descend mother-in-law die course knight s widow s lady knight look good paper lady lord place too sometimes journey home very careful n't make inquiry station anybody official man want friendly try find genuine wish assist admiration fresh face shall know say picotee ethelberta laugh heaven tell moment can say humanity look different eye love whole most prize believe end oftener marriage lover s fly smile reason love stranger mostly worthless speculation certainly dangerous game picotee pay real attentions wee bit think dishonesty dear eye never love-making dishonesty inseparable couple hound come man innocence tell would ethelberta hardly careful mind never tell feel will never know must must think difference thinking know often difference winning losing general advice much use can give more tell more name picotee reply never mind keep secret listen kiss much shadow hint mere seedling kiss fear murmur picotee see dear picotee lover relative n't quite stranger may end way reduce two wish treat man come courting just bad cook kind ascribe exceptional courtesy part instantly set own marvellous worth ought favour just little poor thing just small glimmer gleam very little indeed come relief misery add happiness too clever ought harmless dove picotee continue harmless dove must wise serpent ll find ay ten serpent matter can get can manage way speak get suppose get way try see s just point n't such thing s worry silly girl lover perhaps s rate twice s use supply love side s bad furnish money n't suppose man will give heart exchange woman s already get hers s way old adam business picotee sigh get young man too berta young man lover mean s call em here difficult explain say ethelberta evasively know many year see again according idea accord own love love quite consider love never see man hate less great deal lie cover expect carriage drive hill moment meet here ah-ah great lord day candlelight guess style somebody more know much bread loaf price diamond pearl afraid s commoner very great surely guess picotee ll set example frankness tell name friend mr julian post book such change see affluence poverty sister play dance night wyndway matter pain dear picotee think ll sit moment berta over-walked dear get very early see hope ill child look ought here quite trifling get hurry cause sense faintness sometimes people strong n't talk faint will faintness such queer thing think let talk talk young man indifferent matter divert thought fainting dear berta always think book forward gentleman connection marriage ask meet mr julian walk evening suppose just young man woman court indeed absurd child say ethelberta know interesting few little thing make love side attach strictly speaking more strictly speaking unattached tis delightful middle mind know scarcely long enough know past command draw entirely let tell beginning care man just suspend thinking feeling hair's-breadth time question get love get matter will quite thing choice same time draw tame dance good stay balanced awhile ll warrant continually want love escape blank life want love keep misery get foolishly warm foolishly cold turn foolishly wish poor girl could contrive bring little wisdom love way change s very thing lead mind town begin difficulty easy love wisely rich man may marry very hard reject wisely poor man n't care altogether precious problem shall clamber shine block rock find little yellow shell crevice ten minute longer must dining-room town house butler s pantry few week later friendly dinner-party house gentleman call doncastle live moderately fashionable square west london friend relative present nice people exhibit become sign pleasure gaiety regard vigour emotion express may state slight laugh throat slight narrowing eye equivalent index degree mirth feel ha-ha-ha shake shoulder minor trader kingdom ho-ho-ho contorted feature purple face stamp foot gentleman corduroy fustian adorn remoter province conversation chiefly volume musical tender humorous rhapsody lately issue world guise verse review talk everywhere topic begin private dialogue young painter name ladywell lady right hand enlarge ground degree subject will extend rare occasion happen person think natural order thing oblivious listener reply mechanically earnest feature thought whole table make matter thing inquire reply isolate rill chat die river sand witty thing occasionally anacreontic originality such style must naturally possess carry feminine hand say ladywell feminine hand say man ladywell look sometimes know secret wish boast written presume mean anacreontic measure three foot spondee iambic say gentleman spectacle glance give emphasis inquiry cause bland glare circular shape proceed glass person interrogate company appear willing give consideration word man know such thing hang forward listen ladywell stop whole current affair direction say speak matter tone fact seven day review say anacreontic know may feel general look imply false encouragement man spectacle look again nervous person never time show merit much occupy hide fault know authoress mr neigh continue ladywell ca n't say reply neigh man never disturb flesh face oblige pause ten second people pause move chin speaking mote light candle-shade catch lose catch again outlying thread burnished beard will famous day ought rate read book ought know fact year immediately reason push way just think westminster abbey time fellow much pity n't follow man power mr neigh find too steady too much respectable householder many man same tack n't care somehow n't understand high art utterly dark true law criticism plain married lady wear archaeological jewellery say time know derive unusual amount amusement verse heartily thankful e afraid say gentleman suffer bad shirt-front estimate depend feel way trust permanent opinion subject now flit end somebody heart fly understanding save judgment world pain come voice quarter part merry say elderly woman face bisect edge shadow tone forehead eyelid livid neutral tint leave cheek mouth metal white heat uninterrupted light think liveliness ballad great recommendation enough misery know experience friend see newspaper purpose chasten gratuitous grief inflict would wish romeo juliet end happily othello discover perfidy ancient time prevent fatal consequence afraid say old lady shakespeare everybody sure thousand people see play would drive home more cheerfully contrivance character could join respectively uphold anonymous author general ground levity old worn argument inexpedience tragedy much may say side deny anonymous sappho s verse seem really woman clever clever say ladywell young man shooting party sandbourne marvellously brilliant warm assumed character s sign actual coldness let feeling theoretic groove sure none leave practical seem most prominent vice most prominent virtue anybody s writing thing safest personal dealing writer n't mean call warmth feel vice virtue exactly agree say neigh last speaker tone emphatic possibly could lose proper character indifference whole matter warm sentiment sort disturb too much leave repose enough write sure ardent age say mistress house tone pleasantly agree particularly diametrically oppose could more print such emotion make public could help privately feel wonder say experience likely say mr neigh risky calculate people s way live writing income way living true nature fashion false say painter warmth become scarcely complimentary sometimes happen young person n't think write word more woman would deny feeling society woman say mean say can praise great ha-ha capital verse seem say stupid person simply tral'-la-la-lal'-la-la-la tral'-la-la-lal'-la-la-lu tral'-la-la-lal'-la-la-lalla tral'-la-la-lu take music left plainly woman great culture see london light say fine thing read way admiration continue ladywell pay attention previous speaker linger reply impulsively quote several line periodical name aid hesitation good add ladywell assent such unqualified manner much readiness would mean more ladywell experienced enough quite free enthusiasm too experienced mind indifference more minute two lady withdraw young man colonel staff say funny thing yesterday very poem ask know know lady time just now doubt sex writer could really seem shame ladywell say friend neigh mr ladywell say now find know now say ha-ha continue painter face express try find man possess incomparably superior knowledge poetess beg pardon really n't press matter word secret own say colonel say know n't care hear shall delighted colonel say know add most comic way u e ladywell believe close affinity mean know u just colonel ha-ha-ha old man oblige ladywell second time attempt appreciation weird silence ensue smile ladywell s face become frozen painful permanence meaning e know e poem heh-heh add very humorous incident certainly say friend neigh laugh connect say simply right thing laugh neigh mean now n't neigh too hard seriously two three fellow say begin laugh colonel say such queer way know ask fact know lady n't mind tell word would world mean make betray confidence would jones indeed would really too bad must listen just moment ladywell n't betray anybody account illustrious young lady may see great deal world say mr doncastle blandly put experience comedy emotion method show very vivid light hear man say novelty idea present more noticeable originality idea observe neigh woman make great talk quite weary people ask condition place abode father mother dearer would burlesque quotation put act parliament dabble place can cite scripture purpose say ladywell retaliation pause neigh remark half-privately host uncle butler chickerel very intelligent man hear very say mr doncastle very extraordinary man knowledge say doncastle look surprise think alfred perhaps matter mention read great deal dare say n't think noticed wonderfully face kindle begin talk poem dinner perhaps poet disguise observe good belief very trustworthy honourable man let see long five month think fifteen year last place certainly new side character publicly show interest conversation might feel matter mention say mr jones may say too notice singularity say reply doncastle somewhat warmly assert last man-servant london infringe such elementary rule evening certainly first time sincerely hope annoyance cause might mistake mine say jones quite forget circumstance mr neigh s word bring mind really notice beg will say word account taste way dear uncle more depend say neigh such man belong too proud certainly mention course chickerel chickerel mr doncastle rejoin know mean really reflect remember literary turn mind inch commendable know quite aware glance paper print morning chickerel s eye ground mine generally forestall rest chapter last new book send home vicious day particular weakness really virtue just quite vice say mr jones reflective man spectacle positive virtue get move stage negative move place positive thank bare justice use thank generosity call man honest steal law consider benefactor steal hear hear say neigh will decide chickerel even trained fellow show interest face action trifle irregularity art vigorous period seem design hide unpleasant monotony absolute symmetry say ladywell hand affected want training sort would even good disguise artful man perfectly impassible demeanour two remove discovery hidden scheme whilst neutral face quite alarm subtle theory say mr doncastle laugh subject become compound matter speaker rise rejoin charm flock upstairs basement story hour mr chickerel butler form subject discussion floor busily engage look two subordinate bustle operation clear man shape certain bone muscle face take guide character might safely predicate conscientiousness performance duty thorough knowledge appertain general desire live trouble mind concern person interested matter would assume hesitation estimate employer give chickerel true more would butler ordinary circumstance resolutely prevent face show curiosity unbecoming way soul true gentleman would necessary equivocate readily noble better remove stain honour such trifle hence apparent chickerel s countenance really appear neigh assert full curiosity regard gossip feeling lead exhibition must very unusual irrepressible kind hair peculiar bluish-white observe oncoming year single special lock man s head operating advance uniformly whole field enfeeble colour point absolutely extinguish anywhere nose knotty shape gristle earthward tendency flesh commonly say carry sound judgment eye thoughtful face thin contour abstract feature cheerful assurance single-minded honesty adorn exterior many brother might raise presumption mind beholder perhaps case quality might altogether want coffee serve people upstairs footman rush bedroom low floor few minute emerge again dress respectable clerk bear good thing trifle exception wear low-crowned hat knock heel pavement walk gait delicate lady s area-door cigar mouth mount step hastily keep appointment corner keep private gentleman necessitate change great part clothes twice quarter hour limit time absence footman upstairs butler find few minute sit table write dear ethelberta intend write few day come way talk here evening make anxious send line two very little time spare usual just dinner party indeed carriage bring talk dinner verse course thing bring young fellow name ladywell know painter profession pretty good private income get practise line business nobility expect little know encourage young good-looking forth family own good bit land somewhere aldbrickham way story say pretty clear think great deal fashionable society poetess perhaps know move dear lady get very curious age curious fact full certainty thirty-five blighted existence hour feel incline rap hang come daughter lady own mother s certain knowledge twenty-one last birthday bright heart anybody london actually say must fifty get such experience guess very shrewd bottom ground way use strange experience mine society tell dress see hit own age year think very sharp right wrong want influence plan way thing school learning fit understand much good never such opportunity think place berta would let name know just people always want s keep n't value s give sure think woman upstairs turn thought again say n't know s thing hate t hang door man begin get move wine large extent to-night speak very loud always here old don hearty giver way see people own level now much can tell see side see strange thing sometimes course great less will prattle say book select piece give dear girl hope will prosper thing ll mind folk must continually strain advance order remain particularly try too hard would n't much lie mind good plan lightness heart raise little high old mate high quite reach human being enjoy get little good still keep old class feeling thoughtfully treat class get too much sneer new acquaintance n't know skill rise part forget old happen n't too quick feel will surely get hard blow find great can find excuse hit mind ll say t fun young healthy youth health power wish could decent footman here suppose use try such man provoke contempt get thank god few year will see end grow ashamed company different servant old times affectionate father r chickerel p.s press lady petherwin further remove rule live quite right can keep recognize would good content see secretly christopher s lodging grounds rookington meanwhile distant town sandbourne christopher julian recover weariness produce labour wyndway evening-party ethelberta star engage energy clear encumbrance tangled way life now set read popular metres e more interest assiduity julian thinker instinct worker effort high kind dependent low exhibition often lamentable lack evidence power provoke correlation conduce obscurity many genius kit say sister revive end bad headache follow dance poem seem increase value lady lofty appear would flatter could know much study decide thank now let talk chat such pretty new subject would thank moment absolutely certain send even write quite sure strange woman could bring write verse strange natural outpouring faith look critically remoter cavern fire strange continue christopher harm harm can explain see partly own accord write must fast lady bad fast lady nice fast lady mean course say now daresay vex interest deepen originally think n't mean absolute harm fast kit bold forward mean suppose faith try hit good definition meet view fail look concern brother s somewhat grieved appearance say helplessly suppose idea quite reverse poetess must intrinsically sensitive could never feel frankness rhetorical necessity even most modest inspiration good world will certain interested tell think would please immensely worth mention now will tell never mind n't crab kit know interested affair compose air pretty song taper tall sure power begin throw few minute bed piano lightly touch air manuscript copy place front listen hear opinion prove value frequently woman merely impersonally human unknown fame great gift faith unsexed judgment precious unsexed being deplorable very fair indeed say sister scarcely move lip great attention now again again again could time kit know admire performance passive assent usual praise seldom insist vigorously view composition purpose emendation think can very write may send say christopher lightened spirit voice correspond eye likewise can objection such thing continually consider faith shall evening hour two christopher leave house shortly town errand customary home dark ascend street pass hill walk brisk pace inland road rookington park learnt ethelberta lady petherwin stay time day two spend wyndway form short break middle visit moon shine to-night christopher speed onwards pallid high-road readily could noonday three-quarters hour reach park gate enter now tract never explore more cautiously uncertainty precise direction road would take frosted expanse even grass shadow head appear opal halo soon allow house discover portion park abound timber old fine spot neighbourhood christopher withdraw shade wheel front building contain old love here gaze idle many man wonder room fair poetess occupy wait light begin appear upper window uncertainly glow-worm blink eventide warm current revive feeling perhaps sweet condition new love bright long love great revive love tender thing know earth occupied thus christopher greatly surprise see casually glance side man stand close shadowy trunk tree similar attitude own gaze arm fold blankly window house christopher gaze willing discover christopher stick closer tree wait thus stranger begin murmur word slow soft voice christopher listen hear following pale day rayless love eve dim two well-known line ethelberta s poem jealousy familiar kind heat disfigure lick playfully cloud blackens boil man fire pot recognize pilferings grow regard own treasury christopher s finger begin nestle great vigour palm hand three four minute pass unknown rival give last glance window walk christopher look walk grace enough suggest antagonist mean chance find favour woman s eye sigh too seem proceed stranger s breast distance apart too great such sound hear possibility christopher set imagination brushing wind tree lighted window house darkness julian walk vigour spasmodic much less brightness mind experience journey hither stranger way christopher see more reach sandbourne faith still sit tell take long walk say christopher really tired sad look always know state foot drag pass pavement window forget tell could begin describe pilgrimage too silly thing even hear matter staying say faith assuringly exercise benefit walk lane suppose walk lane turnpike-road rookington pleasant faith really come know guess verse accidental meeting produce special journey ethelberta fine woman physically mentally wonder people talk twice much surely get attach again think discover more anybody else love begin sense superior discernment nonsense say hurriedly love love can keep corner heart faith brute too seem course expect many position society unwise course trouble more needy man must foolish fall love can double foolishness marry woman n't hear talk slightingly poor father christopher fix attention supper night late faith bed sleeping sit sheet music paper neatly copy composition manuscript intend offering ethelberta first convenient opportunity trouble find ethelberta here come clue unasked say musician sister few day later turn see read wessex reflector ask faith secret true authorship book last ethelberta course glad prove hers can believe just hear london correspondent say nicest bit gossip furnish long time now read author metres e christopher begin book much say conjecture fact chief talk several week past literary circle belong young lady widow reach age eighteen now fourth lustrum additionally inform friend meet yesterday way house lord name mrs petherwin christian name ethelberta reside mother-in-law house exonbury crescent daughter late bishop silchester report may believe active benevolence reader know leave family comparatively straitened circumstance death marriage secret much wish husband s friend wealthy people side death bridegroom two three week wedding lead reconciliation young poetess take home still occupy devote composition such brilliant effusion world lately favour pen want send music can now say faith might send want deliver personally same now suppose send always know destiny would lie apart temporarily cloud momentary inspiration write cancel word bad possible oman show think longer useful practical chance would make ornamental poetical regret ll send manuscript song way business composer must say ethelberta art woman dare widow fear thee christopher s affected carelessness evening see great deal nicety bestow operation wrap send song drop box hear fall curious power possess set wisdom watch particular folly could hinder speculate walk result first tangible step return old position ethelberta s lover lady s drawing-room ethelberta s dressing-room house north side hyde park ten eleven evening several intelligent courteous people assemble enjoy possible neutral way carefully keep variety feeling state solution spite attempt such feeling make time time crystallize interesting subject hand neigh charming woman head build novel way even hair architecture say man coat fit doubtfully friend coat fit just ask same information say mr neigh determine very long hair beard infinitesimal nicety draw low portion finger quite forget can keep people s name head could father family very odd thing old friend mrs napper know certain turn small group middle-aged person skim surface thing general rest company very depth celebrated mrs petherwin woman make rhyme print em say mrs napper detached sentence continue talk again side two lounger observation ethelberta s headdress extraordinary eccentric certainly convey idea indefinable novelty observer sometimes inclined think cut mode acquire secret communication mysterious clique order livery fashionable world afford parallel case clever thinker sphere arrive independently same conclusion ethelberta s fashion often turn come woman last say neigh diminish broad general gaze room close criticism ethelberta rhyme mrs napper call despise say companion quite virginibus puerisque writer s opinion life society differ very materially mine can help admire more reflective piece song n't care method handle curious subject same time impress full conviction modesty very adroit somewhat blind fact such poem demand read say neigh secretly wrestle jaw prevent yawn suppose must truth never care much read ought read wish can help doubt admire lady immensely write n't everybody talented now-a-days people care honour deserve real distinction remain obscurity hope corner biographical dictionary time come work contain list exceptional individual know live die listen sing song say friend look bustling movement neighbourhood piano believe song taper tall set music three four composer already men note say neigh last beat yawn courtesy confine person such extent few unimportant symptom such reduced eye certain rectangular manner mouth speaking visible scarcely reply man established writer music expend energy new verse find such verse likely endure poet soon forget labour degree lose artful dog would think say neigh just exercise word draw piano less become listener singing spectator scene quarter interest song seem very great unanimously wish young lady practise different piece music privately would sing now order composer reputation musical person room unconsciously resolve committee taste try end third lady speak ethelberta now mrs petherwin say gracefully throw face opinion most valuable case consider marriage verse tune most successful ethelberta find unexpected call make come front flinch sweet good say is none reach post morning place wessex write unheard-of man live somewhere man will hear great deal day hope think practise afternoon s own judgment worth good let favourite mean say friend ethelberta s present mr doncastle sorry can oblige wish hear reply poetess regretfully music home receive lend miss belmaine manuscript rest could send suggest enthusiast know ethelberta live street appeal look mistress house certainly let send say lady footman quietly despatch precise direction christopher s sweet production might find interesting ask young married friend mrs napper return original spot good song write sing good manner good air compose wonder sing did know mrs petherwin name leak connection ballad think recollect see people know may say subscription everybody know little astonishingly know altogether nobody know entirely orphan child clergyman believe lady petherwin mother-in-law take great deal latterly apparently very good prospect being curious undefined character interpret admirer would old man girlish youth womanly wicked man good eye good man wicked theirs must very anomalous sort woman rate british constitution owe success practice inconsistency principle poem must set appear quite correct spectacle happy mrs petherwin subject dialogue engage conversation mrs belmaine management household theme provoke discussion progress page periodical time mrs belmaine very full argument point point come servant face ethelberta show caution consider lady plamby pet servant too much say mrs belmaine know woman theory lend maid man book wrong kind station send picture exhibition n't least understand improvement taste moral nobody know make dissatisfied face ethelberta show venturesomeness dreadfully ambitious say indeed turn time take people sort push get business get great warehouse last ancestor family name estate mere scrap heirloom family jewel heirloom family jewel think much forefather glide unobtrusively peerage first edition mrs belmaine really spring good old family say last seven hundred year fancy ethelberta s addendum might date more trifling century adopt suggestion usual well-known courtesy blush locket thought mistake might make sensitiveness trait character give great gratification husband indeed know theory vexed question servant-government continue mrs belmaine smile subject too practical nature bent course too practical think matter often say ethelberta think good plan would somebody write pamphlet short way servant just write terribly sting short way dissenter great effect always understand write dissenter satire church example will illustrate meaning quite understand will say mrs belmaine clouded faculty meanwhile christopher s music arrive accomplished gentleman musical talent creation scan note carefully top bottom sit accompany singer lady present sufficient confidence skill venture song never see see ethelberta deny practise great part afternoon very willing sing now anybody would derive pleasure performance begin sweetness singing such even most unsympathetic honour look would willing listen note song contain quite much trouble interested continue conversation remain silent consideration would continue finish particularly civil people arrange countenance attentive form mind could devise emotional gentleman look corner chair moment such object never cross vision movement finger imagined tune deaf old clergyman perfect mine interest whilst young man country powerless put end enchant gaze exact middle room neigh general phalanx cool man celebrated club yawner much affect raise chronic look great objection thing expression scarcely objection make interesting say mrs doncastle ethelberta song retire focus company is play composer s own copy never meet public eye own to-day see actually sketch line hand rule paper just great old composer use must pleased get fresh stock probably please get thanks ethelberta become reflective thank christopher decide consideration ought thank new thought suggest remark mrs doncastle s new inclination result public presentation tune word part organic whole explain describe doings late hour leave friend somewhat early reach home retire public view evening ethelberta room send maid double duty lady petherwin walk circle carpet fire grow haggard cavernous sigh take sheet paper write dear mr julian say would write say twice discretion circumstance name unkindness thank sweet gift let tell few word may materially change aspect affair appear deserve regard history origin altogether mistake can tell bitterness previous silence point may cause withdraw act courtesy now gratification last honest may compensate even loss respect matter small tell will say learning trodden-down lady birth suppose father dead probably imagine work living peculiarly stigmatize ridicule multitude had brawny cottager carpenter mason blacksmith digger navvy tree-feller effective manly trade short worker can stand face noble dainty bare gnarled arm say consciousness superior power look real man able show antecedent intensely romantic altogether antagonistic romance present fashion associate particular class ludicrous bombastic overpowers think relation known sensitiveness well-born poetess good report melt get thus faint-hearted look begin show several sentence earlier become pronounced throw write dull fire poked stir red inflammation crept sheet start anew dear mr julian know present rank composer very brink fame long way can decide form expression earnest acknowledgment take let simply say short phrase thank infinitely musician opinion music may worth much know everybody say use word form cover hopeless blank connect subject sweet air love must glide breeze see heart worthy scrutiny jot word can justify attention could apotheosize song exquisite manner gratitude take form wretchedness hear effect ballad public evening think power withhold reply might more harm good say emotion wish world drain dry will take notice lady whisper elbow effect course express gratification ought first mention creation play to-night full drawing-room original tone cool artificial air fountain prophesy great thing perhaps time row bone individual grave genius will remember mere cleverness will long forget must allow woman experience say undoubted power possess will socially good mix ingredient ambition quality fear very deficient hope stimulate good opinion write letter probably shall never meet again think circumstance particularly powerful prevent such meeting shall energetically avoid can such thing strong friendship man woman family more must will meet see mince matter hypocrisy avoid touch subject man woman position inevitably think matter say woman might write distantly weep repression real feeling good more frank keep dry eye ethelberta foot feel cold heart weak direct letter overpower weariness murmur let stay morning shall send man may lose fame woman s squeamishness shall partially dress wrap large cloak descend stair pillar-box corner leave door quite close gust wind realize misgiving might blow shut return re-enter softly emerge will see ethelberta say family lady petherwin s house day old lady petherwin accompany ethelberta night come morning-room newspaper hand mean ethelberta inquire tone shade human expressiveness extract awful imminent mood lie point paragraph head literary note contain few word announcement ethelberta s authorship more circumstantially appear wessex reflector mean say say ethelberta quietly true must apologize keep such secret spirit may imagine merely avoid disturb mind privately surely write ribald verse ethelberta look incline exclaim most vehemently actually say ribald mean n't think aware ribald mean sure regards word person less acquaint more credit n't quite deserve lady petherwin really would imagine woman write book dream people moral sense see improper even virtuous ladies become get print might much more unnatural thing write poem perhaps might much good thing get less praise s world s fault mine might leave unwritten show more fidelity fidelity more matter humour principle fidelity fidelity dear boy s memory would difficult show write so-called tender gay verse feel tender gay too often assume person s fancy person s real mind believe majority case fond imagine direct opposite s principle sheer effort fresh free rate light rhyme compose deep fit dismals know expect might judge way judge chief reason tell n't deny try escape recollection ought cherish thing woman sort ready take man s name drop memory dear lady petherwin n't unreasonable blame live person living woman s head small fill life memory few month four year pass last see boy husband mere child see alter mind substance outline even grow inch taller death two year will exhaust regret widow long faithful wife ought show little new life husband die honeymoon accept protection husband s mother effect avowal reject idea widow prolong idea wife sin conventional state thus assume bad would sin married state die say thank heaven free would rate show real honesty more virtuous more unfeeling often happen take make great deal give inestimable advantage foreign travel good society enlarge mind short naomi maintain write poem sap foundation own very good naomi thus ruth quite fast widow comparison naomi never blame unfortunate illustration dreadfully flippant answer kind will provoke flippant ethelberta too much give sort thing n't know secret name leak ribald say say ethelberta sigh own feel ardent seem book own sorry name publish connection think verse may tend misrepresent character gay rapturous fear course will suppress poem instantly way can regain position hitherto hold ethelberta say dull winter atmosphere light enough show face might think say lady petherwin expect such command say ethelberta obedient four year would continue can suppress poem mine now suppress must get hand money will suppose suppose would thousand pound very money shall forthcoming say lady petherwin pause good sit write can say ethelberta will n't wish suppress ashamed ashamed shall take step matter ungrateful woman want natural affection dead consider birth s intolerable lady petherwin crash room wind indignation upstairs hear more adjoin chamber small call study reach unlock cabinet take small deed-box remove folded packet unfold crumple turn suddenly fling fire stand behold eat word word flame testament freehold heirs assigns appear occasionally moment disappear nearly document turn glossy black lady clasp hand exclaim spring tongs seize portion writing unconsumed drag fire ethelberta appear door quick ethelberta say lady petherwin help put two woman trample wildly document smother corner hearth-rug say ethelberta will say lady petherwin keep lately wish look leisure good heaven say ethelberta just come tell would always cling never desert ill-use might such affectionate remark sound curious such time say lady petherwin sink chair end struggle cry ethelberta n't suppose selfishness dear give such crooked look can see corner mean give may mine take would name impersonal way must name say daughter-in-law wet eyelid god know selfish thought say come upstairs ask forgive know will explanation distort more two get awry dear can conceal awry awry shall set right again now must send mr chancerly business will call n't spoil eye may sell ring bell order carriage half-an-hour later lady petherwin s coachman drive mistress door lawyer s office lincoln s inn fields sandbourne neighbourhood london streets town christopher lodging sandbourne throw rare old vision dream appearance ethelberta s letter flattered encourage ambition love inspiriting sermon put now last remnant cynical doubt genuineness old mistress set disloyal belief latterly acquire come woo woo enough consent young woman tell reasoning political social economist would convince christopher good chance london sandbourne make decent income reasonable likely labour belief more improbable proposition impetuously express warm idea might become famous great frequently more readily credit less argument will convince matter halfpenny appear unanswerable apply question glory honour regulation wet towel strong coffee ambitious intellectual student float vision sense relief remember music spite drawback mean sustenance profession happily unencumbered excruciate preliminary greatness christopher talk new move sister vex hopefulness rouse quite pitch own sort too general habit accept most clouded possibility chance offer transcend readiness kindle fitful excitement now faith much more equable most melancholy man god create say kindly look vague deep eye thin face few degree too refine poetical escape epithet lantern-jawed quarrel would mind coolness good thing course always fancy mistake come here mediocrity stamp london fetch more talent mark provincial can feel enthusiastic still may enthusiasm calculation sensation pleasanter nerve lead just good result result possible very say faith will depress describe say child impulse old man reflection consider shall start think may very leave place six week wish really may more will christopher faith arrive london afternoon end winter beheld river bridge snow-white scroll steam tall chimney lambeth rise livid sky draw chalk toned cardboard first thing evening settle apartment british museum apply beginning mean success life might attain direction ethelberta s door leave faith unpack thing sniff extraordinary smoke-smells discover nook cranny room satisfaction see ethelberta s house single feature differ house crescent lamp shone fanlight entrance speciality care omen hardly encouraging fear linger l might detect christopher steal glimpse door step imagine trifle depression worn step foot tend produce stroll home again feel reason call just now scarcely sufficient day business bring town refer situation organist large church north-west district post ensure already intend make nucleus professional occupation income sit think preliminary step publish song pleased also could understand letter hit popular taste very successfully fact little may say virtue song composition great recommendation property christopher delight perceive position could frame admissible unimpeachable reason call ethelberta determine obtain require permission word mouth greatly surprised front house appear view spring afternoon see white sightless aspect pervade window come close eyeball blankness cause shutter blind shut tight top bottom possibly case time could tell window card bear announcement house let furnished here merciless clash fancy fact regret now faint-heartedness let know mean make new start world come dwell christopher ring bell make inquiry gloomy caretaker appear young man ask whither lady live measure depress learn south france arles man think place call time return town very uncertain thing clear mean miss forthcoming london season altogether christopher s hope see again bring resolve now resolve lead dogged patience attempt letter decide wait wait occupy publish march morning even service e flat four-part song too engage attention heavy duty day duty give lesson harmony counterpoint aid introduction man know musical world acquaint young julian promising amateur long adopt music staff pilgrimage end summer again try fortune house exonbury crescent scarcely calculate find stagnant time town year hope information julian surprise excite see shutter open house wear altogether living look neighbour decidedly die meanwhile family here say footman answer inquiry are temporary tenant house lady petherwin s people know petherwins present address underground sir old lady die time switzerland bury believe mrs petherwin young lady say christopher start acquaint personally family man reply master take house few month whilst extensive alteration make own side park look day want further information lady petherwin mrs petherwin will probably give can let address thank say christopher footman hand card appear leave purpose julian tremblingly anxious know ethelberta look could take cool survey private address arrowthorne lodge upper wessex dear say christopher melchester dreadfully sandbourne arrowthorne park lodge summer just christopher julian find rattle train sandbourne trifling business appertain late father s affair would afford excuse call arrowthorne song hers wish produce alight afternoon little station twenty mile short sandbourne leave portmanteau decide walk field obtain possible interview lady return station finish journey sandbourne could thus reach convenient hour evening choose take leave again day afternoon fungous smell door sunless stagnant overhead various specie tree begin assume more distinctive colour decline pervasive green now twenty greenish yellow air vista opaque blue exhalation christopher walk overtook countryman inquire path follow would lead arrowthorne lodge twill take ee arr'thorne park man reply wo n't come anigh lodge bear left might mrs petherwin live believe sir leastwise s lately come never hear such woman may possibly visit perhaps s shape o't now tell o't see strange face thereabouts twice lately young good-looking maid enough seemingly s consider very handsome lady ve hear woodman say now tell o't meet now just closing day come home nitches stick ay stalk tree tall black martel long-legged awful-like d think t old feller a-coming say now woman must queer body thinking roam night lonesome ay now tell o't such woman never show parish sure never think body live speak sir s arr'thorne lodge see three elm point glade confused foliage long way sure sort tree mean say christopher see number tree edge shape edge clouds ay ay oak mean elm left hand man can hardly tell oak elm distance good fellow can very leastwise s get sense think see mean say christopher get bear smart nor'-west ll come straight line lodge deuce know north-west strange place sun tell know nor-west think boy could never live grow man know four quarter know em mossel chiel great scholar here s true n't tom-rig jack-straw part n't know lie now ve live man boy eight-and-sixty year never meet man life afore n't learn such common thing four quarter christopher part companion soon reach stile clamber enter park here thread way clump age tree young man come view light elegant country-house half-timbered gothic style late revival apparently few year old surprise find christopher s heart flutter unmanageably take abstract view position impatience want nerve adopt sombre train reason convince indulgence passion love bring bliss folly lead grief disquiet certainly would good cool step drive house is mrs petherwin home say modestly say sir repeat name n't know person lady may visitor call business visit house sir is arrowthorne lodge certainly arrowthorne lodge please nearly mile here tree high-road footpath will bring quick follow bend drive christopher wonder could manage get wrong park set ignorance difference oak elm immediately retrace step pass park again gate end drive turnpike road gate park country seat description view can tell way arrowthorne lodge inquire first person meet little girl just come sir say ll show way walk get abreast entrance park just emerge child say sir live too christopher dazed countenance look cottage stand nestle shrubbery ivy mushroom grass is arrowthorne lodge repeat drive come arrowthorne house arrowthorne lodge mrs petherwin live mean live wi mother n't want anybody know sir cause s celebrate twould n't christopher say more little girl become interested product bank ditch wayside leave push open heavy gate tap lodge door latch lift does mrs petherwin begin determine mistake repeat does mrs ethelberta petherwin poetess live here turn full person open door sir say faltering voice find face face pupil-teacher sandbourne lodge continue copse indeed surprise glad see christopher stammer wire-drawn radically different smile intend smile tinge ghastliness home holiday say blushing maiden critical pause add wish speak sister plantation child thank necessary say christopher haste wish interview lady call mrs petherwin mrs petherwin sister say picotee plantation little path will take five minute amaze christopher persuade discovery very delightful persuade long last feel unable many people enjoy satirize word irritation cause aimed-at victim sometimes philosophy enough appreciate satire circumstance nobody intend pursue path indicate find thicket scrubby undergrowth cover area enclose park proper decaying fence bough tangled oblige screen face hand escape risk eye filliped twig impede progress thus slowly advance ear catch rustle tone voice earnest declamation push direction behold beech boughs open space ten yard diameter floor bottom deep bed curled old leaf cushion furry moss middle natural theatre stump tree fell saw flat stool thus form stand ethelberta christopher beheld ball wyndway house lean branch prostrate ground five six individual two young mechanic evidently carpenter boy thirteen two three young child ethelberta s appearance answer fully english lady skilfully perfect manner carriage look accent incongruity present position life many nature s beauty stamp few beauty art stamp bring second feeling pride equal first sentiment surprise christopher s attention meanwhile attract constitution group word speaker centre word auditor listen still attention appear christopher ethelberta lately undergo very extraordinary experience beginning could least understand portion describe come distinctly ear wonder more more come forward twenty yard edge instinctively grasp useless stiletto long assistance little early much despised reach block boulder sit clasp arm hand close empty seat jump oath method attack tell new thing wretched distinctness suppose discover sex male attire serve turn longer instant indeed make clear exclaim n't escape masquerade madam such word come hope excitement might forget notice grass terminate edge cliff could easily feel careful walker make own feeling more distinct point hastily bare foot listener moisten lip ethelberta take breath describe scene ensue dreadful variation game blindman s buff word characterize ethelberta s manner become impassioned point lip audience part child cling elder christopher could control longer thrust bough break group heaven s sake ethelberta exclaim great excitement meet such terrible experience child shriek think interruption way catastrophe event course narration start two young mechanic stare inquire return s matter friend christopher make reply ethelberta step pedestal crackle carpet deep leaf mr julian say serene voice turn eye such disputable stage colour brown grey would commend gallant duellist last century point absolutely necessary take friend s life calmness artificially astonishment appear ethelberta s tone express gaze christopher mood draw fine distinction recognize unrecognized organ speech reply eye own surprise natural say anxious look face wish get interpolated scene more congenial understand concern such history last see even more natural surprise manner break history would justify conduct hear indeed true add ethelberta smile false could name notoriously false raise image disagreeable continue good manner story tell entirely fiction get particular purpose very different appear present sorry such misunderstanding christopher stammer look ground uncertain ashamed very glad undergo such trial course fact neighbourhood venture call matter business relate poem pleasure set music beginning year ethelberta little less ill ease christopher show way talk will walk slowly say gently two young man take child gentleman wish speak business big young man catch little arm plunge bough little linger few moment look shyly christopher oblique manner hide mouth shoulder eye pinafore vanish boy second young man follow ethelberta christopher stand wood-bound circle alone hope cause inconvenience interrupt proceeding say christopher softly very much wished see did indeed really wish see say gladly never mind inconvenience word seem shallow mean circumstance surely must say visit advantage must see may receive advantage use consider trouble has life really change much change first mean interesting visitor wrong time good stupid right time tree minute look thinking interrupt first meditation think meeting continue intercourse point break year omit part exist can tell upset feeling can soon tell meaning extraordinary performance ethelberta break quickly little trepidation mother in-law lady petherwin dead leave house furniture london more deserve less distinctly lead expect somewhat corner always always think happen lady petherwin very capricious foolishly kind unjustly harsh great many never think good thing would tack side side favour cruelty keep mean line common justice quarrel absolute mistress wealth destroy will favour make leave fag-end lease town-house furniture abroad turn again forgive become ill write letter brother leave bulk property state twenty-thousand hundred-thousand pound bequeath original will letter case happen new will could consider draw sign trust honour quite would obey express wish die abroad die full persuasion provide brother secretly expect time refuse morally bind document legal value result course furniture lease would enough break heart person calculate get fortune never feel always intruder bondswoman wish petherwin family hundred time crust bread liberty thing always forbid see relative pain much now move consider good chance success may undertake indifference feel succeed give necessary coolness great task require presume mean write more poem can can write more satisfy blossom rhyme sparkle pleasure life must influence pleasure present quite remove surround gaunt reality very different description try mournful trade suffering many thrive use say use can write line verse flow heart stream easy seem clever money seem stupid none say christopher look dead leaf ethelberta allow linger thought few second continue question arise feel write prose would uncongenial occupation altogether poor prospect woman finally decide appear public stage certainly stage novelty poor lady turn actress novelty want ordinary power exhibit new way effect much extraordinary power exhibit old way extraordinary power new way too would irresistible n't calculate write prose story request find grow utterly inane verse write first person style model foe s night send already pack read professional story-teller eastern country devote life tell tale unfasten manuscript retain convince good tell story think exclaim christopher look face way everybody live can find occur continue blush slightly tale weird kind make tell write action teller want give effect story incident hope time will come old unsocial reading fiction home alone people will meet cordially sit foot professed romancer tell tale london public child considerable power arrest attention child recount adventure never happen man woman child enlarge little look draw pocket folded paper shake abroad disclose rough draft announcement effect mrs petherwin profess story-teller would devote evening ancient form romancer s art well-known fashionable hall london now see continue meaning observe here hear three tale prepare view select good reserve tale own life play last card private rehearsal brother sister view obtain criticism might become accustomed own voice presence listeners enterprise might world now consider power foe s manner would practise word mouth indeed style suit infinitely tell writing abound colloquialism somewhat place paper day wonderful power make narrative seem real short talk foe subject own last word give tenderly long-drawn sweetness cause look christopher bend moment reveal think less subject eagerly hopefully descant aspect explain fault manner particularly common man newly import society bright beautiful woman will hope spring unworthy source soon forgive general world here follow thought say christopher thought use know lose sight discover famous here sad autumn tree nobody sight think must tea-time say suddenly tea great meal here will join will ethelberta begin make passage bough rustle hear little way child appear emmeline want know please gentleman come see ee will stay tea s agoing put spoonful bit good green georgina candid put good green christopher could say more emerge corner cottage brother draw mr julian ll bide cup tea wi inquire christopher old friend mrs petherwin dan sandbourne to-night can walk ee station shall delight say christopher enter cottage evening grow clearer time sun peep just previous departure send gold wire light glade window throw pattern diamond quarry outline geranium pot opposite wall end room polygonal such shape dictate exterior design part window place east end continental church thus combined effect ecclesiastical lancet light apsidal shape room occur christopher sister delightful set pretty saint exhibit lady chapel unkempt major prophet represent form big brother christopher sit tea invite squeeze two child name long person tin cup discourse primitive music mean spoon rattle fill tea proceed pleasantly cake little burnt taste latter plum snapdragon christopher never could meet eye picotee continue wild state flush time fix look sugar-basin glance window see evening speak word correct small sister somewhat crude manner regard fill mouth picotee whisper gentle inclination mouth little s ear still deep blush visitor noticed additional cup-and-saucer plate make appearance occasionally table silently replenish carry child inner apartment mother bedridden say ethelberta notice christopher s look proceeding emmeline attend household picotee home joey attend gate mother s affliction very unfortunate thing poor child think plan live will hope more convenient decide minute carriage pair horse become visible angular window apse act turn highway park gate boy answer name joey spring table promptness jack-in-the-box run door everybody turn carriage pass gate joey hold open put hand brim hat would wear lapse careless boy again instant vehicle s tremendous large dinner-party house to-night say emmeline methodically look equipage edge teacup leave sipping lord mountclere s wicked old man say lord mountclere say ethelberta musingly use know friend way wicked n't know say emmeline simplicity suppose break commandment wonder big rich lord can want steal emmeline s thought break commandment instinctively fall eighth idea case wherein gain could consider worth hazard ethelberta say christopher think shade depression pass hook gate joey shout emmeline carriage proceed drive s more come joey order time get indoors carriage turn public road one-horse brougham time know s mr ladywell say emmeline same matter-of-fact tone s here afore s distant relation squire s give sixpence pick glove shall live see murmur poetess breath nearly drop teacup involuntary trepidation make point dignity recover moment christopher s eye exhibition ethelberta enter own pair lance picotee see christopher s quick look jealousy become involve turn grow pale lily endeavour conceal complication give birth poor little breast likewise judge very wrongly say ethelberta answer christopher s hasty look resentment suppose mr ladywell great friend say christopher indescribable way suddenly assume right ethelberta old property hardly know certainly value mutual look two word private tend remove anguish fragile picotee christopher assure ethelberta s embarrassment cause more sense odd social subsidence recover more bliss lose regard calmly profile young ladywell two window brougham pass open cottage door bear unconscious dead nearness beloved sad buffoonery fate fortune guardian angel play ethelberta late recognize face young man encounter watch ethelberta s window rookington park perhaps remember see christmas dance wyndway inquire good-natured fellow send portfolio sketch see corner might possibly world painter oblige work art bread add bitter pleasantry bare mercy self-respect must remain unseen here impress christopher perceive estrangement arise difference education surroundings experience talent sympathy close relationship perceptible ethelberta s bearing brother sister remark simple pleasure wherein participate absent occupy more comprehensive interest gloom banishment would cross face dim awhile show free habit enthusiasm country life still charm face subtler gratification abridged bodice candlelight feeling particular prevail town perhaps condition could work permanent feeling pass revival fancy woman chief attribute suppose sprightliness add now romantic ubiquity station attach discovery might grate sense man wed conventionality positive pleasure faith society depart own social ruin room begin darken christopher arise leave brother sol dan offer accompany turnpike road think come london soon say sol carpenter joiner trade walk christopher s left hand s much more chance man country now set get job sir can say christopher very good staircase hand call neat sash-frames can knock door shutter very can little cabinet-making n't mind frame roof rest busy always ready fill time plane floor-board foot can mix lie flat tint say dan house painter pick moulding grain kind wood can mention oak maple walnut satinwood cherry-tree can too much stand least chance allow city limitation rule labour success sol must man can thoroughly look door see ought look window s line person remote particular understand turn screw profess knowledge drive nail dan must know paint blue marvel must quite dark paint green stick such principle specialty may get employment london ha-ha-ha say dan strike stone road stout green hazel carry wink good nod thank'ee ll mind now come say sol shall mix mrs petherwin indeed perhaps think odd call mrs petherwin s agreement safe good berta such rough chap see s lofty twould demean claim kin wi london two journeyman know trade say christopher way chime friendly manner would pleased see straightforward honest man brother think move society time n't know berta say dan look way mean say christopher uneasily lofty very lofty n't sol ll never stir mother s dark day begin ll traipse tree never high-road nobody way gentle-people shall run know live such little small hut bide big mansion-place n't find fault wi just same n't speak street feller must fool make piece work woman s pride t own sister hang bother know t good life quare enough hope enjoy part plain sailing none ups suppose t nater want look world bit father mother keep berta school understand sir explain more thoughtful sol such quick child always notion make governess sum say child berta levenpence-three-farthings day much year would tell ee three second own little head hard sum herring afore nine true say dan know s nonsense sum christopher inquire know sum herring say dan spread gaze christopher amazement never hear say christopher part just try man s soul ten commandment try head sum sol ay herring three-halfpence many can get levenpence s feller mortal teaser assure ee parson s altogether sense week day say afternoon cunning can find multiplication table chickerel t connection sum berta clever arithmetic ask teach sum miss courtley s get foreign tongue more ciphering last hate cipher take book entirely mother very proud time stuck-up people sol nobody can say s more country account d surprise see vain girl here get little rascal wo n't curtsey lofty lady land pay em now man different man will touch hat pint beer course s difference two touch hat good deal less bend knee berta use say blow always independent sort never seed such maid now picotee quite way has picotee leave sandbourne entirely home holiday mr julian road part just here walk town suppose get station rail oblige way portmanteau say christopher please walk shall see sandbourne to-morrow hope t hardly likely will see hardly know unpleasant high sort man rough chap hail think good meet thank same run street just please take notice would n't mind twill save much awkwardness work clothes t always plan mrs petherwin agree act find good hope take meaning right offence mr julian same picotee lord t n't bit use try s bad picotee s get rid more rough more ll stick say sha n't come ll bide fret force let christopher laugh promise condition would retract statement proud wish friend good-night inner room lodge lodge time discussion importance progress scene mrs chickerel s bedroom unfortunately confine spinal complaint here now appear interesting woman five-and-forty properly dress visible prop bed cover quilt present field little square many tint look altogether bird's-eye view market garden mrs chickerel nurse nobleman s family marriage play part wife mother whole affectionately minor difference husband naming child matter last compromise agreement choice girl name become prerogative boy husband s limit field selection strict historical precedent set-off mrs chickerel s tendency stray region romance grown-up daughter home ethelberta picotee brother joey sit two young child georgina myrtle strut room endeavour walk talk speak gentleman just pack bed emmeline transitional age cause exponent look wistfully sitter romp romper sit uncertain position household child woman idle corner two absent brother two absent sister eldest member family complete ten mrs chickerel thoughtless readiness present crowded world cost ethelberta many wakeful hour night revolve scheme might decently maintain still think ethelberta say plan first propose good convince will attempt keep lodge town can look much good here shall interfere plan keep connection inquire mother glance ethelberta lift flesh forehead trouble raise face altogether nearly much staying here say picotee let lodging wo n't gentleman lady know think say ethelberta shall manage first place mother lodging can let name bill will receipt tradesman s order will give will take english lodger will advertise room continental newspaper suitable french german gentleman two mean will little danger acquaintance discover house entirely private lodger friend acquaintance think possible way combine dignified social position must maintain make story tell attractive absolute lack money can see good gwendoline cook must soon give notice present place depend gwendoline cornelia time enough give notice christmas will soon enough can will come cook housemaid afraid plan will break vital condition soul house lodger own relation put joey button will very attend door s'pose say joey glassy look future appearance position allude gentle-people come see open door let em swinge big lodger stalk downstairs will em think will eye-glass glare hole gracious call will think visitor leave joey shall visitor very few shall let know late friend mother invalid account receive none most intimate friend intimate friend exist receive nobody sol dan get job london ll call door wo n't berta say joey must area step will mind idea father too must step may come way will glad enough price know happy leave here london remember take situation mr doncastle s supposition come town soon can see opening get sort offer will very thing course succeed wonderfully scheme story telling reading ballad poem lecture art versification need lodger shall live happy family take share keep establishment poor sigh mother dear mother will necessary steady power flywheel short concern wish father could live too ll never give present way life grow part nature poor man never feel home somebody else s house nervous quite stranger own sich fatal effect service mother n't say ethelberta tenderly tooth edge picotee curl toe fear mother moralize mean father would live earnings forth town shall s comfort certainly shall want say picotee melancholy tone much good stay mother say will come spend holiday course now live london good murmur picotee head sink mournfully side hate sandbourne now nonsense say ethelberta severely contrive live most comfortably good thing stay school use happy enough picotee sigh say more large public hall second week february parliament just meet ethelberta appear first time audience london novelty specie entertainment active young woman propose doubtless effect collect body stranger greet entry friend come listen matter course man woman become totally indifferent new actress new reader new singer more feel freshness curiosity consider promise announcement chief inducement attend lie fact here see flesh woman tongue rumour busy many romantic way woman else might doubted certainly produce volume verse talk many read many more several consecutive week story person interested inquiry small proportion may own whole london public chiefly young man answer question assume would take form pungent gratify revelation innermost event own life gush line spring inevitable consequence know would cause such musical poesy appear longer wonderful front part room fill row listener show drilled-in crop seed fail listener right sort majority nose prominent dignified type view oblique perspective range regularly bow-window watering place ethelberta s plan tell pretended history adventure sit chair own fireside surround circle friend touch domesticity great appearance truth naturalness give really attitude first more difficult maintain satisfactorily wherein stricter formality observe gently begin subject scarcely know throng fear seem artificial speak too low defect soon correct ultimately charmingly colloquial manner ethelberta rely soon become evident intrinsic merit story piece construction method tell defect tale possess few deliver pre-eminent merit seem truth modern critic observe foe most amazing talent record tell lie ethelberta wish fiction appear real narrative personal adventure wisely make foe model style even adapt speaking writing peculiarity diction adopt give verisimilitude narrative acquire enormous additional force exhibit viva-voce mannerism artifice perhaps slavishly copy master feigning would undoubtedly remind hearer mostly draw easeful section society especially characterize mental condition know author week read few remember foe impress fancy word greet anew wing auricular form weak channel print eyesight reader may imagine effect study method must produce intensify clear live voice animated action brilliant expressive eye handsome woman attribute compelled belief reach most telling passage add exaggerated action sound ethelberta would lapse whisper sustain stillness more striking gesticulation could art inspiration want nobody miss perform feat ethelberta seem first discover full power self-command onward career more more impressed singular possession last tempt make many fantastic use lead result affect more household own talent demureness difficulty cold-bloodedness render such bearing natural easy face hand reign unmoved heart nature turbulent wave constitutional arrangement much desire people general ethelberta frame less gift life might more comfortable experience brighter example perhaps dull story ladywell come mrs petherwin think such queer trick tell romance poet say man stall friend gaze story-teller rapt face n't know everybody think say painter mistake indeed come here hear subject mention accident yesterday grey s remember same woman meet place belmaine s think last year think just get handsome clever put too strongly naturally would know much reply ladywell eager whisper perhaps judge little more hear acquaintance mine know very fact originally suggest scheme pleasant way add fame depend dear mrs petherwin say pause dance time public appearance would successful description idea know quite adopt course entirely could say entirely say day perhaps might such thing short reduce vague idea form mind know good must get throw way say neigh interest idea such old friend could suppose really afraid hah-hah may opportunity oblige meet wyndway know visit lady petherwin time can say meet say neigh never ladywell power imagination fact would great painter england now neigh s too bad regard matter speak interest say ladywell pleased sense love smite done now now several fellow chaff yesterday jones say know care sort thing merely desire fame suppose think fame enough already can express opinion think get permission use face subject prepare fine face canvas glorious contour glorious here again second part dream young fellow ll make rare couple say neigh flavour superciliousness unheeded occupied companion room pair face keen interest performance contrast much languidly permissive air front ten minute break occur christopher first two speak think faith say shift restlessly seat quiet part tale think reply sister course good judge thing still people time continually take eye look listener notice fat old lady second row cloak little throw absolutely unconscious stay face lips part little child six may thing triumph fellow ladywell here believe busily talk man right woman would donkey-driving stick gape fop quiz say choice poor thing faith secret doubt absolute necessity ethelberta s appearance public say remote meaning perhaps altogether severe punishment look well-dressed man suppose feel blessing affliction different sort woman faith would say know course natural criticize severely just now n't wish defend think little kit indifferent perhaps would good never see possibly might good never see heart heart troublesome encumbrance great thing wish know sure would say faith voice weak conviction live such plain way would hardly desirable present ethelberta regard common late conjurer spirit medium aeronaut giant dwarf monarch new sensation duly criticize morning paper even obtain notice weekly review handsome woman say may own reason cause flesh london public creep bone undoubtedly remarkable narrative power question much good can result such form entertainment praise novel-writer time novel reader occasionally appear platform believe first instance record novel-teller say relate professedly fiction romantic tale never print whole owe chief interest method whereby teller identify leading character story observed get magic influence story-teller s eye tongue perceive improbable even impossible tissue event listen great sense reality feel angry victim such utter illusion mrs petherwin s personal appearance decidedly favour say affect unconsciousness fact form feature mean vehicle persuasion use power utmost spread face repose air innocence charmingly belie subtlety discover begin tale amusing discrepancy physical presentment inner woman illustrate misgiving seize entrance impressionable lady will never bear face try audience combination incident mrs petherwin persuade hearer pass little marvellous rumour true tale great extent base own experience prove less daring adventure facile power describe ethelberta s house such success christopher could forego seductive intention call poetess romancer now establish town residence exonbury crescent wintry afternoon reach door now third time give knock tender refinement could throw somewhat antagonistic vehicle noise turn face street wait restlessly step strange light atmosphere glass street-lamp varnish passing cab milk-woman s can row church-windows glare eye new-rubbed copper look way behold bloody sun hanging chimney upper end danger-lamp warn time door open stand ethelberta s young brother joey thickly populate little button remainder consist invisible green joseph say christopher instantly recognize boy here office joey lift forefinger spread mouth genial manner signify particular friendliness mingle general caution sir mrs petherwin mistress ll see home sir reply raise shoulder wink wink strategic meaning way finish sign show evidence want effectually pleasant young page understand quite fresh wessex duty peculiar position mr julian show drawing-room find ethelberta alone give hand cool still christopher much desire contact literally ashamed let see feel own tremble unmanageable excess feeling always always always would meeting theirs immeasurably strong deep-eyed young man fancy chagrin perception difference always breed triumph superior control little thing sex thus reverse christopher would receive quite shock little dog bark heel totally unmoved danger life certainly most self-possessed woman world pressure incongruity last meeting present might show more embarrassment ethelberta show greet day christopher man believe shyness evince chiefly result personal interest might might say blush perhaps stealthy change face too slow operation deserve name pale call end ten minute see colour high wide soon set ease seem relax long-sustained tension talk arrangement hope fear london society say ethelberta pretty see surface front door will find alarm get course own shortcoming say modest musician london society make much more refined people society anywhere else s very prevalent opinion nowhere prevalent london society come see house think trouble look house very much decoration tend artistic gymnastics prevalent quarter present day general flat tint duck's-egg green appear quaint pattern conventional foliage bird bright auburn several shade redbreast-red ethelberta s hair thus thrust further brown such juxtaposition possible reason choice tint glaze tile chimney-piece form owl bat snake frog mouse spider web mole object aversion darkness shape black burnt approved fashion brother sol dan most actual work say ethelberta draw outline design tile fire flower mouse spider very simply know press real flower mouse spider flat piece glass copy add little more emaciation angularity pleasure pleasure art lie say case say ethelberta thoughtfully precede upstairs throw open door floor disclose dan person engage similar treatment floor also sol appear bulge door closet little fix shelf wear workman s blouse come short ladder stand dan shake christopher s hand velocity little time see say colonel mrs petherwin s visitor sha n't smell turpentine push to-day get way say sol also come forward greet visitor more reluctantly brother now ll tell two add uneasy pause turn christopher ethelberta again great earnestness d bide here talk rough know folk might find s closer workman employer employer s friend berta mr julian ll take more notice case visitor would wise else perhaps find intimate bring gentility ll blame get nervous cat think may cause disgrace n't silly sol say ethelberta laugh s very say sol unbelieving smile bai n't company door bai n't company find fault mind sha n't take paint house will dan more penny fact glad ee same time keep class ll keep good afternoon berta same mr julian dan mind can own say dan two brother turn visitor working ethelberta lover leave room brother perceive say represent respectable british workman entirety touchy individual assure point dignity imbibe few town idea leader painfully off-hand absolutely refuse intimate mistake notion ashamed dress manner course absurd course absurd say christopher course absurd repeat warmth look keenly find harm face continue time will sun think will advance interest heart ask leave now would see more acquaintance introduce large attic find society two three person considerably middle height manner gush kind sometimes call continental age range five year eight young child preside emmeline professor letter capital small give rudiment education here say ethelberta foresee several difficulty way keep here must get good can trouble n't get enough air exercise is mrs chickerel living here christopher venture inquire downstairs again confine room usual regret say two more sister mine never see also here old rest broadly speaking education poor girl eldest gwendoline cook cornelia housemaid suffer much sadness misery sometimes reflect here ten brother sister bear father mother might mix share same scene properly happy strange accident split section see cut compensation join true steel keep secret kin certainly bring little joy satisfaction perhaps might less despondent think tale-telling success season might may observe scarcely set example blitheness s n't recognize pleasure here more general cause simply underfeeling most propitious moment distance possibility sorrow short man s spirit must rise high mere cheerfulness bare respect insight long sky blue field green even must usher night night urge morrow month follow month woe year wake year sorrow ethelberta bow uncertainly remark might refer past conduct might great cause uneasiness child presently say new page matter duty risk sacrifice sentiment educate provide grown old can help much little can keep two french lodger sake lodger course n't know relationship rest people house will mother suppose let ground first floor strange lady second third floor still may discover let life battle say sense game chess battle seriousness may put end inconvenient moment own beaten careless ha-ha sweep piece box experimentally care succeed society bottom heart n't care very reason likely idea make ambition business indifference relaxation will fail make indifference business ambition relaxation will succeed impish way god hope rate will succeed say end silence never can success mean get want get forbid complexion change just enough show know mean bold subtle would take more cheerful view matter say look signify innermost thing will instantly shall test truth cheerful view word question deny capable take view prove question allow say laugh still warmer face neck melancholy gentle melancholy now old time cause tease will throw bitter medicine distrust world grow used take food invalid mixture ethelberta heart whole heart first see now understand pretending n't mind second time understand long understand mysterious say lightly perhaps disentangle mystery shall find cover indifference hope sake can say exclaim reproachfully wish too wish cover indifference care may keep life wish listen surely knock door let room always uneasy anybody come awkward discovery make visitor miserable contrivance keep establishment joey meet leave landing please berta whisper mr ladywell call ve show liberry know berta know think mr julian drawing-room would n't want see ask step liberry minute must improve way speaking say quick embarrassment mention ladywell s name julian way joey couple christopher quite uncertain will excuse few moment say turn christopher pray sit shall long glide downstairs stand just drawing-room door christopher turn room very satisfactory countenance very odd think ladywell mysterious manner might admit talk trouble could ladywell say acquaintance call few minute hear indeed come right ladywell call even widow extent charter live way might consider trifle free indulge young woman first time venture house very account doubt quite proper call consider youth fertility position ground scandal sooner arrive here ladywell blunder conjunction occur first visit chance ladywell come very often julian walk room moment expand minute impatience delay vexation cause scrutinize fifth time object wall afflict microscopic closeness sight hand coat-tail person jig toe hear come stair enter apartment appearance decidedly person subside little excitement calculate long say sweetly same time throw face smiling long expect seem long say christopher gloomily n't mind glad say ethelberta ask stay very pleased always think now will wish good-bye vex say look quite face mr ladywell nobody know nobody much mean case sit subject face use portrait call may say say christopher want paint ill-advised let man know use brush little can paint say ethelberta warmly last picture excellent think greatly talk imagine say mere nobody provoking nobody mean talk true artist christopher make reply warm understanding quite end now fan again sudden tiff constant misfortune courtship day remote cause marriage familiar shadow seem rise again cloud same persistency christopher downstairs well-behaved moodiness leave house forthwith postman come door same time ethelberta open letter picotee now sandbourne again stoop fire-light begin read dear ethelberta try staying sandbourne wish ca n't endure town dear berta wretched dull wish know dismal here much would give come london can help think could good town see close benefit experience would mind living could banishment here could get pupil-teachership london school believe could advertising could stay governess georgina myrtle sure can spare time enough teach ought teach emmeline old enough command could also assist dressmaking must require great deal continue appear public mr long read paper account first evening hear two lady committee talk course know personal interest discussion now will ethelberta think may come s dear sister will set may come affectionate picotee great power worry beset cried ethelberta jump can possess child suddenly use sandbourne enough sit hastily scribble following reply dear picotee little time spare post will try answer letter reason extraordinary dislike sandbourne nice healthy place likely much good elder sister follow straight path choose course such good fortune attend get rich contrivance public story-telling shall share rest case shall work unexpectedly successful problematical would rash calculate able live even seven girl fortune make way n't mean harsh must impress necessity just present know place must dull must put dulness sometimes age must aid can young anybody come live here servant must father will present hear such thing mention think picotee bear perhaps shall happy united day joey wait run post-office sol dan nearly finish repair decoration house will tell time affectionate sister berta sandbourne london streets ethelberta s letter reach destination morning picotee over-anxiety could bring read anybody s presence put pocket walk moor still live cottage town inconvenience order teach small village night-school whilst still carry large occupation pupil-teacher sandbourne walk read soon tear think ethelberta would reply keen sister know wildness true reason wish shudder misery wish get man kind admire pretty face give flower nourish passion more hopeless impracticability thing dream tell picotee quite unreasoning animal sister arrange situation tell conduct make anew unobtrusive shape valuable wear apparel send time time provoke exasperation little gentry superciliousness great ethelberta short picotee obeyed order abstracted ease mind people show thinking put trouble washing quite willing clever unnecessary much-admired sister clever enough two people spare arrangement gain untroubled existence exchange freedom will work very pleasantly picotee anomaly fall love own account create jar machinery begin know wear miserable day much more wear miserable night picture christopher london call dignified sister ethelberta innocently mention name sometimes writing imagine again mutual sign warm feeling now picotee resolve noble course juliet trouble consciousness perhaps love christopher trifle forward unmaidenly even determine never let anybody whole world know set pray might strength see pang lover sister deserve much more would grand penance corrective utter petition effect several day still feel very bad indeed psychological difficulty strive soul desire bad last weary walk old road never meet blank general powerlessness write letter ethelberta last series previously write tear now hope whirl thistledown case grievous enough distract great stoic picotee end leave school insufficient notice give cottage home plea true letter join relative london thither morning train leave thing pack ready send write picotee arrive town late cold february afternoon bear small bag hand cross westminster bridge foot just dusk see luminous haze hang well-lighted street withdraw distance house show direction train morning mist show course distant stream stream hide light riverside char cross send inverted palisade gleam sword shake water pavement tick touch pedestrian foot most trip walk practise favourite quick step hold handkerchief mouth strain river mist lung inquire way exonbury crescent five six o'clock reach sister s door two three minute pass accumulate resolution sufficient ring bell last perform way calculate make young man joey hasten door lapse certain time find leisure stroll see caller might want curiosity know could london afraid ring bell twice joey s delight exceed even surprise ruling maxim life more merrier circumstance beam young man run announce upstairs downstairs leave right picotee call hastily hall quick young eye catch sight umbrella peculiar horn handle umbrella accustom meet sandbourne moor many happy afternoon christopher evidently house joey say ready faint n't tell berta come company mr julian say brother s quite family never mind ca n't kitchen inquire bliss misery mingle tidings scarcely know moment way affect know run dear fox earth sense satisfaction feat prevent just now count cost performance does mr julian come see very often say s always a-coming regular bore regular bore forget n't know town word come pass door tiptoe mother upstairs accord joey s account midst nap picotee unwilling disturb kitchen forward rush gwendoline cook flourish floury hand cornelia housemaid dance brush welcome make picotee comfortable ring area-bell admit step sol dan workman-brothers day s duty call see relation first usual home lodging marylebone make spruce bridegroom accord rule newly-acquired town experience london mechanic nine hour mechanic country mechanic work eats drink sleep mechanic whole twenty-four god bless soul picotee say dan stand fix say splendid ha-ha picotee bring here say sol expand circumference face satisfaction come never mind long here picotee explain circumstance could state general conversation few minute sol interrupt anybody upstairs mrs petherwin mr julian just now say joey may berta always let slip can form ring necessary wait minute ll see joseph vanish stair question christopher uninteresting majority talk matter joey creep again minute later picotee sit aloof silent accordingly single speak such lark picotee whisper berta s a-courting young man would see carry bit dearly say picotee pupil eye dilate joey conduct top basement stair tell listen few yard morning-room door now stand ajar intermittent flirtation soft male female tone could hear picotee s lip part thus learn condition thing lean stair-newel s matter say joey london n't moaned picotee never see such girl faint stair world will soon indigestion indigestion much simple country people can know see devil indigestion get high life eat normous great dinner supper require clever physician carry em else d carry gout day wake morning such splitting headache dry throat inward cuss human nature feel world great lord now let s again say unhappy maiden imploringly hark listen again voice musician poetess change decide frigidity tone come louder expression silence need n't afeard say joey wo n't fight bless bust quarrel time time ve friendly soon get straight em again now quick walk room joey sister draw head sight room door slam quick footstep hall front door close just loudly christopher s tread pass pavement s wuss mostly lord t n't much bide here listen say picotee t west end say joey tis yer ignorance town life make seem good deal ee ca n't make much boast town life n't leave talk just wessex own s fair fair t true charge talk wessex way t n't want know good t staunch nater make bide faithful old ancient institution d soon own t n't ignorance know large quantity nobleman get mix day fact t thoughted here shall very world let say picotee seem overpower here ll get broke soon enough feel just same first enter society think berta will angry treat ca n't complain see s own flesh blood can say secret truth wage terrible low barely pay tobacco consooms joey wicked boy mother know smoke n't mind wickedness much smell mrs petherwin get such nose fellow s clothes t great knot service smoke question t thoughted shall make great stir mansion nobility soon much more know life fourteen seventeen s true see age t opportunity even ca n't boast many young man know more n't smoke joey s dear can society hev rule person wish keep must world fashion s slave much slave mean land get downstairs again dinner french lady gentleman send clear also ethelberta s evening tea form genuine meal make dinner luncheon nobody give less trouble servant-sisters sit fire rustle dress hear staircase squirrel-haired ethelberta appear person custom thus come spare evening teach joey sister mostly french speak fluently cook housemaid show more ambition intelligence acquire tongue joey learn readily enough consternation camp moment two account poor picotee ethelberta firmness matter discipline eye instantly light disobedient sister now look twice disobedient really here picotee glad see say mistress house quietly altogether picotee s surprise expect rating least freshness hardly aware reserve feeling acquire habit ethelberta s civility stand town much vexation tantrum represent wessex picotee lamely explain outward reason come soon begin find ethelberta s opinion matter would know tone voice innocent picotee wily religionist sly elusion letter whilst infringe spirit dictum talk very softly earnestly wondrous good could remain house governess child play part lady's-maid sister show time coax ethelberta intention accept plan good agree present rate picotee remain visit make mrs chickerel s room remainder evening pass harmony reign household ethelberta s drawing-room picotee s heart fitfully glad man enlarge capacity girl s woman s little note two young feeling whole diapason nearness perhaps great reason felicity view complete realization woman can desire such circumstance much comparison darkness previous time become evident family misunderstanding arise ethelberta mr julian picotee hope centre heart issue affair would too complex thing say christopher become cold sister would come house continue come would really ethelberta s lover altogether pretty game perpetual check picotee make appearance several day picotee presentable girl decidedly finer-natured sisters stair allow sit occasionally ethelberta afternoon teaching little day thus opportunity observe ethelberta s emotional condition reference christopher picotee interest elder sister very suspect first ethelberta seem blithe enough more day come manner apathy day pass fanciful elevation eyebrow long breathing become apparent ethelberta decidedly pass indifferent stage get seriously sort morning look hope come day ethelberta begin look pale fear n't say picotee timidly can hardly tell expect come must run mother must say clever picotee lady say ethelberta blandly come stand picotee look musingly window may tell perhaps continue mr julian suppose lover plain english say picotee marry get rich strange such lover mean would marry continue poor n't doubt picotee just come london care consequence would crazy thing mind least come somebody family must take practical view affair dog picotee recover snub feel deserve charge gallantly say delicate showing indifference love mr what's-his-name mr julian s very gentlemanly man rude ill-use will come apologize lover would ask come want ethelberta give mind remark draw long breath say pout laugh presage unreality idea get indifferent now intend keep get tired attention put end marry here hardly declare forget existence much vow love cherish life t unnatural inversion manner society first get care dear berta see twice goodness quick mind love hinder shortness acquaintanceship sighed picotee woman n't need know man order love s necessary want leave berta n't believe woman invariably form opinion choice see love form opinion would tear pine whole feminine world poet would starve want topic n't believe say shall see picotee know say ethelberta leave room see duty public story-teller capacity undertake appear again very evening neighbourhood hall road home london illuminate broad full moon pavement look white mantle snow ordinary house sublimate rank public building public building palace face woman walk street calendared saint guardian-angel pure bleaching light sky quiet little street open private door hall choose ethelberta story-telling brougham wait time eleven o'clock presently lady come building moonbeam forthwith flood face show story-teller hasten carriage second thought arrest motion tell man-servant woman brougham wait wrap feature glided front house pause observe carriage cab drive receive fashionable crowd step door stand here throng own talent ingenuity draw appear enjoy listen minute two name several person more less distinction call regard attentively face less degree scrutinize latter event prove real object journey corner nearly leave door turn disappointed ethelberta fancy alienate lover christopher row to-night could now observe hopeful supposition false get again man come forward ladywell speak already evening allow bring note-book mrs petherwin think forget say assure nobody handle ethelberta thank take book use look part case memory fail explain remember lie now remind ladywell apparently more say move side carriage decline arm offer say word haltingly triumph to-night very great much triumph can express feeling can say would might thank much say ethelberta dignity thank bring book must home now know will see necessary talk here quite right say repressed young painter strike seriousness blame ought know perhaps man will say lover indiscretion lover circumspection devotion contradiction term see hope might speak real harm calculate uncalculating natural art say slight accent sarcasm pray attend necessary desirable maid carriage bow turn enter vehicle seat picotee harsh say ladywell look retreat carriage fool harsh man earth woman show too great readiness first right would repulse move opposite direction man say picotee drive mere mr ladywell painter good family sit call idealization dreadful simpleton choose choose silliness behaviour hopeful sign picture seldom know man cunning brush simple tongue indeed skill particular ally general stupidity own skill berta man man n't mean woman childish slight depression find christopher present follow ethelberta s public triumph evening cover remove ladywell s declaration reach home serene spirit slight notion accept impulsive painter make little difference lover s argument apt affect lady s mood much measure weight useless declaration rare china teacup hole ornamental value enlarge collection sooner enter house mr julian s card discover joey inform come particularly speak ethelberta quite forget evening tale-telling real delight excitement ethelberta seriously sick-hearted horrible possibility never call again ala christopher dead silence get s off-hand sweetheart corner prematurely end get corner s self now wo n't punish dare stay long exclaim soon get upstairs bad show constancy manner fickleness heart such time think honesty good policy say picotee man s purpose n't believe saying picotee make man own advantage woman use public proverb guide event ingenuity enough make private event occur sit rapidly write line mr julian exonbury crescent return mayfair hall find call will know good enough forgive say seem unfriendly thing assure circumstance peculiar situation make desirable necessary beg give pleasure visit little time unhappily frequency kind call notice now fear may talk invidiously injury town section turn bull's-eye brightness least anticipate will sure perceive indispensable circumspect sincerely e petherwin street neigh s rooms christopher s rooms soon ethelberta drive hall ladywell turn again pass front entrance overtake acquaintance mr neigh last emerge two same direction walk short distance has serious happen say neigh notice abstraction companion n't seem usual mood to-night affair say ladywell affair course will fellow s mouth now suppose mrs petherwin mere surely start neigh suspect just moment merely fancy did speak to-night room believe just turn half-an-hour seem everybody think must idea feeble way very kind neigh word very kind course appreciate delicacy s kind mean well-intentioned plan make believe know story will course get wind attachment make more noise world intend cause public interest ha-ha must little romance perhaps people will talk matter sort individual repute little pair course will course rise man remember day world will delight honour thank neigh thank sincerely merely justice say must generous deserve thanks ha-ha s very nicely put undeserved sure need word sort sometimes genius proverbially modest pray n't neigh n't deserve indeed course mean recognize slight power n't deserve certainly self-assurance never too great t misfortune child art dependent scrap praise can pick help child get deep love can see white eye now neigh n't say love love could turn self-vivisector watch operation heart know dear fellow must very bad indeed talk poet could n't clean now n't chaff neigh n't chaff know easy man world take most time ca n't stand now n't feel glimpse paradise perdition would neigh refuse positively refuse dull man could n't tell difference hardly can really stand say neigh anxiety ill-concealed thing determine make effort last time sit meet quite coolly speak technicality forced smile know way mine draw people neigh quite quite forced smile much say oblige entertain mere model art purpose deuce bit care frequently look see time end sit draw rude thing rule course finesse ha-ha capital struggle such slavery regularly pull s woman s beauty may say thing easy feel define murmur ladywell s use neigh ca n't help long repulse exquisitely would care little might get trouble less love more ordinarily girl time get irrevocably engage suppose keep thoroughly carry old adoration much vigour new fancy time partly partly s very true s true tis hope wo n't hate outright would absolutely die idolize n't neigh still s truth such perversity heart fancy marry such woman feel eternally united year year marriage dear new angel meet last night s dance exactly just say hear say neigh n't say feel say course put place just way speaking know course course such fool time seem detect rivalry trumpery sound were never little touch heart happy position country history debt suppose rejoice hear say ladywell consciousness fellow-sufferer just such hole such relief always soften sense s folly very much s less christianity sentiment confessing old fellow know truth s married man advise marry were world tie pleasantly tie would equivalent present free fellow-sufferer such hole same neigh never n't trifle friend refuse love thanks thanks suddenly occur might dead rival friendship many long day snap reed jest say neigh strangely accelerated speech love-making ornamental pursuit matter-of-fact fellow quite unfit man must court least half-a-dozen woman s match triumph lie ahead shall keep contest altogether life would pleasant engage nice thing bad would time come break fellow might get action breach woman fond sort thing now hate love-affair n't end peaceably end peaceably marry dear fellow would seem singular horror antiquity see long man keep single belong measure rise generation old may soon marries child belong last generation young may old jones s son deal young young brown s father same age rate honest courtship cure man many evil power stem substitute incurable matrimony two person must mind can happen say ladywell sorrowfully shake head think ll find mind will quite sufficient here room come half-an-hour to-night thanks part neigh get upstairs murmur deep chest note lord come shall never such fool marry flat poor young devil discover tar same brush deuce deuce continue walk room passionately stamp quite man room neigh draw pocket-book envelope emboss name fashionable photographer pull portrait lady fact enslave secret self equally frank young friend painter contemplate awhile face cynical adoration murmur shake head lady know snap snail minute s peace marry wonder shall wonder neigh man five-and-thirty ladywell s senior ten year phlegmatic temperament glide thus period eligibility impunity know man could woman keep clear meet church bonnet doubtful mind night less disturb question guide natural course passion ethelberta might tempt ladywell s ardent wish secure time neigh ladywell parted company christopher julian enter little place bloomsbury quaint figure faith bonnet cloak kneel hearth-rug endeavour stir dull fire bright faith never alone say faith s soft quick-shutting eye look unutterable thing reply hear mrs petherwin s story-telling again walk way home street time night suppose nobody molest come faith give strict order street two o'clock day now here take notice say truth kit want see spectacle woman really last time slip nobody see n't think much see tonight say christopher moodily recur previous thought matter think would call afternoon get find leave early performance evening think would private door hall speak come ask flatly question two fool enough think must ask bed just draw come get brougham wait corner come man meet give stay talk two three minute meeting may certainly intentional part business coolly fact come conclusion woman s affection worth feeling dignity permanence worth family affection close blood-relation snub sometimes mr kit matter snub still know mean s none off-and-on humbug grumble unite just same n't write part just same meet rational reason silence lover sweetheart worth rush feel faith say reply opinion form wisdom brother s pursuit ethelberta would come just ill grace must evident christopher too preoccupied observation faith s impression ethelberta quite favourable regard womanhood greatly admire talent ethelberta s house ethelberta come indoors day university boat-race sit speaking picotee lose thought did enjoy sight say picotee scarcely know could n't see mrs belmaine s carriage two very rashly agree get row side people quite few boatman middle river declare could n't land side barge dreadful state toss cork great wave make steamer make mind drowning last get again could n't reach carriage crowd n't know gentleman n't come send mrs belmaine great fright introduce wonder will end was wonderful beginning cool most practised man london ill-mannered sheer absence mind could high flattery man sort give politeness deserve mean heart rebel feeling pride suggest deserve forget say mr neigh nephew mr doncastle s live ease piccadilly pall mall few acre somewhere n't know much bad position now excite superficial interest many people deep friendship nobody supporter feel could collect heart two three would love good love now pervade operate none must operate gentleman just present man town many contrivance get love ca n't calculate keep two day same s let say picotee coaxingly man murmur ethelberta much low tone mean wife care very quality will fear prevent position ask is man punish week last forbid come perhaps want civility s much feeling s little ceremony certainly seem want civility make attentive say picotee stifle sigh here letter handwriting believe might give say ethelberta open envelope hastily contain very few sentence effect christopher receive letter forbid call first resolve call even see more become such shadow path still always hastily second thought decide ask grant last special favour see again just few minute afternoon might least say farewell avoid possibility compromise anybody s eye would call half-past six caller likely know peculiar constitution household hour would interfere arrangement time answer would assume would see keep engagement request could rationally object read say ethelberta glad displeasure did hear such audacity fix time soon can reply thus make capital pretended necessity really arbitrary arrangement own s real rebellion force house say strictly come can rationally object n't rationally s much love s little ceremony n't say just now observed innocent picotee s little love ceremony manner dreadful believe will never improve make care bit berta say picotee hopefully n't answer say ethelberta feel many want ceremony produce abstraction mind defect poet musician fatal may ordinary man mighty soon forgive picotee n't quick speak finish know say ll never tell again take course punish make remember lady even little mean punish say picotee interest writing tell account come time letter n't matter will show mean come hear very merciful nature punishment picotee sigh reply ethelberta despatch note hour appointment draw ethelberta show symptom unrest six o'clock strike pass walk here plain dread fill letter might accidentally addition moral effect intend practical effect intend arrive purposed visit thereby stop spite care long letter bloomsbury say suddenly two hour joey tell reply picotee already inquire own private account exclaim ethelberta petulantly dislike man misrepresent thing say time reply perhaps n't know say picotee angel tone happen right get will come wait wait christopher appear night true case declaration insufficient time reply merely ingenious suggestion cruel forbid suspect letter denial reach hour time appointment send refinement art real intention futility own misstatement would carefully delay day letter come musician decidedly short point irate lover state would make fool longer circumstance mean come self-same afternoon decidedly expect see will see say ethelberta call last night tell say picotee good gracious woman s word translate literally homer surely aware more often say man s importunity traditionally correct modest reply else world man take word superficially die decorum shoal berta could write letter mean obey measure mean could show christian forgiveness never mind will see ll plague heart credit sex ensure fulfilment resolve ethelberta determine give way headache begin aware room disorganize dress ruin hair lie put power descend meet christopher momentary impulse picotee sit room reading pretend read ethelberta pretend sleep christopher s knock come stair end farce ll tell say ethelberta prompt broadly-awake tone concentrate expectation sound length time mistake joey will sure make muddle joey hear come stair picotee open door say anxiety transcend ethelberta s will tell mrs petherwin mr julian say ll wait ask wait say ethelberta know say joey n't s own head let mr julian wait mean say ethelberta allow wait tell uncertain shall able come joey retire two sister remain silence wonder s ethelberta say end long time think asleep say picotee shall ask joey hear door close joey summon leisurely ascent intersperse various gymnastic performance handrail here appear again s jest same n't seem hurry say joey inquired picotee solicitously look watch sometimes hum tune play rat-a-tat-tat table say n't mind wait bit must make mistake message say ethelberta correct jineral thing jest say perhaps would engage evening perhaps would n't joey again retire wait ten minute ethelberta say picotee speak few word determine shall see know little remember come lodge must say ethelberta pause reply try find much grieve see say give understand will forgive picotee very picotee say must see think will get say must remember picotee depart errand pause staircase trembling think thrill very would conduct poor slighted self proud recalcitration mr julian s gentle request address ethelberta way painful discovery much more tantalize watch envied situation hold sight altogether here christopher wait bestow love ethelberta receive commodity unequalled value whole wide world wantonly waste very house could stand to-night beloved ethelberta despised picotee different would thus red pale move cheek northern light strong time meanwhile christopher sit wait minute minute evening shade grow browner fire sink low joey find particularly want premise second inquiry slip witness nigger performance corner julian begin think forget household perception gradually cool emotion enable hold hat quite steadily picotee gently thrust open door surprised find room darkness fire completely form christopher visible faint patch light come lamp opposite side way fall mirror throw pale nebulosity shoulder picotee too flurry sight familiar outline know call light mechanically advance room christopher turn move way perceive begin doze chair instantly precipitancy timorous say mr julian touch shoulder murmur beg pardon will get light christopher s consciousness return first act rise exclaim confused manner come thank berta impulsively seize hand hang head kiss passionately stand still hold finger picotee gasp completely deprive articulate utterance moment unable control sort first meeting man fire water more particularly overpower kiss hand burst hysterical sobbing julian inability imagine much emotion least exhibition ethelberta gently draw picotee forward hand hold utilize solitary spot light mirror make fall face recognize childish feature exclamation drop hand start point fact complete bundle nerve else thin figure shake harp-string painful excitement contretemps would scarcely quicken pulse ordinary man poor picotee feel wind civil d start also sob more little too much first result discovery mistake absolute repulse lean mantelpiece julian much bewilder superfluity emotion assist seat sheer humanity christopher mean please again think circle circumstance could allow such absurd thing happen say stern tremble voice know might mistake idea house think mile sandbourne somewhere see just joke ha-ha make picotee bad still o-o-o-o reply tone pour bottle shall do-o-o-o joke all-l-l-l joke never mind n't cry picotee wonder picotee mistake purport inquiry imagine refer arrival house quite forget guilty sense come account would right thought ask question natural visit sister say sandbourne n't know run come here ethelberta angry say may stay n't know know use meet road morning afraid tell shall never mind say christopher sense true state case dawn unpleasant distinctness bring irritation awkward position impossible long angry girl reason foresight enough perceive doubtful pleasure certain pain must result meeting whilst heart cross purpose way sister ask would n't come must say picotee vex headache come might n't waste altogether s strange business three hear one-sided love reciprocal love sort first experience concatenated affection follow follow ethelberta follow heaven know mr ladywell say mortified picotee good god n't think say christopher feel sol foot man legitimate drama say frightened girl hastily sure mr ladywell s altogether mistake mine want screen say christopher wither smile spot light very sisterly doubtless none will too old bird very now sure love ladywell perhaps blame wrongly may little good faith woman here know love ladywell would prefer mr neigh day ha mistake sir n't love ethelberta n't mean can love mr ladywell stand low opinion mr neigh certainly care love know true would n't suspicious wish come here can tell think perhaps n't know much world girl will n't excuse picotee time picotee simulate haste get light dread appear visibly christopher s eye show precise condition tear-stained face put moment moment stir fire hope faint illumination thus produce would sufficient save charge stupid conduct entertainer flutter horn dilemma greatly relieve christopher read difficulty general painfulness situation say ethelberta really suffer headache would wish disturb to-morrow downstairs street further ceremony meanwhile thing happen upstairs sooner picotee leave sister s room ethelberta think would much speak admirably persistent lover was drift somewhat character coquette even ground offence word christopher s somebody else s mean parentage speak utter forgetfulness own position wound quick extent tenable know facility suffer christopher always show touch people blow blow deep wound take such pain look stolid unconcerned infliction try smile feeling would more generous kind jump alertness come spontaneously sweet bright time desire duty run hand hand hastily set hair dress order such matchless order could wish time precious descend stair point push open drawing-room door want inch close astounded discover room total darkness still more hear picotee sob retreat again action capable moment clash picture anticipated scene picotee christopher sit frigid propriety opposite side well-lighted room too great flit upstairs again least possible rustle flung couch pant excitement new knowledge come possible construction put ethelberta s rapid mind approximate true know time picotee lover akin disappoint way never tell stranger save capacity beloved could wind woman sufficiently make weep follow christopher man picotee s choice ethelberta recall conversation conclusion conclusion come pulsation aching head happen blame exclaim can doubt faith can doubt hers can keep doubt characteristic ethelberta s jealous motherly guard young sister contend inquiry foremost feeling less hope own love championship picotee s ethelberta s house continue picotee hear stair ethelberta cover face is wait say faintly finding picotee begin speak say picotee come quickly handkerchief forget s say picotee just bitterly ethelberta too much heroism let much strain escape sister prepare length same suppose continue ethelberta quiet way headache matter remember meeting anglebury remember did tell see time see sandbourne n't think tell house meet nobody s see sometimes reply picotee great distress ethelberta woman most miserable brim compassion throb girl nearly relate continually see own weak point counterpoise strong necessary repress awhile intended way life block break jar interest want time ponder new plan picotee would alone now n't mind say need leave light make eye ache think picotee leave room ethelberta long alone darkness somebody gently open door enter candle berta say soft voice picotee again may come say ethelberta has right house evening gwendoline just now buy few thing call father get dinner clear hope will stay talk servant day will let drop father can stop berta say picotee close kneel front couch now fling arm ethelberta s shoulder shake violently press forehead sister s temple breathe cheek come again tell ought tell just now come say afraid sha n't able to-morrow mr julian young man speak long time tell say young man too n't know think wrong love young man berta n't mean love want would come n't know belong begin would let meet would n't meet n't mean say use meet whisper ethelberta say picotee could help use meet road road bad berta could n't bide sandbourne run here want see berta want know say ethelberta hurriedly downstairs mistake moment cause confusion much matter say ethelberta kiss picotee soothingly ought course come london such manner come will make good perhaps may end happily know n't want berta n't really want berta repeat picotee start would much pay address sort man wish think marry even marry intention present call see old friend call mean more take interest likely shall see again certainly never shall see present will very nice will always distant leave room come will call suppose continue to-morrow can tell good picotee leave second time ethelberta turn breast shake convulsive sob little relationship tear abandonment end suddenly begin last more minute altogether get unconsidered unusual impulse seek relief sting sarcasm event unhappy love picotee mention member family eldest sister gwendoline woman full sympathy ethelberta descend kitchen now ten o'clock room empty gwendoline return cornelia busy own affair upstairs french family theatre house account very quiet to-night ethelberta sit dismal place turn gas few minute admit gwendoline round-faced country cook flounder untie bonnet come lay chair talk same time such place london sure exclaim turn gas whistle wish wessex again lord-a-mercy berta n't see think cornelia say think bide underground cellar week make mess french folk never please em never shall n't understand line think would see father know is very say ethelberta call time come home-along think please lord ll chippols supper just plain trate late greengrocer s em know swear n't get such thing chippols shop never hear em life last say can tell such brazen story here heap em make vex come would n't gift call young onion here say ethelberta quietly must always remember gwendoline want ethelberta feel sick heart stop come wing impulse unfold trouble picotee hard-headed much old sister less advice get heart ease interchange word ala could proceed wretched homeliness gwendoline s mind seem particular juncture absolutely intolerable ethelberta suddenly convinced involve gwendoline such discussion would simply increase own burden add bad confusion sister s already confuse existence say say honest unsuspecting gwendoline will put to-morrow ethelberta murmur gloomily bad headache afraid can stay ascend stair ethelberta ache add pain much less primary bring old sense disloyalty class kin feeling feel now cause pain escape gwendoline would end earth could confide thought gwendoline know unworthy feeling mine would grieve say ethelberta miserably servant bedroom cornelia sleep ethelberta s entrance cornelia look perfect wonder bonnet hold hand sight ethelberta look keen interest work change gaiety glad just come cornelia say whisper speak relation house whisper now think bonnet will may come see look big glass clap bonnet head wo n't beautiful sunday afternoon look very attractive can see light say ethelberta too brilliant colour blue red remember often tell people town never wear such bright contrast country berta say cornelia deprecating tone n't object s thing glory nice flare-up head sunday course family s mourning mean see ethelberta smile turn subject add docilely did come will put finish bonnet want talk family matter picotee say ethelberta busy headache will put to-morrow cornelia seem decidedly relieved family matter attractive good time ethelberta floor enter mother s room short conversation mrs chickerel say say want ask importance mother think picotee would good thing may berta uneasy life lead full fear plan may break will become know good can help think come london live wild rash weigh afore set count cost first advise break discover live queer unnatural right heart aristocracy laughing-stock country would kill ruin utterly ruin mother know exclaim ethelberta tear anguish fill eye n't depress more depress such fear will bring very thing strive avoid chance keep good spirit n't try help little take brighter view thing know ought dear girl can wish never let tempt child lodge can think allow persuade can think blame much old ought know good listen such scheme undertaking seem too big bill frighten never use such wild adventure ca n't sleep night fear tale-telling will wrong shall expose shame story-teller seem such impossible castle-in-the-air sort trade get living can think come dream such unheard-of thing castle air get living say ethelberta lip quiver just new thing afraid can last s fear people will find family servant pride will sting hear romancing will more will happen poor little must scatter again could get would n't mind shall lose character simple country folk know class poor people squire will give help much doubt girl would get place such discovery would awkward unheard-of can say reply ethelberta will good theirs much mine arrangement simply account n't relation servant work would work service much light pleasant lady s would advantage worth risk stand alone would hide head hole care more world way wish bottom quiet grave anybody might world n't let disturb longer get late ethelberta wish mother good-night attempt confidence such ethereal matter love now absurd hermit spirit doom dwell apart usual apply deep thinking aid alone picotee s misery disperse become imperative consider overpass more general catastrophe ethelberta s house continue british museum mrs chickerel deplore risk present speculative mode life imagine sign foul future much dread actually apparent ethelberta time lament speak hence daughter s uncommon sensitiveness prophecy dead-reckoner poring chart predict breaker ahead already beheld story-telling would prove attractive ethelberta venture expect moment prove attractive falling-off such time elapse would enable harvest solid fruit equally surprise future expectation often base hesitation happy accident similar condition remain subsequent set circumstance same person form centre situation peculiar most public people hardly argument explain triumphant open could use forecast close indeed more strategy employ conduct campaign ethelberta seem show present deny command less attention first audience lessen judge appearance might soon expect decidedly thin excessive lowness spirit ethelberta translate sign bias lingering echo mother s dismal word naturally induce read conclusive evidence adventure chimerical birth very less conclusive suppose public interest might doubt renew interval falling accident season novelty hail pleasure freshness tickle intrinsic merit appreciate many inexperienced dispenser unique charm ethelberta bestow too liberally too frequently destroy very element popularity depend entertainment good conception partly good execution success little goodness indeed might call badness histrionic sense look sometimes place sight beautiful woman platform reveal tender air domesticity show belong character quiet drawing-room primarily attractive feature ala custom stale improve mark utter impersonator thereby eradicate pretty abashment poetess sphere more well-wisher observe ethelberta afar fear might day come say enfeoffed popularity daily swallow man s eye surfeit honey begin loathe taste sweetness whereof little more little much too much extremity quite discover day little time sit table strew account bill different tradesman neighbourhood examine pale face collect total blank sheet picotee come room ethelberta take notice young sister subsist scrap notice favour dependent animal even occasional glance eye could help say last berta silent n't think know room observe say ethelberta very much engage bill pay can pay say picotee vague alarm can pay question long shall able sad nicely too true really decide leave story-telling now people n't crowd hear think shall leave begin again year very doubtful ll tell might say picotee face kindling sense great originality might travel country town tell story splendidly man position might perhaps impunity could lose ground domain woman may drive mayfair house exonbury crescent speak platform suppose original way amusing come star province establish woman different breed habit wish man would give house advertise let furnish sally forth confidence drive think way manage picotee fall conjectural look could guess way marriage say ethelberta perhaps poetess may live become dryden call get old poor rent-charge providence must try way continue sarcasm people hearing must buy peerage thing baronetage house common landed gentry learn people must doctors commons read will parent likely gudgeon may know must get herald invent escutcheon family throw genealogical tree bargain consideration take few second-hand heirloom pawnbroking friend must get sham ancestor find notorious name start pedigree matter character villain martyr will provide live five hundred year would consider more creditable make good descent satan age fro earth ministering angel victoria berta marry stranger may turn say picotee creep sensation dread ethelberta talk such intention put hand plough shall turn might marry mr ladywell say picotee prefer look thing concrete marry villainously cold blood moment prepare wo n't sure bring mother child town judgment father s give way opinion superior education large knowledge world must prove promise even heaven fall miserable future will theirs must poor london poverty country sadness poverty town horror grandeur thought starvation open mountain wide wood bone lie bleach pure sun rain garret rookery starvers room insist keep window shut deliver gloomy can berta will never dreadful can take plain sewing can translation mother can knit stocking much long will house two year keep longer shall pay rent rate three hundred year petherwin estate provide will end lady petherwin s term see ought marry house mean marry high murmur picotee inadequate voice confront world tragic hope assist therein question long exposition family affair christopher call picotee present think superhuman work spur ethelberta s awakening talk new way ethelberta receive announcement name passion circumspection latter most first time reunion leave part england say christopher few gentle preliminary applicant post assistant-organist melchester cathedral become vacant find likely choose interest father s friend congratulate ethelberta worth originally mean follow course event seem point absence good too compel follow course originally mean take say more few moment add tone sudden openness rich tincture creep cheek want put question boldly exactly question thought consider relation lately prevail good know mean say christopher hastily anticipate might say glad give opportunity speaking subject very good considerate allow share society frequently town think object exist strive ought remember nobody side look interest behove doubly careful short ethelberta position marry can discern shall feel would injustice ask bind way low less talented can say think desirable engagement continue right ask betrothed prospect make wife n't mind say straight fear will doubt love thank heaven know enough thing wish know can conscientiously put claim attention second meaning write christopher s look scarcely utter woman delicately poise social globe could honour ask wait lover unable set bound wait period privily dream approach position unreserved ideally perfect declaration ethelberta time practical issue would stand fast material hope love end henceforth utterly cease mean surreptitious hope found reasonable expectation guilty thing surprise ethelberta answer predominance judgment passion still great unspeakably generous put nicely christopher think infinitely more unreserved especially too think much indefiniteness day come number blest few can afford trifle time agree positive parting will quite unnecessary mean harsh ethelberta smile kindly say much say really upbraid let will see less will bear mind deeply attached friend definite lover keep friendly remembrance sort come may will never end painful process term break different person different nature may marriage would most favourable atmosphere old affection prolong leave london disconnected query seem subjoin disperse crude effect hardly know murmur christopher suppose shall call here again whilst silent somebody enter room softly turn discover picotee come here picotee say ethelberta picotee come abashed bearing two stand look steadfastly mr julian continue determine firmness will see again long time ethelberta add low tone still unflinching manner set say thing would say definitely engage longer think marry know picotee perhaps say christopher hurriedly take hat let now wish good-bye course will always know find tender time inclined forward ethelberta might give hand eye meet master impel instinct reckon ethelberta present cheek christopher kiss faintly tear ethelberta s eye now heartfull many emotion place arm picotee s waist never lift eye carpet draw slight girl forward whisper quickly kiss too sister seem right natural respective mood tone moment free old wessex manner prevail christopher stoop drop picotee s cheek likewise such farewell kiss imprint ethelberta s care equally say ethelberta will say christopher scarcely know say reach door room look see two sister stand leave equally tearful ethelberta say last futile struggle let altogether thought sister s heart think picotee might correspond faith n't mr julian sister would much say would too would picotee reply can tell shall miss julian will speak settled way intend set train christopher promise sister house parting smile misgiving could scarcely believe walk late word hang ear really speak still visible scene enact could even recollect minute two final result produce did first enter long-looming theme christopher nervously alive urgency setting hard-striving woman clear outline surroundings fear fancy main impulse consummation faint initiative come ethelberta complete quickly unceremoniously easily ethelberta let second time forego morning evening contemplate necessity such explanation seem less atlantean force could overpower mutual gravitation reach home faith house restless state demand talk musician find know haunt time day enter spiked gilded gateway museum hard turn wing devote sculpture descend particular basement room line bas-relief nineveh place cool silent soothing empty save little figure black stand face wall innermost nook spot faith s own temple here deserted antique faith always happy christopher look time notice dimly perceive vastly differ homely suit unstudied contour painfully unstudied fastidious eye ethelberta s well-arranged drapery even picotee s clever bit ribbon make look pretty negligence sister s essence would spoilt product world rusty black appropriate faith s unseen course ethelberta s correct light shade more prominent career look kit say faith soon know approach thing never learn person really sennacherib sit throne fluted beard hair plough furrow finger bone warrior really carve time know just think imagine assyria assyrian time assyrian hand n't feel actually nineveh now walk slab walk ninevites faith ethelberta part indeed plan think verse bible sennacherib doings resemble verse instance remember now fourteenth year king hezekiah sennacherib king assyria come fenced city judah take hezekiah king judah send king assyria lachish actually see s sennacherib s lachish glorious think picture time very event quarrel time ethelberta may put bad quarrelling feel use longer come faith hear say else tell wo n't hear may save breath will really listen say flutter eyelid concern abstracted exclude sennacherib christopher s affair first settlement feature present-day aspect eye face say see ethelberta say was anybody provoking just tell remember now part subject too large know think must give time kit speaking ethelberta remind just look academy morning think would surprise tell think see ethelberta picture paint mr ladywell never hang say feel topic last subject elizabethan knight part lady same period word explain picture farewell art too dear possessing enough know'st thy estimate lady ethelberta shade hair living face knight ladywell think sure wonder dismiss hate come faith woman allow strange liberty days royal academy farnfield estate ethelberta firm believer kindly effect artistic education mass hold defilement mind often arise ignorance eye philanthropy simple force situation sort linger neighbourhood home concentrate effort kind sol dan accordingly academy exhibition now just open order brother appear good clothes entrance burlington house just noontide saturday first week day hour could attend losing necessary put inconvenience arrive crowded enervating time ethelberta set quadrangle perceive faithful pair big zamzummims old time stand sentinel particular corner name sol dan would soon attempt petty larceny broken faith admired lady sister ethelberta welcome painfully lavish exhibition large new glove chest cover broad triangular area padded blue silk occupy position shirt-front occupy early day suppose lineally descend tie neckerchief dress sister to-day exactly respectable workman s relative particular ambition matter fashion black stuff gown plain bonnet match veil wear obvious reason face get know london already appear private view uncovered state scrutinize more painting now homely useful labour purpose catalogue hand take two brother gallery teach whisper walk occasionally correct first too reverential bearing well-dressed crowd persist walk hat hand contrite bearing meek people church secondly tendency too often show stray contemplation picture art indulge curious speculation intrinsic nature delineated subject gilding frame construction skylight overhead admiration bracelet locket lofty eloquence person now say ethelberta warning whisper come picture partly paint dan see n't exclaim hullo s berta t would matter dangerous notice here day see several people would recognize least provocation word say dan n't afeard feel baint own ground to-day would n't cause upset drown would would sol temper press forward ethelberta could gratify reception ladywell s picture accord critic very profound operation minute get exactly opposite side side three stand overhear immediate reason pressure farewell art too dear possessing lengthily discourse morning coryphaeus popular opinion spirit pour son daughter could prophesy truth ladywell s work emphatically original happily centre middle stratum taste apart adventitious help command deserve command wide area appreciation stand here very heart throng ethelberta s ear arrest two male voice word form novel contrast speaker man see extravagant expectation coolly get gratify hope rationally disappoint luck s more easily man take life more persistently luck follow course s industrious want luck s assistance natural law will help true ladywell paint good picture exhaustive process paint possible bad more sort leave know lady s face serve original suppose mrs petherwin s hear mrs alfred neigh s elusive fellow catch last appear hardly secure seem take uncertainty coolly possible know introduce subject stand here monday say off-hand way mean marry lady ask easily say will hundred heel will understand quite confidence course course slight laugh companion proceed gossip ethelberta calm compress manner sidle extricate dare turn dan sol follow clear spot brother hear word equally ethelberta make remark assume refer peculiar system courtship adopt high life rightly concern ethelberta ostensibly continue business tutor young workman just emotion put alert discovery know neigh admire presumption utter such remark report uttered confidentially nearly take breath perhaps altogether disagreeable breath take mean marry lady whisper word twenty time course afternoon sol dan leave considerably long private perception false true art early day reach home ethelberta still remove reflection notice time career openness manner entirely desert mostly silent thought wear air unusual stillness silence stillness starry sky force motion deep undecipherable habit sometimes suggest reveal ethelberta s busy brain sister say can think s come berta nice use evening notice pass desultorily enough discovery neigh s self-assured statement thing dark still musingly examine probability report turn true wander large attic child sleep frequent habit hers night learn snug comfortable talk now bed bed person discussion seem everywhere to-day know fairy myrtle insist must such pretty thing house wear silk dress such mother picotee n't get money give want emmeline say perhaps know fairy s godmother fairy berta too tall real fairy must notch burnt hem pretty blue frock say morning would bed cry morning nice straight new ethelberta recall mind sit repair damage allude cut inch skirt hem anew breathing child become regular fall asleep here bright little mind ready training money influence could never give wisdom knowledge bring power wisdom may bring always assume would theirs dream social elevation mean thing ensure skill bread-winning fail would well-contrived marriage service cover tuck more closely lift pillow straighten soft limb easy position sit window look flash star thought neigh s audacious statement return again ethelberta say mean marry standing man utter such intention respect politic marriage become necessity existence often hear neigh speak indefinitely estate little place call purchase very long time know name farnfield lie thirty forty mile london south-westerly direction railway station district bear same name probably village small town adjoining dignity land property domain farmstead allotment garden-plot ethelberta slight conception certain neigh never live might signify exact size value estate would muse curious interesting necessary information must become mistress allow carry singularly cool crude tender intention importance would afford very good random sample worldly substance alone could true spirit worth seriousness word apprehend impecuniosity may revel unqualified vow brim confession blithely bird may such careless pleasure solvent very dream negotiable express care accordingly neigh use word more prima-facie appearance believe neigh s own conduct peculiar devote find word alone reasonable key suppose estate such verbal hallucination instance hers arrowthorne poor unprogressive hopelessly impracticable christopher come visit wonderfully undeceive social standing fiasco cuckoo-cry would utterance marriage seem christopher often tell expectation arrowthorne lodge blunder result consequence ethelberta s affection christopher partake less lover s passion old establish tutelary tenderness might remind reflection transcendent fidelity show trial severe trial consider abnormal morbid development passion position present-day society can prepare man move ordinary unheroic channel life follow evening consideration possibility neigh s position might furnish scope such disillusive discovery hers afford christopher decoy ethelberta curious little scheme pique practical undertaking man could say friend such sangfroid mean marry lady merely tell picotee prepare evening excursion talk ethelberta make ready likewise leave house cab half-an-hour sunset drive waterloo station decline departure sun fog gather low meadow-land border railway west stretch placid lake end journey mist become generally pervasive dense avoid observation much conveniently could two sister walk long wooden shed form station here rheumy air road open country picotee occasionally question ethelberta object strange journey question closely satisfy such sure hand ethelberta s safe deem unwise make inquiry just simple way farnfield ethelberta lead companion newly-fenced road heath time come ornamental gate curved sweep wall side signify entrance enclose property ethelberta quite free digested plan encourage neigh resolve wive startle find hope very respectable beginning eye entrance farnfield property hope unquestionable just lie turnpike-house dimly visible woman act put shutter front window compel time come special question ethelberta instruct picotee ask person place just pass entrance farnfield park woman reply directly indoors ethelberta turn again park gate come berta say picotee turn also ll tell day reply sister now much past eight o'clock nature evening dusk last stopping up-train ten half-an-hour could afford look ethelberta gate find fasten chain padlock london season murmur wicket side enter avenue young fir tree three four foot height extend gate mist walk drive very good order two woman frequently oblige walk grass avoid rough stone carriage-way double line young fir now abruptly terminate road sweep low bend right immediately front large lake calm silent second sky could hear somewhere margin purl weir clump shrub araucaria deodars commonest ethelberta could resist charm repose spot hasten curiosity reach side pool law manorial topography mansion would situate fog conceal object distance twenty yard thereabouts nearly full moon orb hide pale diffused light enable see object foreground reach side lake drive enlarge most legitimately large oval sweep door pile rockwork standing midst front door mansion simply rough rail fence four foot high draw look enclosure site imaginary house extraordinary group consist numerous horse last stage decrepitude animal such mere skeleton first ethelberta hardly recognize horse seem specimen attenuated heraldic animal scarcely thick enough body throw shadow enlarge casting fire-dog past time poor creature endeavour make meal herbage trodden thin scarcely wholesome blade remain little consist sourer sort common such sandy soil mingle tuft heather sprout fern come here dear berta say picotee shudder hardly know say ethelberta adjoin enclosure small form high boarding appear shed outhouse ethelberta look crevice see midst yard stand trunk tree grow branch also extend saw point begin flexible twig bough remain torso huge hat-stand suspend peg prong lump substance first recognize prove chronological sequel previous scene horse skull rib quarter leg joint hang thereon whole form huge open-air larder emit too sweet smell stygian sound arisen moment mute sleepy air varied howling hundred tongue burst spot close hand low wooden building stream feed lake reverberate mile further explanation require close kennel hound say ethelberta picotee hold tightly arm can get need fear horrid way suddenly begin thus different hour night apparent reason perhaps hear poor horse wait kill food experience altogether intense melancholy very depressing appal two lone young woman quickly retrace footstep pleasant lake purl weir rudimentary lawn shrubbery avenue change character quite ethelberta fancy moment could marry neigh even love horrid belonging appear many reason gradually feel hour would way beck man interest unimpassioned think more possible husband cease afraid make inquiry peculiarity possession high road come local man rest wheel wheelbarrow ethelberta ask air countrywoman own estate road man owning name neigh say native wipe face tis family make very large fortune knacker business tan sleep partner now live lord mr neigh pull old hut here improve place build mansion short ground plant road mark fish-pond make place christen farnfield park more shall never wife say want house put s terrible hater woman hear particularly low class indeed let land honourable mr mountclere brother lord mountclere s mr mountclere want spot kennel land too poor sandy cropping mr neigh let t hound hear howl pass berta come here say picotee see nakedness land whim will end worth make further explanation curious sense renunciation ethelberta homeward neigh handsome grim-natured wicked indifferentist attraction interested woman news evening suggest ethelberta neigh too nearly cattle colour confession matter lineage receive confidence sort nature situation determine contract union sympathy unlikeness might lead scion family hollow fungous antiquity unmarked mesalliance win story antipathy resemblance would ineradicable ethelberta s drawing-room ethelberta few day dismiss evening journey consideration incident altogether foreign organize course existence hide fruit thereof maturity specie unforeseen inferences unassailable process suspect certain deficiency particular side truth relation neigh s suppose frigidity bring end following week dan sol take picotee cornelia young child kew afternoon early morning hour necessary such chatter preparation house seldom hear sunday hat bonnet retrimmed such cunning would take milliner s apprentice least discover thread quite new anxious peep blind sky daybreak georgina myrtle perplexity rural child great weather-signs town atmospheric effect cloud fair day foul come apparently quite chance punctually hour appoint two friendly human shadow descend kitchen window follow sol dan much relief child s apprehension might forget day brother time acquire air manner london workman less spontaneous more comparative less genial smarter obedience usual law emotion take form humour country workman become transmute irony same order town fixed dogged fidelity apparent coolness family distinguish remain unshaken member rest lead select child companion holiday preference casual acquaintance last ready depart ethelberta chat mother awhile proceed personal duty house very silent day gwendoline joey leave stair ethelberta wish throw state kew hour childhood again romp startle announcement male visitor none mr neigh ethelberta s attitude receipt information sufficiently express revive sense incidence mr neigh path might meaning neigh certainly say marry now here come house just mean forthwith mentally discard feel shock scarcely painful dread exhilarate fly visit farnfield think little moment fact mind prefer imaginings recapitulation conjecture history ethelberta dwell more neigh s possible plan anticipation incident evening journey former assume more distinct shape mind s eye visible side curtain neigh perhaps quite placidly nonchalant ordinary still most try visitor ethelberta lately face could get stage very high mistress house feel personality inconveniently way eye somewhat bearing man fuss gush people would call philanthropic action intend write line say neigh feel could sure write meaning way might please bright letter never question mean hope will dispose answer favourably even may show awkwardness fellow-person never put such question will give word encouragement just hope may unacceptable husband talent very great course know way still people happy sometimes spite such thing will say settle now expect come such errand say look little mostly look can say wish mr neigh perhaps too sudden presumptuous know directly see feel nobody come idea desirable lady occur obstacle stand way natural result obstacle would refusal common kindness consider daresay judge man inattentive habit know s think influence very different pray let dislike little matter influence would indeed believe can discussion marriage say ethelberta decisively s case may say more burden regret would place suppose say neigh look calmly window apart personal feeling consideration would prevent contemplate murmur affair too lengthy intricate unpleasant explain anybody present would necessary first step can think preliminary necessary would put lawyer communication would leave rest believe proper way could say confidence family-man could inquire might wish know would need say just two little word will church here end crescent sorry pain mr neigh sorry say ethelberta can say distressed discouraging word still purpose imagine distinctly say bar stimulant usual circumstance matter pain say neigh n't take consideration expect leave entirely help refuse absolutely word never venture call might suppose interest fix quarter acting manner encourage think could listen word allude say ethelberta act neigh appear reluctant further allusion soon become sufficiently clear wish little place farnfield worthy say brusquely s matter time useless build house wish know would look time evening single word talk day neighbourhood would sufficient could give much delight drive know farnfield knowledge inspire call to-day ethelberta breathe sort exclamation right stealthily parson s damn face change face must say change preserve same pleasant line mobile part anybody preserve pleasant line half-minute s peer invidious camera find wizened starched kind thing stiffen end time will understand tendency ethelberta s lovely feature now walk say ethelberta faintly neigh decidedly master position last speak value knowledge furnish ground call hasten undeceive suppose could think ill motive hers give desirable ground suppose give little thought occasionally resume same slow orderly tone could help think encourage now natural put ethelberta exasperate perceive awful extent compromise man impulsive visit lightly philosophically seem take thing short woman would nature hinder difficulty trifle long ignorant justification determine know hazard first place look ground say excitedly presumption cause think such thing else say say never think farnfield farnfield might kamtschatka care hope sincerely never say disturb somebody say ethelberta eye over-full retain tear say somebody can least objectionable inquired neigh much concern say say mean marry just voice matter annoy make curiosity neigh change colour little say own say reply last probably know enough nature feel long disconcert disclosure might become possessed information explanation certainly great excuse curiosity ethelberta try could give good ground make light objection suit feel must marry predestine marry age feel still continue listless ardour seem regret interest farnfield charm hear know say helplessly show perceive unnecessary humility remark more reason just detail life melancholy mistake thought counterfeit bring wish know more say neigh would marry woman off-hand thoroughly acquaint circumstance say look curiously little admiration unconscionably phlegmatic treatment motive farnfield unbecoming dare ethelberta s eye would marry woman off-hand woman would make mine moment dare speak absolute accuracy twenty-four hour assent dear mrs petherwin let sure ll drive doctor common minute meet to-morrow morning nine church just simple impulse would adhere cool moment shall arrange way wait ordinary routine preparation youth now can see bliss such act contemptible nature methodical proceeding take hand ethelberta give subtle movement backwards imply retain prize say inner life unknown scarcely see people s house know good may think first say neigh people love hurry case worldly circumstance most important item marriage contract person concern get lady fair wise care further know beautiful london own know talented read poetry hear romance know politic discreet examine property say weak smile neigh bow more can wish know come shall certainly to-morrow would entirely hand matter will urge precipitate could expect ready suddenness perhaps offend think deeply bright possibility apt forget forbearance ought show first mention wrong forgive will think say ethelberta cooler manner seriously word purpose must remark prize friendship marry now convince goodness heart freedom unworthy suspicion let enough good way turn can convince goodness heart ask see private more refuse think treat say neigh surprise want harmony principle convert matrimony could always find second ready make can explain can explain say impatiently would would explain mean marry n't love anybody heart leave beginning honest tell interested watch man s career point close relationship contemplate wish speak more press certainly will say neigh see distressed sorrowful consider wish right ask ask continuance already begin to-morrow believe shall happiness see again say long door close remain fix thought can blame manner say know ethelberta sit feel much less petherwin chickerel much less poetess richly freight fancy adventuress nebulous prospect neigh few man presence seem attenuate dignity mysterious way very least proportion act espial quickly inexplicably come knowledge help influence still more know little nature town bachelor opaque depth thought never definitely plumb exaltation atmosphere petherwin family ethelberta very thoroughbred london woman s knowledge set grade coterie clique form gloss nicety particularly masculine side set year infancy first look town link epoch present former period cover great time contain mass most vivid impression life way recognize ignorance ratio word woman deed woman ethical code bachelor club forget human nature gross differs little situation gift germ lack amount training club coterie could supply mother-wit own mr belmaine s cripplegate church neigh s remark believe see ethelberta again day refer contemplated pilgrimage unusual sort arrange day mrs belmaine ground incidental suggestion ethelberta s afternoon week previous chat tea house former lady neigh present casual caller conversation direct milton somebody open volume poet s work lie table milton shouldst live hour england hath need thee say mrs belmaine degree flippancy consider correct immortal verse bible god etc day ethelberta reply light quick remembrance good time talk milton much impressed read life decide see tomb could ought quicken memory great lie such visit occasionally ought say mrs belmaine n't continue ethelberta interest westminster abbey say mr belmaine common man thirty young wife lately come room lie comparatively alone cripplegate church always think milton bury poet s corner say mr belmaine say neigh such indifferent head place thinking would pretty thing say mrs belmaine instructive mrs petherwin would can take carriage call mrs doncastle way set again come would excellent say ethelberta nowhere much depth city absurd narrowness world-renowned street surprising crooked shady too full quaint smell old cupboard cellar walk remind bottom crevasse gorge proper surface globe top house will come take care john mr neigh would come will tell mr ladywell may join care say mrs belmaine say husband quietly neigh say good faint aspect apprehension remoteness idea daily track thought mr belmaine observe mistake indication neigh drag party will over-hasty wife arrange neigh independently meet hour name choose give opportunity stay ethelberta also time doubt too eager proposal such sentimental errand might think friend simply troublesome adherence give regular course complaisance still comparatively outsider here life lady petherwin pass chiefly alternation english watering-place continental town too late now muse may add first last ethelberta never discover belmaines proposal infliction charm perfectly practise sustain complete divorce thinking say hall-mark high civilization might doubt belmaines doubt neigh s true sentiment time come air oppress lively invention town country charm grief rest would oppress quiet visit purlieu st giles s cripplegate originator bright hope-inspiring afternoon mid-may time carriage contain mr mrs belmaine mrs doncastle ethelberta creep encumber street barbican turn thoroughfare redcross street behold bold shape old tower seek clothe neutral shade stand clear sky dusky grim upper stage hoary grey corner stone completely wave wind storm people busy here visitor seem idle person city contain dissonance never antiquity such beehive industry pure industry fail observe own existence aspect partakes unobtrusive nature material thing intra-mural stir flywheel transparent excessive motion milton day could see intervene ostensibly harmonious accessory crowd observing people search poetical conscious place scene discord would arise everybody pass milton s grave ethelberta friend moment city s less invidious conduct appear more respectful practice own bring rumination halt church door completely remind present find church open neigh yesterday unimpassioned neigh wait vestibule receive just live ladywell arrive long time ethelberta could get milton again neigh continue impend future more more visibly object journey distract mind moment now direct renewal prolongation declaration-time yesterday furtherance conclusion episode alight coachman tell take carriage quiet nook return half-an-hour mrs belmaine carriage year accidentally get jam crosswise cheapside clumsiness man turn side street block great artery civilized world space minute pounce half-a-dozen policeman force ignominiously little slit house mean shout hindered driver nervous recollection event cause mrs belmaine precise direction now time group tomb visit assume much more solemn complexion anticipate ashamed influence discover neigh exercise oppose steadily ethelberta draw pocket small edition milton propose read few line paradise lost responsibility produce successful afternoon shoulder present could properly manage blank verse sufficient justify proposal stand head marble slab just bust begin select piece neigh stand few yard right look hat order listen accurately mr mrs belmaine mrs doncastle seat pew directly face monument ripe warm colour afternoon come west sallow pier arch infinitely deep brown pew aisle ethelberta s head misty shade glow lurid light dark-stained window sentence fall lip rhythmical cadence could fancy priestess image stand vivid suggestiveness deliver here many yard central money-mill world very tomb author passage contain word mammon lead mammon least erected spirit fall heaven finish read ethelberta leave monument present strayed independently building ethelberta turn leave passage south door neigh usually apathetic face eye proceed secret smoulder light listen regard follow same direction vanish heel churchyard whither now mr mrs belmaine exchange glance follow pair mrs doncastle vestry inquire person charge register marriage oliver cromwell solemnize here church now quite empty stillness vacuum occasional noise street overflow become rarefy five minute pass hansom stop door ladywell enter porch stand still look inquiringly minute two sit high pew impression arrive sit here neigh reappear south door opposite come slowly ladywell rise see neigh s attention engross hold hand pocket-book neigh look few loose flower-petal place page ladywell come forward neigh look start close book quickly petal flutter ground two man stripe red white appear leaf harlequin rise here ladywell say recover give aunt say would care come vestry come pass neigh designate vestry churchyard thing could hardly explain much more instinct calculation never mind n't interrupt say ladywell plain truth very greatly disturb mind could appear early reason doubt come sorry hear neigh may tell find lady acquaintance two string bow very much error mrs petherwin say neigh uneasily think fancy long even acquaintance end think measure end let tell call fancy fancy spring shower speak plainly neigh consider badly use woman damn badly use badly use say neigh mechanically wonder time ladywell inform ethelberta party day ought talk say ladywell adopt light tone fair courtship suppose now indeed mean put good face beat very provoking suppose matter smoothly find quite mistake tell quite mistake suppose care just point mistake say ladywell warmly care stand man could stand fellow come sometimes feel disturbed good mind call ask name would n't neigh will accompany would moment strongly advise say neigh earnestly would rash know unmannerly would hurt feelings always ready yield friend s argument sneak scamp s show n't really know say neigh pronounced exceptional tone purpose give ladywell chance suspect position get awkward ladywell blind bartimeus direction indifference ethelberta s charm feign neigh think seriously marry unfortunately interest calmness ladywell less blind outward eye reflection glance linger again pocket-book neigh still hold hand two three rose-leaves floor say idly superimpose humorousness misery man love can rose-leaves neigh think care flower make amuse such sentimental object fit woman painter observe own eye say last man world care thing sort make keep rose-leaves pocket-book good reason earth say neigh woman give prove great deal say ladywell experienced air man inferiority year neigh knowledge sort virtue recent trial great deal know such confirm misogynist say serious matter serious say neigh quietly probability shall marry woman give anyhow ask question altogether say glad hear neigh say ladywell heartily glad hear star high mine neigh could make further reply ladywell attract glow green sunlight reflect south door grass churchyard now spring freshness luxuriance bend step thither follow anxiously neigh idea such lovely green spot city ladywell continue pass trees too plant manner orchard charming place place truly charming just date untainted leaf lime plane tree newly-sprung grass sun brilliancy beauty bring extraordinary prominence sable soil show here charcoaled stem trunks leave bud seem importation produce delicacy such would perish day tower ladywell say again walk iron grey bastion partly cover ivy virginia creeper stand obtrude enclosure n't know here s piece old city wall say neigh look furtively same time bastion churchyard run long narrow strip grass part completely hide cylinder ragged masonry projection ladywell beheld few foot lady know too mrs petherwin here exclaim prove ignorant composition party meet accounting same time laxity attend forgot tell say neigh awkwardly mrs petherwin come ethelberta s look somewhat blushful agitated late transaction appear seclude recover equanimity come say see moment think would come word prettily speak ladywell s face become pale death ethelberta s bosom stem green calyx rose flower disappear harlequin rose two three striped leaf remain tell tale could help notice fixed gaze say quickly lose pretty rose may now pluck stem fastening dress fling poor ladywell turn meet mr mrs belmaine voice begin hear just church door leave neigh ethelberta graceful act young ladywell s midst own pain strange tale rose-leaves suggest neigh s rivalry ethelberta s mutability own defeat intense embarrassment might cause remain two silent first evident ethelberta s mood anger turn follow neigh speak tone somewhat bitter somewhat stern compromise n't close ladywell know already tell rose leaf give intended wife seem practise deception piece folly play ask forgiveness ethelberta look ground maintain compressed lip neigh resume show more feeling care insist more natural circumstance quite proper opinion may differ experience prove conventional squeamishness such time more talk write practise plain behaviour must expect marriage question say can say more sincerely sorry offend exceed privilege will never again n't say privilege none sorry think will think too ladywell rate bent think might make know gentle way god dispose make know n't understand say ethelberta time ladywell walk gravel walk two lady mr belmaine turn come again young painter depute voice reply remark understanding continue poring thing come ethelberta agitation leave too free constraint neigh distance carefully examine particular old fragment wall little party now united again person spirit church general talk ladywell sad serene ethelberta keep far-removed neigh juncture enter sphinx-like stage existence contrary early manner signify way plan sensation speak little subject occasional smile now come face speech lip merely journey home perform come ladywell accept seat neigh s cab phlegmatically offer mrs doncastle s acquaintance ethelberta slight day afternoon s proceeding much impress matron young friend part say sort affability mean signify beginning permanent friendship friend husband s lord mountclere anxious time meet great admirer poem more still story-telling invention power present many time mayfair hall hear will dine meet know will will thursday convenient ethelberta stand moment reflect reflect hope mrs doncastle notice momentary perplexity crisis become common blackberry foresee long time meet lord mountclere name distant profile father would necessarily present meeting most anomalous position human nature could endure often prove disjointed experience short way difficulty lie straight ethelberta decide dine doncastles murmur great pleasure meet friend theirs set contrive encounter dear relative might make safe unsuspected bid adieu blithely thought engender invitation stand sorrowful rayless ghost could lay often such conjuncture futility great undertaking more usually manifest ethelberta long tired child conclusion whole matter work evening come might draw boat shore thymy nook await eternal night placid mind ethelberta s mr chickerel s room question neigh neigh reach pitch insistence longer permit dally even popular beauty character become define ethelberta very differently compose first imagining set man external excitability owe self-repression stand natural surface mass neigh s urban torpor say might first instance produce art thus permeate disprove first surprisingly reported statement wondrously second place call sudden proposal thirdly degree simply astound occur city day neigh fervour subside produce look general power read paradise lost find alone nook church demand promise wife reply ask time idly offer petal rose shed hand neigh take press finger more warmly think give warrant offend certainly very momentary affair seem surprise much vex remind truth danger forgetting town gentleman remove sol dan hard-handed order general passion philosophy still continue male specie heart hot dream pall mall much same aspect wessex accept indeed moment pet might soon clear recur perpetual question would advantage might accrue people marriage worth sacrifice palliative feature must remember survey matrimonial ponderings poetess romancer contemplate meanly ensnare husband just provide income family find man might respect would maintain such stage comfort set mind free temporal anxiety enable further organize talent provide income plenty saleable originality leave get crush rubbish necessity sure neigh would stand test revelation would possible lead marry reveal event last few day show ethelberta s honesty shrink safe course hold tongue might pleasant many modern gentleman find ally lady none ancestor pander court lose army take bribe oppress community break bank add disclosure avoid stain kindred work continue work hand bread might lead such consider novelty dearly purchase ethelberta whole dissatisfy progress thus plan many thing fulfilled few father time provide make independent world think might would course regard neigh quite clear impending awkwardness dine father chair could occur true small matter regret own sake still harness mere change occupation would tribute fastidiousness share frequently try think vocation would more dignified sound less dangerously close own path post care-taker provincial library country stationer registrar birth death many discuss dismiss face unmanageable fact father serenely happy comfortable butler look dread hint change short perfect retirement could offer retirement right interfere mode life social groove earth would thrive thrive present accustom boyhood remuneration actually great profession ten time stately name rest too ethelberta indulge hope high education young chief darling wish picotee want look badly enough sol dan require material help quickly obtain good place work pimlico builder brother scarcely show light-fingered deftness london artizans want measure compensate painstaking employer despise country hand bring strength industry desire please sister line lay level progress start day master man long-cherished wish ethelberta s thus quite enough machinery hand keep decently even marry man would take kindly view peculiar situation afford opportunity strengthen power kindred s good would result eighteen month hence date occupation house exonbury crescent come end still widow accumulate capital platform talents grow homely stunt narrow living tender vein poesy completely disperse calmly relinquish struggle point would act stoic woman particularly consider child hope mother own condition least ironical cheer would greet slip mire here become necessary turn moment master joey chickerel ethelberta s troublesome page brother face juvenile graeco-roman satyr furthest degree completeness view front line upper lip rise double arch nearly little nostril give expression jollity delicious compel perpetual drawing breath half-laughs lip part middle remain close corner small pit nostril same form repeat dimple little cheek opening eye form sparkling crescent upper lid convexity upwards few day precede dinner-party doncastles change luxuriant curve depart compressed lineality observed everywhere pupil eye seem flatten carriage head limp sideways feature remarkable new picotee notice lift melancholy current own affair contemplate s matter say picotee say joey can say world s holler mockery s say say picotee sighing n't talk argument picotee hope ll never feel feel now n't juties here know d d list s d position fill here responsible man-servant house ca n't leave has anybody beat beating look person get beating madness say joey put hand chest case love joey boy big say picotee reprovingly personal interest passion provoke inquire breath tell joey big hev bigness s just old-fashioned notion bigness more wanted court nowadays soldiering smoking duty man husbands rare promising courter mean business will fetch price time big small assure might engage dozen time bigness see miserable little fellow rival afore talk now know ve get rival perhaps ll own must seem real thing young woman n't mind tell picotee mrs doncastle s new maid call see father last night supper see lovely eat sparrowgrass sideways bear course s rival always might know will crush mrs doncastle s new maid catch glimpse day much old dozen year s man love pooh wish would leave picotee want alone short time picotee company ethelberta take occasion mention joey s attachment ethelberta grow exceedingly angry directly hear fearful nuisance boy become say does father know think say picotee can would allow such thing much old joey think would n't allow fact must more strict grow friendliness doncastle servant shall absolutely intimacy visit sort father want see must come here most serious reason calling disclosure reference mistress will certainly make else ruin will speak father joey s absurd nonsense evening see matter ethelberta sigh dine thursday add dine berta strange thing father will close say ethelberta quietly see sit grand dinner-table lordly dish shine people father room unnoticed berta never see dinner-party life father say day promise long will able carry dear child say ethelberta draw sister gently side father say hour guest quite fix dining-room unlikely move tree plant table let see berta picotee add coaxingly would give see look midst elegant people talk laugh own sister time look puss-in-the-corner ethelberta could hardly resist entreaty spite recent resolution will leave consider come home to-night say must hear father say dark same evening woman dress plain black wear hood servant entrance mr doncastle s house inquire mr chickerel ethelberta find room enter close door unwrap face can sit few minute father say quarter hour say butler has happen think might picotee s think see two matter harass little just now first stupid boy joey get entangle way lady's-maid house ridiculous affair must account too serious treat lightly will worm pretty business will god bless soul woman old enough mother never hear sound now propose hardly think can tell will consider thing dine here thursday to-morrow dine here say father surprise dear s news dinner-party to-morrow aware know people accept invitation say ethelberta think stay will get mean heaven mean will anybody come add rapidly pull hood jump seat loud tone bell clang forth startling proximity safe say father area door dinner n't see may come course will take notice shall large party lord what's-his-name come several good people come meet appear father say more softly slowly wrong will come close never recognize n't wish could give service time would much less painful think might able manage somehow nonsense nonsense say mr chickerel crossly least reason give want save little money first n't must keep n't uneasy comfort right enough thank god can mind many year ethelberta look tear eye speak never could help cry meet father here service now more seven-and-thirty year father honourable calling maintain can earn few pound gift old woman leave house few stick furniture leave money would different thing work penny get can think suppose agree come live ill such longer able help ll stick here safe food shelter rate surely ethelberta right ought keep least keep mother position can help n't mind unable own wish could own choose course dear must abide put hand plough will foolish turn would suppose wish could get living simple humble occupation drop name petherwin berta chickerel again live green cottage use small miserable pitiable degree sometimes sink regret fall such groove n't covert deed such come here to-night many necessary time time splendid energy drug cold heart thing necessary energy too power distinguish vision reasonable forecast look future allow energy lie hold forecast begin fear mother right imply undertake carry vision ten many cope god almighty kill three-quarters little body might rest hopeless use high doctrine say chickerel say choose course begin fly high keep way surely groundwork enable keep mark profession way marriage marriage marry god know perhaps lord mountclere stranger thing happen many wretched thing would sooner see grave ethelberta lord mountclere s wife wife anybody great honour would course say n't know man even know valet marry may hope ll happy dear girl would still more divide event mother dead will make little difference ethelberta place hand shoulder smile cheerfully now father n't despond will shall see such misfortune many year leave rare hand contrivances indeed berta seem quite wonderful live nobody suspect relationship precaution take precaution lady petherwin s mine know consider keep abroad marriage secret make easy cut trace anybody make special business search people suspect would more wonderful thing two must thing visit girl servant here soon will suspect ethelberta lay few law subject explain detail visit tell father soon must leave take passage area stand bottom step say few parting word picotee s visit see dinner female figure appear railing slip gate fly step past father daughter moment pass whisper breathlessly is mr chickerel say butler toss arm quantity wear apparel add please take upstairs late rush house good heaven mean say ethelberta hold father s arm uneasiness s new lady's-maid just come evening walk young scamp s sweetheart tell true n't know character run neck neck time close woman meet stay night last moment often throw dashing courting-clothes way run step save journey top house room mrs doncastle s fact minute wait look here chickerel gather hat deck feather flower parasol light muslin train-skirt pocket latter tumble long golden tress hair extraordinary woman say ethelberta perfect cinderella idea joey get desperate woman doubt just come meet doubt blockhead s taste ll soon see ca n't cure taste incline mrs menlove mrs menlove s name come fortnight menlove shall exclaim ethelberta idea boy single ruin hastily explain father menlove lady petherwin s maid own time death mother in-law stay three month tour flightiness hence learn ethelberta s history probably never think acquaint lady maid could time such doubtful character continue ethelberta cleverest lightest-handed woman first come hair get quite weak brush day peculiar manner treat know bring splendid condition devil pay life say mr chickerel miserable gaze bundle clothes general situation same time unfortunately friendship snub two three time already n't care manner know way trade man s sense honour put awkward position perfectly aware scrape find shall conscience report man defenceless woman take advantage s feeling make manservant bottle-holder see now simply dreadful say ethelberta joey shrewd trustworthy hand such woman suppose recognize chance dark can say can manage joey will see can say mr chickerel courting age indeed shall hear chickerel accompany daughter street empty cab pass put return house again ethelberta s dressing-room mr doncastle s house dressing ethelberta dinner-party undertaking picotee throw whole skill tirewoman energy brisker day time julian first make preparation departure town letter come faith tell arrival old cathedral city find suit inclination habit infinitely london would picotee visit day picotee feel probably feel writer letter such visit would very practicable just now pleasant idea fasten dream good such musing encourage also ethelberta s remark dressing will change soon say will town few day will good many way get alarmed health child face become white thin pinch old acquaintance would hardly know plump come look pale ghost daresay too week two knollsea will see right charming say picotee gladly knollsea village coast very melchester new home christopher very say eye sweetheart see crow fly stretch thirty-five mile two place more one-third distance railway elderly gentleman might consider situation somewhat remote choose knollsea inquired picotee aunt s letter rouen see read want get copy register baptism absolutely certain parish knollsea live bear mother year young can tell course first think write clergyman parish would troublesome might reveal secret birth few day take lodging shall able find leisure gwendoline joey can attend mother people downstairs especially father will look evening town see get properly will such weight soul slip acquaintance here will same time ought speak very kind wish could rouen aunt repeat invitation usual time enough think ethelberta dress last behold lonely look poor picotee leave room could help sympathetic feeling hard sister deny small enjoyment menial peep feast sit guest still want see procession downstairs may say reluctantly provided take care tongue come contact menlove adhere father s instruction long may stay may high degree unwise never mind ethelberta depart scene action just hour sun s low decline fade yellow mild candle light upper window face north-west reflect person street dissolve view tawny cloud brazen edge original picture same hide sight soiled wall slaty slope enter presence host hostess ethelberta contrive exchange few word father excellent time whisper full paternal pride superb audacity situation here relation come mr neigh s come lord mountclere come absurdly early ten minute anybody else mrs d could hardly get bracelet thing soon enough scramble downstairs receive s nervous boy keep spirit dear n't mind will father let picotee see dinner can very anxious look will here directly ethelberta announce join chamberful assemble guest present lose sight meanwhile evening house deepen tone lamp begin blink sister depart picotee hastily array little black jacket chip hat trip park same point chickerel direct maid-servant know jane receive humbler daughter make comfortable friendly person speak know picotee five-and-twenty year take housekeeper s room visitor deposit jacket hat rest awhile quick-eyed light-haired slight-built woman come jane are miss chickerel say picotee say picotee guess menlove fear little jane tell come visit father would look company dinner much see know such welcome sight come think would wait father will excuse please father busy now use think say picotee follow guide staircase height several flight cross landing descend upper part front stair now look balustrade will see minute say mrs menlove need timid can look independent here slavery country servant consider different blood bone employer eye work here come picotee pleasure look series human crown black white strangely build smooth shining descend staircase disordered column great discomfort owner try talk break midst syllable look footing young girl s eye droop handrail more few moment softly exclaim lovely look say mrs menlove picotee recollect hastily draw impulse dear mistress say blandly mr doncastle s arm look funny old man elderly lady help downstairs honoured guest lord mountclere mrs doncastle will dinner will devote mrs petherwin dear mistress keep look now doubt think nuisance useless stay here come little further ll follow menlove begin lead way downstairs picotee hold wo n't see say n't matter mrs doncastle would object least daughter respected head man accidentally see hall descend bottom stand hall s father whispered picotee childlike gladness chickerel become visible door butler nod daughter become again engross duty wish could see mistress again say picotee seem mightily concern mistress say menlove want see dress properly partly too very kind will chance see soon door nicely open can look moment must leave now few minute will come again menlove depart picotee stand wait wonder ethelberta get enjoy much seem duty such superbly hospitable place picotee turn attention hall article furniture therein appear worthy scrutiny unaccustomed eye here walk look long time excellent opportunity offer see affair progress dining-room partly-opened door become visible sideboard first attract attention richness indeed noticeable example modern art-workmanship exceptionally large curious ebony moulding different stage heavy cupboard door bottom enrich inlay paler wood panel decorate tile massive composition erect spot part solid building space higher picotee s eye thought fix great mirror middle ledge could see reflect upper part dining-room suggest might see ethelberta guest reflect same way stand chair quick thought picotee s dazed young vision beautiful sister appear chief figure glorious pleasure-parliament sex surround whole regiment candle group here room companion seat large flowerbed small hanging garden fix level elbow attention concentrate uninteresting margin bed beautiful natural object grow middle seem picotee ripple conversation ethelberta s clear voice could occasionally hear young sister could see eye bright face beaming diver social want loom penuriousness never experience mr doncastle quite absorb say queer old man menlove call lord mountclere dashing widow look very say person picotee s elbow conductor menlove now return again picotee quite forget will damage here to-night will find continue menlove long long time mean short time stammer picotee know enough maid mother-in law s long know mean find lovable seem think close quarter awful flirt awful n't find n't know n't will know come perch dining-room door will open again time will show room upstairs large house mrs petherwin s see just come look drawing-room wish much get rid menlove fear offend picotee follow upstairs dinner time enter front drawing-room young man-servant maid rekindle light now let s game cat-and-mice say maid-servant cheerily s plenty time come agreed say menlove promptly will play will miss chickerel indeed say picotee aghast never mind look run housemaid menlove young footman start heel room furniture furniture furniture window balcony window again room glide swiftness swallow noiselessness ghost housemaid draw jew's-harp pocket strike lively waltz sotto voce footman seize menlove appear loth begin spin gently room time fascinating measure fashion hail countess queen maid valet dance scene picotee accustom unceiled country cottages life wherein scamper mouse hear distinctly floor floor exclaim terrified whisper view ll hear ll hear shall ruin come cautious dancer good build house london double floor fill material will deaden row make make none come turn miss chickerel young man relinquish menlove spur moment seize picotee picotee flounce indignation corner ruffled feather pullet try appear hen dare touch say rounded eye ll tell somebody downstairs ll soon see baby ll tell father sha n't somebody afraid s ll tell nonsense say menlove mean harm playtime now get short further antic dangerous account performer retire again downstairs picotee necessity follow nerve screw high pitch uneasiness grotesque habit man maid quite country servant know resemble much pixie elf gnome peep human being shady haunt underground sometimes good sometimes ill sometimes heavy work sometimes none tease worry impish laughter suppress vanish directly mortal eye bent separate distinct overt existence sun life could hardly distinctive pleasure more less pervade thrill titillation game hazard perpetual risk sensational surprise long time picotee begin anxious get home again menlove seem particularly desire company press sit awhile tell young friend way entertainment various extraordinary love adventure figure heroine travel continent story remarkable likeness certain point menlove always unwilling love adorer adorer always unwilling live account ha-ha-ha man s voice hear distant dining-room two woman talk continue menlove duel cause courier french valet dear trouble could prevent courier very handsome man handsome sometimes aunt marry did live keep hotel rouen murmur picotee doubt tell use follow english church sunday regularly determine give hand heart could never slip door stand expect enter here meet m pierre ill luck would come corner see talk valet challenge ha-ha-ha hear again afar did fight say picotee believe leave nice day hear time duel many mile could get hold name make doubt two gentleman never know fall poor fellow ha-ha-ha-ha-ha-ha come dining-room boozy man laugh wonder say menlove always noisy lady upstairs soul ll run find n't entreat picotee put hand entertainer s arm seem wrong concern wrong hang impulse say mrs menlove skip room door stand open house evening sultry oppressive picotee wait seat occur could escape lady's-maid father s pantry absence put effect menlove appear again such fun say somebody ask mr neigh tell story tell previous time very reluctant pretend could recollect man could distinguish voice begin tell prompt mr neigh s memory could understand lady think mr neigh love find worth accept maid night see estate wander get lose frightened n't know mr neigh laugh too say such common sense woman name mention fancy awkwardness mr neigh compel tell lady drawing-room know know hear say picotee blush anger wonder mr neigh audacity talk matter misrepresent greatly tell say menlove say picotee promise say word mistress expect may think lady mistress mine flighty menlove press tell whole story find useless subject change presently father come take notice menlove tell daughter call picotee very readily put thing find joey await mr chickerel follow closely sharp glance corner eye plain joey s nervous manner linger shadow area doorway enter house butler way set prevent communion fair lady's-maid son evening least watch picotee brother premise pair way exonbury crescent very few word pass picotee s thought turn propose visit knollsea joey sulky disappointment blank thwart purpose housetop picotee asleep ethelberta whisper softly dawn morning half-opened door sister s bedroom keep wake warm suppose get see sun rise east fill flame say picotee restlessness bring ethelberta hither slipper dressing-gown such early hour owe origin cause warmth weather speak picotee s room attic window roof chamber dismal enough time very shadowy now picotee wrap ethelberta place chair window mount step seat parapet air clear fresh mountain side sparrow chatter bird specie unsuspected late hour could hear sing park hard here ridge flats cat might see calmly home devilry night resume amiability day sorry asleep reach home say picotee anxious tell hear know eye would shut try might try longer did see berta never impression fancy father s carefully vacuous look glance face careful say see menlove feel time wrong let come gratification worth risk see talk certain suspect enjoy very much risk glad bad news must again point determine good thing same ll tell tell happen importance happen expect get know lord meet lord mountclere s dreadful fond quite ridiculously take see enough such old man too would n't world n't jump conclusion absurdly picotee would n't world old enough grandfather too indeed middle-aged berta sixty-five least may may old entertaining forget age connection laugh hee-hee-hee picotee introduce much antiquity face could screw suit action word very odd thing occur say ethelberta get picotee track lord mountclere s peculiarity seem say mr neigh knollsea time feeling would likely know such out-of-the-way place lord mountclere say shall enckworth court few day probably time knollsea imperial archaeological association hold meeting part wessex season corvsgate castle knollsea place list hope able attend did hear strange now attend very much lord mountclere s account such gathering interesting never consider would right friend such place point shall live menagerie style knollsea sake child must economically case accept aunt charlotte s invitation rouen hence friend find will awkward alternative knollsea place let knollsea now settle say picotee anxiously mention faith julian shall mentioned already must write instantly few minute spare think might write very will stick knollsea say ethelberta doubt will difficult see aunt s baptismal certificate will hope nobody will take trouble pry household now picotee want ask very serious would marry mr neigh ethelberta could help laugh faint shyness ask question search east ray ask marry continue want know would say such arrangement n't mean imply event certain take place mere supposition say picotee ethelberta put matter picotee advice opinion people innate dislike hole-and-corner policy feel compel speak say picotee vehemently would mr ladywell n't name would n't mr neigh price tell picotee proceed relate menlove s account story ethelberta s escapade drag neigh previous evening friend relate enamoured ethelberta regard performance positive virtue nobody tell even suspect lady anecdote picotee conclude know instantly course think very unfortunate dreadful ghostly estate berta ethelberta s face heat mortification fear neigh tell name particular might lead identification friend could make allowance burst confidence remain awkward fact know heroine episode annoy most neigh could look indiscretion humorous incident certainly must time account tell angry sneer could forgive see manoeuvre light joke use illustrate grim theory womankind dislike more first last treat cynicism intolerable neigh s use incident stock anecdote cease long decide ask marry doubt show love sort passion make war judgment prevail spite will might speak ironically allude act virtue woman seem more likely remember cool bearing drawing-room possibly antipathetic reaction induce renew recollection proceeding will never marry mr neigh say decision shall settle need think such contingency picotee horrid man love eye remainder part object time feeling even objection prove weak man marries general nature conquers again time wedding trip woman miserable last good apply still more lord mountclere thinking never see look eye understand say thing sure marriage likely take place mr neigh long sound reason dislike now get will talk more let think nice little pleasure store stay knollsea will free wind can drive corvsgate castle wish attend imperial association meeting nobody will know come knollsea more five mile castle think picotee time begin yawn ethelberta feel nearly wakeful feel half-an-hour early tall swarthy column smoke now soar kitchen chimney spread horizontally great height form roof haze turn sun copper colour degree spoil sweetness new atmosphere roll country night give usual city smell resolve make rise beginning long busy day set rest world weaken grow weariness impulse lie just quarter hour dressing end sound sleep relinquish hold late forenoon knollsea lofty ruin castle knollsea seaside village lie snug two headland finger thumb everybody parish boatman quarrier gentleman own property quarryman gentleman own sea knowledge inhabitant same special sort pursuit quarryman white fustian understand practical geology law accident dip fault cleavage good way world mammon seafaring man guernsey frock clear notion alexandria constantinople cape indie inland town own country consist busy portion channel live labour dull portion vague unexplored mile interior port seldom think wife village true learn let lodging keep shop door latter place form upper hatch usually keep open low hatch bell attach usually keep shut stranger would hear whispering astonishment room woman come forward look suspiciously intruder advance slowly enough allow mouth get clear meal partake meanwhile people room would stop knife fork absorb curiosity reason stranger s entry time feel ashamed unwarrantable intrusion hermit s cell think must take hat woman quite alarmed see fifteen native woman child patronize nervously put hand side face carry slant visitor find say want apologetic tone woman tell keep article now nobody probably never will again turn look relieve dilemma provide stranger pass bad mishap disappointing cottage stand high slope townlet bay resound morning note merry company ethelberta manage find room young relation house boatman wife attend captain flower husband assist dinner preparation slip house lightly girl speak cook s mate house small sailor s rich voice develop shout high wind twenty year experience coasting trade could hear come kitchen chirpings child parlour furniture apartment consist mostly painting full-rigged ship man captain specially select purpose seven and-twenty year sea touch brush thereby offer sufficient guarantee understand paint vessel properly picture sit ethelberta light linen dress tightly-knotted hair now again berta chickerel old serve breakfast rest party sometimes lift eye outlook window present happy combination grange scenery marine irregular slope house quay orchard age tree wherein apple ripening bough present rubicund side cottage building chance lie upwards same direction sun tree few cape sheep stone chimney village lie tanned sail ketch smack violet water bay seam crease breeze insufficient raise wave curved wall cliff terminate promontory flank tall shine obelisk chalk rise sheer trembling blue race sit room command prospect white butterfly apple-tree might mistake sail yacht sea evening light dim seem fly crawl window-pane would turn boat bay breakfast ethelberta sit lean window-sill consider movement day time fix meeting imperial association corvsgate castle celebrate ruin five mile meeting fascination thing never present gathering kind leave shape past constant interest recall fortify mind person wage harassing social fight apt interest combat forget smallness end view hint perish historical remnant afford attenuate effect time even great struggle correct apparent scale own remind strife such ludicrously small object entry drawing-room win equally losing zero true philosopher s concern could never more excellent reason view meagre stump remain flourish bygone century weight ethelberta very day would difficult state whole composition motive approach meeting great theme mr doncastle s dinner-party lord mountclere learning knollsea recommend attendance meeting desirable exhilarating change laborious season s work town pleasant win way high place health body mind thus consider pleasant less personal gratification casually reflect proof good judgment course everybody kindred condemn call foolhardy undertaking might restraint ceremony unconventionality eccentricity rigueur first hear poetess red lip magic romance trill week crowd listener perennial spring ethelberta considerable ponder get needless sacrifice dignity cash would inconsiderate child spend pound brougham much could spare want holiday too too walk decide walk meet boy donkey offer lend three shilling animal sad-looking ethelberta find could sit pad discomfort consider might pull distance short castle leave ass cottage join four-wheeled friend strike bargain rode way first path shore tide drag huskily shingle disturb thence steep crest land opposite whereon linger awhile let ass breathe spire chalk hill here split perch cormorant silent motionless wing spread dry sun morning s fishing white surface shine mail retire disturb turn leave lofty ridge run inland country side lie map domain domain parish score harbour fir wood little inland sea mix curiously thence amble huge cemetery barrow contain human dust prehistoric time stand top giant s grave antique land ethelberta lift eye behold two sort weather pervade nature same time right hand fine day silver sunbeams light many-armed inland sea stretch island fir-tree gorse brilliant crimson heath wherein white path road occasionally meet eye dash zigzag flash lightning broad channel appear berylline opalized variegation ripple current deep shallow lie fair sun new jerusalem shore gleam sand radiant heather bee butterfly busy know bird side just begin autumn song left quite position dark cloudy weather shade valley heavy green brown further side rise meet sea tall cliff suggest even here terrible aspect seaward growl southwest gale here grass hill rise knuckle gloved dark olive little plantation form still deep sad monochrome zinc sky meet leaden sea hand low wind groan whine bird sing ridge ethelberta ride divide two climate wall soon become apparent wrestle mastery immediately pathway issue long remain doubtful imaginative hour watch typical own fortune front battle sway now west flood sun now east cover shade wind move north blue hole appear overhang cloud place north star sunlight spread side tower notable ruin visit rise furthermost shoulder upland advance site slope crest smoothly nibbled mount toe ridge follow observe previous uncertainty weather side ethelberta lead doubt meeting would hold here to-day now strengthen opinion would total absence human figure ruin time appointment past dispose question perplex find stable ass meeting scarcely idea face whole body lord gentleman animal s now decide retain seat ride ruin home again trouble movement association acquaintance member compose accordingly ethelberta cross bridge moat ride first archway ward expect soul here arrow-slits portcullis-grooves staircase meet eye familiar friend childhood pay visit spot ascend green incline arch second ward still press last ass unable clamber inch here dismount tie stone project fang raw edge wall perform remainder ascent foot tower become interested windy corridor mildew dungeon tribe daw peer invidiously overhead forget flight time nearly three-quarters hour pass come immense wall look opening front wide expanse ward ascend ethelberta take aback see file shine carriage arrive seclusion keep begin burst miscellany many-coloured drapery blue buff pied black unite creep incline cloud part fragment dive old doorway lose substance project pile recognize lady gentleman meeting first thought escape suddenly overcome dread meet single-handed stand draw hurry side laughter voice assembly begin audible more vex could fall unobtrusive way ethelberta find immediately venture peep forward again mortification find gather ring object interest belong ruin faithful beast loosen way stone stand middle plat grass placidly regard now tooth association few step advance would disclose make good begin descend broad view assembly midst proceed laugh hee-hee hee ethelberta know lord mountclere poor thing stray owner say lady stand eye apparition ass may belong villager say president historical voice may appropriate mention many keep here olden time largely use beast burden victual castle previous last siege year sixteen hundred forty-five very weary come long way think say lady add imaginative tone humble creature look age quaintly saddle may suppose animated relic same date remain time lord mountclere notice ethelberta s presence straighten ten year young lift hat answer smile come jauntily good time now see viscount really appear sixty-five dignify aspect wear gazer distance become depreciate jocund slyness view small type could read lead line could see upper lip drop point middle impress silence too demonstrative low right leave profile different corner mouth more compressed produce deep line thence downwards side chin eyebrow rise obliquely outwards upwards thus little eye shine clearness pond just able weather heat summer preternaturally fat jowl thrust cheek chin cause arch old mouth bury corner few word greeting pass ethelberta tell fear meet united prime morning s knowledge appear much say lord mountclere give thought day s work forget promise attend could possibly drive hee-hee hee frequently look hill road descend will now permit introduce party many care know name think would speak ethelberta find nominally make know ten dozen lady gentleman wish special acquaintance stand woman stand make remarkable originality devotion singular cause person freed hampering inconvenient sex virtue popularity unfettered conventionality manner prescribe custom household womankind charter move abroad unchaperoned society good reason grant woman three sort famous ministering improper ethelberta fair way make splendid use walk protected lane experience luxury isolation normally enjoy man alone conjunction attention naturally bestow woman young fair presentation mr mrs tynn member member s mainspring north wessex sir cyril lady blandsbury lady jane joy honourable edgar mountclere viscount s brother also hover learn doctor yore mr small profound writer never print work reverend mr brook rector very reverend dr taylor dean undoubtedly reverend mr tinkleton nonconformist slip fold chance look interest ethelberta old county father hard questionable town phenomenon county son tenderly pretty creature county daughter great admiration lady report mamma good will see ethelberta sort woman well-rooted local people might look such free friendly occasion archaeological meeting gratify pleasant whim picturesque form acquaintance nonce prefer useful spirit brisk swerve strict attention select sequent gift heaven blood acre consider idle moment subversive mephistophelian endowment brain progress survey castle lord mountclere resume indeed just arrive weather morning unsettled come engage preliminary study poor animal see could get here can understand point speak donkey bring ethelberta thither silent gaze untoward beast never beheld ass look ethelberta would say n't own safely bring weary hill pride emulation make would permit most lovely woman take own shoulder ridicule already cast ass young gaily caparison might age clumsy trapping rustic make needy woful look hard servitude too much endure many come picnic here say serenely animal may leave return walk true say lord mountclere slight suspicion truth humble ass hang head usual manner demand little fancy ethelberta imagine despise mind fly history extraction father perhaps moment invent private plate-powder underground pantry groan inconsistency ashamed ass say heart god thing move part castle viscount busy person head scraper pig killing indiscriminately mingle jest lightly talk earnest behold ahead form neigh rest now could reason earth neigh s presence remark might attend neigh take more interest antiquity moon ethelberta little flurried perhaps come scold treat badly indefinable way could make woman feel direct act afraid determine shun thankful lord mountclere take edge neigh s manner approach know part ruin lecture give say viscount wherever reply gallantly propose place will get dr yore adopt say shall here stand could ethelberta refrain exercise little power put hand way let here say make difference meeting shall say lord mountclere lively old nobleman skip roe president dr yore read paper castle soon appear come viscount s party ethelberta begin seat bulk company follow dr yore begin must countenance leather indeed colour appear stand unmoved position read look give explanation change muscle dozen bright eye converge stick fan lady sit semicircle grass calmly woman shelter heat umbrella sunshade ear lull hum insect drone doctor s voice reader buzz history castle trace development mound few earthwork condition norman time relate monkish marvel connect spot resistance matilda stephen probable shape residence king john sad story damsel brittany sister victim arthur confine here company two daughter alexander king scotland recount confinement edward ii herein previous murder berkeley gay doings reign elizabeth downward time final overthrow stern old pile proceed lecturer point finger various feature appertain date story tell splendid vigour warm work narrative particularly conjectural romantic part become colour speaker s imagination pigment history gather wander thought easy meet fair concentred eye sunshade throw complexion forget interest history doctor s face longer criticize rugged boulder dried fig oak carving walnut shell become blot mountain top shine haze nebulous picture conjure tale lecture end question ask individual company wander will light dress lady sweep hot grass brush thistledown hitherto lain quiescent rise flight skirt comet s tail lord mountclere s party include ethelberta wander now cool dungeon partly open air overhead long arm ivy hang eye white sky here lady jane joy friend viscount tell ethelberta probably come knollsea instantly perceive get close quarter way might very inconvenient consider youngster charge straightway decide point debate several day visit aunt normandy london mere thought channel look tempting brink journey virtually fix soon reach knollsea find little pleasure steamer cross cherbourg week summer would enter crowded route afraid shall see knollsea say cherbourg rouen sorry leave beginning week say ethelberta settle time did hear say cherbourg rouen lord mountclere inquire think say ethelberta normandy say voice turn know neigh stand lord mountclere offer ethelberta arm ground assist burnish grass slope ethelberta take pity take assistance side stand statue slip totterings tax strength heavily ingenuity more appear support supporter incident bring neigh still retirement learn yachting party put knollsea morning greatly relieve find just now way london whence would probably proceed journey abroad ethelberta adhere could resolve neigh speak alone dint perseverance manage address overheard will give answer say neigh come purpose can just now lead doubt doubt new wrong spoken jestingly visit farnfield good speak think tell incident idea lady know two day later hold tongue vow soul life say true shall prove truth good errand here n't speak now occupied thing rouen will think way too shall rouen wednesday hope may ask hotel beau sejour will give answer can easily call now month more first lead hope lead hope rate clearly indirectly willing considerate man ought give time think question limit patience necessary delay will put wo n't trifle hate nonsense ca n't stand indeed good morning mrs petherwin just word say will meet rouen answer would meet hades matter remember wednesday live shall call rouen say nay may add will say shall appointment very lord mountclere time toddle ask would come house enckworth court very distant lunch rest party neigh already arrange town afternoon oblige decline ethelberta think fit same idly ask lord mountclere enckworth court lie direction gorge visible stand considerably left say open look would reveal sea tree block way tree history half-a-dozen elms plant boy time fly unfortunate stand just cover blue bit sea addition would double value view here would prefer blue sea tree particular spot might look just hide worth see narrow slit would invaluable shall fall sun set deference opinion say lord mountclere would rash indeed say ethelberta laugh opinion such point may worth act practically universal reply gaily ethelberta s elderly admirer bid adieu whole party drive long train hill valley wherein stand enckworth court ethelberta s carriage suppose friend leave village inn many retire view foot attract notice watch sight also see rest depart interest archaeology begin end spot decline hospitable viscount s invitation start drive walk home again thereupon castle quite deserted ethelberta ass jackdaw now flounder ease again ivy keep wish enter knollsea evening shade fall still walk ruin examine more leisurely point stress keep companionable would allow attend assemblage present end survey somewhat weary clambering sit slope command gorge tree grow make pencil sketch landscape reveal ragged wall thus engage weigh circumstance lord mountclere s invitation could certain prudishness simple propriety instigate refuse would visit many reason lord mountclere anybody remarkably attentive old widower would occur tone lead hesitate elderly married lady appear ground detached form many appear thus invite enckworth lord mountclere admire doubt reason behove careful disappointment part aspect simply laughable odd resemblance unfeigned sorrow boy fifteen first parting first love aspect cause reflection think again curiosity doings remainder summer sketch think thus shadow grow longer sun low perceive movement gorge tree form curtain begin wave strangely side fall tree stand now rent foliage narrow rent could see distant sea ethelberta utter soft exclamation cause surprise feel intrinsic interest sight want comprehension sudden realization vague thing hitherto dream distance sense novel power put hand request expectation landscape alter suit whim lifetime move essentially large mountain seem less splendid material nature gratification magnitude enchant fancy woman poetry spite necessity hardly extinguish more poetry little opinion pretty woman england more weight lord mountclere memory boyhood distinction reserve alone point would know enjoyment power new element enjoyment somewhat resemble kind give first ride swim hold ethelberta spot wait sketch more tree-top sway vanish slit sea large still mind eye occupy matter sit nook observe thin young man boot white dust long journey foot arrive castle valley-road knollsea look awhile ruin skirt flank enter great gateway climb scarp walk breach stand moment wall now silent apparently empty disappointed look descend slope proceed way ethelberta quite part castle see black spot diminish size fly recede dusty road soon descend side remount ass amble homeward come bright mood see precariousness state day s triumph worth beauty abate could ensure position attack chance thus safely thus say more journey day enter sitting-room cot hill find empty change perceptible position small article furniture unusual seem take place absence dwell being sort room audible rest picotee upstairs hear arrival come picotee s face rosed brilliance excitement think tell berta say idea say sister surely add face intensify wan sadness mr julian here say picotee sand myrtle georgina emmeline cornelia come put dinner dig wriggle sand myrtle s spade get such lot such fun dish kitchen mr julian come see last could wait longer tell meeting castle ruin say would try find way home could get meeting break see road must remain gloomy reverie few moment say very let picotee get tea want dinner news christopher s visit seem take appetite tea also sit little fling couch tell picotee settle see aunt charlotte write sol dan ask meet add want possible see paris will improve greatly trade think can see kind joinery decoration practise france agree wish leave london course will maid picotee gaze sea crestfallen look would cross capacity just would scarcely worth expense take would say cause picotee s sudden sense economy plain sister smile young love foolish thinking person too tragic power ridicule ethelberta forbore picotee speak must may see many pass rouen time year cornelia can take excellent care child want get england will get england vanity vexation here sorry call say picotee gently n't mean wish different rank world contrivance necessary faculty cross little steamer put here monday add minute mr julian tell come here find mention come here letter faith mr julian say perhaps sister may also come few day season see miss julian again such nice girl ethelberta play hair look ceiling recline decide say will good take cornelia maid leave here child cornelia strong companion will delighted think competent keep myrtle georgina harm s way will exceedingly careful say picotee great vivacity time can teach little picotee catch ethelberta s eye colour red sink sister whisper know would will wish stay ethelberta look know say course will necessity tell julian departure fix time come can alter mind sound child cornelia appearance window push fuchsia bush overhang path put end dialogue enter arm bucket spade very moist sandy aspect pervade high-water mark clothing begin tell ethelberta wonder deep room enckworth court are sure report true sure say true lord hardly call report secret know present nobody mrs doncastle s maid speaker lord mountclere s trusty valet conversation viscount dressing-room enckworth court evening meeting archaeologist corvsgate castle h'm-h m daughter butler does mrs doncastle know mr neigh friend lord quite positive quite positive accident first mrs menlove name matter tell might much advantage take particular care mrs menlove s lady's-maid mrs doncastle s lord course may leave now tipman lord mountclere remain thought moment clever little puss hoodwink hee-hee murmur education finish beauty seldom meet such woman cut elm please butler s daughter joke certainly good joke interest right side wrong strange can make change side hee-hee can make change side tipman tipman come forward doorway will take care piece gossip mention repeat house strongly disapprove talebearing sort wish hear more such story never true answer hear such story never true beg pardon think lordship will find true say valet quietly get manner education know lord suppose pick em wit never mind suppose say old man impatiently ask question tell know more quite lord beg lordship s pardon suppose h'm-h m fashion-books plate arrive follet lord let always bring handsome time much same class female usual think lord say tipman fetch paper lay say viscount lean scrutinize face woman talk softly way grow age increase very shoulder turn pure charming brown-haired will pass very harmless innocent character soul inspiration eloquence eye eye hers girl beautiful tipman come take n't think will subscribe paper longer long subscribe never mind take interest thing suppose must give white article see floor can see lord can end room white handkerchief bring beg pardon lord can see white handkerchief whereabouts lordship mean corner handkerchief walk come now little further now foot light reflect skirting look white patch h'm-hm eye weak get old s old man lord old man shall old day will lordship suppose tell old man lord mean contradict old man sense old young man s sense house-of-parliament historical sense little oldish mean lord may old man sense sense mind let tell man old lord people may call please may impertinent enough repeat say let tell very old man old man old knowledge world mean lord year experience course can beautiful tipman must knollsea n't send wish nobody else concern knollsea find steamboat cherbourg start shall want send taylor wish captain strong bring fawn knollsea bay week may want cherbourg yacht channel pretty calm perhaps rouen paris will speak to-morrow very good lord meanwhile recommend mrs menlove repeat may hear concern lady just now speak here slight present mrs menlove accept hand money lordship may sure will valet reply english channel normandy monday morning little steamer speedwell make appearance promontory knollsea bay take passenger transit cherbourg breeze fresh could blow verge keenness fly quiver deep shallow sunbeam pierce detail barrow path rabbit-run lofty convexity waste shut knollsea world west leave pier eight o'clock take first short easterly course avoid sinister ledge limestone jut water crocodile s tooth first obtain notoriety english history spot whereon formidable danish fleet piece thousand year moment speedwell turn enter direct course schooner-yacht sheet gleam bridal satin loose remoter part bay continue bear cut steamer s wake take course southerly precisely speedwell wind very favourable yacht blow few point north steady pressure quarter build modern appliance shipwright could offer schooner find difficulty get abreast even ahead steamer soon escape shelter hill more less parallel course vessel continue time cause remark people board speedwell length notice fact become general topic conversation group bridge ethelberta hair get frizzed cheek carnationed wind sit camp-stool look prow bind guernsey say half-an-hour will put more westerly course ll see guernsey anywhere way say acquaintance look glass more morning cruise bind port wonder cross get stock most save duty wine provision know yacht ethelberta look light lean figure pretty schooner seem skate bilge make white shaving sea touch first imagine might yacht neigh arrive end previous week know come yachting party notice boat sort bay arrival party ashore return surprise see supposed vessel here add perplexity could positive now come real nautical query craft neigh s friend mast two catch fragmentary view topsail apple-tree is yacht lie knollsea last few day inquire master speedwell soon opportunity master warm copper-coloured rind miss see cutter small boat altogether reply built sliding-keel principle understand miss red water-line notice lord mountclere s yacht fawn might see re'ching old-harry rock morning afore start lord mountclere s nobleman neighbourhood n't much yachting use young day believe s morning ethelberta now become more absorb ocean comrade watch motion continually schooner considerably advance time seem get degree course wonder lord mountclere could really cherbourg say trip speak own approach voyage thither yacht change character eye lose indefinite interest unknown acquire charm riddle motive alternative lord mountclere s journey own common probability point latter supposition time start course yacht recollection lord mountclere s homage suggest more extraordinary possibility cornelia man hand board n't see speak morning say say cornelia ask mistress popular mrs petherwin tell suppose make cornelia think might could n't help toll gate such gentlemanly-looking man ask help carry thing end pier say suppose mrs petherwin s maid say two man meet would ha good deny em gentlemanly person ask man tell lord mountclere s upper servant know harm civil well-mannered talk splendid language yacht see right hand lord mountclere s property mistake shall closer by-and-by may meet gentlemanly friend again careful talk ethelberta sit thought meeting corvsgate castle dinner-party mr doncastle s strange position father suddenly reproach thoughtlessness pocket lie letter take postman morning moment come door hurry embarking forget open quickly read dear ethelberta letter reach yesterday call exonbury crescent afternoon wish right occasion anxious leave town week two time sol dan will return paris mother gwendoline want help need hurry account else tell quite satisfactory make write alarm begin way few night dinner-party here determine find truth tell boy see menlove usual dark follow sure enough get park come master joe smoke cigar soon meet menlove see somebody draw nigh begin edge blockhead say never mind love old man very provoke really most blame give smart cut shoulder cane tell home flea ear rascal believe cure court trick little time menlove walk quite cool merely lady passing chance time provoke still more know whole truth could help turn say madam ought serve same way reply very haughty word walk say argue woman character hour evening set follow home march pantry tell more careful manner call bad character might good stuck-up daughter daw eagle s plume now seem must coax joey lad world could match woman experience art hope will serious damage tell whole state affair exactly may form own opinion real disgrace none wrong work honestly living will let know serious really happen father say matter letter conclude message child direction mother regard clothes ethelberta feel very distinctly strait old impression position secure soon never would secure return great force doubt worth securing would very strong ere concern fortune look letter behold pertinacious yacht lead conviction therein lie mean opportunity importance occur cross ethelberta s head ache cornelia s healthy cheek red find diminish colour size wafer quality stain speedwell enter breakwater cherbourg find schooner already roadstead time steamer bring ethelberta could see man board yacht clew make thing snug way infer leave harbour again day aspect fair galleon could easily out-manoeuvre persevere buccaneer ethelberta pass could possible lord mountclere account fix day visit channel would haunt mr neigh say begin lay plan guard inconvenient surprise morning ethelberta railway station take ticket cornelia see old sly somewhat merry face englishman little way attend young man appear valet will exchange ticket say clerk cornelia inform would advisable travel separate add lord mountclere station think train remember maid again now gentlemanly man assist yesterday signify valet speak say cornelia passenger take seat ethelberta think might enter second-class cornelia sit solitary first old man s proximity hear shuffling elbow moment find overtly observe secret give unsurprised gesture recognition see time singular coincidence say charm say lord mountclere smile half-minute smile make would take hat would quite perhaps must call coincidence entirely continue journey contemplate time fix week altogether thought presence road hee-hee to-day caen say ethelberta s end day s journey too say lord mountclere part take respective place lord mountclere choose compartment ethelberta enter expect attempt join now instantly fancy viscount speak sign departure former respectful manner enigma lie early meeting never venture distinct coupling broad compliment to-day compliment could call sure exceed license tell deliberately mean hover private journey take reference object act avowal act sensitive barometer sign affect social condition dart ethelberta little moment might possibly hear word two more less tribe thrall hence freedom manner certainly plain remark sort exactly susceptible peer might suppose say pretty woman inferior degree rapid redness fill face thought might smile domestic dispose chuck chin say would never take trouble follow meet learn think lady extremity devotion s ethelberta s inexperience conception self preclude such association idea lead dismiss surmise attendance could inspire motive pay legitimate attention co-ordinate social field even mean flirtation read sort courtship eye matrimony differ degree hence think interest likely ordinary influence caste feeling continue long keep ignorance consanguinity stock proscribe sigh anticipated close full-feathered towering tie bond uncover might see matter different light sigh more stir moment escape think ignorance position consequent regard woman good standing would prevent indulgence course open construction disrespectful valognes carentan isigny bayeux pass train draw caen ethelberta s intention stay here night learnt lord mountclere previously describe destination decide turn carriage few minute promenade caen station surprise perceive lord mountclere alight leave still speak again find suddenly say chat little time beckon man attend baggage direct thing again place train time pass change junction ethelberta enter carriage branch line take seat remainder journey sit viscount same division explain rouen ethelberta come quick resolution audacity child get parent s side become wonderfully vigorous approach destination three good hour travel rouen heavy part journey past aunt s would safe refuge play prank might would to-morrow meet brave defender sol dan send much money could conveniently spare expense direction come most economical route meet house aunt madame moulin previous educational trip paris own contribution value week s work would lose thus sol dan aunt cornelia ethelberta feel quite reverse lonely female persecute wicked lord foreign country shall pay weakness mean think mean will find paris say can to-night think to-morrow mean to-morrow perhaps may chance meeting again leave rouen afternoon first shall cathedral drive city lord mountclere smile pleasantly seem sort encouragement word ethelberta s thought fly moment approach situation aunt s hotel would extremely embarrassing stay lord mountclere say thus directly ask could commit name hotel accustom patronize upper part city mine say ethelberta frigidly further remark make head converse remainder daylight scenery topic lord mountclere s air festivity lend quality agreeable companion resolve ethelberta fail day least make mind clear lord mountclere s intention end would first know exact limit set society conduct present condition society set open question experience long teach much more freedom actually prevail communion sex put paper etiquette admit many word correct behaviour short turn learnt position platform mayfair hall weary surmise day s travel close eye enamour companion more widely open trace beautiful feature opposite arch brow slur music droop lash meeting lip sweet rotundity chin adore heart retort full spirit wine warm evening arrive journey s end distant thunder roll heavy opaque cloud ethelberta bade adieu attentive satellite call cornelia enter cab reach inn thunder increase cloud crack flame iron spire cathedral show relief black rib stanchion bar blaze cresset hold high will clamber to-morrow say ethelberta wondrous stillness pervade street city late arrival m moulin s door quite event quay rain come expect time halt western sky clear newly-lit lamp quay evening glow shine river inweave harmonious ray warp woof lustrous tissue alight appear archway madame moulin person follow servant hotel manner signify receive visitor fortnight moment clatter sixty knife fork tongue audible open window adjoining dining-room great interest group idler ethelberta see aunt last pass town lady petherwin tell landlady respectable relative seem world aunt charlotte s face english outline fill french shade eye brow mouth natural effect year resemble british hostess little could point cause slight suggestion drop take stomach s sake tell two young woman would gladly meet station know hour arrival kiss much apparent notice difference condition indeed seem incline cornelia country face homely style clothing may more mind ethelberta s finish travelling-dress class article appear accustom husband time head table-d'hote mention fact excuse non appearance accompany upstairs strain keep smile lord mountclere rattle shake general excitement chase water rail face see dim reflex mother s soothe extreme ethelberta staircase feeling expansive thankfulness cornelia pause admire clean court small caged bird sleep perch box veronica bloom oleander tamarisk freshen air court lend romance lamplight cook paper cap white blouse appear odd moment avernus prompt v'la teetotum mob cap spin staircase answer periodic clang bell fill wonder prick conscience thought seldom such transcendent nimbleness attempt part nearly similar hotel beau sejour spots day much ethelberta s surprise letter mother s up-hill hand neglect rest content follow engrossing sentence menlove worm poor joey find father much upset quarrel declare would expose mrs doncastle friend think menlove kind woman will stick word question consider can good face report truth will spread contradict lie will add appear dreadful thing will probably appear bad part will sister brother servant father actually engage house dine dreadful afraid will consider fine joke gossip will cause end laugh society expense rate menlove spread report would absolutely prevent people attend lecture season would feel dupe angry theirselves way muddle can see put scheme marry effect soon possible thing know surely time opportunity able strike acquaintance gentleman make suitable match see dear berta marriage thing carry fix more firm position personal brain can stand present loose tooth combed-out hair new wrinkle sleepless night much take chance future depend skill charming know good offer listen warm good man again bit get repeat word roundness shrink t too late mr ladywell call here see just hear menlove might harm think could good send word would much see wonder sadly call lately give address rouen might find choose get propose good nobody believe say directly joey give address abroad opinion will come encouragement give must thank foresight care heave sigh relief sometimes thought rate find husband present man-famine begin n't refuse time s dear mark word ll cause rue get engage somebody will already exposure sure come soon false position ruin nature too thoughtful mother will accept ll brazen say ethelberta throw letter wherever choose fly pick read again stand think must decide sigh again feel irresistible need motion put thing see resolve morning would bring rain fall night air now quiet warm heavy fog old cider-smells remind wessex occasionally come narrow street background ethelberta pass rue grand-pont little dusky rue saint-romain cathedral drive mechanically fever fret thought enter building transept door see lord mountclere come ethelberta feel equal dozen such morning loom spectre raise mother s information wear sense over-weighted race drive hamlet-like fantasticism defiance augury abroad ascend parapet cathedral say answer inquiry delight accompany rejoin manner capable explanation knowledge secret ethelberta s manner sense end maying frequent glide company mean ephemeral flirtation fill half-hour journey mean serious love suit alternative occur subject trouble now bind civil great lord lightly think express objection presence pass outbuilding contain gothic lumber shadowy pile ascend stone staircase emerge winding duly come long wooden ladder suspend mid-air lead parapet tower wide enough two abreast could hardly wait moment viscount point never falter amuse scrap experience various country justice tell vivacity humour thus reach end flight enter balustrade prospect will very lovely point fog blow say lord mountclere faintly climb chatter same time fairly take breath lean masonry rest air clear already fancy see sunbeam two will lovely say ethelberta let platform base fleche wait view heart say attentive companion pass door more stone step land finally upper chamber tower lord mountclere sink beam ask smilingly ambition satisfy goal recollect top year add occur thing worth second time fog say ethelberta most splendid thing person can fog fast everybody least artistic feeling direction bird's-eye view make ascent time come here course course say lord mountclere too happy height kindly offer will very top spire fog sunshine say ethelberta lord mountclere cover grim misgiving gay smile ladder admit base huge iron framework enter regular ascent cage hoped celestial blue breeze never descend low town journey enliven more breathless witticism lord mountclere step ahead again ask many more step inquire man blue blouse accompany fifty five return lord mountclere moment later many now lord mountclere demand time man hundred ninety monsieur say fifty-five long two hundred five say man perhaps mist prevent mademoiselle hear distinctly never mind would follow five thousand more mademoiselle bid say exhaust nobleman gallantly english hush say ethelberta displeasure n't understand word say lord mountclere pace remainder spiral pathway silence last reach summit lord mountclere sink step pant dear dear ethelberta lean look say extraordinary sky everywhere drag step side form little world completely ensphered fog here dense sea milk town country cathedral simply whiteness iron leg gigantic perch fade lose labour prospect lord mountclere say ethelberta turn eye look face continue listen hear sound town people s voice cart dog noise railway-train shall now descend own disappoint choose put intention practice appear reason wait awhile plain fog stone tooth seem upheave show forth summit st romain butter tower western end building fog stratum collapse summit manifest presence two spire lantern st ouen s leave dome st madeline s catch first ray peer sun scaly surface glitter fish mist roll earnest reveal whole city red blue grey roof form variegated pattern small subdue pavement mosaic eastward spacious outlook lie hill st catherine break intrusively large level valley seine south river parent mist ile lacroix gorgeous scarlet purple green western horizon could dimly discern melancholy forest further right stand hill rich grove boisguillaume ethelberta now look descent begin continue intermission come passage parapet ethelberta step airily forward reach ear voice person recognize slow unaccented tone neigh please wait minute say peremptory manner confusion sufficient attract lord mountclere s attention recollection spring mind moment make appointment neigh aunt s hotel very week here rouen keep meet indulge vagary lord mountclere now mood engender pass somewhat regret would height imprudence side parapet few moment say decisive quickness come lord mountclere side here keep viscount suisse deem probable neigh pass return companion descend bottom emerge rue saint-romain woman call opposite side way guide state tell english gentleman english lady fleche ethelberta turn look could just discern neigh s form step fleche ascend toilsomely search english gentleman could say lord mountclere pay man speak way show overlook confusion seem must search mr neigh say ethelberta tell come here believe wait interview h m say lord mountclere business business say shall leave perhaps business important most important unfortunately must forgive can help will give permission make difficult remark say lord mountclere impatient voice pleasure business mean engagement marry possible woman perpetually alert might now suppose lord mountclere know mechanical deference must restrain such illusion see light distracting slave answer quietly know dear dear beg pardon say viscount look curiously imply seriously reckon respect suppose would allow continue little play love-making long choose offer position wife man good neigh stand silence side side much ease cornelia appear corner waiting last moment say somewhat agitated tone appear renewal respect imperceptibly drop cross channel aware engagement mr neigh fear act mistakenly account engagement say lord mountclere brighten child may few word private now to-day say ethelberta certain irritation know believe lord mountclere mistake many thing mean think more ought time will come will despise day s work madness lord mountclere know know may imagine refer ethelberta least proof key humour ll responsible madness say know famous woman event s enough would say more can here may call now shall must let month hence house town say indifferently hamlet mood still call will tell may remain tell incline listen rumour afloat will undeceive much depress death now will walk pray excuse enter street join cornelia lord mountclere pace irregularly turn corner inn tread grow light scarcely seem touch ground become gleeful say nervously palm hip left hand previous plunge hot water prize life ve good mind life must make straightforward thing will shall will hee-hee fascinated man scream inwardly excitement glee agony position enter hotel write hasty note ethelberta despatch hand look dress appearance order carriage quarter hour drive hotel beau sejour whither note precede hotel continue quay front ethelberta arrive time early straight aunt find sit large ledger office make account husband well-framed reflective man grey beard m moulin bustle wait remark reply make much general way ethelberta say want say instantly has gentleman call mr neigh here think neigh s card upstairs reply aunt tell alone cathedral believe walk way come mr ladywell wait indeed think seem anxious sort assumed calmness recommend remain come goodness aunt ethelberta say think much mother s sister resemble mother doings sort think good reason see man intruder woman attempt public career must expect treat public property would intrusion domiciled gentlewoman tribute can celebrity sex-privilege thus ethelberta laugh awkward conjuncture inwardly deplore unconscionable maternal meddle lead resentfully too much staunchness heart decry parent s misdirect zeal clanship feel universally strong chickerel family fable well-bonded fagot might remain unwritten ladywell send letter get picture engrave illustrated paper reply consider matter form feature give painting portrait ideal see now would vexatious chilly formal ungenerous degree keep aloof sit lonely same house few week hence think menlove s disclosure make ridiculous may slight lackey s girl upstart adventuress hardly return bow street may wish give personal cause additional bitterness put fine lady ethelberta think would see ladywell ladywell unaffectedly glad meet glad ethelberta wish heartily sake could warm friendship lover insistent courtship-and-marriage question send scatter leaf pestilent blast enmity less pleased find ladywell say say painting gently signify misinform believe concern future intention lead absent entirely remark course natural product mother s injudicious message cut short terse candour say false report circulation engage marry meaning ladywell look cheerful frank answer say tentatively am forget exactly always mind cruelly deceive guide too much appearance very delusive measure glad come here to-day call house learnt here town indefinite direction settle come way happy idea think now may permit assuredly may many time tell wish formal engagement say ladywell quickly fear might commit expression positive denial could never surmount ll wait ll wait length time remember never absolutely forbid friendship will delay answer time hence thoroughly consider fear may hasty now indeed may hasty will delay shall say month hence suggest time will find answer own mind strange thing may happen shall follow lover shall overtake shall seek shall find shall say will return first s matter ladywell begin altogether bewilder passage hosea come mind possibly applicable day answer mere impulse ha-ha jest romance break loose law impulse here thus fancifully converse interview conclude get promise would see again ladywell retire sitting room same landing write letter come immediately aunt begin suspect peculiar wind come tell mr neigh inquire again send say ethelberta neigh s footstep approach well-known figure enter ethelberta receive smilingly get used awkward juxtaposition treat quite natural situation merely hope ladywell would hear talk partition neigh scarcely say beginning know errand perfectly unaccountable strange unceremonious relationship originate peculiar condition first close meeting continue now usual able bestow thought question hope say neigh use say ethelberta wait month will require answer will mind speak low person room will might say let speak else n't see can say neigh brusquely reason earth call here wish get matter settle could satisfy see hate write matter sort fact ca n't s here still speak attendant enter note will excuse moment say ethelberta step window open missive contain word scrawl full deformity could hardly piece meaning must see again to-day absolutely deny shall take refusal meet more will arrive punctually five minute receive note pray alone can eternally gratify mountclere happen shall please wait say neigh see concern close note say ethelberta precipitately think will ask wait add dismiss neigh hurry insensible perseverance seek mile sea land secondly fear leave instant might run arm lord mountclere ladywell shall too happy stay leisure say neigh unimpassioned delivery use meaning trite compliment expression most earnest feeling may long time say ethelberta dubiously time ethelberta leave room hurry aunt exclaim aunt charlotte hope room enough spare visitor fox goose corn riddle can leave can time want nicest drawing-room interview bare two minute old gentleman sorry happen altogether fault arrange see send mother mistake third meet journey s explanation s old just come look glass partition arch court gate wheel viscount s carriage hear ethelberta ascend room first floor lord mountclere show door close time neigh very comfortably lounge arm-chair ethelberta s room second floor pleasant enough way pass minute such tender interview prospect lean look languid luxurious interest open casement spar rigging lugger seine pillar suspension bridge scenery faubourg st sever side river languid interest might ultimately become know soon arise ear accent ethelberta low distinctness somewhere room scene pleasant to-day say view river think steamboat objectionable stop here say person neigh s face close aspect perplexity surely can lord mountclere mutter certain ethelberta talk stranger neigh would probably feel conversation business much might surprise find give audience man such place impression voice acquaintance lord mountclere couple doubt possibility enough lead rise chair put head window balcony speaker suspect ethelberta viscount look right left see project window head friend ladywell gaze right leave likewise apparently just draw same voice attract neigh strange come ladywell s lip time recollect great coolness exist neigh ethelberta s account lead reduction intimacy most attenuated nod good-morning harlequin rise incident cripplegate strange say neigh saturnine evenness still fellow must somewhere look window-sill downwards speaker attract thither lord mountclere utter low tone reach young man ethelberta reply say lord mountclere can give answer now must consider mr neigh mr ladywell too sudden decide could get home england will write letter state frankly affair relative shall consider address subject marriage receive letter repeat proposal say lord mountclere dear mrs petherwin good repeat right assume n't wish assume will wait long suffer uncertainty month time shall grow weary two suitor month really inflexible ethelberta return window answer inaudible ladywell neigh look eye meet reluctant remain stand too fascinated instantly retire neigh move now ladywell same saw face companion flush come see say ladywell quickly quite withdraw head stay room will say neigh take hat leave ethelberta s apartment forthwith enter quarter friend find seat table whereon writing material strewn shake hand silence meaning look enough just let write note ladywell m man say neigh freedom old acquaintance same thing say ladywell neigh sit minute two hear scratching pair pen end side more boisterous scratch writer shape eustace ladywell slow firmness character alfred neigh s fair say neigh closing direct letter mrs petherwin mine say ladywell grasp bell-pull shall direct put table thanks two letter ethelberta s sitting-room vacate receive lord mountclere empty neigh s letter simply pleading sudden call prevent wait return ladywell s state same reason leaving more upbraiding nature might tell reader take trouble guess know business lord mountclere to-day now let get place say neigh proceed stair follow ladywell settle account bureau call bill direct portmanteau send right-bank railway station neigh street walk fifty yard quay two british workman holiday costume just turn corner rue jeanne d'arc approach see englishman two address neigh say can tell way sir hotel bold soldier neigh point place just come tall young man continue walk ladywell ladywell first break silence considerably mislead neigh say imagine just happen mislead too just little say neigh bring abstracted line meditation face own fault ought know stage platform woman pleased call bohemianism thoroughly engrained nature more constant usage sentiment way living good lord think catch old mountclere sure dally long get cool again beautiful creature think marry such infatuated idiot can give title young man will first time such match make ca n't believe say ladywell vehemently too much poetry too much good sense nature essence s romantic ca n't help say treat cruelly good look certainly ll own romance good-feeling leave think treat more cruelly call come tell would give answer month say ladywell emotionally tell say neigh tell say ladywell doubt will keep word usual precise manner see imply distinctly understand answer would favourable sure get can would n't marry love money offspring exactly would ll give answer month three god s sake let s sit here drink draw couple chair table wine-shop close shout waiter vigour person dog here horizontal-headed tree dot part quay sit bottle denounce womankind sun get low river house further side begin tone blue mist last rise seat depart neigh dine consider route ladywell take train dieppe incident progress two workman find way hotel ethelberta stay pass entrance stand gaze court much perplexed door make difficulty solve appearance cornelia expectation last half-hour lean sill bed-room window look interior amusing watch movement fro court converse awhile undertone real right cornelia tell would call sister old gentleman see again cornelia run sol dan stand aloof see old gentleman allude door drive shortly ethelberta run meet get luggage say hear few word journey look curious object huge extended accordion bellow gorgeous-patterned carpeting think say sol tis terrible bother carry thing turn make carpet-bag would hold mine dan s too see berta deal top bottom three-quarter stuff stain varnish see ve get carpet side tack brass nail make look very handsome bag empty twill shut couple board yer arm t open will hold a'most put portmantle n't cost more three half-crown altogether ten pound would n't ha get strong portmantle maker would dan see berta sol continue same earnest tone exhibit article ve make trap-door top hinge padlock complete afraid tire journey explain say ethelberta gently notice few gallic smiler gather aunt find nice room top staircase corner escalier d ll see paint bottom come number thirty-four side ll talk look here sol say dan leave brother stair rum staircase tread little block painted chocolate alive afraid shall able paris ethelberta continue sol just happen make desirable return england will write list see will make little difference hope ten minute time ethelberta frankly earnestly ask lord mountclere become bride press consent ceremony perform return england ethelberta unquestionably much surprised bar fact viscount somewhat ancient comparison temptation close offer strong would feel such woman position ethelberta now little reckless stress circumstance tinge bitterness spirit world generally experienced enough know heaviness might result hasty marriage enter mind full concealment suppression tell likely stop marriage altogether try bring speak family situation lord mountclere stand certain caution triumphed conclude would good postpone reply could consider two course would advisable adopt write explain explain refuse third course explain hasten wedding reject hesitation pervade sense own obligation form compact occur ask lord mountclere might duty explanation equally bear moral social aspect case resolution paris form simply lord mountclere proceed direction might lead unseemly rencounters too persevere journey accordingly give sol dan direction guidance paris start cornelia day return again knollsea decide finally vexed question present agitate never life treat marriage such terribly cool cynical spirit day frighten thinking known system ethic might excuse score curious pressure bring bear life could excuse spirit inquire english society appear gloomy concretion enough abide contemplate journey home gloominess less essential quality accident point view point view determine change lie open two direction move might annex easy-going high wed old nobleman might join good easy-going low plunge level family give ambition settle wife provincial music-master name julian little shop fiddle flute couple old piano few sheet stale music pin string narrow parlour wherein would wait phenomenon customer divergent groove fascination reflect regard first even legal indisputable lady mountclere might despise lord s circle leave lone lorn intermediate path accept neigh ladywell more attraction taste fact disappointing qualm conscience few may infer opinion true false two word spigot escutcheon would sweep lover affection antipode now imagine previous intermarriage petherwin family might efface much surname experience prove wife few week minor die father s lifetime weave such tissue glory course would resist speedy undoing startling confession station marriage environment now house town return way knollsea remain week two ethelberta appear evening end september house exonbury crescent accompany pair cab child luggage picotee leave knollsea reason ethelberta explain family assemble conclave father begin tell surprising change menlove unasked-for concession cause vow secrecy could account friend ethelberta s bribe can say influence lord mountclere effect last thing could enter thought menlove make little difference now proceed state come decision would entirely alter way living hope will sort last decision say mother quite reverse shall live here state longer will let house lodging girl must manage will retire scene altogether stay winter knollsea picotee want consider plan year would town picotee leave return two day book paper require plan schoolmistress think schoolmistress picotee return same occupation ought never forsake study arithmetic geography christmas shall send adrift finish term pupil-teacher training-school time give house shall just get little country school say mother aghast write more poem sell em governess say father tale mayfair hall say gwendoline ll answer can decide give romance can think more pleases try knollsea fortnight use will never governess again would servant schoolmistress shall entirely free contact great desire hate get revolutionary sol father can endure kind existence longer sleep night commit murder start see procession people audience battalion lover obtain false pretence denounce finger ridicule mother s suggestion marry follow dogged resolution would carry journey here break n't want marry second time people would regard upstart intruder sick ambition longing now fly society altogether hovel earth could peace anybody insult say mrs chickerel sometimes think may proposal marriage remove proposal very different kind accident proposal marriage can never insult mother return think say ethelberta say father man n't suppose add mrs chickerel quite right will talk branch subject most serious concern ought good marriage heroic performance kind give rudiment education remote hamleteers will none good never mind say father mind shall hardly mind opinion say ethelberta dryly will more tolerable now georgina myrtle emmeline joey will get education intend must suppose full vagary say mother wo n't continue sooner learn scheme get enough use em see em must need bewilder again start fresh mind get rest ethelberta too keenly feel justice remark querulous care defend hopeless attempt explain mother oscillation mind might arise naturally perfection balance logan-stone inherent lightness such explanation comfort subject little good none simple heart could look tangible outcrop really ethelberta remonstrate mother very odd make miserable try get position account thing necessary think ridiculous rush extreme wilfully scale may just exercise wit try swim try sink s think say father course berta know good think too say gwendoline say cornelia move large circle ethelberta would n't schoolmistress own foolish suppose say ethelberta wearily readiness misgive show recent hasty scheme perhaps right mother retreat wonder right will think again to-night let speak more now think night very long painfully argument relative seem ponderous oppose own inconsequent longing escape gall trammel stand alone sentiment begin build able finish whomsoever might entertain would few terror opinion hold kin cause pain life grievous thing more think less easy seem justification desire obscurity regard high instinct pass humour give desire appearance whim could really set train event abortive would take altar viscount mountclere determination never falter commit sin thoroughly commit relative believe choice lie neigh ladywell alone decide pass christopher love could pausing ladywell neigh influence too level trust bear shock receive father s hand possible genesis might tinge vulgarity commoner s household susceptible such depreciation might show picturesque contrast family circle peer hence just end logic reason tergiversation would most pronounce thought viscount secret own breast alone nearly whole night sit weigh first question marry lord mountclere time safety might marry previously reveal family particular hitherto hold necessary reveal piece conduct feel indefensible ingenious ethelberta much more prone majority woman theorize conduct feel need soothing defence action involve ambiguous course finally commit take well-known treatise utilitarianism peruse give adherence ere instance arise wherein might wish take guide here desultorily search argument find application author s philosophy marriage question operation own unjustifiable likely circumstance ultimate end read reference sake thing desirable consider own good people existence exempt possible pain rich possible enjoyment point quantity quality being accord utilitarian opinion end human action necessarily also standard morality open question own happiness prefer personal interest consider paramount appear further happiness form standard right conduct agent s own happiness concern own happiness utilitarianism require strictly impartial disinterested benevolent spectator happiness mean people concerned luminous moralist soon enlighten occasion person thousand power extended scale word public benefactor exceptional occasion alone call consider public utility case private utility interest happiness few person attend few person endear domestic tie argument need prove happiness would proportion own well-doing power remove risk indigence require proving now sorry unconscious misapplication sound wide reasoning active mind ethelberta thus find solace midnight hour feel more fortify expediency marriage lord mountclere musing respect second query event conceal lord mountclere circumstance position too late object find conscience inconveniently way theory oracle afford hint point casuist say old treatise casuistry lie top shelf open more curiosity guidance time must observe chapter bearing own problem disciplina arcani doctrine reserve here read plenty apparent instance scripture form recognize system early church reference direct act deception argue confessedly case killing murder might case lie sin could right indeed most absurd say effect doubt circumstance would occur sound man would tell lie would brute fool say same time quite indefensible principle duty key conduct such case duty appear clash would find examination less duty would yield great cease duty author find tolerable distract put give reading decide second point would hazard represent truth lord mountclere listen word last say ready role look past retire rest ethelberta could doubt identical woman enter romantic career few short year doubt good reason begin poet satanic school sweetened form end pseudo-utilitarian was such transmutation effect action hard environment qualm regret discern last infirmity noble mind length nearly depart wonder early note genuine ring poet could thrust reality distance recognition such true poet ethelberta s gradient regular emotional poetry light verse romance object romance mean thought marriage aid pursuit vow marry good family word soft playful romanticism distorted benthamism moral incline upward knollsea ornamental villa energy collect ferment anew result vigil ethelberta leave town knollsea join picotee same evening picotee produce letter address sister london residence receive mrs chickerel forward knollsea day ethelberta arrive town crinkled writing character coast-line tierra del fuego become familiar time read note inform picotee quick breath rustle frill lord mountclere write subject call see suggest day following week now picotee continue shall receive make most alter plan last knollsea altered again now poor person indeed turn turn can imagine lord mountclere come n't say think reply letter must new lodging give address first business to-morrow morning will look gay house can find captain flower little cabin must thing never know day breakfast accordingly sally forth knollsea recently begin attract notice world year undergone visitation score professional gentleman wife minor canon three marine painter seven young lady book hand nine-and-thirty baby hence few lodging-house dash pretentiousness mark old cottage form original substance village erect meet want such building class ethelberta now bend step crush season depart person three-quarters above-named visitor coach van couple wagonettes morning find difficulty arrange red yellow streaked villa bright glow sun seem shine even cloudy day ruddy native look pale standing wall regret renounce sailor s pretty cottage porticoed balconied dwelling line lay clearly last thither remove forthwith brand-new house ethelberta pen letter fix time would pleased see lord mountclere hour draw nigh enormous force will require keep perturbation distinctly tell picotee object viscount s visit picotee guess nearly enough ethelberta whole please initiative again come first step new campaign send explanatory letter intend promise think directly interview rouen enlighten write confession cold blood accord first intention would little less awkward method tell fact tell last hair arrange last fold adjust sit await new page history picotee sit order room lord mountclere call ethelberta determine waste time directly begin make advance clear phenomenon existence end fact event take wife could use example concealment might remain unrelated collapse attachment test might form grand climax such play day cold season ethelberta sit fire window open picotee amusing balcony hour strike ethelberta fancy could hear wheel carriage creep steep ascent lead drive door is say quickly say picotee indifference contrast strangely restlessness usually cool man shake apple garden wall linger three four minute surely s carriage say ethelberta think say picotee stretch neck forward could man beach drag boat expect wind to-night wearisome picotee may come mean call will ought here time more time later again say listen s noise carriage fizz rocket coastguardsman practise life-apparatus to-day ready autumn wreck say ethelberta face clear hers sweetheart s impatience mood intensify minute suspense harassing mistrust man-compelling power possible more gloomy disappointed love know now operation cradle-apparatus very interesting stop see shall wait indoors much longer may stop see very unaccountable vexing move new house too much more comfortable old keep previous appointment concern ridiculously early shall run say picotee watch will very say sister time picotee s absence seem age ethelberta hear roar rocket still picotee return can girl think muse half-and-half policy mine think marry position make rigid plan secure man first moment make offer lose comfort soul worldliness compensation likewise minute two more come picotee keep long excited look say ethelberta think would stay little never see rocket-apparatus say picotee faintly strangely ask sister impatiently s now lord mountclere old man mr julian little come ethelberta note storm-bird night turn room is mr julian call here inquire come forward again s steamboat pass way sandbourne settle small business relate father s affair knollsea ten minute owe detain way did inquire think ethelberta such remarkable thing happen nearly forget tell say come road overtake carriage just pass horse shy push slope overturn carriage wheel come trundle bottom hill christopher course run help carriage old gentleman now know s likely lord mountclere glad s cause say ethelberta involuntarily imagine would suppose lord mountclere mr julian know gentleman say might did describe much just little say sly old dog apparently hear swear whisper affair make mr julian late time call here lord mountclere s ankle lord mountclere badly sprain servant injure scratch coachman s face get carriage drive again must else come pity too mr julian hinder opportunity bide bit knollsea ethelberta dispose believe christopher would call time favour utmost kind division more insurmountable enmity estrangement produce good judgment will last feel break smile lover part passion lover part friendship most frequently part did tell mr julian injured gentleman possibly lord mountclere come here say ethelberta make remark think inquiry hardly necessary picotee s word would dry brook sand hold conversation christopher anticipate sufferer intend visitor morning note explain accident express writer s suffering cruel delay great swollen ankle progress favourably hear lord mountclere more week receive letter put end season relaxation more brace contest epistle very courteously write point correctness propriety gravity might come quill bishop herein old nobleman give further description accident main business communication ask very active would come enckworth court delight small group friend visit ponder letter walk shore day hesitation decide enckworth court dull stagnant noiseless afternoon autumn ethelberta first cross threshold enckworth court daylight lower impervious roof cloud overhead scarcely reach lord mountclere s entrance-hall splay window even hour two midday indoors glitter fire reflect very pane inconsiderable oppose ray enckworth court main part stand more hundred year date weakened portion original mediaeval structure pull clear old jamb carry rick-staddles foliated timber hall roof make useful fancy chair summer-house rise inn new block masonry build ground such height lordliness remnant old pile leave standing become mere cup-bearer culinary menial room old fragment time past consider sufficiently dignify dining-hall withdrawing-room now reckon barely high enough scullery servant hall laundry whole arrange therein modern portion plan such total disregard association very rudeness contrast give interest mass might want perfect harmony attempt old nucleus adjunct probable result enlargement take place later time issue hooded window simple string-courses random masonry gothic workman stand elbow elbow equal-spaced ashlar architraves fasciae classic addition tell distinct tale stage thought domestic habit artifice blend restoration seeker history stone will utterly hoodwink time come left door vestibule ethelberta pass rise principal staircase construct freestone milk-white delicately mould easily conceive lamplight biscuit-ware unacquainted secret geometrical construction could imagine hang airily appearance support twenty more ton dead weight stone would make prison elephant arrange art produce illusion questionable success undoubted lovely say ethelberta look fairy ascent staircase alone worth hand pass colonnade partly fence staircase visitor saloon reach apartment form double cube left-hand end group drawing-room library right dining-hall billiard smoking gun room mysterious remoteness attempt trace analogy man mansion may state here dignified magnificent conceive quite true eternal spirit art house pugin would tear hair massive block red-veined marble line hall emulate surface-glitter escalier marbre versailles cunning imitation paint plaster workman bring afar purpose prodigious expense present viscount s father recently repair re varnished dark green column pilaster corresponding brick core nay external wall apparently massive solid freestone veneer material pillar brick stone mask worn brick face story naturally appertain service quarter vast addition just complete king george visit enckworth owner point feature grand architectural attempt wait commendation brick brick brick say king georgian lord mountclere blush faintly very poll say more house day king send frantically craftsman recently dismiss soon green lawn become again colour nine-elms cement wharf thin freestone slab affix whole series front copper cramp dowel substance sufficient furnish poor boy s pocket penny month speck original surface remain edifice shone grandeur massive masonry massive remember save builder crew long nobody know truth pretence look just honest enckworth court portion original edifice still remain now degrade subservient use untitled mountclere white rose faction spread knee brand place castle court still room maid now simmer preserve elizabethan mother daughter sturdy line tapestried love-scenes isaac jacob boot shoe now clean coal stow lord mountclere recover sprain nominally quite pressure wish receive guest sprain sense serve excellently now reason apart year walk stick take care let reason frequently know to-day entertain large number person assemble wall great length time dinner ethelberta feel stay hotel few people meet meeting imperial association greet here viscount s brother present sir cyril blandsbury wife lively pair person entertaining actor friendly dog face figure new handsome dashing enough satisfy court chronicler ethelberta dress slope high shoulder would draw approval reynolds expostulation lely thaw thaw friend come send smiling feel little surprise seldom visit country-house know little ordinary composition group visitor wall present assemblage seem want much old-fashioned stability quaint monumental dignity expect find historical roof nobody entertainer s own rank appear single clergyman tendency talk walpolean scandal foreign court particularly manifest tropical traveller indian officer wife courteous exile descendant irish king infinitely more pleasant lord mountclere s land neighbour would probably such cosmopolite ethelberta calm tory old whig company would give great treat would strike gratefully sense sylvan scenery crag cliff silence roar cataract evening personage enckworth court merry snug warm wall dinner-time pass mrs tara o'fanagan gold-clamped tooth shine now ask ethelberta would amuse tell story nobody present lord mountclere hear lip see ethelberta work art profession can hardly say question conceive tact put grace lord mountclere evidently think objectionable look unhappy person brilliant room request appear timely accident ethelberta honesty always make war manoeuvre shatter delicate mesh great inconvenience delay thus arise devious impulse tangential flight spoil work would-be schemer wholly machine heart now show really lord mountclere friend assemble ignorance respect more deserve get rid self-reproach time reach morbid pitch over-sensitiveness situation large majority woman man would see falseness full curious intention quietly assent request laughingly bid put listen order old story will suit say lady importune never hear shall quite new reply make public soon will narrative begin introduce notice girl poor mean parentage daughter serving-man fifth ten child graphically recount own strange dream ambitious longing child young attempt acquire education partial failure partial success constant struggle instance occasion girl conceal bookcase library belong mansion father serve footman take young fawkes match halfpenny candle sit night reading family retire father discover prevent scheme follow experience nursery-governess evening lesson self-selected master ultimate rise high grade teaching sisterhood come epoch mansion engage return truant son heroine attachment sprang master house ambitious gentleman just knight perceive state heart harshly dismiss homeless governess rate son consequence youthful pair resolve marry secretly carry resolution effect runaway journey come move description death young husband terror bride guest begin look perplexed two exchange whisper kind story expect quite different usual utterance nature know report ethelberta keep eye lord mountclere soon amazement face tell know story heroine quite deliver sentence end professedly fictitious word thus reduce great distress vainly cast direction lord mountclere s manner become excited anxious act reciprocally ethelberta voice tremble move lip utter bring story date very evening intent power spell break blush distress turn folly disclosure here too apparent saw break none appear know reason clue performance fortunately lord mountclere come aid let first part end here say rise approach entertain could scarcely believe story listen utterly invention vividly mrs petherwin bring scene eye must now exhaust will remainder to-morrow agree soon fall group disperse room everybody s attention thus occupy lord mountclere whisper ethelberta tremulously n't tell more think too much good will meet little winter garden two minute hence pass door glass passage leave room opposite door set three step warm snug octagon glass plant appear side know say look keenly tell long know yesterday last week say lord mountclere even meet france surprise ethelberta surprise very greatly find secrete very rear position could tell new good deal think little recollection actually make first declaration face knowledge suppose fatal matrimonial ambition now point remain settle say take hand promise rouen interview would honour decisive reply make happy father friend say are concern modern development shake class pea hopper annuity comfortable cottage brother workmen manufacture single vocation man s prospect may say illimitable hee-hee may buy die now stand way would take fifty alliance fifty family little disreputable darling drag mine ethelberta anticipate scene settle course say here mere formality unable straight assent require word self-depreciation let fall much own future ease conscience present warning make more ado shall think great honour wife say simply knollsea melchester year now move apace ethelberta picotee choose remain knollsea brilliant variegated brick stone villa remove order keep ascend fortune autumn begin make feel see bolder less subtle way first morning now come downstairs place yellowish-green leaf two lie corner low step previous symptom house see dozen play corkscrew wind directly door open sea slope scarp muffle thick robe cliff herbage show chill grey substance withered verdure background velvet whence pile fret unexpected breeze broom rasp smooth bay evanescent patch stippled shade small boat ponderous lighter use shipping stone haul beach anticipation equinoctial attack few day ethelberta s reception enckworth improve stanhope drive lord mountclere climb hill opposite door few note piano softly play reach ear descend place show betrothed could perceive just leave instrument tear visible eye come discourse several minute manner natural defenceless young widow old widower lord mountclere s position plight great deal formal considerateness make visible part extreme tenderness thus occupy turn piano casually glance piece music lie open word write top express composer s original copy present christopher julian author song see notice sheet somewhat lengthily ethelberta remark offering make long time melody write own poem writing composer observe lord mountclere interest offer musician very gratify touch mr christopher julian name see believe know father dr julian sandbourne man recollect say ethelberta placidly really effort song identical christopher send sandbourne fire hope burnt high less material end discovery sheet music day start eddy emotion time check sorry grieve say lord mountclere gloomy restlessness grieved say ethelberta did see tear eye deceive might see tear song think naturally think woman cry man s gift must love giver ethelberta look serenely face lord mountclere s jealous suspicion considerably shake say hastily ashamed cry song much affect sentiment expect author cry own word inquire merge defence attack afraid n't often would make uneasy contrary would reassure still doubt ask pleasant smile can doubt swear faithful knight swear fairy flower old man appear ponder indeed thought could hardly say present utter word tabernacle get shaky reason year merry living might often guess movement hanging puppet-show worn canvas could quiet enough scheme plot particular neatness less emotion impishness such innocent amusement ponder now leave ask would accompany morning instrumental concert melchester take place course week benefit local institution melchester repeat faintly observe searchingly possible expose raking fire return could know christopher live say prolongation recent suspicion lord mountclere s face give sign forget fatal objection say secrecy imperative engagement keep know melchester carriage may know somebody road let arrange way will call here take will meet station anglebury can train notice surely can objection would mere prudishness object become shortly speak little impatiently plain particularly want melchester merely mean chance discovery discovery mean marriage pale now sick heart seem viscount must aware christopher dwelt place test concern mean marriage say father might certainly would object can control might entreat would object say lord mountclere uneasily somewhat haughtily n't know will wife say again will will breathe will object hee-hee say think will mine now say look same malign dear will meet anglebury wish melchester shall please sister may accompany sister course settle time journey visit stretch long reasonably could propriety lord mountclere take leave again seat driving-phaeton bring day lord mountclere look gleeful shrewd enough own opinion outwit mephistopheles soon ascend hill could find time free hand pull glove draw pocket programme melchester concert refer contemplate therein name intended performer name mr c julian replace again look ahead time murmur wily mirth excellent test lucky thought importance occur intervening day two o'clock appointed afternoon ethelberta step train melchester viscount meet propose follow picotee concert hold town-hall half-an-hour later enter fly wait secure recognition drive leisurely direction picotee silent absorb own thought s cathedral say lord mountclere humorously catch view tower street lead close boast very fine organ organist clever young man oh lord mountclere pause moment two way may remember mr julian set song music recollect quite heart horrify think lord mountclere must develop inquisitor perhaps none reach face turn direction hall set enter large assembly-room set apart concert upstairs possible enter two way large doorway front landing turn side passage lead council-rooms subsidiary apartment small size allot performer exhibition thus could enter directly platform pass audience will seat here say lord mountclere enter direct door bring young woman green-room may call see come privately enough musician arrive can pass step seat front player could soon hear tuning room come passage-room three wait last come julian ethelberta sit face door christopher never least expect recognize quite really perceive trouble soul many time long blood face never very much pass leave shade cloud stand table cover green baize reflect upwards band sunlight shine chamber flung already white feature virescent hue death poor musician person much own inconvenience constitute complete breviary gentle emotion look fall faint ethelberta flung lord mountclere look clip pincer never forget long live pretty jealous scheme see hiss able control julian slight gasp come door picotee sit ethelberta lord mountclere look way behold picotee nearly swoon ethelberta s show passion quickly come feel splendid triumph put hand now see truth whisper lord mountclere drachm feeling point christopher picotee two snowdrop now murmur viscount hastily forward help christopher restore fragile picotee set task suddenly possibly could cover own approach same condition much help require little girl s indisposition quite momentary sit chair again are say ethelberta christopher quite quite say smile faintly glad see must think room now bow walk awkwardly are too say picotee quite say picotee quite sure know love lie now ethelberta ask sarcastic whisper lord mountclere doubt murmur anxious nobleman fear look hers less dominant irresistible additional moment give think circumstance render ethelberta still more indignant intractable door enter passage stair shuffle footstep follow turn head reach bottom stairs carriage exit expect two hour later ethelberta daunt sweep pavement street turbulent prance lord mountclere trot jowl reduce mere concern discourtesy lure jealous whispering dear forgive confess doubt come ear shoulder ethelberta walk lord mountclere sigh poet ledger old man very old naturally torment fear losing innocent jest mine will forgive joke hee-hee say again get reply right mistrust blench tell sister entangle bring melchester purpose confront are ashamed satisfied good know truth mean die suspense good surely see time get end long street deserted side road station could indirectly reach picotee appear distance mere distracted speck girlhood follow know else sickness body mind sight here ethelberta begin cry ethelberta say lord mountclere agony trouble n't vex inconsiderate trick own will desert now could bear would kill leave mine ethelberta continue way dry eye enter station search time-table find would train anglebury two hour more slowly turn town again meet picotee keep company lord mountclere give chase wish get town again follow same direction ethelberta proceed red lion hotel turn companion show room two sister shut lord mountclere pause enter white hart rival hotel red lion stand adjoining street seclude apartment here walk window window awhile make generally uncomfortable sit writing material table concoct note white hart hotel dear mrs petherwin mean cruel break plighted word remember love much jealousy lover full sigh misgiving own much contrition can reasonably expect could endure suspicion love always mountclere send watch window progress street await anxiously answer wait long nearly twenty minute could hear messenger approach door actually send reply prize first encouragement life receive woman lord write ethelberta prepare present enter question marriage incident occur affords excuse withdraw promise give misapprehension point materially affect happiness e petherwin ho-ho-ho miss hoity-toity say lord mountclere trot remember june november last long frantically reply darling can release must keep treasure will see few minute let bygone wind was thrush safe cherry net messenger come information mrs petherwin take walk close companion alone remain hotel else leave viscount put hat foot same direction walk see ethelberta move slowly high street ethelberta hour wander fixed intention consume time very wretched very indifferent former thinking past latter thinking day come walk thus unconscious street group wayfarer see christopher emerge door many pace advance close stand moment step descend road could even wish easily check progress render chance perceive still more certain wish such thing make little difference already see take survey come door side impossible formal pass now concert mr julian say glad good opportunity speak ask sister unfortunately time call to-day thank make difference say julian somewhat sad reserve will tell meet home just present find ethelberta rejoin immediately observe chief organist old dr breeve take place concert arrange opening part now cathedral afternoon service too thought look interior moment side side say little situation scarcely appropriate thing could speak ethelberta less reluctant walk company provocation skittishness lord mountclere give provocation still resent wish increase jealousy lord mountclere perturbed witness pass now turn corner short street connection lead archway cathedral close old peer dog still christopher seem warm little repeat invitation will come sister see leave say tea six shall leave melchester time now wait train two come way knollsea alone part way say ethelberta evasively alone last five mile least arrangement quite sure hold good n't wish see safely train necessary thank very much use get world alone melchester knollsea serious journey late early think ought honesty tell entirely melchester to-day remember see friend relative room town-hall occur mind moment stranger stand relative say perplexity hardly know christopher explain position here to-day difficulty arise town may alter entirely account will less frank consider long know would wrong tell possibility marriage elderly gentleman come here company intend return shall know soon picotee shall write faith always think cathedral look point point usually choose artist say nervous quickness direct glance upwards silent structure now misty unrelieved high light deep shade get grouping chapel choir-aisles more clearly show whole culminates more perfect pyramid spot think little further christopher stop enter ethelberta bid farewell think time future might different apparently become say regard stall-reader regard brilliant book can afford buy get weary repine wish picotee could see oftener confirm bachelor now faith old maid wonder event contemplate occur will visit shall visit christopher evidently imagine elderly gentleman retired farmer professional man already intermixed metamorphic class society surprise inconvenience beginning wish secure ethelberta ornament parlour fire quiet spirit intoxicated mood issue could scarcely reply supposition parting might predict conversation carefully control ethelberta intend now further enter nave begin inspect sallow monument line grizzled pile perceive shadow old gentleman creep mouldy place stealthily worm skull keep carefully observation continue regard feature feature chorister file south side peal break forth organ black oaken mass junction nave choir shake cobweb dusky vault ethelberta s heart less know finger press roll sound know become absorb trace progress organ-loft act unconsciousness pause stand ethelberta awaken vague imaginings close approach old gentleman allude speak great deal agitation try meet say lord mountclere come let friend again ethelberta must lose can mean engagement shall break too desirous possess price now run second risk exasperate forbear make allusion recent pantomime christopher beheld might reasonably fill dread petulance mean say entirely withdraw faint sign abandon such miserable jealous proceeding adopt to-day quite abandon will come little way walk aisle still agree mine give pleasure implore marriage may soon very soon viscount speak hastily note organ plunge ear anon hand young rival seem inconveniently solemnly way suit lord mountclere say few day thing will satisfy absolutely indifferent day please early willing dare ask may week say delighted old man could say can name early day can now here think cathedral fill shadow cold breathing come pier november night very soon succeed noon spot noon sober pallor eve service quite leave building ethelberta cast glance organ thought moment attention arrest form sister picotee come north door close lobby-wicket softly lightly forward choir few yard pause pillar linger look organ ethelberta sound come ponderous mass tube just short space whole crowd tone spread instrument accompany word response picotee start burst music take dishonest action move manner intend efface lover s loiter precede moment own consciousness less people s eye see say ethelberta little figure dearest sister could ensure marriage listen would wish indeed gracious promise say lord mountclere would agree ask just now gleeful spark accompany request week day to-morrow will remember lie side contract fancy give task powers darling last say lord mountclere rub hand side task heavy can guarantee result can make very probable marry friday day to-morrow will money influence can effect bring union solemnly promise will never cease give aid power thing solemnly promise condition name very good will ensure fulfilment promise can ensure take word will marry friday give hand give hand is covenant ask say lord mountclere warm surface centre drunk hippocras hold hand moment raise gently lip two day mine say believe never shall never shall darling n't know catastrophe will prevent shall dead perhaps distress mean mean dead think old mistake very old think know dearest dismal chilling here let ethelberta mechanically move feel retreat now meantime young ladykin solemn vow concerned linger choir screen fear enter loth service terminate heavy book close door open foot few person attend evensong begin patter paved alley wishing picotee know object secret excursion discover ethelberta now step west doorway viscount picotee emerge walk path overtake fear become necessary stay melchester to-night say lord mountclere few matter attend here result arrangement will first accompany anglebury see safely carriage shall take home morrow will drive knollsea will make final preparation ethelberta would again merely attend hence part railway correct tenderness train lord mountclere return town special business mention remain present evening following morning call afternoon day day wedding now recklessly hasten part coolly assent hers time two young people start nearly dark portion railway stretch little copse plantation leaf-shedding season now height red golden patch fall foliage lie side rail traveller pass death-stricken body boil whirlwind create velocity send fly right left myriad clean-fanned track leave picotee call observation phenomenon remark sister picotee marriage very early indeed day to-morrow can n't believe fact can did arrange nobody can make marry soon agree day murmur ethelberta languidly can gay dress preparation people can collect time berta much more will require lord land common man ca n't think possible sister mine marry lord possible time last month two strange seem plain simple wedding lofty appliance secret secret under-age heiress indian fortune young man year has lord mountclere say must private suppose account family say account family father might object wedding imagine say might much disturb think rest know must dress again sister to-morrow dear lord mountclere pay early visit conclude necessary arrangement life lady enckworth court flower wood room picture plate jewel horse carriage rattle prance seneschal page footman hop hop will glory might hire father retainer increase say ethelberta drily picotee s countenance fall shall manage t terrible really marriage grant thing will right time weight circumstance take wrong view thinking glory sort hope life will quite private simple will become inferiority lord mountclere s staidness such splendid library enckworth picotee quarto folio history verse elzevirs caxton literature moses scott such companion can sort happiness will town easter lammastide noble lady ask young girl disappoint aspect viscountess s life n't know will give dinner travel see friend see n't know will peeress shall peeress s sister too know mystery even know marriage will take place feel may perhaps much man stranger know nature know mine melchester continue commotion wrought julian s mind abrupt incursion ethelberta quiet sphere thorough protract witchery presence grow strong enough withstand part compose announcement intend marry could understand intend still add new chill old shade disappointment custom day day enable endure whole interval produce diapason blast hear such inharmonious feeling three auditor screen thought wander wide note conjecture character position gentleman see ethelberta s company owe assumption lord mountclere stranger accidentally come side door christopher barely cast glance wide difference year viscount betrothed particularly observed raise point item objection now lord mountclere dress cunning could draw metropolis money reiterate dissatisfaction pride upright carriage stick thin most malevolent could insinuate possible use walking tooth put vigour freshness second spring hence look slow possible clock respect age manner equally much rear appearance christopher now five-and-twenty get accustom spectacle world pass splash wheel wonder mind habit dream lead curious discovery new thing man fathom profundity indulging humour active rapid people splendid momentum surprise behold result attend life usual plan discharge active labour postpone indefinitely certainly immediate result present case small invisible nature high thing learnt woman make permanent impression man can altogether deny image deny company sedulously cultivate acquaintance creature contemplation become living soul hence sublimate ethelberta accompany everywhere never tease elude disappoint smile smile sad sorrow may say become literal duplicate whimsical unknown rhapsodist write own similar situation absence good mean gain can catch none can watch close corner brain embrace kiss enjoy miss frame mind naturally induce amazing abstraction organist never very vigilant good time would stand look fixedly frog shady pool never think batrachian pause green bank split tall blade grass filament remove stalk pass ignorant make cat-o'-nine-tails graceful slip vegetation would hear cathedral clock strike minute see time never seed such man mr julian say head blower ll meet anywhere out-of-doors never wink nod d hardly expect n't find fault d hardly expect see play same instrument many year longer indulge man too t pedal two martel hour practice never complain plenty vagary t hot summer weather s will choir great swell altogether yer face vapour frosty winter night ll keep tweedle twelfth sixteenth arm scram want motion never speak word out-of-doors somebody suggest perhaps christopher notice coadjutor s presence street time prove organ-blower remark just christopher catch vacuous trick would strike admiration ethelberta s wisdom foresight self-command refuse wed such incapable man feel ought thankful bright memory also deny resolve content possession much could decently maintain wrap thus humorous sadness pass afternoon notice evening home faith still live show sign likely present place mode life suit revive melchester exotic send home again leafy close climb buttress ponder ecclesiastic great door singular key whispered talk echo lonely footstep sunset shadow tall steeple reach town good bishop s teaching general complexion spot morning stillness evening spring tone autumn form proper background person constitute faith miss hepzibah pyncheon s chicken possess miniature antiquity progenitor tea christopher street frequently custom less see world creep walk market-day remnant rural population visit town still linger corner toe hang edge pavement eye wander street angle form turning-point christopher s promenade occupy jeweller s shop standing completely outshine shop trade town indeed staple subject discussion melchester shop such pretension could find patronage sufficient support existence place populated fashionable long establish enterprise incoming man whole course procedure seem dictate intention astonish native citizen very considerably nearly glass frontage fairy mart content glitter hammochrysos stone pane plate-glass shop two front diagonal view could street form corner evening evening flood radiance spread window-lamps thick autumn air distance corner appear glistening nucleus light town idle man woman unconsciously bend step close pane night-bird lantern lighthouse christopher reach spot stand close pavement plain close carriage apparently wait person purchase christopher would hardly notice also perceive press glass shop window unusual number local nose belong overgrow work lad tosspots idiot ham-smoker s assistant sleeve roll scot-and lot freeholder three four seamstress young woman bring home washing interest gazers proceeding reason gaslight public carry open air very great s s buying haw haw say young man shopman remove window gorgeous blue velvet tray wedding-ring lay counter tis may come yerself sooner later god mercy such scoffing matter say old man faith d lief cry laugh see man corner s gent get year too must hev few time afore seemingly sit buy tool cool see shyest will such time bai n't yerself man living hisself true say ham-smoker s man tis thought look chap will take trouble get woman house twelvemonth would soon hear thunder hear sing policeman standing humane man young family could hardly keep hesitate tell move christopher time perceive article lay old gentleman seat shop gentleman none ethelberta concert-room discovery startling constitutionally indispose stand watch become glue spot idler find now first time directly confront preliminary ethelberta s marriage stranger leave less equanimity could suppose possible situation time say look hard lord mountclere christopher now good opportunity observe ethelberta s betrothed apart bias jealousy disappointment mortification lead judge quite man make ethelberta happy fancy companion man fifty now visibly sixty more sort sexagenarianism young woman s happiness can sometimes contrive keep alive quiet sleepy way suddenly occur man help carriage accident way knollsea look again mean undignified face present combination slyness jocundity accustom imagine canonical jolly dog mediaeval tale gamesome curate meudon might supply part countenance cunning friar tuck remainder viscount s constant habit church sunday morning country residence keep unholiness feature live theologically enough sabbath become man position strikingly mundane rest week always prefer devil god oath antecedent good-humour prevent short fit crossness incident passing infirmity become establish look exceptionally jovial now corner mouth twitch telegraph-needles hundred little erotic message heart brain anybody could see merry man still love good company warm drink nymph-like shape pretty word spite disagreeable suggestion receive pupil eye joint lively limb imp mischief busy sap mine region view tumble certain cool cellar church aisle general lover can find ground serenity tide elderly rival s success find fact ancientness side seem less rival makeshift christopher longer feel significant sign eye imminence ethelberta s union old hero fill restless dread true gentleman appear illuminate jeweller s gas-jet seem more likely injure ethelberta indulgence severity beauty last nameless less tolerable purchaser complete dealing goldsmith conduct door master shop carriage drive street christopher now much desire know name man nice chain circumstantial evidence teach regard happy winner score lose grieve ethelberta s confess reserve extend limit mere indefinite hint marriage talk brink wedding-day ceremony private probably would disparity age opinion justify secrecy show capable transmutation valuable rare man change pester lover staunch friend get even old lover sink indifferentist might tempt spend unoccupied half-hour discover particular now christopher lapse nearly absolute unconcern evening come way enlighten day skirt close ordinary duty see same carriage standing distance pause behold same old gentleman come well-known office re-enter vehicle lord mountclere fact earnest pursuit business yesternight just pocket document romance rashness law gospel happily make work may safely regard neat compromise invent adam sin time julian perceive brougham belong white hart hotel lord mountclere use partly necessity hasty proceeding also escape notice might bestow own equipage men-servants mountclere hammer-cloths know melchester christopher now walk hotel leisurely anxiety inquire porter people stay day inform person house lord mountclere sudden unexpected business detain melchester previous day christopher linger hear more retrace street much more quickly come say lord mountclere must never soon enter house faith perceive greatly agitate tell discovery exclaim brilliant match faith say christopher n't know know gloomy midnight good god can possible faith blink alarm speaking did never hear lord mountclere live sandbourne know name more course never see face knowledge short time know enough say earnest representation can prevent marriage shall father know very tell can tell fancy see three time yesterday last night morning help road week never consider might lord mountclere here disguise may say man horse object account privacy see benefit brother sister possible ought know miserable will never happy s nature woman take form essence s now think guardian angel must quit agree marriage may tear heart claw too warm kit can bad thing sensitiveness thing true measure pain perhaps seem bad fall lightly mind campaigner heavy rain more uncomfortable slight draught ethelberta fortify sapphire gold cup wax candle will mind fact look spectre title will turn trouble romance will shine interesting viscountess spite discussion faith continue christopher stop argument say good mind knollsea show danger morning ethelberta certainly safe marriage possible anywhere pass afternoon state great indecision constantly reiterate will workshops inn street extensive plot ground lie somewhere thames kensington square stand premise messrs nockett perch builder contractor yard workshop form part frontier line mangy business garnished domesticity occur call improve neighbourhood accustom regard increase chief feature great city s progress well-known sign greet eye outskirt slush pond may see turn basement-kitchens broad causeway shatter earthenware smother plot bud gooseberry-bush vegetable trench foundation follow closely garden householder may expect find cadaverous sprout overlooked potato rise chink cellar floor great process internal transmutation less curious encroachment grey green first erection often milk-teeth suburb district rise dignity dislodge endure slightness become supplant comparative solidity commonness novelty lowness irregularity symmetry height observer precinct name instance point might stand lamp-post hear simultaneously peal visitor s bell new terrace right hand stroke tool musty workshop left waggon laden deal come side landau come former lumber heavily old-established contractor gate latter sweep fashionably square twelve o'clock day follow lord mountclere s exhibition christopher jeweller s shop melchester identical time viscount see come office marriage-licence same place carriage drive nearly gate messrs nockett co s yard gentleman step look man year would pronounce five-and-forty friendly fifty candid fifty-two three grim handsome study grey could see town more raven s plumage gull s mixture glance practise sort can measure people weigh repress encourage sprout blossom march sun encourage crocus ask question give answer short glance could many thing american cooking-stove multum-in-parvo pocket-knife most man world mere mechanism actual emotion keep person rarely hear see feature read builder name gateway enter yard ask office solomon chickerel engage premise clerk very attentive find visitor come speak workman tense attitude slacken little merely signify foot flemish ladder side yard say will find sir joiner s shop man black coat reach top find end long apartment large chapel low malt-room run parallel carpenter bench number twenty more gangway leave side access bench stand man two plane fit chiselling case might visitor pause moment wait cessation violent motion uproar could make errand know wait ten second wait twenty quick look throw pair eye muscular performance way interrupt seem oblivious presence absolutely wish truth texture salmon-coloured skin could see aristocratic microscope exceptious artizan offhand way contrast make painfully strong idler kind come gloved brush very den sweat muddle shirt-sleeve gentleman carriage proceed workshop wade knee sea shaving bruise ankle corner board sawn-off block lie hide reef ninth bench make venture sol chickerel say man address touch plane-iron oilstone s just damn ca n't show visitor angrily observe use more attention here point hand man shilling trouble say workman turn signify sol nod move place stranger enter sol s division nail eye say want speak few word private mrs petherwin sister sol start suspiciously has happen length say hurriedly business matter call need mind own relationship secret will keep brother may hear lord mountclere will wait minute sir little glazed box end shop foreman sit speak few word person sol lead mountclere door ladder suppose can very talk here say gentleman reach yard find several man move therein perhaps room inn will answer purpose wo n't excellently s green bush way very nice private room upstairs will pass yard man glance enter inn sol show parlour request waiter wine mountclere order more ingenuous two resume conversation say awkwardly mrs petherwin sister suppose sir account let know indeed say mountclere come see order speak matter think might know more take quite surprise brother lord mountclere seem privately marry mrs petherwin to-morrow is really fact say sol become quite shake thought such thing could possible imminent father tell lately get know nobleman never suppose could meaning altogether wrong say mountclere lean chair look sol steadily feel matter will congratulate very different thing say sol vehemently brother sir must say would marry poor man know father tell more desirable brother-in-law shall likelihood business man character marry berta ask s say return mountclere reveal satisfaction sol s estimate noble brother show calculate come here brother get old live strangely sister highly respectable young lady respectable mean know work enckworth can say return mountclere possibly certain fraternal feeling repress direct assent representation could expect prejudice young man wedding such visitor suppose sol man vulgar sentiment ambition pure anxiety sister s happiness rate agree think would unfortunate marriage add mountclere n't know may good thing say sir to-morrow n't know say sol walk hear true would lose winter s work prevent marry want mix people despise now look here mr mountclere call talk fair tell exact truth brother lie true fit husband decent woman curious inquiry say mountclere manner aspect neutral winter landscape little common sol s warm unrestrained bearing reason think sister will happy true say say sol bring fist table know meaning enough s could see minute might keep think presence would influence sister could see wedding think would s get good come would father come perhaps might say bewildered sol will able get s use dan anybody must make mind can write leave see lord mountclere continue feel brother evidently ignorant position mrs petherwin s family connection fair relative make clear too late mean know friend working-people would think wife t reasonable thought make mind easy tell make great mistake moment thought conceal may deliberately say ill feeling matter know few may take step undeceive hope bring see matter clearly unfortunately thing secret hurry barely time know morning never dreamt such preposterous occurrence preposterous come pass would play part lady woman wish more reason fear side thing come sore head consider lady enough such perhaps meaning brother son would lose heir-presumptive title cor'net mountclere twould hard now come think o't life twould suggestion delicate atmosphere vile room let ignorance excuse man hardly worth quarrel same object view think s true s true start sir must leave say mountclere look watch can catch two o'clock train get night to-morrow could possibly arrive wish time tidy bit say sol anxiously look work clothes suppose would confound clothes can start five minute shall able very wait run shop ready get station carriage corner waiting come will meet gate sol hurry downstairs minute two late mr mountclere follow look man bent policy price carriage bring time sol reappear yard enter sit mountclere sense spoil good upholstery coachman allow lash whip alight force small fly horse set angry trot sol roll new acquaintance shamefaced look man prison van pedestrian occasionally gaze full seem ironical surprise afraid ought change clothes say writhe perception contrast know ai n't bit prepared get even second good hat would n't bad make difference say mountclere inanimately might bring portmantle thing really important reach station find few minute spare sol make use write note father explain occur doncastles residence same mrs doncastle s dressing-bell ring menlove lady s maid same time receive letter evening post pause read reply summons enckworth court wednesday darling louisa can assure more likely form attachment will perceive follow leave town think able see occasionally sufficient happiness lonely place case different short dear ask consent union soon possibly can prettiness win eye lip completely sweet lie awake night think golden curl allow escape confinement nice time private clothes walk park slip bond service never bear more had own feeling strong tell first dash pen expect come pass last old dog privately marry mrs p indeed wedding come to-morrow secret grave friend will doubtless leave service account now make little difference course already give warning shall stick briton spite to-day make present further five pound expect hold tongue matter connect mrs p s friend say marriage lordship impress very strong familiar brother course obey instruction letter need hardly say keep promise help set shop nuptials can consume help depend obedience aware much more very last lover lord mountclere s valet take hand directly convince joey s hopeless youthfulness missive send mrs menlove s spirit soar spring lark fly upstairs answer bell joyful triumphant look illuminated figure mrs doncastle dressing-room could quite repress could forgive menlove arts modest result bring such vast content mrs doncastle seem incline make remark dressing last menlove could repress longer name m m shall wish leave soon convenient very menlove answer mrs doncastle serenely survey right eyebrow glass am take formal notice please could stay week two month suitable marry s m m glad hear sorry lose lord mountclere s valet mr tipman m m indeed menlove build mrs doncastle s hair awhile silence suppose hear news arrive town to-day m m say again lord mountclere marry to-morrow to-morrow quite sure m m mr tipman just tell letter marry mrs petherwin quite private wedding mrs doncastle make remark remain same still position countenance express transcendent surprise reflect menlove glass sight menlove s tongue burn unfold lady s relation butler downstairs would lose month s wage liberty disclosure too magnificent repress deny exquisite indulgence require effort earth could sustain save thing sustain knowledge silence hang most enormous desideratum world own marriage say more mrs doncastle ordinary family dinner day nephew neigh happen present just sit mrs doncastle say husband tell wed to-morrow n't know wedding say mr doncastle lord mountclere marry mrs petherwin quite privately good god say person mr doncastle speak word speak neigh seem float room wall originating spiritualistic source mrs doncastle remember symptom attachment ethelberta nephew appear summer look neigh instantly think word must come neigh s face perfectly calm husband sit eye fix direction sideboard turn same spot beheld chickerel standing pale death lip part know did speak say mrs doncastle look astonishment butler chickerel s matter ill say mr doncastle simultaneously was say sir say chickerel husky voice scarcely whisper could help daughter shall know daughter pause few moment nervously mrs petherwin say announcement neigh look poor chickerel see wall mrs doncastle utter faint exclamation leant chair bare possibility truth chickerel s claim such paternity shake piece view intimacy ethelberta past season court pay arrangement enter please dinner-party contrive carry solely gratify lord mountclere bring personal communication general favourite thus make probably chief unconscious instrument promote match butler become father-in-law peer delight honour crowd perception take life close eye white shiver mean say lady sit here dinner same time lord mountclere present daughter ask doncastle sir say chickerel respectfully come daughter daughter sir did educate altogether sir very clever child lady petherwin take deal trouble education leave widow same time son die father daughter seventeen s old now marriage lord mountclere mean misery ought marry woman very extraordinary mr doncastle murmur ill good rest chickerel send thomas chickerel seem much disturb very gladly leave room dinner proceed such peculiarity case murder robbery illness accident fire tragic legitimate shaker human nerve two three gather sit meal least consciousness viand compose impressiveness depend much propinquity magnitude honour unawares daughter vile antipodean miscreant murderer would less discomfit mrs doncastle make same blunder daughter respectable servant happen live own house neigh announcement catastrophe story already begin isolated wonder ethelberta s word prepare nature thing unknown chickerel ought keep ignorance course ought say mrs doncastle soon leave alone n't see reply mr doncastle take matter very coolly custom let know follow n't tell mrs petherwin grandfather narrowly escape hang shoot rival duel course reason give extraneous information reason chickerel doubtless feel unbecoming would make personal remark guest ha-ha-ha ha-ha-ha-ha know say mrs doncastle great anger father room let fact pass unnoticed treat stranger would introduce chickerel dear margaret complicated position woman ought come may dine house good just joke thing ha-ha-ha very good very case appetite jest would overpower sting conscience well-constituted being dear must maintain say come answer mrs doncastle firmly course shall dismiss chickerel course will such thing never butler house suit great credit man such daughter sure derive lustre humble kind presence house seriously wonder short-sightedness know trouble get new man nobody know neigh perceive breeze atmosphere might ultimately intensify palpable black squall seem think would take leave uncle aunt soon conveniently could much less discompose situation active cause lead mrs doncastle arise husband say speak chickerel minute two neigh follow aunt upstairs presently doncastle join talk chickerel say very curious affair marriage daughter lord mountclere whole situation most astounding meet man quite ill news show letter just reach son same subject lord mountclere s brother young man actually try prevent wedding chickerel ask allow can get soon enough station catch night mail course may wish funny thing say lady wretchedly factitious smile time take strange turn angry parent comedy post-haste prevent undutiful daughter s rash marriage gentleman stair unworthy lover peer realm neigh speak first time n't blame chickerel object lord mountclere object daughter never say mrs doncastle lift eyelid act heavy task reason n't generally appear say mr doncastle low tone still must believe hear is chickerel say neigh leaf five ten minute say doncastle few further word neigh mention unable stay longer evening leave reach door walk little way pavement again reluctant lose sight street finally stand lamp-post whence could command view mr doncastle s front presently man come great-coat small bag hand neigh recognize person chickerel mr doncastle tell sudden journey time train leave neigh ask ten o'clock sir hope third-class say chickerel afraid may much will get station say neigh turn face watch light here come cab drive way thank sir say chickerel neigh call cab first opportunity enter drive speak journey drive station entrance neigh look again see hour minute lose say repressed anxiety journey will expensive walk anglebury knollsea good drive n't lose time never mind class train take emergency great hand chickerel fold small butler take inquiry step hastily sincerely hope good-night chickerel continue neigh end word abruptly cab contain drive again station-gates leave chickerel standing kerb pass booking-office look paper neigh put hand five-pound note chickerel muse circumstance take ticket get train railway sea shore time sol honourable edgar mountclere journey wessex enckworth court mountclere s destination several mile knollsea most easily accessible same route village latter place sol bind few word pass way mountclere become more stubborn belief carefully lay trap fair ethelberta s ensnare brother reveal family tie behove make clear utmost force representation fatal union contract viscount s remain brother relative disinterestedness motive may leave imagination much real excuse conduct must borne mind attempt would prevent union question believe conjoin personal influence viscount importation sol firebrand throw betrothed pair might half-an-hour sunset two individual link difference reach point railway branch sandbourne leave main line take ticket sandbourne intend thence knollsea steamer ply two place summer month make short direct route occur mountclere way summer steamer might possibly leave running wind might too high small boat large might hand hire would safe train anglebury remain sixteen mile drive hill even great loss time accident determine station junction inquire official speedwell cease sail countryman just come sandbourne state speedwell leave year day steamer sandbourne steamer would necessity return knollsea evening partly several people place board also knollsea folk wait grocery drapery london ounce tea hundredweight coal village owe recent wind detain provision parcel sandbourne keep collier up-channel change weather day introduce necessary roundabout land journey easy order habitual route boat return six o'clock sandbourne drive pier directly reach place get night steamer man tell much relief sol extremely anxious enter knollsea late hour know way could unforeseen incident delay boat walk pier wait prospect gloomy enough wind north east sea shore chalky-green comparatively calm part coast form shelter wind present quarter cloud different velocity shine coppery glare produce ray west enter inferior atmosphere reflect distant wave patch effect water particular spot stain blood depart daylight leave earth come strange unusual quarter heaven zenith would bright place sun overhead would close whiteness east would give appearance morning bank thick wall barricade west look acquaintance sunset would blush red more passenger shout master steamboat must may dirty night sol mountclere board pier recede dusk shall difficulty get knollsea bay say mountclere wind keep hour two fancy shift east'ard say sol captain look think same thing hope shall able get home to-night say knollsea woman little child leave alone mis'ess bad way too n't skipper ve get doctor sandbourne tend ll sure put knollsea can n't alarm ma'am ll can must boast skipper s remark result observation wind last fly east single point compass whence could affect knollsea bay result change soon perceptible midway transit land elbow bold chalk promontory stretch vertical wall same cliff line parallel course fair weather possible customary steer close hoary facade distance mile six fathom water few boat length precipice ugly spot good time landward less seaward cliff top vegetation forehead low-grown hair define edge provide warning unwary pedestrian wind spring strong white clot could discern water level cliff rise fall black band shaggy weed form sort skirt base wall first-fruits new east blast shave face cliff razor gathering foam shape head shoulder arm snowy whiteness apparently struggle rise deep sink old level again remind observer drowning scene picture deluge point face rock hollow gape cavern water begin thunder leap top rebound seaward again vessel s head keep little further sea usual precipice still view several huge column rock appear detach mass two particularly noticeable grey air vertical stout square slender tapering individualize husband wife coast man wave leap side pack hound fearful boisterousness terrible game sometimes knee giant stone sufficient cause course frail steamboat alter little more south-west-by-south south-by-west give breaker still wide berth wish land sir twould sure play say sol mountclere cat-and-dog friendship arisen say mountclere knollsea abominable place get east wind blow say circumstance conspire make landing more difficult mountclere know wind easterly high sea prevail knollsea bay slackening flood-tide first hour ebb time water stand current ridge hollow chase beach unchecked tide set strong channel flow mouth bay thrust extent landward plunge wave glance moment state affair land time year know truth inner nature character knollsea see knollsea smile summer sun see courtier king knollsea know such simple mean half-dozen detach villa use lodging-house summer stand aloof cot permanent race rise dusk gusty evening empty silent damp dark tomb gravel walk lead invade leaf tuft grass darkness thicken wind increase blast rake iron railing house hum song derision certainly seem absurd time year human being expect comfort spot capable such mood house look cheerful dwelling ethelberta gay external colour might black could see now unblinded window reveal room bright warm illuminate firelight ethelberta appear curtain close glass watch binocular faint light become visible direction bluff bay here spruce last think say sister fire hope will able land thing order board know wind continue rise length lung gale alight feather pane remain stick see substance ethelberta open window secure fire roar picture kick wall close sash bring light crisp fragment foam suddenly sea must rise say picotee servant enter room please mis'ess say afraid wo n't thing to-night m say steamer ca n't land mis'ess want know can consequence say ethelberta will come time bottom girl leave room shall shore see night say ethelberta last opportunity shall is right consider marry to-morrow say picotee small affection nature mood sister laugh let put cloak nobody will know sorry leave grim primitive place even enckworth court wrap descend hill drawing battling line breaker mark meeting sea land could perceive nearly invisible horizon equilateral triangle light form three star red side green white summit compose mast-head side lamp visible spruce now face end-on half-a-mile distant still pier girl stand foreshore listen din seaward appear distinct save black horizontal band embody grey water strengthen blackness enlarge look nearing wall concave face coming wave summit white edging arise aspect lace frill broaden fall front terrible concussion sheet whiteness spread amazing rapidity find standing midst field snow feel insidious chill encircle ankle rapidly run beach girl come ll wash need ethelberta recognize stentorian voice captain flower party boatman discover stand shelter wall know gloom take care retreat beach hiss fleece froth slide again shingle drag pebble rattle beast gnaw bone spot whereon man stand call down-under-wall nook command full view bay hither nautical portion village unconsciously gravitate windy afternoon night discuss past disaster reticent spirit induce sense might moment repeat stranger walk shore roaring sob november eves light sufficient guide footstep muse absoluteness solitude would surprise smart good-night return corner company echo tread summer six eight perennial figure stand breezy side wall winter rain leeward weather know dislodge sooner come ashore wind begin fly say previous speaker must time old harry point ll put certain say more thought see john s set-net carry point monday poor feller wife such state make anxious land can s t plain enough say flower doctor s believe ll most understanding man sandbourne cost little much say tis s good say call half-an-hour afore dark flower experienced man know judgment ship s master liable warp family anxiety many instance same occur history navigation feel uneasy know deceit guile bay master spruce few recent month stranger place indeed bay make flower man thriving retirement two great venture life blow ashore break very semicircle sturdy sailor now stand eye fix triangle light show steamer relinquish intention bring pier possible right hand pocket play large key lie key lifeboat shed flower coxswain musing possibility use night appear captain spruce aim pass lee pier strong current four five knot run pile drift steamer attempt soon slow come side dangerous hull vessel likely crash overthrow fragile erection damage also flower disappear few minute now come just possible can make em hear trumpet now leeward say proceed two three grope way pier consist simply row rotten pile cover rotten planking balustrade kind exist keep unwary tumble water level pile eat action sea size man s wrist fresh influx whole structure tremble spider s web lie danger make fast strong pull headfast rope might drag erection completely flower arrive end lantern hang spruce ahoy blare speaking trumpet two three time seem reply sort steamer tuesday s gale hev loosen pier cap'n ounce bollard too weak make fast must land boat will land dangerous yer wife danger t boy-y-y-y ethelberta picotee time stand beach hundred fifty yard master steamer receive information volunteer flower two girl see triangle lamp get narrow base reduce two vertical line darkness spruce turn head knollsea shall wed thing say ethelberta must see t play sure say flower comrade tone complacency might able t risky shop-folk stock hear visit lady hill terribly want clothes t say s ounce ought put afore lantern hang end jetty take darkness enfold view bay become voice foam occasional touch face spruce imagination pier memory lessen sense wind maul person hand cause scrap raiment tug westward stand face sea bring semi-suffocation intense pressure air boatman retire position wall lounge again silence conversation consider necessary sense s presence form kind conversation meanwhile picotee ethelberta hill wedding public misfortune delay package would say picotee reply elder think bracelet pretty present bring day most valuable lord mountclere very kind great deal good berta very much good say ethelberta warm little suspicious odd moment exceedingly must cure regular course treatment ll very nice old man good young man would take trouble wish somebody else old too will day never mind time will straighten many crooked thing think lord mountclere reach home time think believe call parsonage leave knollsea had course somebody must think anybody knollsea know parson suppose clerk know wonder lord marry privately frequently marry case even could showy wedding experience bride private form ceremony berta sometimes uneasy even now want ask thing may sake would marry mr julian difficult say exactly possible relation might marry might n't intend marry case will live enckworth will leave such detail ground-work confirm get indoors will see box properly cord quite ready send come sit fire ll sing song sad mean shall sad perhaps may last will sing may such thing occur will think ll suppose sing many s good sense picotee world blind cheerful put eye mean get state forgive picotee thought can tell much man bring rank gift may take tear berta s reason single matter supply certain ground know will world see marriage happiness might say ensure sadness see prospect black night lead time sweetness comfort see marriage joyful sorry become accident force become person voice afraid make plunge chance trustworthy calculation n't enough n't berta s time enough put even now would upset well-considered course haste impulse will withstand misgiving now let see pack ll sing evening wind wheeling dwelling calm eye lighthouse afar single speck perceptible world door ethelberta s temporary home music song mingle stroke wind iron railing sweep general tide gale noise rolling sea echo tone remain hour singing old gentleman might see alight little one-horse brougham enter door knollsea parsonage bent obtain entrance vicar s study give name happen vicar s wife sit front room make pillow-case child s bed old surplice excommunicate previous easter hear newcomer s voice partition start quickly husband ought study entry look abstracted gaze lose meditation little schooner attempt rig young boy word wife suspect name visitor resume early occupation insert few strong sentence full observation maturer life line sermon write first year ordination order make available come sunday wife vanish little ship hand visitor appear talk low tone ten minute stay depart secretly come errand cause much whispered discussion vicar wife evening say concern world sandbourne lonely heath red lion highway half-past eleven spruce mountclere sol chickerel board steam again sandbourne direction increase wind make necessary keep vessel still further sea return might clear risk windy sousing thwack baste scourge jack ketch corner call old-harry point lie halfway track stand detached post stump white rock skeleton s low jaw grin british navigation here strong current cross current begin interweave scroll mesh water rise tumultuous heap slam front angle cliff whence fly air cloud flour could now believe roaring abode chaos smile sun gently infant summer day long pinnacle crag cave return double image glassy sea now again sandbourne point journey reach more four hour become necessary consider anew accomplish difficult remainder wind blow much seaman call gale enough unpleasantness afloat make landsman glad get ashore dissipate slight measure vexation fail purpose still mountclere loudly curse confidence treacherously short route sol abuse unknown sandbourne man bring news steamer s arrival junction course leave open now short give undertaking road shore curve various little creek inland sea present position knollsea less length thirty mile train junction morning sol s proposition drive thither hope meet mail-train overrule mountclere will more chance say may miss train shall way more mail stop get several mile station knollsea hopeless telegraph confounded place telegraph might telegraph devil old booby damned scheming young widow very much question shall matter even get suppose now can shall walk step o't s necessary think good posting-house end town tempett s must knock will attempt supper here break journey first get anglebury may rest hour two feel really want meal ll leave eat merry man sister hand cursed old vandal very say mountclere ll additional half-hour elapse fairly start lateness abruptness arrival cause delay get conveyance ready tempestuous night apparently drive whole town gentle simple early bed length traveller way aspect weather grow more forbidding rain come unmercifully booming wind catch bear plain whiz carriage sower sow seed precisely such weather same season picotee traverse same moor stricken great disappointment meet christopher julian several mile drive lie open heath dot occasionally fir plantation tree tell tale specie help outline colour speak melancholy moan sob give sound solemn sadness surpass even sea carriage-lamp long ray stretch feeler air somewhat cheer way insidious damp pervade thing overpower render attempt rekindle ineffectual even two man s dislike s society less general din night would prevent much talk sit rigid reticence third personality road lay hereabouts light sandy gravel clog soft friable speedily become saturated wheel ground heavily deeply substance length cross ten twelve mile eternal heath eternally drum storm could discern eyelet light winking distance nebulous brow pale haze look little town havenpool soon cross-road reach right angle present direction lead left place here man stop inform horse would able mile two further very must can say mountclere does way lie town sir change horse think direct road straight havenpool lie three mile left water road shall come place two three mile flychett s flychett trumpery small bit village still think good push say sol run risk find way flood havenpool return mountclere know wheelwright flychett continue sol keep beer house own two horse could hire bit sommat shape victual get anglebury perhaps rain may hold time s good way horse can last place say mountclere again man flychett still everlasting heath black hill bulge sky barrow summit wart swarthy skin storm blow huskily bush heather furze unable materially disturb traveller proceed horse now fresh time spend reach village quite long take previous heavy portion drive enter flychett three now s inn say mountclere yawning just knap sol answer tis little small place must can pull cottage whitewashed front could see square board represent sign infinite labour rap shout casement open overhead woman s voice inquire matter sol explain tell horse home now must wait rest growl mountclere pretty muddle can help answer sol ask woman open door reply husband horse van could come sol know mention name woman begin abuse come publican d let ll law for't rejoin sol more spirit n't dare keep nobility wait nobility mate hev title honourable let s none slack say sol n't fool young chopstick exclaim mountclere get door open will own way say sol testily must n't mind trading quality t case necessity woman will bring reason appeal high power man title useful to-night sir d never call lumber again long live singular s never bit rubbish wo n't come use keep seven year utility depend keep company may h lack atom virtue hear hear hardly become answer man much old could say more suppose draw line here present sir get indoors will heaven s name few more word woman result agree admit would attend sol promise key door let bedroom window string enter sol know house busy light fire driver lantern stable find standing-room two horse mountclere walk kitchen mumble word disgust situation few kind let just enough show fearfully large number keep a-calling people time morning woman occasionally exclaim stair folk show mercy flesh blood bit mite now never stomachy good soul cry sol fireplace stand blow fire breath tell victual bide ll cooking ll pay prince especially mate s little house say sleepy woman bedroom s pig s fry side bacon conger eel pickle onion conger eel say sol mountclere thank pig s fry thank tell bacon shout sol woman must find come again stair tis somewhere chimley part ca n't mind really n't know head heel brain spin wi raft such larry bide s dear say sol ll just tell tea-caddy gridiron can sleep again woman appear take advice give information silence soon reign upstairs piece bacon difficulty cook newly lit fire sol say mountclere rasher fork now look here sir think make tea ought griddle more n't pay give bacon ll cook man s poor feller s hungry make doubt mountclere fork hand begin rasher toss gridiron masterly style sol attend tea attract occupation brilliant flame chimney mountclere exclaim now cursed thing fire blow hard s now sir come begin mine must hungry ll finish griddling ought mind man sit company s room hear come put table ll join can sit here sir meal despatch coachman again retire promise horse ready hour sol mountclere make comfortable side fireplace remedy delay sit silence awhile nod sleep long would remain thus consequence fatigue telling mistress cottage descend stair two hour later peep interval five minute sleep leave knowledge six o'clock sol man find snore hay-loft now real necessity haste ten minute again way day dawn red lion inn anglebury timid watery eye shadowy archway come shining lantern see dangle hand little bow-legged old man hostler john reach front look measure daylight open lantern extinguish pinch finger pause moment customary word two neighbour milkman usually appear point time sound whistle morning train milkman say draw scream further end town reach ear hope now wind s quarter shall ha'e little more fine weather hostler talk can hear whistle plain say ay suppose faith t poor fist can make hear could tell same wind east even seed poor thomas tribble s smoke blow little orchard joint true weathercock enough past three-score easterly rain come often come wi might enough squail man grave must look hostler mighty ekkypage come town such purblinking time day tis time can tell twill long first hostler reply driver pair horse carriage contain sol mountclere slacken pace draw rein inn fresh horse immediately call put two traveller walk now quarter seven o'clock say mountclere question arise shall knollsea branch corvsgate castle enckworth think good plan will drive first enckworth set get take knollsea say shall reach knollsea arrangement half-past eight o'clock shall enckworth eight excellent time very sir agree say sol feeling soon two bird catch could mate knowledge carriage horse again ready drive time grow too restless spend anglebury minute more necessary hostler lad take jade sandbourne horse stable rub feed noise hear yard omnibus return meet train relinquish horse small stable-lad old hostler again look arch young man step omnibus come forward want conveyance sort take knollsea can get horse harness five minute ll make shift can master promise minute true man can say more wo n't step bar sir give order ll let know soon t ready christopher turn room smell strongly night stand newly-kindled fire wait just come haste melchester upshot excitement wedding possible hour solemnization draw increase bear wind unpremeditated journey lie awake previous night hanging bed pulse beat heart decide last great service behove honest man friend say lover render ethelberta juncture ask mean engage open eye marry lord mountclere give word two enlightenment might leave take care plan obtain interview picotee learn accurately state thing possibility mistake belief contracting party knowledge mistake would cheaply purchase journey would send ethelberta strong note expostulation already write wait pocket intrude such time unseemly despatch letter messenger evidence necessity receive most undesirable whole proceeding good clumsy earnestness mostly clumsy could let event pass protest daylight autumn morning rise tell faith intention start soon vehicle ready christopher hasten door step little stable-boy lead horse few pace way relinquish hold same moment respectably dress man foot small black bag hand come opposite direction street lead railway thin elderly man grey hair great anxiety pervade plainly visible feature enter inn come old john knollsea morning can get lift say pedestrian ethelberta s father empty know carrier matter fifteen shilling suppose doubt yond s young man just now start might take ill ask seat hire trap shall call hostler bawl stable-boy put question christopher room two dogcart julian objection save shilling fellow-traveller evidently rich chickerel mount seat christopher pause look pause enactment seem already dream long ethelberta s face landscape map romance history aim deed denude rayless sorry discernible moment occur julian take whip boy loose hold horse proceed way slap-dash jinks may knollsea sonny say hostler lad dogcart two man diminish road knollsea boy reach young ear s wind david straw t christmas day five week hide-bound bull kill n't die afore time gi'ed lord three-pound junk reward good people never curse sing bad song drunk mother say perhaps will t excellent stew mother say very fair chronicle boy give ask try answer old man s question always bear mind old man ask hide-bound bull good stew make doubt s say know three fokes rich man middling man poor man want horse knollsea afore seven o'clock morning blinking day fall wet dishclout s more often happen fine summer weather n't know john hostler home tell mother wide-awake boy old john school father afore bear think say chok think s sommat knollsea honest travelling rascally abused boy pinner tribe nobody tear end country t'other see sun salt water moon play jack-lantern rotten tower song life death s wind s tell difference sixpence much young sonny n't answer baint story stop word fashion wo n't david now tallet s good boy lock two hay fast can boy vanish archway hostler follow heel meanwhile carriage bear mr mountclere sol speed way enckworth reach spot road fork two leave knollsea route keep thence hill distance five six mile drive lord mountclere s park ten minute house frame drip tree mountclere jump enter ceremony sol anxious know lord mountclere order coachman wait few moment now nearly eight o'clock smoke ascend newly-lit fire court paint soft blue tint brown golden leaf lofty bough adjoin ethelberta say sol regard fair prospect gravel drive wash clean smooth night s rain fresh wheelmarks own track mansion seem scarcely awake stillness reign everywhere more three four minute pass door open mountclere come hastily doorstep must say get vehicle s knollsea say sol say mountclere now ahead knollsea shout man think fool idea would leave soon might perhaps here hour earlier hard striving dream would arrange leave such unearthly time morning dark season year drive drive call again window pace increase come two three mile way account say sol sullenly time lose n't see want come here know would waste time damn man say mountclere use angry think t bring muddle say sol sweeter tone ha ha life incline laugh much incline thing berta s trick try make close family ally such cantankerous pair much mind alike way living close connect calling principle match manner custom twould thousand pity part mr mountclere mountclere faintly laugh same hideous merriment same idea remain withering silence mean express utter contempt family person pass lodge again sweep highroad drive say mountclere put head again window shout man drive devil roar again few minute fume dissatisfaction rate progress baint say driver turn angrily ai n't ruin governor s horse stranger wo n't pay double em drive fast can folk get way trap suppose must drive em sir slight crash continue coachman s come turn sol look side find forewheel carriage become lock wheel dogcart overtake road here very narrow coachman know blame mishap feel advantage take time forelock case accusation begin swear victim sinner sol jump look occupant conveyance see sky elevation father christopher julian sit little seat overhang two big pudding small dish father say sol is berta ve come get letter say chickerel feel come ought come save ll regret luckily gentleman stranger give lift anglebury must hire point christopher s mr julian say sol mrs petherwin s father travel company know exclaim christopher feeling look astonished puzzle first appear direct antagonism own purpose friend favour ethelberta s wedding evidently s father say sol father mr julian mr julian gentleman here lord mountclere s brother cut story short wish stop wedding let get heaven s name say mountclere lady s father say chickerel good come carriage shall faster dogcart now driver wheel right again chickerel hastily enter mountclere sol join speed christopher drive close rear quite certain now plenty people attend business anxious see end three sit silence eye knee cloud disperse morning grow bright twenty minute square unembattled tower knollsea church appear vale summit just touch distant line sea sky element victimize previous evening now smile falsely low morning sun descend road village little more mannerly pace early journey see ray glance hand church clock mark five-and-twenty minute nine knollsea road thence enckworth eye direct church-gate traveller descend hill wedding carriage favour slatternly group woman brim interest age pauper two stick come else die time nameless female passing side laugh indifference ringer take coat vanish turret hobbledehoy tiptoe chancel window short none customary accessory country wedding anywhere visible thank god say chickerel wait know deserve say mountclere s likely time day decide church first will probably relative s house sol look father reply too shall church first just assure say chickerel shall mrs petherwin s carriage stop corner steep incline lead edifice mountclere chickerel alight walk gate sol remain place christopher way descend hill foot halt leave horse trap small inn entrance village chickerel mountclere reach churchyard gate find slightly open church-door also open nobody spot arrive minute too soon say mountclere preparations apparently begin early wedding doubt enter building look quite empty chickerel turn chancel eye attract red kneeling cushion place middle altar-railing early use mountclere stride vestry somewhat loss proceed difficult task unearth brother obtain private interview introduction sol chickerel cause general convulsion ha here s somebody say observe man vestry advance intention ask lord mountclere find chickerel come forward same direction are parish clerk say mountclere man dress good clothes hev honour calling man reply two large book lie vestry table open clerk speak look slantingly page person might discover writing dry mountclere chickerel gaze same page book marriage-register too late say chickerel plainly enough stand signature lord mountclere ethelberta viscount s very black dry stroke firm comparatively thick woman s pale juxtaposition husband s muddled character space witness name appear trembling line fine silk autograph picotee second name stranger probably clerk too late seem say mountclere coolly could think d marry eight chickerel stand man bake hard dry first two word could say must set early soul mountclere continue wedding take place ask clerk sharply five minute come reply luminary pleasantly play invisible game pitch-and-toss half-sovereigns pocket receive order church ready five minute eight morning know such thing bedtime last night very private plain mind such sir secretly pitch toss again meanwhile sol find too restless sit wait carriage more minute two leave step same instant christopher come past too church father ought ethelberta s wait say sol reach vestry still ignorance twas use come here use say chickerel straw throat look would sooner leave church come grave perhaps fear bad thing sol see name register christopher see man close book christopher could command retire know always say pride would lead berta marry unworthy man say sol bitterly shall now ll see such thing young man say mountclere good course leave matter alone marry wise will try think match good content let keep position inconvenience intrusion complaint possible satisfaction ambition will help endure few surprise propriety may occur clever young woman play card adroitly hope may never repent game a-hem good morning say mountclere slightly bow relation march church dignity tell coachman love mountclere step fly believe unobserved quite overcome fatuous rage lip froth mug hot ale impertinent gentleman t say chickerel try marry brother know good say sol ll never believe berta n't lie trap old fellow think moment lord mountclere never tell belonging wonder deceive murmur chickerel can hardly suppose altogether mislead point will suffer need fear father n't way work could n't know title asking owner must shock indeed title enough poor scrub place must fool think match very rare astonishing honour position brave girl will miserable part honour ca n't stomach lord kingdom might merry indeed believe will ruin happiness personal snubbing rough conduct thing cause despise thing ca n't endure s despise deal trouble must remember insult introduce new favourite say first wife ll call ask meaning take nonsense shall never know feel will never let word unhappy may will always deny s unfortunate part such marriage old chap ought leave young woman alone damn clerk come afraid can allow bad word speak sacred pile say personal self objection cussing much official church conscience wo n't allow conscience allow cussing swearing godly worship pretty maid leave harness say clerk little witness chicken taste lord forgive say man wife family sol father turn withdraw soon forget remark frequently recall christopher think try see ethelberta leave say sol certainly say chickerel mr mountclere s advice good more keep way more good shall anglebury carrier get london will suppose carrier leave hour two shall walk let overtake possible will get glimpse enckworth court berta s new home may time start will walk say sol room say christopher shall drive early afternoon thank say sol will endeavour meet corvsgate thus arrange chickerel could wish search picotee learn detail mysterious matter particularly painful make busy event appear suddenly uselessly plainly want appear would awkwardness pleasure see daughter could scarcely counterbalance hence resolve return town await news detailed direction own future movement carefully consider lay sure give far-seeing ethelberta sol father walk chickerel meet carrier just enckworth sol wait christopher corvsgate wish see company father outline seat ethelberta advance day triumph youthful curiosity interest dogged objection father s wish base calm reason christopher lone place remain church little longer desultorily walk reach organ chamber look instrument surprise find young man julian first think organist second inspection prove person christopher meet different circumstance young friend ladywell look sick sorry lily slug stalk occasion place own condition make kin christopher despise ladywell ladywell dislike christopher third item neutralize two common lot christopher just nod meet ethelberta s stair ladywell nod more speak church appear interesting say such tower rare england say christopher dwell feature building thence enlarge village rock marine scenery avoid malady suffer marriage ethelberta village street very picturesque cliff scenery good kind rejoin ladywell rock represent feminine side grandeur here white delicate top west coast high black angular summit represent grandeur masculine aspect merely own idea very bright perhaps very ingenious say christopher perfectly true ladywell please here present making sketch subject winter sea happen church acquaint mrs petherwin think mr ladywell paint portrait last season say ladywell colour may hear speak mr julian say ladywell offer hand degree tongue wind closer subject sadness tacitly own would tell see say ladywell heavily did look trouble least bright fresh may morning play many bitter trick poor neigh too friend mine can help forgive see carriage door stroll ceremony just proceed sit here knollsea place further interest now may own friend live here study coast course s confidence understand quite arrive neighbourhood two day set eye morning keep entirely indoors young man part half-an-hour later ingenuous ladywell come visitor inn shore man walk quantity artist material appliance board steamer morning perform passage safety ethelberta single loadstone cliff attract ladywell hither ethelberta marry negative pole same send thus woman put end opportunity distinction art-exhibition wall offer tortuous way quaint alley marble bluff knollsea accessory picture winter sea christopher s interest village same evaporating nature look sea great swell wave send sound huzzas multitude wild scene irksome now ocean-bound steamer horizon inspire curiosity destination house ethelberta occupy positively hateful turn wait impatiently hour promise drive meet sol corvsgate sol chickerel plod road order skirt enckworth carrier come reach top hill way pause look peaceful scene park wood glow matchless colour late autumn parapet pediment peer central position afar bottom descent lodge now descend gate stand invitingly open exclusiveness part owner s instinct could see glance appearance well-rolled garden-path attach park-drive case many betoken perfection surface proprietor s deficiency hospitality approach turnpike road full great rut clumsy mending border trampled edge incursion grass pleasure butcher baker drive freely herein peer peeress christening party wed company funeral train pass door mansion check question wild untidiness particular recommendation guard ground convey suspicion owner young land possession religious earnestnesss imply newness conversion conjugal tenderness recent marriage half-an-hour want chickerel s time carrier sol rest world leisure walk extensive stretch grass grove form park large owner wish large owner s rival fail wish small owner s satellite see praise somewhat avoid roadway pass huge misshapen rag tree fern brake ruddy crisp decay reach suitable eminence father son stand still look many-chimneyed building conglomeration building grove glade form setting will just give glance say chickerel n't seem ethelberta too much sudden change will good never believe come shape wonderful luck come bring home today tenant-farms wood wall could call good fortune glorify glorify own line life forsake line admire governess shun peeress will just same everywhere day young man will wear black coat starve wear fustian man want such monstrous house t fine place see s carpenter shop timber-yard little town perhaps berta may hire job now always know would cut mark childhood finish business thoroughly matter father want trouble may write shall answer call see shall return visit meet husband new society shall behave stranger will say chickerel now must move sorcery accident very retrace step open carriage become visible bend drive chickerel servant s instinct beat retreat say sol let stand ground already see harm stand still edge drive carriage draw landau sun shone lord mountclere lady mountclere sit abishag king david very blithe look viscount ride cherub to-day appear fresh rosy strong dubious mien viscountess twice dress dove-coloured material bonnet match little tufted white feather rest top truce-flag blood noble vassal cool grey shoulder hang few lock hair tone warm fire sunshiny addition natural hue chickerel instinctively take hat sol same moment ethelberta seem uncertain act solution difficulty give face brother see plainly glance more dozen speech would tell sol s feature thoroughly express intention stranger eye fly chickerel slightly shake head understand now tear eye father sigh bosom sol bow answer salute husband move hat nodded carriage roll lord mountclere might possibly make use fine morning show park premise chickerel moist eye now son highroad reach lodge lodge-keeper walk sun smoke pipe good morning say chickerel rejoicing court to-day butler inquire quite reverse soul t n't know anywhere idea such thing bring lady here ve come home common couple land even bell allow ring walk public road carrier come view father say sol n't think ll s house suppose run try find would cruel disappoint ll bide here quarter hour case mr julian wo n't pass corvsgate get two old way may leave still bad thought will walk rest distance n't meet mr julian must london evening time to-night will shall begin work to-morrow four o'clock train will answer purpose thus part sol stroll leisurely road quite deserted linger park fence sol say bird-like voice come here look see figure peer top park wall ground high road speaker expect ethelberta moon sun star moon picotee hullo picotee say sol s little gate quarter mile say picotee can meet passing big lodge ll soon sol ascend hill pass second gate turn again meet picotee come forward tree walk secluded spot berta say want see father say picotee breathlessly must come make comfortable idea here secretly n't know father s say sol vex will think matter angry tell early will come sol ca n't come say brother such big house ca n't think need come front apartment think shall ashamed work clothes come dress bit sol still berta wo n't mind much say lord mountclere must take kindly welcome leave might word two say time bad luck perhaps say way sha n't come picotee father too sol put act father might let know even lady always would n't let terrible much write line might learn would lead take different step will see poor berta harm write long letter to-day explain wedding help world sol pause irresolutely wo n't come say would disgrace thing dress more n't want come see would see ll little fir plantation walk exactly half-an-hour can come sol point speak knot young tree hood knoll little way ll tell say picotee suppose will somewhere busy get ready travel year ethelberta want anywhere lord mountclere can endure changeable weather place own house poor fellow will wait fir ll tell picotee leave sol glade enckworth continue anglebury highway pace fir more ten minute ethelberta appear opposite side great inconvenience comply request ethelberta tremble take brother s hand say is father say sol likewise think want see course too come mysteriously must say unbecomingly afraid wrong inform intention may father would word look forbid stop carriage pass want see important matter leave mrs doncastle s service write beg dispense notice doubt will s very much upset secrecy perhaps error judgment say sadly reason father come here want see want see certain time come prevent marriage wished see marriage ca n't say more think might approve say ethelberta mournfully time may come will approve never n't harsh sol coronet cover multitude sins coronet good lord sister look hand sol extend hand look thumb stand root joint hard place did see ugly hand misshaped monster n't come jackplane push day day year year find drowned bury dress undress fustian broadcloth folk would look hand say man s carpenter now can man brand work brother viscountess wrong course s wrong would n't marry wo n't right terrible suffering say mistake such wonderful quality title day really second wife quiet old country nobleman give society more commonplace life will simple even more simple berta work false line creep useless lumber nation ll first burn come flare never see such deserter own lot always berta ashamed more good woman never marries twice too hard sol say poor viscountess cry ve even make mistake give ambition ignoble turn n't tell now may more harm minute will cure lifetime absurd let republican passion blind fact family can honourably trace history five hundred year affect heart person entirely harden romance peerage appeal historical sense love old association n't care history prophecy thing can poor man good girl would n't drop curtsey em historical right stick such principle must need push get girl such curtsey even think marriage bad man too great price pay for't bad man mean lord mountclere old s worthy mean sol mere sommat say moment picotee emerge tree tell sister lord mountclere look sol can explain now say will send london wish goodbye separate picotee accompany sol little way ethelberta greatly perturb meeting retrace step short distance still feel distressed unpresentable resolve allow lord mountclere see cloud somewhat pass bare act justice hide sight such bridal mood good keep wait make positively unhappy turn valley park merge mile wood copse open iron gate enter wood casually interested vast variety colour half-fallen leaf season wear more much more occupy personal thought path pursue become gradually involve bush tree give spot character coppice wood perceive enough ethelberta turn path point intersect approach promise more direct return court many step hazel here form perfect thicket observe belt holly bush midst outskirt opening leave hand directly lead thence wind clear space greensward completely enclose isolated mewed bit lawn stand timber-built cottage ornamental barge-boards balconettes porch erection interesting enough experiment grand toy building contemptible blue gauze smoke float chimney somebody live side empty hen-coop pile holly divers framework wire netting stick show bird keep here season year lady survey ethelberta cross leafy sward knock door interested know purpose peculiar little edifice door open woman wear clean apron very clean gown ethelberta ask live pretty place miss gruchette servant reply here now does live here alone fellow-servant oh live here attend pheasant poultry clever manage bring here keeper s hill father fancier miss gruchette attend bird two servant attend miss gruchette tell truth m m servant still s miss gruchette here would see house pretty woman speak hesitation doubt desire earn shilling fear ethelberta stranger ethelberta lady mountclere plainly dream fear can scarcely stay long enough will just look say ethelberta soon cross threshold glad cottage internally may describe sort boudoir extract bulk mansion deposit wood front room fill nicknack curious work-table filigree basket twist bracket support statuette grotesque case rule design love-bird gilt cage french bronze wonderful box needlework strange pattern attractive object apartment seem laugh visitor s face close examination express frivolity more distinctly word miss gruchette here keep fowl say ethelberta puzzled tone survey n't keep ethelberta attempt understand cease occupy mind matter come cottage door give woman trifling sum turn leave footstep moment hear beat leaf side holly ethelberta wait walker pass voice two man reach woman stand close house screen holly-bushes could hear say distinctly face turn cottage lady mountclere good suppose ha-ha come speaker pass become visible opening appear woodmen lady mountclere mean say ethelberta woman blush mean miss gruchette oh nickname woman whisper story two minute length ethelberta turn pale is return inquire thin hard voice week know m m stranger much may tell old tale fly neighbourhood lord mountclere privately marry woman knollsea morning early can true believe true family family indeed lord know
[truncated: 28,042 more chars]
