# Supplementary material for: A Complex Network Approach to Stylometry
Source: PLoS One. 2015 Aug 27;10(8):e0136076. doi: 10.1371/journal.pone.0136076 (PMC4552030; doi:10.1371/journal.pone.0136076)
Supplement: S1 File — (ZIP) [file pone.0136076.s001.zip › authorship_dataset/a5_adventures_of_Sally.txt]

sally look contentedly long table feel happy last everybody talk laugh now party rally uncertain start plainly success hope would first atmosphere uncomfortable restraint cause too aware brother fillmore s white evening waistcoat wear male female patron mrs meecher s select boarding-house transient residential again end table conversation turn more great vital topic sally s legacy ought good thing money s own dictate spending somebody else s sally s guest find good deal satisfaction arrange budget rumour put sum disposal high figure suggestion certain spaciousness let tell say augustus bartlett briskly d augustus bartlett occupy intensely subordinate position firm kahn morris brown wall street broker always affect brisk incisive style speech befit man close touch great finance d sink couple hundred thousand good safe bond-issue ve just put would consider play rest say play mean flutter good crop multiple steel s worth look tell ll hundred fifty saturday elsa doland pretty girl big eye sit mr bartlett s left view buy theatre sally put good stuff lose bean ve get say mild young man deep voice table few hundred thousand say mild young man d put cent benny whistler heavyweight championship ve private information battling tuke get mean lie seventh say listen interrupt voice lem tell d four hundred thousand four hundred thousand say elsa doland know would first thing d s ask sally pay bill last week morning sally get quickly flit table put arm friend s shoulder whisper ear elsa darling really break know ll elsa doland laugh re angel sally s d give last cent course m broke ve just come road ve save fortune say draw sally return seat relieved find company now divide two school thought conservative prudent element lead augustus bartlett definitely decide three hundred thousand liberty bond rest safe real estate small more sporting section impress mild young man s information already place sally s money benny whistler doling cautiously small sum spoil market solid seem mr tuke s reputation inner circle knowledge mild young man confident matter cannily precipitation three might obtain seem sally time come correct certain misapprehension n't know get figure say m afraid re wrong ve just twenty-five thousand dollar statement chilling effect juggler half-millions amount mention seem moment too small bother sort sum mentally set heiress s car fare manage adjust mind could even pittance twenty-five thousand d twenty-five thousand say augustus bartlett first rally shock d buy amalgamate twenty-five thousand begin elsa doland d twenty-five thousand year nineteen hundred observe gloomy-looking man spectacle could start revolution paraguay brood sombrely might ll tell exactly m say sally m start trip europe france specially ve hear france speak soon can get passport ve loaf few week m come look find nice cosy little business will let put money keep luxury complaint even couple thousand benny whistler say mild young man n't want benny whistler say sally would n't give want lose money ll monte carlo properly monte carlo say gloomy man brighten magic name monte carlo year d fifty dollar just fifty d end table stir cough grating chair floor slowly easy grace actor old school learn day acting act mr maxwell faucitt boarding-house s old inhabitant rise foot ladies say mr faucitt bow courteously cease bow cast white venerable eyebrow quelling glance certain male member boarding-house s young set show disposition restiveness gentleman feel can allow occasion pass say few word audience seem surprised possible life always prolific incident great city new york might day produce occasion mr faucitt would feel could allow pass say few word sort happen give hope right start meal feel would optimism run mad expect old gentleman abstain speech night sally nicholas farewell dinner party partly brace principally miss nicholas hospitality leave genial feeling repletion settle listen resemble equanimity movement part marvellous murphy new arrival play bushwick equilibristic act preceding week form party extreme left heckle speaker break cold look hostess brief acquaintance lissom young gentleman admire sally immensely set record admiration theirs misplace would hard please attract sally small trim wisp girl tiny hand foot friendly smile dimple come curve rounded chin eye disappear laugh often bright hazel hair soft mass brown manner air distinction lack majority mrs meecher s guest carry youth banner approving sally marvellous murphys guilty lapse high critical standard ask proceed mr faucitt aware here worthy such task brutus compare marc antony orator ask propose health ask small marvellous murphy speak unpleasant youth snub-nosed spotty still could balance hand inverted ginger-ale bottle revolve barrel sol foot good ask repeat mr faucitt ignore unmannerly interruption indeed would find hard answer propose health charming hostess applause couple name brother old friend fillmore nicholas gentleman refer sit speaker s end table acknowledge tribute brief nod head nod condescension nod conscious hedge social inferior good unkindly sally see debate mind instant advisability throw orange brother lie ready hand glistening shirt-front offer admirable mark restrain hostess yield primitive impulse happen chaos just frown exuberance rebellious murphys feel even high motive begin throw fruit influence good quarter would weaken lean sigh temptation hard resist democratic girl pomposity quality thoroughly dislike love could disguise affluence descend month brother fillmore become insufferably pompous young man inherit wealth improve fillmore nicholas seem regard nowadays sort man destiny converse ordinary human being receive audience more stand-offish monarch take sally hour persuade leave apartment riverside drive revisit boarding-house special occasion come enter wear such faultless evening dress make rest party look gathering tramp-cyclists white waistcoat alone silent reproach honest poverty cause awkward constraint right soup fish course most present know fillmore nicholas impecunious young man could make tweed suit last long would believe possible call fill help more usually lean time small loan to-night eye waistcoat dumbly shrink abash speaking say mr faucitt englishman long take technically know papers subject island kingdom first visit great country may say two factor american life always make profound impression lavishness american hospitality charm american girl to-night privilege witness american girl capacity hostess think right say asseverate commit statement night none present here will forget miss nicholas give lady gentleman banquet repeat banquet alcoholic refreshment know come ask procure miss nicholas mr faucitt pause puff cigar sally s brother fillmore suppress yawn glance watch sally continue lean forward raptly know happy make old gentleman deliver formal speech wish subject different prepare listen indefinitely miss nicholas resume mr faucitt lower cigar demand abruptly call miss nicholas s name hazard taller murphy mr faucitt eye disfavour disapprove marvellous brother general ground resident year stand consider transient vaudeville stage lower tone boarding-house particularly just speak first evening place address grandpa sir say severely name name sweeter love worship watch eye sedulous affection three year spend roof name say mr faucitt lower tone address descend might term personality may familiar couple dud acrobat place week-end thank heaven to-morrow infest city name say mr faucitt soar more lofty plane sally sally three year sally flit establishment choose simile advisedly ray sunshine three year make life brighter sweeter thing now sudden access worldly wealth happily synchronize twenty-first birthday remove midst midst lady gentleman heart think may venture hope prognosticate lofty sphere may adorn future height social world may soar will still continue hold corner own golden heart comrade bohemian day ladies gentleman give hostess miss sally nicholas couple name old friend brother fillmore sally watch brother heave foot cheer die feel heart beat little fast anticipation fillmore fluent young man power college debate society reason insist come here tonight guess mr faucitt old dear would say sort delightful thing mistrust ability make fitting reply imperative fitting reply proceed know mr faucitt look occasion light scene play sustain own part such polished grace certain pain nature anti-climax cease take stage eloquent must answer eloquence whole evening would spoil fillmore nicholas smooth wrinkle white waistcoat rest podgy hand table-cloth thumb pocket glance table eye haughtily droop sally s finger close automatically orange wonder even now might good thing seem nature s law most attractive girl least attractive brother fillmore nicholas worn age seven extraordinarily beautiful child piece now age twenty-five would idle deny mess three year precede twenty-fifth birthday restricted mean hard work keep figure check money come ever-increasing sleekness look feed too often too sally prepare forgive would make good speech could see mr faucitt lean chair courteous attention rolling period meat drink old gentleman fillmore speak m sure say fillmore n't want speech very good drink health thank sit effect few simple word company mark case identical majority emotion bring unmixed relief menace easy practised fillmore s attitude stand gloomier-minded give least twenty minute even optimist reckon would lucky get ten bulk guest concern grumbling fillmore s thinking ideal after-dinner speech different mr maxwell faucitt poor old man wear such expression surprise dismay might worn somebody unexpectedly pull chair feel sick shock come tread non-existent last stair sally catch sight face utter sharp wordless exclamation see child fall hurt street moment run table stand arm neck speak sob voice brother stammer direct malevolent look immaculate fillmore avoid gaze glance nose smooth wrinkle waistcoat say quite quite hope say ca n't make speech sally gulp love course shall never forget here sally kiss mr faucitt burst tear say mr faucitt soothingly kind critic could claim sally eloquent mr maxwell faucitt conscious sense anti-climax sally just finish tell brother fillmore pig lecture take place street boarding-house immediately conclusion festivity fillmore furtively collect hat overcoat steal forth night overtake bring bay justly indignant sister remark punctuate interval bleat sound accuse last ten minute pause breath fillmore seem expand indiarubber ball sit dignify world never able prevent intimidate sally mood hers regret hurt self-esteem see fact could alter sally always even uncle death parent become guardian never grim man able cope successfully sally last hectic scene three year end world second adam eve verbal victory hers sally achieve triumph battle mrs meecher apparently matter duty always bring patron first week stay sweet-tempered girl sally most woman generous spirit cyclonic potentiality seem say say fillmore keep expand reach normal venture speech defence demand fillmore plaintively want hear again say fillmore hastily listen sally n't understand position n't seem realize sort thing boarding-house stuff thing past s get want drop want forget darn fair look viewpoint m big man re fat man say sally coldly fillmore refrain discuss point sensitive m big thing substitute ve get deal very moment ca n't tell s big m drive sort thing indicate lighted front mrs meecher s home-from-home wide gesture s finish people very d lose week s salary poker want borrow few dollar rent always pay protest fillmore defensively say fillmore accept amendment air man time chop straw anyway mean n't see just know people certain period s life practically s neck ca n't prevent people form i-knew-him-when club darn need n't attend meeting s friend oh friend say fillmore s just make tired s position people entitle call s friend simply father put will n't get money twenty-five let twenty-one anybody else wonder now could get money twenty-one poor-house probably say sally fillmore wound n't believe sigh oh would right thing say sally fillmore pass quality swift review mental eye brain dash spaciousness initiative present correct wonder sally imagine hiatus exist thing say s nurse fillmore s sense injury deepen suppose always way man never believe ability prove masterfully longer require assistance faith still try much consolation derive thought napoleon sort thing day shall find place world say sulkily oh ll find place right say sally ll come bring jelly read day visitor allow oh hullo last remark address young man swinge briskly sidewalk direction broadway now come abreast stop good evening mr foster good evening miss nicholas n't know brother n't believe leave underworld come say sally would n't think look prune-eater proletariat even mrs meecher look son two man shake hand fillmore short gerald foster lean well-built figure seem tower englishman man middle twenty clean-shaven keen-eyed very good look fillmore recently sum-up-your-fellow-man-at-a-glance course good fit career greatness impressed seem mr foster get kind get knack recognize sort gift few moment desultory conversation kind usually follow introduction fillmore mean sorry get chance take advantage come new arrival remove enjoy chat sally seem probable would enjoy continuation even less glad mr foster happen particular juncture excuse briefly hurry street sally stand minute watch disappear corner slightly regretful feeling now too late would think whole lot more good thing would agreeable say become obvious fillmore get nearly enough kind thing say nowadays dismiss mind turn gerald foster slip arm jerry darling say shame could n't come party tell exactly two month sally become engage gerald foster rigorously keep secret nobody mrs meecher s much suspect sally life hate conceal thing secrecy kind objectionable matter gerald show odd streak furtiveness character announce engagement complicated life people fuss bother people watch avoid such argument sally would gloss find excuse disposition part homicide arson put artistic sensitiveness nobody sensitive artist particularly unsuccessful artist little success can afford make home woman love sensitiveness presumably become great indeed put place sally could see protracted engagement know everybody would standing advertisement gerald s failure make good acquiesce policy secrecy hope would last long seem absurd think gerald unsuccessful man recent fillmore perceive dynamic man could predict would succeed very suddenly rapidly overnight party say sally splendidly pass boarding-house door walk slowly street everybody enjoy think even fillmore good spoil thing come look advertisement smart man will wear season n't see waistcoat just now cover conscience suppose white bulgy gleaming full pearl button see augustus bartlett curl burnt feather catch sight still time seem heal wound everybody relax bit mr faucitt make speech make speech cried oh very festive need wish could come dinner sally gerald pause sally see electric suppressed excitement sally play s put sally give little gasp live moment anticipation week always know sooner later would happen read play again convince wonderful course hers biased view elsa doland also admire elsa s opinion carry weight elsa people bind succeed suddenly even old mr faucitt stern judge act inclined consider nowadays such thing believe girl future would big directly get chance jerry give arm hug simply terrific goble kohn change mind want know would slight cloud seem dim sunniness author s mood say reluctantly hope m afraid see goble morning say n't add right s put primrose way remember s get big part girl course elsa much s just good s think n't send again happen gerald hesitate more seem man dine to-night man name cracknell cracknell cracknell cracknell people always talk man call millionaire kid know harvard fillmore never see must painful person oh s right much brain course s right anyway want put play s splendid say sally could get right ring enthusiasm voice ideal gerald dream invade broadway triumphantly banner big manager name carry prestige seem unworthy association man chief claim eminence lie fact credit metropolitan gossip possess large private stock alcohol existence think would pleased say gerald oh say sally buoyant optimism never desert long already begin cast momentary depression matter finance play long obtain production manager simply piece machinery pay bill money purpose demand asceticism finer sensibility real thing matter question play lead part deftly draw character excite admiration elsa doland seek information point will play ruth ask must somebody wonderful need tremendously clever woman did mr cracknell say oh discuss course seem again sally notice odd stealthy embarrassment gerald appear unable begin sentence to-night feel way man creep cautiously dark alley notice more different usual direct method gerald rule apologize forthright masterful incline talk height to-night seem different break silent moment begin again question know mabel hobson mabel hobson ve see follies course sally start suspicion sting monstrous absurdity become manifest moment form absurd most broadway gossip filter eventually boarding-house chiefly medium seasoned sport mild young man think highly redoubtable benny whistler aware name reginald cracknell always get link somebody couple miss hobson seem likely instance rumour speak truth lady compellingly blonde beauty attract cracknells world even seem cracknell say gerald apparently man cracknell find sally s bright horrified gaze somewhat try fact cracknell believe mabel hobson think part would suit oh jerry could infatuation such length could even spacious heart reginald cracknell dominate gentleman s small size head make entrust part ruth primrose way desire producer last revue carry bowl rose stage place table rebel plea engage dancer surely even lovelorn reginald could perceive stuff great emotional actress make oh jerry say again uncomfortable silence turn walk direction boarding-house somehow gerald s arm manage get detach sally s conscious curious dull ache physical pain jerry worth burst vehemently question seem sting young man usual decisive speech worth course s worth s broadway production s matter good heaven ve try long enough get play broadway n't likely m chuck chance come just might good way cast jerry mabel hobson s s murder murder first degree nonsense ll right part will play personality following cracknell will spend money world make thing success will start happen course s worth fillmore would impress speech would recognize respect unmistakable ring characterize even light utterance get sally immediately effect habit make good thing work primary article creed man love could wrong succeed finally raise spirit course jerry right would foolish refuse contract clause ideal old darling say affectionately attach vacant arm more give penitent squeeze re quite right course can see now little startle first s wonderful let s get chicken count em spend money know m spend dollar say gerald completely restore mean big money s dollar pay marriage-licence sally give arm squeeze ladies gentleman say look man observe partner chapter ii enter ginger sally sit hillock golden sand watch half-closed eye denizen roville-sur-mer familiar morning occupation roville most french seashore resort morning time visit population assembles force beach whiskered father family make cheerful patch colour foreground female friend relative cluster group gay parasol dog roam fro child dig industriously spade anon suspend labour order smite handy implement dog poodle military aspect wander sally discover possession box sweet decide remain await development few thing pleasant anticipation sally s vacation prove exception rule magic month lazy happiness drift luxuriously french town charm roville blue sky casino snow-white hotel promenade general glitter gaiety bring halt here could stay indefinitely voice america call gerald write say primrose way produce detroit preliminary new york run soon wish see opening must return scrappy hurried unsatisfactory letter letter busy man sally could ignore leave roville to-morrow to-day to-day sit watch bather familiar feeling peace revel usual still novel sensation bask warm sunshine listen faint murmur little wave drawback discover morning roville plage tendency fall asleep degrade thing soon breakfast even holiday usually sally fight stoutly temptation to-day sun warm whisper wave insinuate doze arouse voice close hand many voice beach distant talk english novelty roville sound familiar tongue jerk sally border sleep few foot two man seat sand first moment set travel sally s principal amusement examine stranger chance throw way try light intuition fit character occupation discourage consistent failure guess right corner eye inspect two man first pair attract tall dark man tight precise mouth high cheek bone give appearance vaguely sinister dusky look clean-shaven man life perpetual struggle determine beard certainly shave twice day just certainly self-control swear cut could picture smile nastily happen hard diagnose sally n't lawyer think turn find look eye stare sally utmost intentness arrival mouth open slightly air man many disappointment last find worth look dear decide sally sturdy thick-set young man amiable freckled face red hair sally see square chin angle chin slight cut sally convince behave receipt wound superior self-control temper think meditate very quick soon very clever say nice look find fascinated gaze little embarrassing dark man objectionably competent fashion feel characterize action just succeed light cigarette tooth strong breeze throw match resume conversation presumably interrupt process sit scrymgeour inquire oh right reply young man red hair absently sally look straight front feel eye still busy surprise here tell mean stay paris slight pause sally give attentive poodle piece nougat say observe red-haired young man clear penetrate tone vibrate intense feeling s pretty girl ve see life frank revelation red-haired young man s personal opinion sally considerably startle displeased broad-minded girl outburst seem legitimate comment matter public interest young man s companion hand unmixedly shock dear fellow ejaculate oh s right say red-haired young man unmoved ca n't understand n't bally soul dashed place can speak word english n't happen remember few odd bit french starve time girl return subject most imperatively occupy mind absolute topper give solemn word ve never see anybody touch look hand foot n't get france course mouth bit wide say reluctantly sally s immobility add s assurance concern linguistic deficiency inhabitant roville seem reassure dark man breathe again period life behave most scrupulous correctness quail idea associate even remotely incorrectness black moment red-haired young man uttered few kind word still ought careful say austerely look sally now divide attention poodle raffish-looking mongrel join party return topic mysterious scrymgeour scrymgeour s dyspepsia red-haired young man seem faintly interested vicissitude scrymgeour s interior notice way hair sort curl ear say oh pretty much same think hotel stay normandie sally dip box chocolate cream give imperceptible start too stay normandie presume admirer recent arrival see hotel normandie dark man look puzzle know roville pretty report ve never hear hotel normandie s little shanty station much place still s cheap cooking s right companion s bewilderment increase earth man scrymgeour say sally conscious urgent desire know more more absent scrymgeour constant repetition name make seem old friend s thing s fussy least eleven thousand thing s fussy interrupt red-haired young man disapprovingly jumpy old blighter s thing s particular s sort hotel ve know always want good think would splendide muse problem dissatisfied sort way moment seem reconcile fact rich man s eccentricity must humour d see again ask will dine splendide to-night say eight sharp sally occupy dog number now augment white terrier black patch left eye could see young man s face voice reply tell wrong false airiness oh scrymgeour n't roville paris believe dark man s voice sharpen sound cross-examine reluctant witness n't here did give holiday rejoin n't red-haired young man s manner unmistakably dog want know say old blighter fire day yesterday shuffling sand dark man sprang sally intent drama unfold absent-mindedly give poodle piece nougat right terrier shoot swift glance sideways see dark man standing attitude reminiscent stern father melodrama drive err daughter snow red-haired young man outwardly stolid gaze beach fat bather orange suit six false start now actually water float dignity wrecked balloon mean tell demand dark man trouble family take get practically sinecure endless possibility behave deliberately throw despairing gesture complete sentence good god re hopeless red-haired young man make reply continue gaze beach outdoor sport few more stimulating watch middle-aged frenchman bathe drama action suspense here first stealthy testing water apprehensive toe final seal-like plunge never dull moment apart excitement thing judge purely aesthetic standpoint must dull soul can fail uplift spectacle series very stout man whisker see tight bathing suit background bright blue young man red hair recently employment mr scrymgeour eye free circus enjoyment s maddening expect spend whole live get position wo n't keep can tell re s monstrous s sickening good god word dark man apparently feeling sally sometimes feel society brother fillmore futility mere language turn sharply stalk beach dignity exit somewhat mar moment later fact straw hat blow tread passing child leave sort electric calm follow fall thunderbolt stunned calm air seem still quiver protestingly long would last can say end first minute shatter purely terrestrial uproar abruptness herald short low gurgle snarl spring pretty dog fight roville see season terrier black patch begin sally s opinion such feel will verdict history good friend anxious make case could deny fire first gun campaign must just fault really sally s absorb scene just conclude acutely inquisitive shadowy scrymgeour see fit dispense red-haired young man s service thrice succession help poodle turn third occasion too much terrier dog fight wild gusty fury affect average mortal helplessness induce vast clashing element seem s jurisdiction oppress sense futility interference ordinary dog fight stunning m�l�e would excite favourable comment even blas� resident negro quarter easily-pleased critic lancashire mining-village beach dog size breed colour race scene merely remain ringside seat bark considerable proportion immediately start fight general principle content action bother first cause terrier get poodle left hind-leg restate war-aims raffish mongrel apparently endeavour fletcherize complete stranger sealyham family sally frankly unequal situation entire crowd spectator come gallop water s edge paralyse start snarl bundle bump leg bounce again make move advice fluent french rent air arms wave well-filled bathing suit leap nobody practical centre theatre war suddenly appear red-haired young man reason dog fight providence decide such occasion shall always present master mind wizard shortcoming battle life single particular sphere competent dominating roville-sur-mer red-haired young man dark companion might turn disgust service might seem worth retain haughty scrymgeour might pain neck family know stop dog fight first moment intervention calm begin steal scene same effect inextricably entwine belligerent mediaeval legend holy grail slide sunbeam use battle knight look dove peace most captious could deny bring home good magic soothing hand spell voice short time would believe possible dog dog sort calm presently leave armageddon solitary small scotch terrier thoughtfully lick chewed leg rest combatant more right mind wonder fuss capture hale whirl recrimination voluble owner achieve miracle young man turn sally gallant might say reckless moment now give indication please shyness brace painful air effort announce world englishman speak language own j'esp�re say swallow twice brace journey jungle foreign tongue j'esp�re que vous n'�tes pa oh dammit s word j'esp�re que vous n'�tes pa bless�e bless�e bless�e wounded hurt n't know bitten oh dash j'esp�re oh bitten say sally dimpling oh thanks very much n't bite think awfully brave save life compliment seem pass young man s head stare sally horrified eye amiable face sweep vivid blush jaw drop oh sainted aunt ejaculate situation too much flight possible solution spin disappear walk rapid run sally watch sorry tear still want know scrymgeour fire bedtime roville hour seem vary accord s proximity sea gilded palace front keep deplorable hour pollute night air dawn indefatigable jazz pension economical normandie early bed rule true jules stout young native combine office night-clerk lift attendant establishment duty hall night few normandie s patron make use service sally enter shortly twelve o'clock night day dark man red-haired young man friend scrymgeour come life find little hall dim silent iron cage lift single faint bulb glow desk corner illuminate upper jules slumber chair jules seem sally duty capacity time work woman s never now restore tissue few wink much-needed beauty sleep sally casino hear band stroll moonlit promenade guilty sense intrusion stand reluctant break jules rest sympathetic heart always disposal oppressed long ache overworked peon relieve hear footstep street follow opening front door jules would wake anyway feel sense responsibility lessen door open close again bang jules stir gurgle blink sit sally turn perceive new arrival red-haired young man oh good evening say sally welcomingly young man stop shuffle uncomfortably morning s happening obviously still green memory ceased blush last meeting celebrate reunion begin blush again face familiar scarlet er good evening say disentangle foot embarrassment moment somehow get coil bon soir suppose would say murmur sally young man acknowledge receipt thrust drop hat trip stoop pick jules meanwhile navigate sort somnambulistic trance neighbourhood lift now throw cage rattle s shame wake say sally commiseratingly step jules reply excellent reason wake constant practice enable sort work break slumber brain could call work automatically shut gate clang tug sluggishly correct rope lift slowly retire basement awake sally red-haired young man sit side side small seat watch conductor s effort first spurt conversation languish sally immediate interest say companion seem strong silent man read slight snore jules break silence third floor sally lean forward prod jules low rib stay roville find deal native population action speak loud word want restaurant shop point wish lift stop prod man charge system worth dozen french conversation book jules bring machine halt point thing connect professional activity really opening wit iron cage way jules right way accustom flourish generally remark v'la modest self-congratulatory voice would see man could put job jules opinion might much look could open lift door to-night seem even very exact feat power insert key lock stand stare attitude frozen horror man take most thing life pretty seriously little difficulty just now seem break appear say sally turn companion hitch would mind ask s matter n't know french oo young man thus appeal nerve task eye melancholy jules doubtfully cough strangled sort way oh esker esker vous n't weaken say sally think ve get esker vous pourquoi vous ne mean ne vous say quel est raison break here point jules begin explain explain very rapidly considerable length fact hearer understand word say appear impress give thought dismiss objection trifling want explain explain word rush water geyser sound feel would able put meaning detach main body repeat slowly swirl stream lose stop say sally firmly red-haired young man look native johnstown might look request stop city s celebrated flood stop blow whistle depth young man s memory swim surface single word word must hear somewhere read somewhere legacy perhaps long-vanished school-day zut bark instantaneously jules turn main moment dazed silence such might occur boiler-factory work suddenly shut quick now ve get cried sally ask s talk know doubt tell speak slowly shall get somewhere young man nod intelligently advice good lentement say parlez lentement pas si know mean pa si dash vite ah-a-ah cried jules catch idea fly lentement oui lentement follow lengthy conversation convey sally seem intelligible red-haired linguist silly ass able announce few minute later make bloomer apparently asleep come shove lift slam door forget leave key desk see say sally re shut m afraid wish goodness say young man know french d curse vim little animation chump wonder blighter french say meditate s merest suggestion say sally ought n't could thing might utter loud yell would scare most people hotel death might survivor two would come investigate let ripping idea say young man impressed m glad now tell main out-line ll think ve mad young man search word eventually find express meaning lamely enough cause jules nod depressed sort way fine say sally now word three two oh poor darling break look corner lift emotional jules sob silently bunch cotton-waste serve office pocket-handkerchief broken-hearted gulp echo hollowly shaft day cheap book instruction subject sun most know behave majority life s little crisis blame ignorant doctor come make dainty winter coat baby father s last year s under-vest good method cope cold mutton nobody come forward practical advice correct method behaviour adopt lift-attendant start cry sally companion consequence few moment merely stare helplessly poor darling say sally find speech ask s matter young man look doubtfully know say n't enjoy chat blighter mean say s bit effort n't know talk french always make feel nose come could n't just leave cry idea say sally heart fiend human shape turn reluctantly jules pause overhaul vocabulary ought thankful chance say sally s real way learn french re get lesson say lose seem think catch word perdu mean partridge n't m sure ve see menu would talk partridge time might french extraordinary people ll s difficult chap chat give least encouragement sort rocket address question sufferer listen attentively voluble reply oh say sudden enlightenment job turn sally get time say trouble say yell rouse house ll get right will lose job second time sort thing happen warn last time more would mean push must n't dream yelling say sally decidedly mean pretty long wait know can gather s just chance somebody else come late case could let s doubtful think everybody roost must try would n't think lose poor man job tell take car ground-floor ll just sit amuse happen ve lot talk can tell story life jules cheer victim kindly forbearance lower car ground floor glance infinite longing key distant desk sort glance moses must cast promised land summit mount pisgah sag heap resume slumber sally settle comfortably possible corner d smoke say will thanks awfully now say sally tell scrymgeour fire little little stimulating influence nocturnal adventure red-haired young man lose shy confusion render ill ease encounter sally hall hotel question embarrassment grip more comprehensive blush race face stammer say m glad m fearfully sorry know scrymgeour know mean mean make such most ghastly ass morning never dream understand english n't object think very nice complimentary course n't know many girl ve see life say n't make feel such chump m sorry mouth wide know re fair-minded man realize n't fault n't rub plead young man matter fact want know think mouth absolutely perfect think proceed little feverishly most indescribable topper tell scrymgeour say sally young man blink collide hard object sleep-walking eloquence carry scrymgeour say oh would bear n't silly say sally reprovingly ca n't realize re practically castaways desert island s to-morrow talk want hear ll tell feel diffident start revelation ll begin start name mine sally nicholas s mine oh see mean think would put clearly could kemp first name matter fact say young man ve always hush first name christen work low-down trick ca n't shock say sally encouragingly father s name ezekiel ve brother christen fillmore mr kemp brighten mine n't bad n't mean break apologetically awfully jolly name course get say sally call lancelot course thing n't look lancelot never shall pal add more cheerful strain call ginger n't blame say sally perhaps would n't mind thinking ginger suggest young man diffidently certainly s awfully good jules stir sleep grunted sound come disturb stillness night tell say mr lancelot ginger kemp m tell say sally think will interest oh will say think will interest will really sally look coldly duet inquire floor m awfully sorry repeat third time think will interest wo n't excuse tell life-history would n't believe inquisitive first place live america m here holiday s first real holiday ve three year leave home fact sally pause run home say good egg say ginger kemp beg pardon mean quite right bet quite right say home sally sort imitation home know just-as-good home never satisfactory real kind father mother die good many year brother dump reluctant doorstep uncle uncle say ginger kemp feelingly devil ve get m interrupt uncle trustee control brother s money mine twenty-one brother get twenty-five poor father trust blindly think happen good lord blighter embezzle lot cent was n't extraordinary hear blindly trust uncle perfectly honest mine trouble excellent man look s money n't very lovable character very hard hard hard nearly hard seat hate poor fill phil break just now brother s name fillmore oh brother oh always pick poor fill m bind say fill lay might call pickee always get trouble day three year expel harvard uncle vow would more say fill leave would leave seem uncle s idea large evening objection raise fill depart new york ve six month fill pass twenty-five mark collect money last month march past give point get mine end happily see now tell say know dash ve skip lot mean say must awful time new york n't earth get oh find work brother try two thing finally become assistant stage-manager theatre people thing could raise enervate luxury ballroom dancing ball-room dance get job place broadway call flower garden humorously call instructress anybody could instruct man come lucky save s life n't quash death perfectly foul oh n't know fun still say sally meditatively m say could hold much long begin give suppose ve trample underfoot more fat man girl age america n't know man come bit overweight seem make instinct s sit sand here watch frenchmen bathing s just heavenly lie watch two hundred fifty pound man come feel n't dance say absolutely rotten must ll tell thing s make very domesticated wife day wo n't find gad gilded jazz-palaces little place country somewhere knitting elsie book bed half-past nine now tell story life make long m perfectly certain s relief-expedition m sure last dweller roof come year shall here morning really think good shout know lose jules job never course m sorry poor old jules trouble hate think now get story say sally ginger kemp exhibit symptom young bridegroom call wedding-breakfast respond toast move foot restlessly twist finger hate talk know say suppose say sally s give autobiography first give chance n't such shrink violet re shipwrecked mariner here intensely interested narrative even n't d much listen jules snoring snore bit annoy shall stir seem extraordinary brutal streak nature say sally appear think else scheme harass poor jules leave alone second start tell shall start childhood think ll skip ginger kemp knit brow search dramatic opening m more less might call orphan mean say people dead sort thing thanks explain make quite clear ca n't remember mother father die last year cambridge d most awfully good time varsity say ginger warm theme thick know good d get rugger box blue d just pick scrum-half england north first trial match really look more less snip international sally gaze wide eyed good bad ask recite catalogue crime expect get cheer rugger blue start s s rugger blue know oh see say sally mean rugger blue mean say play rugger footer s say football rugby football cambridge oxford scrum-half scrum-half ask sally patiently know re say s scrum-half ca n't make easy scrum-half say ginger work scrum sling pill fly-half start three-quarters n't know understand n't s dash hard explain say ginger kemp unhappily mean n't think ve meet n't know scrum-half can see football ll leave suppose s quarter-back s international s call get international play england know england play wales france ireland scotland n't smash think play england wales see last re try tell very good football ginger kemp blush warmly oh n't say england pretty short scrum-halves year horrible thing happen country still likely pick all-england team smash come smash turn poor old pater n't leave penny never understand process exactly d always suppose pretty turn n't m bind say bit jar come cambridge work uncle s office course make absolute hash course m very clever sort chap see somehow n't seem able grasp working year uncle get bit fed-up hoof get mastership school make hash get two job make hash certainly seem most prominent young hashers gasped sally say ginger modestly silence scrymgeour sally ask last job say ginger scrymgeour pompous old ass think s prime minister day s big bug bar just get parliament cousin use devil s get mix blighter cousin use wish would talk english cousin beach morning say use mr scrymgeour oh s call devilling cousin s bar too rise nib matter fact think lawyer kind s get long way now start use devil scrymgeour assist n't know name s carmyle know perhaps ve hear s prominent johnny way bruce carmyle know n't get job secretary scrymgeour mr scrymgeour fire ginger kemp s face darken frown sally watch feel right guess temper none bad mild man appeal n't know re fond dog say ginger use morning say sally suppose shall again time moment ve might call surfeit dog n't stray point ask mr scrymgeour dismiss m tell m glad n't know old brute say ginger frown again dog very jolly little spaniel great pal mine scrymgeour sort fool ought n't allow own dog s ass n't fit own dog matter fact blighted pompous bully shrivelled-souled old devil moment say sally m get impression n't mr scrymgeour right think womanly intuition use insist poor animal trick hate see dog trick dog loathe know re frightfully sensitive scrymgeour use make spaniel trick fool-things self-respecting dog would eventually poor old billy get feed jib too polite bite sort shake head crawl chair d think would let would old scrymgeour bit poisonous know thing end blighter haul chair get more more shirty finally lay stick say say ginger coldly accurate start lay stick brood moment knit brow spaniel mind can imagine beat spaniel s hit little girl s fairly oldish man know hamper bit get hold stick break eleven piece great good luck stick happen value highly gold knob present constituent mince goodish bit tell fair amount shoot come here sally speak moment quite right say last sober voice customary flippancy pause again now say n't know ll get oh shall get suppose family will pretty sick course goodness sake bother family sally burst could reconcile young man s flabby dependence family enterprise vigour show dealing unspeakable scrymgeour course bring look rich man s son appear drift such young man wont even whole trouble say embark subject hold strong view harangue interrupt normandie o'clock morning practically amount miracle front door hotel open enter young man evening dress such person sufficiently rare normandie cater principally staid middle-aged youth s presence must pause explain fact middle stay roville disastrous evening casino diminish fund oblige make hurried shift hotel splendide humbler normandie late appearance to-night cause fact attend dance splendide principally hope find kind-hearted friend prosperity might borrow rapid-fire dialogue take place jules newcomer key hand cage door open lift set more motion few minute later sally suddenly aware overpower sleepiness switch light jump bed last waking thought regret able speak length mr ginger kemp subject enterprise resolve address deliver early opportunity chapter iii dignified mr carmyle six o'clock follow evening sally force conclusion ginger would struggle life good could assistance contemplated remark see day hour would leave roville seven-fifteen express take paris route cherbourg liner whereon book passage new york faint hope find even now half-past six convey baggage station leave charge amiable porter pay last visit casino municipale dislike thought leave ginger uplift many alert active-minded girl possess great degree quality interesting brother fillmore prefer put mess private affair ginger impress man worth give friendly shove right path much gratification enter casino perceive flaming head shine crowd gather roulette-tables two casino roville-sur-mer promenade mostly sea-air mild game call boule big casino municipale palace massena railway station haunt earnest gambler mean business plain sally directly arrive ginger kemp mean business get result ginger extremely strong entrench opulent-looking mound square counter even sally look wooden-faced croupier shove further instalment table end long rake epatant murmur wistful man sally s side remove elbow rib order good gesticulate sally french scholar gather startle gratify entire crowd seem startle gratify undoubtedly certain altruism make-up spectator continental roulette-table seem derive spiritual pleasure see somebody else win croupier give moustache twist left hand wheel twist right silence fall again sally shift spot pressure crowd less acute now able see ginger s face see give involuntary laugh look exactly dog rat-hole hair seem bristle excitement could fancy ear prick tense hush fall crowd restarting wheel sally s laugh rang embarrassing clearness marked effect hearing religious ecstasy deportment spectator table run luck roulette guffaw cathedral could cause more pained consternation earnest worshipper gaze shocked eye ginger turn start see jump ball fall rattle click red compartment wheel cease revolve see last big winner pick wrong colour shudder groan run congregation convulse penitent bench negro revival meeting more glance reproach cast sally generally feel injudicious behaviour change ginger s luck person appear concern ginger gather loot thrust pocket elbow way sally stand now definitely establish eye crowd pariah universal regret decide call day spectator star suddenly walk stage middle big scene even loud violent quarrel spring moment two excitable gambler disputed five-franc counter could wholly console say say ginger dexterously pluck sally crowd top meet ve look everywhere s funny n't find s ve look really ginger seem pleased lead way quiet ante-room gambling-hall sit corner pleasant here nobody gorgeously uniformed attendant door awfully good feel must talk train ginger start violently train mean puff-puff explain sally m leave to-night know leave ginger look horrify devout congregation sally just cease member n't mean leave re roville m afraid america boat sail cherbourg tomorrow oh aunt m sorry say sally touch concern warm-hearted girl appreciate say ginger kemp turn bright scarlet glare uniformed official regard t�te-�-t�te indulgent eye sort thing say look here will marry sally stare vermilion profile frank amazement ginger realize time many way surprising young man expect surprising marry know mean suppose allude holy state know mean sally begin regain composure sense humour tickle look ginger gravely meet eye continue drink uniformed official now carry romance begin hum love-ballad breath official could hear say would able understand even could hear expert language eye n't n't think try make difficulty n't little sudden s get sudden say ginger kemp complainingly think here week infant babe occur practically stranger pat hand tolerantly cause uniformed official heave tender sigh see happen say re mistake girl girl know really properly introduce take good look ll see take good look say ginger feverishly m dash ll answer consequence man lecture enterprise re most wonderful girl ve meet dash say ginger gaze still rivet official door dare say sudden ca n't help fall love moment see now look here know m much chap ve just win deuce lot money would buy gold mean say enough start course ve make infernal hash ve try now must can can jolly bet d goodish stab mean say buck forth n't know mean ha strike may already engage else oh golly first time turn face look eye touch sally drive sense ludicrous absurd man really serious matter fact say soberly ginger kemp bit lip moment silent oh s tear say last sally aware emotion too complex analyse pity amusement too emotion recognize maternal mothers listen child plead engaging absurdity wholly power bestow feel same wavering tear laughter sally want pick ginger kiss thing could look sorry reasonable grown-up man n't really mean know n't say ginger hollowly oh n't ca n't n't such thing real life love first sight love s thing come know person pause just occur hardly girl lecture strain love gerald foster sufficiently sudden even instantaneous know gerald love become engage two week first meeting find recollection damp eloquence end say tamely s ridiculous ginger simmer mood melancholy resignation could n't expect care suppose anyway say sombrely m much chap just diversion theme discussion sally longing find welcome chance continue conversation less intimate sentimental note s exactly want talk say seize opportunity offer display humility ve look day start say lift last night interrupt mind talk aunt sister suppose say really good plan would adopt honorary sister think ginger appear noticeably elate suggested relationship really take tremendous interest ginger brighten s awfully good m speak word wisdom ginger n't brace brace stiffen backbone stick chin square elbow really amount simply flop leave call family help time n't help job find n't rush get worry family think n't make independent know hard luck suddenly find money good heaven everybody else world break time s part fun ll never get anywhere let pick family floppy newfoundland puppy dump old place happen suit job s thing ve get choose get think can must snort grab hold teach take joke ve manage collect money will give time look ve look try realize re alive try imagine family n't sally stop draw deep breath ginger kemp reply moment seem greatly impressed talk quick say length serious meditative voice nose sort squiggly ripping look sally utter indignant cry mean say n't listen word ve say demand oh oh jove say er eye sort shine too never mind eye say tell say ginger reflection get job put much s amount suppose right m glad ginger eye mournful devotion say interrupt wish d let write letters mean idea would kind buck wo n't time write letter ll time write n't address sort america chance mean d know write can give address will always find tell number street mrs meecher s boarding-house write reverently shirt-cuff second thought write say course shall want know ve get oh goodness clock s right just time train s least two second make rush swing-door confusion uniformed official expect sudden activity good-bye ginger write remember say ginger alert unexpected fashion become question physical action follow swing-door emerge start run square stick say ginger encouragingly run easily become man day snip international scrum-half sally save breath train begin move slowly station sprint abreast platform ginger dive door wrench open gather sally neatly arm fling land squarely toe man occupy corner seat bound again make window ginger faithful last trot train gather speed ginger poor porter tip forget right n't forget ve say right look death family right train pass smoothly station sally cast last look red-haired friend now halt wave handkerchief turn apologize occupant carriage m sorry say breathlessly hope n't hurt find face ginger s cousin dark man yesterday s episode beach bruce carmyle mr carmyle man readily allow disturb life s little surprise present moment could help feel slightly daze recognize sally now french girl attract cousin lancelot s notice beach least assume french startling address now fluent english suddenly acquire gift tongue earth time yesterday total stranger become sufficiently intimate cousin lancelot sprint station platform address railway-carriage window ginger bruce carmyle aware most member sub-species humanity cousin s personal friend call familiar carmyle hold vulgar nickname girl get hold sally less pretty mr carmyle would undoubtedly look disapprovingly give rigid sense propriety nasty jar panting flush run pretty girl meet contrive smile say answer question truth left big toe ache confoundedly even girl foot small sally s can make presence feel man s toe scrum-half handle aim use plenty vigour n't mind say sally sit think ll breathe little breathe train speed quite close thing say bruce carmyle affably pain toe diminish nearly miss lucky mr kemp throw very straight n't tell say carmyle come know cousin beach yesterday morning oh n't know stay same hotel spend hour shut elevator really get acquaint waiter enter compartment announce unexpected english dinner serve restaurant car would care dinner m starve say sally reprove make way corridor foolish judge appearance man perfectly pleasant spite grim exterior decide time seat table table mr carmyle s manner change bad lose amiability evidently man take meal seriously believe treat waiter severity shudder austerely stain table-cloth concentrate frowningly bill fare sally meanwhile establish cosy relation much too friendly waiter cheerful old man start seem make mind regard favourite daughter waiter talk english sally french get capitally mr carmyle irritably wave servitor s light-hearted advice hotel splendide waiter never bend breathe cordial suggestion side face give order crisply anglo-gallic dialect travel briton waiter remark boum pleased sort way vanish nice old man say sally infernally familiar say mr carmyle sally perceive topic waiter host see eye eye little pleasure profit could derive discussion centre change subject mr carmyle quite much few minute courteous give dinner try much could way say name nicholas always think s good thing start name n't mine oh know ginger mr kemp tell mr carmyle waiter s departure thaw stiffen again mention ginger indeed say coldly apparently get intimate sally tone seem criticize resent criticism stranger eye open wide look dangerously table apparently tell get intimate explain ca n't stay shut elevator night anybody get know find mr kemp very pleasant really very interesting mr carmyle raise eyebrow would call interesting call interesting sally begin feel exhilaration battle man usually make extremely agreeable react belligerently stiff unfriendliness come companion last few minute tell find interesting frigid half-smile come bruce carmyle s dark face cousin many excellent quality doubt use play football understand capable amateur pugilist suppose entertaining find little dull think royalty call mean rest family mention family too much sally stop talk order allow mind clear rude thought mr kemp tell mr scrymgeour length bruce carmyle stare moment yard french bread waiter place table indeed say engaging lack reticence waiter return bear soup dump v'la observe satisfied air man successfully perform difficult conjuring trick smile sally expectantly confident applause section audience least sally s face set rigid snub sensation pleasant novel think mr kemp hard luck say will excuse would prefer discuss matter mr carmyle s attitude sally might pretty girl stranger intimate affair family discuss stranger prepossess quite right mr scrymgeour beat dog ve hear details oh n't know n't agree man would throw excellent position simply oh s view suppose useless talk quite still s harm ask propose gin mr kemp mr carmyle become more glacial m afraid can discuss sally s quick impatience nobly restrain now finally get good oh goodness sake snap try human n't always snub people remind portrait man eighteenth century wooden face look heavy gold frame fishy eye regrettable incident rosbif say waiter genially manifest suddenly pop trap bruce carmyle attack roast beef morosely sally mood know would ashamed later full battle moment sit silence sorry say mr carmyle ponderously eye fishy fact call attention suppose never sister say sally would tell mr carmyle relapse offended dumbness last waiter bring coffee think say sally get ll now n't seem want coffee stay may say rude think might able put good word mr kemp save massacre apparently s use good-bye mr carmyle thank give dinner make way car follow bruce carmyle s indignant fascinate gaze strange emotion stir mr carmyle s bosom chapter iv ginger dangerous mood few day later owe fact latter preoccupy see first bruce carmyle meet cousin lancelot piccadilly return different route roville ginger would prefer separation continue hurry nod carmyle stop just man want see observe oh hullo say ginger joy think call club cigarette ginger peer proffered case vague suspicion man allow lure platform accept card conjurer feel bewilder year acquaintance could recall such exhibition geniality cousin s part surprise indeed mr carmyle s speaking affaire scrymgeour remain un-healed wound family ginger know even now session been london long day two hear quite accident return stay club way thank introduce miss nicholas ginger start violently compartment know roville station throw right top agree consider introduction attractive girl bruce carmyle entirely make mind regard sally point clear could help pass life abrupt departure leave baffled dissatisfied feeling little common love first sight frequently produce same effect could disguise good late encounter conscious desire meet again show more apparently suppose bruce carmyle word pique could quite decide dislike sally very sure future would element flatness very attractive girl very pleasant talk bet say ginger enviously way give address chance say ginger suspiciously attitude sally s address resemble somewhat connoisseur acquire unique work art want keep gloat er promise send book anxious read n't think get much time reading book publish america oh pretty nearly publish america bound mean particular book say mr carmyle shortly find ginger s reserve little try wish more inventive give ll send suggest ginger good lord man snapped mr carmyle m capable send few book america live ginger reveal sacred number holy street luck sally s headquarters persistent devil cousin seem way get grudgingly thanks bruce carmyle write information gold pencil dapper little morocco-bound note-book sort man always pencil old envelope never enter life pause bruce carmyle cough see uncle donald morning say manner lose geniality need now man object waste speak coldly voice familiar sub-tingle reproof say ginger moodily uncle office make debut hasher worthy man highly respect national liberal club never favourite ginger s minor uncle few subsidiary aunt make family uncle donald unquestionably manage director body ginger s consider opinion capacity approximate human blister want dine to-night bleke s ginger s depression deepen dinner uncle donald would hardly cheerful function even surroundings banquet arabian night uncle donald s personality would cast sobering influence orgy emperor tiberius capri dine morgue relic old london bleke s coffee house confine custom principally regular patron miss evening century touch very bed-rock ginger extremely doubtful flesh blood equal to-night say oh mean to-night n't fool know ve get uncle donald s invitation royal command family ve engagement must put oh right seven-thirty sharp right say ginger gloomily two man way bruce carmyle eastward client see chamber temple ginger westward mr carmyle east little sympathy cousin oddly enough thought walk centre same object bruce carmyle thread way briskly crowd piccadilly circus think sally ginger loaf aimlessly hyde park corner bump sort coma pedestrian pedestrian return london ginger bad shape moon day slept poorly night thing rotten pretty blighted world thing give fellow pip reduce condition absolute onion hopeless love hopeless love get ginger stir hitherto placid soul even financial crash alter life bruise very deeply temperament enable bear sling arrow outrageous fortune philosophic right now seem different thing irritate acutely accept inevitable uncle donald s moustache instance owner s habit employ meal sort zareba earthwork assault soup gad thought ginger stop suddenly opposite devonshire house use damned shrubbery soup-strainer to-night ll slosh fork hard thought hard thought get hard time grow more quickly mood rebellion rebellion forest fire flame soul spark light ginger long reach hyde park corner ablaze crackling time return club practically menace society section rate embrace uncle donald minor uncle george william aunt mary geraldine louise mood pass begin dress dismal festivity bleke s coffee house scowl struggle morosely obstinate tie can disguise fact ginger warm just moment fate wait psychological instant apply finish touch knock door waiter come telegram ginger look envelope readdressed forward hotel normandie wireless hand board white star liner olympic run follow remember death family s ginger sit heavily bed driver taxi-cab twenty-five minute past seven draw dingy door bleke s coffee house strand strike fare s manner appearance determined-looking sort young bloke taxi-driver s verdict chapter v sally hears news sally s intention arrive new york take room st regis revel gilded luxury wealth entitle move small comfortable apartment soon time intend find make permanent abode moment come give direction taxi-driver dock seem revoltingly fillmorian scheme would time enough sever boarding-house home three year find apartment meanwhile decent thing want brand sight conscience female fillmore temporarily mrs meecher s admirable establishment foregather old friend home heart even more prune gourmet would consider judicious perhaps unavoidable complacency induce thought right thing possibly tingling expectation meet gerald foster again week separation make familiar street seem wonderfully bright drive perfect crisp new york morning blue sky amber sunshine even ash-can stimulate look street car full happy people rollick work policeman direct traffic jaunty affability white-clad street-cleaner poetic task quiet none less noticeable relish improbable people know somehow seem behaving special day first discordant note overture happiness strike mrs meecher inform sally express gratification news require old room gerald foster leave town morning gone detroit say mrs meecher miss doland too break speak caustic word boarding-house handyman sally s trunk weapon depreciate value wall-paper hall s play try know monday resume mrs meecher handyman bump way staircase rehearse leave sally disappoint such beautiful morning new york wonderful dull voyage liner allow depress good reason could detroit tomorrow nice could look forward oh elsa company say sure very good too hear mrs meecher keep abreast theatrical gossip ex-member profession first production florodora everybody else original sextette mr faucitt see rehearsal say miss doland fine s easy please know mr faucitt mrs meecher unwillingly woman enjoy tragedy life make second essay direction lower sally s uplifted mood poor old gentleman ai n't went bed early last night headache morning see n't look s lot spanish influenza might lots people die believe see paper say mrs meecher buoyantly good gracious n't think ai n't turn black admit mrs meecher regret say turn black believe see paper course may come later add air confident will come right future doctor ll see pretty soon s quite happy toto s sit sally s concern increase spend length time house strong view toto quadruped stain fame entire canine race pose dog small woolly animal persistent penetrating yap hard bear equanimity health certainly quite range sick man heart bleed mr faucitt mrs meecher hand hold faith little pet s amiability power soothe seven year close association unable shake seem feel toto spot could pamper invalid concern must see cry sally poor old dear sure know room can hear toto talk now say mrs meecher complacently want cracker s want toto cracker breakfast invalid s eye sally enter room turn wearily door sight sally light incredulous rapture intervention would please mr faucitt moment little playmate long outstay welcome might originally caller beloved sally seem old man nature return age miracle sally moment here toto toto strike momentarily dumb sight food jump bed stand head side peer questioningly cracker suspicious dog allow lure passage sally throw cracker slip shut door toto couple yap may gratitude baffled fury trot downstairs mr faucitt draw deep breath sally come angel mercy worthy mrs meecher mean yield man respect innate kindness heart err suppose thrice-damned whelp hers combination sick-nurse soothe medicine week seaside insist bring here yap yap womanly resource can sufficiently praise decoy hence yap hammer-strokes sheeted tin sally stand alone womankind shine good deed naughty world get ve just arrive hire barouche pier come see old friend delay grateful flattered sally dear course come see suppose mrs meecher tell sick just say is talk weather mean frightening everybody poor old darling feel very bad thousand individual mouse nibble base spine conscious constant need cool refreshment presence tonic tell sally enjoy foreign travel sally time life visit england pass look ask mr faucitt eagerly moist very moist would say mr faucitt indulgently confess happy country time miss wonderful london day sort cosy brown mist hang street pavement ooze perspiration mud water see haze yellow glow bodega lamp shine distance harbour-lights say mr faucitt specify bodega exclusion equally worthy hostelry pass just pleasant hour rule s short s miss linger england sally know pneumonia mr faucitt shake head reproachfully prejudice dear would enjoy london courage brave superficial gloom spend holiday paris part time rest sea glorious n't think would come n't course want see again want opening mr foster s play mrs meecher tell rehearsal attend dog-fight inform rehearsal say mr faucitt severely rehearsing nowadays oh dear bad play good play will excellent fat acting mrs meecher say tell elsa good worthy hostess misreport miss doland great possibility remind somewhat matilda devine banner play season old royalty london many year seed greatness waste present case insignificant part part play allude murder miss mabel hobson murdered sally s heart sink afraid satisfaction feel warn gerald very terrible face angel histrionic ability curious suet pudding estimable mrs meecher apt give friday professional career see many case may term lady friend role star miss hobson eclipse remember year certain scion plutocracy take head present female conceive admiration part would tax resource able engage support first rehearsal recollect say dear old friend arthur moseby dead ala many year excellent juvenile many good fellow curse tendency lift elbow recollect say arthur dear boy give two week max reply incurable optimist consecutive night laddie consecutive night recall even half-crown win open wigan lead lady get bird show close day forcibly remind incident watch miss hobson rehearsing oh poor ger poor mr foster share commiseration young man say mr faucitt austerely probably stranger throw good deal late young man mark word success come will bad effect dislike sally think exception most selfish self-centred young man acquaintance remind very much old billy fothergill tour good deal late eighty did tell story billy amateur sally mood listen adventure mr fothergill old man s innocent criticism gerald stab deeply momentary impulse speak hotly defence die see mr faucitt s pale worn old face mean harm could know gerald change conversation abruptly see fillmore ve fillmore dear curiously enough happen run broadway few day seem change less stiff aloof time past may wrong time late might fancy trifle up-stage last encounter appear glad see most cordial sally find composure restore lecture night party evidently think waste mr faucitt advance theory account change man destiny fancy say softening influence young man s fianc�e fillmore s engage write tell suppose wait inform return fillmore betroth lady meet miss winch profession understand introduce very charming sensible young lady think sally shake head ca n't fillmore would never get engage was hair crimson brown recollect rightly very loud suppose overdress contrary neat quiet ve make mistake say sally decidedly ca n't shall look seem hard ca n't few week friend take bed sickness brother get ensnare vampire knock door interrupt complaint mrs meecher enter usher pleasant little man spectacle black bag doctor see mr faucitt mrs meecher cast appraising eye invalid detect symptom approach discoloration ve tell think ve get here new spanish influenza two more death paper morning can believe see wonder say doctor would mind bring small glass water sure large glass small glass just let tap run few moment take care spill come stair always ask lady friend just add door close bring glass water keep amused interested get way think conjure trick matter fact m drink now let s look examination take long end doctor seem somewhat chagrined good friend s diagnosis correct d give leg say n't here new spanish influenza bad attack want stay bed keep warm ll write prescription ought nurse young lady nurse merely course m nurse say sally decidedly n't difficult doctor know nurse smooth pillow can else principal duty sit here prevent excellent garrulous lady just leave get must also able aim straight book old shoe small woolly dog meet downstairs try force entrance equal task can leave case hand confidence sally dear say mr faucitt concern must waste time look thousand thing occupy s want more help get good ll just send wire ll right five minute later sally western union office telegraph gerald would unable reach detroit time opening chapter vi first aid fillmore following friday sally able start detroit arrive saturday morning drive hotel statler ascertain gerald stop hotel phoned room tell join dining-room order breakfast feel low-spirited wait food arrive nursing mr faucitt leave tired slept train real cause depression fact lack enthusiasm gerald s greeting telephone just now speak listlessly fact return week matter account feel hurt perplex cup coffee stimulate effect man course always early morning would doubt very different gerald would presently bind dining-room quicken restore cold shower-bath meantime here food need pour second cup coffee stout young man catch glimpse move section hotel lobby visible open door dining-room come stand peer search momentary sight young man interested sally think extraordinarily brother fillmore now perceive fillmore sally puzzle could fillmore west suppose permanent resident new york course man affair vast interest flit place rate here call stand doorway look direction right minute see come table sally manner think nervous might say embarrassed attribute guilty conscience presently would break news become engage marry sisterly sanction doubt wonder begin here think europe get week ve nurse poor old mr faucitt s ill poor old dear ve come here see mr foster s play primrose way know success n't open n't silly fill pull open last monday n't n't hear ve close theatre infernal spanish influenza play week must see paper n't time read paper oh fill awful shame s pretty tough make company edge ve darndest time can tell get fillmore cough er oh n't tell m sort er mix show cracknell remember college suggest come look n't wonder want put money think money world lot fellow let pal good thing good thing play s fine s mr faucitt say mabel hobson fillmore s ample face register emotion s awful woman sally ca n't act throw weight time day fuss paper-knife mean fuss paper-knife prop know get mislaid m certain n't fault could fault ask sally wonderingly love seem bad effect fillmore s mentality er know angry woman blame first person see paper-knife fillmore s voice trail pained silence mr faucitt say elsa doland good oh s right say fillmore indifferently face brighten animation creep voice girl want watch miss winch gladys winch play maid s first act n't much say did ring madam thing s way say em sally girl s genius great character actress dozen year mark word darn little ll see name broadway electric light personality ask charm write word music look right right know fill will kindly inform dare get engage consult fillmore blush richly oh know mr faucitt tell m human argue fillmore call very handsome admission ve get quite modest fill certainly change good last meeting puncture let pomposity mr faucitt suggest influence miss winch sally feel could approve romance ll introduce sometime say fillmore want meet very much ll now ve get see bunbury think might here s bunbury producer suppose breakfast room d busy n't little marvel s lucky ve get look fillmore retire sally settle wait gerald longer hurt manner telephone poor gerald wonder seem upset few minute later come oh jerry darling say sally reach table m sorry ve just hear gerald sit appearance fulfil promise voice telephone sort nervous dullness wrap garment s just luck say gloomily s kind thing could n't happen damned fool s sense shut theatre even influenza let people jam day store n't hurt hurt theatre s infernal nonsense thing n't believe such thing spanish influenza people get cold head think re die s fake scare n't think s say sally poor mr faucitt quite badly s could n't come earlier gerald seem interested news mr faucitt s illness fact sally delay last arrive dig spoon sombrely grape-fruit ve hang here day day get bore death time company s piece re sick rehearse rehearse nobody know ll open key week ve sag will ruin play course first chance just chuck sally listen grow feeling desolation try fair remember terrible disappointment great strain unfortunate self-pity thing particularly dislike man vanity too hurt obvious arrival act magic restorative effect could help remember make feel disloyal mr faucitt say gerald never notice remarkably self-centred thrust fact attention now hobson woman begin make trouble gerald prod despairing sort way scramble egg ought never part never ca n't handle elsa doland could play thousand time write elsa few line day hobson woman right air n't know star ve see promote clothes-props folly try take hour talk keep throw part let throw part heaven s sake talk sense say gerald querulously suppose man cracknell would keep play n't would close show second would n't seem realize big chance d look fool throw see say sally shortly never feel wretched life foreign travel decide mistake might pleasant broaden mind seem put touch people get analyse sensation arrive conclusion resent fact gerald try get advantage two attitude simultaneously man trouble may captain soul superior pity may broken thing woman pet comfort gerald seem advertise object commiseration same time raise barrier appear demand sympathy hold aloof uncomfortable sensation feeling shut useless way say gerald s thing keep jolly time goodness sake n't let re engage sally s chin jerk too much find handicap engage n't silly gerald take refuge pathos good god s tough here worry death could finish sentence sally s mood undergo swift change sometimes make feel must lack character simple comforting thought come alter entire outlook come train tired gritty seem general out-of-jointness world entirely decide fact bath hair anyhow feel suddenly tranquil merely grubby dishevelled condition make gerald seem different put hand quick gesture penitence m sorry say ve brute sympathize really ve awful time mumble gerald know know never tell glad see course m glad see n't say poor fish n't ask enjoy europe enjoy miss much now can consider lecture foreign travel finish can tell trouble gerald accept invitation speak considerable length little variety appear definitely establish mind providence invent spanish influenza purely view wreck future now seem less aloof more open sympathy brief thunderstorm clear air sally lose sense detachment exclusion weigh say gerald length look watch suppose rehearsal confound s way get day come ll come directly ve unpacked tidy see theatre sally rang lift take room rehearsal start reach theatre enter dark auditorium voice come thin reedy effect produce people talk empty building sit house eye grow accustom gloom able see gerald sit front row man bald head fringe orange hair take correctly mr bunbury producer dot house two member company presence require first act stage elsa doland look very attractive play scene man bowler hat speak line sally come mean father tiddly-omty-om bowler-hatted s surprising reply tiddly-omty-om long speech end find library exit say man bowler hat start first time sally become aware atmosphere nerve mr bunbury seem man temperament pick walking-stick lean seat fling violence house god s sake say mr bunbury now inquire bowler hat interested pause hallway stage speak line teddy exclaim gerald n't skip sloppy fashion n't want whole thing ask bowler hat amaze whole damn thing query bowler hat fight incredulity rehearsal snap mr bunbury properly s use seem strike erring teddy reasonable rate way look deliver speech injured tone shuffle atmosphere tenseness unmistakable now sally could feel world theatre simply large nursery inhabitant child readily become fretful wrong waiting uncertainty loafing strange hotel strange city dreary rehearsing line polish last syllable more week thing sap nerve primrose way company demoralization set would require trifle produce explosion elsa doland now move door press bell take magazine table sit chair footlights moment later answer ring young woman enter greet instantly impassioned bellow mr bunbury miss winch new arrival stop look footlights pained manner man bowler hat sort genial indulgence come juvenile party amuse child square wholesome good-humoured look girl serious face gravity contradict faint smile seem lurk corner mouth certainly pretty sally watch keen interest surprise fillmore sense disregard surface homeliness recognize charm deep fillmore sally decide must lurk unsuspected vein intelligence hello say miss winch amiably mr bunbury seem profoundly move miss winch ask refrain chew gum rehearsal s right admit miss winch chummily fillmore s fianc�e revolve criticize refreshment tongue moment reply bit business announce length mean bit business character stuff explain miss winch pleasant drawl voice thought maid chew gum know mr bunbury ruffle orange hair over-wrought manner palm right hand see maid ask despairingly sir chew gum mean parlour-maid smart house moan mr bunbury imagine moment house such suppose parlour-maid would allow come drawing-room champ disgusting beastly stuff miss winch consider point maybe re right brighten listen great idea mr foster can write line elsa call give good come-back elsa say else really funny can work big comic scene five six minute laugh ingenious suggestion effect deprive producer momentarily speech struggle utterance dash wing gorgeous being blue velvet hat such unimpeachable smartness sally ache sight spasm pure envy say miss mabel hobson practically personal advantage nature can bestow exception musical voice figure perfect face beautiful hair mass spin gold voice moment emotion voice peacock say listen just moment mr bunbury recover trance miss hobson please s very interrupt rehearsal bet sorrowful existence m interrupt rehearsal agree miss hobson emphasis want make little easy money bet somebody ten seed m interrupt again time s talk write darned part show mine write people s part strength young man butter-coloured hair enter wing close attendance injured lady attempt calm storm now sweetie oh can reggie say miss hobson curtly mr cracknell obediently can brutal cave-man subside recess high collar begin chew knob stick m star resume miss hobson vehemently think anybody else s part s write pardon choke laughter much syllable write anybody s part walk straight two foot wo n't see ll quick mr bunbury sprang foot wave hand heaven s sake rehearse debating society miss hobson write anybody s part now satisfied say oh never mind observe miss winch equably random thought work good show time s now sweetie plead mr cracknell emerge collar tortoise miss hobson reluctantly allow reassure oh s right n't forget know look say state fact abundantly obvious privilege listen raw work walk quick ll make giddy retire follow mr cracknell wing swallow shall say big speech now inquired miss winch footlights get rehearsal ve waste morning ring madam say miss winch elsa read magazine placidly late scene rehearsal proceed sally watch sink heart wrong novice thing theatrical could see doubt miss hobson superbly beautiful would shed lustre part involve minimum word maximum clothes pivotal role serious play very physical attribute serve emphasize point hopeless incapacity sally remember mr faucitt s story lady get bird wigan see history could fail repeat theatrical public america will endure much youth beauty limit shrill passionate cry front row mr bunbury foot again sally could help wonder thing particularly wrong to-day mr bunbury s ordinary morning miss hobson action drama just bring emotional lady left centre take desk stand side stage desk important feature play symbolize absorption business exhibit husband rapidly break miss hobson s heart love desk good young wife amount wife can stand sort thing oh gee say miss hobson cease distressed wife become offended star s time suggest last rehearsal rehearsal rehearsal line pick paper-knife toy negligently yesterday to-day ve forget again god cried miss hobson wound quick n't beat heck can toy negligently paper-knife s paper-knife toy negligently paper-knife desk s desk paper-knife paper-knife s good picking m star assistant stage manager re pick anybody pick advice appear strike mr bunbury good throw head bayed bloodhound momentary pause wing prompt side shamble stout shrink figure hand script play face light footlights shine look apprehension fillmore man destiny poor fillmore stand middle stage lightning mr bunbury s wrath play defenceless head sally recover first astonishment send wave sisterly commiseration float theatre often pity fillmore nature sunshine prosperity tendency grow trifle lush such minor ill life afflict past three year consider wholesome educative matter concern congratulation unmoved watch lean period lunch coffee buckwheat cake curb motive economy somewhat florid taste dress different tragedy somehow blast disaster must smite fillmore bank-roll start presence here morning could mean else recall word breakfast-table finance play fillmore try save face moment outrageous bluff aware would reveal truth sooner later realize must feel see hotel sorry fillmore listen fervent eloquence mr bunbury perceive reason fillmore bad time chief article faith creed theatrical producer wrong must fault assistant stage manager mr bunbury evidently orthodox view show oratorical gift mean order paper-knife seem inspire gradually sally begin get feeling harmless necessary stage-property source sprang most trouble world disappear now disappear again could mr bunbury struggle universe sort thing happen seem doubt red-blooded one-hundred-per-cent american man would try hard hundred shot would get ask paper-knife paper-knife paper-knife paper-knife anyway assure mr bunbury bleat unhappy fillmore obsequiously place rest property last rehearsal could n't assure walk suppose say miss hobson cold scorn pause operation brighten low lip lip-stick calm clear voice speak take say calm clear voice miss winch add symposium stand fillmore chew placidly take more raise voice gesticulate hand disturb miss winch miss hobson take cosy drawl voice see sensation court prisoner seem feel position deeply cast pop-eyed glance full gratitude advocate mr bunbury capacity prosecute attorney run finger hair embarrassment regret now make such fuss miss hobson thus assail underling spin drop lip-stick neatly retrieve assiduous mr cracknell mr cracknell limitation good pick lip-stick s take never sort miss hobson take rehearsal yesterday drawl gladys winch address world general throw negligently theatre cat miss hobson seem take aback composure restore mr bunbury s remark producer company feel strain past few day rule avoid nature clash temperamental star matter miss paper-knife bite deeply soul feel compel speak mind future miss hobson glad wish throw cat would select missile property box good heaven cry sting way fate maltreat never experience produce play life first time happen produce nazimova nazimova never throw paper-knives cat hate cat say miss hobson settle murmur miss winch love little pussy fur warm n't hurt ll oh heaven shout gerald foster bound seat first time take share debate spend whole day argue cat paper-knives goodness sake clear stage stop waste time miss hobson choose regard intervention affront n't shout mr foster n't shout say lower voice ca n't observe miss winch s tenor nazimova never begin mr bunbury miss hobson divert theme reminiscence nazimova finish deal gerald show ve say mordantly author n't allow place get fresh leading lady show ve author sit speak speak show ve sally tingle remind dog-fight roville sand want recognition private fight would intrude keep silent lure fray too strong wholly resist unconsciously rise place drift aisle white-hot centre thing now stand lighted space orchestra-pit presence attract roving attention miss hobson conclude remark author legitimate sphere activity look object attack devil inquire miss hobson sally find object universal scrutiny wish remain obscurity row mr nicholas sister good method identification could find s mr nicholas fillmore timidly admit mr nicholas manner dock plead guilty major charge least present seem surprised now fillmore nameless thing answer shout hi miss hobson receive information laugh such exceed bitterness strong man blanch mr cracknell start convulsively nearly jerk collar stud now sweetie urge mr cracknell miss hobson say mr cracknell give pain gizzard recommend fade collar seem feel collar home safe attack m announce miss hobson appear sally s presence mysterious fashion fulfil function last straw by-goddest show can stand whole lot come assistant stage manager allow fill theatre sister cousin aunts s time quit sweetie plead mr cracknell come surface oh choke say miss hobson crisply swinge blue panther stride door bang sound seem restore mr cracknell s power movement too shoot stage disappear hello sally say elsa doland look magazine battle rage fail disturb detachment get sally trot step prop stage form bridge orchestra pit hello elsa late debater split group mr bunbury gerald pace central aisle talk earnestly fillmore subside chair know gladys winch ask elsa sally shake hand placid lodestar brother s affection miss winch close inspection prove deep grey eye freckle sally s liking increase thank save fillmore wolf say would tear piece oh n't know say miss winch noble oh think say sally ll talk fillmore look want console make way picturesque ruin fillmore air man think n't load wild startled expression settle face breathe heavily cheer say sally fillmore jump stricken jelly tell say sally sit leave gentleman large independent mean come find wage-slaves again happen sally say fillmore will frank can lend ten dollar n't see make answer question here thanks fillmore pocket bill ll let week want take miss winch lunch s want n't look loan take gift blessing throw look shoulder miss winch care rehearsal temporarily suspend practise golf-shot umbrella side stage sense fall love fill ask fillmore brightening love know would s just right girl n't certainly sympathetic kind s get brain enough two exact quantity girl marry will need fillmore draw much hauteur stout man sit low chair can achieve day will make believe sally less merchant prince lad say sally firmly just confine explain get way take valuable time tell mean future ve lose money suffer certain reverse say fillmore dignity leave temporarily bean conclude simply fillmore hesitate ve bad luck know first buy consolidated rails rise fall wrong buy russian rouble fall rise wrong good gracious ve hear tell remember now s just remind man meet roville tell story life make hash take suppose quite few thousand leave deal really look cast-iron wrong n't fault say fillmore querulously just poisonous luck man know get join syndicate buy lot whisky idea ship chicago herring-barrels clean big mutt detective take darned head fool crowbar officious ass n't barrel n't label herrings plainly could say fillmore honest indignation shudder nearly get arrest wrong s thankful stripes would n't suit figure sally give arm squeeze very fond fillmore good soul generally conceal affection manner compare reason governess afflict mutual childhood never mind poor ill-used martyr thing sure come right shall see millionaire day oh heaven brother fillmore bore ll can just see interview give hint young man make good mr nicholas attribute success sheer hard work can lie hand bulging waistcoat say never indulge rash get-rich-quick speculation buy rise watch thing fall rush buy fall watch em rise fill ll tell ll say s first bit money count build vast fortune ll lend mine will sally always say ace never hear ought n't mumble will lend twenty thousand dollar sally pat hand soothingly come slowly earth say two hundred sum mind want twenty thousand d rob bank policeman will direct good bank ll tell want twenty thousand might just mention twenty thousand d buy production cracknell ll few minute tell hobson woman quit really take will close show even manage jolly time come s happen sooner later s shame let show close believe sally s darn good play elsa doland big part could n't fail sally start money too recent grow fully accustom never realize position wave wand make thing happen big scale financing theatrical production always mysterious reach ordinary person fillmore spacious thinker bring sphere possible d sell less course would need bit hand face loss road come new york d give ten cent money sally sally find waver prudent side nature hitherto steer safely most life s rapid seem oddly dormant sub-consciously aware past performance fillmore decidedly man allow control anybody s little fortune somehow thought seem grip touch imagination s gold-mine sally s prudent side stir sleep fillmore choose unfortunate expression novice finance word gold-mine repellent association thing sally propose invest legacy gold-mine view matter fact little fancy shop call blue bird corner shoppe sell exotic bric-a-brac wealthy extortionate price know two girl splendidly line fillmore speak word corner shoppe suddenly look very good moment two thing happen gerald mr bunbury course perambulation come glow footlights able see gerald s face same time mr reginald cracknell hurry stage whole demeanour bearer evil tidings sight gerald s face annihilate sally s prudence single stroke corner shoppe moment shine brightly mental eye flicker melt whole issue become clear simple gerald miserable power make happy sullenly await disaster word could avert wonder hesitate right say simply fillmore quiver head foot powerful electric shock could produce strong convulsion know sally old cautious clear-headed mean stampede brother s eloquence never look thing hundred shot ll whisper hold breath might hear correctly complex emotion fillmore s soul find expression vast whoop ring empty theatre last trump beat wall rise hollow echo very gallery mr bunbury converse low undertone mr cracknell footlights shy startle mule reproach menace look cast fillmore minute earlier would reduce financial magnate apologetic pulp fillmore intimidate now look stride group footlights cracknell say importantly moment word chapter vii meditations success actor actress child readily depress disaster child s compensating gift easily uplift good fortune amaze sally mortal able spread such universal happiness simple act lend brother fillmore twenty thousand dollar millennium arrive member primrose way company could term lethargy dispiritedness cause week inaction fall cloak sudden elevation creature abyss assistant stage manager dizzy height proprietor show appeal sense drama most play piece much same thing happen persecuted heroine eleven o'clock situation strike theatrically sound also now extent miss hobson act blight universally recognize spirit optimism reign cheerful rumour become current bowler-hatted teddy straight lift-boy hotel ban theatre lift tuesday late less authority cigar-stand girl pontchatrain inform man play butler toledo cleveland open to-morrow generally feel sun burst cloud fate would soon despair hopeless task try keep good man fillmore again particular mode self-expression moment elation fillmore s take shape buy new waistcoat hundred half-dollar cigar very fussy lunch may optical illusion appear sally put least six pound weight first day new regime serf look paper-knives property slim manager blossom soft billowy curve stand sidewalk front theatre gloat new poster bear legend fillmore nicholas present populace make detour get era bubble joy hard sally fairy godmother responsible completely happy too puzzle cast faint shadow refuse obstinately come mind show challenge drive hire car gerald afternoon belle isle enlightenment come gerald departure miss hobson good fillmore man respond sunshine prosperity moodiness vanish old charm return seem sally car slide smoothly pleasant wood field river jarred gerald cheerful talkative rate find wrong life hold forth spaciously big thing intend play get s ll show em jaw square eye glow stare invite future success s need watch n't chance voice roll sally cease listen time year chill evening follow swiftly mellow warmth afternoon sun tree cold wind blow river quite suddenly wind clear mind understand lurk thought instant stand nakedly concealment world become forlorn place realize fundamental difference man s outlook life woman s success man worship little spare else ironically theme very play gerald s save destruction man know many view life race must strain nerve win miss wayside haste fillmore gerald might woman life come second afterthought thing spare time gerald success would never more side-issue concern trapping success enough enough spasm futile jealousy shake shiver cold say gerald ll tell man drive n't see reason play n't run year new york everybody say s good get ll sally stare bleak world sky leaden grey wind river blow dismal chill chapter viii reappearance mr carmyle ginger sally leave detroit follow saturday accompany fillmore return metropolis few day order secure office generally make presence feel broadway spirit completely recover feel guiltily fanciful even morbid naturally man want get world job tell bind gerald s success last thing ought complain energy put effort would reap reward happy frame mind excitement last few day contribute detroit city amiable audience primrose way theatre fulfilment teddy s prophecy allow open tuesday full house hungry entertainment enforced abstinence welcome play wholeheartedly paper always agreement applause first-night audience occasion endorse verdict agreeable unanimity hail gerald come author elsa doland come star even brief mention fillmore coming manager always trifle jar great moment fillmore s triumph spoilt fact notice take gladys winch critic print name spelt wunch list cast also include great character actresses stage say fillmore bitterly talk outrage sally morning production blow buoyant nature soon enable rally life contain much bright would churlish concentrate attention dark spot business excellent week elsa doland get good performance receipt long agitated telegram mr cracknell plead allow buy piece passage time apparently soften miss hobson pleasant incident good great ike schumann own theatre new york detroit superintend musical production look evening stamp primrose way seal approval fillmore sit opposite sally train radiate contentment importance say sally break long silence fillmore awake happy dream say think owe position buy fur coat was n't meditate n't chump say fillmore blush true twice past week toy negligently mr bunbury would say notion fellow must keep warm astrakhan collar insist sally matter fact say fillmore loftily great soul ill-attuned badinage really think moment ike say ike ike schumann s train meet just now call ike course call ike say fillmore heatedly call ike wear fur coat sally murmur fillmore register annoyance wish would n't keep harp damned coat anyway n't fur coat fill can brutal suggest say n't m strong supporter fur coat big cuff must roll fifth avenue car ll point say s brother brother really re joke s great fillmore nicholas know really brother buy coat leave coat n't coat shall say s s tuck mass fur dodge dollar cigar point pride fillmore look coldly watch ve get see ike schumann hourly consultation ike want see show suggest put chicago open new york oh cry sally dismayed sally recover identifying gerald closely play suppose moment piece open chicago would mean further prolonged separation course would need realize stay company first day two re think ought new york reputation tackle chicago s lot say still work way chicago run would help new york ll think say fillmore importantly ll think muse draw brow wrong say sally bit lip compress forefinger right hand lay careworn way right temple ve lot learn fill oh stop fillmore nicholas say sally know pain give josh brother d sorry know s good now run put ike misery know s wait watch think ll come miss nicholas last word step train oh fill yearning voice course will mr schumann say exalted position brother kindliness course ll come could think say gulp could think know manager thousand call time get brood fur coat forget else fear mr schumann say fillmore nicholas man word would willing girl never believe spare question entertain dearest continue dialogue fillmore already move car rigid silent protest sisterly levity sally watch disappear pick magazine begin read just finish track story grip interest jungle advertisement find two part read first voice speak miss nicholas seat recently release weight coming manager bruce carmyle people world insinuate well-bred air deferential restraint never leave sally considerably startle everybody travel nowadays course really remarkable find man america suppose europe conscious dream-like sensation clock turn chapter life reopen think close mr carmyle cry sally constantly bruce carmyle s thought part paris express mr carmyle very little sally s little indeed search memory moment identify re always meet train n't composure return never expect see america come sally tempt reply gather sudden embarrassment curb tongue just remember last meeting abominably rude man never rude subsequent remorse content tame say mr carmyle good many year take real holiday doctor seem think trifle run seem good opportunity visit america everybody say mr carmyle oracularly endeavour often ship leave england persuade object make trip merely renew acquaintance sally everybody ought visit america least part s education impression glorious country say sally rally mr carmyle seem glad opportunity lecture impersonal subject too face show trace embarrass open stage conversation sound voice restore visit chicago say brief travelogue oh wonderful city ve never see ve come detroit hear detroit sally s eye open hear detroit good gracious call new york address make inquiry say mr carmyle little awkwardly know live cousin er lancelot tell sally silent moment much same feeling come man detective story realize shadow even complete stranger actually come america direct pursuit disguise fact evidently find object considerable interest compliment sally sure bruce carmyle mean disturb find apparently great importance seize mention ginger lever divert conversation present too intimate course mr kemp ask mr carmyle s dark face seem become trifle darker news say shortly news mean speak disappear disappear good heaven shortly see last disappeared mr carmyle frown sally watch find antipathy stir again man dislike instinctively first sort hardness n't know mr carmyle frown again subject ginger plainly sore n't want know heatedly dull flush rise cheek sally sure shave twice day n't care know family wash hand future may look good can believe head sally s rebellious temper ablaze now fight would dearly love give battle mr carmyle odd feel seem constitute ginger s champion protector perceive wish hear more red-headed friend must humour conciliate happen trouble mr carmyle s eyebrow meet insult uncle uncle donald insult grossly man world make point er keep future depend cried sally try hard keep thoroughly reprehensible joy voice hear details uncle reticent actually take place invite lancelot dinner discuss plan appear lancelot defy defy rude insulting uncle refuse more apparently young fool manage win money table roville seem turn head completely uncle insist mad agree night dinner hear lancelot mr carmyle break brood more sally could speak impressive bulk fillmore loom aisle explanation seem fillmore order cast question glance mysterious stranger addition conversation sister collar seat oh hullo fill say sally fillmore mr carmyle meet abroad brother fillmore mr carmyle proper introduction thus effect fillmore approve mr carmyle air particular appeal strange meet again say affably porter make berth car now hover expectantly offing two smoking room suggest sally m bed want alone think mr carmyle s tale roused revolt ginger stir two man smoking-room sally find empty seat sit wait berth make aglow curious exhilaration ginger take advice excellent ginger feel proud also feeling complacency amount sinful pride come give advice find act emotion creator create new ginger stir unleash change meek dependent family ravening creature place insult uncle feat deny attempted rule lay poet earn night s repose sally jolt train small hour seem try new buck-and-wing step own invention sleep ill presently lie awake come bedside spectre doubt gaunt question wrought wise tamper young man s life say spectre doubt daylight bring comforting answer question breakfast fail manufacture easy mind sally get train grand central station state remorseful concern decline offer mr carmyle drive boarding-house start walk hope crisp morning air would effect cure wonder now could look approval rash act wonder demon interference meddling possess make blunder people s life upset wonder allow loose more less menace society here estimable young man obviously sort young man would always assist life relative deliberately egg wreck prospect blush hotly remember mad wireless send boat miserable ginger picture little stock money wander foot-sore london seek vain work force call uncle donald throw front step haughty footman sleep embankment gaze dark water thames stare hopelessness climb parapet ugh say sally arrive door boarding-house mrs meecher regard welcome eye little know practical intent purpose slain prime red-headed young man amiable manner ill-advised meddle muddle female excellent behaviour mrs meecher friendly garrulous variety journal dog toto thing love good world inform friday morning mr foster s play get big detroit miss doland make kind hit often old alumnus boarding-house force way fashion hall fame accord mrs meecher establishment ring news blue ribbon toto s neck wear honour triumph also could see chicken dinner toto s interior way further celebration true mr fillmore buy piece great man mrs meecher s verdict mr faucitt always say oh mr faucitt sally ask reproach allow pressure matter drive thought late patient mind s say mrs meecher such relish sally morbid condition word meaning turn white clutch banister gone england add mrs meecher sally vastly relieve oh think mean oh mrs meecher sigh little disappointed old gentleman start such promising invalid fall dullness robust health more s enough never see anybody d think say mrs meecher bear difficulty grievance d think here new spanish influenza sort tonic somep'n way look now course add try find justification respected lodger s good news brother s dead n't mean good news come think flesh grass get prepare somep'n sort break loose seem here new brother n't know d brother n't suppose know brother man secretive ai n't brother leave parcel money mr faucitt get wednesday boat quick could right side look thing wind estate believe call left awful hurry send love say d write funny brother now n't say mrs meecher heart reasonable woman folk n't brother get two portland oregon goodness know m try say sally disengaged room brief excitement come hear good news fond act stimulant feel cheerful dear old mr faucitt sorry brother course never pleasure acquaintance just hear exist nice think old friend s remain year would year affluence presently find thought wander melancholy groove throw wearily bed tire bad night could sleep remorse keep awake could hear mrs meecher prowl disturbingly house apparently search progress indicate creak board strenuous yapping toto sally turn restlessly turn remain long instant transfix rigid see see enough surprise girl privacy bedroom bed peep coyly forth undeniably masculine shoe six inch grey trouser-leg sally bound floor girl courage mean probe matter thoroughly bed question reasonable evidently seem intruder deserve answer muffled sneeze begin crawl shoe come first leg sturdy body dusty coat finally flash sally s fascinated gaze head nearly maximum redness could belong person world ginger mr lancelot kemp four blink oh hullo say chapter ix ginger becomes right-hand man see actually stand hair rumple large smut tip nose sally really understand profoundly trouble young man vivid vision bob water thames cold unappreciated corpse girl keen imagination allow imagination riot unchecked astonishment extraordinary fact moment thrust relief never life experience such overwhelming rush exhilaration fling chair burst screech laughter even own ear sound strange strike ginger hysterical say know say ginger merriment show sign abate ginger concern nasty shock girl find blighter bed sally sit gurgle wipe eye oh glad see gasp really say ginger gratify s fine occur sort apology would graceful act say know awfully sorry barging here mean never dream room unoccupied think n't mention ought disturb nice sleep course always sleep floor course re wear ornament sort beauty-spot say sally right case n't know ve smut nose oh aunt really now would deceive important point mind look glass certainly can stand ginger move hurriedly dressing-table re perfectly right announce apply handkerchief think m very quick notice thing hair s bit rumple too very much take tip say ginger earnestly never lie bed s remind wo n't offend ask ahead s impertinent question may resent bed oh bed bed s bed know mine bed put way bed hide play hide-and-seek explain mrs what's-her-name beecher meecher sally shake head disapprovingly must n't encourage mrs meecher childish pastime unsettle ginger pass agitated hand forehead s hate keep criticize appearance say sally personally clutch brow just put pound dust hand probably grubby ginger inspect make really good job wash mind d prefer thanks awfully mean say s basin know mean seem make pretty home oh touch matter soap use mine american famous hospitality thanks awfully towel right thanks awfully ve clothes brush bag thanks awfully splashing follow sea-lion take dip now say sally hide mrs meecher careworn hunted look come ginger s face say know woman way lad scare word bring prowl seem judicious move take cover sort blew d find d make take dog hers walk toto toto know say ginger strong sense injury dog s get right dog n't suppose s keener dog thing woolly rat shudder slightly hate see public street could n't refuse firm gentlemanly manner take toto touch spot see fact matter m bit rent make hard take might call firm stand can rent leave here saturday last n't place ca n't here more week ve here just week s week m millionaire leave roville fact matter table night lose goodish bit d win somehow get america stuff seem slip make come america say sally ask question feel sensible person would ask opening conversation familiar blush race ginger s face oh think would land opportunity know manage find opportunity get job sort m waiter rummy little place second avenue salary n't big d wangle enough pay last week s rent dock goodish bit break plate fact m make hash oh ginger ought n't waiter s boss seem think mean ought much good ve notion blighter here seem able get help ve tramp place offer service say ll try carry sally reflect know ll make fillmore give job wonder n't think fillmore brother ll able use sally consider oh right-hand man want right-hand man sure s young fellow try get sure want right-hand man m say ginger reflectively course ve never right-hand man know oh d pick ll take now s staying astor s just thing say ginger s might make hash heaven ginger must world would n't make hash n't stand argue longer dry clean very let s right ginger take step door pause rigid leg air spell cast passage sound shrill yapping ginger look sally look longingly bed n't such coward say sally severely much owe mrs meecher twelve dollar think ll pay ginger flush awkwardly m hang will mean stammer s frightfully good ca n't tell grateful honestly could n't sally press point good rugged independence day impecuniousness brother fillmore never dream exhibit very say own way proud s mabel ginger break sharply pull manly spirit d ashamed such coward awfully sorry honestly woolly dog never mind dog ll see come passage top toto stalk phantom rat mrs meecher manoeuvre background face light grimly sight ginger mister kemp look sally intervene brightly oh mrs meecher say shepherd young charge danger zone surprised meet mr kemp here great friend mine meet france re now long talk old time m take see brother toto dear little thing ought take walk say sally s lovely day mr kemp say just now would take re hurry shall probably get taxi ve idea busy brother just now re late ll never forgive pass stair leave mrs meecher dissatisfy irresolute sally even pre-wealthy day always baffle mrs meecher cramp style now rich independent inspire chatelaine boarding-house emotion awe front door close mrs meecher collect faculty ginger pause sidewalk draw long breath know re wonderful say regard sally unconcealed admiration accept compliment composedly now ll hunt fillmore say s need hurry course really ll walk first call astor make give lunch want hear ve hear already meet cousin mr carmyle train come detroit did know america ve er lose touch family gather mr carmyle feel hideously responsible happen oh course make to-day hope m satisfied drag drag soul die speak know perfectly would n't dream savage family seem n't say roville ginger tell happen m die know mr carmyle say insult uncle donald bit scrap matter fact make dinner er sort disagree start want apologize old scrymgeour give miss noble fellow scrymgeour silly oh ginger blush soup know mean soup soup soup thing sort hotted bit soup arrive n't understand mean trouble seem start waiter finish ladle mulligatawny thick soup know know mulligatawny thick soup old uncle m blame n't know more misfortune fault can see now s get heavy moustache walrus s bit apt inhale stuff ask just suggestion know cut fairly rough time fish come more less mat chew hole fault probably n't feel particularly well-disposed family night d just talk bruce cousin know piccadilly get wind bruce always seem get nerve bit somehow uncle donald ask dinner way get book book bruce say want send book give address sally stare never send book say tell send sally walk little thoughtfully vain girl impossible perceive light fresh evidence mr carmyle make journey three thousand mile sole object renew acquaintance matter course vaguely disturbing girl care dog man dislike tell uncle say s much more tell d happen get wireless just start dinner more less feel n't stand rot family d get fish course n't manage get somehow n't survive fillet steak thing seem lead show sort bust call good many thing get bit fed-up finally tell n't more use family start own n't know here sally listen saga breathlessly more feel responsible young prot�g� faint qualms entertain wisdom transfer practically whole patrimony care erratic financier brother vanish plain duty see ginger start race life fillmore come uncommonly handy ll astor now say ll introduce fillmore s theatrical manager s sure s awfully good bother ginger say sally regard grandson hail cab will chapter x sally shadows seem sally week follow reunion ginger kemp sort golden age set frontier little kingdom peace prosperity wake morning world neatly smooth iron most captious pessimist could hardly find criticize true gerald still thousand mile chicago superintend opening primrose way fillmore accede friend ike s suggestion matter produce first chicago call distracted manager revise work brother dramatist comedy difficulty theatre city mean would remain spot time come disappointing sally look forward new york few day refuse allow depress life whole much too satisfactory life indeed respect seem perfect fillmore strong ginger conscience find apartment new hat suit primrose way tremendous success chicago appear fillmore s account pay little attention primrose way national problem cease interest citizen local problem leave cold mind rivet exclusion else problem secure seat production piece accord fillmore most terrific experience come stir chicago great fire satisfactory happening most satisfactory sally s thinking fact problem ginger s future solve ginger enter service fillmore nicholas theatrical enterprise ltd managing director fillmore nicholas fillmore would make title longer would brass plate find daily office duty consist mainly seem read evening paper exactly even ginger hardly know sometimes feel man wheel sometimes glorified office boy very glorify most part prevent mob rush get fillmore sit semi-regal state inner office ponder great scheme might occasional passing uncertainty ginger s mind just suppose exchange fifty dollar draw friday uncertain gratitude sally pull string enable try thank time meet nowadays meet frequently ginger help furnish new apartment task spare effort say keep condition mean say say ginger pause act carry massive easy chair third spot sally select last ten minute n't sweat bit help way get job ginger desist say sally honestly n't stop ll make move chair room shall ginger rub blistered hand take new grip say silly course room bedroom bathroom kitchen earth would want great lumbering chair same believe first choose good sally reflect frowningly business set house cause much thought decide window look remorsefully m give lot trouble trouble ginger accompany chair stagger room way look wipe bead perspiration freckled forehead get job stop right still know sally sit armchair stretch watch ginger work give vicarious fatigue survey room proudly certainly begin look cosy picture carpet furniture very neatly order first time life restful sensation home always long past three year boarding-house existence settled abode place could lock door alone apartment small undeniably haven look could see flaw sudden sense miss hullo say s photograph m sure put mantelpiece yesterday exertion seem bring blood ginger s face rich red inspect mantelpiece narrowly photograph here know n't yesterday know mean put perhaps forget s most beautiful thing see bit touch em dark-room know value look way look could ve never beautiful photograph take say ginger solemnly gentle regret cheer oh n't mind mention ginger say sally pardon interrupt remark know valuable chair right ought beginning could give imitation pack-mule just more ll make tea s tea milk cup cup right know smash two day yesterday ll nip corner milk shall please nip hard work take terribly tea-table sally become inquisitive ca n't understand job ginger just observe noble enough secure amount leisure seem able spend valuable time fillmore s valuable time juggle furniture day oh can usually get ought n't post ginger stir tea thoughtfully give mind question sort mess know ponder interview diver blighter tell em brother take name address oh sort thing fillmore consult much let read play send awful tosh most sometimes send vaudeville house evening treat see special act know report case might want use revue revue n't know put revue oh whack big affair cut folly sort thing goodness sally alarm just fillmore feel branch expensive scheme ought move warily try consolidate small success life think million prudent man would content hundred inexhaustible fount optimism bubble eternally s ambitious say ambitious sort cove brother quite napoleon shall talk say sally decidedly annoy fillmore beautifully everybody peaceful happy prosperous anxiety anywhere spoil thing now would start worry again course argue ginger s money revue london fellow make pot sally shake head wo n't say ll tell thing wo n't armchair course ought window can see ca n't absolutely say ginger patiently prepare action more sally s anxiety regard ebullient brother lessen receipt shortly telegram miss winch chicago feed fillmore meat telegram run sally could claim completely understand sinister suggestion message decide wait longer make investigation tear joy furnishing headquarters fillmore nicholas theatrical enterprise ltd managing director fillmore nicholas delay ginger discover arrival absent customary post place office take lad tender year pimply exterior thaw cast proud reserve hear sally s name tell walk right sally walk right find fillmore foot untidy desk study appear costume-designs sally say distrait tired voice speak vast preoccupation prosperity still put silent deadly work hope american theatre even late epoch return detroit merely smooth fullness angle jaw now frankly disguise double chin wear new waistcoat unbuttoned busy always glad see busy hundred thing attend attend ll make hundred fill s hear revue fillmore look small boy catch act steal jam possible great theatrical manager look wonder darker moment sally would say project hear hope would hear preparation complete interference would impossible extremely fond sally know lamentable vein caution make-up might lead criticize can man affair carry woman buzz criticize time pick pen put button waistcoat unbutton scratch ear costume-designs oh revue s good say oh know perfectly s crazy idea really business matter interference n't want run affair fill money mine make sort partner suppose think right raise loud yell agony see risk pardon say fillmore loftily look happy let explain women never understand business matter money tie exclusively primrose way know tremendous success worry regards new production may make m worry money m worry tolerant smile play low slope fillmore s face n't alarm m right n't right ve business ve just get start manager rush enormous production ca n't afford dear child say woman can understand thing man position can always command money new venture mean say find somebody silly enough put money certainly n't know secret friend mr carmyle take interest forthcoming production sally disturb aghast now never anticipate bruce carmyle seem creep life advance tide appear elude wherever turn could rage impotently situation become impossible fillmore misinterpret note dismay voice s quite right assure s very rich man large private mean big income even wrong n't s hopelessness explain fillmore stop sally chafe new complication come upset orderly routine life outburst voice office ginger s understudy seem endeavour convince somebody big chief engage intruded unsuccessful door open tempestuously miss winch sail fillmore poor nut say miss winch might wrap meaning somewhat obscurely telegraphic communication come speak word directness stop pick straw hair listen re dippy last time sally see fillmore s fianc�e impress imperturbable calm miss winch detroit seem girl could ruffle lapse now serene placidity strike sally ominous slightly know feel could ordinary happen animate sister-in-law-to-be here say fillmore start foot indignantly opening door lion beard den calm return see intruder here miss winch drop despairingly swivel-chair endeavour restore stick chewing-gum fillmore darling re sweet thing earth love present form could just walk straight bloomingdale d give royal suite dear girl think demand miss winch turn sally ve just tell say sally welcome ally think s absurd stage thing put enormous revue revue miss winch stop act gnaw gum revue fling arm shall swallow gum say ca n't chew head put revue too fillmore button unbutton waistcoat hounded look certainly certainly reply tone feverishness wish girl would leave manage dippy say miss winch more telegraphic address tea-pot matteawan swivel sally again say listen boy must stop must form gang good interest get put think propose ll give three guess oh s use d never hit poor wandering lad get fix star new show fillmore remove hand waistcoat button wave protestingly use own judgment sir proceed miss winch ride interruption s s plan spring unsuspicious public m sit peacefully room hotel chicago pronging few cent worth scramble egg read morning paper telephone ring gentleman would see oh ask wait business flinging few clothes elevator bright sunrise effect lobby earth mean gentleman head red hair see believe explain miss winch light lobby management switch electric sake economy englishman nice fellow named kemp oh ginger chicago say sally wonder n't little chair office send kemp chicago say fillmore look show policy unable pay periodical visit send representative save long winter evening advise miss winch cut statement managerial tactic mr kemp may look show chief reason come tell beat new york enter kingdom fillmore want spot tell could sit office here interview supporting company can can inquire miss winch frankly tie sally hesitate n't say know just s too sad word persist underestimate ability gladys say fillmore reproachfully certain amount experience theatrical matter see good deal act assure character-actress miss winch rise swiftly seat kiss fillmore energetically sit again produce stick chewing-gum shake head replace bag re darling old thing talk say hate wake daydream honestly fillmore dear just step padded cell moment listen reason know exactly pass poor disordered bean take elsa doland minor part make star overnight chicago critic everybody else rave matter fact say sally enthusiasm hers honest generous nature ca n't realize see play amazing hit make really sensation everybody say s big thing record very fillmore poor fish clap hand forehead cry gadzooks idea ve ll again m fellow can make star pick dear girl now flaw scheme elsa genius n't make star somebody else would little gladys s else again turn sally ve see action let tell ve see good give maid s part tray carry act couple madam s act two m ellen terry n't come say madam m willing gold note lima bean sarah bernhardt tray-carrier finish let anybody think lose lot money thing can really cook dear gladys cried fillmore revolt m heaven-born cook n't mind notify world effect can cook chicken casserole would leave home mother also english pork-pie day ll take afternoon assemble d surprise acting ca n't n't want stage fun idea fun n't plough star part critic wave ax front row know time s take money fillmore s bankroll ought buy little home stationary wash-tub s fillmore old darling think d just mention sally could help sorry fillmore sit chin hand stare moodily napoleon elba plain project take miss winch scruff neck hurl height very heart s feel say stricken voice more say oh will now talk revue s fillmore bound foot thump desk well-nourished fist man can stand just much great heaven s too much will put interference business concern will tie hamper here man broad vision broad vision form plan plan form shape scheme happen horde girl flock private office endeavour concentrate concentrate wo n't stand advice interference kindly remember door close bang fainter detonation announce whirlwind passage office footstep die corridor sally look miss winch stunned roused militant fillmore new miss winch take stick chewing-gum again unwrap n't cute say hope n't get soft kind murmur chew reflectively soft kind ll soon box candy explain miss winch will get sloshy creamy sort keep tell thing s certain fillmore s get nose s begin hop sing sunlight s hard work get boy earth again miss winch heave gentle sigh enough leave old stock pay first year s rent wed bell ring bit meditatively chewing-gum say matter d just happy two room kitchenette long fillmore ve notion dippy freckled face glow grow darned drug funny thing keep right admire can see s most perfect chump chump know s love way ear wiggle get excite chump always make good husband marry sally grab chump tap forehead first ring solid n't hesitate unhappy marriage come husband brain good brain man unsettle break scrutinize sally closely say skin speak solemn earnestness make sally laugh skin just carry say miss winch enviously wish could train darned fool complexion get way freckle devil eight fine collection middle west ve add right folk say lemon-juice ll cure em mine lap give em ask more s way get rid freckle see head neck want get rid sensitive girl anxious retain future husband s love n't enjoy look dime museum absurd fillmore worship freckle tell ask miss winch eagerly many word can see eye certainly ask marry know will say s more n't think feminine loveliness mean much fillmore d never pick still calculate give girl jar must admit pick magazine read advertisement face-cream beginning husband grow cold can blame really try cure unsightly blemish mean ve get still n't notice fillmore grow cold maybe s right subdue sally receive ginger call apartment few day later return chicago seem think recent scene matter even bad fear absurd revue look mere isolated outbreak foolishness would appear specimen sort thing misguide brother propose sample select random wholesale lot frantic scheme fillmore longer room doubt prepare express great soul vast scale could dissuade humiliating thought grow accustom year dominating mind revolt authority make feel helpless inadequate self-confidence shake bruce carmyle finance illogical sally could help feeling optimism say lose money would somehow obligation disaster fault dislike whole-hearted intensity thought obligation mr carmyle ginger say look inspect furniture chance sally might want shift again sally criticism make subject weightier matter occupy mind sit ginger armchair start pour trouble soothe talk world somehow become chaotic again too brief period peace solid consoling n't worry observe ginger winch-like calm finish draw picture fillmore rampant background expensive revue sally nearly shake s very tell worry cry can help worry fillmore s simply baby s just play fool lose head completely ca n't stop awful part use able look eye would wag tail crawl basket now seem influence just snort run circle breathe fire ginger abandon attempt indicate silver lining think make too much know mean say s quite likely s find mug mean s just possible brother n't stand entire racket perhaps rich johnnie breeze pot money often happen know read paper manager put show really chap s actually supply piece eight anonymous lad background just happen make worse fillmore tell cousin mr carmyle provide money interest ginger sit jerk oh say exclaim say sally still agitate please last shake try attitude detachment ginger scowl s bit observe think too n't know think say ginger man plain speech reckless plunger delicate subject blighter s love sally flush examine evidence reach same conclusion privacy thought embarrassed hear thing put bald word know bruce continue ginger believe n't sort cove take kind flutter jolly good motive course s get ton money old guvnor carmyle carmyle brent co coal mine wales sort thing suppose must leave bruce million need fellow work n't want stuff s position show want point s right line n't sort thing drop sport blood chap ve know stick whole family just get noise d drop couple quid grand national s really bring point shell risky proposition show mean take word n't see else can mean mean say likely s simply make brother look good egg pal sort thing s agree sally n't let s talk more tell trip chicago right return binge moment n't see matter way re engage fellow bruce roll say ve simply tell shot n't board will kindly melt hand hat sally give troubled laugh think s simple suppose imagine girl enjoy sort thing oh s use talk s horrible amount argue will make else let s change subject chicago oh right grubby sort place ve always hear ought mind londoner oh n't mind matter fact good time saw two show know got face brother s representative good way s rummy run people move n't talk dash street eye shut did meet somebody know chap n't see year was school matter fact fellow name foster expect know too n't name rate write brother s show sally s heart jump oh did meet gerald foster ran night theatre really school footer team last year scrum-half too ask sally dimple ginger look shock n't two scrum-halves team say pain ignorance vital matter scrum-half work scrum tell roville gerald mr foster six seven-eighths wing-three say ginger gravity befit theme fast fairly decent swerve would learn give reverse pass centre ghastly say sally say ginger earnestly wing s bottle wing thing can n't want bundle touch give reverse pass know say sally ve think ve think hundred time nice must meet again suppose sort thing talk ginger shake head such frightful lot never very thick see chap foster way bit worm tick explain ginger rotter pretty generally bar school personally never use sally stiffen ginger moment later doubt would resume liking immediate moment follow word find regard stormy hostility dare sit say thing gerald ginger light cigarette care world proceed develop theme s rummy thing school generally fellow s good game cricket team footer team forth can hardly help fairly popular blighter foster somehow nobody seem very keen course few own pal most chap give miss may bit sidey edge know personally reason bar n't straight n't notice n't throw goodish bit course same house sally manage control voice shake little ought tell say tone would warn less occupied mr foster great friend mine ginger intent lighting cigarette delicate operation breeze blow open window head bent form hand protective framework hide face take tip mumble ll drop s wrong un speak absent-minded drawl preoccupation sally could keep conflagration longer aflame head foot may interest know say shoot word bullet clench tooth gerald foster man engage marry ginger s head come slowly cupped hand amazement eye sort horror cigarette hang limply mouth speak sit look daze match burnt finger drop start sharp sting seem wake blink re joke say feebly note wistfulness voice n't true sally kick leg chair irritably read insolent disapproval word dare criticize course s true look hopeless misery come ginger s pleasant face hesitate air man brace dreadful unavoidable ordeal speak gruffly eye fix sally s wander match carpet still glow mechanically put foot foster s married say shortly marry day leave chicago seem ginger silence follow brood room living presence even noise street cease say spell cut sally world little clock mantelpiece tick tick ticked heart beat fast stare straight conscious strange rigidity feel incapable movement sometimes feel nightmare wealth america could raise eye just sally s face could see hand tighten arm chair knuckle white blame bitterly now oafish clumsiness blurt news abruptly curiously remorse elation never feel barrier fall move sally s hand slowly relax finger loosen grip tighten again reluctantly relax more blood flow cigarette s ginger start violently voice come suddenly silence strike blow oh thanks force light match sputter noisily stillness blow uncanny quiet fall again ginger draw cigarette mechanically instant see sally s face white-cheeked bright-eyed chin tilt flag fly stricken field mood change emotion crystallize dull futile rage helpless fury direct man thousand mile sally speak again voice sound small odd flatness marry ginger throw cigarette window shock find smoke could intention smoke nod marry ginger cough stick throat speech difficult girl call doland oh elsa doland elsa doland sally drum finger arm chair oh elsa doland silence again little clock tick fussily mantelpiece street automobile horn blow somewhere distance come faintly rumble elevated train familiar sound come sally now curious unreal sense novelty feel project world new strange horrible ginger mere sight known heartening suddenly become aware feel ginger behave extremely seem take regard scene regard coolly critically plain ginger upheaval thing bear perfectly attempt banal word sympathy say look sally feel sympathy just now would torture could borne look ginger wonderful curious detached spirit come examine impartially gratitude very depth sit say know need thing could keep sane world nightmare sight dear flame head make feel world slip altogether ginger move room grow dark now spear light street lamp shone window sally get abruptly slowly gradually inch inch great suffocating cloud crush lift feel alive again black hour world live thing more afire fierce tear pain torment endurance dimly sense fact pass bad pain ginger s stolid presence aid pass triumphantly dinner ginger say must starve ginger come life courtier palace sleep beauty shake rise stiffly chair oh say bit really sally switch light set blinking could bear look now dine say dine lavishly luxuriously ve certainly earn voice falter moment hold hand ginger say shakily ginger re pal sally sit begin cry dry eye business-like manner miss nicholas say could n't hour will now boil egg dinner see suit chapter xi sally runs ginger kemp ask enumerate good quality probable would draw very lengthy list might start claim virtue mean would chew pencil prolonged meditation even could eventually add two further item catalogue tact delicacy feeling would stay sally few day show considerable delicacy easy stay force argue own taste strongly opinion time travail solitude sufferer most desire time too would describe nasty jar occasion ask allow sit think thing fight battle saturday come conclusion form action might now take saturday good day pick thread again office still more point just draw week s salary mrs meecher deftly take certain amount enough remain enable attempt consolation fairly princely scale present judicious move idea hire car take sally dinner road-house hear boston post road examine scheme more look good seem help decision extraordinary perfection weather weather late revelation ginger first experience america s indian summer quite overcome stand roof mrs meecher s establishment saturday morning thrill velvet wonder sunshine seem possible way pass such day take sally ride open car maison meecher lofty building side-street low end avenue roof work way grove wash hang limply clothes-line could see many thing interest left lie washington square full somnolent italian roller-skating child right spectacle never fail intrigue ginger high smoke-stack cunard liner move slowly river stick house-top boat travel ninth avenue to-day four funnel cause ginger deduce mauritania boat come england mauritania sentimental interest stand watch stately progress high building town shut sight pick way washing room get hat quarter hour later hall-way sally s apartment house gaze ill-concealed disgust serge-clad cousin mr carmyle engage conversation gentleman overall care-free prospector sing way mojave desert suddenly find confront rattlesnake could experience abrupt change mood ginger revolt spectacle even native piccadilly unpleasant run mr carmyle find here now short nauseating thing could bring place obviously must come see sally sudden sinking heart ginger remember shiny expensive automobile see wait door clear person idea occur take sally drive golden day still stand mr carmyle swing frown dark face seem say find janitor s conversation entertain sight ginger plainly lighten gloom hullo say hullo say ginger uncomfortable silence follow civility come see miss nicholas n't here say mr carmyle fact find share bad news seem cheer little here apparently bruce carmyle s scowl betray resentment well-balanced man can feel unreasonableness apparently extraordinary reason take head dash england ginger totter unexpectedness blow crush follow cousin sunshine sort dream bruce carmyle address driver expensive automobile find shall want car can take garage chauffeur moody man open half-closed eye spat cautiously way rockefeller would spit approach crisis delicate financial negotiation ll pay just same observe open eye lend emphasis word course shall pay snap mr carmyle irritably much money pass car roll gone england say ginger dizzily england devil know bruce carmyle would find good friend try moment gape ginger give physical pain know janitor tell sail mauretania morning tragic irony overcame ginger stand roof calmly watch boat river nod absently mr carmyle walk further remark make warmth sunshine interest depart life feel dull listless loose end even thought cousin careful man money pay day s hire car could use bring balm loaf aimlessly street wander park again park bore street bore whole city bore city sally drab futile city sun could brighten could make night come last letter first even passably pleasant thing happen ginger whole dreary unprofitable day envelope bear crest good ship mauretania snatch covetously letter-rack carry upstairs room very few room mrs meecher s boarding-house strike note luxury mrs meecher fashionable interior decorator consider add morris chair essential make bedroom direction pomp guest seven-and-a-half could expect rule severity surroundings afflict ginger touch gloom bed to-night such magic letter right person uplift gay moment even illuminate text wash-stand can wholly quell haste much ceremony ginger s method approach perusal correspondence bear manner small boy presence unexpected ice-cream gloat awhile embark treat anxious make last first move feel breast-pocket coat produce photograph sally feloniously remove apartment look long earnestly prop easy reach basin handy require purpose reference take coat collar shoe fill light pipe place pouch match arm morris chair draw chair could sit foot bed manoeuvre position ease light pipe again take letter look crest handwriting address postmark weigh hand bulky letter take sally s photograph wash-stand scrutinize more light pipe again finally wriggle depth chair open envelope ginger dear read ginger find necessary take photograph study even great intentness gaze many minute lay light pipe again letter ginger dear m afraid address give shock m feel very guilty m run n't even stop say good-bye ca n't help know s weak cowardly simply ca n't help stand day two see good thank leave alone come see nobody else would nobody could understand ginger find compel point look photograph again too much new york remind s bad happy place thing wrong find too many ghost just could n't stand try could n't m get cure can mr faucitt england mrs meecher letter find brother dead know inherit thing fashionable dress-making place regent street brother laurette et cie suppose will sell business later just present poor old dear apparently quite bewildered n't seem occur keep say letter much wish help tempted run get ghost n't suppose shall feel much england least street corner wo n't association n't happy anywhere ginger s too big risk much too big risk letter elsa doland too bubble affection always tremendous friend course never know engage gerald lend fillmore money buy piece give elsa first big chance s very grateful say get opportunity good turn n't thing muddle letter gerald expect course would ginger would read sit front hour think just look envelope see use could guess exactly sort thing would read would hurt lot more thing bother explanation good explanation anyway n't help n't burn ginger last letter shall get make bonfire bathroom floor smoulder brown flare little now light match keep burning last just black ash stain tile just mess ginger burn letter too m pour poison hope will make feel n't mind know n't anybody real pal s dreadful thing fascination ginger grip helpless can sensible reasonable people s love affair work dance place tell girl fall love most awful little beast mean mouth shiny black hair brush straight anybody would see girl would n't listen word talk hour make smile now think sensible level-headed would n't listen mysterious way man want course happen know would happen could manage s own life can manage people s wretched thing mine happen girl beautifully could prove good thing could happen man could behave gerald n't worth worry can just hear see gerald still gerald sally still sally much argue ca n't get can come howl redheaded pal know just girl spirit would dignify keep trouble much too proud let know hurt proud s real trouble ginger pride batter chop break many piece break mr scrymgeour s stick pitiful creature girls mean least suppose good many girl gerald die lose way know quite n't feel now broken-hearted would n't same s pride hurt always bossy cocksure little creature swagger world english sparrow now m pay oh ginger m pay wonder run good perhaps mr faucitt real hard work course know exactly come elsa s pretty attractive point success success appeal gerald s weak side worship success marvellous career can help gerald can write play star offer know s grovel contemptible say ginger ought ought n't talk compete prize n't pride leave oh ve pour really feel little good just moment wo n't last course even minute ginger dear sha n't see long even meet again ll try remember m think whole lot wo n't feel responsible re baby ve get start now ve stick please please please n't make hash good-bye never find photograph look afternoon apartment would send could keep mantelpiece feel incline make hash would catch eye sternly would pull good-bye ginger shall stop now mail just close always pal wherever am sally ginger lay letter little sound escape sigh oath wonder even now desirable end might achieve chicago break gerald foster s neck abandon scheme impracticable able think else re-lit pipe start read letter again chapter xii letters ginger laurette et cie regent street london w england january st dear ginger m feel good s three month last write doubt will say would poor weak-minded creature n't suppose ought able get three month unfortunately m afraid n't quite succeed least manage get trouble stow cellar m drag look time s n't ought give impression london suppose ve grow used place n't think now seem here year year will see address mr faucitt sell inheritance expect very soon tell rich-looking man whisker keen eye always lunch think big deal progress poor dear crazy get country settle grow duck thing london disappoint place use quite lately grow resign use wander disconsolate sort way try locate landmark youth england nearly thirty year trouble seem thirty year sort craze change come london paint shop-front red blue upset return exile dreadfully mr faucitt feel rip van winkle first shock find empire theatre now music-hall tell music-hall tivoli pull altogether top look baker s shop rupert street lodging eighty discover turn dressmaker s grow very melancholy cheer little lovely magenta fog come show thing still good old day keep quite busy laurette et cie thank goodness french scholar remember jules think first cie name junior partner look forward meet miss nicholas shake hand mr cie great admirer hold female equivalent job fillmore nicholas theatrical enterprise ltd say m sort right-hand woman hang sidle customer come say chawming weather moddom usually black lie pass staff actual work n't mind few year mr faucitt determine sell n't know englishman ve meet seem ambition own house lot loamshire hants salop somewhere object life make money buy old place sell course end act pay heir s gambling debt mr faucitt small boy use live little village gloucestershire place call cirencester least n't s call cissister bet n't know forget fifty year suddenly bite desire end day surround pig chicken take see place day oh ginger english country live town ca n't think old old grey stone house yellow haystack lovely squelchy muddy lane great fat tree blue hill distance peace sell soul shall insist devil give least forty year english country place exchange perhaps will think too much occupied remember existence just show interested let tell read paper week happen see headline international match n't seem mean first suddenly recollect thing snip place call twickenham football game see sort thing use take charge make respectable right-hand man enormous crowd nearly squeeze death bear sake find english team wear white shirt red welsh say man finish yell black face could kindly inform english scrum-half just moment player come quite dozen assassin red hurled violently top meek-looking little fellow just fall ball ginger scrum-half gather sort thing mere commonplace existence stop rush call expect time idea such brutal sport thank star safe little stool fillmore s office anybody jump top now can call cop mean say really use daredevil feat must hide depth never suspect take ride piccadilly day top bus see somebody walking seem familiar mr carmyle s england again n't see thank goodness n't want meet anybody just present remind new york thanks tell news please n't again make remember n't want s way ginger let write really relieve n't answer letter mind m sure ll understand fillmore gladys winch marry see s good thing happen brother f splendid girl must write laurette et cie london march th dear ginger see sunday paper last week primrose way produce new york great success m very glad n't think paper ought print thing s unsettling day funny thing re feel blue lonely long way everybody call club ask such nice old man uniform desk say fatherly way n't lately fancy town would take seat inquire summon tiny boy also uniform child skip chant mister kemp mister kemp shrill treble give such odd feeling hear name echo distance feel ashamed give trouble boy come slip twopence palm suppose rule seem mr faucitt sell business retire country loose end monk s crofton mean much middleford salop slang shropshire england april th dear ginger s use use can get right new york new york come track hiding-place week walk strand aimless sort way come right top think fillmore arm arm mr carmyle could n't dodge first place mr carmyle see second place day s journey dodge poor dear fillmore now blush ginger right strand blush bad dream never picture enormous meat doth fillmore feed grow great poor gladys look must feel bigamist apparently fillmore still full big scheme talk airily buy sort english play come suppose know arrange put primrose way here stay savoy take lunch whoop joyfully strayed lamb bad thing could possibly happen fillmore talk broadway pause time work way past french pastry loll breathe little stertorously wait coffee liqueur get homesick n't n't want make public exhibition break howl crazy savoy course s simply annex broadway american table eye could reach might just astor fate insist bring new york england special discomfiture suppose get put just let event take course drift two day drift here mr carmyle invite fillmore seem love fillmore monk s crofton n't even shadow excuse refusing come now sit write enormous bedroom open fire armchair sort luxury fillmore golfing sail new york saturday mauretania horrify hear addition big scheme now promote fight light-weight championship jersey city guarantee enormous sum boxer s good argue simply quote figure show fortune people make thing s too late now anyway can make fight take place week two same make flesh creep s use worry suppose let s change subject know monk s crofton probably n't seem remember hearing say recent purchase mr carmyle buy lord lose money stock exchange hope n't see anyway want describe great length want pour soul ginger england deserve such paradise think ignorance mr faucitt s cissister place pretty good n't even begin ca n't compete course just ordinary country house seat monk s crofton sort place use write english novel know sunset fall wall g castle b shire hard picturesque village h stone s throw hamlet j can imagine tennyson s maud living here stately home england beautiful stand m crazy motor station three mile turn big iron gate stone post side stone beast close gate cut little house old man pop touch hat lodge really think arrive get ready jump car roll fifty mile beech wood full rabbit open meadow deer finally just think whizz corner s house n't get glimpse tree too thick s very large sort low square kind tower side most fascinating upper porch sort thing battlement suppose old day use stand drop molten lead visitor head wonderful lawn shrubbery lake can just see ground dip field course s too early left house s place will million rose june come side rose-garden high wall old red brick shut kitchen garden explore morning s enormous place hot-house thing s cunning farm end stable yard full puppy just tear heart re sweet big sleepy cat sit blink sun let puppy run s lovely stillness can hear grow thrush blackbird oh ginger s heavenly s catch s case prospect pleases man vile least exactly vile suppose terribly stodgy can see now could n't hit family ve see em re here uncle donald habit family collect gang just happen stumble accidental old home week come dinner first evening drawing-room full burst point simply fillmore uncle aunts place feel small lion den daniel know exactly now mean family look course s right snowy white clear can just imagine must permanently guilty conscience must awful time way s delicate business get letter carry despatch enemy s line civil war play re suppose leave letter table hall collect afternoon take village bicycle aunt uncle bind see shall object loathing light matter lad catch correspondence human jimpson weed would blast socially least gather way behave name come dinner last night somebody mention most awful roasting party break loose uncle donald act cheer-leader say feebly meet find part human awful silence start same time show wrong cruelly girlish inexperience deceive young innocent half-portion appear absolutely incapable suspect true infamy dreg society n't fit speak kind estimate little more blot human race tell case may imagine re popular family re shall exercise good deal snaky craft smuggle letter ll take village can sneak s pretty difficult reason seem centre attraction take refuge room hardly moment pass aunt uncle pop cosy talk sometimes seem weigh balance let em weigh time dress dinner now good-bye balance sally p.s perfectly right uncle donald s moustache n't agree more misfortune fault think purpose just moment monk s crofton much middleford salop england april th dear ginger leave here to-day disgrace hard cold look family strained silence uncle donald chummy can guess happen might see coming can see now air fillmore know leave just happen shall see very soon decide come stop run thing longer s cowardly skulk here m feel much good believe can face ghost anyway m try see soon get shall mail london suppose will come same boat s hardly worth write really course sneak room wait motor arrive take station s can hear muffle voice family talk probably say never really oh move orderly manner exit sally chapter xiii strange behaviour sparring-partner sally s emotion sit apartment morning return new york resemble somewhat swimmer waver raw morning brink chill pool nerve plunge ache know want happiness must fight month shirk fight waver brink here mid-stream ready might befall hurt come grip expect hurt pain stimulate dull melancholy smother feel alive defiant finish unpacking tidy move certainly see ginger suddenly become aware want very badly see ginger stolid friendliness would support prop wish now send cable could meet dock terrible dock echo custom shed sap valour feel alone forlorn look watch surprise find early could catch office make take lunch put hat restless hand change always active new york spare office fillmore nicholas theatrical enterprise ltd month absence greet arrival entirely new original stripling place last visit establish such cordial relation predecessor generously pimpled resemblance stop grim boy manner stern suspicious peer narrowly sally moment catch act purloin office blotting-paper little acerbity desire state business want mr kemp say sally office-boy scratch cheek dourly ruler would guess austere aspect moment entrance try balance chin juggle pair paper-weight impervious seem human weakness lad s ambition day vaudeville name say coldly nicholas say sally mr nicholas sister previous occasion make announcement disastrous result ensue to-day seem hit office-boy bullet start convulsively open mouth drop ruler interval stoop recover able pull curious sally s name wish name person ask repeat now perceive bit luck wearying period disappointment matter keep paper-weight circulate balance ruler leave peevish intention work ill-humour young visitor discovery boss s sister take time suggest advisability radical change tactic stoop frown return perpendicular smile positively win sun suddenly burst london fog will take seat lady say polish courtesy even unbend reach dust sleeve coat add morning fine thank say sally will tell m here mr nicholas miss say office-boy gentlemanly regret s new york s n't want mr nicholas want mr kemp mr kemp mr kemp sorrow inability oblige shone hill-top boy s face n't know name here say apologetically surely sally break suddenly grim foreboding come long here ask day ma'am say office-boy manner casablanca mean long employ here just month miss n't mr kemp office time name s new lady look meanter say s look very red hair never see here say office-boy truth shone coldly sally blame tell might know would happen leave own resource unhappy ginger more make hash hash must more notable outstanding hash previous effort surely fillmore would lightly dismiss come special protection mr nicholas ask seem fillmore possible source information did say really miss say office-boy engaging candour white plains automobile half-an-hour white plains pimpled stripling now give wholeheartedly social chit-chat usually time resent intrusion world choose jugglery walk life must neglect opportunity practise favourable impression sally make plastic mind delight converse long wish guess s happen s take look bugs butler say butler say sally mystify office-boy smile tolerant smile admirer sex aware woman seldom hep really important thing life blame way construct simply accept bugs butler train white plains miss bugs butler former bleakness aspect return office-boy sally s question open subject feel deeply reply lose air respectful deference approach topic s re say wise guy bugs butler lick n't know say sally fix penetrating gaze seem pause reply nobody else say stripling vehemently lot stiff coast s ginks nobody hear cyclone mullins take false alarm fifteen get referee s decision boss would give chance champ could tell legitimate contender k-leg binns k-leg put cyclone mullins fifth say office-boy overwrought tone chafing human folly anybody think bugs butler can last six lew lucas ve two buck right here vest pocket say ai n't sally begin see daylight oh bug mr butler boxer fight brother interested s right s lightweight champ lew lucas lightweight champ s bird say sally youth way look head cock side expect say sir say stripling emphasis lew lucas hot sketch use live street add clinching evidence hero s prowess ve see old mother close say see hundred time stiff bugs butler lick fellow n't seem likely speak say lad crisply strike unsuccessfully fly settle blotting-paper pause sally start rise s thing say office-boy loath close subject can bug butler make hundred thirty-five ringside weak sound awfully difficult say s clever expert laugh satirically s get poor fish ca n't punch hole nut-sundae n't seem mr butler oh ve say office-boy magnanimously m say s licence mix lew lucas sally get absorb chat current form more important matter claim attention shall find brother get white plains ask oh anybody ll show way training-camp hurry s train can make now thank very much re welcome open door old-world politeness disuse render little rusty air get business pleasant frivolous interlude take paper-weight more place ruler nice care upturned chin fillmore heave sigh relief begin sidle room large room barn gymnasium athletic appliance various kind hang wall middle wide roped-off space small crowd distribute air expectancy commercial age day prominent pugilist s training activity use hide public gaze to-day public can lie hand fifty cent may come gaze fill afternoon plutocrat number forty assemble regret mr lester burrowes manager eminent bugs butler part solid coin many present newspaper representative free list writer would polish mr butler s somewhat crude prognostication propose mr lew lucas would report say really superb condition feel little apprehension issue artist would depict state semi-nudity foot several size too large man reason fillmore s relief mr burrowes great talker buttonhole quarter hour last attention distract elsewhere investigate matter call personal handling leave fillmore free slide hotel get bite eat sorely need zeal bring training-camp inspect final day mr butler s preparation fight take place morrow great omit lunch leave new york fillmore make thankfully door door encounter sally look shoulder moment aware presence speak hallo fillmore sally speak softly dynamite explosion could shatter brother s composure more completeness leap twist bring face rise clear three inch floor confused sensation nervous system stir pole struggle breath moisten lip tip tongue stare continuously process great man moment weakness pity scorn man excuse leap young ram fillmore leave sally much more week england shropshire monk s crofton say intention part leave country county house here bugs butler s training-camp white plains state new york speak softly ear even preliminary tap shoulder advertise presence wonder fillmore startle wonder adjust faculty situation creep chill apprehension fillmore blind significance invitation monk s crofton nowadays wooer formally approach girl s relative ask permission pay address invite relative country home collect rest family meet thing may say advance realm mere speculation shrewdly fillmore deduce bruce carmyle love sally mentally join hand give brother s blessing now too plain disaster must occur invitation could mean thing also could sally s presence white plain mean thing sally croaking whisper good could achieve startle m sorry here n't monk s crofton sally glance past ring crowd decide want get america circumstances arise make pleasanter leave monk s crofton mean say n't let s talk mean say persist fillmore carmyle propose turn sally flush n't think s particularly nice talk sort thing feeling desolation overcame fillmore conviction sadden time wilful bone-headedness fellow sweep coldly perfect whole arrangement ideal never occur possibility sally might take head spoil decline play part allot match obviously good thing could happen merely suitor s impressive wealth make hold opinion would idle deny prospect brother-in-lawful claim carmyle bank-balance cast rosy glamour future envisage honestly respect man appreciate quiet aristocratic reserve well-bred fellow sensible just sort husband girl sally need now ruin capricious perversity characterize delightful sex spill bean oh fill sally expect realization fact would produce symptom now present find rasp nerve think reason obvious mean n't n't know certainly n't enough marry s darned good fellow say n't know imperious desire bodily sustenance begin compete successfully fillmore s notice spiritual anguish let s hotel talk ll hotel ll give eat n't want eat thanks n't want eat say fillmore incredulously suppose vague sort way eccentric people sort hard realize meet m starve run want talk person want talk moment small man sport exterior hurry wear tailor s advertisement would call nobbly suit checked tweed defiance popular prejudice brown bowler hat mr lester burrowes dealt business interrupt conversation few minute anxious resume remark subject supreme excellence respect young charge say mr nicholas ai n't bug just get ready spar glance inquiringly sally sister mr burrowes say fillmore faintly mr burrowes bugs butler s manager say sally pleased meecher say mr burrowes say just hotel get eat say fillmore mr burrowes clutch coat-button swoop hold glittering eye say before-you-go-lemme-tell-ya-somef'n ve never see boy mine feel right believe s s wizard s hindoo say s practise left shift fillmore s eye meet sally s wanly pity presently would require explain dare dismiss ginger employment make explanation good meantime remember brother suffer s cleverest lightweight proceed mr burrowes fervently joe gans m tell know can make hundred thirty-five ringside weak ask sally effect simple question mr burrowes stupendous drop fillmore s coat-button exhaust bivalve small mouth open feebly child suddenly propound eminent mathematician abstruse problem high algebra female take interest boxing come mr burrowes life young day famous featherweight first three wife accustom sit ringside contest urge language severe technicality knock opponent block somehow suppose appearance manner sally elect gape relieved fillmore sidle bird hop compelling gaze snake quite sure act correctly allow sister roam large somewhat bohemian surroundings training-camp instinct self-preservation turn scale breakfast early eat right speedily seem dissolution would set whazzat say mr burrowes feebly take fifteen get referee s decision cyclone mullins say sally severely k-leg binns mr burrowes rally ai n't get right protest say must n't believe see paper referee dead cyclone minute would n't count gee get kill guy town ll give decision could n't raw make win boy lead mile way see bug ma'am sally admit privilege mr burrowes grow excitement feel breast-pocket produce picture-postcard thrust hand s bug say take slant tell n't look good photograph represent young man irreducible minimum clothing crouch painfully stricken acuter form gastritis ll call sign say mr burrowes sally time grasp fact work art gift mere loan here bug wantcher youth envelop bath-robe talk group admirer ring turn start languidly see sally quicken pace admirer sex mr burrowes honour bug miss nicholas come see work tell s treat sally shake hand bugs butler ma'am come lightweight champion world mr butler s photograph sally consider flatter flesh singularly repellent young man mean cruel curve lip cold arrogance eye dangerous sinister atmosphere radiate way smirk exert amiable hope win mr butler say smile force speak word remove come champion s doubt never serious convince now make hit always reflect girl chest swell complacently bath-robe betcher assert briefly mr burrows look watch time start bug come champion remove gaze sally s face peer conquer manner cast disparaging glance audience large could wish least third compose non-payers newspaper right say bore languor leave gaze fall sally again spirit revive somewhat small number spectator might bright eye would watch admire ll couple reddy starter say see anywheres s never s want ll fetch say mr burrowes s somewheres m show guy afternoon say mr butler coldly s get too fresh manager bustle bugs butler final smirk leave sally dive rope stir interest audience newspaper man blas� familiarity exhibit emotion presently mr burrowes reappear shepherd young man face hide sweater pull head sturdily build young man sweater move body reveal good pair shoulder last tug sweater red hair flash view tousle disorder see sally utter involuntary gasp astonishment cause many eye turn red-headed young man stoop pick glove straighten jerk stand stare blankly incredulously face slowly crimsoning energetic mr burrowes break spell come come say impatiently li'l speed reddy ginger kemp start sleep-walker awakened recover slowly begin pull glove embarrassment stamp agreeable feature face match hair sally pluck little manager s elbow turn irritably beam distrait sort manner perceive source interruption say answer sally s whispered question s just bug sparring-partner mr burrowes fussy now time come action interrupt ll excuse miss hold watch must n't waste time sally draw feel infidel intrude celebration strange rite man s hour woman must keep background sensation very small very much way puppy wander church novelty solemnity scene awe look ginger averted gaze fiddle clothes opposite corner ring remove communication world continue stare wide-eyed ginger shuffle foot self-consciously pluck glove mr butler meanwhile doff bath-robe stretch leisurely nonchalance put second pair glove fill time little shadow boxing move rhythmically fro now duck head now strike muffled hand sicken realization man s animal power sweep sally turn cold swathe bath-robe bugs butler convey atmosphere dangerousness boxing-tights show rippling muscle horrible sinister machine build destruction human panther appear sally stout bulbous eyed man standing side equally impressed obviously wise guys friend sport office-boy speak frankly dissatisfy exhibition shadow-boxing observe cavilling spirit companion can right just can fox-trot ai n't get partner get way good wallop watch friend also plainly guy established wisdom assent curt nod agree lew lucas say first wise guy just shifty can punch say second wise guy just beat few poor mutt sparring-partner say first wise guy disparagingly think s say second wise guy sally could interpret remark full meaning shroud seem reassure comforting moment cease regard ginger martyr wait devour lion mr butler gather formidable appear relief long-lived course ll eat red-headed gink first wise guy s thing kill sparring-partner lew lucas sally interested lew lucas numb fear come even cognoscenti little esteem mr butler plainly doubt would ginger try tear strong own will keep stand hold rope stare forlornly ring ready bug ask mr burrowes come champion nod carelessly say mr burrowes ginger cease pluck glove advance ring learn profession pugilism trained expert most sharply divide mere dabbler field amateur may occasionally hope compete successfully man make business sport box never whole demeanour bugs butler show lay truth heart would too little say bearing confident comport care-free jauntiness infant demolish noah s ark tack-hammer cyclone mullinses might withstand fifteen yield k-leg binns fifth come beat sparring-partner amateur bugs butler know potentiality forty way attempt conceal crouching wont uncoil striking rattlesnake flick ginger lightly guard return crouch circle sinuously ring amiable intention show crowd payer deadhead alike real footwork thing bugs butler pride footwork adverb lightly relative term blow just plant dull patch ginger s cheekbone affect present different degree ginger appear stolidly callous sally shudder core being hold more tightly rope support two wise guy mock openly wise guy expert connoisseur swat thing appear richly farcical seem consider blow administer third party hardly worth call blow two more landing quickly neatly first leave equally cold call punching say first wise guy say second wise guy mr butler hear criticism probable wise restrain delicacy feeling raise voice way discommode bugs butler know bright eye watch mean give treat girl smooth work roughneck could sail guy knock daylight few could clever flashy scientific few few indeed think mr butler slide lead more solid smote mr butler s nose rock heel induce unpleasant smarting sensation eye regard ginger astonishment pain moment scarcely consider active participant scene feel strongly sort thing bad form sparring-partner just man might reflect blame undeniably careless very act lead allow eye flicker sideways see sally take exhibition science pay penalty pique shimmer ring think more think less approve young assistant s conduct hard thought ginger begin float mind ginger too think hard thought easy time come training camp never to-day experience resentment employer afternoon bugs butler pound honestly malice sparring-partner phlegmatically take part day s work afternoon difference careless flick insult deliberate offence man try make fool play gallery thought gallery inflame ginger past thought consequence even mr butler more keenly alive fact serious conflict man to-morrow night might light-weight champion world stand chance intend make exhibition front sally hold end propose flag fly pursuance object dig mr butler heavily low rib right cause expert clinch two wise guy utter sharp barking sound expressive derision say d'ya think re get demand aggrieved pugilist heated whisper ginger s ear fall embrace s idea jelly bean ginger maintain pink silence jaw set temper nature bestow hair reach white heat dodge vicious right whiz chin breaking clinch rush left hook shake too high more rough work corner suddenly startling abruptness bugs butler bother rope try side-step run swing fall time shout scandalized mr burrowes utterly aghast frightful misadventure whole course professional experience could recall such devastating occurrence audience less startle audible gasping newspaper man look wild surmise conjure pleasant picture sport editor receive sensational item news later telephone two wise guy continue pursue mr butler dislike emit loud raucous laugh form hand megaphone urge fall warrior get rep sally conscious sudden fierce cave-womanly rush happiness sweep completely sicken qualm last few minute tooth clench eye blaze joyous excitement look ginger yearningly longing forget gentle upbringing shout congratulation proud mingle pride curious feeling fear mild amiable young man wont mother difficulty world unfitted struggle new ginger stranger rare occasion knock past bugs butler s canny practice pause rest rise continue argument now touch board satire second wise guy begin see air hand count loudly lose point too plain mr butler s motto man may never indeed knock-down largely stumble bugs butler s educate foot carry unscathed many contest single occasion manage get cross just ginger s blow land lack balance force swing downfall time snarl cast malevolent side-glance manager s time whirlwind fly glove fling ginger drive ring mr burrowes watch hand stare drop jaw ginger seem new ginger sally still more seem new bugs butler mr burrowes manager groan spirit coolness skill science quality prot�g� always endear mr lester burrowes enrich respective bank account now eve most important fight life audience newspaper man throw make exhibition common sparring-partner bitter blow mr burrowes lapse unscientific primitive happen regular fight might mourn pour reproof bug s ear get corner end would experience feeling helpless horror sort horror elder church might feel see favourite bishop yield public fascination jazz fact bugs butler lower extend power sparring-partner shock mr burrowes etiquette thing champion may batter sparring-partner insensibility please must nonchalance must appear really try could more manifest bugs butler try whole fighting soul effort corner ginger destroy battle rage ring ring ring again always ginger storm-driven ship contrive somehow weather tempest flurry swinge arm emerge time time bruise bleed fight hard bugs butler s fury defeat object remain cool scientific self could demolish ginger cut defence matter second lapse method unskilled novitiate swing miss swing miss again strike find vital spot now blood face too wild m�l�e sacred fount tap tooth gleam crimson mist wise guy speech lean punch feebly cry suddenly end come swiftly unexpectedly thing begin wild swing tire bugs butler fatigue prudence return foot begin more subtle weave twice left hand flicker home quick feint short jolt stab ginger s guard sway middle ring hand hang knee a-quiver bugs butler measure distance sally shut eye chapter xiv mr abrahams re-engages old employee real happiness tell obtain bring happiness bugs butler s mood accordingly thirty hour painful episode record last chapter awake state coma ring jersey city discover mr lew lucas knock middle third quiet contentment inability block short left-hook follow right point jaw ameliorate quite number existence mr lew lucas noticeably pleased mr lucas s second kiss most crowd bet heavily champion delight bugs butler rejoice too much say peevish bearing strike jarring note general gaiety heavy frown disfigure face slouch ring happiness spread spread two wise guys unable attend fight person receive result ticker exuberantly proclaim rich five hundred dollar pimpled office-boy fillmore nicholas theatrical enterprise ltd cause remark subway whoop gleefully read news morning paper too render wealthy brittleness mr butler s chin fierce satisfaction sally breakfast little apartment inform sporting page detail contender s downfall girl dislike many people acquire lively distaste bugs butler lew lucas seem man own heart personal friend ginger s could consider brief time disposal avenge more thoroughness sort divert thing mr butler s left eye two continue good work gentleman s body three knock could more sally think drink lew lucas s health cup coffee hope old mother proud telephone bell rang elbow unhook receiver hullo oh hullo say voice ginger cried sally delightedly say m awfully glad re get letter morning find boarding-house happen look ginger interrupt sally voice music want see m chemist s shop street wonder come here say may just ask miserable creature n't see matter fact n't much last day see know course quick sympathy come sally s voice give sidelong glance approval gratitude large picture lew lucas beam morning paper poor thing oh right thanks hurry slight pause end wire say m much look know never stop talk hurry mean say sally hang receiver firmly wait eagerly minute footstep come passage stop door bell rang sally run door fling open recoil consternation oh ginger state fact accurately say much look gaze devotedly unblemished right eye hide altogether puffy swell dull purple great bruise mar left cheek-bone speak difficulty swollen lip s right know assure n't s awful oh poor darling clench tooth viciously wish kill wish lew lucas name murder brute oh n't know know ginger s sense fairness compel defend late employer harsh sentiment n't bad sort chap really bugs butler mean seriously mean stand tell n't loathe creature oh s right see point view ca n't blame come think get wind bit circs bit thick mean say sparring-partner naturally n't think much wheeze fault right ought n't course somehow start make ass know look seem good idea dash own right course sparring-partner n't suppose sit say sally ginger sit ginger say sally re too good live oh say believe sandbag steal watch chain d say fault side m just cat say wish beast bugs butler perish miserably d dance grave make sort thing seem job moment ve always goodish bit boxing very fit look opening give get get pay quite fairly decently know s jolly life jolly hammer oh n't notice much ve always enjoy scrap see brother give push sally utter exclamation extraordinary thing way white plain afternoon find fillmore tackle n't say word n't see able get hold busy sort cove brother fillmore let let oh mean sort mix-up kind misunderstanding happen oh just happen ginger s disfigured countenance betrayed embarrassment look awkwardly room s worth talk worth talk ve right know send fillmore now say ginger jolly decent n't interrupt send fillmore business let say word happen ginger twiddle finger unhappily unfortunate see wife n't know know course know would would n't brother s wife mean say ginger acutely matter fact often find sister-in-law wo n't know fellow ginger say sally s good thinking can get tell ramble subject m grim resolute relentless mean get story use corkscrew fillmore s wife say ginger come reluctantly main theme come office morning start fool fool kind chivy chivy least sort chase bit know sally regard apostle frivolity amazement mean ginger s embarrassment increase thing see happen trickle quietly happen look n't know suddenly grab grab thing thing happen look bag collar take know would n't give generally start rot bit begin chivvy extent d just catch brother happen roll suppose say ginger put two two really come office happen hang minute two talk somebody course considerably feed see apparently jiu-jitsu wife enough rattle man come think say ginger fair-minded n't say time bit later day call administer push sally shake head sound crazy story mrs fillmore take oh just sally rap table imperiously ginger matter fact say goad visitor photograph re particular absolutely accurate sally stare ve never give photograph ginger s face study scarlet purple n't exactly give mumble say give mean good gracious sudden enlightenment come sally photograph hunt first come here steal time sort pinch fraud humbug pretend help look gaze respect never know deep snaky m discover sort new thing brief silence ginger confession seem trifle happier hope re frightfully sick say length lie know feel must n't cheek ask n't apologize say sally cordially great compliment cause downfall again m certainly evil genius ginger m begin feel regular rag bone hank hair first egg insult family oh way want thank now ve meet uncle donald can see public-spirited ruin prospect now fatal beauty cabinet size lead destruction more s certainly find job can see really say must n't bother shall right s duty now really can burglary course s respectable ve try waiter prize-fighter right-hand man none seem just right ca n't suggest ginger shake head shall wangle expect must good time n't want walk broadway come suddenly street-cleaner n't want send express-man find pop idea would bank arrange overdraft tell president could give two minute crawl humbly find prezzing beat band big chair n't world can s solid substantial will keep poor-house old age think course bit capital business man inquire sally would mr morgan bit capital run dog-thingummy say ginger promptly s dog-thingummy thingamajig dog know sally nod oh thingamajig dog now understand will put thing obscurely first ginger poor fish rave earth thingamajig dog mean sort place fellow breeding dog know sell win prize lot oh kennel kennel weird mind ginger could n't say kennel first could would n't make difficult enough suppose ask lunch would say oh thingamajig mutton chop ginger lad believe first time acquaintance speak very nearly resemble mouthful re wonderful dog n't m dash keen ve study bit matter fact seem swank n't much dog n't know course believe re sort honorary dog could tell way stop fight roville plunge howl mass million hound specie just whisper ear stop more examine good look believe s thing could n't help make success s very paying n't works hundred cent original outlay ve tell hundred cent sound too much fillmore s comfort let s say ninety-nine conservative ginger hit say more shall dog king big thingamajigger dog country start matter fact white plain run cove place sort want sell make think must start to-day early to-morrow say ginger doubtfully course s catch know catch capital ve get fellow would n't sell five thousand dollar ll lend five thousand dollar say ginger sally look exasperation ginger d slap say madden intrusion sentiment business affair simply man woman restrain invest money sound commercial undertaking columbus take bone-headed stand queen isabella america would never discover ca n't take five thousand dollar say ginger firmly s talk take call stormed sally ca n't forget burglarious career second n't same thing steal defenceless girl photograph business think would make enormous success dog-place admit re good make frivolous objection n't put money good thing n't want get rich ginger become confused argument never strong point s such lot money perhaps m plutocrat five thousand dollar s five thousand dollar feed bird ginger ponder woodenly literal mind know sally s finance fact first meet come legacy kind hugely impress fillmore s magnificence seem plain enough nicholas wealthy family n't know say n't say sally just console think flash ginger d let pay interest let lad ll pay interest think game s cold business deal topping say ginger relieve twenty-five cent n't silly say sally quickly want three s rot protest ginger mean say three n't make concession mind say twenty insist ll make five more ten five suppose say ginger insinuatingly say seven never see haggle say sally disapproval listen six s last word six six ginger sum head would work three hundred dollar year n't enough know n't handle sort deal life six agree suppose s settle man talk new york s long island place south shore mean can get phone clinch thing oh know address suppose number s book settle somebody else snap n't waste minute ginger pause door say re absolutely sure course mean say get say sally window sally s sitting-room look street city s important artery capable afford certain amount entertainment observer ginger leave carry morning paper window-sill proceed divide attention third reading fight-report lazy survey world beautiful day world look good post many minute taxi-cab stop apartment-house surprised interested see brother fillmore heave interior pay driver cab move leave sidewalk cast large shadow sunshine sally point call behaviour become odd astonishment check sit fillmore appearance man practise step new dance sheer curiosity would keep sally watch silence first move resolute sort way front door suddenly stop scuttle movement repeat twice stand deep thought make dash door come abrupt end run invisible obstacle finally wheel sharply bustle street lose view sally could make fillmore take trouble come taxi-cab obviously call abandon idea very threshold still speculate mystery telephone-bell rang brother s voice speak huskily ear sally hullo fill call call dance here just now s own invention n't see say fillmore upset course see fascinate er come talk sally fillmore s voice trail n't pause fillmore s part timbre voice correctly indicate feeling pause discomfort plainly vex fillmore s great mind sally say last cough hollowly receiver say ask gladys gladys will come see very shortly will ll stay gladys m longing see again very trifle little upset upset will tell arrive just phoning come pause m afraid bad news news silence end wire news repeat sally little sharply hate mystery fillmore ring sally hang receiver thoughtfully puzzle anxious gain worry carry breakfast thing kitchen try divert wash presently ring door-bell bring find sister-in-law marriage even bring lofty position partnership hope american stage effect noticeable alteration former miss winch mrs fillmore same square friendly creature hug sally muscular manner sitting-room s great see again say begin think never come big idea spring england sally expect question answer composure want help mr faucitt s mr faucitt has n't fillmore mention dear old man boarding-house brother die leave dressmaking establishment london scream come tell sell now quite happy country trip s good say mrs fillmore re pretty pause already trivial opening exchange sally sense suggestion unwonted gravity companion miss careless whimsicality chief characteristic miss gladys winch seem cast mrs fillmore nicholas meeting speak sally notice now apparent weigh companion mrs fillmore s honest eye trouble s bad news ask sally abruptly want end suspense fillmore tell phone bad news mrs fillmore scratch carpet moment end parasol reply speak answer question sally s man carmyle england oh fillmore tell tell rich fellow england crazy ask marry turn sally s momentary annoyance fade could hardly feel expect fillmore refrain mention matter wife say s true could n't write say ve change mind sally s annoyance return life intensely independent resentful interference private concern suppose could n't did fillmore tell try talk oh m try talk say mrs fillmore quickly goodness know m last person try jolly marry anybody n't feel ve see too many marriage wrong look elsa doland sally s heart jump expose nerve touch elsa stammer hate voice shake has marriage wrong bit say mrs fillmore shortly remember marry gerald foster man write primrose way sally effort repress hysterical laugh remember say s bloo-ey ll tell minute come man england re doubt mean ca n't always tell right re fond man first meet fillmore could n't see spy-glass now s just whole shooting-match s want talk say n't always know s own mind first fellow really good fellow fillmore tell s get money world sally stop s good n't want marry mr carmyle s say mrs fillmore s pity take much heart say sally nervous laugh mrs fillmore pause sally s anxiety grow must realize very serious indeed happen power make forthright sister-in-law disjoint talk see mrs fillmore stop again gee m hate murmur n't understand ll find s too darn clear time m say mrs fillmore mournfully m explain thing guess d start beginning remember revue fillmore s beg put flop oh flop road die never get new york ike schumann would n't let fillmore theatre book want fixing number want fixing scenery n't right tinker trouble cast actors equity close show good thing could happen really glad time would mean waste more money cost fortune already fillmore put play gerald foster s frost too run week booth hear new piece s get rehearsal now good s call wild rose fillmore s get sally try speak mrs fillmore n't talk just shall never get thing straight know fillmore poor darling else would pull horn slow spell s fellow horse always win race big killing always just corner funny can see chump man love death remember say think could get stage fight come jersey city last night right might get afloat again seem ca n't touch turn mud very day fight come poor mutt champion let sparring-partner own knock fool newspaper man too probably see paper make great story kill whole thing public never too sure fellow bugs butler chance put scrap champion would worth pay see read could n't even stop sparring-partner slam place simply decide stay poor old fill finisher house n't quarter full d pay two pluguglies guarantee insist d much ring just clean sally listen dismay catalogue misfortune oh poor fill cry dreadful pretty tough primrose way big success n't say sally anxious discover brightness situation mrs fillmore flush again part hate tell mean n't still think elsa make such tremendous hit read london even english paper make hit right say mrs fillmore drily make such hit management new york right fillmore hardly sail hand notice sign goble cohn new piece star could n't cried sally dear s road now break news poor old fillmore dock land blow must say n't would call play game know n't suppose sentiment business give elsa big chance fillmore would n't put name theatre electric goble cohn make clause contract would else matter people elsa use get way must grab success s grab suppose ca n't blame might just expect cat keep catnip still might wait end new york run mrs fillmore put hand touch sally s ve get now say believe rotten job n't know sorry sally would n't happen million dollar would fillmore m sure blame get cold foot tell just n't nerve come confess fool money hope fight would pan big d able pay loan thing n't happen right sally silent think strange room hope happy first moment occupancy storm centre bad news miserable disillusionment first shock tidings disillusionment hurt most always fond elsa elsa always seem fond remember letter elsa s protestation gratitude n't straight horrible callous selfish altogether horrible s choke rush indignation bring tear eye s beastly m m think money s just bad luck elsa mrs fillmore shrug square shoulder s happen time show business say business too guess know enough able say course hit hard elsa pal re think might consider ve ca n't say m much surprised mrs fillmore talk rapidly dimly sally understand talk talk would carry bad moment silence now would unendurable company sometimes seem ca n't get know person right ve same company elsa s right s two people really dual identity case read s awfully fond know always say quite genuine n't interfere business s would n't s case career n't count nobody count even husband now s funny think sort thing funny personally give willies s funny ask sally dully n't n't see spot time know know simply marry think could get game hardly pay attention such riot chicago now s get stung throw show fellow s s marry money find girl n't s get stung too way m pretty sure marry mostly think big man play-writing business could boost ladder now n't look success result re hear s drinking somebody d see tell piece n't see suppose think maybe might run live right opposite sally clutch arm chair lives right opposite gerald foster mean passage say mrs fillmore jerk thumb door n't know s right suppose n't move beat england elsa want tickle death find apartment right now just prove say elsa n't fond would way camp door s fond n't hesitate wreck property quit show see chance bit good s funny n't telephone-bell tinkle sharply rescue sally necessity reply force room answer hullo ginger s voice speak jubilantly hullo say s right binge know oh dog fellow know say ginger slight diminution exuberance sensitive ear seem detect lack animation voice ve just talk phone s settle add touch doubt still feel mean instant sally hesitate instant course say steadily think change mind think say seem oh n't know imagine thing little worried call mind n't work properly course ahead ginger m delighted say m awfully sorry re worried oh s right bad ll kill m young strong ginger silent moment say n't want butt can really ginger know would could just must worry place think pop afternoon just take look let know train re make ll come see s ripping right long long say sally mrs fillmore sit state suspend animation come people present telephone conversation come life sally replace receiver sally say think ought talk now re sally feel equal discussion future ask world moment leave alone oh s right shall manage ought worry fillmore fillmore s get look say gladys quiet determination re s mind lie awake last night think can make fillmore ve still few thousand dollar leave happen can put really good thing know girl m afraid interrupt sally rest money tie ca n't get hold listen say mrs fillmore urgently really good thing girl know start interior decorating business time pull money handful want more capital s willing let third business ll put few thousand wo n't difficulty get phoned morning hold d hear honestly sally s chance lifetime would put right easy street n't really way could get money thing take deal really n't m awfully oblige gladys dear s impossible say mrs fillmore prod carpet energetically parasol n't know ve ve give share mint ll lose make switch re sure ca n't really ca n't mrs fillmore rise plainly disappoint know course muddle sally say suddenly stop door re hate poor old fillmore course whole thing just bad luck s worry stiff give love tell silly mrs fillmore cross room kiss sally impulsively re angel say wish more guess ve lose pattern ll tell fillmore ll relieve door close sally sit chin hand think mr isadore abraham founder proprietor deservedly popular dancing resort poetically name flower garden lean chair content sigh lay knife fork assail plateful succulent goulash dine admirable custom bosom family residence rockaway table wife rebecca beam comfortable plinth chin table child david jacob morris saide would beam too busy moment ingurgitate goulash genial honest domestic man mr abrahams credit community mother say pa say mrs abrahams know d mean tell say mr abrahams absently chase piece bread plate stout finger remember girl tell time girl work garden girl call nicholas come bit money throw job remember jakie dear n't gobble ai n't gobbling say master abrahams everybody say mr abrahams nicest girl hire n't hire none nice girl garden s nice place run nice would n't give nickel tough joint get low-life scare real folk everybody sally nicholas always pleasant always smile never lady treat think dead inquired mrs abrahams apprehensively story sound head way wipe mouth jakie dear dead say mr abrahams conscious first time remainder narrative might consider critic anti-climax lack drama see afternoon want job say mrs abrahams tonelessly ardent supporter local motion-picture palace hope slightly more gingery denouement bit more punch n't show continue mr abrahams gallantly try work interest s girl place more n year good bank-roll pocket here again spend n't show tragedy life see mean careful ought money s call human document goodness know s spend d never think sort girl gad always seem kind sensible s gad pop ask master jakie goulash cease chain interest want job give glad get again s class girl s sort girl want place n't seem quite much get-up use seem kind quiet s get class m glad s hope ll stay n't show say mrs abrahams more enthusiasm work such bad story essential film see previous evening gloria gooch girl world pop say master abrahams jakie m grow wo n't never lose money ll put bank save slight depression cause contemplation sally s trouble leave mr abrahams mist melt sunbeam s good boy jakie say feel waistcoat pocket find dime put again bent forward pat master abrahams head chapter xv uncle donald speaks mind certain man bruce carmyle quality resilience sturdy refusal acknowledge defeat aid effectively affair heart encounter stern more practical kind wooer bruce carmyle resemble durable type pugilist can give good receive least substantial wallop tender spot sally refuse offer marriage quite definitely monk s crofton never occur consider episode close life accustom get want mean get now quite sure want sally moment conscious certain doubt smart temporary defeat vanish streak bohemianism time time first meeting jar orderly mind forget mr carmyle could remember brightness eye jaunty lift chin gallant trimness gay prettiness seem flick whip darkness wakeful night lash pursuit quietly methodically respectable wolf settle trail red riding hood prepare pursue delicacy imagination might keep quality never strong can preparation departure good make swiftly secretly escape notice family many english family seem exist system inter-communication news-distribution savage tribe africa pass late item news interest point point mile intervene jungle telepathic method never properly explain last night london enter bruce carmyle apartment south audley street family s choose representative man family point pride uncle donald flesh two hundred forty pound flesh uncle donald chair deposit creak burden monk s crofton sally spoil whole morning brother fillmore indicate uncle donald exact image would grow superstition cherish early schooldays weak heart cause family s manage director abstain form exercise nearly fifty year combine distaste exercise three hearty appetite south-western postal division london uncle donald sixty-two man would willingly lounge s armchair bruce carmyle s customary respectfulness tinge approach dislike look uncle donald s walrus moustache heave gently laboured breath seaweed ground-swell stairs climb s s contrive ejaculate last packing say mr carmyle shortly first time life conscious sensation furtive guilt habitual cousin ginger presence large mackerel-eyed man america to-morrow morning dialogue set brisk snappy cross-talk vaudeville comedian reality uncle donald s peculiar method conversation stretch period nearly three minute reply question puff sigh inhale moustache such painful deliberation companion s nerve find difficult bear strain re girl say uncle donald accusingly bruce carmyle flush darkly interesting record moment flit mind thought ginger s behaviour bleke s coffee house certain notable occasion utterly inexcusable suppose doubt family s chosen could try will whisky soda uncle donald say way change conversation say relative pursuance vow make early eighty never refuse offer kind gim would think would put matter pleasanter footing lap restorative uncle donald return attack quite un-softened never think fool say severely bruce carmyle s proud spirit chafe sort interview become commonplace cousin ginger new hitherto action receive criticism subject m fool fool damn fool continue uncle donald specify more exactly n't girl never nice girl did n't right first need discuss say bruce carmyle drop apt grand manner head family drank layer moustache blow again need discuss say asperity re discuss whatch think climb blast stair weak heart gim mr carmyle give s bad business moan uncle donald movement more shock bad business poor father alive whatch think d say tearing world girl ll tell d say d say kind whisky s o'rafferty special new bad quite good sound mellow wherej get bilby s oxford street must order mellow d say god know d say whatch whatch s ca n't see none can see puzzle uncle george baffle aunt geraldine nobody can understand girl s simply money can see pardon uncle donald say mr carmyle stiffly surely absurd case refuse monk s crofton draw say uncle donald promptly lure well-known trick girl oxford try lure n't sense weak heart whatch know girl whatch know s point wherej meet meet roville france travel family travelling alone say bruce carmyle reluctantly even brother hers bad say uncle donald bad bad american girl accustom more independence english girl young man say uncle donald pursue train thought fat day n't look travelling alone catch eye pier really uncle donald must get know somehow introduce lancelot friend lancelot explode uncle donald quiver smitten jelly loathed name show sort girl girl would friend unpack beg pardon unpack must n't foolery question find girl make good wife aunt mary s meet people name bassington-bassington relate kent bassington-bassingtons eldest daughter charm girl just page more old-fashioned type fiction nobody really grind tooth bruce carmyle come moment come scowl blackly last trace suavity leave shall kind say briefly sail to-morrow uncle donald previous experience defy nephew accustom sensation aware unpleasant feeling impotence hard know defy say mr carmyle start defy evidently decide make good job twenty-one say financially independent shall please consider plead uncle donald painfully conscious weakness word reflect reflect position county ve think could marry please m determine run god-knows-where miss i-can't-even-remember-her-dam-name consider say uncle donald portentously owe duty family bruce carmyle s patience snap sink stone absolutely gingerian depth plain-spokenness oh damn family cry painful silence break relieved sigh armchair uncle donald heave say uncle donald more say good say mr carmyle rudely lose shame cept come marry girl ll cut piccadilly george will move door bruce carmyle look nose speaking tense moment ask uncle donald finger handle say call call whisky o'rafferty special wherj get bilby s oxford street ll make note say uncle donald chapter xvi flower garden ve say mr reginald cracknell voice tremulous self-pity eye moist combined effect anguish over-indulgence celebrated private stock ve throw sally reply orchestra flower garden calibre discouraged vocal competition too much difficulty adjust foot mr cracknell s erratic dance-step employ attention elsewhere manoeuvre jerkily past table miss mabel hobson flower garden s new hostess sit watch revel distant hauteur miss hobson look most regal old gold black sorrowful gulp escape stricken mr cracknell shamble eye tell moan sally s ear ankle sorry n't know m to-night tell spend woman would n't believe throw say n't hat n't speak week wo n't answer call phone right too rotten hat did n't suit bit say mr cracknell morosely woman sally utter stifled exclamation wander foot descend hers could get way mr cracknell interpret ejaculation protest sweeping harshness last remark gallantly try make amends n't mean re say re different could see directly see sympathetic nature s m tell re sensible broad-minded girl can understand ve woman get job hostess here would n't believe pay star show did see pearl wear give wo n't speak just n't hat wish could see hat would agree know re sensible broad-minded girl understand hat n't know come here night sally aware see often first time lee schoenstein gentlemanly master ceremony inflict come here night dance past table wo n't look ask mr cracknell tear pale eye would n't know say sally frankly think would n't re sensible broad-minded mean m last try to-night can keep secret wo n't tell will plead mr cracknell urgently know wo n't re sensible m give little present bring here to-night little present ought soften n't think big would mr cracknell kick shin dismayed sort way never think perhaps re right s too late now still might would n't think say sally think much say mr cracknell orchestra stop thump bang leave mr cracknell clap feebly middle floor sally slip table late partner uncertain glance mislay could remember zigzag search own seat noise many conversation drown music break renew vigour hot close air full voice sally press hand closed eye remind more headache nearly month pass return mr abrahams employment dull leaden month monotonous succession lifeless day life become bad dream strange nightmare fashion seem nowadays cut kind week see familiar face none companion old boarding-house day cross path fillmore doubt uneasiness conscience seek ginger work destiny south shore long island lower hand open eye look room crowd always flower garden many establishment same kind swim popularity rise flood new york s dancing craze doubtless proprietor claim nice place run nice continue many rival enjoy unvarying prosperity advertisement describe supper-club after-theatre dining dancing add large spacious sumptuously appoint town s wonder-places incomparable dance-floor enchant music cuisine service luxe may gather even personal statement effect isadore abrahams think place time sally too first period employment find divert stimulate full entertainment day never headache bad dreadful listless depression weigh make nightly work burden miss nicholas orchestra never silent long flower garden start again lee schoenstein master ceremony present new partner get mechanically first time place say man bump crowded floor big clumsy course to-night seem sally whole world big clumsy s swell place come up-state get come clear space use sally battering-ram sally enjoy recent excursion mr cracknell now begin look wistfulness man undoubtedly bad dancer america give li'l old new york say man up-state unpatriotically s good enough swell show get town see year s follies say man earnestly take s swell show see myrtle take turkish bath n't many theatre s scream show night get here night regular swell show em last cert'nly pick lemon to-night right take chance y'see opening thought would say get home d new york opening set two-seventy-five include tax wish d get kick right now wild rose call say satirically expose low subterfuge part management wild rose sure make wild right two dollar seventy-five toss just stir sally s memory title seem familiar shock remember gerald s new play time return new york haunt fear come apartment might meet come see paragraph morning paper relieve apprehension gerald road new play wild rose sure name gerald foster s play ask quickly n't know write say partner let tell s lucky guy get alive s fellow break stone ossining road s lot less deserve sentence wild rose ll tell world make good wild say man up-state economical soul dislike waste accustom spread humorous effort give chance second act people beat exit n't shout women child first d panic sally find table know clearly get miss nicholas start rise aware suddenly voice duty call more gold tooth mr schoenstein man speak name seat talk precise clipped accent oddly familiar mist clear eye recognize bruce carmyle call place mr carmyle say hall porter tell here venture follow hope mind may smoke light cigarette air finger tremble raise match flatter else demeanour indicate violently excite bruce carmyle s ideal strong man can rise superior emotion alive fact embarrassing moment determine show appreciate cast sideways glance sally think never even garden monk s crofton certain momentous occasion see look prettier face flushed eye aflame stout wraith uncle donald accompany mr carmyle expedition fade nothingness gaze pause mr carmyle light cigarette puff vigorously land ask sally feel need say mind confuse could say glad sorry glad think whole dark cool stiff english aspect give curious feeling relief mr cracknell man up-state calmly remote feverish atmosphere live night restful look land to-night say bruce carmyle turn face squarely to-night dock ten turn again make effect content leave think sally silent significance word escape realize presence challenge must answer hardly stir fight long feel utterly inert swimmer can battle long prepare yield numbness exhaustion heat room press smother blanket tired nerve cry blare music clatter voice shall dance ask orchestra start play again sensuous creamy melody make most brief reign broadway s lead song-hit overfamiliar hundred repetition efficiency bruce carmyle s gospel man attempt can accomplish perfection dancing decide early life part gentleman s education see educate thoroughly sally sweep floor brace automatically repetition usual bumping struggle dancing flower garden come mean find arm masterful expert man dance good suddenly come feeling gratitude miraculous slackening taut nerve delicious peace soothed content yield eye close rhythm melody find now rob mysterious manner stale cheapness moment whole attitude bruce carmyle undergo complete change never trouble examine minuteness feeling thing know clearly first meeting physically distasteful good look sinister way handsome man shrunk now spirit magic dance repugnance leave barrier break sally feel arm tighten muscle quiver catch sight face dark eye suddenly blaze hers stumble odd feeling helplessness realize shock bring jerk half-dream lull dance postpone moment decision look hot whisper word sweep flood music suddenly become raucous blare more repeat say tree monk s crofton far-off morning english springtime dizzily know resent unfairness attack such moment mind seem numbed music stop abruptly insistent clapping start again sally move table follow shadow speak bruce carmyle say say sally sit stare try think tired tired eye burn try force face situation squarely worth struggle was world worth struggle know tire desperately tire tire very depth soul music stop more clapping time orchestra respond gradually floor empty shuffling foot ceased flower garden quiet able even voice babbler seem strangely hush sally close eye somewhere roof come song bird isadore abrahams man word advertise flower garden try give public closely resemble flower-garden possible overcrowded overheated overnoisy broadway dancing-resort achieve paper roses festoon wall genuine tulip bloom tub pillar roof hang cage bird stir sudden cessation tumult begin sing sally often pity bird more plead vain abrahams remission sentence somehow moment occur merely pray own language often pray thought take place sit wrestle fate song seem cheerful soothe heal listen suddenly eye rise vision monk s crofton cool green peaceful mild english sun lure oasis see distance lure desert traveller become aware master monk s crofton place hand hers hold tighten grip look give little shiver always dislike bruce carmyle s hand strong bony black hair grow early feeling regard would hate hand touch move again vision old garden flicker mind haven could rest lean whisper ear room hot noisy full bird roof sing again now understand say take did matter matter take take monk s crofton look cool green peaceful very say sally bruce carmyle capacity accepted suitor find loss dissatisfy feeling manner sally s acceptance cause would course please show more warmth prepare wait warmth trouble fact correct mind perceive now first time choose unsuitable moment place outburst emotion belong orthodox school thought look moonlight solitude proper setting proposal marriage surroundings flower garden nice-ness nice manner conduct jar profoundly music begin again soft music such lover demand give good brassy clashy rendering ribald one-step enough choke eloquence most ardent couple dip sway bump eye could reach just two waiter halt order thrash voluble argument waiter love indulge continue scene proper emotional level impossible bruce carmyle begin career engage man drop smalltalk deuce lot noise say querulously agree sally always oh infernal racket romantic side mr carmyle s nature could cry aloud hideous unworthiness banality vision successful wooer always moment immediately succeed all-important question whispered reply come particularly strong accustom picture bend proud tenderness partner scene murmur notably good thing bow head could man murmur pandemonium tenderness bruce carmyle descend sharp swoop irritability often come here dance mr carmyle chafe helplessly scene romantic suddenly remind occasion age twenty attend first ball sit corner potted palm perspire shyly endeavour make conversation formidable nymph pink few occasion life complete disadvantage could still remember clammy discomfort too high collar melt most certainly scene enjoy recall force recall now ought supreme moment life annoy intensely angrily endeavour jerk conversation high level darling murmur move chair two foot right bend sideways find position murmur make batti batti presto ravioli hollandaise cry dispute waiter bruce carmyle s prejudiced hear sound donna e mobile spaghetti napoli tettrazina rejoin second waiter spirit make infanta isabella lope vegas mulligatawny toronto say first waiter weak come pluckily happy funiculi funicula vincente y blasco ibanez vermicelli sul campo della gloria risotto say second waiter clinchingly score technical knockout bruce carmyle give light moody cigarette oppress feeling many feel time wrong music stop two leading citizen little italy vanished way probably start vendetta follow comparative calm bruce carmyle s emotion sweet bell jangle tune could recapture first fine careless rapture find small-talk become party ask party people say mr carmyle even stress emotion problem exercise correctly order world girl restaurant alone m anybody come here exclaim bruce carmyle frankly aghast speak wraith uncle donald banish now return large puffing disapproval walrus moustache employ here say sally mr carmyle start violently employ here dancer know sally break attention abruptly divert just catch eye table side room red-headed young man sturdy build just appear chair mr reginald cracknell sit huddled gloom hand carry basket basket rise din conversation come sudden sharp yapping mr cracknell rouse stupor take basket raise lid yapping increase volume mr cracknell rise basket arm uncertain step look face lead forlorn hope cross floor miss mabel hobson sit proud aloof moment haughty lady centre admiring curious crowd hug bosom protesting pekinese puppy mr cracknell seize opportunity good general deposit chair side course true love run smooth again red-headed young man gaze fixedly sally dancer ejaculate mr carmyle sight move drama just take place alone pay attention replete human interest sex-appeal punch quality drama possess fail grip thought elsewhere accuse figure uncle donald refuse vanish mental eye stern voice uncle donald seem still ring ear dancer professional dancer broadway restaurant hideous doubt begin creep snake bruce carmyle s mind ask really know girl bestow priceless boon society life know could find exact adjective express meaning know mean was worthy boon amount life prim shrink section feminine world connect light-life large city club acquaintance london time time marry gaiety chorus mr carmyle objection gaiety chorus proper place side footlights always look young man social outcast fine dashing frenzy bring way south audley street win sally ebb fast sally hear speak turn candid honesty gaze moment send creep doubt scuttle darkness whence come make fool protest lower phantom uncle donald demand could look sally think instant perfect lovable warm revulsion feeling sweep bruce carmyle return tide see lose money say sally see see murmur mr carmyle fate leave alone know height tenderness might soar moment fate respecter person send life disturbing personality george washington williams george washington williams talented coloured gentleman extract small-time vaudeville mr abrahams nightly speciality flower garden fact trap-drummer amiable practice few minute trap-drumming rise seat make circular tour table edge dancing-floor whimsically pretend clip lock male patron pair drumstick hold scissor-wise come just mr carmyle bend sally access manly sentiment very verge pour soul series well-phrased remark surprised annoyed find ethiopian never introduce lean take quite unpardonable liberty hair say mr carmyle annoy word weak interruption come such moment jar ganglion body clicking noise drumstick madden gleam whiteness mr williams friendly benignant smile last straw dignity writhe abominable infliction people table laugh loathe flower garden flow bruce carmyle feeling suspicion disapproval connect establishment spring foot think will say sally reply watch ginger still stand table recently vacate reginald cracknell good night say mr carmyle tooth oh say sally start feel embarrassed try would unable find word intimacy try realize promise marry man never seem much stranger little part life come sensation incredible thing take irrevocable step sudden sight ginger shake last half-hour forget now realize marriage bruce carmyle would mean comradeship now dead world certain sally nicholas ginger s pal mrs carmyle realize would never allow see again devastating feeling loss smite blow ve enough place bruce carmyle say good night say sally hesitate shall see ask awkwardly occur bruce carmyle show good perceive allow nerve run n't mind say more amiably fact ca n't stand place longer ll tell thing m take here quick m afraid ca n't leave moment s notice say sally loyal obligation ll talk to-morrow ll call morning take drive somewhere car want fresh air mr carmyle look stiff disgust express unalterable sentiment concern flower garden apple isadore abrahams eye snort loathing god place walk quickly disappear ginger beam happily swoop sally s table homing pigeon good lord say cried ginger fancy meeting here bit luck glance shoulder warily has blighter pip pip popped explain ginger mean say n't come rot mr carmyle sound egg say ginger satisfaction moment see yarn think might party earth here confound s get europe play come infesting new york say really rip see again seem year course get s certain amount satisfaction write letter s same write such rotten letter say really priceless ca n't get cup coffee mean egg jove really top-hole homely honest face glow pleasure seem sally come winter s night warm friendly room mercurial spirit soar oh ginger know s see really mean honestly re brace say brace n't fine afraid might forget forget effect revelation suddenly strike sally forget large place occupy thought ve miss dreadfully say feel word inadequate utter say ginger also internally condemn poverty speech vehicle convey thought brief silence first exhilaration reunion sally deep heart aware troubled feeling world joint force ignore would ignore grow dimly begin realize ginger mean fight keep realize strange thing happen to-night strange emotion stir ginger seem somehow different really see first time re look wonderfully say try keep conversation pedestrian level say ginger never feel fitter life been open day long simple life work blaze say business boom did see just now hand percy pup what's-his-name five hundred dollar deal got cheque pocket extraordinarily rummy thing come place deliver good just happen here could n't believe eye first say hope people re wo n't think m butt ll explain re old pal start business sort thing look here say lower voice know hate thank simply must say terrifically decent miss nicholas lee schoenstein stand table side expectant youth small moustache pince-nez sally get moment ginger alone gape perplexedly vanish reappear jog throng dancing floor thing ginger see conjuring trick moment ill-attuned conjure trick brood fume seem supreme exhibition pure cheek monumental nerve undiluted crust come notice come charge private conversation whisk word blighter demand heat music cease sally limp mr schoenstein dance n't know n't know sally perceive conversation arrive embarrassing point candour ginger say remember tell first meet use dance broadway place place m work again complete unintelligence show ginger s feature n't understand say unnecessarily face reveal fact ve get old job rapidly already light dimly resemble light understanding begin appear ginger s eye fillmore smash know n't fault poor dear bad kind luck most money tie business see break confuse look eye conscious absurd feeling guilt amazement look sort incredulous horror mean say ginger gulped start again mean tell let money dog-business broke mean say sally steal glance crimson face look again quickly electric silence look here explode ginger sudden violence ve get marry ve jolly get marry n't mean add quickly mean say know re marry please wo n't marry sally god s sake dash ve keep time seem rotten bother now oh dammit wish could put word always rotten talk look here mean know m much chap seem must care bit thing fellow ve love dickens meet wish d stab sally least could look know mean say work deuce try give good time m such ass think girl could really er love blighter sally lay hand ginger dear say love ought know seem understand to-night first time get bent swift moment whisper ear shall never love ginger will try remember move catch arm stop sally pull arm face work fight tear would keep ve make fool say ginger cousin mr carmyle just now ask marry say would flit table wild creature run home ginger motionless watch telephone-bell sally s little sitting-room ring jerkily let front door guess end wire noise bell sound voice friend distress cry help stop close door run table unhook receiver muffled plaintive sound come wire hullo hullo say hullo hullo ginger say sally quietly ejaculation shout gurgle answer sally here ginger ve try get age ve just come walk home pause hullo mean ginger seem find usual difficulty express know say say sally try keep voice shake say again ginger s vocabulary fail say love say sally simply odd sound float wire moment silence ginger find able resume can talk meet mean s good try say think phone m sort knock never dream say mean bruce tell tell sally s face twist receiver shake hand ve make fool never realize now s too late good god ginger s voice rise sharp wail ca n't mean really n't seriously intend marry man must ve promise good heaven s good must man s blighter ca n't break word never hear such rot say ginger vehemently course can girl n't expect ca n't ginger dear really ca n't look here s really good talk more really n't stay to-night stay plaza look here sally find laugh weakly plaza oh ginger really want somebody look squander penny n't talk more now s late m tired ll come see to-morrow good night hang receiver quickly cut short fresh outburst protest turn voice speak sally gerald foster stand doorway chapter xvii sally lay ghost blood flow slowly sally s face heart leap madly instant sound voice resume normal beat suddenness shock surprised find perfectly calm always imagine meeting know would take place sooner later feel akin panic now actually occur hardly seem stir event night leave incapable violent emotion hullo sally say gerald speak thickly foolish smile face stand sway hand door shirt-sleeve collarless plain drink heavily face white puffy hang nimbus sodden disreputableness sally speak weigh numbing exhaustion seem now pass second phase over-tired nerve enter sort indian summer abnormal alertness look quietly coolly altogether dispassionately stranger hullo say gerald again want say sally hear voice see door open thought d come want weak smile seem pin gerald s face vanish tear roll cheek intoxication reach maudlin stage sally s-sally m very miserable slur awkwardly difficult syllable hear voice see door open thought d come flick sally s mind seem remember simply mr reginald cracknell again think bed gerald say steadily seem touch now sight shameless misery s use ca n't sleep good could n't sleep sally n't know worried see fool ve sally make quick gesture check suppose develop belated expression regret treatment want stand listen gerald apologize tear good wreck life seem weigh soul fool try write play got winner first time ca n't repeat s good ought stick newspaper work m good shall frost to-night good try more shall old grind damn weep softly full pity hard case very miserable murmur come forward step room lurch retreat safe support door instant sally s artificial calm shoot swift stab contempt pass again armour indifference bed gerald say ll feel morning perhaps inkling feel morning work gerald s muddled intelligence wince manner take deep melancholy may alive morning say solemnly good mind end end repeat beginning sweeping gesture cut abruptly clutch friendly door sally mood melodrama oh bed say impatiently strange frozen indifference grip begin pass leave place grow feeling resentment resentment gerald degrade find glamour man humiliate remember utterly allow personality master hers sting humiliation feel hard pitiless dimly aware curious change come to-night normally sight living thing distress enough stir quick sympathy gerald mourn prospect regular work make appeal fact sufferer note comment re very unsymp unsympathetic complain m sorry say sally walk briskly door give push gerald still cling chosen support move passage attach handle air man foundation world suddenly lose stability release handle move uncertainly passage find own door open stagger threshold sally watch safely journey s end bedroom intention terminate disturbing night sleep immediately change mind sleep question fever restlessness come put kimono kitchen ascertain commissariat arrangement would permit glass hot milk just remember morning present last milk sandy cat purposeful eye drop window take breakfast regret thriftless hospitality interrupt muffled crash listen intently sound seem come passage hurry door open door apartment opposite come perfect fusillade crash seem strained hearing louder more appalling last sudden loud noise stillness night shatter most rigid detachment short gerald toy idea end sorrow violence leave sally unmoved now mind leap say apprehension succeed indifference dispute fact gerald irresponsible mood influence capable sally listen doorway feel momentary panic brief silence succeed fusillade stand hesitate noise break again time loud compelling sally hesitate longer run passage beat door devastate happening home plain moment later gerald manage survive come sound drag footstep door open gerald stand threshold weak smile face hullo sally sight disreputable obviously unscathed sally s brief alarm die leave place old feeling impatient resentment addition grievance apparently frighten unnecessarily noise demand noise say gerald consider point open-mouthed noise snap sally ve clean house say gerald owl-like gravity man just conscious wholly sally push way past apartment find exact replica own evident elsa doland take pain make pretty comfortable niggly feminine way amateur interior decoration always hobby hers even unpromising surroundings bedroom mrs meecher s boarding-house contrive create certain daintiness sally ability direction always envy decorator elsa s mind run direction small fragile ornament afraid over-furnishing pictures jostle wall china description stand little table profusion lamp shade parti-coloured glass plate range series shelf say plate range picture jostle would more correct put jostle range guess-work sally able reconstruct scene must appear gerald start put clean house walk flat briskly enough pull short cross threshold appal majestic ruin meet gaze shell burst little sitting-room could hardly create more havoc psychology man weak character influence alcohol disappointed ambition easy plumb mood follow rapidity baffle observer ten minute gerald foster grip clammy self-pity seem aspect present moment phase return interval manifestly occur brief adequate spasm would appear berserk fury cause expend abruptly sally psychologist enough explain exist ocular evidence most convincing kind heavy niblick flung petulantly remorsefully corner show medium destruction accomplish bleak chaos appear side floor litter imaginable shape size broken glass china fragment picture look chew prehistoric animal lie heap shattered statuette vase sally move slowly room involuntary pause china crackle foot survey strip wall wonder eye turn gerald explanation gerald subside occasional table weep softly again come more very very badly treat say sally gasp ve certainly make good job sharp crack occasional table never design maker bear heavy weight give way splinter flurry broken leg pressure master house sally s mood undergo abrupt change few situation life hold equal potentiality tragedy farce ludicrous side drama chance appeal sally moment sense humour tickle could analysed feeling mock feeble sentimental sally conceive absurd idea take preposterous man seriously feel light-hearted light-headed sink chair gurgle laugh shock fall appear desirable effect restore gerald approach intelligence pick remains set water-colour gaze sally grow disapproval sympathy say austerely ca n't help cry sally s too funny funny correct gerald brain begin cloud more gerald return moment mood honest indignation strengthen arm wield niblick bethink again grievance n't stand longer say heatedly fellow s wife let ruin show playing show n't smash thing stand sort treatment n't say sally s need discuss seem act thoroughly manly independent way s manly independent waggle finger impressively n't care say continue n't care never come woman sally prepare embark discussion absent elsa already amusing aspect affair begin fade hilarity give way tired distaste sordidness whole business become aware could endure society gerald foster much longer get speak decidedly now say m tidy gerald view say sudden solemnity kind leave find leave n't silly get clean ll sit apartment ll come tell can come say gerald wag head sally stamp foot crackle ruin quite suddenly sight become intolerable tell cry gerald waver moment brief militant mood ebb fast faint protest shuffle sally hear room breathe deep breath relief turn task visit kitchen reveal long-handled broom arm sally soon busy efficient little person presently chaos begin emerge certain order short complete re-decoration would make place look habitable again end hour clear floor fragment vase plate lamp-shade picture glass stack tiny heap wall return broom kitchen sitting-room fling open window stand look sense unreality perceive night quiet street brood strange metallic light usher dawn fine day cold breeze whisper fro house-top sky faint level blue leave window start cross room suddenly come feeling utter weakness stumble chair conscious tire possibility further effort eye close head touch cushion asleep sally woke sunshine stream open window myriad noise city awake business footstep clatter sidewalk automobile horn sound could hear clank street car pass point could guess hour evident morning advance get stiffly head ache bathroom bathe face feel good dull oppression come bad night leave lean window revel fresh air cross passage enter own apartment stertorous breathing greet perceive gerald foster also pass night chair sprawl window leg stretch head rest arm unlovely spectacle sally stand regard moment return distaste feel previous night mingle distaste certain elation black chapter life close year come might bring would free wistful yearning man weave inextricably fabric life think personality grip too strongly dislodge now could look calmly feel faint half-pity half-contempt glamour depart shake gently sit start blink strong light mouth still open stare sally foolishly scramble awkwardly chair oh god say gerald press hand forehead sit again lick lip dry tongue moan oh ve get headache sally might point certainly earn refrain d wash suggest say gerald heave again would breakfast n't say gerald faintly totter bathroom sally sit chair vacate never feel quite life seem dreamlike splashing water bathroom come faintly realize point fall asleep again get open window more air act restorative watch activity street distant interest too seem dreamlike unreal people hurry mysterious errand inscrutable cat pick way daintily road door apartment house open car purr sleepily rouse ring bell door open find bruce carmyle standing threshold wear light motor-coat plainly endeavour soften severity saturnine face smile beam kindliness here say bruce carmyle cheerily ready come daylight certain penitence descend mr carmyle think thing shave subsequently bath come conclusion behaviour overnight could desire actually brutal perhaps undoubtedly win abruptness manner leave sally flower garden perfect lover ought show allow nerve get good now desire make amends hence cheerfulness usually exhibit early morning sally stare blankly completely forget say would come take drive morning search mind word find none mr carmyle debate kiss now wait more suitable moment embarrassment come fog genial smile fade face motive-power suddenly fail ve er get car point speech fail mr carmyle even begin sentence door lead bathroom open gerald foster come mr carmyle gape gerald gerald gape mr carmyle application cold water face head excellent thing morning imprudent night tonic part way case gerald foster extremely serious aggravate case hardly way person unknown drive red-hot rivet base gerald foster s skull moment awakening still busily engage task gaze mr carmyle wanly bruce carmyle draw breath sharp hiss stand rigid eye burn now grim light flicker gerald s person find entertain see slouching figure shirt-sleeve foundation evening dress disgusting degrade figure pink eye white face need shave doubt come vex mr carmyle s mind first meeting sally become instant certainty uncle donald right sort girl elbow stout phantom uncle donald puff satisfaction tell say sally move situation just really dream seem feel incapable speech action say mr carmyle become articulate allow impressive aposiopesis take place rest speech cold fury grip point gerald begin speak find stutter gulp word supreme moment dignity impair stutter gulp find sentence brief enough insure disaster sufficiently long express meaning get say gerald foster dignity too seem time come assert also most excruciating headache draw haughtily ask mr carmyle devil mean severe access pain send huddle immediately safe attitude clasp forehead groan get moment gerald hesitate sudden shooting spasm convince profit pleasure derive continuance argument begin shamble slowly door bruce carmyle watch twitching hand moment human man somewhat atrophied long disuse stir point assault dignity whisper more prudent counsel ear gerald past danger-zone passage mr carmyle turn face sally king arthur similar less impressive occasion must turn deal guinevere say again sally eye steadily consider circumstance mr carmyle think little indignation much too steadily say ponderously very amusing wait speak say might expect say mr carmyle bitter laugh sally force lethargy grip would explain say can explanation say mr carmyle coldly very say sally pause good-bye say bruce carmyle good-bye say sally mr carmyle walk door stop instant glance sally walk window look swift instant trim little figure gleam hair sunlight shone seem catch bruce carmyle s heart waver moment strong again door close resolute bang street climb car look involuntarily see still car gather speed hum street sally telephone listening sleepy voice ginger kemp become aware wake rest say magically lose sleepiness take note riotous ecstasy five minute later ginger splash bath sing discordantly chapter xviii journey s end darkness begin gather slowly apologetic air regret painful duty put end perfect summer day west tree still linger faint afterglow new moon shone silver sickle big barn sally come house bow gravely three time luck stand gravel porch drinking sweet evening scent find life good darkness show certain reluctance start now buckle make quick thorough job sky turn uniform dark blue pick quiet star cement state road lead patchogue babylon important centre cease pale blur become invisible light appear window house meadow direction kennel come single sleepy bark small white woolly dog scamper sally s heel stop short utter challenging squeak evening still ginger s footstep pound road way village whither buy provision evening paper wool sweater sally knit audible long turn gate sally could see look direction sound again feel pleasant cosy thrill happiness come evening last year ginger call woolly dog important squeak scuttle drive look matter coldly greet ginger love dog never able bring regard toto affection protest sally month find mrs meecher distraught account dreadful lethargy seize pet beg offer hospitality country air invalid s wonderful ve toto angel say sally come frigidly elude curious animal s leap welcome s different dog bit luck say ginger year mrs meecher s never know move more rapid stately walk now run time blighter overeat birth say ginger wrong little judicious dieting put right ll able say ginger brighten ship week shall quite miss nearly miss morning shoe say ginger kitchen table wolf bacon take step cave-man murmured sally always say frightfully brutal streak ginger evening good lord say ginger suddenly walk light open kitchen door now stop eye intently know re look pretty start village sally give arm little hug beloved say get chop ginger froze track horrify oh aunt clean forget oh ginger old chump ll little judicious dieting toto say m most awfully sorry get wool think m eat wool n't house vegetable fruit fine course want chop m spiritual people say vegetable good blood-pressure course forget get mail too absolutely knife two letter fellow want airedale puppy ginger get pretty bloat agree ginger complacently pretty bloat ll able get two-seater thing buzz letter here s fillmore say sally examine envelope kitchen time too n't word month sit open letter ginger heave table wriggle position comfort start read evening paper skim sporting page lower allow gaze rest sally s bent head feeling utter contentment married man nearly year s standing ginger still move magic world state dazed incredulity unable fully realize such bliss could ginger time see many thing look good distance bear test close acquaintance business marriage marriage sally partner seem very few thing world catch honest eye glow watch sally break little splutter laughter ginger look reach take slip paper hold follow legend meet eye print bold letter popp s outstanding succulent appetizing nutritious just say pop child can ginger regard cipher puzzled frown ask s fillmore mean sally gurgle fillmore gladys start little restaurant pittsburg restaurant shocked note ginger s voice know managerial career modern napoleon brother-in-law terminate smash never quite lose reverence consider bit master-mind fillmore nicholas man destiny descend conduct restaurant little restaurant strike indecent sally hand sister always seem fail proper reverence greatness brother delighted s most splendid idea say enthusiasm really look fillmore amount last apparently start quite small scale just make pork-pie popp interrupted ginger ventilate question perplex deeply just trade name silly gladys wonderful cook know make pie fillmore toddle sell now ve start regular restaurant s success too listen sally gurgle again turn letter oh sound financial footing fact success instantaneous decide launch really big scale big idea lead big business contemplate vast extension venture very short time shall organize branch new york chicago detroit big city charge manager offering special feature addition usual restaurant cuisine popp s outstanding pork-pie establish branch concern shall sail england introduce popp s pork-pie n't little wonder dash brainy chap always say must say uneasy read ve see many fillmore s big ideas s always way get good overdo burst s right now s get gladys look add postscript just four word oh comfort sister s heart n't think say n't know ve read more cheer thank heaven s get poor dear fillmore hand pork-pie say ginger musingly pang healthy hunger begin assail interior wish d send outstanding little chap could sally get ruffle red hair poor old ginger know d never able stick come s lovely night let s walk village revel inn re millionaire know can afford
