# Supplementary material for: A Complex Network Approach to Stylometry
Source: PLoS One. 2015 Aug 27;10(8):e0136076. doi: 10.1371/journal.pone.0136076 (PMC4552030; doi:10.1371/journal.pone.0136076)
Supplement: S1 File — (ZIP) [file pone.0136076.s001.zip › authorship_dataset/a5_clicking_of_cuthbert.txt]

young man come smoking-room clubhouse fling bag clatter floor sink moodily arm-chair press bell waiter sir young man point bag evidence distaste may club say take n't want give caddie room old member gaze grave sadness smoke pipe eye deep dreamy eye man poet say see golf steadily see whole give golf say altogether unprepared such attitude young man s part eyrie terrace ninth green observe start afternoon s see lose couple ball lake second hole take seven stroke first cry young man fiercely dammit footle game blanked infernal fat-headed silly ass game waste time sage wince n't say boy say earthly good golf life stern life earnest live practical age see foreign competition make unpleasant spend time play golf get golf use s m ask can name single case devotion pestilential pastime man practical good sage smile gently could name thousand will will select say sage innumerable memory rush mind story cuthbert bank never hear good cheer say old member hear now picturesque little settlement wood hills say old member incident occur relate even never wood hills suburban paradise probably familiar name situate convenient distance city combine notable manner advantage town life pleasant surroundings healthful air country inhabitant live commodious house stand own ground enjoy many luxury such gravel soil main drainage electric light telephone bath h c company s own water might pardon imagine life ideal possible improvement could add lot mrs willoughby smethurst such delusion wood hills need make perfect realize culture material comfort very summum bonum achieve soul also demand look mrs smethurst s unfaltering resolve never strength soul hand loser s end intention make wood hill centre most cultivate refine golly succeed presidency wood hills literary debating society triple membership always fly ointment caterpillar salad local golf club institution mrs smethurst strongly object also triple membership division community two rival camp golfer cultured become more marked division always acute attain now dimension schism rival sect treat cold hostility unfortunate episode come widen breach mrs smethurst s house adjoin link stand right fourth tee literary society habit entertaining visit lecturer many golfer foozled drive owe sudden loud outburst applause coincide down-swing long story open sliced ball whiz open window come ace incapacitate raymond parsloe devine rise young novelist rise moment clear foot further exercise art two inch indeed right raymond must inevitably hand dinner-pail make matter bad ring front-door bell follow immediately maid usher young man please appearance sweater baggy knickerbockers apologetically firmly insist play ball lie shock lecturer s narrow escape spectacle intruder standing table work niblick afternoon s session class complete frost mr devine s determination argument could swerve deliver rest lecture coal-cellar give meeting jolt never recover dwell incident mean introduce cuthbert bank mrs smethurst s niece adeline cuthbert nearly reduce muster-roll rise novelist hop table stroke suddenly aware beautiful girl look intently matter fact room look intently none more raymond parsloe devine none beautiful girl long member wood hills literary society brain short look cuthbert s excited eye adeline smethurst stand jewel pile coke never see arrive aunt s house previous day perfectly certain life even live midst gravel soil main drainage company s own water pretty poor affair see again cuthbert love interesting record show effect tender emotion man s game twenty minute meet adeline short eleventh toucher get three four-hundred-yard twelfth will skip lightly intermediate stage cuthbert s courtship come moment annual ball aid local cottage hospital occasion year lion speak lie lamb golfer cultured meet term easy comradeship difference temporarily lay propose adeline badly stymie fair soulful girl could see spy-glass mr banks say will speak frankly charge right ahead assent cuthbert deeply sensible know honour compliment pass lightly guff seem trouble love distraction love re wrong say cuthbert earnestly re right love dilate theme interrupt girl ambition very nice too say cuthbert girl ambition repeat adeline realize fulfilment ambition must come husband very ordinary cried cuthbert ordinary pearl woman queen sex ca n't look glass lately stand alone simply alone make rest look battered repaints say adeline soften trifle believe fairly good-looking anybody content call fairly good-looking would describe taj mahal pretty nifty tomb point mean marry nonentity shall nonentity would sooner die nonentity follow reasoning think let really mr banks likely worth cuthbert hesitate s true say n't finish first ten open knock semi-final amateur win french open last year french open championship golf know golf waste time play golf admire man more spiritual more intellectual pang jealousy rent cuthbert s bosom what's-his-name devine say sullenly mr devine reply adeline blush faintly great man already achieve much critic say more russian young english writer good course s good think wheeze would more english young english writer nonsense want english writer english ve get russian spanish real success mantle great russian descend mr devine ve hear russian hate happen danger say adeline scornfully oh let tell lot more think might easily think m spiritual intellectual say cuthbert deeply move very tomorrow join literary society even speak word leg itch kick such chump sudden expression pleasure adeline s face soothe home night feeling take attractive cold grey light morning realize let know experience suburban literary society flourish eye mrs willoughby smethurst wood hills more average feeble power narrative can hope make clear cuthbert bank endure few week even could doubt very excite pity terror aristotle recommend limit ancient greek tragedy ironclad rule real rough stuff take place off-stage shall follow admirable principle will suffice say merely j cuthbert banks thin time attend eleven debate fourteen lecture vers libre poetry seventeenth-century essayist neo-scandinavian movement portuguese literature subject similar nature grow enfeebled rare occasion time visit link take full iron mashie shot simply oppressive nature debate lecture sap vitality really get right torture see adeline s adoration raymond parsloe devine man seem make deep possible impression plastic emotion speak lean forward parted lip look speaking seldom lean look happen take seat lean sideways look glance mr devine would more enough cuthbert adeline find spectacle never pal could gaze more rapturous intensity small child saucer ice-cream cuthbert witness still endeavour retain possession faculty sufficiently enable duck somebody suddenly ask think sombre realism vladimir brusiloff little wonder toss bed pick coverlet sleepless night waistcoat take three inch keep sag vladimir brusiloff refer famous russian novelist owe fact country lecture tour moment boom work wood hills literary society study week never first entrance intellectual circle cuthbert bank come throw towel vladimir specialize grey study hopeless misery happen page three hundred eighty moujik decide commit suicide tough man deep reading hitherto vardon push-shot can great proof magic love fact cuthbert stick cry strain terrible incline think must crack daily report paper internecine strife proceed briskly russia cuthbert optimist heart seem rate inhabitant interesting country murder supply russian novelist must eventually give morning totter road short walk now exercise equal cuthbert meet adeline spasm anguish flit nerve-centre see accompany raymond parsloe devine good morning mr banks say adeline good morning say cuthbert hollowly such good news vladimir brusiloff dead say cuthbert touch hope dead course aunt emily meet manager lecture queen s hall yesterday promise mr brusiloff shall come wednesday reception oh say cuthbert dully n't know manage think must tell mr devine would meet say come argue cuthbert shall very glad say raymond devine opportunity meeting brusiloff m sure say adeline will very glad opportunity meeting possibly say mr devine possibly competent critic say work closely resemble great russian master psychology deep atmosphere quite cuthbert perfect agony spirit prepare withdraw love-feast sun shine brightly world black bird sing tree-top hear might moujik pleasure find life will mr banks say adeline turn oh right say cuthbert cuthbert enter drawing-room following wednesday take usual place distant corner able feast gaze adeline sporting chance overlook mistake piece furniture perceive great russian thinker seat midst circle admire female raymond parsloe devine arrive first glance novelist surprise cuthbert doubtless good motive vladimir brusiloff permit face become entirely conceal dense zareba hair eye visible undergrowth seem cuthbert expression cat strange backyard surround small boy man look forlorn hopeless cuthbert wonder bad news home case late news vladimir brusiloff russia particularly cheer three principal creditor perish last massacre bourgeoisie man owe five year samovar pair overshoe flee country hear bad news home depress vladimir wrong fact eighty-second suburban literary reception compel attend land country lecture tour sick death agent first suggest trip sign dotted line instant s hesitation work rouble fee offer seem just right now peer brushwood face realize eight ten present manuscript sort conceal person wait opportunity whip start read wish stay quiet home nijni-novgorod bad thing could happen fellow brace bomb come window mix breakfast egg point meditation aware hostess loom pale young man horn-rimmed spectacle side mrs smethurst s demeanour unction master-of-ceremonies big fight introduce earnest gentleman wish challenge winner oh mr brusiloff say mrs smethurst want meet mr raymond parsloe devine work expect know young novelist distinguished visitor peer wary defensive manner shrubbery speak inwardly think exactly mr devine eighty-one young novelist introduce various hamlet country raymond parsloe devine bow courteously cuthbert wedge corner glower critic say mr devine kind enough say poor effort contain good deal russian spirit owe much great russian greatly influence sovietski forest stir vladimir brusiloff s mouth opening prepare speak man prattle readily especially foreign tongue give impression word excavate interior up-to-date process mining glare bleakly mr devine allow three word drop sovietski good pause moment set machinery work again deliver five more pithead spit sovietski painful sensation lot popular idol many way enviable drawback uncertainty here today tomorrow moment raymond parsloe devine s stock stand considerably par wood hills intellectual circle now rapid slump hitherto greatly admire influence sovietski appear now good thing evidently rotten thing law could touch influence sovietski ethical legal code obvious raymond parsloe devine transgress woman draw slightly hold skirt man look censoriously adeline smethurst start violently drop tea-cup cuthbert bank popular imitation sardine corner feel first time life hold sunshine raymond parsloe devine plainly shake make adroit attempt recover lost prestige say influence sovietski mean course spell young writer commit many folly long pass phase false glamour sovietski cease dazzle now belong whole-heartedly school nastikoff reaction people nod sympathetically can expect old head young shoulder lapse outset s career hold eventually see light nastikoff good say vladimir brusiloff coldly pause listen machinery nastikoff bad sovietski pause again spit nastikoff say time doubt bottom drop market raymond parsloe devine preferred cellar taker clear entire assemble company wrong raymond parsloe devine allow play innocence sell pup take own valuation cheat admire man amount belong school nastikoff never can tell mrs smethurst s guest well-bred consequently violent demonstration could see face feel raymond parsloe jostle get mrs smethurst eye stonily raise lorgnette two low hiss hear end room somebody open window marked manner raymond parsloe devine hesitate moment realize situation turn slunk door audible sigh relief close vladimir brusiloff proceed sum novelist good sovietski yah nastikoff bah spit zem novelist anywhere good p g wodehouse tolstoi bad good bad novelist good utter dictum remove slab cake plate steer jungle begin champ too much say dead silence could never room vladimir brusiloff eat cake certainly might call general chit-chat pretty nobody first speak member wood hills literary society look timidly cuthbert part gaze adeline adeline gaze space plain girl deeply stir eye open wide faint flush crimsoned cheek breath come quickly adeline s mind whirl feel walk gaily pleasant path stop suddenly very brink precipice would idle deny raymond parsloe devine attract extraordinarily take own valuation extremely hot potato hero-worship gradually turn love now hero show foot clay hard consider raymond parsloe devine world get follow celebrity run big celebrity admirer desert could moralize considerable length perhaps enough say glamour raymond devine cease abruptly moment adeline most coherent thought juncture resolve soon get room burn three signed photograph send give autographed presentation set book grocer s boy mrs smethurst meanwhile rally somewhat endeavour set feast reason flow soul again england mr brusiloff ask celebrity pause act lower segment cake dam good reply cordially suppose travel country time say agree thinker meet many great public man yais yais quite few nib lloyid gorge meet mat discontented expression come face voice take peevish note meet real great man arbmishel arreevadon meet s give pipovitch meet arbmishel arreevadon strained anguished look come mrs smethurst s face reflect face member circle eminent russian spring two entirely new feel ignorance expose would vladimir brusiloff think wood hills literary society reputation wood hills literary society stake tremble balance come third time dumb agony mrs smethurst roll eye room search capable come rescue draw blank distant corner sound deprecating cough cuthbert bank see stop twist right foot left ankle left foot right ankle sit light human intelligence eye er say cuthbert blush eye room seem fix think mean abe mitchell harry vardon abe mitchell harry vardon repeat mrs smethurst blankly never hear yais yais most very shout vladimir brusiloff enthusiastically arbmishel arreevadon know perhaps ve play abe mitchell often partner harry vardon last year s open great russian utter cry shake chandelier play ze open demand reproachfully mrs smethurst introducted young man play open really falter mrs smethurst fact mr brusiloff break unequal task explain hurt s feeling always regard cuthbert piece cheese blot landscape introduct thunder celebrity certainly certainly course mr look appealingly cuthbert bank prompt cuthbert bank cried vladimir brusiloff cootaboot bank is name cootaboot ask mrs smethurst faintly s cuthbert yais yais cootaboot rush swirl effervescent muscovite burst way throng rush cuthbert sit stand moment eye excitedly stoop swiftly kiss cheek cuthbert could get guard dear young man see win ze french open great great grand superb hot stuff can say say will permit eighteen nijni-novgorod salute more kiss cuthbert again brush two intellectual way drag chair sit great man say oh say cuthbert modestly yais great most very way lie approach-putts dead anywhere oh n't know mr brusiloff draw chair closer let tell vairy funny story put day play nijni-novgorod pro lenin trotsky trotsky two-inch putt hole just address ball crowd try assassinate lenin rewolwer know great national sport try assassinate lenin rewolwers bang put trotsky stroke five yard past hole lenin shake understand miss again win hole match clean three hundred ninety-six thousand rouble fifteen shilling money gameovitch now let tell vairy funny story desultory conversation begin murmur rest room wood hills intellectual politely endeavour conceal fact realize much re-union twin soul cat dog-show time time start vladimir brusiloff s laugh boom perhaps consolation know enjoy adeline shall describe emotion stunned very eye stone builder reject become main thing hundred-to-one shot walk race rush tender admiration cuthbert bank flood heart see wrong cuthbert always treat patronizing superiority really man look worship deep dreamy sigh shake adeline s fragile form hour later vladimir cuthbert bank rise goot-a-bye mrs smet-thirst say celebrity zank most charming visit friend cootaboot now shoot few hole will lend clobs friend cootaboot want niblicksky use most goot-a-bye mrs smet-thirst move door cuthbert feel light touch arm adeline look tenderly may come too walk cuthbert s bosom heave oh say tremor voice would walk life eye meet perhaps whisper softly could arrange conclude old member see golf can great practical assistance man life s struggle raymond parsloe devine player move neighbourhood immediately now believe write scenario california flicker film company adeline marry cuthbert earnest plead prevent eldest son christen abe mitchell ribbed-faced mashie bank now keen devotee great game husband know say theirs union devoted sage break abruptly young man rush door passage open door could hear cry passionately waiter bring club woman woman fine day spring summer early autumn few spot more delightful terrace front golf club vantage-point peculiarly fit man philosophic mind may see varied never-ending pageant man call golf number aspect right first tee stand cheery optimist make opening drive happily conscious even top shot will trickle measurable distance steep hill valley directly front lake hole same optimist will convert pessimism wet splash new ball side ninth green sinuous undulation often wreck return traveller sight home various point line vision third tee sixth tee sinister bunker eighth green none lack food reflective mind terrace old member sits watch young generation knock divot gaze wanders jimmy fothergill s two-hundred-and-twenty-yard drive hill silver drop flash sun young freddie woosley s mashie-shot drop weakly water lake returning rest peter willard large tall james todd small slender struggle fair-way ninth love say old member emotion true golfer always treat suspicion misunderstand say love bad thing unknown quantity know case marriage improve man s game case seem put right stroke seem fixed rule say golfer cautious lead first pretty face will tell story illustrate point story two man just get ninth green peter willard james todd great friendship man man say old member certain inevitability can compare age-old association ham egg can say two wholesome palatable food-stuff first come mutual magnetism bring deathless partnership simply feel thing must similarly man can trace first beginning love damon pythias david jonathan swan edgar can explain crosse first attract blackwell simply say man friend leave case peter willard james todd may hazard guess first link chain bind fact take golf few day contrive time develop such equal form game most expert critic still baffle effort decide bad player hear point argue hundred time conclusion reach supporter peter claim drive tee entitle unchallenged pre-eminence world s most hopeless foozlers discomfit later advocate james show mean diagram surpass man absolute incompetence spoon problem debate futile few thing draw two man more surely mutual inability master golf couple intense ever-increasing love game end first few month series costly experiment convince peter james totter grey-beard toddling infant neighbourhood downfall could encompass two become inseparable pleasant find play neck neck eighteen hole take lissome youngster could spatter course old ball cut-down cleek steal father spavined elder rub apt stroke bear personal reminiscence crimean war begin play early late small hour breakfast long ere first faint piping wake caddie make hear caddie-shed half-way opening close day bat wheel steely sky pro s steal home rest might see deepen dusk conclude exercise final spasm dark visit s house read golf book gather say peter willard james todd fond golf satisfied impression intend convey real golfer real golf thing spirit mere mechanical excellence stroke must think devote too much time thought golf assume indeed such thing possible connect business metropolis often leave link peter would trouble expense ring office say would come day hear james frequently say lunch club-house mind get gracechurch street phone ask thing fact type man england proud back-bone great country toiler mart untired businessman keen red-blooded man affair play little golf shall blame day day happy content woman come life serpent links eden perhaps first time realize entity single indivisible make top drive short putt two individual breast nature implant desire simple ambition day dog-leg hole second nine double figure friend tell relate story language incline time little obscure meaning understand say james todd peter willard fall love same woman right let carry precisely drive pleasure intimate acquaintance grace forrester see distance water flower garden occasion stance strike graceful picnic observe kill wasp teaspoon impress freedom wrist-action back-swing can say little must attractive can doubt earnestness peter james fall love doubt sleep wink night dance privilege first meet afternoon happen encounter peter bunker eleventh green james say nice girl miss what's-her-name peter pause moment trench-digging reply james pang know rival mention miss forrester s name peter divine refer love fever speak drive waste time address very morning conversation relate james todd rang peter willard phone cancel golf engagement day plea sprained wrist peter acknowledge cancellation state point ring james say would unable play owe slight headache meet tea-time miss forrester s house james ask peter s headache peter say little good peter inquire james s sprained wrist tell seem mend miss forrester dispense tea conversation impartially walk home awkward silence twenty minute james say atmosphere aura shall say emanates good woman make man feel life new different meaning peter reply reach james s door james say wo n't ask tonight old man want home rest cure headache say peter silence peter think couple day james tell copy sandy macbean s become scratch man first season study photograph come parcel-post town arrange read aloud now think peter must lie friend s table thought sadden james guess peter s mind sadden too waver mood read macbean s masterpiece night twenty minute silence leave miss forrester realize grace rhyme face want sit alone study write poetry two man part distant nod beg pardon right two distant nod always fail mine count score erroneously purpose weary minute recital happening day surface life two man seem unchanged still play golf achieve manner superficially retain ancient cheeriness affection say james top drive peter never fail say hard luck peter manage top james invariably say great thing same know happen sometimes will occasion fate dramatist get good effect small cast peter willard james todd visible aspirant hand miss forrester right begin young freddie woosley seem attract girl call twice flower chocolate freddie s affection never centre object more few day drop first week time become clear grace forrester intend marry place would james peter good deal interest take matter local sportsman little know form two man figure principal love-affair even money good could get market sluggish think own flutter twelve golf-ball take percival brown most substantial wager select james winner can hardly say aunt contribute occasional story woman s sphere thing sometimes weigh girl hand george lucas half-a-dozen ginger-ale peter base calculation fact james wear knickerbockers link girl could possibly love man calf short see really james peter girl seem equally never see s company day grace forrester knit sweater seem chance get clue hidden feeling news begin spread place grace knit sweater big sensation thing seem practically amount declaration view james todd peter willard take use call grace watch knitting come head full complicated calculation whole thing hang point wit size sweater large must peter small james lucky man dare make open inquiry begin seem impossible find truth masculine eye can reckon purl plain estimate size chest garment destine cover amateur knitter must always allow margin involuntary error many case war girl send sweater sweetheart would induced strangulation young brother amateur sweater day fact practically tantamount german propaganda peter james accordingly baffle evening sweater would look small james would come jubilant would swell vast area peter would walk home singing suspense two man can readily imagine hand want know fate fully realize sweater would wear vivid pink would probably fit mile heart quail prospect affair human tension must come breaking point come night two man walk home peter say james stop mid-stride mop forehead manner feverish evening say peter ca n't stand longer n't good night s rest week must find definitely sweater let s ask say peter turn ring bell house present miss forrester lovely evening say james break ice superb say peter delightful say miss forrester look little surprised find troupe play return date book advance settle bet say james will please tell say knit sweater sweater reply miss forrester womanly candour become sock cousin juliet s young son willie good night say james good night say peter good night say grace forrester long hour night idea often come wakeful man james strike admirable solution peter s difficulty seem leave woodhaven survivor would find position conduct woo woo conduct hitherto indicate allow more few minute alone girl watch hawk james call peter call peter drop james invariably pop thing resolve stalemate idea now come james peter settle rivalry eighteen-hole match link think very highly idea finally sleep morning scheme look just good overnight james breakfast morning preparatory disclose plan peter peter walk look happy day morning say james morning say peter peter sit toy absently slice bacon ve get idea say n't many say james bring knife jerk-shot fried egg idea get last night lie awake strike clear place would fair chance know mean present ve get stymie now would say peter abstractedly spread marmalade bacon play eighteen-hole match loser leg neighbourhood stay long enough give winner chance find exactly thing stand james start violently strike left eye fork s exactly idea get last night too s s thing silence moment man think remember friend year share s sorrow joy golf-ball slice same bunker presently peter say shall miss mean miss re woodhaven wo n't seem same place course ll soon able come sha n't waste time propose leave address say james ll send wire can return wo n't offend n't ask good man wedding circumstance might painful peter sigh dreamily ll sitting-room blue eye blue remember say james will always knife fork little nest grace woman want drop bachelor friend touch match say peter strict royal ancient rule course certainly mean say offence old man ground niblick bunker precisely hint personal ball shall consider holed-out hole stop edge undoubtedly know n't want hurt feeling miss ball count stroke practice-swing exactly ll forgive mention player ball fall rough may pull bush radius three foot fact strict rule strict rule shake hand more word presently peter walk james guilty look shoulder take sandy macbean s great work bookshelf begin study photograph short approach-shot show mr macbean swinge point dot line b-c point d head remain rigid spot mark cross feel little guiltily steal march friend contest good can recall lovely summer day great todd-willard eighteen-hole match take place rain night now sun shone clear blue sky turf glisten more greenly young grass early spring butterfly flit fro bird sing merrily short nature smile doubted nature good excuse smiling even laugh outright match james todd peter willard occur day love key hour study braid s advanced golf badminton book produce belated effect can say start quite reasonably first hole can see bogey four james dead pin seven leave peter twice hit united kingdom mashie mistake ball difficult putt thing could happen leave peter difficult putt james advance lake hole peter follow try console thought many good golfer prefer lose first hole save strong finish peter james play lake hole often become accustomed grow habit sink ball two preliminary formality much same stoicism display king ancient superstitious time use fling jewellery sea propitiate take voyage today miracle golf would golf get first shot dead pin pro could think point two man begin piece excited frame mind thing unman will doubt recall keats s poem stout cortez stare eagle eye pacific man gaze wild surmise silent peak darien precisely peter willard james todd stare eagle eye second lake hole gaze wild surmise silent tee woodhaven dream such happen often wake find vision false first could believe thing actually occur get whisper james awed voice mutter peter very first walk silence edge lake hole putt enough halve hole two peter s previous record eight james seven time strong man lose self-control reach third tee daze here mortification begin set third hole bogey four hill past tree serve direction-post hole sight day james often ten peter nine now unnerved james honour shake visibly address ball three time swing connect ozone fourth time top badly disc set little way james mournful distinction break record course play fifth shot tee low rake brassey-shot carry heap stone twenty foot right finish furrow peter meanwhile pop lofty ball come rest stone now rigid rule govern contest begin take toll play ordinary friendly would tee convenient hillock probably past tree second james would ordinary circumstance take drive regard stroke make little preliminary practice get midseason form today war niblick man ask expect quarter peter s seventh shot dislodge stone leave clear field james eleventh extricate furrow fifty foot tree james eighteen peter twelve latter golfer time suddenly right game hit tree four time hook sand-bunkers left hole james play game steady brilliant green twenty-six peter take twenty-seven poor put lost james hole peter thirty-three pace too hot james miss two-foot putt fourth tee square fourth hole follow curve road side picturesque wood present difficulty expert pitfall novice dashing player stand slice more cautious satisfy can clear bunker span fairway lie ball left whence iron shot will take green peter james combine two policy peter aim left get slice james also aim left top bunker peter realize experience futility search ball wood drive second also disappear jungle third time join james bunker play sixth glorious uncertainty golf make game fact james peter lie side side same bunker play respectively six shot might induce unthinking observer fancy chance former doubt take seven stroke extricate pit opponent act god contrive get two james s chance might extremely rosy two man stagger fairway again score eight apiece past bunker bend road hole become simple judicious use cleek put peter green fourteen james braid iron reach twelve peter seventeen james contrive halve leave hole latter discover put niblick can fail exercise prejudicial effect game little incident bind happen nervous highly-strung condition fifth sixth hole produce unusual feature peter win fifth eleven james sixth ten short seventh halve nine eighth always tricky hole take liberty james sink long putt twenty-third just manage halve ding-dong race hill ninth find james first pin finish first nine james leave green james look little furtively companion might stroll tenth say want get few ball shop mashie want fix sha n't long ll come say peter n't bother say james hold place tee regret say james lie mashie excellent repair still dozen ball bag prudent practice always start eighteen say mere subterfuge want locker snatch few minute sandy macbean s become scratch man feel sure more glance photograph mr macbean driving would give mastery stroke enable win match think little sanguine difficulty sandy macbean s method tuition lay great stress fact ball directly line point exactly centre player s neck james s effort keep eye ball neck simultaneously produce satisfactory result seem james join peter tenth tee latter s manner strange pale curious look eye james old man say say james think james old man really love girl james stare spasm pain twist peter s face suppose say low voice think mean miss forrester angel quite know say james passionately re try put stroke know least thing make lose form hope can take mind game make piece ll win match contrary say peter intend forfeit match james reel give james shake emotion voice quaver cry see now understand pal peter noble sort thing read book ve see movie ca n't accept sacrifice must insist mean give james old man hope will happy n't know say can thank n't thank peter fully realize true nine hole right game today might easily beat forget take forty-seven dog-leg hole may bad day understand insist give shall miss forrester tonight propose understand stick way s need wait tonight see miss forrester just now tennis court s alone james turn crimson think perhaps d will james extend hand peter old man shall never forget s right now mean oh shall potter second nine want ll find somewhere ll come wedding peter say james wistfully course say peter good luck speak cheerily turn stand look thoughtfully sigh heavy sigh james approach miss forrester beat heart make charming picture stand sunlight hand hip sway tennis racket say james mr todd play golf mr willard match golf say grace forrester seem make man very rude mr willard leave word middle conversation james astonished talk peter just now ca n't understand matter just turn heel swing ought n't turn heel swing say james ball foot beg pardon n't think fact ve mind peter must n't think too hardly play important match must get nerve n't happen chance watch wish see lake-hole par was father playing n't understand mean good even fine player suppose s mashie-shot know must n't play too light fall lake must n't play too hard past hole wood require nicest delicacy judgment such give might wait year see two again doubt pro often two now directly come hole today make mind mistake great secret shot golf ease elegance ability relax majority man will find think important address good snobbish matter man live n't absolutely follow refer waggle stance make stroke most player seem fix mind appearance angle present position arm leg club shaft largely desire retain angle result move head stiffen muscle freedom swing point vitally affect stroke reason keep constant enable see ball clearly pivotal point mark base neck line draw point ball right angle line flight james pause moment air pause miss forrester speak gibberish say gibberish gasped james quote verbatim good authority golf miss forrester swing tennis racket irritably golf say bore pallid think silly game invent trouble tell story word feeble mean depict supreme moment life artist advantage historian artist show james point fall backwards foot eye shut semi-circular dotted line mark progress flight few star head indicate moral collapse word can adequately describe sheer black horror freeze blood vein frightful speech smite ear never inquire miss forrester s religious view always assume sound now here pollute golden summer air most hideous blasphemy would incorrect say james s love turn hate hate grace repulsion feel deep mere hate feel altogether loathing wholly pity blend two tense silence listening world stand still word james todd turn totter peter work moodily twelfth bunker friend arrive look start see alone come forward hesitatingly congratulate james breathe deep breath say escape refuse n't get chance old man send right edge bunker front seventh just very rarely second shot good lie light iron follow think just too walk ball edge bunker nicely tee chunk grass able lie dead mashie-niblick hole six mean say feel now feel unseen power withhold time frightful disaster know just feel say peter gravely peter old man girl say golf bore pallid say think silly game invent pause mark effect word peter merely smile faint wan smile n't seem revolted say james revolt surprise see say same thing few minute amount same thing just tell lake-hole today two say opinion golf game child water brain n't athletic enough play animal grab two man shiver sympathy must insanity family say james last say peter charitable explanation fortunate find time must n't run risk again never again think take golf really seriously will keep mischief re quite right ought four day regularly spring summer autumn winter would rash practise most day indoor school ought safe way peter old man say james ve mean speak time ve get sandy macbean s new book think ought read full helpful hint james peter silently two man clasp hand james todd peter willard again say old member come original starting-point wit say definitely love golfer extremely careful indulge may improve game may find danger may object affection kind girl will listen cheerful sympathy long evening tell illustrate stance grip swing kitchen poker detail day s say unhesitatingly leave alone love lot press-agenting old time high noble thing love woman woman hefty drive slosh mix threesome holiday season holiday greens committee decide payment twenty guinea shall entitle father family infest course also decant dear quantity please link consequence happy laughing group child break rash wan-faced adult hold ten minute drive issue quarrel little claude take two hundred two hundred twenty approach shot reach ninth green sink seat old member luck inquire sage none speak return moodily think bag small boy lord fauntleroy suit sixth duck child make tire bowl hoop road golf game grownup can fellow play platoon progeny block hole old member shake head could subscribe sentiment doubt say old member summer golf-child point view player get course single afternoon trial personally confess please see fellow human being category golf-children moment may broad-minded enough admit undoubtedly fall take noble game early age golf measles catch young postpone ripe year result may serious let tell story mortimer sturgis illustrate mean aptly mortimer sturgis first know care-free man thirty-eight amiable character independent mean increase time time judicious venture stock exchange never play golf altogether ill-spent life swing creditable racket tennis always ready contribute baritone solo charity concert give freely poor might call golden-mean man good-hearted magnetic serious vice heroic virtue hobby take collect porcelain vase engage betty weston charming girl twenty-five lifelong friend mine mortimer everybody same time little surprised girl betty become engage say magnetic magnetism think chief quality would demand man betty ardent vivid girl intense capacity hero-worship would suppose more nature plumed knight corsair deep would ideal course branch modern industry demand great supply manufacture knight corsair nowadays girl flame aspiration take good can get must admit betty seem perfectly content mortimer such state affair eddie denton arrive trouble begin escort betty home evening tea-party fellow-guests walk road happen espy mortimer break run see gallop wave piece paper hand plainly excite thing unusual well-balanced man broad good-humoured face work violently good news cry good news dear old eddie s oh nice dear say betty eddie denton mortimer s good friend explain tell much look forward come home mortie think world will know cry mortimer dear old eddie s wonder good fellow earth school varsity s nobody eddie land yesterday just home central africa s explorer know say spend time place s death white man explorer hear betty breathe impressed fear explorer matter fact leave trifle cold always seem difficulty life greatly exaggerate generally large country africa instance imagine impossible man get somewhere long enough give fellow can plunge bowel earth piccadilly circus find right tube train lot misleading sign guide constitute alike world apparent flush cheek light eye betty admire explorer wire mortimer insist come here s two year see n't know look forward dear eddie meeting just sort know romantic keen adventure hear eddie tell story bring bull bongo last cartridge pongos native bearer flee dongo undergrowth love whispered betty eye glow suppose impressionable girl thing really absorbing interest bongos intrigue even less pongos dongos frankly bear expect will get wire tonight m hope shall see dear old fellow tomorrow afternoon time surprised old eddie will hear m engage s such confirm bachelor tell consider wise thing say human tongue swahili proverb whoso taketh woman kraal depositeth straightway wongo wongo tell sort broth compose herb meat-bones corresponding soup must get eddie give original swahili sound even see girl s eye flash come face peculiar set expression marry man know pass instant give material thought last way house silent watch night fond mortimer sturgis could see trouble ahead plainly palmist read hand two guinea visit proverb fully wise mortimer translate swahili wisest quaint old east london saying hand generation costermonger whisper midnight wigwam whelk-seller never introduce donah pal seven word contain wisdom age could read future plainly thing could happen mortimer influence betty s imagination story friend s romantic career add finish touch advertise woman-hater might just ask ring heart bleed mortimer happen call house second evening explorer s visit already mischief denton lean hard-bitten man smoulder eye brick-red complexion look man action enterprise wiry frame strong jaw explorer complete mortimer seem poor soft product hot-house civilization mortimer forget say wear glass time more man wear glass strong-faced keen-eyed wanderer wild tell beautiful girl story adventure denton arrival seem interrupt middle narrative shake hand strong silent sort way resume native seem fairly friendly decide stay night make mental note never seem fairly friendly explorer always decide stay night morning take river point widen kongo pool here tell crocodile mostly live subsist native ox short-horned jongos sweep current cross ford carry longos rapid second evening manage catch sight ugly snout surface wait third day see suddenly come water heave whole length sandbank mid-stream sleep sun certainly monster fully thirty never central africa miss weston ought fully fifty foot tip tail lie glisten shall never forget sight break light cigarette hear betty draw breath sharply mortimer beam glass air owner dog astonish drawing-room clever trick mr denton ask betty breathlessly old chap say mortimer denton blow match drop ash-tray oh say carelessly swim shoot swam shoot seem chance too good miss course might pot bank chance would n't hit vital place swim sandbank put muzzle gun mouth pull trigger rarely see crocodile take aback dreadfully dangerous oh danger eddie denton laugh lightly drop habit take few risk know talk danger time thing really look little nasty wounded gongo corner narrow tongo pocket-knife broken corkscrew thing take stone horse hoof could bear more tender-hearted man make excuse get expression girl s face could see question day give heart romantic newcomer matter fact following afternoon call tell bad happen know child understand always confide trouble want advice begin m wretched burst tear could see poor girl highly nervous condition good calm describe long hole four friend tell finer soporific seem may right presently just reach point lay approach-putt dead distance fifteen foot become quieter dry eye yawn twice look bravely love eddie denton say fear much feel come crash thunderbolt last night dinner walk garden just tell bite poisonous zongo seem giddy come eddie s arm face press mine gargle gargling think first reassure merely speak lesser-known dialect walla-walla native eastern uganda always drop moment great emotion soon recover sufficiently give rough translation know love kiss kiss kiss mortimer indoors catalogue collection vase moment confess incline abandon mortimer s cause man feel could stay indoors catalogue vase fiancee wander moonlight explorer deserve come overcome feeling tell course n't think might interest can tell would break heart awfully fond mortimer eddie would die hurt eddie soul honour agree mortimer must never know n't break engagement could n't eddie feel same say can will say good-bye creep distant desert great stillness break cry prowling yongo try forget say can mean can think might suggest n't think possible somehow mortimer might take head break engagement absurd love devotedly m afraid day drop good vase just smile say n't matter can give even good proof morning mortimer come ask give secret lesson golf golf despise golf exactly learn sake secret lesson want keep surprise birthday now can doubt love worthy whisper word give idea suppose say could convince mortimer n't understand suppose instance could make believe let say dipsomaniac shake head know already tell sometimes walk sleep mean secret drinker will induce pretend secret drinker drug-fiend suggest hopefully hate medicine say kleptomaniac person steal thing oh s horrid s perfectly ladylike thing n't know n't know know beg pardon mean can tell mortimer n't know n't tell will tell will inform tomorrow call afternoon steal watch glance room silver matchbox d little vinaigrette n't get merely say steal will happen mortimer will hit cleek old man white hair protect will insist confront ask deny foul charge admit release engagement sit silence could see word make impression think s splendid idea thank very much rise move door know would suggest wonderful hesitate n't think would make sound more plausible really take vinaigrette add little wistfully would spoil reply firmly reach vinaigrette lock carefully desk silent moment glance fall carpet worry nail good-bye say au revoir reply meet mortimer six-thirty tomorrow may expect house eight mortimer punctual tryst morning reach tenth tee already exchange brief greeting hand driver outline essential grip swing bid seem simple game say take stance re sure s fair ball sit top young sand-hill perfectly fair mean n't want coddle m beginner ball always tee drive assure oh say seem take element sport game hit oh straight ahead n't dangerous mean suppose smash window house indicate charming bijou residence five hundred yard fairway case reply owner come pyjama offer choice nut cigar seem reassure begin address ball pause again n't say start ask five may say fore make feel easy n't necessary learn silly game say mortimer firmly learn right fore watch curiously never put club hand beginner feeling sculptor survey mass shapeless clay experience emotion creator here say semi-sentient soulless carcass breathe life moment technically live mere clod moment hence will golfer still occupy meditation mortimer swing ball club whiz brush surface rubber sphere topple tee propel six inch slight slice damnation say mortimer unravel nod approvingly drive write golfing journal pick technique game happen tell word stance wrong grip wrong move head sway body take eye ball press forgot use wrist swing too fast let hand get ahead club lose balance omit pivot ball left foot bent right knee silent moment more pastime say casual observer would suspect notice suppose people notice golf education man definite point may say cross dividing line rubicon separate golfer non-golfer moment come immediately first good drive ninety minute instruct mortimer sturgis morning rudiment game make variety drive know science leave make good moment survey blister hand sombre disgust s good say shall never learn beast game n't want s fit lunatic s sense hit rotten little ball stick want exercise ll take stick rattle railing s let s get good waste whole morning here try more drive ll right sense tee ball take careless stance flick moodily sharp crack ball shoot tee fly hundred yard dead straight line never ten foot ground soar seventy yard graceful arc strike turf roll come rest easy mashie distance green splendid cry man seem stunned happen tell very simply stance right grip right keep head still n't sway body never take eye ball slow let arm come roll wrist let club-head lead keep balance pivot ball left foot n't duck right knee see say think must now let s home wait minute just want remember s fresh mind let see way stand more turn beam great idea take golf s nonsense read comic paper people foozling place breaking club ve exercise little reasonable care corking game world wonder betty must show drive perfect swing ounce weight wrist muscle mean keep secret dear girl really learn course learn now let s rout give cue put hand shoulder speak sorrowfully mortimer boy fear bad news slow keep head s bad news betty betty n't sway body keep eye prepare shock boy yesterday afternoon betty call see find steal silver matchbox steal matchbox steal matchbox oh dare say fault side say mortimer tell sway body time n't grasp say realize betty girl marry kleptomaniac kleptomaniac possible explanation think mean boy think will feel time wife say little shopping think leave alone home watch clock say now lift pair silk stocking now hide glove umbrella just moment get pearl necklace would would could help could refrain help boy draw closer say touch own scheme fail prove mortimer sturgis pure gold stand gaze fairway wrap thought way say meditatively wonder dear girl sale auction-sale know re allow inspect thing day often pretty decent vase break fall reverie point onward mortimer sturgis prove truth say peril take golf advanced age lifetime observe fellow-creatures convince nature intend golfer human germ golf implant birth suppression cause grow grow may forty fifty sixty suddenly burst bond sweep victim tidal wave wise man begin play childhood enable let poison exude gradually system harmful result man mortimer sturgis thirty-eight golfless year sweep foot carry lose sense proportion fly happen sit wall dam just crack come mortimer sturgis give struggle orgy golf such never witness man two day first lesson accumulate collection club large enough enable open shop buy rate two three day sundays impossible buy club lost spirit true would regular four day rest never feel happy thought slice rough patent wooden-faced cleek intend purchase morning might make difference completely spoil enjoyment remember call telephone three o'clock morning tell solve problem put intend future say use croquet mallet wonder think sound broken groan inform croquet mallet rule haunt day golf library keep pace collection club buy standard work subscribe golfing paper come paragraph magazine effect mr hutchings ex-amateur champion begin play past forty opponent final mr s h fry never hold club thirty-fifth year engrave vellum frame hang shaving-mirror betty meanwhile poor child stare year bleak future see part man love golf-widow even win medal low net weekly handicap score hundred three twenty-four could feel warm respect dreary day betty three eddie denton often talk mortimer s strange obsession denton say mortimer come pink spot symptom identical dreaded mongo-mongo scourge west african hinterland poor denton already book passage africa spend hour look atlas good desert fever human affair come last crisis may emerge healed may plunge still deep depth soul-sickness always crisis come privilege present come affair mortimer sturgis betty weston club-house afternoon hour usually empty first thing see enter main room look ninth green mortimer grovel floor confess catch sight heart stand still fear reason sap dissipation give way know week day day niblick hardly hand constitution can stand look hear footstep hallo say can see ball anywhere ball reach door-handle dear boy say soothingly make mistake quite natural mistake anybody would make matter fact club-house link come very quietly let see ca n't find ball link will wait here moment will call doctor smithson tell morning want good spell ball-hunting put shape n't mind join silver king initial mortimer heed get ninth green eleven nice mashie-niblick approach-putt little too strong come window perceive first time window face course break relief great knee help search run ball earth finally piano s local rule inquired mortimer must play lie may tee lose stroke play lie suppose niblick would club moment betty come glance pale set face tell scene would retire door hallo dear say mortimer greet friendly waggle niblick m bunker piano approach-putt little strong over-ran green mortimer say girl tensely want ask question dear wish darling could see drive eighth just now pip betty look steadily engage say engage oh marry course try open stance change morning promise take ride never appear just play golf golf m sick very name spasm shake mortimer must n't let people hear say thing say somehow feel moment begin up-swing right ll give more chance will take drive car evening ca n't just play golf m tired neglect cried betty stamp foot poor girl see point view bad enough engage wrong man treat mere acquaintance conscience fight love eddie denton keep true mortimer mortimer accept sacrifice absent-minded carelessness would gall girl might just engage never take anywhere ask come watch open championship n't take dance ca n't dance could learn m sure dancing good thing fellow s game never hear first-class pro dancing james braid n't dance mind s make mortimer must choose golf darling hundred yesterday ca n't expect fellow give golf s top game very more say engagement end n't throw betty plead mortimer voice cut heart ll make miserable m miserable always slice approach shot betty weston draw face hard here ring say sweep room moment mortimer remain very still look glistening circle hand steal room pat shoulder bear boy bear say look piteously stymied mutter brave speak picture often picture little home hers mine sew arm-chair practise putt hearth-rug choke corner little harry vardon sturgis play little j h taylor sturgis room reading busy childish task little george duncan sturgis abe mitchell sturgis harold hilton sturgis edward ray sturgis horace hutchinson sturgis little james braid sturgis boy boy cry s matter n't give large family shake head moodily say dully n't know s bogey silence say last low voice pause odd bright look come eye seem suddenly again old happy mortimer sturgis know say know perhaps good might turn tennis-player raise niblick again face aglow play thirteen say think game here would chip door work club-house green n't little remain tell betty eddie happily marry year mortimer s handicap now eighteen improve time present wedding unavoidably detain medal tournament turn file look list present numerous costly will see somewhere middle column word sturgis j mortimer two dozen silver king golf-balls patent sturgis aluminium self-adjusting self-compensating putting-cleek sundered hearts smoking-room club-house cheerful fire burn old member glance time time window gathering dusk snow fall lightly link sit oldest member good view ninth green presently greyness december evening appear brow hill golf-ball trickle green stop yard hole oldest member nod approvingly good approach-shot young man tweed suit clamber green hole easy confidence shoulder bag make way club-house few moment later enter smoking-room utter exclamation rapture sight fire m frozen stiff ring waiter order hot drink oldest member give gracious assent suggestion join playing winter say young man get course world full slacker turn weather suit can understand get nerve call golfer keen boy say sage dip gratefully hot drink world would good place hear less modern unrest am pretty keen admit young man encounter man could describe keener allude mortimer sturgis fellow take golf thirty-eight let girl engage marry else n't time combine golf courtship remember tell day sequel story would care hear say old member honour say young man ahead people begin old member consider mortimer sturgis too wrap golf blame could never see eye eye day king arthur nobody think bad young knight suspend social business engagement favour search holy grail middle age man could devote whole life crusade public fawned blame man today zealous attention modern equivalent quest scratch mortimer sturgis never become scratch player eventually get handicap nine honour story tell begin might call middle period sturgis s career reach stage handicap wobbly twelve doubt aware man really begin golf true sense word mortimer s fondness game merely tepid compare become now play little now really buckle get point too begin more entertain thought marriage profound statistician department discover practically fine exponent art married man thought might holy state improve man s game miss good thing trouble great deal paternal instinct awaken justly point marriage improve game old tom morris s marriage existence young tommy morris winner british open championship four time succession could directly trace fact age forty-two mortimer sturgis just frame mind take nice girl ask become step-mother eleven driver baffy twenty-eight putter rest ninety-four club accumulate course golfing career sole stipulation course make dream daydream future mrs sturgis must golfer can still recall horror face girl admirable respect say never hear harry vardon n't mean dolly vardon prove excellent wife mother mortimer sturgis never speak again come january mortimer s practice leave england south france sunshine crisp dry turf pursue usual custom year suit-case ninety-four club saint brule staying always hotel superbe know treat amiable tolerance habit practise chip-shot bedroom first evening break statuette infant samuel prayer dress dinner first thing see mortimer sturgis know engage betty weston never inspire tumultuous rush emotion mere sight girl set loose tell later just watch hole soup give sort feeling get drive collides rock middle tangle rough kick middle fairway golf come late life mortimer sturgis love come later still just golf attack middle life golf love considerable love mortimer finish dinner trance good way hotel scour place would introduce find such person eventually meeting take place small fragile-looking girl big blue eye cloud golden hair sweet expression leave wrist sling look mortimer last find amount incline think case love first sight side fine weather re say mortimer capital conversationalist say girl fine weather s fine weather s s fine weather s much fine weather n't fine say mortimer look girl little anxiously fear might take depth seem follow train thought perfectly n't say s fine s just mean say mortimer fine ve just hit charm combination beauty intelligence rare see ve hurt wrist point sling strain little playing championship championship mortimer interested s awfully rude say apologetically n't catch name just now name somerset mortimer bend forward solicitously overbalance nearly fall chair shock stunning even meet speak tell love girl stored-up love lifetime mary somerset hotel lobby dance mortimer s eye name will course familiar early ladies open golf championship year nobody pay much attention mary somerset survive first two match opponent nonentity third meet defeat champion point name everybody s lip become favourite justify public confidence sail final win easily here talk ordinary person could read message eye altogether indifferent charm could call golly say mortimer awe friendship ripen rapidly friendship south france favoured clime find girl nature rest second morning acquaintance mortimer invite walk link watch play little diffidently golf calibre would likely extort admiration champion hand never let slip opportunity acquire wrinkle game think miss somerset watch two shot might tell just ought sure enough opening arrive fourth hole mortimer drive surprise even find ball nasty cuppy lie turn girl ought here ask miss somerset look ball seem weigh matter mind give good hard knock say mortimer know mean advocate full iron trouble try more ambitious half-swing tee invariably top could fail wonderful girl swing take chance enterprise reward ball fly indentation turf cleanly john henry taylor roll look leave right straight pin few moment later mortimer sturgis hole bogey fear know short time might startle refuse keep propose exhibition golfing generalship part remove last doubt know live could girl world side might might get handicap six three scratch plus good heaven even amateur championship range possibility mortimer sturgis shake putter solemnly air vow silent vow would win pearl woman now man feel impossible restrain long week mortimer sturgis s soul sizzle could contain longer night informal dance hotel draw girl moonlit terrace miss somerset begin stutter emotion imperfectly-corked bottle ginger-beer miss somerset may call mary girl look eye shone softly dim light mary repeat course cried mortimer n't know dearest wish n't know would permit call mary first hole muirfield two oh mary long moment love love meet know girl vast world would die win mary will mine shall will fix match link life shall end grim reaper lay stymie droop mortimer murmur hold arm draw face grow suddenly tense line pain mouth wait say strained voice mary love dearly love dearly can let trust sweet life blindly confession make always pause good man say low voice start indignantly can say good kind brave man meet good man would risk life save drown drown mortimer s voice seem perplexed mean forget time fall sea last week jump clothes course say mortimer remember now day long seventh five get good tee-shot straight fairway take baffy second point sweet generous think highly mere commonplace act ordinary politeness must repeat judge standard snowy purity good man come clean spotless young girl expect husband come play foursome ball fall long grass nobody caddie fairway god know voice shake god know struggle temptation fall kick ball little bare mound easy task nice half-mashie reach green snappy seven mary time allow ten-foot putt three hole succession simply order able say course hundred shrink disgust m disgust n't shrink shiver cold can love spite past mortimer fall arm dearest say presently happy life will find make mistake mistake cry scornfully handicap twelve know darned twelve day play second fairway hole day could n't putt coal-hole welcome write ladies open champion still think s right oh mary little know dream day marry really first-class golfer vision walk aisle sweet plus two girl arm shiver again catch cold little cold say girl speak small voice let take sweetheart say mortimer ll just put comfortable chair nice cup coffee think really must come again tramp think perfectly splendid marry few week later very quietly little village church saint brule secretary local golf-club act good man mortimer girl hotel bridesmaid whole business disappointment mortimer plan somewhat florid ceremony st george s hanover square vicar toot scratch player excellent short approach shot officiating voice breathed st andrews boom organ even idea copy military wedding escort bride church arch cross cleeks would none pomp insist quiet wedding honeymoon trip prefer tour italy mortimer want scotland visit birthplace james braid yield amiably love dearly think much italy rome great monument past leave cold temple vespasian think would devil place bunker colosseum arouse faint spark interest speculate abe mitchell would use full brassey carry florence view tuscan hill torre rosa fiesole bride wax enthusiastic seem merely nasty bit rough would take deal get fullness time come home mortimer s cosy little house adjoin link mortimer busy polish ninety-four club evening arrival fail notice wife preoccupy less busy man would perceive glance distinctly nervous start sudden noise try new mashie-niblick break drawing-room window scream sharply short manner strange edgar allen poe put fall house usher would fit paper wall air wait tensely approach imminent doom mortimer hum gaily sand-paper blade twenty-second putter observed none thinking morrow s play wrist s quite again now darling n't say quite fine say mortimer ll breakfast early say half-past seven ll able get couple lunch couple more afternoon will see n't want over-golf first day swing putter joyfully play think might start give speak very pale clutch arm chair tightly knuckle show white skin anybody mortimer nervousness would even more obvious following morning reach first tee eye dull heavy start grasshopper chirrup mortimer too occupy think jolly course notice scoop sand box take ball bag wed present brand-new golf-bag six dozen ball full set most expensive club bear scotland high tee ask oh reply come start thought doctor say s indigestible mortimer laugh merrily deuced good chuckle own read comic paper place ball little hill sand get now let s see championship form burst tear darling mortimer run put arm try weakly push angel sob brokenly effort speak mortimer deceive deceive never play golf life n't even know hold caddie mortimer s heart stand still sound gibberings unbalanced mind man wife begin gibber immediately honeymoon precious s whole trouble m girl think mortimer stare puzzle think little difficult work properly would need pencil bit paper name mary say n't ask could call mary say might love too much deny small whim say n't name interrupt mary horrid truth come home mortimer mary somerset mary cousin name mabel say sprain wrist playing championship mallet slip hand mallet mortimer clutch forehead n't say mallet mortimer mallet faint blush shame mantle cheek blue eye come look pain face bravely lady open croquet champion whisper mortimer sturgis cry aloud cry shriek wounded animal croquet gulp stare unseeing eye prude decent prejudice self-respecting man can wholly rid broad-minded may try croquet long silence light breeze sing pine grasshopper chirrupped foot begin speak again low monotonous voice blame tell time withdraw confess night terrace moonlight sweep foot arm realize would think understand suppose skill golf mean too late love too much let could bear thought recoil oh mad mad know could keep deception must find time wild hope close might find heart forgive wrong see now thing man can forgive thing repeat dully man can forgive turn mortimer awake trance stop cry n't must want talk shake head sadly start walk slowly sunlit grass mortimer watch brain whirl chaotic thought disappear tree mortimer sit tee-box bury face hand time could think cruel blow receive end rainbow vision life side side lovingly criticize stance back-swing learn wisdom croquet-player marry woman hit colour ball hoop mortimer sturgis writhe torment strong man s agony mood pass long last know suddenly sit become more aware glow sunshine singing bird shadow lift hope optimism creep heart love love still part could power alter deceive deceive love much could bear lose dash bit compliment poor girl fault fault upbringing probably teach play croquet mere child hardly able distinguish right wrong step take eradicate virus system thing become chronic could blame was more pity censure mortimer rise foot heart swell generous forgiveness black horror pass future seem more bright too late still young many year young take golf surely put hand good specialist practise day might still hope become fair player reach house run call name answer come speed room room empty house furniture canary sing cage cook kitchen picture still hang wall home wife finally prop cup win handicap competition see letter sink heart tear open envelope pathetic tragic letter letter woman endeavour express anguish torn heart fountain-pen suspend flow ink twice three word gist feel wrong might forgive could never forget world alone mortimer sink chair stare blankly scratch match married man experience feel s wife whizz silently unknown imagine must take full swing brassey miss ball take same sense mingled shock chagrin feeling nobody love attack man such circumstance must come bereaved husband can readily understand terribly incident must shake mortimer sturgis time tell see game piece never show much indication become nature first-class golfer manage acquire two decent shot work light iron bad fairly steady putter now shadow tragedy drop right form early period pitiful sight see gaunt haggard man look dumb anguish spectacle take many three shot sometimes get past lady tee slice cure return such virulence list ordinary hazard now include tee-box slice pull hear know drive sixth get bunker own caddie take position directly deep sand-trap front seventh green spend much time informal talk member committee charge small weekly rent man comfortable independent mean live day golf-balls cost certain amount bulk income spend effort discover wife s whereabouts advertise paper employ private detective even much revolt finer instinct take travel country watch croquet match never player sure find melancholy comfort seem show wife might might right summer pass autumn come winter arrive day grow bleak chill early fall snow heavy know time year long put end golf mortimer spend day indoors stare gloomily window white mantle cover earth christmas eve young man shift uneasily seat face long sombre very depressing say soul tragedy agree old member never very cheery look here say young man firmly tell thing frankly man man did mortimer find dead snow cover face still linger faint sweet smile remember m home protest old member kind re sure n't spring suddenly young man breathe relieved sigh say white mantle cover earth make suspicious sage resume christmas eve day snow fall now lie thick deep countryside mortimer sturgis frugal dinner conclude lose wife able get golf little appetite day sit drawing-room moodily polish blade jigger soon weary congenial task lay club front door see chance thaw freeze snow test shoe crackle crisply sky black full cold star seem mortimer sooner pack south france good just close door suddenly think hear own name call mortimer mistake voice sound faint mortimer thrill head foot time could mistake voice know wife s voice come somewhere garden-gate difficult judge distance sound concern mortimer estimate voice speak short mashie-niblick easy putt stand moment race snow-covered path heart stand still dark ground just gate leap pass hand human body quivering strike match strike too strike third burn steady flame stoop see wife lie cold stiff eye close face still linger faint sweet smile remember young man rise set face reach golf-bag call dirty trick say promise sage wave seat fear faint say cold would n't cold lie snow stiff mrs sturgis stiff train-service bad holiday-season walk way junction distance eight mile sit allow proceed tenderly reverently mortimer sturgis pick begin bear house half-way foot slip piece ice fall heavily bark shin shoot lovely burden snow fall bring open eye mortimer darling say mortimer just say else check alive ask reply thank god say mortimer scoop snow collar house drawing-room wife gaze husband husband wife silence rotten weather say mortimer n't spell break fall s arm presently sit side side sofa hold hand just awful parting dream mortimer make first reference say know say ought n't nip think hate hated love good life would sooner smash pet driver leave thrill word darling mortimer fondle hand just come tell love still suggest take lesson good professional find n't worthy mortimer angel press lip hair speak solemnly teach lesson dearest know know more now want just n't care n't play golf n't care hesitate manfully n't care even play croquet long moment face show rapture make angelic utter low moan ecstasy kiss rise mortimer look just look jigger polish lie chair close take bowl golf-ball mantelpiece select brand new place carpet address merry cry fore drive hard straight glass china-cupboard good god cried mortimer astounded bird shot turn whole face alight beautiful smile leave mortie say aim life somehow make worthy see advertisement paper long answer ready long weary village auchtermuchtie scotland study tamm mcmickle tamm mcmickle finish fourth open championship good ball foursome jock mchaggis andy mcheather sandy mchoots mortimer very same oh difficult first miss mallet long steady ball foot use toe club wherever direction post aim automatically conquer weakness practise steadily now mr mcmickle say handicap would good twenty-four link smile apologetically course n't sound much twelve leave now suppose eight mortimer shake head reply gravely game right reason m twenty-four too reason utter cry oh know reason can forgive ruin game brightness come mortimer s eye embrace fondly reproach dearest murmur good thing could happen now start level two heart beat two driver drive could wish george s just thing tennyson s recite line softly bride wife life oh will walk link yoke exercise noble end thro dark bunker course man know indeed love thee come yield thyself handicap accomplish manhood thyself lay thy sweet hand mine trust lay hand now mortie darling say want tell long twelfth auchtermuchtie bogey salvation george mackintosh young man come club-house frown usually cheerful face order ginger-ale sort voice ancient greek would use ask executioner bring hemlock sunk recess favourite settee old member watch silent sympathy get inquire beat old member nod venerable head try time mistake fear much see pobsley many young man see herbert pobsley exult youth crawl eventide look toad harrow talk time confound put right stroke old member sigh talk golfer undeniably most pronounced pest complex modern civilization say most difficult deal melancholy thought noble game produce such scourge frequently mark herbert pobsley action crackling thorn pot bad poor george mackintosh bad period did tell george mackintosh n't think say sage case golfing garrulity know permanent cure affect would care hear george mackintosh say old member first know most admirable young fellow meet handsome well-set-up man vice tendency use mashie shot make light iron positive virtue too numerous mention never sway body move head press always ready utter tactful grunt opponent foozled achieve glaring fluke self-reproachful click tongue music adversary s bruise soul virtue most endear thinking man fact start finish never speak word absolutely compelled exigency game man subsequently black period live memory contemporary know gabby george become shade less popular germ spanish influenza truly corruptio optimi pessima thing sadden man grow old review life reflection most devastating deed generally good motive thought dishearten can honestly say george mackintosh come tell trouble sole desire ameliorate lot might start downward path man respect never occur night dinner george mackintosh come could see mind could loss imagine play afternoon eighty-one seventy-nine leave link dusk begin fall practically impossible could again badly idea financial trouble seem equally question george good job old-established legal firm peabody peabody peabody peabody cootes toots peabody third alternative might love reject time know never see sign george mackintosh give thought opposite sex bizarre seem true solution scarcely seat light cigar blurt confession would case say choke rich blush permeate surface seem silly thing say m love miss tennant know love celia tennant course ve get eye n't else sane man could possibly love moodily whole trouble s field twenty-nine think place bet thirty-three can agree say advantage appear young amiable good-looking comfortably scratch ca n't talk confound burst man get anywhere sort game talk talk perfectly fluently now put front celia tennant simply make sort gurgle noise sheep botts kill chance stone dead know man can give claude mainwaring third beat can give eustace brinkley stroke hole simply trample corpse come talk girl m class must diffident am diffident s good say must n't diffident m man write word music diffidence middle name telegraphic address ca n't help diffident surely could overcome hope might able suggest come tonight fatal thing happen just take braid push-shot dip current number magazine advertisement chance remember might frame special eye george s unfortunate case doubt see treat become convince talker pick magazine now hand george study few minute thoughtful silence look picture man take course fawn lovely woman man let opportunity slip stand group gaze wistful envy never say george boy cluster cling cooingly gather letterpress will write booklet think really see reason eloquence teach mail seem able acquire desirable quality manner nowadays might try s expensive s doubt murmur return perusal fellow look popular course evening dress may man will notice also wear evening dress merely outskirt simply question write booklet sent post free sent say post free ve good mind try see reason will duncan tear page magazine put pocket ll tell ll ll give thing trial week two end time ll boss see react ask rise salary crawl ll show s fling will prove thing s good leave bind say owe doubt write booklet memory training course advertise adjoining page magazine matter slip mind few week later receive telegram young mackintosh run work magic confess intensely puzzle quarter hour george arrive solve problem meaning boss crawl say come give light confident laugh see say time strike alteration appearance exactly alteration consist could first say gradually begin impress eye brighter jaw squarer carriage trifle more upright eye strike most forcibly george mackintosh know please gaze frank agreeable never more dynamic fried egg new george eye combination gimlet searchlight coleridge s ancient mariner imagine must somewhat similarly equipped ancient mariner stop wed guest way wedding george mackintosh give impression could stop cornish riviera express way penzance self-confidence aye more self-confidence sort sinful overbear swank seem exude very pore crawl say n't actually lick boot see coming side-stepped short n't talk hour hour gasp talk hour certainly would n't abrupt would private office find alone think first would just pleased retire fact say much soon adjust outlook take seat cigarette start sketch history connection firm begin wilt end first ten minute quarter hour mark look lose dog s just find owner half-hour make little bleating noise massage coat-sleeve perhaps hour come peroration suggest rise choke sob give double ask invite dine club tuesday m little sorry now cut thing short few minute more fancy would give sock-suspenders make life-insurance favour say soon could speak find young friend trifle overpower most satisfactory so-so say george un-so-so man want addition income get marry say course will real test mean propose celia tennant remember say speak oh say george carelessly ve arrange oh way station look celia hour s settle amazing n't know just put thing seem see congratulate now alexander more world conquer n't know much say george way look m just start eloquence thing grow n't hear after-dinner speech anniversary banquet firm suppose dear fellow riot positive stampede em laugh cry laugh again cry more six em lead rest hiccough napkins waving three table break waiter hysteric tell play stringed instrument can play string instrument happen would play string instrument could play stringed instrument wonderful sense power give mean pretty largely sort thing future must let interfere golf give laugh turn blood cold golf say golf just push small ball hole child could indeed child great success see infant fourteen just win sort championship could stripling convulse roomful banqueters think sway fellow-men word hold gesture real salt life n't suppose shall play much more golf now m make arrangement lecturing-tour m book fifteen lunch already word man lake-hole man committee groom amateur championship weakling confess send chill shiver spine george mackintosh glad say carry mad project letter altogether sever golf still see occasionally link now know more tragic can befall man find gradually shun day sanity besiege more offer game could manage accept man simply would stand incessant flow talk drop person could find old major moseby hearing completely petered long year course celia tennant would play occasionally seem even greatly doubt love begin crack strain surely read pallor face wild look dumb agony eye surprise sit morning garden read ray take turf man announce name expect come advice consolation know child give first driver teach infant lips lisp fore easy lisp word fore teach constitute bond strengthen weaken passage time sit grass chair look face silent pain know long know face pain unspoken malaise soul wait speak suddenly burst impetuously could hold sorrow longer oh ca n't stand ca n't stand mean say know too horrible obsession poor george s cry passionately n't think stop talk engage is chatty agree ha tell story irishman dozen time swede oftener would mind occasional anecdote woman learn bear anecdote man love curse eve incessant easy flow chatter topic undermine even devotion surely propose must give inkling truth hint speak gather eloquent propose say celia dreamily wonderful speak twenty minute stop say essence hope tree fruit life grow present future past oh sort thing would confine conversation now remark similar nature could listen day long n't talk politics statistic philosophy oh make head ache heart also fear say gravely love reply simply spite love dearly awful fear get marry answer will will pulpit deliver address marriage ceremony age world vast lecture-platform look life long after-dinner principal speaker evening break heart see shun former friend shun run mile see come mere sound voice club-house enough send brave man dive safety sofa can wonder despair live always golf always golf whisper bravely come afternoon promise walk shudder pull walk george hesitate moment bring say pat hand may shall find opportunity reasoning shake head ca n't reason george never stop talk long enough give time harm try idea malady permanent incurable very violence germ loquacity attack give hope must remember seizure noticeably silent man sometimes think just nature s way restore average soon fever may burn may sudden shock rate courage will try brave capital half-past two first tee will give stroke third ninth twelfth fifteenth sixteenth eighteenth say quaver voice golf fall lately pat hand again understand say gently understand steady drone baritone voice alight car approach first tee tell george forget tryst sit stone seat chestnut-tree speak few well-chosen word labour movement conclusion come say come foregone inevitable conclusion good afternoon george say nod briefly verbal salutation seem regard remark would regard unmannerly heckling hall proceed evenly speech still talk celia address ball drive drive coincide sharp rhetorical question george waver mid-air ball trickle rough half-way hill can see poor girl s tortured face even now breathe word reproach such miracle woman s love wrong say george break remark labour study dynamic golf sufficiently pivot properly allow left heel point course top swing make instability loss distance fundamental law dynamic golf left foot shall solidly ground moment impact allow heel point course impossible bring time make foot solid fulcrum drive manage clear rough reach fairway good drive george mackintosh confess unnerve feeling give resemble self-conscious panic use experience childhood inform awful eye watch movement see act fact poor celia appear even more affect espionage enable win first hole seven way second tee george discourse beauty nature point considerable length exquisitely silver glitter lake harmonize vivid emerald turf hole duller green rough celia tee ball direct attention golden glory sand-pit left flag spirit approach lake-hole surprise unfortunate girl s ball fall sicken plop half-way water wrong say george make stroke sudden heave smooth snappy flick wrist pressing always bad mashie think will give hole say celia shot clear water lie edge green wish n't use new ball price golf-ball say george start lake matter economist give attention credibly inform rubber present time exceptionally cheap see decrease price golf-ball need scarcely inform rubber-cored will say wage skilled labour true moment george drive say now arrive third tee curious thing concentration say george certain phenomenon prevent focus attention bring vexed question sleep able sleep vast convulsion nature dripping tap enough keep awake tell people slumber peacefully san francisco earthquake merely stir drowsily time time tell imaginary person leave mat same people celia s drive bound deep ravine yawn fifty yard tee low moan escape wrong say george know say celia lift head never hear speak abruptly manner girl less noticeably pretty might call snappish george appear notice amiss fill pipe follow ravine remarkable say fundamental principle golf keep head still will hear professional tell pupil keep eye ball keep eye ball secondary matter really mean head keep rigid impossible voice die slice drive wood right play try find ball leave celia george ravine last glimpse show ball fall stone-studded cavity side hill draw niblick bag pass sight george s voice blur distance monotonous murmur follow earshot just give hunt ball despair hear celia s voice call edge undergrowth sharp note startle come trail portion unknown shrub twine ankle say pick twig hair want advice say celia certainly trouble way say look fiance fiance say dull hard voice break engagement exactly suppose amount n't quite understand fact say celia burst girlish frankness think ve kill george kill solution occur now present inspection could see merit day national effort work try make beloved land fit hero live astonish nobody think simple obvious thing kill george mackintosh george mackintosh undoubtedly dead take woman s intuition see kill niblick say celia nod thing unquestionably niblick shot just make eleventh attempt get ravine girl george talk time recent excavation egypt suddenly know seem snap experience shoe-lace morning sharp sudden happen moment suppose must say george stop talk egypt say remind remark last speaker s certain irishman press hand n't hurt say gently very little more tell bend head light pipe temptation too much s quite right really think certainly similar action less provocation make jael wife heber most popular woman israel wish could think too murmur moment know conscious awful elation oh such darling get dreadful affliction ca n't help thinking g-george use burst torrent sob would care view remains say perhaps would lead silently ravine george mackintosh lie fall say celia speak george mackintosh give kind snort groan sit celia utter sharp shriek sink knee george blink twice look dazedly save woman child cry can swim oh george say celia feel little good ask little many people hurt hurt express run cast glance get here here time say mean roof fall celia cry quietly neck oh george say again grope feebly hand pat brave little woman say brave little woman stick tell strong enough bear cause explosion seem case much unpleasant explanation might avoid exercise little tact say thing say spark cigarette celia interrupt woman make revolt well-intentioned subterfuge hit george hit repeat curiously eiffel tower niblick hit niblick hesitate face bravely would n't stop talk gape say would n't stop talk hardly talk m note celia s eye meet mine agonized inquiry see happen blow sudden shock operate george s brain-cell such way effect complete cure technical knowledge able explain fact plain lately dear fellow assure drop habit talk good deal start afternoon keep incessant flow conversation link n't possible too true fear brave girl hit niblick start tell funny story just make eleventh shot get ball ravine take consider necessary step can forgive george cried celia george mackintosh stare crimson blush mantle face s begin come oh heaven can forgive george cried celia again take hand forgive mutter can forgive tee-talker green-gabbler prattler link low form life know science unclean unclean s little mud dearest say celia look sleeve coat will brush s dry can link lot man talk people make shot will never again stick oh celia love george man seem swell sudden emotion eye lit thrust hand breast coat raise sweeping gesture instant appear verge flood eloquence make sharply aware intend suddenly sag gleam die eye lower hand must say decent say lame speech bring infinite joy hearer show george mackintosh cure possibility relapse must say corker add george cried celia say clasp hand take club retire look still arm leave alone great silence conclude old member see cure possible need woman s gentle hand bring few woman capable celia tennant apart difficulty summon necessary resolution act hers require straight eye pair strong supple wrist seem ordinary talk golfer hope race seem get more numerous day fine golfer always least loquacious relate illustrious sandy mchoots occasion win british open championship interview reporter lead daily paper view tariff reform bimetallism trial jury system modern craze dancing could extract single word mphm utter shoulder bag home tea great man wish more ordeal golf pleasant breeze play tree terrace marvis bay golf country club ruffle leaf cool forehead oldest member custom saturday afternoon sit shade rocking-chair observe young generation hook slice valley eye old member thoughtful reflective look see perfect peace peace understanding come maximum man give golf oldest member play golf rubber-cored ball supersede old dignified gutty spectator philosopher still find pleasure pastime watch now keen interest gaze pass lemonade suck straw rest saturday foursome struggle raggedly hill ninth green saturday foursomes difficulty patient zigzag fairway liner pursue submarine two seem dig bury treasure too certain kill snake remain cripple just foozled mashie-shot blame caddie voice upbraid innocent child breathing up-swing come clearly hill old member sigh lemonade give sympathetic gurgle put table few man say oldest member possess proper golfing temperament few indeed judge sight see here saturday afternoon possess qualification golf pair baggy knickerbockers enough money enable pay drink end ideal golfer never lose temper play never lose temper sometimes true may miss shot break club knee calm judicial spirit club obviously good get anyway lose s temper golf foolish get even relief imitate spirit marcus aurelius may befall thee say great man meditations preordain thee everlasting happen anybody fit nature bear think noble thought come slice couple new ball wood jot score-card can doubt man golfer bad golfer nobody short putt stop edge hole could possibly write word make man bad make life bad power harm marcus aurelius undoubtedly play golf evidence seem indicate rarely hundred twenty niblick club speaking marcus aurelius golfing temperament recall mind case young mitchell holmes mitchell know first promising young man future paterson dyeing refining company old friend alexander paterson president many engaging quality unquestioned ability imitate bulldog quarrel pekinese way hear believe gift make much demand social gathering neighbourhood mark young man could play mandolin recite bit gunga din doubt talent first sow seed love heart millicent boyd woman essentially hero-worshipper warm-hearted girl millicent hear personable young man imitate bulldog pekinese applause crowded drawing-room able detect exact point pekinese leave bulldog begin can never feel quite same man short mitchell millicent engage wait marry former could bite dyeing refining company s ear bit extra salary mitchell holmes fault lose temper play golf seldom play become pique peeve many case chagrin caddie link say could always bad small boy verbal argument call thing hear mitchell call ball discover cuppy lie great gift language use unsparingly will admit excuse man making brilliant golfer combination bad luck inconsistent play invariably rob fruit skill sort player first two hole bogey take eleven third least thing upset link miss short putt uproar butterfly adjoining meadow seem hardly likely kink admirable character would seriously affect working professional life evening sit garden alexander paterson announce glance face tell come ask advice rightly wrongly regard capable give advice change whole current life counsel leave wood bag take driving-iron tee two matter choice putter much more important choice wife assistance alexander sit fan hat evening warm perplexity write fine face n't know say keep head still slow n't press say gravely good rule happy successful life s golf time say s treasurership company old smithers retire week ve get find man fill place easy simply select most deserving employee is most deserving s point two man capable hold job quite adequately realize little know real character treasurership understand fill now man quite good job might easily get wrong idea head become treasurer would handling large sum money word man ordinary circumstance never conscious desire visit more distant portion south america might feel urge speak shortly become treasurer difficulty course always take sport chance treasurer find two man would give more reasonable opportunity keep money hesitate moment hold strong view subject character-testing way say alexander really find man s true character play golf walk life cloven hoof quickly display employ lawyer year day see kick ball heel-mark remove business charge morning run trust-fund nasty gleam eye convince question time golf dear fellow infallible test man can patch rough alone knowledge god watch play ball lie man will serve faithfully man can smile bravely putt divert beastly wormcast pure gold right man hasty unbalanced violent link will display same quality wide field everyday life n't want unbalanced treasurer book likely catch complaint sure statistician estimate average crime good golfer low class community possibly bishop willie park win first championship prestwick year believe instance open champion spend day prison bad golfer bad mean incompetent black-souled man fail count stroke miss globe man never replace divot man talk opponent drive man let angry passion rise wormwood scrubbs time find hardly worth get hair cut brief interval liberty alexander visibly impressed sound sensible george say sensible ll honestly ca n't see way decide holmes dixon start holmes mitchell holmes course must know live here believe dixon mean rupert dixon s man neighbour confess heart sink ball fall pit niblick digged wish heartily think wait ascertain name two rival offer scheme extremely fond mitchell holmes girl engage marry indeed sketch few rough note lad use propose result show put stuff listen many time sympathetic ear hope matter secure rise salary would enable get marry somehow alexander talk occur young holmes might running important office treasurership ruin boy s chance ordeal golf test could possibly undergo success miracle could keep lose temper expressly warn alexander such man think rival heart sink still more rupert dixon unpleasant young man bad enemy could accuse possess golfing temperament drive tee holing final putt uniformly suave alexander sit thought time face problem strictly speaking doubt right take side secrecy enjoin many word very aware alexander impression would keep thing hat reveal party test await candidate course remain ignorant take part friendly game think young couple future depend ordeal hesitate longer put hat miss boyd s house know mitchell find hour young couple porch look moon greet heartily heartiness tinny sound could see whole regard thing happen tell story attitude change begin look pleasant light guardian philosopher friend wherever mr paterson get such silly idea say miss boyd indignantly good motive conceal source scheme s ridiculous oh n't know say mitchell old boy s crazy golf s just sort scheme would cook dish oh come say s good say oh come know perfectly m frank outspoken golfer ball nor'-nor'-east want west ca n't help express opinion curious phenomenon call comment give similarly top drive record say intentionally s just trifle can make decide thing could n't learn control link mitchell darling ask millicent golf game mitchell s eye meet mine doubt mine show just same look horror see woman say thing thinking mean kink character simply n't realize say hush say mitchell huskily pat hand overcome emotion strong effort hush dearest two three day later meet millicent come post-office new light happiness eye face glow such splendid thing happen say mitchell leave night happen glance magazine come wonderful advertisement begin say great man history owe success able control napoleon would n't amount curb fiery nature say can napoleon fill accompany blank order-form professor orlando rollitt s wonderful book are own master absolutely free five day seven shilling must write demand enormous pretty soon may too late write luckily time professor rollitt copy left s just arrive ve look seem splendid hold small volume glance frontispiece show signed photograph professor orlando rollitt control spite long white whisker reading matter print wide margin look book tell professor s method brief simply swipe marcus aurelius s good stuff copyright expire two thousand year retail own mention millicent affair mine presumably obscure necessity professor rollitt live m start mitchell today n't think good seest few thing man command life flow gently divine think will wonderful mitchell s life flow gently divine seven shilling n't club-house evening encounter rupert dixon emerge shower-bath look pleased usual just old paterson say ask s town car thrill test begin come ask rupert dixon smirk smirk man wrap bath towel wisp wet hair eye repellent sight oh pretty win six five spite poisonous luck feel gleam hope last word oh bad luck bad over-shot green third good brassey-shot ve make life s say lot lose ball rough suppose let let take make sort demonstration oh lose temper n't get anywhere golf spoil shot heavy-hearted dixon plainly come ordeal man could expect hear day vacant treasurership fill mitchell even call play test suppose alexander paterson feel would unfair competitor give chance hear matter mitchell holmes ring friday ask would accompany link day match play alexander give moral support shall need say n't mind tell m pretty nervous wish longer get stranglehold are own master stuff can see course real tabasco start finish absolutely mother make trouble ve few day soak system s try patch motor car string never know thing will break heaven know will happen sink ball water-hole seem tell silence moment believe dream ask mitchell believe dreams say believe dream last night dream play final open championship get rough cow cow look sad sort way say n't use two-v grip interlock time seem odd sort thing happen ve think wonder n't thing must send purpose ca n't change grip day important match suppose fact m bit jumpy would n't mention oh see tomorrow two day bright sunny tricky cross-wind blow reach club-house alexander paterson practise swing first tee immediately mitchell holmes arrive accompany millicent perhaps say alexander get way shall take honour certainly say mitchell alexander tee ball alexander paterson always careful dashing player custom sort ritual take two measured practice-swings address ball even putting-green address ball shuffle foot moment two pause scan horizon suspicious sort way expect play sort trick look careful inspection seem convince horizon s bona fides turn attention ball again shuffle foot more raise club waggle club smartly ball three time lay globule point suddenly peer horizon again apparent hope catch guard raise club very slowly bring very slowly touch ball raise again bring again raise more bring third time stand motionless wrap thought indian fakir contemplate infinite raise club again replace ball finally quiver swing very slowly drive ball hundred fifty yard dead straight line method procedure prove sometimes little exasperate highly string watch mitchell s face anxiously see take first introduction unhappy lad blench visibly turn air pain always whisper always reply m human being could play golf one-ring circus blow say fear too true well-poised long compel give playing alexander paterson much esteem choice resign baptist church moment millicent speak open book hand recognize life-work professor rollitt think doctrine say soft modulated voice patient branch justice man sin intend mitchell nod briefly walk tee firm step drive darling say millicent remember let act haphazard accord finish rule govern kind moment mitchell s ball shoot air come rest two hundred yard course magnificent drive follow counsel marcus aurelius letter admirable iron-shot put reasonable proximity pin hole bogey nicest putt beheld hole dangerous water-hole ball soar pond lie safe give bogey hole begin first time breathe freely golfer day plainly mitchell s play faultless golf could continue vein unfortunate fail would chance show third hole long tricky drive ravine possibly latter event breathe prayer call niblick ravine disturb equanimity bogey five good drive follow brassey-shot will put easy mashie-distance green mitchell clear ravine hundred twenty yard stroll watch alexander ritual indulgent smile know just feel never world seem sweet fair foible fellow human being little irritating just swat pill right spot ca n't see say mitchell eye alexander toleration amount affection swedish exercise drive forget come home alexander conclude movement land bare three yard side ravine s would call steady performer n't never varies mitchell win hole comfortably jauntiness stance fourth tee make little uneasy over-confidence golf bad timidity apprehension justified mitchell top ball roll twenty yard rough nestle dock-leaf mouth open close snap come millicent stand n't say say earth happen search man s govern principle say millicent consider wise shun cleave exactly say sway body now ve get look infernal ball never mind darling say millicent such power broaden mind ability investigate systematically truly come thy observation life say re three sha n't hole right alexander win five bogey regain honour mitchell trifle shake play longer first careless vigour lose hole halve sixth lose short seventh rally halve eighth ninth hole many link can perfectly simple four rolling nature green make bogey always somewhat doubtful feat hand foozle drive can easily achieve double figure tee farther side pond bridge water narrow dimension brook drive water tangle tree under-growth bank distance fairway can more sixty yard hazard purely mental many fair hope wreck alexander clear obstacle comfortably customary short straight drive mitchell advance tee think loss honour prey mind seem nervous up-swing shaky sway perceptibly make lunge ball slice strike tree side water fall long grass cross bridge look here effect professor rollitt begin definitely wane earth n't mow darned stuff demand mitchell querulously beat grass niblick rough course venture happen say millicent happen wilt find true shouldst watch narrowly s very say mitchell watch narrowly clump weed seem unconvinced believe greens committee run bally club purely interest caddie believe encourage lose ball little beast find sell millicent exchange glance tear eye oh mitchell remember napoleon napoleon s napoleon get napoleon never expect drive primeval forest napoleon napoleon get swank amount poor fish get hammer waterloo alexander rejoin walk ball lie ca n't find nasty bit rough ca n't find tomorrow miserable chinless half-witted reptile caddie pop eye eight hundred thirty-seven pimple will find will sell sixpence brand-new ball ll probably get shilling ll sixpence sixpence greens committee wonder re buy car quick maker can supply wonder see wife mink coat pearl necklace oh dash ll drop case alexander point will course rule govern match-play lose hole right ll give hole think make first nine say alexander excellent very pleasant even game pleasant second thought n't believe greens committee let wretched caddie get loot hang tree deal s conclude sneak choke see alexander raise eyebrow walk hill tee quick-tempered young fellow holmes say thoughtfully never suspect just show little can know man meet business hour try defend poor lad excellent heart alexander fact such old friend know will forgive mention style play get fancy little nerve style play s wrong style play actually wrong young ardent spirit apt trifle upsetting compel watch man play quite slowly come now alexander friend necessary take two practice-swings putt dear dear say alexander really mean say upset m afraid too old change method now more say reach tenth tee see few minute wait suddenly feel hand arm millicent stand dejection write face alexander young mitchell distance mitchell n't want come rest way say despondently say make nervous shake head s bad look steadying influence think too mitchell say say being keep concentrate perhaps would good remain club-house return fear dirty work ahead choke sob escape unhappy girl m afraid apple tree thirteenth hole mitchell s caddie sure start eat apple think mitchell will hear crunching address ball true hope say hold professor rollitt s book will please read extract see get nervous book last night mark passage blue pencil might prove helpful will see note margin show suppose use small favour ask take book grip hand silently join alexander mitchell tenth tee mitchell still continue speculation regard greens committee hole say use short hole chance lose ball day wife greens committee happen mention baby need new shoe now ve tack hundred fifty yard drive brow hill slice eighth inch get sort man s land full rock bush crevice old pot pan greens committee practically live summer see prowl group encourage merry cry fill sack m fool today m drive old ball just hang thread ll come piece pick golf curious game game fluctuation might suppose mitchell such frame mind would continue come grief beginning second nine more find form perfect drive put position reach tenth green iron-shot ball several yard hole lay dead approach-putt hole second bogey four alexander could achieve five square again eleventh subject mitchell s recent criticism certainly tricky hole true slice land player grave difficulty today man keep drive straight find difficulty secure four little more say mitchell beam greens committee will give piracy work twelfth long dog-leg hole bogey five alexander plug steadily bend hole six mitchell second shot land long grass oblige use niblick contrive halve hole nicely-judged mashie-shot edge green alexander win thirteenth three hundred sixty yard hole free bunker take alexander three stroke reach green third lay ball dead mitchell two require three putt remind say alexander chattily story hear friend call beginner get old man beginner say splendidly just make three perfect putt last green mitchell appear amused watch face anxiously make remark miss putt would save hole very short fear bad brooding look eye walk fourteenth tee few more picturesque spot whole countryside neighbourhood fourteenth tee sight charm nature-lover s heart golf defect prevent man whole-hearted lover nature layman see wave grass romantic tangle undergrowth golfer behold nasty patch rough must divert ball cry bird wheel sky golfer merely may put putt spectator fond ravine bottom slope please eye golfer frequently find very devil last hole give alexander honour again drive even more deliberately quite minute stand ball paw driving-iron cat investigate tortoise finally despatch few safe spot hillside drive tee carefully calculate too straight will catch slope roll ravine mitchell address ball swing immediately come sudden sharp crunching sound look quickly direction whence come mitchell s caddie glassy look eye gnaw large apple even breathe silent prayer come driver ball terrible slice hit side hill bound ravine pause pause world stand still mitchell drop club turn face work horribly mitchell cry boy reflect calm calm s use calm people chew apple thousand is anyway golf match pleasant day s outing child poor apple boy take bite take several enjoy never mind seem cause fleeting annoyance lunch probably light breakfast feel little peckish will wait here will run clubhouse get sandwich bottle ginger-ale make quite home lovable little fellow sit good time turn page professor rollitt s book feverishly could find passage mark blue pencil meet emergency select random mitchell say moment much time gain look see neighbour say make just holy look ve m somewhere bottom dashed ravine ll take dozen stroke get call just holy here give book moment snatch little volume hand instant look curious expression loathing place gently ground jump few time hit driver finally feeling time measure pass take little run kick strongly long grass turn alexander impassive spectator scene m say concede match good-bye ll find bay swimming drown gentle smile break old friend s usually grave face pat mitchell s shoulder affectionately n't boy say hope would stick office awhile treasurer company mitchell totter grasp arm support very still break stillness humming bee murmur distant wavelet sound mitchell s caddie apple cried mitchell position say alexander will fall vacant very shortly doubt know care accept mean mean re give job interpret exactly mitchell gulp caddie spiritual physical cause n't mind excuse say mitchell huskily think ll pop club-house want see disappear tree run strongly turn alexander mean ask delighted become test old friend smile gently test reply eminently satisfactory circumstances perhaps compel modify original idea completely successful test start good deal thinking come conclusion paterson dyeing refining company really need treasurer can beat golf discover ideal man look holy enthusiasm fine old face realize can always lick stuffing boy good player simply take little trouble can make get wind time simply take two extra practice-swings sort man need responsible post office rupert dixon ask give gesture distaste would n't trust man play wrong just smile n't say word man can man trust control large sum money would n't safe fellow n't honest ca n't pause moment add thoughtfully beat six five s good treasurer beat boss six five long hole young man sit fill pipe club-house smoking-room incline bitter s thing give pain squarely centre gizzard burst break silence last minute s golf-lawyer ought n't allow link oldest member meditatively put cup tea slice seed-cake raise white eyebrow law say honourable profession practitioner restrain indulgence game game n't mean actual lawyer say young man acerbity mellow trifle influence tobacco mean blighter good club book rule know sort excrescence time think ve win hole dig rule eight hundred fifty-three section two sub-section four prove ve disqualify ingrowing toe-nail take case young man s voice high plaintive man hemmingway play ordinary friendly depend measly ball seventh pull claim hole simply happen drop niblick bunker oh tick s tick s more say suppose sage shake head rule rule boy must keep odd bring subject moment come think somewhat curious match ultimately turn question rule-book true actual prize concern make little difference perhaps tell whole story beginning young man shift uneasily chair know ve pretty rotten time afternoon already will call story say sage tranquilly long hole involve playing incline think must long hole history golf beginning story may remind tell peter willard james todd will find develop quite different manner ralph bingham promise see man will begin beginning say sage see impatience hear full details ralph bingham arthur jukes say old member never friend rivalry too keen admit amanda trivett come stay here smoulder distaste burst flame actual enmity poet name can recall passage unable moment remember work time slip mind hit admirably age-old situation gist remark lovely woman rarely fail start week follow arrival same room two man drop reunion capulets montagues see ralph arthur exactly equal skill link life time past resolve silent bitter struggle first gain slight advantage ralph win may medal stroke arthur would ahead june competition nose again july state affair man more generous stamp would breed mutual respect esteem even love sorry say apart golf class own neighbourhood concern ralph bingham arthur jukes sorry pair mark lack mere superficial good look handsome fellow aware fact amanda trivett come stay simply straighten tie twirl moustache expect rest disappoint perfectly friendly lovelight conspicuously absent beautiful eye long come independently solution mystery plain whole trouble lie fact neutralize s attraction arthur feel could clear field would send wed invitation ralph opinion could just call girl evening find place litter arthur natural charm would swiftly bring home bacon indeed true rival happen moment woodhaven very short eligible bachelor marry young delightful spot likely man already pair seem amanda trivett intend get marry would select ralph bingham arthur jukes dreadful choice occur outset position affair would closer detach mildly interested spectator ralph come hour need return home evening find man bring lay mat sitting-room offer chair cigar come point commendable rapidity leigh say directly light cigar too small arthur jukes talk decide move say delight think perfectly right leigh is over-built man jukes need lot space think m think say mean time come must leave oh course confess disappoint think disappointment must show voice look surprise surely would n't mind jukes say certainly really look saturnine determination come ralph s face think n't fail understand say look cautiously room reassure could overheard suppose ve notice say disgusting way man jukes hang miss trivett bore death see sometimes love amanda trivett say ralph poor girl sigh beg pardon poor girl say mean arthur jukes hang s just think say ralph bingham s re play match match match ve decide play want act judge jukes see n't play trick know vital match much play whole world beg pardon whole world amount loser leave leigh good winner stay marries amanda trivett arrange details rupert bailey will accompany act judge want jukes say ralph bingham distinction play hole sudden death very sudden s longish hole start first tee here hole town doorway majestic hotel royal square distance imagine sixteen mile revolt time perfect epidemic freak match break club strongly oppose start george willis begin play medal pro george s first nine pro s complete eighteen come contest herbert widgeon montague brown latter twenty-four handicap man entitle shout boo three time moment select many more degrade travesty sacred game writhe see play freak golf-matches mind rag great classical melody whole collection consider sentimental interest magnitude stake seem most terrible face imagine betrayed disgust bingham attempt extenuation s way say know juke link level two man can course extraordinary luck everybody know world s champion fluker hand invariably bad luck consequence ordinary always toss-up win test propose will eliminate luck sixteen mile give-and-take play certain say good man certain ahead mean say arthur jukes would shortly leave leigh may take will consent act judge consider match likely historic always feel tempted hand s name posterity very say excellent will keep sharp eye jukes need scarcely remind will course carry book rule pocket refer wish refresh memory start daybreak put later course end might somewhat congest reach want avoid publicity possible take full iron hit policeman would excite remark would can tell exact remark would excite will take bicycle minimize fatigue cover distance glad co-operation daybreak tomorrow first tee n't forget bring rule-book atmosphere brood first tee reach following morning somewhat resemble duelling-ground day affair seal rapier pistol rupert bailey old friend mine cheerful member party never good early morning two rival glare silent sneer never suppose moment man really sneer movie two indisputably mood man say pshaw toss honour arthur jukes win drive fine ball land course ralph bingham tee turn rupert bailey fairway seventeenth say want mark ball rupert stare seventeenth take direction say ralph point tree will land second third shot lake provide fiat-bottomed boat moor close sixteenth green shall use mashie-niblick chip ball row side chip ashore carry propose country woodfield think will save stroke two gasp never realize man s devilish cunning tactic give fly start arthur drive straight course objective high road adjoin waste ground first green would play orthodox game drive ball reach bridge arthur wind high road ralph would cut practically two side triangle hopeless arthur imitate enemy s tactic now ball lie would cross wide tract marsh order reach seventeenth fairway impossible feat even feasible boat take water utter violent protest unpleasant young man seem absurd say unpleasant ralph bingham moment bind say sympathize demand ca n't play fast loose rule rule refer say ralph coldly bally boat hazard n't ca n't row hazard place simple question seem take arthur jukes aback repeat ca n't s rule say ralph bingham move hazard hazard can move disturb ball liberty gather move wherever please move hazard perfect right morning row n't ask doctor would probably actually recommend row boat sound happen ball board affair shall disturb ball shall play lie right say rule enact ball shall play lie admit very say ralph bingham n't let waste more time will wait woodfield address ball drive beauty tree flash sight direction seventeenth tee arthur make way hill play second curious trait human mind little personal interest may result impossible prevent take side event competitive nature embark affair purely neutral spirit care two won sorry could lose morning wear find unconsciously become distinctly pro-jukes man object face manner colour tie dogged way struggle adversity touch win grudging support many man feel outmanoeuvre start would give contest despair arthur jukes defect soul true golfer decline give grim silence hack ball rough reach high road play twenty-seven set resolutely propel long journey lovely morning bicycle keep fatherly eye arthur s activity realize first time life full meaning exquisite phrase coleridge clothe palpable familiar golden exhalation dawn pellucid air seem weirdly beautiful even arthur jukes heather-mixture knickerbockers hitherto never approve sun gleam seat bend make shot cheerful poetic way bird sing gaily hedgerow such uplifted state too burst song arthur petulantly desire refrain plea yield man enjoyment farmyard imitation proper place put stroke pass bayside silence start cover long stretch road end railway bridge gentle descent woodfield arthur badly least keep straight circumstance straightness prefer distance soon leave little hadley become ambitious use brassey disastrous result slice fifty-third rough right road take ten niblick get car track teach prudence now use putter shot get trap cross-lines top hill just reach bayside serious difficulty play nice easy game get full face putter shot top slope drop woodfield high street pause think might try brassey again here say nice lie wise say look hill think say might wing man bingham see stand right middle fairway follow gaze perfectly true ralph bingham lean bicycle roadway smoke cigarette even distance could detect man s disgustingly complacent expression rupert bailey sit door woodfield garage look use man keep clean tidy plain cross-country trip good seem scrape mud face learn later misfortune fall ditch just bayside say arthur second thought safe game play ll stick putter drop hill presently come opposition mistake think ralph bingham look complacent man smirk play three hundred ninety-six say draw consult score-card play snappy seven hundred eleven say ralph exult openly rupert bailey make comment too busy alluvial deposit person perhaps would give match say ralph arthur tchah say arthur might just pah say arthur ca n't win now pshaw say arthur aware arthur s dialogue might brighter try time rupert bailey sidle m home say nonsense reply official capacity must stick post could nice pleasant morning ramble pleasant morning ramble number nine foot reply peevishly want get civilization set excavating party pickaxe work take too gloomy view matter little dusty more s bury alive mind can stick ralph bingham much longer find try trying fall ditch come third time man simply call admire infernal iron shot just make sympathy mind wrap n't make man give match ca n't win refuse admit much may happen here royal square seldom know prophecy more swiftly fulfil moment door woodfield garage open small car roll grimy young man sweater wheel bring machine road alighted garage hear shout unintelligibly rear premise car remain puffing panting kerb engage conversation rupert bailey pay little attention evidence awakening world suddenly hear hoarse triumphant cry arthur jukes turn perceive ball drop neatly car s interior arthur brandish niblick dance fairway now move hazard cry moment man sweater return carry spanner arthur jukes sprang ll give five pound drive royal square say know sweater-clad young man s engagement morning originally could more obliging ready way consent revise moment s notice dare say notice sturdy peasantry beloved land respond offer five pound bugle-call re say youth good say arthur jukes think re darn clever say ralph bingham know say arthur say ralph perhaps will tell propose get ball car reach royal square certainly reply arthur will observe side vehicle convenient handle turn open door door thus open shall chip ball see say ralph never think way man speak mildness seem suspicious air man sleeve still muse arthur call impatiently get drive arthur great spirit ascertain young man wheel chance opposition able hire car garage machine own property present shop suffer complicated trouble oiling-system would able move least day shake head point advantage position still wonder ralph n't say n't ralph bingham s manner course say arthur nobody complaint side mean tell intend get ball car matter too ha mean too ha see trap lay just dawn wonder n't object open door chip ball would forfeit match nonsense say rule tamper hazard get sand-bunker would smooth sand put shot tree could caddie hold branch give clear shot obviously would disqualify touch door arthur s jaw drop deuce get say gravely question maker here arthur jukes forfeit sympathy begin feel crafty sinister look come eye listen say ll take hour catch suppose time door happen open accidentally close again would n't think necessary mention fact would good fellow keep mouth shut might even see way statement effect hook revolt golfer say coldly obey rule rule draw bare head reverently committee royal ancient st andrews always respect shall deviate occasion policy lifetime arthur jukes relapse moody silence break cross west street bridge observe would know call friend question able answer whole-hearted negative speak car draw front majestic hotel royal square early hour certain bustle animation already prevail centre city spectacle man golf-coat plus-four knickerbockers hack niblick floor car long collect crowd dimension three messenger-boy four typist gentleman full evening-dress obviously possess friendly possess large cellar form nucleus join time arthur address ball order play nine hundred fifteenth six news-boy eleven charladies perhaps dozen assorted loafer speculate lively interest particular asylum honour shelter arthur contrive elude vigilance custodian arthur prepare such contingency suspend activity niblick draw pocket large poster proceed hang side car read come mcclurg macdonald west street golfing supply knowledge psychology mislead directly gather advertise crowd decline look melt arthur return work solitude take well-earned rest play eleven hundred fifth nice niblick shot lot wrist bridle street trickle weary-looking golf-ball follow order name ralph bingham resolute trifle knee rupert bailey bicycle latter face limbs mud dry make arrest spectacle play inquire eleven hundred say rupert get casual dog casual dog just bridge come nicely stray dog grab nine hundred ninety-eighth take nearly woodfield start again get just play eleven hundred fifth nice even game look ralph s ball lie close kerb hole think shot bingham rupert bailey suggest breakfast man altogether too fond creature comfort true golfing spirit breakfast exclaim breakfast say rupert firmly n't know can teach minute play pot coffee knife fork hundred-weight scramble egg try s pastime grow surprise ralph bingham support suggestion hole suppose would keep finish match agree heartily breakfast say excellent idea ll follow moment want buy paper hotel few minute later join now actually table confess idea breakfast mean repugnant keen air exercise give appetite little time able assure waiter definitely could cease bring order scramble egg finish also suggest move anxious get match free home file hotel arthur jukes lead pass swing-door find gaze perplexedly street matter ask s car oh car say ralph bingham s right did n't tell buy just now engage driver chauffeur ve mean buy car long time man ought car say arthur blankly man seem dazed could n't tell mile two reply ralph tell man drive glasgow message ball now say ralph really unfortunate mean tell n't manage get little awkward m afraid mean lose match lose match certainly rule perfectly definite point period five minute allow stroke player fail make stroke time lose hole unfortunate arthur jukes sink path bury face hand appearance broken man more bind say feel certain pity certainly struggle gamely hard beat post play eleven hundred say ralph bingham odiously self-satisfied voice address ball laugh jovially messenger-boy pause close watch proceeding gravely ralph bingham pat head sonny say club would use here claim match cried arthur jukes spring ralph bingham regard coldly beg pardon claim match repeat arthur jukes rule say player ask advice person caddie shall lose hole absurd say ralph notice turn pale appeal judge sustain appeal say brief consultation rupert bailey rule perfectly clear lose match already play five minute say ralph vehemently turn play pin play now let s see make shot necessity say arthur frigidly play already disqualify claim draw deny claim appeal judge very will leave judge consult rupert bailey seem arthur jukes entitle verdict rupert amiable delightful companion always nature s fat-head could see principal announce unable agree ridiculous say ralph bingham ought third judge moment come hotel amanda trivett veritable goddess machine seem say would advise leave decision miss trivett could good referee m game say arthur jukes suit say ralph bingham here golf-club ask girl wonderingly two gentleman explain play match point arise judge find agreement need unbiased opinion put fact follow amanda trivett listen attentively finish shake head m afraid n't know enough game able decide question say must consult st andrews say rupert bailey ll tell might know say amanda trivett moment s thought ask fiance just come golfing holiday s m town morning ve meet very good golf win medal little-mudbury-in-the-wold day leave tense silence delicacy look ralph arthur silence break sharp crack ralph bingham break mashie-niblick knee direction arthur jukes stand come muffled gulp shall ask say amanda trivett n't bother say ralph bingham n't matter say arthur jukes heel achilles young man s face sit sip ginger-ale club-house smoking-room look disillusionment never again say old member glance paper propose give golf more query golf bet golf young man frown ve just let badly would n't think good thing lay seven mctavish robinson undoubtedly say sage odds indeed generous scarcely indicate former s superiority mean tell thing come unstitched robinson win walk three turn strange happen look bar refresher start tenth say young man voice quiver mctavish suddenly discover hole trouser-pocket sixpence drop worry frightfully second nine could n't thing right went completely game n't win hole sage shake head gravely really lesson boy never bet result golf-match will blessing disguise such thing certainty golf wonder tell curious episode career vincent jopp vincent jopp american multi-millionaire same never know come ace win american amateur championship never hear playing golf play season give touch club ring bell get small lime-juice will tell long time say old member event relate take place just come cambridge feel particularly pleased secure job private confidential secretary vincent jopp man early thirty busy lay foundation present remarkable fortune engage take chicago jopp think most extraordinary personality encounter long many-sided life admirably equip success finance steely eye square jaw hopeless man enter line business possess also overwhelming confidence ability switch cigar corner mouth wiggle ear know stamp true monarch money market approach financier film fellow make jaw-muscles jump telephoning see successful man man method keep pad desk would scribble appointment duty enter office morning take pad type content neatly loose-leaved ledger usually course entry refer business appointment deal contemplate day interested note date may rd entry propose amelia interested say surprise man steel iron celibate vincent jopp man marry early often three separate occasion join service jump dock scramble shore again later mean divorce court lifebelt scatter here country three ex-mrs jopps draw monthly envelope now seem contemplate addition fourth platoon surprised say resolve seem little remarkable thorough way think thing iron-willed man recked possible obstacle date june st entry marry amelia march following year arrange first-born christen thomas reginald later short-coating thomas reginald arrange note send school many hard thing say vincent jopp nobody accuse man look ahead morning may th jopp come office look fancy little thoughtful sit moment stare brow trifle furrow seem come rap desk hi say thus habitually address mr jopp reply s golf time just succeed get handicap single figure welcome opportunity dilate noble pastime barely begin eulogy stop s game suppose could call say offhand way describe holy play pretty say beginning season n't seem able keep em straight lately ve fine get day move head grip too tightly right hand keep reminiscence grandchild long winter evening interrupt abruptly habit want know fellow play golf tell few word can just s hit ball stick fall hole easy snap take dictation produce pad may fifth take golf s amateur championship annual competition decide good player amateur also professional championship open event oh golf professional teach golf good sandy mchoots win british american open event last year wire come here mchoots inverlochty scotland never mind get tell name own term amateur championship think september twelfth year right take dictation september twelfth win amateur championship stare amazement look got say september thir oh forget add september twelfth corner wheat september thirteenth marry amelia marry amelia echo moisten pencil play what's-its-name golf club country belong wissahicky glen good place very good arrange today become member sandy mchoots arrive course show private office mr mchoots say vincent jopp mphm say open champion send mr mchoots hear great living exponent game golf aye say champion cordially wish teach game already somewhat schedule owe delay incident long journey let start name few most important point connection game secretary will make note will memorize way shall save time now most important thing remember play golf keep heid still simple task na sae simple soonds nonsense say vincent jopp curtly decide keep head still shall keep still keep yer ee ba shall attend dinna press wo n't resume mr mchoots run dozen basic rule take shorthand vincent jopp study list very good easy suppose first tee wissahicky glen eleven sharp tomorrow mr mchoots hi sir say buy set club red jacket cloth cap pair spiked shoe ball ball certainly need more sometimes happen explain player learn game fall hit ball straight often lose rough side fairway absurd say vincent jopp set drive ball straight shall drive straight good morning mr mchoots will excuse now busy corner woven textiles golf essence simple game laugh sharp bitter barking manner say true average man wrong make game difficult observe non-player man walk sake fresh air will hole single care-free flick umbrella twenty-foot putt would ponder hesitate full minute send right line put driver hand paste ball county thought take game earnest become self-conscious anxious top shot even man could retain golfing career scornful confidence non-player would unbeatable fortunately such attitude mind scope human nature scope vincent jopp superman vincent jopp incline think golfer approach game spirit pure reason read man never swum life study text-book way swimming bath master content dive win big race just such spirit vincent jopp start play golf commit mchoots s hint memory link put practice come tee clear picture mind intimidate average novice thought pull hand would slice grip too tightly right would pull pull hand error pull hand grip too tightly defect grip too tightly weird concentration serve business precisely set less more golf vincent jopp exact science annals game stud name make rapid progress first season colonel quill read vardon take golf age fifty-six devise ingenious machine consist fishing-line sawn-down bedpost enable keep head still become scratch player end year imagine vincent jopp achieve scratch first morning link main difference tell amateur professional golfer fact latter always aim pin former mind vague picture get somewhere reasonably vincent jopp invariably pin try hole anywhere two hundred twenty yard occasion hear express chagrin disappointment afternoon first day tee two hundred eighty yard seventh lay ball six inch hole marvellous shot cry genuinely stir too much right say vincent jopp frowning triumph triumph win monthly medal may june july august september end may hear complain wissahicky glen sport course greens committee sit night night try adjust handicap give member chance golf expert daily paper write column play pretty generally consider country would pure formality else enter amateur championship opinion borne get final lose hole safe man bet would say mark sequel american amateur championship hold year detroit accompany employer engage nerve-wearing contest refuse allow business interfere indicate schedule busy time corner wheat task combine duty caddy secretary day accompany link note-book bag club progress various match somewhat complicate arrival stream telegraph-boys bear important message would read stroke dictate reply never take more five minute allow rule interval stroke incline think put finish touch opponent discomfiture soothe nervous man game hang green adversary dictate caddy letter begin th inst receive content note reply would state sort thing put man game rest lobby hotel strenuous day s work find page answer summons inform lady wish see card bear name miss amelia merridew amelia name seem familiar remember amelia name girl vincent jopp intend marry fourth long line mrs jopps hurry present find tall slim girl plainly labour considerable agitation miss merridew say murmur name will strange right query supposing lady mr jopp reply oh shall kindly give particular say take pad force habit hesitate moment afraid speak caddie mr jopp final tomorrow say last could would mind would give too much trouble ask shout boo make stroke look win perplex n't understand see must tell sure will treat say absolutely confidential certainly provisionally engage mr jopp provisionally gulp let tell story mr jopp ask marry would earth marry could say awful eye bore know say would argue two minute idea gather never play golf tell would marry win amateur championship year now find golfer more plus man n't fair golfer make condition say take game following day impossible could become good short time vincent jopp lexicon such word impossible shudder man ca n't marry cry want marry somebody else oh wo n't help shout boo start down-swing shake head would take more single boo put vincent jopp stroke wo n't try can duty employer oh duty duty paramount bet win stricken girl utter faint moan totter suite shortly dinner night note make day telephone rang jopp time take short stroll after-dinner cigar unhook receiver female voice speak mr jopp mr jopp s secretary speaking mr jopp oh s important will say mrs luella mainprice jopp call wish luck shall course tomorrow see win final return note soon telephone rang again vincent dear mr jopp s secretary speaking oh will say mrs jane jukes jopp call wish luck shall tomorrow see play resume work hardly start telephone rang third time mr jopp mr jopp s secretary speaking mrs agnes parson jopp just call wish luck shall look tomorrow shift work telephone-table ready call hear vincent jopp marry three time never know presently jopp come anybody call ask nobody business assortment wife wire wish luck ask say will course tomorrow moment seem man s iron repose shake luella ask first jane jane agnes agnes say right h m say vincent jopp first time know think ill ease day final dawned bright clear least awake time see suppose nine o'clock come breakfast sun shine brightly first eighteen hole play lunch start eleven twenty minute hour vincent jopp keep busy take dictation partly matter connect wheat deal partly signed article deal final entitle win eleven sharp first tee jopp s opponent nice-looking young man obviously nervous giggle distraught sort way shake hand employer may good man win say arrange reply jopp curtly start address ball large crowd tee jopp start down-swing somewhere outskirt crowd come suddenly musical boo ring clear morning air bugle right estimate vincent jopp forceful stroke never waver head club strike ball despatch good two hundred yard middle fairway leave tee see amelia merridew lead bow head two member greens committee poor girl heart bleed fate kind remove scene even custody could hardly borne watch proceeding vincent jopp make ring antagonist hole hole win remorseless machine-like way lunch-time come end eighteenth ten hole halve lunch make way first tee advance-guard mrs jopps appear person luella mainprice jopp kittenish little woman blond hair pekingese dog remember read paper divorce employer persistent aggravate mental cruelty call witness bear statement say pink two separate occasion insist dog eat leg chicken breast time great healer seem remove bitterness greet affectionately wassums win great big championship nasty rough strong man say such say vincent jopp intention kind luella trouble come watch wonder know mrs agnes parson jopp say courteously indicate kind-looking motherly woman just come agnes ask question morning vincent reply mrs agnes parson jopp oblige say feel odd throbbing feeling left elbow sure temperature normal afternoon little good vincent recall report case compel year earlier request court sever marital relation vincent jopp ground calculated inhuman brutality callously refuse spite pleading take old dr bennett s tonic swamp-juice three time day voice speak kind even anxious badly man treat remember hear several jury unable restrain tear witness-box give evidence still seem linger remnant old affection quite thank agnes say vincent jopp wear liver-pad frown flit employer s strong face wear liver-pad reply brusquely oh vincent rash speak sudden exclamation rear check genial-looking woman sport coat stand eye sort humorous horror jane say gather mrs jane jukes jopp wife divorce systematic ingrowing fiendishness ground repeatedly outrage feeling wear white waistcoat dinner-jacket continue look dumbly utter sort strangled hysterical laugh leg cry leg vincent jopp flush darkly even strong most silent weakness employer s rooted idea look knickerbockers place try dissuade doubt suit nature bestow massive head jutting chin forget finish end vincent jopp s leg skinny poor dear man mrs jane jukes jopp practical joker lure appear public knickerbockers n't object knickerbockers say mrs agnes parson jopp foolishly come quite strong east wind liver-pad little tinky-ting n't need liver-pad n't say mrs luella mainprice jopp address animal arm muzzer s pet stand quite vincent jopp moment see bead perspiration spring forehead steely eye come positively hunted look could understand sympathize napoleon would wilt find midst trio female talk baby-talk fuss health third making derogatory observation low limb vincent jopp become unstrung may start shall jopp s opponent speak strange set look face look man wall ten morning s draw reserve courage determine meet inevitable bravely vincent jopp nod absently turn keep woman whisper tensely ll put stroke put stroke exclaim incredulously deuce can concentrate people babble liver-pads knickerbockers keep start address ball weak uncertainty way prepare come club rise waver fall ball badly top trickle two foot sink cuppy lie good bad inquired mrs luella mainprice jopp sort desperate hope gleam eye competitor final swing renew vigour ball sing air lie chip-shot distance green very least say mrs agnes parson jopp hope vincent wear flannel skin hear jopp give stifled groan take spoon bag make gallant effort retrieve lost ground ball strike stone bound long grass side green opponent win hole move second tee now young man say mrs jane jukes jopp indicate late husband s blush antagonist quite right wear knickerbockers can carry glance mirror must show m sure re feverish vincent say mrs agnes parson jopp solicitously quite flushed wild gleam eye muzzer s pet get little button eye n't never wild gleam zem s muzzer s own darling say mrs luella mainprice jopp hollow groan escape vincent jopp s ashen lip need recount play hole hole think subject too painful pitiful watch vincent jopp downfall end first nine lead reduce antagonist render new man success play magnificent golf hole draw level superhuman effort jopp contrive halve eleventh twelfth thirteenth seem iron will might still assert fourteenth end come drive superb ball outdistance opponent full fifty yard latter play good second few foot green vincent jopp shape stroke luella mainprice give tongue vincent vincent man bad man play fair turn just now give ball great bang watch rate say mrs agnes parson jopp hope game vincent will remember cool slowly flesho cried mrs jane juke jopp triumphantly ve try remember name afternoon see paper advertisement speak most highly take breakfast again retire guarantee produce firm healthy flesh most sparsely-covered limb time now will remember get bottle tonight come two size five-shilling large size small half-a-crown g k chesterton write use regularly year vincent jopp utter quaver moan hand take mashie bag tremble aspen ten minute later way club-house beaten man conclude old member see golf such thing soft snap can never certain fine player may happen great expert stage game recent competition george duncan take eleven shot hole eighteen-handicap man generally five horse throgmorton street try take rothschild will applaud shrewd cautious financier bet golf pure gambling rough stuff bask warmth day crept approach evening heartening crispness herald advent autumn already valley ninth tee tree begin try strange colour tentative experiment come nature s annual fancy dress ball soberest tree cast workaday suit green plunge riot red yellow terrace front club-house occasional withered leaf flutter table old member sit sip thoughtful seltzer lemon listen courteous gravity young man sweater golf breech occupy neighbour chair dear girl say young man little moodily dear girl respect somehow n't know see play golf ca n't help think woman s place home old member incline frosted head think say lovely woman lose queenly dignity fail slam ball squarely meat n't mind miss pill say young man think attitude game too light-hearted perhaps cloak deep feeling noble woman know use laugh merrily foozled short putt later learn privacy home would weep bitterly bite hole sofa cushion realize wear mask continue encourage fiancee play game boy much happiness will reward could tell story young woman singular beauty statuesque appearance come club-house carry baby swaddle flannel draw table say baby chicketty wicketty wicketty wipsey pop respect intelligence appear ordinary n't darling say address old member sage cast meditative eye infant eye love look skin poached egg unquestionably reply n't think look more father day brief instant old member seem hesitate assuredly say husband link today today see wilberforce train scotland brother scotland ramsden such high opinion school say scotland long way say occur must make sacrifice willie s good very brave cheerful must n't stay s quite nip air rammikins will get nasty cold precious little button nose n't walk say bye-bye gentleman rammy old member watch thoughtfully nip air say late acquaintance flannel first youth come want show lead way club-house pause wall smoking-room decorate top bottom bold caricature member club say work young newspaper artist belong here clever fellow catch expression man wonderfully failure indeed picture regard distaste touch asperity creep manner n't know committee let stay say irritably n't bit recover excellent excellent believe many subject erroneous impression bear resemblance original here picture wish show ramsden waters husband lady just leave portrait indicate man early thirty pale saffron hair surmount receding forehead pale blue eye look mouth wear pale weak smile centre protrude two tooth rabbit-like character golly map exclaim young man side precisely say old member now understand momentary hesitation agree mrs waters baby father tear conflict emotion hand politeness demand confirm statement make lady common humanity hand make repugnant knock innocent child ramsden waters sit take weight foot will tell story illustrate favourite theory mine excellent thing woman encourage take golf admit certain drawback attendant presence link shall readily forget occasion low rake drive mine eleventh strike lady tee box squarely come stun caddie cause lose stroke distance hold advantage outnumber drawback golf humanize woman humble haughty nature tend short knock system certain modicum superciliousness swank make woo tough proposition diffident male may find matter fact admit young man now come think notice genevieve show bit more respect take game drive yard take six sloshes cover fifty sometimes think new light come eye exactly say sage early youth say old member ramsden waters always shrink nature seem permanently scare possibly nurse frighten tale horror babyhood must edgar allan poe sex time reach man s estate ramsden waters much ferocity self-assertion blanc mange even man noticeably timid woman comport manner rouse immediate scorn antagonism man fall foot start apologize moment see woman idea converse girl perspire tie knot make strange gurgling sound language primitive tribe remark coherence emerge tangled vocal cord deal weather immediately apologize qualify such man woman merciless speedily become article faith feminine population locality ramsden waters unfortunate incident belong finally struggle time keep connection social circle give become sort hermit think caricature just show weigh heavily poor fellow just nerve make attempt enter society would catch sight say hope man face caricaturist too ready wind people simply order raise laugh personally broad-minded enough smile portrait give great enjoyment committee permit course n't bit ramsden waters give man s exact appearance very little exaggerated lay bare very soul portrait portrait chump such ramsden waters undeniably end first year neighbourhood ramsden say become practically hermit live house fifteenth green see nobody nowhere solace golf late father give excellent education even early seventeenth year believe difficult course par even admirable gift might social service render negligible fact too shy shrink play often man rule confine golfing morning late evening link more less deserted twenty-ninth year ramsden waters sink depth become secret golfer lovely morning summer scented morning green blue gold bird sing tree air limpid clearness make first hole look yard long ramsden waters alone stand first tee address ball space waggle masterfully draw club crisp swish bring voice cry bing ramsden s driver wabbled last moment ball flop weakly tree right course ramsden turn perceive stand close small fat boy sailor suit pause rotten say boy austerely ramsden gulp suddenly see boy alone medium approach-putt distance move gracefully languidly girl such pronounced beauty ramsden waters s heart loop loop twice rapid succession first time see eunice bray most man see first time experience sensation express lift tenth floor leave majority internal organ twenty-second feel dazed emptiness world swam eye see eunice just now sense immune engage charming girl own notice unconsciously brace try look twice handsome nature intend smirk moustache would twiddle can imagine effect vision loveliness lonely diffident ramsden waters get right m afraid little brother spoil stroke say eunice speak apologetically goddess might speak swineherd ramsden yammer noiselessly always presence opposite sex more now vocal cord appear tie knot would baffle sailor might perplex houdini could even gargle very fond watch golf say girl take boy hand lead ramsden miraculously recover speech would come croak manage acquire nerve make suggestion could never understand suppose certain supreme moment sort desperate recklessness descend nervous man very kind say girl indifferently m afraid want shrill boy want fond eunice bray little brother imagine prospect take hand fine summer morning nature urge sit shade terrace read book unwelcome would very kind would let say eunice n't able circus last week great disappointment will turn terrace ramsden head buzz totter jungle find ball follow boy never able extract full particular morning s ramsden speak will wince change subject seem presence mind pump wilberforce detail home life end learn eunice brother just come visit aunt live neighbourhood house link eunice engage marry aunt make hobby collect dry seaweed press paste album sometimes think aunt live entirely pleasure end ramsden stagger terrace trip foot hand wilberforce good condition eunice just reach chapter hero decide give love thank perfunctorily look book end first spasm ramsden waters s life romance few thing more tragic desire moth star curious fact spectacle star invariably fill most sensible moth thought station doubt ramsden waters stick wait long enough might come way fullness time nice homely girl squint good disposition would form modest day dream aspire high sight eunice bray seem knock sense man must know stand chance become handy mean get rid little wilberforce now again very instant eunice appear place eligible bachelor mile toss head loud snort sound gallop madly direction dash young devil handsome well-knit fellow figure greek god face movie hero could name own price advertiser collar sort young man see stand grandly full-page picture seven-seater magnifico car magazine field ramsden waters man unshuffled face dare pit feeble personality weeps magnitude task undertake must come home ramsden very early point proceeding eunice s home hour woman receive caller start mere unconsidered unit mob scene rival cluster thickly girl invariably somewhere outskirt listen limply aunt imagine seldom young man such golden opportunity learn dry seaweed indeed end month ramsden waters could know more seaweed deep sea fish happy position dinner party thing get bit slow hold table spellbound first hand information dry seaweed straight stable chafe soul writhe sicken lose weight right approach shot confess heart bleed man consolation nobody else even fellow work way right jam get seat front row could glare eye hang lip sort thing seem make good progress matter day eunice decide take golf motive believe simply kitty manders win small silver cup monthly handicap receive thirty-six always drag conversation trophy firm article eunice bray s simple creed would hang let kitty way rival small scale put defend eunice woman woman doubt really take golf holy quest-of-the-grail spirit animate man know girl become golfer excuse wear pink jumper least read beauty hint evening paper make lissome girls will girl first lesson eunice receive professional save money distribute horde admirer too willing give good match devote tuition degree acquire fair skill confidence game altogether bear result ramsden waters demand lesson thing never occur poor-spirited man could use game ramsden always busy tool little wilberforce ramsden pair first competition enter annual mixed foursome same evening list draw notice board ramsden propose mind man love work strange way would seem reason fact eunice s name own draw hat impress ramsden look act god seem draw close set sort spiritual affinity word act poor fellow tonic very night house long extremely interesting conversation aunt contrive get alone cough eleven time strangled sort way suggest wed bell ring eunice more startled angry course m tremendously compliment mr pause recall name mr waters say ramsden humbly course mr waters say s great compliment great compliment murmur ramsden obsequiously wish would n't interrupt snapped eunice irritation girl keep try speech s great compliment quite impossible just say course agree ramsden demand eunice offer n't mean money mean more spiritual mr walter waters mr waters would repay girl give priceless boon freedom know lot dried seaweed suggest ramsden hopefully eunice shake head say quite impossible pay great compliment man can pay woman mr waterson waters say ramsden ll write please n't trouble afraid shall never meet again partner mixed foursome tomorrow oh say eunice mind play want win cup more earth say ramsden could win want win more else earth mean add make meaning clear could win tongue tie bow knot uvula could say more move slowly door pause finger handle last look shoulder walk silently cupboard eunice s aunt keep collection dried seaweed second start favour great luck find hall presently cool air night star shine silent star shine more broken-hearted man cool air night fan more fevered brow very large entry mixed foursome competition experience seldom man rule idealist wish keep illusion regard woman intact difficult most broad-minded man preserve chivalrous veneration sex woman repeatedly slice rough leave difficult recovery woman too speak occasional champion average woman handicap play high-heeled shoe apt giggle foozle perfect lie make misogyny eight couple assemble tenth tee foursomes match start morning ramsden waters propose eunice six negligible consist male average skill young woman play golf keep fresh air look field ramsden feel serious rivalry fear marcella bingley colleague handicap youth name george perkins pair opening george pretty indifferent performer marcella weather-beaten female bobbed hair wrist welterweight pugilist appear woman s open championship swing nasty iron ramsden watch drive nice clean shot middle fairway speak earnestly eunice heart competition first prize mixed foursome perhaps entitle winner place hall fame ramsden soul true golfer true golfer want win start play friendly open championship ve get play steadily say n't try fancy shot safety miss bingley tough proposition george perkins sure foozle few play safe ve get em cold n't count notice odd speech strike curious precisely affect eunice bray same fashion first place contain forty-four word two syllable even great length second place speak crisply commandingly hesitation stammer usually characterize ramsden waters s utterance eunice puzzle also faintly resentful true word say calculate bring blush shame cheek modesty feel vaguely ramsden waters exceed limit prepare gurgle ramsden waters ramsden waters fall large foot perspire here ramsden waters address merely equal more touch superiority eye coldly turn speak little wilberforce accompany lad say ramsden curtly kindly remember competition keep merry flow conversation much possible ve get bad habit break small talk man s address ball think brother will way begin eunice coldly oh n't mind come say ramsden keep quiet eunice gasp play enough golf understand noble game change man s whole nature link think crushing say advance tee drive drive perfect ball hard low lot roll even eunice impressed good shot partner say ramsden apparently unaware speak gaze fairway club left shoulder attitude identical sandy mcbean plate label drive correct finish face page twenty-four monumental work become scratch player first season study photograph eunice bit lip pique feel pat head pet lamb lamb turn bite finger say good shot partner repeat coldly say ramsden n't talk prevent concentrate turn wilberforce n't let tell again say wilberforce mouse complain say ramsden mice make beastly scratch sound s drive ball play sand tee box again shall reluctantly compel take step walk silence ball stop nicely perch grass plunk green iron reasonable golfer work moment eunice succeed slice feebly rough ramsden reach niblick plunge bush presently shoot convulsion nature ball accompany early stage journey pound mixed mud grass pebble soar air fall green mischief miss bingley put forcefully put opposition ball four win hole eunice now begin play good ramsden top game ding-dong race ensue remainder first nine hole bingley-perkins combination owe inspire work female specie manage keep lead tricky ravine hole george perkins might expect deposit ball right rock ramsden eunice draw level four hole halve reach club-house advantage side here pause miss bingley professional s shop tack put leather mashie work loose george perkins little wilberforce believe keep strength melt silently direction refreshment bar ramsden eunice alone pique eunice feel beginning game vanish now feel extremely pleased performance last few hole would glad matter fully also conscious feeling perhaps respect much condescend tolerance ramsden might pretty quantity drawing-room dance bunker open cleek eunice feel d surprise just address spirit kindliness speak keep brassey bag nine say stick iron great thing keep em straight eunice gasp indeed less remarkable beauty would say snort sky turn black amiability sweep flood fury blood leave face surge rush crimson engage marry take exist fiancee utmost love trust understanding would nerve could summon cold callous gall tell genevieve n't capable use wooden club think ramsden waters tell eunice delicately nurtured girl stagger coarse insult refined sensitive nature churn make first drive golf pride use wood brother brassey thing love here man deliberately eunice choke mr waters could further speech george perkins little wilberforce amble bloated way clubhouse ve three ginger ale observe boy here honour say ramsden shoot eunice take driver word little figure tense emotion swing vigorously pull ball fairway ninth hole even tee say ramsden good use iron must keep em straight eye meet hers glitter fury woman scorn cold hard suddenly look awful pale set golf face seem snap eunice strange sensation weakness humility sweep might cave woman feel cliff unable dodge watch suitor take club interlock grip preliminary waggle start swing fact life eunice accustom homage man time put hair man meet grovel acquire mental attitude sex blend indifference contempt cringing specimen curl die hearthrug speak cold word scorn dream wistfully brusque caveman read novel take village circulate library female novelist time favourite always supply chunk wholesome invigorate fiction beetle-browed hero grouch scowl ride wild horse countryside foam mouth treat woman dirt eunice think yearningly talk youth spine turn gelatine glance bright eye sort man want meet never seem come man acquaintance make recently despise ramsden waters most grovel tie knot gaze sheep goggle kick spaniel permit hang seem fond little wilberforce here order pierce gimlet eye world claude delamere thirty-second chapter man chilled steel claude drag lady matilda smoking-room hair give rose bouquet italian count half-cowed half-resentful mr winklethorpe tell very good wooden club say defiantly s great kidder say ramsden hill ball lie eunice proceed direct green much tell hate man never question ability get shot george perkins long forfeit confidence partner might repose top drive leave miss bingley difficult second sandy ditch hole halve match ramsden win short hole lay ball dead perfect iron shot long dog-leg hole miss bingley regain honour come last square match start tenth tee last hole negotiate course ordinary run human affair ninth possibly tricky course know necessary carry s initial wallop combination stream lake many mean drive flop player proceed face steep slope find ultimately green look sea storm scene melodrama heave undulate altogether nasty thing happen end gruelling match first shot drive real test water tree form mental hazard unquestionable toughness george perkins address ball vital stroke manifestly wabbled scare depth craven soul try pray could remember hymn peril deep category fear ball would shortly fall breathe few bar swing musical click ball sing water bird breast hill homing aeroplane fall centre fairway easy distance plateau green nice work partner say miss bingley speak first last time course proceeding george unravel modest simper feel gambler place number roulette see white ball tumble correct compartment eunice move tee course last eight hole girl s haughty soul rudely harrow foozled two drive three approach shot miss short putt last green three consciousness sin afflict golfer game curious self-loathing humble proud knee feel weak nature seem bellow blow loud report even driver rise shoulder acutely aware make eighteen twenty-three error complicate drive golf know head sway beautiful flower stiff breeze heel left foot point course grip shift wrists feel stick boil asparagus club begin descend perceive underestimate total error ball badly top bound slope enter muddy water timid diver cold morning realize full hand twenty-three thing possible wrong drive silently ramsden waters make tee place thereon new ball golfer rarely despair play three opponent ball would undoubtedly green possibly even dead two perhaps supreme drive two miracle later game might save concentrate whole soul ball need scarcely tell ramsden waters press swish come driver ball fan wind rock little tee settle original position ramsden waters usually most careful player miss globe moment silence silence ramsden strive effort physically painful break rich oath surge lip blister malediction crash clenched tooth silence break little wilberforce can gather lurk supposedly innocuous amber ginger ale elevate temperance reformer overlook wilberforce bray remember tuck few three spot would most good presume child stuff surge become thoroughly utter merry laugh never hit say little wilberforce kneel tee box speak now see see turn sate amusement move begin play sand spectacle allure trouser seat strong man would find hard resist ramsden water aspect formal invitation moment number ii golf shoe supply lead professional waver mid-air crash home eunice scream dare kick brother ramsden face stern pale madam say similar circumstance would kick archangel gabriel stoop ball pick match say miss bingley pay attention drama just conclude practise short chip shot mashie-niblick bow coldly eunice cast look sombre satisfaction little wilberforce painfully extricate bed nettle roll stride cross bridge water stalk hill eunice watch spellbind momentary spurt wrath kicking brother die wish think splendid look feel watch ramsden stride club-house just carruthers mordyke fling ermyntrude vanstone chapter forty-one gray eye gleam whole soul sort man want partner life grandly would teach play golf sicken former instructor preface criticism glutinous praise mildly suggest people find good thing keep head still drive method splendid might worth try speak keep eye ball ball favour want great strong rough brute fellow would tell move damned head rugged viking chap keep eye ball would black ramsden waters such might look viking soul count afternoon s experience teach ramsden waters soul seem combine equal proportion outstanding characteristic nero wildcat second mate tramp steamer night ramsden walters sit study prey gloomy emotion gold die now reproach bitterly ruin chance win girl love could forgive brutality could overlook treatment would cause comment stokehold cattle ship groan try forget sorrow force read choice thought great writer power grip try vardon swing word swim eye turn taylor chip shot master s pure style seem laboured involved find solace braid pivot duncan divot just give bed nine o'clock telephone bell rang hello mr waters eunice bray receiver shake ramsden s hand ve just remember were n't talk last night did n't ask marry know ramsden gulp three time reply hollowly n't settle say sort left kind open yuk would bear awfully say eunice s soft voice come now talk ramsden totter shall quite alone say eunice little wilberforce bed headache ramsden pause moment disentangle tongue neck ll right say huskily come gowf prologue send card wait few hour marbled ante-room bell rang major-domo part priceless curtain usher editor sit write desk advance four knock head reverently aubusson carpet say length lay jewelled pen just look say humbly ask would right send historical story public want historical story say frown coldly public n't see reply editor place cigarette holder present reign monarch light match golden box gift millionaire president amalgamated league work plumber magazine require say red-blooded one-hundred-per-cent dynamic stuff palpitate warm human interest contain strong poignant love-motive reply mabel need moment golf story singular coincidence golf story ha say say editor flicker interest passing finely-chiselled feature may let see kick face withdraw story broad terrace palace overlook fair expanse royal garden king merolchazzar oom stand lean low parapet chin hand frown noble face day fine light breeze bear garden fragrant scent flower pleasure seem give might bone-fertilizer fact king merolchazzar love suit prosper enough upset man royal love affair day conduct correspondence system monarch hear good report neighbour princess would despatch messenger gift court beseech interview princess would name date formal meeting would take place usually buzz pretty smoothly case king merolchazzar s courtship princess outer isle regrettable hitch acknowledge gift say just want guess add regard meeting would let know later day word come gloomy spirit prevail capital courtier club meeting-place aristocracy oom five pazazas freely offer merolchazzar s chance find taker tavern common people less conservative odds always could get snappy hundred eight good sooth write chronicler time half-brick couple paving-stone survive day indeed begin appear beloved monarch son sun nephew moon hand bitter fruit citron quaint old idiom untranslatable see mean king stand sombrely survey garden attention attract small bearded man bushy eyebrow face walnut stand gravelled path flank rose bush minute eye man silence call grand vizier stand little group courtier official end terrace bearded man apparently unconscious royal scrutiny place rounded stone gravel stand make curious pass hoe singular behaviour attract king s attention superficially seem silly merolchazzar curious feeling deep even holy mean action inquire majesty s gardener reply vizier n't remember see vizier kind-hearted man hesitate moment seem hard thing say majesty reply scotsman majesty s invincible admiral recently make raid inhospitable coast country spot know native s'nandrews bring man think s ask king beard slowly raise hoe right shoulder slightly bend left knee specie savage religious ceremony majesty accord admiral dune seashore land cover multitude man behave just man stick hand strike small object now again fo-o-ore call gruff voice now again vizier would utter strange melancholy cry just hear specie chant vizier break hoe descend stone stone rise graceful arc sail air fall foot king stand hi exclaim vizier man look must n't nearly hit serene graciousness king mphm say bearded man nonchalantly begin wave hoe mystically stone king s careworn face creep look interest excitement god hope propitiate rite ask deity learn majesty s admiral call gowf gowf gowf king merolchazzar run mind muster-roll god oom sixty-seven gowf number strange religion murmur strange religion indeed belus distinctly attractive idea oom could religion zip sort fascination know mean look extraordinarily court physician order will talk fellow learn more holy ceremony follow vizier king make way garden vizier now state apprehension exercise mind effect embracing new religion king might formidable church party would certain cause displeasure priesthood day ticklish business offend priesthood even monarch merolchazzar fault tendency little tactless dealing powerful body few morning high priest hec take vizier complain quality meat king use lately sacrifice might child worldly matter say high priest king suppose know difference home-grown domestic frozen import foreign time majesty disabuse idea top little unpleasantness king merolchazzar become adherent new gowf vizier know might happen king stand bearded foreigner watch closely second stone soar neatly terrace merolchazzar utter excited cry eye glow breathe quickly n't look difficult mutter hoo s say bearded man believe could king feverishly eight green god mountain believe could holy fire burn night day altar belus m sure could hec m now gim hoe toots say bearded man seem king fellow speak derisively blood boil angrily seize hoe raise shoulder brace solidly widely-parted foot pose exact reproduction court sculptor depict work life-size statue athletic king stand principal square city impress stranger utter discordant laugh puir gonuph cry whitkin staunce king hurt hitherto attitude generally admire s way always stand kill lion say kill lion add quote well-known treatise nimrod recognize text-book sport weight top swing evenly balance foot weel re kill lion noo re gowfing sudden humility descend king feel many man feel similar circumstance age come child look eagerly guidance all-wise master child handicap water brain foot three size too large hand consist mainly thumb noble ancestor agreeable disposition say humbly teach true way use interlock grup keep staunce wee bit open slow dinna press sway heid keep yer e'e ba say king bewilder fancy majesty hazard vizier respectfully suggest serene graciousness deign keep eye ball oh say king first golf lesson see kingdom oom begin terrace meanwhile little group courtier official whispered consultation progress officially king s unfortunate love affair suppose strict secret know thing get grand vizier tell lord high chamberlain lord high chamberlain whisper confidence supreme hereditary custodian royal pet dog supreme hereditary custodian hand exalted overseer king s wardrobe understanding know varlet scurvy knave gossip kitchen society journalist start carve brick issue palace prattlings long short say exalt overseer king s wardrobe must cheer murmur approval day easy execution light matter monarch prey gloom query lord high chamberlain know say supreme hereditary custodian royal pet dog try minstrel here protest leader minstrel n't silly say lord high chamberlain s good just much ask last night never get music nowadays tell find suppose pay simply eat sleep know oh case leader minstrel start nervously collect assistant tip-toeing garden take stand few foot merolchazzar s rear just much-enduring monarch twenty-five futile attempt more address stone lyric writer day reach supreme pitch excellence produce modern musical comedy art infancy minstrel could just merolchazzar raise hoe painful care reach top swing start oh tune string let sing godlike great glorious king s bear s bear s bear sixteen more verse touch ruler s prowess realm sport war destine sing circuit king merolchazzar jump stung bullock lift head miss globe twenty-sixth time spin minstrel work pluckily song praise oh may triumph never cease strength ten first war first peace first heart countrymen get roar king majesty quaver leader minstrel make noise egg beat again find chronicler s idiom impossible reproduce modern speech must content literal translation bone ancestor s little hard beard sacred goat s tough name belus hec mean yowl misfit start sort stuff man s swinging just shape hit right time butt minstrel melt bearded man pat ferment monarch paternally shoulder ma mannie say may gowfer hoot re learn language fine king merolchazzar s fury die simper modestly word commendation first bearded preceptor utter exemplary patience turn address stone twenty-seventh time night city king crazy new religion orthodox shake head present day live midst million marvel complex civilization learn adjust condition take grant phenomenon early less advanced age would cause profound excitement even alarm accept comment telephone automobile wireless telegraph unmoved spectacle fellow human being grip first stage golf fever courtier official palace oom obsession king sole topic conversation day now start forth dawn return fall darkness merolchazzar linx outdoor temple new god call luxurious house adjoin expanse bearded scotsman instal could find hour day fashion holy wood weird implement indispensable new religion recognition service king bestow large pension innumerable kaddiz slave title promoter king s happiness sake convenience generally shorten pro present oom conservative country worship new god attract public great number fact grand vizier always faithful follower sovereign s fortune take gowf start courtier hold aloof man vizier throw new worship such vigour earnestness long win king title supreme splendiferous maintainer twenty-four handicap windy day thirty title ordinary conversation usually abbreviate dub new title say courtier concern fruitful source discontent black look mutinous whisper law precedence disturb courtier jar man year social position cut dry man take instance random second deputy shiner royal hunting boots know place just keeper eel-hounds just second tenor corps minstrels jar say find suddenly get step favour hereditary bearer king s baffy priesthood real serious opposition expect priest sixty-seven god oom arm white-bearded high priest hec virtue office generally regard leader guild remark glowing speech extraordinary meeting priest equity association always set face principle close shop hitherto moment thinking man admit enough sufficient opinion such moment now arrive cheer greet word show correctly voice popular sentiment listen high priest s speech none listen more intently king s half-brother ascobaruch sinister disappointed man ascobaruch mean eye crafty smile life consume ambition now look must grave ambition unfulfilled life want king oom now begin see daylight sufficiently verse court intrigue aware priest party really count source successful revolution sprang priests matter most venerable high priest hec prelate ascobaruch make way close proceeding meeting disperse pass unanimous vote censure king merolchazzar high priest refresh vestry meeting take place temple hec small milk honey speech begin ascobaruch unpleasant crafty way none know art appeal human vanity high priest plainly gratify oh n't know say modestly yessir say ascobaruch considerable oration can never understand think thing say could n't pay night propose visitor old alumni dinner oom university mind seem blank just stand word come flutter bee barn simply can understand thing get past oh s just knack divine gift call perhaps re right say high priest finish milk honey wonder never realize capital fellow ascobaruch course ascobaruch excellent subject mean say inspire hec even course could n't approach level even could subject mean worship new god hear tell blood fairly boil nobody great respect esteem merolchazzar mean say right mean worship god hear m peaceable man ve make rule never mix politics happen say sit here just reasonable man happen say ascobaruch think s time definite step take reply frankly dear old high priest absolutely agree m way might even suggest way muddle assassinate merolchazzar start clean slate high priest stroke beard thoughtfully bind say never think quite merely suggestion course say ascobaruch take leave sha n't offend know superior excavation sensible man ve always maintain most sensible man country must see would solution merolchazzar pretty good king course deny fair general doubt plus-man lion-hunting look fairly life battle lion-hunting n't deep side would n't country good orthodox fellow worship hec life could rely maintain old belief would n't fact man throne likely lead more general prosperity dozen man kind simply wait ask let say purely purpose argument approach reply unworthy know such honour can tell put throne can bet bottom pazaza s thing wo n't suffer worship hec s way feel high priest ponder unshuffled feature amiable disposition say thy discourse soundeth good could could ascobaruch utter hideous laugh could arouse night-watch ask question matter stop purpose public highway would suggest m dictate mind merely try help would suggest take long sharp knife use sacrifice toddle linx re sure find king just s raise sacrilegious stick shoulder man infinite wisdom cry high priest warmly verily hast speak fullness mouth wager say ascobaruch wager say high priest s say ascobaruch now n't want mix unpleasantness think ll might call preliminary arrange take little trip abroad somewhere middle lakes pleasant time year come s possible formality will complete rely hec say high priest grimly finger weapon high priest good word early morrow make way linx find king holing-out second green merolchazzar high good humour greetings venerable cry jovially hadst come moment sooner wouldst see lie ball dead aye dead mutton sweet little half-mashie-niblick chip-shot see sacred domain s'nandrew bare head reverently peace bogey hole fact slice drive become ensnare undergrowth high priest advantage understand word king talk gather satisfaction merolchazzar pleased wholly suspicion clasp unseen hand more firmly handle knife accompany monarch altar merolchazzar stoop place small white object little mound sand spite austere view high priest always keen student ritual become interested majesty tee may fly fairer would apt run long ground beetle soar bird mayhap seest rough tangled grass use niblick second high priest grope meaning ceremony propitiate god bring good luck might call high priest shake head may old-fashioned say think propitiate god would good sacrifice kaddiz altar confess reply king thoughtfully often feel would relief s feeling sacrifice two kaddiz pro reason set face swing ball send forcefully fairway abe son mitchell cry shade eye bird drive truly write book prophet vadun leave hand applieth force right doth guide grip too closely right hand yesterday pull time high priest frown write sacred book hec majesty shalt follow strange god take stick venerable say king pay attention remark shot thyself true art stricken year many man wrought able give grandchild stroke hole never too late begin high priest shrink horrify king frown royal wish say coldly high priest force comply alone possible might risk swift stroke knife time group kaddiz drift watch proceeding supercilious detachment characteristic take stick arrange limb king direct now say merolchazzar slow keep e'e ba month later ascobaruch return trip receive word high priest announce success revolution might many reason unruffled contentment bid charioteer drive palace glad get holiday hardly holiday leave business affair unsettle drive chariot pass fair open space outskirt city sudden chill freeze serenity ascobaruch s mood prod charioteer sharply small demand catch breath green expanse could see man strange robe move fro couple bearing hand mystic wand search restlessly bush walk briskly direction small red flag sicken foreboding disaster fall ascobaruch charioteer seem surprise question yon s muneecipal linx reply muneecipal linx tell fellow talk way whitway way re talk hoot mon say charioteer majesty king merolchazzar may handicap decrease hae passit law soobjects shall aiblins t language speak pro peace mphm ascobaruch sit limply head swimming chariot drive now take road adjoin royal linx wall line portion road suddenly wall rend air great shout laughter pull cried ascobaruch charioteer recognize laugh laugh merolchazzar ascobaruch creep wall cautiously poke head sight see drive blood face leave white haggard king grand vizier play foursome pro high priest hec vizier just lay high priest dead stymie ascobaruch totter chariot take mutter pallidly ve forget golf come oom prosperity unequalled whole history land everybody happy more unemployment crime cease chronicler repeatedly refer memoir golden age remain man complete felicity descend right actually linx blank dreary stretch night king merolchazzar lie sleepless couch mourn nobody love course subject love way new statue erect palace square show act get casual water minstrel compose whole cycle up-to-date song commemorate prowess mashie handicap twelve thing golfer need loving wife can describe day s play long evening just merolchazzar s life empty word come princess outer isles refuse put just-as-good substitute remain lonely man morning early hour summer day lie sleep disturbed night merolchazzar awaken eager hand lord high chamberlain shake shoulder now say king hoot majesty glorious news princess outer isles wait mean wi'oot king sprang couch messenger princess last nay sire princess say say lord chamberlain old man find hard accustom new tongue age ain sel believe mind m tell honest man joyfully deeply exercise monarch s trouble highness easy thing look eye hae see can say say beautiful majesty good deep sense word pippin king merolchazzar grope wildly robe tell wait cry amuse ask riddle tell anecdotes n't let say ll moment name zoroaster imperial mesh-knit underwear fair pleasing sight princess outer isle stand terrace clear sunshine summer morning look king s garden delicate little nose sniff fragrance flower blue eye roam rose bush breeze ruffle golden curl temple presently sound cause turn perceive godlike man hurry terrace pull sock sight princess s heart sing bird garden hope n't keep wait say merolchazzar apologetically too conscious strange wild exhilaration truly maiden chamberlain say noticeably easy eye beauty water desert fire frosty night diamond ruby pearl sapphire amethyst oh say princess ve enjoy pass beautiful thy garden king garden may pass beautiful say merolchazzar earnestly n't pass beautiful thy eye dream thee night day will tell world nowhere sluggish fancy come hundred fifty-seven mile reality now let sun dim face moon hide abash now let flower bend head gazelle mountain confess cripple princess slave king merolchazzar easy grace characteristic royalty take hand kiss give start surprise hec exclaim hast thyself thy hand little rough place has malignant wizard lay spell thee princess blush make clear thee say shall also make clear send thee message long time occupied verily seem moment fact soreness strange new religion subject recently become converted might make thee also true faith t wondrous tale lord two moon bring court wander pirate captive uncouth race dwell north man teach king merolchazzar utter loud cry tom son morris can truly thy handicap princess stare wide-eyed truly miracle art also worshipper great gowf cry king break listen minstrel room high palace come sound singing minstrel practise new paean praise word grand vizier music high priest hec render full moon banquet worshipper gowf word come clear distinct still air oh praise let utter most glorious king fairly make stutter see start swing success attend putter luck drive may hole two bogey s five voice die silence n't miss two-foot putt d long fifteenth four yesterday say king win lady open championship outer isles last week say princess look s eye long moment hand hand walk slowly palace epilogue say anxiously say editor good egg murmur editor press bell single ruby set fold tapestry wall major-domo appear give man purse gold say editor throw
