# Supplementary material for: A Complex Network Approach to Stylometry
Source: PLoS One. 2015 Aug 27;10(8):e0136076. doi: 10.1371/journal.pone.0136076 (PMC4552030; doi:10.1371/journal.pone.0136076)
Supplement: S1 File — (ZIP) [file pone.0136076.s001.zip › authorship_dataset/a5_my_man_jeeves.txt]

jeeves man know really most extraordinary chap capable honestly n't know broad line s chappies sit peer sadly marble battlement pennsylvania station place mark inquiry know johnny mean say s train melonsquashville tennessee reply stop think two-forty-three track ten change san francisco re right time jeeves give just same impression omniscience instance mean remember meet monty byng bond street morning look last word grey check suit feel never happy dig address tailor work thing hour jeeves say evening m get check suit mr byng s injudicious sir say firmly will become absolute rot s sound thing ve strike year unsuitable sir long short confounded thing come home put catch sight glass nearly swoon jeeves perfectly right look cross music-hall comedian cheap bookie monty look fine absolutely same stuff thing just life s mystery s n't jeeves s judgment clothes infallible course s really main thing man know matter tip lincolnshire forget now get aspect real red-hot tabasco jeeves say m fond man good turn can want make bit money wonderchild lincolnshire shake head d sir s straight good m put shirt recommend sir animal intend win second place stable perfect piffle think course deuce could jeeves know still know happen wonderchild lead breathe wire banana fritter come nose straight home rang jeeves say step advice now consider brain establishment very good sir shall endeavour give satisfaction jove m bit short brain old bean would appear construct more ornament use n't know give five minute talk thing jeeves m game advise s bruce corcoran come trouble first act ring bell put lad bulging forehead leave jeeves say first get know corky come new york pal cousin gussie lot people washington square way n't know tell reason leave england send aunt agatha try stop young gussie marry girl vaudeville stage get whole thing mixed decide would sound scheme stop america bit long cosy chat thing aunt send jeeves find decent apartment settle bit exile m bind say new york s top place exile everybody awfully good seem plenty thing m wealthy bird fine chappies introduce chappies forth n't long know squad right sort roll dollar house park live gas turn mostly washington square artist writer forth brainy cove corky artist portrait-painter call n't paint portrait sit side-line blanket shoulder wait chance get game see catch portrait-painting ve look thing bit ca n't start paint portrait people come ask wo n't come ask ve paint lot first make kind difficult chappie corky manage get draw occasional picture comic paper gift funny stuff get good idea bedstead chair thing advertisement principal source income derive bite ear rich uncle alexander worple jute business m bit foggy jute s apparently populace pretty keen mr worple make quite indecently large stack now great many fellow think rich uncle pretty soft snap accord corky such case corky s uncle robust sort cove look live fifty-one seem might par distressed poor old corky bigoted objection man living corky kick way worple use harry corky s uncle see n't want artist n't think talent direction always urge chuck art jute business start bottom work way jute apparently become sort obsession seem attach spiritual importance corky say n't know bottom jute business instinct tell too beastly word corky believe future artist day say make hit meanwhile use utmost tact persuasiveness induce uncle cough very grudgingly small quarterly allowance would n't get uncle n't hobby mr worple peculiar respect rule ve observe american captain industry n't business hour put cat lock office night just relapse state coma emerge start captain industry again mr worple spare time know ornithologist write book call american birds write call more american birds finish presumption would begin third keep supply american bird give corky use three month let talk american bird apparently could old worple give head first pet subject little chat use make corky s allowance right time pretty rotten poor chap frightful suspense see apart bird broil society cold bottle bore stiff complete character-study mr worple man extremely uncertain temper general tendency think corky poor chump step take direction own account just proof innate idiocy imagine jeeves feel very much same corky trickle apartment afternoon shoo girl front say bertie want meet fianc�e miss singer aspect matter hit first precisely come consult very first word speak corky uncle poor chap give mirthless laugh look anxious worried man murder right ca n't think deuce body re scared mr wooster say girl hope might suggest way break muriel singer very quiet appealing girl way look big eye think great thing earth wonder n't get sit sort shrink way look say oh hope great strong man n't hurt give fellow protective kind feeling make want stroke hand say little word effect make feel would n't innocent-tasting american drink creep imperceptibly system know re re start reform world force necessary pause way tell large man corner look will knock head mean make feel alert dashing jolly old knight-errant kind feel thing limit n't see uncle n't most awfully buck say corky will think miss singer ideal wife corky decline cheer n't know even muriel would n't admit s sort pig-headed guy would matter principle kick would consider would take important step ask advice would raise cain automatically s always strain old bean meet emergency want work make miss singer s acquaintance know know come can work way see point catch s thing say s leave jeeves ring bell sir say jeeves kind manifest rummy thing jeeves watch hawk very seldom see come room s weird chappies india dissolve thin air nip space sort disembodied way assemble part again just want ve get cousin s call theosophist say s often nearly work thing could n't quite bring probably owe feed boyhood flesh animal slain anger pie moment see man stand register respectful attention weight seem roll mind feel lost child spot father offing give confidence jeeves tallish man dark shrewd face eye gleam light pure intelligence jeeves want advice very good sir boil corky s painful case few well-chosen word see amount jeeves want suggest way mr worple can make miss singer s acquaintance get fact mr corcoran already know understand perfectly sir try think think already sir scheme would suggest can fail success may seem drawback sir require certain financial outlay mean translate corky get pippin idea s cost bit naturally poor chap s face drop seem dish whole thing still influence girl s melting gaze see start knight-errant can count sort thing corky say too glad carry jeeves would suggest sir mr corcoran take advantage mr worple s attachment ornithology earth know fond bird way new york apartment construct sir quite london house partition room flimsy nature wish overhear sometimes hear mr corcoran express generous strength subject mention oh young lady write small volume entitle let say children s book american birds dedicate mr worple limited edition could publish expense sir great deal book would course give eulogistic remark concern mr worple s own large treatise same subject recommend dispatching presentation copy mr worple immediately publication accompany letter young lady ask allow make acquaintance owe much would fancy produce desire result say expense involve would considerable feel proprietor perform dog vaudeville stage tyke just pull trick hitch bet jeeves know would n't let beat sometimes man genius satisfied hang press clothes what-not jeeves s brain stab prime minister jeeves say absolutely ripping very good effort thank sir girl make objection m sure could n't write book ca n't even write good letter muriel s talent say corky little cough lie more direction drama bertie n't mention reason trifle nervous uncle alexander will receive news muriel chorus show choose exit manhattan s absurdly unreasonable feel fact might increase uncle alexander s natural tendency kick steer see mean goodness know fuss enough family try marry musical comedy few year recollection aunt agatha s attitude matter gussie vaudeville girl still fresh mind n't know psychology sharps could explain suppose uncle aunt class always dead drama legitimate n't seem able stick price jeeves solution course fancy would simple matter sir find impecunious author would glad actual composition volume small fee necessary young lady s name appear title page s true say corky sam patterson would hundred dollar write novelette three short story ten thousand word serial all-fiction magazine different name month little thing would ll get right fine will sir say jeeves very good sir thank sir always use think publisher devilish intelligent fellow load grey matter ve get number now publisher write cheque interval lot deserving industrious chappies rally real work know ve simply sit tight old apartment fountain-pen season top shiny book come happen corky s place first copy children s book american birds bob muriel singer talk thing general bang door parcel deliver certainly book red cover fowl specie girl s name gold letter open copy random often spring morning say top page twenty-one wander field will hear sweet-toned carelessly flow warble purple finch linnet old must read mr alexander worple s wonderful book american birds see boost uncle right few page later limelight again connection yellow-billed cuckoo great stuff more read more admire chap write jeeves s genius put wheeze n't see uncle could fail drop ca n't call chap world s great authority yellow-billed cuckoo rouse certain disposition chumminess s cert say absolute cinch say corky day two later meander avenue apartment tell uncle write muriel letter drip milk human kindness n't know mr worple s handwriting corky would refuse believe author time suit miss singer call say uncle would delight make acquaintance shortly town diver sound sportsman invite pay visit country place n't several month settle city again wonder lot course corky turn right forth first evening new york happen pop quiet sort little restaurant n't feel incline bright light find muriel singer sit table door corky take telephoning pass time day say mr wooster corky beg pardon re wait corky n't oh n't understand m wait seem sort voice kind thingummy know say n't row corky row spat n't know little misunderstanding fault side er sort thing make think oh mean think usually dine theatre ve leave stage now suddenly whole thing dawn forget long time course see now re marry perfectly top wish kind happiness thank much oh alexander say look past friend mine mr wooster spin chappie lot stiff grey hair red sort healthy face stand formidable johnnie look quite peaceful moment want meet husband mr wooster mr wooster friend bruce s alexander old boy grasp hand warmly keep hit floor heap place rock absolutely know nephew mr wooster hear say wish would try knock little sense make quit playing painting idea steady notice first night come dinner dear introduce seem altogether quiet more serious seem sober perhaps will give pleasure company dinner to-night mr wooster dine say need air dinner feel want get open think thing reach apartment hear jeeves move lair call jeeves say now time good man come aid party stiff b.-and-s first ve bit news come tray long glass jeeves ll need later perhaps thank sir right please re get shock remember friend mr corcoran sir girl slide gracefully uncle s esteem write book bird perfectly sir s slide s marry uncle take blink ca n't rattle jeeves always development fear sir n't mean tell expect cross mind possibility jove think might warn hardly take liberty sir course see bite eat calmer frame mind happen n't fault come could n't expect foresee scheme cracker-jack would skid ditch same m bind admit n't relish idea meet corky again time great healer able get bit soothing work cut washington square absolutely few month give complete miss-in-baulk just begin think might safely pop direction gather drop thread speak time work healing wheeze pull most awful bone put lid open paper morning read mrs alexander worple present husband son heir darn sorry poor old corky n't heart touch breakfast tell jeeves drink bowl absolutely limit hardly know want course rush washington square grip poor blighter silently hand think n't nerve absent treatment seem touch give wave month begin hesitate again strike play bit low-down poor chap avoid just probably want pal surge most picture sit lonely studio company bitter thought pathos get such extent bound straight taxi tell driver studio rush corky hunch easel paint model throne sit severe-looking female middle age hold baby fellow ready sort thing oh say start corky look shoulder halloa bertie n't re just finish day will afternoon say nurse get baby decant perambulator stand fairway same hour to-morrow mr corcoran please good afternoon good afternoon corky stand look door turn begin get chest fortunately seem take grant know happen n't awkward might s uncle s idea say muriel n't know portrait s surprise birthday nurse take kid ostensibly get breather beat here want instance irony fate bertie get acquaint here s first commission paint portrait sitter human poached egg butt bounce inheritance can beat call rub thing expect spend afternoon gaze ugly face little brat intent purpose hit ear blackjack swipe possess ca n't refuse paint portrait uncle would stop allowance time look catch kid s vacant eye suffer agony tell bertie sometimes give patronizing glance turn sick revolt look come ace occupy entire front page evening paper late murder sensation moment can see headline promising young artist bean baby axe pat shoulder silently sympathy poor old scout too deep word keep studio time n't seem right intrude poor chappie s sorrow m bind say nurse intimidate remind infernally aunt agatha same gimlet-eyed type afternoon corky call phone bertie halloa afternoon special could n't come here could s trouble ve finish portrait good boy stout work voice sound doubtful fact bertie n't look quite right s uncle s come hour inspect n't know kind feel d moral support begin see let sympathetic co-operation jeeves seem indicate think ll cut rough may throw mind red-faced chappie meet restaurant try picture cut rough too easy speak corky firmly telephone ll come say good may bring jeeves jeeves s jeeves get want jeeves jeeves fool suggest scheme lead listen corky old top think face uncle jeeves s support re mistake d sooner den wild beast bite lion neck oh right say corky cordially say ring jeeves explain situation very good sir say jeeves s sort chap ca n't rattle find corky door look picture hand defensive sort way think might swing stand right bertie say move now tell honestly strike light big window fall right picture take good look shift bit take look first n't seem quite bad say corky anxiously hesitate bit course old man see kid moment was ugly sort kid n't remember rightly ugly look again honesty compel frank n't see could old chap poor old corky run finger hair temperamental sort way groan re right quite bertie s wrong darned thing private impression know ve work stunt sargent fellow pull paint soul sitter ve get mere outward appearance put child s soul canvas could child age soul n't see could manage time think jeeves doubt sir sort leer n't ve notice too say corky n't see could help noticing try give little brute cheerful expression work look positively dissipate just suggest old man look middle colossal spree enjoy minute n't think jeeves decidedly inebriated air sir corky start say door open uncle come three second joy jollity goodwill old boy shake hand slap corky say n't think see such fine day whack leg stick jeeves project background n't notice bruce boy portrait really finish really finish bring let s look will wonderful surprise aunt let s get suddenly n't set punch rock heel oosh exclaim perhaps minute scaly silence ve run practical joke say last way set sixteen draught cut room think rally old corky want stand bit say re perfectly right snort want stand ca n't see thing telescope turn corky untamed tiger jungle just locate chunk meat waste time money year painter would n't let paint house mine give commission think competent worker extract comic coloured supplement result swing door lash tail growl end wish continue foolery pretend artist want excuse idleness please let tell report office monday morning prepare abandon idiocy start bottom business work way dozen year cent cent boosh door close longer crawl bombproof shelter corky old top whisper faintly corky stand stare picture face set hunted look eye finish mutter brokenly can ca n't stick here cut supply hear say shall office monday could n't think thing say know exactly feel office n't know ve infernally uncomfortable hang try make conversation pal s just sentence twenty year quod soothing voice break silence might make suggestion sir jeeves slide shadow gaze gravely picture word ca n't give good idea shattering effect corky s uncle alexander action say absolutely make forget moment jeeves wonder happen mention sir mr digby thistleton service perhaps meet financier now lord bridgnorth favourite saying always way first time hear use expression failure patent depilatory promote jeeves say earth talk mention mr thistleton sir respect parallel case present depilatory fail despair put market again name hair-o guarantee produce full crop hair few month advertise remember sir humorous picture billiard-ball take make such substantial fortune mr thistleton soon elevate peerage service party seem mr corcoran look matter will find mr thistleton always way mr worple suggest solution difficulty heat moment compare portrait extract coloured comic supplement consider suggestion very valuable sir mr corcoran s portrait may please mr worple likeness child doubt editor would gladly consider foundation series humorous drawing mr corcoran will allow make suggestion talent always humorous picture bold vigorous arrest attention feel sure would highly popular corky glare picture make sort dry suck noise mouth seem completely overwrought suddenly begin laugh wild way corky old man say massage tenderly fear poor blighter hysterical begin stagger floor s right man s absolutely right jeeves re life-saver ve hit great idea age report office monday start bottom business ll buy business feel know man run comic section sunday star ll eat thing tell day hard get good new series ll give ask real winner ve get gold-mine s hat ve get income life s confounded hat lend fiver bertie want take taxi park row jeeves smile paternally kind paternal muscular spasm mouth get smiling might make suggestion mr corcoran title series mind adventure baby blobbs corky look picture awed way jeeves right could title jeeves say few week later just finish look comic section sunday star m optimist always old get more agree shakespeare poet johnny always dark dawn s silver lining lose swing make roundabout look mr corcoran instance fellow would say clear eyebrow soup appearance get right neck look now see picture take liberty glance bring sir extremely divert make big hit know anticipate sir lean pillow know jeeves re genius ought draw commission thing complain respect sir mr corcoran most generous put brown suit sir think ll wear blue faint red stripe blue faint red stripe sir fancy blue faint red stripe sir oh right own way very good sir thank sir course know s bad henpecked jeeves always right ve get consider know jeeves unbidden guest m absolutely certain fact fancy s shakespeare s equally brainy lad say s always just chappie feel particularly top-hole more usually brace thing general fate sneak bit lead piping s doubt man s right s absolutely way take instance fairly rummy matter lady malvern son wilmot moment turn just think thoroughly right top morning just climb cold shower feel two-year-old matter fact especially buck just day assert jeeves absolutely assert n't know see way thing rapidly become dashed serf man jolly oppress n't much mind make give new suit jeeves s judgment suit sound toucher rebel would n't let wear pair cloth-topped boot love couple brother try tread worm matter hat jolly put foot show s long story n't time tell now point want wear longacre worn john drew set heart country gentleman worn famous actor chappie end matter painful scene buy country gentleman s thing stand particular morning feel kind manly independent bathroom wonder breakfast massage good old spine rough towel sing slightly tap door stop sing open door inch lady malvern wish see sir say jeeves lady malvern sir wait sitting-room pull jeeves man say severely bar practical joke breakfast know perfectly s wait sitting-room could s barely ten o'clock gather ladyship sir land ocean liner early hour morning make thing bit more plausible remember arrive america year proceeding begin ghastly hour six shoot foreign shore considerably eight deuce lady malvern jeeves ladyship confide sir alone ladyship accompany lord pershore sir fancy lordship would ladyship s son oh put rich raiment sort ll dress heather-mixture lounge readiness sir lead dress keep try think earth lady malvern could n't climb top shirt reach stud remember ve place jeeves s pal aunt agatha indeed sir meet lunch sunday leave london very vicious specimen writes book write book social condition india come durbar sir pardon sir tie tie heather-mixture lounge sir shock think quell fellow solemn moment mean weaken now good work night would throw brace s wrong tie ve see give nasty look speak man s matter too ornate sir nonsense cheerful pink more unsuitable sir jeeves tie wear very good sir dashed unpleasant could see man wound firm tie tie get coat waistcoat sitting-room halloa halloa halloa say mr wooster never meet son wilmot think motty darling mr wooster lady malvern hearty happy healthy overpower sort dashed female very tall make measure six foot o.p prompt side fit big arm-chair build know wear arm-chair tight hip season bright bulge eye lot yellow hair speak show fifty-seven front tooth woman kind numb fellow s faculty make feel ten year old bring drawing-room sunday clothes say how-d'you-do altogether mean sort thing chappie would wish find sitting-room breakfast motty son twenty-three tall thin meek-looking same yellow hair mother wear plaster part middle eye bulge too n't bright dull grey pink rim chin give struggle half-way n't appear eyelash mild furtive sheepish sort blighter short awfully glad see say ve pop make long stay america month aunt give address tell sure call glad hear show aunt agatha begin come bit unpleasantness year send new york disentangle cousin gussie clutch girl music-hall stage tell time finish operation gussie marry girl stage ll understand aunt agatha upset small extent simply n't dare face relief find time heal wound sort thing enough make tell pal look mean much america n't want england bar rest natural believe england jolly sight too small live aunt agatha s really warpath brace hear kind word smile genially assemblage aunt say would power assistance oh absolutely thank much want put dear motty little n't get moment put club darling motty essentially home bird n't motty darling motty suck knob stick uncorked mother say cork again belong club mean put here live frightful word trickle honey woman simply n't seem understand ghastly nature proposal give motty swift east-to-west sit mouth nuzzle stick blink wall thought plant indefinite period appal absolutely appal n't know just start say shot n't board price first sign motty give try nestle little home would yell police roll placidly woman sap chappie s will-power leave new york midday train pay visit sing-sing prison extremely interested prison condition america work way gradually coast visit point interest journey see mr wooster america principally business doubt read book india indians publisher anxious write companion volume united state shall able spend more month country get season month ample less month india dear friend sir roger cremorne write america stay two week love take dear motty poor boy get sick travel train shall pick return sit could see jeeves dining-room lay breakfast-table wish could minute alone feel certain would able think way put stop woman will such relief know motty safe mr wooster know temptation great city hitherto dear motty shelter live quietly country know will look carefully mr wooster will give very little trouble talk poor blighter n't motty seem mind stop chew walking-stick sit mouth open vegetarian teetotaller devote reading give nice book will quite content get thank much mr wooster n't know help come motty just time see few sight train shall rely most information new york darling sure keep eye open take note impression will such help good-bye mr wooster will send motty early afternoon howl jeeves jeeves sir s hear n't dining-room most time pill come stay here pill sir excrescence beg pardon sir look jeeves sharply sort thing n't deliberately try give pip understand man really upset tie try get own lord pershore will stay here to-night jeeves say coldly very good sir breakfast ready sir could sob bacon egg n't sympathy get jeeves put lid moment weaken tell destroy hat tie n't pull again dash let jeeves treat bally one-man chain-gang brood jeeves brood motty pretty reduced sort state more examine situation more blight become could sling motty would report mother would pass aunt agatha n't think would happen sooner later want england n't want get find aunt agatha wait quay stuffed eelskin absolutely put fellow make good midday motty s luggage arrive soon afterward large parcel take nice book brighten little see massive parcel look enough keep chappie busy year feel trifle more cheerful get country gentleman hat stick head give pink tie twist reel take bite lunch two lad neighbouring hostelry excellent browsing sluicing cheery conversation what-not afternoon pass quite happily dinner-time forget blight motty s existence dine club look show afterward n't fairly late get flat sign motty take bed seem rummy parcel nice book still string paper look motty see mother station decide call day jeeves come nightly whisky-and-soda could tell chappie s manner still upset lord pershore bed jeeves ask reserve hauteur what-not sir lordship return return mean lordship come shortly six-thirty dress again moment noise front door sort scrabble noise somebody try paw way woodwork sort thud see jeeves very good sir come again would mind step way sir think might able carry carry lordship lie mat sir front door man right motty huddle floor moan bit s sort dashed fit say take look jeeves s feed meat sir s vegetarian know must dig steak call doctor hardly think will necessary sir would take lordship s leg great scot jeeves n't think ca n't incline think sir jove right right track could n't mistake motty surface deuce shock never can tell jeeves very seldom sir remove eye authority precisely sir wander boy to-night sort thing would seem sir bring sir lug jeeves put bed light cigarette sit think thing kind foreboding seem let pretty rocky morning suck thoughtful cup tea motty s room investigate expect find fellow wreck sit bed quite chirpy read gingery story say say motty seem difficult conversation feel morning ask topping reply motty blithely abandon say know fellow jeeves know corker most frightful headache wake bring sort rummy dark drink put right again say own invention must see more lad seem distinctly could n't believe same blighter sit suck stick day eat disagree last night n't say way give chance slide want would n't price reply firmly n't kind drink too much much too much lot lot too much s more m again m night see sober old top say kind holy exaltation tap shoulder say tut tut ll apologize remedy defect say know m speak kind responsible mean say sort thing m apt get soup somewhat ca n't help trouble say motty firmly listen old thing first time life ve real chance yield temptation great city s use great city temptation fellow n't yield make bally discourage great city mother tell keep eye open collect impression sit edge bed feel dizzy know just feel old dear say motty consolingly principle would permit would simmer sake duty first first time ve let alone mean make most re young interfere life s morning young man rejoice thy youth tra-la put seem reasonable bally life dear boy motty ve cooped ancestral home much middlefold shropshire ve cooped much middlefold n't know cooping time get excitement choir-boy catch suck chocolate sermon happen talk day ve get month new york mean store few happy memory long winter evening chance collect past m now tell old sport man man get touch very decent chappie jeeves ring bell shout bit discuss subject good stiff b.-and-s sort vague idea n't know stick close motty place might act bit damper gaiety mean think life soul party catch reprove eye might ease trifle revelry night take supper last time m quiet peaceful sort chappie live life london ca n't stand pace swift sportsman rural district set mean say m rational enjoyment forth think chappie make conspicuous throw soft-boiled egg electric fan decent mirth sort thing right bar dancing table dash place dodge waiter manager chuckers-out just want sit still digest directly manage tear night get home make mind jolly last time motty time meet late night pass door fairly low-down sort restaurant step dodge sail air route opposite pavement muscular sort look chappie peer kind gloomy satisfaction way could n't help sympathize fellow four week good time ought spread ten year n't wonder want pretty busy just same place still deny bit thick n't thought lady malvern aunt agatha background regard motty s rapid work indulgent smile could n't get rid feeling sooner later lad schedule get ear brood prospect sit old flat waiting familiar footstep put bed get steal sick-chamber morning contemplate wreckage begin lose weight absolutely become good old shadow give honest word start sudden noise what-not sympathy jeeves cut quick man still thoroughly pip hat tie simply would n't rally morning want comfort much sink pride woosters appeal fellow direct jeeves say get bit thick sir business cold respectfulness know mean lad seem chuck principle well-spent boyhood get nose sir shall get blame n't know know aunt agatha sir very wait moment would n't unbend jeeves say n't scheme sleeve cope blighter sir shimmer lair obstinate devil dashed absurd n't know n't wrong country gentleman hat remarkably priceless effort much admire lad just prefer longacre leave flat shortly young motty get idea bring pal small hour continue gay revel home begin crack strain see part town live n't right place sort thing know lot chappies washington square way start evening a.m artist writer what-not frolic considerably check arrival morning milk right sort thing neighbour ca n't get sleep s dance hawaiian dance head fifty-seventh street atmosphere n't right motty turn three morning collection hearty lad stop sing college song start sing old oaken bucket marked peevishness old settler flat management extremely terse telephone breakfast-time take lot soothing night come home early lonely dinner place d choose n't seem chance meet motty sitting-room quite dark just move switch light sort explosion collared hold trouser-leg live motty reduce such extent simply unable cope thing jump backward loud yell anguish tumble hall just jeeves come den see matter call sir jeeves s grab leg would rollo sir would warn presence hear come temper little uncertain present settle deuce rollo lordship s bull-terrier sir lordship win raffle tie leg table will allow sir will switch light really nobody jeeves walk straight sitting-room big feat daniel lion den quiver s more magnetism call such dashed animal pin leg calm bromide roll paw air jeeves rich uncle could n't more chummy directly catch sight again get work seem idea life start chew leave rollo use sir say jeeves regard bally quadruped admiring sort way excellent watchdog n't want watchdog keep room sir doubt time animal will learn discriminate sir will learn distinguish peculiar scent mean peculiar scent correct impression intend hang hall life slip hope day dashed animal will decide smell right think bit jeeves sir m to-morrow morning first train shall stop mr todd country wish accompany sir very good sir n't know shall forward letter sir matter fact week rocky todd pal stay rummy sort chap live alone wild long island little sort thing long way dear old rocky good few day cottage wood mile anywhere new york even motty premise begin look pretty good day long island forty-eight hour ca n't get sleep night bellowing cricket walk two mile drink six evening paper thank rocky kind hospitality catch train part land new york dinner-time straight old flat jeeves come lair look cautiously rollo s dog jeeves get tie animal longer here sir lordship give porter sell lordship take prejudice animal account bite calf leg n't think ve buck bit news feel misjudge rollo evidently get know lot intelligence ripping say lord pershore jeeves sir expect dinner sir prison sir tread rake handle jump hit s feel prison sir n't mean prison sir lower chair say assault constable sir lord pershore assault constable sir digest jeeves say frightful sir will lady malvern say find fancy ladyship will find sir ll come want know fancy sir lordship s bit time will run suppose n't event sir may judicious prevaricate little might make suggestion sir inform ladyship lordship leave short visit boston boston very interesting respectable centre sir jeeves believe ve hit fancy sir really good thing could happen n't turn prevent young motty would sanatorium time lady malvern get exactly sir more look way sounder prison wheeze seem doubt world prison just doctor order motty thing could pull sorry poor blighter reflect chappie live life lady malvern small village interior shropshire would n't much kick prison altogether begin feel absolutely braced again life become poet johnnie say grand sweet song thing comfortably peacefully couple week give word d forget such person motty exist flaw scheme thing jeeves still pained distant n't say mind rummy time tie pink tie catch sight looking-glass kind grieved look eye lady malvern come good bit ahead schedule n't expect day d forget time slip turn morning still bed sip tea thinking jeeves flow announcement just loose sitting-room drape few garment sit same arm-chair look massive difference n't uncover tooth first time good morning say ve get get sort bleak tone swallow east wind take fact probably n't breakfast s bit breakfast m able regard world sunny cheeriness make fellow universal favourite m never much lad ve engulf egg two beaker coffee suppose n't breakfast breakfast wo n't egg sausage thank speak belong anti-sausage society league suppression egg bit silence call last night say awfully sorry pleasant trip extremely thank see niag'ra falls yellowstone park jolly old grand canyon what-not see great deal slightly frapp� silence jeeves float silently dining-room begin lie breakfast-table hope wilmot way mr wooster wonder mention motty great pal hit splendidly constant companion absolutely always saw sight n't know d take museum art morning bit lunch good vegetarian place toddle sacred concert afternoon home early dinner usually play domino dinner early bed refresh sleep great time awfully sorry boston oh wilmot boston ought let know course n't know dodge place snipe mean n't know dodge place could n't get motty boston re sure boston oh absolutely call jeeves now mess room fork forth jeeves lord pershore n't change mind boston sir think right motty boston account mr wooster fact yesterday afternoon blackwell s island prison secure material book see poor dear wilmot dress striped suit seat pile stone hammer hand try think say come chappie lot broad forehead handle jolt strain old bean creak collar hair part stir dumb lucky would n't chance get persiflage system lady malvern collar conversation bottle now come rush look poor dear boy mr wooster abuse trust leave charge think could rely shield evil come innocent unversed way world confide unused temptation large city lead astray n't remark make could think picture aunt agatha drink reach sharpen hatchet return deliberately misty distance soft voice speak might explain ladyship jeeves project dining-room materialize rug lady malvern try freeze look ca n't sort thing jeeves look-proof fancy ladyship misunderstand mr wooster may give impression new york lordship remove mr wooster inform ladyship lordship boston rely version give lordship s movement mr wooster visit friend country time know matter ladyship inform lady malvern give kind grunt n't rattle jeeves fear mr wooster might disturb know truth attach lordship take such pain look take liberty tell lordship visit might hard mr wooster believe lordship prison voluntarily good motive ladyship know good will readily understand lady malvern goggle did say lord pershore prison voluntarily might explain ladyship think ladyship s parting word make deep impression lordship frequently hear speak mr wooster desire follow ladyship s instruction collect material ladyship s book america mr wooster will bear say lordship frequently extremely depress thought little help absolutely jove quite pip say idea make personal examination prison system country occur lordship very suddenly night embrace eagerly restrain lady malvern look jeeves jeeves again could see struggle thing surely ladyship say jeeves more reasonable suppose gentleman lordship s character prison own volition commit breach law necessitate arrest lady malvern blink get mr wooster say apologize injustice know wilmot more faith pure fine spirit absolutely say breakfast ready sir say jeeves sit dally dazed sort way poached egg jeeves say certainly life-saver thank sir would convince aunt agatha n't lure blighter riotous living fancy right sir champ egg bit most awfully move n't know way jeeves rally seem tell occasion call rich reward moment hesitate make mind jeeves sir pink tie sir burn thank sir jeeves sir take taxi get longacre hat worn john drew thank very much sir feel most awfully brace feel cloud roll use feel chappies novel call fight wife last chapter decide forget forgive feel want sort thing show jeeves appreciate jeeves say n't enough else would sir may make suggestion fifty dollar fifty dollar will enable pay debt honour sir owe lordship owe lord pershore fifty dollar sir happen meet street night lordship arrest think good deal most suitable method induce abandon mode living sir lordship little over-excited time fancy mistake friend rate take liberty wager fifty dollar would punch passing policeman eye accept bet very cordially win produce pocket-book count hundred take jeeves say fifty n't enough know jeeves re absolutely stand alone endeavour give satisfaction sir say jeeves jeeves hard-boiled egg sometimes morning ve sit bed suck early cup tea watch man jeeves flit room put raiment day ve wonder deuce fellow take head leave s bad now m new york london anxiety frightful use sort attempt part low blighter sneak young reggie foljambe certain knowledge offer double give alistair bingham-reeves s get valet know press trouser sideways use look come see kind glittering hungry eye disturb deucedly bally pirate thing see jeeves dashed competent can spot even way shove stud shirt rely absolutely crisis never let s more can always count extend behalf pal mine happen appearance knee-deep bouillon take rummy case instance dear old bicky uncle hard-boiled egg happen america few month get flat latish night jeeves bring final drink say mr bickersteth call see evening sir oh say twice sir appear trifle agitate pip give impression sir sip whisky sorry bicky trouble matter fact glad could discuss freely jeeves just thing bit strain time difficult hit talk n't apt take personal turn see decide rightly wrongly grow moustache cut jeeves quick could n't stick thing price live atmosphere bally disapproval get jolly feed mean s doubt certain matter dress jeeves s judgment absolutely sound follow seem get bit too thick edit face costume can call unreasonable chappie many s time ve give lamb jeeves vote pet suit tie come valet s stake claim upper lip ve simply get bit good old bulldog pluck defy blighter say would call again later sir must jeeves sir give moustache thoughtful twirl seem hurt jeeves good deal chuck see paper sir mr bickersteth s uncle arrive carmantic grace duke chiswick sir news bicky s uncle duke rum little know s pal meet bicky first time specie beano jamboree washington square long arrival new york suppose bit homesick time take bicky find englishman fact oxford frightful chump naturally drift take quiet snort corner n't clutter artist sculptor what-not furthermore endear most extraordinarily gifted imitation bull-terrier chase cat tree subsequently become extremely pally really know generally hard uncle relieve strain bit time time send monthly remittance duke chiswick uncle say n't title n't lord what-not mr bickersteth son grace s late sister sir marry captain rollo bickersteth coldstream guards jeeves know mr bickersteth s father dead too sir leave money sir begin understand poor old bicky always more less rock casual irreflective observer know mean may sound pretty good wheeze duke uncle trouble old chiswick extremely wealthy old buster own london five county north notoriously most prudent spender england american chappies would call hard-boiled egg bicky s people n't leave depend could prise old duke pretty bad way explain hunt chap never borrow money say want keep pal never bit s ear principle juncture door bell rang jeeves float answer sir mr wooster just return hear say bicky come trickle look pretty sorry halloa bicky say jeeves tell try get jeeves bring glass let revel commence s trouble bicky m hole bertie want advice say old lad uncle s turn to-morrow bertie jeeves tell duke chiswick know jeeves tell bicky seem bit surprised jeeves seem know rummily s exactly think just now wish say bicky gloomily know way get hole m jeeves shimmer glass stick competently table mr bickersteth bit hole jeeves say want rally very good sir bicky look bit doubtful course know bertie thing way bit private n't worry old top bet jeeves know already n't jeeves sir say bicky rattle open correction sir dilemma fact loss explain grace new york colorado bicky rock jelly high wind deuce know chance meet grace s butler leave england inform happen overhear grace speak matter sir pass library door bicky give hollow sort laugh everybody seem know s need try keep dark old boy turf bertie say brainless nincompoop idea would give remittance condition dash blighted locality name colorado learn farm ranch call bally ranch farm s call n't fancy idea bit ride horse pursue cow forth hate horse bite scheme same time n't know remittance get absolutely dear boy get new york look decent sort place think would pretty sound notion stop here cable uncle tell drop good business wheeze city want chuck ranch idea write right here ve think m here never dream n't know would come here earth jeeves say earth mr bickersteth see say bicky wireless say come stay save hotel bill suppose ve always give impression live pretty good style ca n't stay boarding-house thought jeeves say extent sir question delicate prepare assist mr bickersteth ll can course bicky old man might make suggestion sir might lend mr bickersteth jove say bicky firmly never touch bertie m start now may chump s boast n't owe penny single soul count tradesman course suggest sir might lend mr bickersteth flat mr bickersteth could give grace impression owner permission could convey notion mr bickersteth s employment would reside here temporarily mr bickersteth s guest grace would occupy second spare bedroom fancy would find answer satisfactorily sir bicky stop rock stare jeeves awed sort way would advocate dispatching wireless message grace board vessel notify change address mr bickersteth could meet grace dock proceed directly here will meet situation sir absolutely thank sir bicky follow eye door close bertie say ll tell think believe s shape head notice head bertie old man sort stick hop bed early morning present old boy arrive know experience ocean liner fetch dock deucedly ungodly hour n't much nine time d dress morning tea lean window watch street bicky uncle jolly peaceful morning make chappie wish d get soul just brood life general become aware dickens spate progress taxi drive old boy top hat get kick frightful row fare could make try get cab chappie switch new york london price cab chappie apparently never hear london n't seem think lot now old boy say london trip would set eightpence cabby say worry call jeeves duke arrive jeeves sir ll door now jeeves make long arm open front door old boy crawl look lick splinter sir say bustle ray sunshine nephew dock meet must miss name s wooster n't know great pal bicky s sort thing m stay know would cup tea jeeves bring cup tea old chiswick sink arm-chair look room luxurious flat belong nephew francis absolutely must terribly expensive pretty course cost lot here know moan jeeves filter tea old chiswick take stab restore tissue nod terrible country mr wooster terrible country nearly eight shilling short cab-drive iniquitous take look room seem fascinate idea much nephew pay flat mr wooster two hundred dollar month believe forty pound month begin see make thing bit more plausible scheme might turn frost could guess old boy think try square prosperity know poor old bicky admit take lot squaring dear old bicky stout fellow absolutely unrivalled imitator bull-terrier cat many way most pronounced fathead pull suit gent s underwear suppose seem rummy say fact new york often buck chappies make show flash speed would n't imagine capable sort develop air n't know imagine bicky past know may chump s quite different now devilish efficient sort chappie look commercial circle quite nib amaze nature nephew s business mr wooster oh just business n't know same sort thing carnegie rockefeller cove know slide door awfully sorry leave ve get meet lad elsewhere come lift meet bicky bustle street halloa bertie miss ha turn s upstairs now tea think s absolutely rattle ripping ll toddle toodle-oo bertie old man see later pip-pip bicky dear boy trot full merriment good cheer club sit window watch traffic come way latish evening look flat dress dinner s everybody jeeves say find little foot patter place grace desire see sight city sir mr bickersteth act escort fancy immediate objective grant s tomb suppose mr bickersteth bit brace way thing sir say take mr bickersteth tolerably full bean altogether sir s trouble now scheme take liberty suggest mr bickersteth unfortunately answer entirely satisfactorily sir surely duke believe mr bickersteth business sort thing exactly sir result decide cancel mr bickersteth s monthly allowance ground mr bickersteth own account longer require pecuniary assistance great scot jeeves awful somewhat disturbing sir never expect confess scarcely anticipate contingency sir suppose bowl poor blighter absolutely mr bickersteth appear somewhat take aback sir heart bleed bicky must jeeves sir can think moment sir must can maxim former employer sir believe mention present lord bridgnorth always way remember lordship use expression occasion business gentleman receive title patent hair-restorer chance promote fail attract public put market name depilatory amass substantial fortune generally find lordship s aphorism base sound foundation doubt shall able discover solution mr bickersteth s difficulty sir stab jeeves will spare pain sir dress sadly will show pretty pip tell toucher put white tie dinner-jacket sally bit food more pass time want seem brutal wade bill fare poor old bicky head breadline get old chiswick bed bicky hunch arm-chair brood pretty tensely cigarette hang corner mouth more less glassy stare eye aspect soak newspaper chappies call blunt instrument bit thick old thing say pick glass drain feverishly overlook fact n't m bertie say glass n't seem good happen week later bertie month s money roll saturday could work wheeze ve read magazine advertisement seem can make dashed amount money can collect few dollar start chicken-farm jolly sound scheme bertie say buy hen call hen sake argument lay egg day week sell egg seven twenty-five cent keep hen cost profit practically twenty-five cent seven egg look way suppose dozen egg hen dozen chicken chicken grow more chicken time d place cover knee-deep hen lay egg twenty-five cent seven d make fortune jolly life too keep hen begin get quite work thought slop chair juncture good deal gloom course s good say n't cash ve say word know bicky old top thanks awfully bertie m sponge s always way world chappies d lend money wo n't let chappies n't want lend will actually stand head lift specie pocket lad always roll tolerably free right stuff ve lot experience second class many s time london ve hurry piccadilly feel hot breath toucher neck hear sharp excited yapping close ve simply spend life scatter largesse blighter n't care hang here now drip doubloon piece eight longing hand bicky poor fish absolutely upper take price s hope s jeeves sir jeeves stand full zeal matter shimmer room chappie rummy degree re sit old arm-chair thinking suddenly look move point point little uproar jelly fish thing startle poor old bicky considerably rise seat rocket pheasant m use jeeves now often day first come ve bite tongue freely find unexpectedly midst call sir oh jeeves precisely sir jeeves mr bickersteth still pole idea sir recent conversation fancy find may prove solution wish appear take liberty sir think overlook grace s potentiality source revenue bicky laugh sometimes see describe hollow mock laugh sort bitter cackle throat gargle allude sir explain jeeves possibility induce grace part money take liberty regard grace light present may say useless property capable develop bicky look helpless kind way m bind say n't get could n't make bit easy jeeves nutshell sir mean grace sense prominent personage inhabitant country doubt aware sir peculiarly addict shake hand prominent personage occur mr bickersteth might know person would willing pay small fee let say two dollar three privilege introduction include handshake grace bicky n't seem think much mean say would mug enough part solid cash just shake hand uncle aunt sir pay five shilling young fellow bring moving-picture actor tea house sunday give social standing neighbour bicky waver think could feel convinced sir think bertie m old boy absolutely very brainy wheeze thank sir will good night sir float leave discuss details start business float old chiswick money-making proposition never realize perfectly foul time stock exchange chappies must public n't bite freely nowadays read bit put financial report market open quietly sympathetic eye jove certainly open quietly d hardly believe difficult interest public make take flutter old boy end week name list delicatessen-store keeper bicky s part town want take sliced ham cash n't help much gleam light brother bicky s pawnbroker offer ten dollar money introduction old chiswick deal fall owe turn chap anarchist intend kick old boy shake hand take deuce time persuade bicky grab cash let thing take course seem regard pawnbroker s brother sportsman benefactor specie whole thing m inclined think would n't jeeves doubt jeeves class own matter brain resource n't think meet chappie supremely mother make trickle room morning good old cup tea intimate might speak regard matter grace sir s ve decide chuck sir wo n't work ca n't get anybody come fancy can arrange aspect matter sir mean say ve manage get anybody sir eighty-seven gentleman birdsburg sir sit bed spill tea birdsburg birdsburg missouri sir get happen last night sir intimate would absent home attend theatrical performance enter conversation act occupant adjoining seat observe wear somewhat ornate decoration buttonhole sir large blue button word boost birdsburg red letter scarcely judicious addition gentleman s evening costume surprise notice auditorium full person similarly decorate venture inquire explanation inform gentleman form party eighty-seven convention town name birdsburg state missouri visit gather purely social pleasurable nature informant speak length entertainment arrange stay city relate considerable amount satisfaction pride deputation number introduce shake hand well-known prizefighter occur broach subject grace make long story short sir arrange subject approval entire convention shall present grace to-morrow afternoon amaze chappie napoleon eighty-seven jeeves much head oblige agree reduction quantity sir term finally arrive hundred fifty dollar party think bit payable advance sir endeavour obtain payment advance successful way get ll make five hundred bicky ll never know suspect mr bickersteth would suspect jeeves make five hundred fancy sir mr bickersteth agreeable gentleman bright right breakfast run bank get money sir know re bit marvel jeeves thank sir right-o very good sir take dear old bicky course morning tell happen nearly break totter sitting-room buttonhole old chiswick read comic section morning paper kind grim resolution uncle say special to-morrow afternoon mean say ve ask few pal meet n't know old boy cock speculative eye will reporter reporter refuse badger reporter number adhesive young man endeavour elicit view america boat approach dock will subject persecution again ll absolutely right uncle wo n't newspaper-man place case shall glad make acquaintance friend ll shake hand forth shall naturally order behaviour accord accept rule civilized intercourse bicky thank heartily come lunch club babble freely hen incubator rotten thing mature consideration decide unleash birdsburg contingent old boy ten time jeeves bring theatre pal see arrange whole thing very decent chappie incline collar conversation turn direction home-town s new water-supply system settle hour would likely stand gang consider entitle seven minute duke s society jeeves s stop-watch time jeeves slide room cough meaningly part believe call mutual expression goodwill birdsburg chappie extend cordial invitation pop day take look new water-supply system thank day deputation roll first shift consist cove meet nine exactly respect look deuced keen businesslike youth work office catch boss s eye what-not shake hand old boy good deal apparent satisfaction chappie seem brood stand become chatty message birdsburg duke ask pal old boy seem bit rattle never birdsburg chappie seem pained pay visit say most rapidly-growing city country boost birdsburg boost birdsburg say chappies reverently chappie brood suddenly give tongue say stout sort well-fed cove determine chin cold eye assemblage look matter business say chappie mind m question anybody s good faith matter strict business think gentleman here ought put record witness state really duke mean sir cry old boy get purple offence simply business m say mind s thing seem kind funny gentleman here say name s mr bickersteth understand re duke chiswick n't lord percy ve read english novel know monstrous now n't get hot collar m ask ve right know re take money s fair see get money s worth water-supply cove chip re quite right simms overlook make agreement see gentleman business man ve right reasonable guarantee good faith pay mr bickersteth here hundred fifty dollar reception naturally want know old chiswick give bicky search look turn water-supply chappie frightfully calm can assure know say quite politely grateful would explain arrange mr bickersteth eighty-seven citizen birdsburg privilege meeting shake hand financial consideration mutually arrange friend simms here mean m mr bickersteth s word stranger duke chiswick old chiswick gulp allow assure sir say rummy kind voice duke chiswick s right say chappie heartily want know let thing sorry say say old chiswick can feel little tired fear must ask excuse seventy-seven boy wait corner moment duke introduce fear must disappoint case deal would matter nephew discuss chappie seem trouble really wo n't meet rest guess ll pretty solid silence old chiswick turn bicky bicky n't seem say true man say uncle mean play trick bicky seem pretty knock put word think d explain whole thing bicky old top bicky s adam's-apple jump bit start see cut allowance uncle want bit money start chicken farm mean say s absolute cert get bit capital buy hen lay egg day week sell egg say seven twenty-five cent keep hen cost profit practically nonsense hen lead suppose substantial business man old bicky exaggerate sir say help chappie fact poor old lad absolutely dependent remittance cut n't know pretty solidly soup think way close bit ready pretty quick s think handshaking scheme old chiswick foam mouth lie deliberately deceive financial status poor old bicky n't want ranch explain n't cow horse think would hot stuff hen want bit capital n't think would wheeze happen deceit foolery penny penny respectful cough background might make suggestion sir jeeves stand horizon look devilish brainy ahead jeeves say would merely suggest sir mr bickersteth need little ready money loss obtain elsewhere might secure sum require describe occurrence afternoon sunday issue more spirited enterprising newspaper jove say george say bicky great heaven say old chiswick very good sir say jeeves bicky turn old chiswick gleaming eye jeeves right ll chronicle would jump eat sort stuff old chiswick give kind moaning howl absolutely forbid francis thing s very say bicky wonderfully brace ca n't get money way wait er wait boy impetuous might arrange wo n't bally ranch boy would suggest would moment suggest think seem bit struggle think whole would return england might fact think see way might able utilize service secretarial position n't mind able offer salary know english political life unpaid secretary recognize figure figure ll recognize say bicky firmly five hundred quid year pay quarterly dear boy absolutely recompense dear francis would consist unrivalled opportunity would secretary gain experience accustom intricacy political life fact would exceedingly advantageous position five hundred year say bicky roll tongue would could make start chicken farm stand reason suppose dozen hen hen dozen chicken bit chicken grow dozen chicken start lay egg s fortune can get egg america chappies keep ice year year n't sell fetch dollar whirl n't think m chuck future five hundred goblin year look anguish pass old chiswick s face seem resign very boy say what-o say bicky right jeeves say bicky take old boy dinner celebrate alone jeeves good effort thank sir beat sir trouble n't get much fancy mr bickersteth intend judge remark signify appreciation fortunate enough assist late date more favourable position n't enough jeeves sir wrench feel possible thing bring shaving thing gleam hope shone chappie s eye mix doubt mean sir shave moustache moment s silence could see fellow deeply move thank very much indeed sir say low voice pop absent treatment want tell dear old bobbie cardew s most interesting story ca n't put literary style n't n't know moral lesson re man must n't miss ll warning re woman wo n't want s girl make man feel pretty feed thing re recent acquaintance bobbie s ll probably surprise hear time more remarkable weakness memory else dozen fellow meet bobbie change take place surprise tell s true believe day first know bobbie cardew most pronounced young rotter four-mile radius people call silly ass never same class bobbie come silly ass plus-four man handicap six want dine use post letter beginning week day send telegram phone-call day hour time d fix messenger taxi business see get chauffeur address correct generally manage get leave town messenger arrive funny thing n't altogether fool way deep kind stratum sense know twice show human intelligence reach stratum mind need dynamite least s think way n't occur marriage mean marriage dynamite soul hit bobbie marry see bull-pup chase bee pup see bee look good still n't know s end get bobbie fall love get marry sort whoop great fun world begin find thing n't sort girl would expect bobbie rave n't know mean work living fellow never hand s turn life s undoubtedly sort fascination kind romance girl work living name anthony mary anthony five foot six ton red-gold hair grey eye determine chin hospital nurse bobbie smash polo tell authority smooth brow rally cool unguent old boy n't again more week pop registrar s fix quite romance bobbie break news club evening day introduce admire ve never work name s pepper way forget mention reggie pepper uncle edward pepper wells co colliery people leave sizable chunk bullion say ve never work admire earn living difficulty especially girl girl unusually tough time orphan own bat year mary get splendidly n't now ll come later m speak past seem think bobbie great thing earth judge way look think n't noticing bobbie seem think same come conclusion dear old bobbie n't forget wedding sporting chance quite happy let s brisk bit here jump year story n't really start take flat settle place quite good deal keep eye open seem run smoothly could want marriage think could n't see fellow frightened lot bad thing could happen man now come incident quiet dinner s just here love s young dream hit snag thing begin occur happen meet bobbie piccadilly ask come dinner flat fool bolt put police protection get flat mrs bobbie look tell stagger gold hair pile wave crinkle thing what-d'-you-call-it diamond wear most perfectly ripping dress could n't begin describe can say limit strike habit look night dine quietly home wonder bobbie domesticity here s old reggie dear say bobbie ve bring home bit dinner ll phone kitchen ask send now stare never see turn scarlet turn white sheet give little laugh most interesting watch make wish tree eight hundred mile recover glad able come mr pepper say smile right least would say talk lot dinner chaff bobbie play ragtime piano n't care world quite jolly little party m lynx-eyed sleuth sort thing see face beginning know work whole time work hard keep hand would give diamond what's-its-name hair else possess good scream just ve sit pretty thick evening time rest beat canter very early moment grab hat get see n't particularly surprise meet bobbie club day look merry bright lonely gum-drop eskimo tea-party start straightway seem glad talk know long ve marry say n't exactly year n't year say sadly exactly year yesterday understand see light regular flash light yesterday anniversary wedding d arrange take mary savoy covent garden particularly want hear caruso ticket box pocket know dinner kind rummy idea d forget could n't think wife mention nod mention say thoughtfully n't ask details woman hair chin mary s may angels most time take wing bit n't half-hearted absolutely frank old top say poor old bobbie broken sort way stock s pretty low home n't seem much just light cigarette sit n't want talk presently stand window upper smoking-room look piccadilly watch walk slowly few yard stop walk again finally turn jeweller s instance mean say deep certain stratum sense now begin really interested problem bobbie s married life course s always mildly interested s friend marriage hope ll turn different average man n't bobbie average girl n't mary old business immovable mass irresistible force bobbie amble gently life dear old chap hundred way undoubtedly chump first water mary determine n't chump nature mind bobbie s side nature make chump dear old bobbie s proud n't want handiwork disturb give sort natural armour protect interference armour shortness memory shortness memory keep man chump might cease take case instance m chump remember thing people try teach life size hat would number nine n't forget just same bobbie week perhaps bit more recollection quiet little domestic evening buck tonic elephant read somewhere champion memory business fool bobbie week bless shock n't nearly big enough dinted armour n't make hole pretty soon old game pathetic n't know poor girl love frighten thin edge wedge see know man forget day marry s marry year will forget end fourth s marry mean get hand get now begin drift see clearly enough try make bobbie see way pour trouble afternoon ca n't remember forget day ask bring home may book s such little thing make fuss say bobbie know s simply ve get such infernal memory ca n't remember never could talk just pull couple sovereign oh way say s ask know owe s say bet tuesday billiard-room murray brown play hundred give two brown would win murray beat twenty odd remember thing say get quite excited say think sort rotter forget pay lose bet pretty rotten know year lot more subside laddie say speak father ve get old college chum say pull jolly quick too thing shape re nasty knock know s hit ve get make effort n't say ca n't two quid business show even memory rocky can remember thing ve get see wed anniversary include list may brainstrain ca n't get suppose re right say bobbie beat think such lot rotten little date s matter forget day marry day bear day cat measles know love just much memorize freak hall s enough woman say want show bear mind re right forget ll trouble chew knob stick woman frightfully rummy say gloomily think marry say n't see could more put whole thing nutshell would think d see point would make brace get hold again same old way give argue good deal time hand enough amount question reform dear old bobbie argument see man ask trouble insist get thing stand wait come may get chance s think lot bobbie n't get soup weeks month still happen now d come club kind cloud shine morning face d know doings home n't spring get thunderbolt just ask thorax smoke quiet cigarette morning window look piccadilly watch bus motor way most interesting often rush bobbie eye bulge face colour oyster wave piece paper hand reggie say reggie old top s gone say mary course gone leave gone say silly question perhaps re right anyhow dear old bobbie nearly foam mouth know here read push paper hand letter say bobbie read certainly quite letter much point say dear bobbie care enough remember wish many happy return birthday will come address will box london morning news read twice say n't n't n't wish many happy return n't seem much ask say birthday birthday ca n't understand say bobbie ve forget forgotten say say bobbie forgotten mean forget say forgotten s twentieth twenty-first get know come somewhere first january thirty-first december s get think think s use say think think n't think ve knock spark brain open letter ca n't remember ring bell order restorative bobbie say s pretty hard case spring untrained amateur suppose come sherlock holmes say mr holmes here s case wife s birthday would n't give sherlock jolt know enough game understand fellow ca n't shoot deductive theory start clue rouse pop-eyed trance come two three instance ca n't remember last time birthday sort weather might fix month bobbie shake head just ordinary weather can recollect warm warmish cold fairly cold perhaps ca n't remember order two more same seem indicate young detective s manual re great help bobbie say invaluable assistant indispensable adjunct home complete bobbie seem think ve get say suddenly look here give present last birthday shop hunt date buy thing s absolutely give sag ca n't remember say get idea golf day re right s easy fall log n't suppose dear old bobbie two idea same morning life now effort just loose dry martini undergrowth could turn flush quite brain-wave know little book call born s month tell character talent strong point weak point fourpence halfpenny bobbie s idea buy whole twelve find month hit mary s character would give month narrow whole lot pretty hot idea non-thinker dear old bobbie sally take take settle work say sound good come thing see flaw plenty information right n't single month n't exactly hit mary instance december book say december people apt keep own secret extensive traveller mary certainly keep secret travel quite extensively enough bobbie s need october people bear original idea love move could n't sum mary s little jaunt more neatly february people wonderful memory mary s speciality take bit rest thing bobbie may book say woman bear month incline capricious always barrier happy married life plump february february woman unusually determine own way very earnest expect full return companion mate own mary could end tear book stamp burn home wonderful change few day make dear old bobbie see picture soul s awakening represent flapper sort gaze startled sort way middle distance look eye seem say surely george s step hear mat can love bobbie soul s awaken too n't suppose trouble think life really think now wear brain bone painful way course see fellow human thoroughly soup feel strongly good could see plainly possible brainstorm improve bobbie knowledge might possibly become rotter again sort would pale reflection rotter bear idea always need real good jolt see great deal day good friend come sympathy give too hand never fail hand moral lesson weak day come sit club could see idea look happy week reggie say m trail time m convinced shall pull ve remember vital importance say remember distinctly say mary s last birthday coliseum hit s fine bit memorizing say help change programme week say now talk week turn professor s terpsichorean cat recollect distinctly now narrow n't reggie m coliseum minute m dig date terpsichorean cat use crowbar get six day management treat brother bring archive run agile finger page tree cat middle may tell may say bobbie maybe ll listen time ve sense say wo n't time bobbie say would n't get money run part enjoy just get sleep night telephone-bell rang bobbie course n't apologize reggie say ve get now certain s just come see terpsichorean cat matinee old man say n't see bring two day must wednesday seventh saturday tenth say n't daily matinee coliseum hear give sort howl bobbie say foot freeze fond ve remember too s day coliseum lunch ritz forget bring money write cheque m always write cheque tenner make hotel hunt cheque-book see many cheque ten pound payable ritz hotel write may fifth may tenth give kind gulp reggie say re genius ve always say believe ve get hold line presently come again halloa say m here say eighth reggie old man topping say good night work small hour now think might make night finish thing ring hotel strand put mrs cardew say s late say man end get later minute say buck laddie wait patiently miss beauty-sleep foot freeze hard past regret matter say mary s voice foot cold say n't call tell particularly ve just chat bobbie mrs cardew oh mr pepper s remember mrs cardew give sort scream ve often think interesting must exchange girl thing must hear n't know bobbie s howl gulp mrs bobbie s scream foot most interesting must s remember gasp tell n't mr pepper very worry chuckle bill life soul party worry most worried man here edinburgh worry pay nation start worry breakfast oh can never tell woman idea pass rest night slap wire tell bally brainy conspirator n't know d get just bit absolutely hear snap say oh choked kind way woman say oh mean bad word d love say know begin brutes man horrid brute could stand see poor dear bobbie worry fever word would put right ca n't call friend friend metallic laugh most unpleasant show can deceive use think kind-hearted man say suggest thing think perfectly think hateful abominable say absolutely top say kind n't mean n't wish unjust mr pepper must say seem positively fiendish man can way separate husband wife simply order amuse gloat agony single word would make promise bleat suppose n't expect sense break promise finish further observation make hang receiver crawl bed still see bobbie come club visit old homestead friendly stop short issue invitation run mary academy last week eye couple bullet pat butter come side limp piece again occur simple epitaph more intend inscribe tombstone man act good motive bear minute help freddie n't want bear n't know sort rot must tell dear old freddie meadowes m flier literary style ll get writer chappie give thing wash brush ve finish ll right dear old freddie n't know dear old pal mine year year club morning find sit alone dark corner stare glassily generally look last rose summer can understand quite disturbed rule old rotter life soul set quite little lump fun sort thing jimmy pinkerton time jimmy s fellow write play deuced brainy sort fellow set work question poor pop-eyed chappie finally get matter might guess girl quarrel angela west girl engage break engagement row n't say apparently pretty feed would n't let come refuse talk phone send letter unopened sorry poor old freddie know feel love girl call elizabeth shoolbred fact could n't stand price will record autobiography know thing freddie change scene want old scout say come marvis bay ve take cottage jimmy s come twenty-fourth ll cosy party s absolutely right say jimmy change scene s thing know man girl refuse man abroad two month later girl wire come muriel man start write reply suddenly find could n't remember girl s surname never answer freddie would n't comfort just look swallow last sixpence get promise come marvis bay say might anywhere know marvis bay s dorsetshire n't d call fiercely exciting spot good point spend day bathe sit sand evening stroll shore gnat nine o'clock rub ointment wound bed seem suit poor old freddie moon breeze sighing tree could n't drag beach rope become quite popular pet gnat d hang wait come would give perfectly good stroller miss-in-baulk just good condition peaceful sort life end first week begin wish jimmy pinkerton arrange come early companion freddie poor old chap n't write home mother n't chew pipe scowling carpet sit piano play rosary finger could n't play rosary could n't play much somewhere third bar fuse would blow d start again play usual morning come bathing reggie say hollow voice look ve see see say miss west post office get letter meet doorway cut start rosary again side-slipped second bar reggie say ought never bring here must say n't talk such rot good thing could happen come strong cut never mind sportsman dash look clean course n't mind put thing hand ll see now want say place obligation want get timidly thank want s thank timidly think moment look chance save drown say ca n't swim say freddie freddie n't know dear old chap thousand way help fellow know mean crank piano more sprint open stroll sand begin think thing doubt brain-work get dear old freddie strong quality top-hole polo happy day ve hear give imitation cat fight backyard would surprise apart n't man enterprise n't know rock brain whirring dynamo catch sight blue dress jove girl never meet freddie sixteen photograph sprinkled bedroom know could n't mistake sit sand help small fat child build castle chair close elderly lady read novel hear girl call aunt sherlock holmes business deduce fat child cousin strike freddie would probably try work sentiment kid strength personally could n't manage n't think see child make feel less sentimental bulge kid finish castle seem get bore life begin whimper girl take fellow sell sweet stall walk now fellow ask will tell m chump n't mind admit am chump pepper chump say now d least expect get pretty hot brain-wave s happen now doubt idea come would occur single dozen brainy chappies care name come return journey walk shore see fat kid meditatively smack jelly-fish spade girl n't fact n't seem sight just pass get brain-wave think whole thing flash n't know see two girl evidently fond kid anyhow cousin say kidnap young heavy-weight moment girl get frightfully anxious can get dear old freddie suddenly appear lead infant hand tell story effect find wander large country practically save life girl s gratitude bind make chuck hostility friend again gather kid make way home picture scene reconciliation could see vividly n't know george give quite choky feeling throat freddie dear old chap slow get fine point idea appear carry kid dump sitting-room n't absolutely effervesce joy know mean kid start bellow time poor old freddie seem find try stop say think nobody s get trouble deuce reggie kid come yell make window rattle race kitchen fetch jar honey right stuff kid stop bellow begin smear face stuff say freddie silence set explain idea begin strike re such fool look sometimes reggie say handsomely m bind say seem pretty good disentangle kid honey-jar take scour beach angela n't know ve feel happy fond dear old freddie know soon old bright self again make feel somebody leave million pound lean chair veranda smoke peacefully road see old boy return george kid still freddie look n't friend world hello say could n't find find reply bitter hollow laugh freddie sink chair groan n't cousin idiot say s relation s just kid happen meet beach never see life n't know oh lord ve time thank goodness ll probably spend few year life dartmoor kidnapping s consolation ll come jeer bar tell old boy say take good long time tell story break middle nearly sentence call name gather gradually happen listen iceberg tell story prepare n't actually call liar give understand general sort way dr cook happen meet start swap story would big duel record crawl kid lick splinter mind affair conclude m mix want escape sentence d find kid s parent return police come jove know start tramp place infernal kid never notion would deuced difficult restore child anxious parent s mystery kidnapper get catch search marvis bay bloodhound nobody come forward claim infant d think lack interest stop cottage own n't inspiration think ask sweet-stall man find name medwin parent live place call ocean rest beach road shoot arrow knock door nobody answer knock again could hear movement nobody come just get work knocker such way idea would filter people s head n't stand just fun thing voice somewhere shout hi look see pink face grey whisker east west stare upper window hi shout again deuce mean hi say ca n't come say face hello tootle name tootle n't want come say mr medwin ve bring son see peep-bo tootle dadda can see oo face disappear jerk could hear voice face reappear hi churn gravel madly live here say face m stay here few week s name pepper pepper relation edward pepper colliery owner uncle use know dear old edward pepper wish now wish say beam most fortunate say wonder tootle see mumps here daughter bootles just develop mumps tootle must expose risk infection could think most fortunate find stray nurse would hesitate trust care stranger different nephew edward pepper s implicit confidence must take tootle house will ideal arrangement write brother london come fetch may here few day may busy man course certainly here week tootle can stop excellent plan very much oblige wife will tootles n't get wife yell window close bang man whisker find germ try escape n't know head just time breathe deep breath wipe forehead window fly again hi package weigh ton hit head burst bomb catch say face reappear dear miss never mind can get grocer s ask bailey s granulated breakfast chip tootles take breakfast little milk certain get bailey s spirit break know mean accept situation take tootle hand walk slowly napoleon s retreat moscow picnic side turn road meet freddie s angela sight marked effect kid tootle point say wah girl stop smile loose kid run baby say bend father find again little son make friend beach morning say limit come top interview whiskered lunatic utterly unnerved n't know nod good-bye half-way road catch breath enough deny charge infant s father n't expect dear old freddie sing joy find happen think might show little more manly fortitude leap glare kid clutch head n't speak long time hand begin leave long time quite emotional dear old boy beat could pick such expression say finish say heaven man n't say n't give chance old top say soothingly can ca n't spend time act nurse exhibit get m london say freddie cry freddie old man voice shake would desert pal time would business ve get manage freddie say ve get stand must realize child undressed bathe dress again would n't leave single-handed freddie old scout school mother owe tenner sit again oh say resignedly old top say sake n't know look curious way reggie say strained voice moment ll stand good deal wo n't stand expect grateful look see save colney hatch crisis bright idea buy most content local sweet-shop serve sweet kid practically incessantly manage get rest day pretty satisfactorily eight o'clock fall asleep chair undress unbutton button sight button pull give carry bed freddie stand look pile clothes floor know think get kid undress simple mere matter muscle get clothes again stir pile foot long linen arrangement might also strip pink flannel earth look smile wanly morning remember child bungalow breakfast borrow nurse woman wonderful george kid dress look fit eight minute shower wealth promise come morning evening sit breakfast cheerful again first bit silver line cloud date say s lot say child house know mean kind cosy domestic just kid upset milk freddie s trouser come change clothes begin talk much-maligned man king herod more see tootle say less wonder impulsive view infanticide two day later jimmy pinkerton come jimmy take look kid happen howl moment pick portmanteau say hotel ca n't write dialogue sort thing work adopt little treasure tell mr medwin mumps jimmy seem interested might work stage say would n't make bad situation act two farce farce snarled poor old freddie curtain act hero well-meaning half-baked sort idiot just say well-meaning half-baked sort idiot kidnapping child second act adventure ll rough to-night come show hotel reggie tell rest story angela part lay portmanteau look owl glass say hang play ready-made s old tiny hand business always safe stuff parted lover lisp child reconciliation little cradle s big child centre girl l.c freddie stage piano can freddie play piano can play little rosary finger jimmy shake head shall cut soft music rest s right look here squat sand stone girl bit seaweed s child nutshell freddie dialogue lead child s line child speak boofer lady oo love dadda business outstretched hand hold picture moment freddie cross l take girl s hand business swallow lump throat big speech marie name jane agnes angela very angela too long little child rebuke angela freddie must work own part m just give general outline must get good line child boofer lady oo love dadda n't definite enough want more kiss freddie s short crisp punch jimmy old top say objection n't know s way get girl cottage cut freddie would n't come mile jimmy frown s awkward say shall make exterior set interior can easily corner beach somewhere re ready meanwhile must get kid letter-perfect first rehearsal line business eleven sharp to-morrow poor old freddie such gloomy state mind decide tell idea finish coach kid n't mood thing hanging concentrate tootle pretty early proceeding see way get tootle work spirit thing introduce sweet sort sub-motive speak chief difficulty say jimmy pinkerton end first rehearsal establish connection kid s mind line sweet grasp basic fact two word clearly speak result automatically acid-drops get success ve often think n't know interesting must animal-trainer johnny stimulate dawning intelligence sort thing bit exciting day success seem stare eye kid get line d old professional d piece again time fly must hurry jimmy say kid s uncle may arrive day now take n't understudy say jimmy s must work goodness kid s bad study ve know deaf-mute would learn part quicker will say kid trier failure n't discourage kind sweet dash line keep say get fault uncertainty personally would prepare risk start performance first opportunity jimmy say re nearly ready say jimmy to-day instance say kick freddie s win girl s heart might too must postpone production awhile george n't curtain very afternoon nobody s fault certainly mine just fate freddie settle piano lead kid house exercise just d get veranda come girl angela way beach kid set usual yell sight stop foot step hello baby say good morning say may come n't wait answer just come seem sort girl come veranda start fuss kid six foot mind freddie smite piano sitting-room dash disturbing situation n't know minute freddie might take head come veranda n't even begin rehearse part try break scene just beach say say girl listen moment re piano tune say aunt try find tuner mind tell man come s finish here er say n't mind ca n't bear disturb s work s artistic temperament ll tell later very say get ask call pine bungalow west name oh seem stop suppose will minute now ll wait n't think n't beach say start talk kid n't hear feel pocket beach babble see ve bring baby say george n't know hold front kid s bulge eye chunk toffee size automobile club finish just long rehearsal kid work part get right first time kiss fweddie shout front door open freddie come veranda world take cue look girl girl look look ground kid look toffee kiss fweddie yell kiss fweddie girl still hold toffee kid jimmy pinkerton would call business outstretched hand kiss fweddie shriek mean say girl turn d give n't know say ll give kid toffee subside poor old freddie still stand gape word mean say girl again face pink eye sparkle sort way n't know make fellow feel n't bone know mean did tread partner s dress dance tear see smile angel say please n't apologize s suddenly meet clear blue eye feel step tooth rake handle jump hit face s freddie s angela look say tooth give little click gulp say say much say oh way few brief remark jimmy pinkerton tell idiot freddie stand gape word girl n't speak just stand listening begin laugh never hear girl laugh much lean side veranda shriek freddie world s champion chump stand say sidle step say say seem here stage-direction exit write part give poor old freddie despair say word might right stand speechless can fellow fellow just sight house meet jimmy pinkerton hello reggie say just come s kid must big rehearsal to-day good say sadly s thing s finish poor dear old freddie make ass kill whole show tell say jimmy tell fluff line say jimmy nod thoughtfully s always way amateur must thing look bad may too late say start even now few well-chosen word man world great scot cry look front cottage stand six child nurse fellow grocer s stare window house opposite project four hundred head sex stare road come gallop five more child dog three man boy stare porch unconscious spectator alone sahara stand freddie angela clasp s arm dear old freddie may fluffy line george business certainly bang rally old george think rummiest affair mix course lifetime devote butt people s business affair george lattaker monte carlo would n't bear n't know world think ought hear come monte carlo yacht circe belong old sportsman name marshall present man voules mrs vanderley daughter stella mrs vanderley s maid pilbeam george george dear old pal mine fact work party see george meet uncle augustus schedule george just reach twenty-fifth birthday hand legacy leave george s aunt trustee aunt die george quite kid date george look forward sort income income after-all income chunk goblin pile george s uncle monte carlo write george would come london unbelt strike good plan george uncle monte carlo kill two bird stone n't know fix affair pleasant holiday simultaneously george tag time trouble start anchor monaco harbour uncle augustus day look may say mix thing begin seven o'clock morning arouse dreamless sleep dickens scrap progress state-room door chief ingredient female voice sobbed say oh harold male voice raise anger say considerable difficulty identify voules s hardly recognize official capacity voules talk exactly d expect statue talk could private evidently relax extent sort thing midst hour too much voules yell spion kop cease jerk silence sob diminish distance finally tap door voules enter impressive my-lord-the-carriage-waits look pay would n't believe drop sort emotion voules say delusion m queen may ve call early right s just seven understand summon sir summon find make infernal noise owe apology sir afraid heat moment raise voice s wonder n't raise roof miss pilbeam sir mrs vanderley s maid trouble break engagement sir could n't help gape somehow n't associate voules engagement strike d right butt secret sorrow switch conversation think ll get say sir ca n't wait breakfast rest can get right sir solitary breakfast deck smoke lovely morning blue sea gleam casino cloudless sky rest hippodrome presently begin trickle stella vanderley first think look bit pale tired say n't slept account get eight hour seen george ask could n't help think name seem freeze bit queer voyage george particularly close pal fact moment expect george come slip little hand mine whisper ve old scout love muh see mr lattaker say n't pursue subject george s stock apparently low a.m item day s programme occur few minute later morning paper arrive mrs vanderley open hers give scream poor dear prince say shocking thing say old marshall know vienna say mrs vanderley waltz divinely get mine see talk paper full seem late night serene highness prince saxburg-leignitz always wonder call chap serene murderously assault dark street way casino yacht apparently develop habit escort rough-neck take advantage lay slug considerable vim prince find lie pretty beat insensible street passing pedestrian take yacht still lie unconscious somebody good say get slug serene highness wonder ll catch fellow later read old marshall pedestrian discover serene highness prove mr denman sturgis eminent private investigator mr sturgis offer service police understand possession most important clue s fellow charge kidnapping case chicago can catch man can five minute later just rest move breakfast boat hail come tall thin man come gangway look group fix old marshall probable owner yacht good morning say believe mr lattaker board mr george lattaker say marshall s want see shall say would know name see moment somewhat urgent business take seat ll moment reggie boy hurry george s state-room george old man shout answer open door room empty s more bunk n't slept n't know ve more surprised deck n't say say old marshall perhaps s stroll ashore ll soon breakfast d wait breakfast will join man say would just gong troop leave alone deck sit smoking thinking smoke bit more think hear somebody call name sort hoarse whisper look shoulder jove top gangway evening dress dusty eyebrow hat dear old george great scot cry sh whisper re breakfast give sigh relief sink chair close eye regard pity poor old boy look wreck say say touch shoulder leap chair smothered yell s sense suppose can make popular touch people shoulder nerve stick yard body morning reggie old boy murder last night s sort thing might happen anybody directly stella vanderley break engagement break engagement long engage two minute may less n't stop-watch propose ten last night saloon accept just kiss hear come come corridor infernal what's-her-name mr vanderley s maid pilbeam accept girl love reggie never ve refuse dozen wo n't understand feel head joy hardly know just feel kiss thing handy could n't wait might ship s cat n't pilbeam kiss kiss just moment door saloon open come stella great scott exactly say flash stella dear girl know circumstance thing might seem little odd break engagement get dinghy row mad n't care become simply want forget ashore s just card may drown sorrow bit anyhow n't remember thing can recollect deuce scrap somebody dark street somebody fall fall legging worth wake morning casino garden ve lose hat dive paper read say s read good heaven say n't thing serene nib reggie awful cheer say ll recover n't matter read paper again say ve clue always say hat hat must drop scrap man denman sturgis must find name george say must n't waste time oh jump foot air n't say irritably n't bark s matter man man tall thin man eye gimlet arrive just s saloon now breakfast say want see business would n't give name n't look first s fellow sturgis must feel m sure hat course hat fool mean mine wa carry hat jove was carry parcel george old scout must get move must light want spend rest life prison slug serene highness l�se-majest� s bad hit policeman n't get moment waste n't money reggie old man lend tenner must get frontier italy ll wire uncle meet look cry s come dive sight just voules come companion-way carry letter tray s matter say want beg pardon sir think hear mr lattaker s voice letter arrive n't here sir shall remove letter give ll give come very good sir oh voules still breakfast gentleman come see mr lattaker still hard present occupy kippered herring sir s voules thank sir retire call george come voules bring letter re breakfast still sleuth s eating kipper ll hold bit full bone begin read letter give kind grunt surprise first paragraph m hang say finish reggie queer thing s hand letter directly start see grunt run dear george shall see to-morrow hope think meet prepare curious situation arise connection legacy father inherit aunt emily expect trustee hand now reach twenty-fifth birthday doubtless hear father speak twin-brother alfred lose kidnap never ascertain baby news receive many year suppose dead yesterday receive letter purport live time buenos ayres adopt son wealthy south american recently discover identity state way meet will arrive day now course claimant may prove impostor meanwhile intervention will fear cause certain delay can hand money will necessary thorough examination credential etc will take time will fully matter meet affectionate uncle augustus arbutt read twice second time idea sometimes get admittedly chump premier class seldom such thoroughly corking brain-wave old top say let let darned money s mean chap s imposter s earthly reason suppose ve never hear father say word shall split money aunt emily s will leave money father fail offspring think mean apparently crowd call rotten work spring unexpected offspring fellow eleventh hour chump say s save let spectacular dash frontier ve get stay here brother alfred come flash look kind dazed way ought sort home reggie ass cry n't understand hear twin-brothers n't exactly alike s say n't alfred swear uncle will brother alfred alfred will call liar wo n't s keep rest life s hour two can get detective yacht sail england to-morrow morning last thing seem sink face brighten really believe would work say course would work want proof show mole ll swear george n't alfred get chance talk stella make thing right george reggie old top re genius are s sometimes ca n't keep just gentle cough spin devil here voules say beg pardon sir hear look george george look voules right say decent voules voules would n't give would voules sir would sir voules old man say sensible would gain financially sir keep quiet tap chest hold tongue voules say anybody voules old fellow might gain considerable sum understand sir rich poor think can buy self-respect oh come say much say voules switch term would n't believe way man haggle d think decent faithful servant would delight oblige little matter fiver voules mean hundred promise hundred get safely satisfy fix last poor old george get state-room change clothes d hardly breakfast-party come deck meet ask meet say old marshall george s twin-brother alfred n't know george brother yesterday s long story kidnap infancy think dead george letter uncle yesterday n't wonder s george see uncle find meantime alfred arrive s george s state-room now brush-up ll amaze likeness ll think is george first look here come come george brush clean ordinary yachting suit rattle doubt stand look think catch somewhere n't quite certain introduce still look doubtful mr pepper tell brother board say george s amazing likeness say old marshall brother ask george amiably could tell apart say suppose twin always alike say george come question identification would way distinguish know george mr pepper s dear old pal mine ve swim perhaps day last august would notice mole neck would n't turn stooped show mole collar hide ordinary time see often bathe has george mole ask say oh would notice say oh m glad say george would nuisance able prove s own identity seem satisfy could n't get seem now thing walk-over think george feel same old marshall ask breakfast say pitch n't care world right lunch-time george sit shade foredeck talk stella most time gong rest start draw beam s right say tell tell stella did n't say alfred would fix thing george tell look worried get tell trouble must show flash speed get confide know two hour perhaps say george modestly notion become persuasive sort chap brother alfred anyway tell start show george pretty good sort fellow whole ought n't turn evidently merely temporary insanity see point s right absolutely can produce george much longer infernal sleuth intend stay here seem take root fancy think re bind come sooner later wait s absolute nuisance say george move companion way lunch boat hail side look s uncle say george stout man come gangway halloa george say get letter think mistake brother say george name alfred lattaker s george s brother alfred uncle augustus stout man stare re very george say tell re really alfred d talk business moment cock eye sidle foot companion-steps meet voules beg pardon sir say voules would convenient glad afternoon m bind say manner absolutely normal trace fellow-conspirator give afternoon lunch george n't show waylay girl pilbeam cry beg pardon sir mr voules ask afternoon n't see business hers seem work tell give afternoon break absolutely collapse devilish unpleasant m hopeless situation d say n't seem help much n't remark make s-said table gamble saving shoot leave live suddenly remember scrap small hour state-room door hate mystery mean get bottom could n't really first-class valet voules place shoot evidently girl pilbeam bottom thing question sob question more firm eventually yield fact voules see george kiss night trouble thing begin piece interview george job persuasive alfred voules s mind get ease stella s could n't afford lose fellow genius preserve trouser-crease find george foredeck shakespeare somebody say fellow s face sicklied pale cast care george s look green finish uncle say grin ghostly grin n't uncle say n't alfred n't money explain old top say wo n't take long old crook spend penny trust money s year kid time come cough see table hope run luck lose last remnant stuff find way hold postpone squaring account get invent twin-brother business know find sooner later meanwhile would able get south america s way now let could ca n't afford make fuss man sturgis ca n't prove s alfred chance avoid prison alfred ve make thing right stella vanderley anyway say cheer s good now ve hardly money prospect can marry ponder look old top say last thing bit mess ve guess say poor old george spend afternoon musing life come think queer thing life else n't know see mean moment may stroll peacefully time life s wait corner fetch ca n't tell may get s dashed puzzling here poor old george well-meaning fellow step get swat ring hand fate s ask just life n't know s close six o'clock third visitor day arrive sit afterdeck cool evening old marshall denman sturgis mrs vanderley stella george come talk george old marshall suggest advisability send search-party worry stella vanderley matter george same reason just argue thing visitor appear well-built stiff sort fellow speak german accent mr marshall say count fritz von c�slin equerry serene highness click heel salute prince saxburg-leignitz mrs vanderley jump count say age meet vienna remember could forget charm miss stella suppose stella remember count fritz stella shake hand poor dear prince ask mrs vanderley terrible thing happen rejoice say high-born master regain consciousness sit take nourishment s good say old marshall spoon sigh count mr marshall permission word mr sturgis mr gimlet-eyed sportsman come forward denman sturgis service deuce here mr sturgis explain count graciously volunteer service know s here wait mr george lattaker mr marshall find ask count anxiously count hope shortly know look now gentleman twin-brother double sure gentleman mr george lattaker george put foot firmly suggestion n't mix brother say alfred can tell mole exhibit mole take risk count click tongue regretfully sorry say george n't offer console n't worry say sturgis wo n't escape shall find mr sturgis quickly find swiftly noble young man shout george noble young man george lattaker risk life save high-born master assassin george sit suddenly n't understand say feebly wrong mr sturgis count leap conclusion owner hat find also assailant high-born master wrong hear story serene highness s own lip pass dark street ruffian mask sprang doubtless follow casino win heavily high-born master take surprise fell lose consciousness perceive young man evening dress wear hat find run swiftly hero engage assassin combat high-born master remember more serene highness ask repeatedly brave preserver gratitude princely seek young man reward proud brother sir thanks say george limply mr sturgis must redouble effort must search land must scour sea find george lattaker need n't take trouble say voice gangway voules face flush hat head smoke fat cigar ll tell find george lattaker shout glare george stare look yell look wo n't first afternoon s stare mysterious stranger win two hour break ll even now mr blooming lattaker ll learn break poor man s heart mr marshall gent morning deck over'eard im plot put game d spot gent detective arrange blooming lattaker pass own twin-brother want proof bloom pepper tell show mole d swear george n't very word man george lattaker hesquire let deny can george get n't least desire deny voules mr voules please s true say george turn count fact foggy recollection happen last night remember knock jump conclusion must assault serene highness really george lattaker ask count ere mean demand voules merely save life serene highness prince saxburg-leignitz mr voules s swindle begin voules sudden rush girl pilbeam cannon crowd send old marshall s chair flung arm voules oh harold cry think dead think d shoot sort brace fling seem think good fall clinch dash romantic n't know are limit voules re sack say care say think stop now m gentleman property come emma dear give month s notice get ll take dinner ciro s mr lattaker say count may conduct presence high-born master wish show gratitude preserver may say george may hat mr sturgis s just bit more dinner night come smoke stroll foredeck bump george stella seem argument m sure say believe man can happy want kiss thing sight put n't say george happen m feel just way now cough turn halloa reggie say halloa george say lovely night beautiful say stella moon say ripping say george lovely say stella look reflection star george catch eye pop say pop clarence bit good think say think mean really carefully consider question coolness cheek prefer gall woman sex fairly burst jove ve thrust notice george way imagine happen pretty few fellow limit reach business yeardsley venus make understand full what-d'you-call-it situation shall explain just matter stand mrs yeardsley first know elizabeth shoolbred old worcestershire family pot money pretty picture brother bill oxford love elizabeth shoolbred love n't know time week engage marry just begin take serious view life study furniture catalogue feel pretty solemn restaurant orchestra play wedding glide m hang n't break month later marry fellow name yeardsley clarence yeardsley artist golf billiards bit racing fellow club rally kind take get come look affair closed page book life know mean n't seem likely meet again clarence settle country somewhere never come london m bind own time get letter wound pretty heal certain extent sit take nourishment fact absolutely honest jolly thankful thing end letter m tell arrive morning blue sky run dear old reggie age seem see settle here most perfect old house lovely garden middle delightful country could n't run here few day clarence would glad see bill here most anxious meet again speaking morning come wire train will send car meet most sincerely elizabeth yeardsley p.s can give new milk fresh egg think p.p.s bill say billiard-table good play p.p.s.s mile golf course bill say good st andrews p.p.s.s.s must come fellow come breakfast morning bit head find letter girl might quite easily blight life rattle must confess bit golf settle know bill know talk say course top must special old bill meet station car n't come month glad see again apparently glad see thank goodness ve come say drive just last grip s trouble old scout ask artistic what's-its-name mere mention picture n't give pip dare say would n't bad s rotten pictures pictures else mention household clarence artist father know elizabeth give head remember n't come most time elizabeth spend picture-gallery period let just want follow dog gallery gallery picture poison just old bill somehow never strike would still way marry artist think time mere sight picture would feed accord old bill talk picture meal say tell make chap feel long few day take tip let send wire london to-morrow promise play scottish idea come match could n't get lasso try point silver lining bill old scout sister say s most corking link here turn stare nearly run bank n't mean honestly say say say good st andrews was say say n't enough n't happen mention add word n't think forget tell s bad course great britain feel stunned n't know s bad habit get ca n't say simply ca n't daily allowance golf m london take whirl silver lining ll take billiards say m glad table s good depend call good s half-size s seven-inch cut just baulk clarence s cue slip elizabeth mend pink silk very smart dressy look n't improve thing billiard-table say say must pull leg turn drive gate good-sized house stand road look black sinister dusk could n't help feeling know johnny read story lure lonely house rummy purpose hear shriek just get elizabeth know enough know specially good golf course safe draw deliberately play knowledge game want know sudden thought strike bring cold perspiration girl here stab marry ve often hear young married woman sort thing certainly say nobody house clarence bill clarence s father woman could take name st andrews vain would n't likely stick trifle bill old scout say n't frightful girl rot sort stop here wish say such luck pull front door open woman s figure appear get bill say present frame mind strike jolly creepy way put sort thing lady macbeth might say macbeth n't know mean say come light elizabeth look just same old day reggie m glad able come afraid might forget know come tea turn girl marry introduce husband ll understand feel clarence burst know feeling first hear marriage say wonder s meet think must mistake ca n't prefer s think set eye clarence little thin nervous-looking chappie thirty-five hair get grey temple straggly top wear pince-nez droop moustache m bombardier wells front clarence feel quite nut elizabeth mind tall splendid girl look princess honestly believe woman pure cussedness mr pepper hark can hear mew cat say clarence breath n't know say mew cat feel sure hear mew cat listen listen door open white-haired old gentleman come build same line clarence early model take correctly mr yeardsley senior elizabeth introduce father say clarence meet mew cat feel positive hear cat mew say father shake head mewing cat ca n't bear mew cat say clarence mew cat get nerve mew cat try say elizabeth dislike mew cat say old mr yeardsley mew cat moment seem think cover ground satisfactorily picture talk picture steadily time dress dinner least just sort sit presently subject picture-robberies come somebody mention monna lisa happen remember see evening paper come train fellow somewhere valuable painting pinch burglar night first time chance break conversation effect mean make most paper pocket overcoat hall fetch here say romney belong sir bellamy palmer shout exactly same time chorus elizabeth grab paper let look late last night burglar enter residence sir bellamy palmer dryden park midford hants s here say pass midford dryden park two mile house say elizabeth notice eye sparkle two mile say might might venus old mr yeardsley bound chair venus cry seem wonderfully excite little contribution evening s chat make quite hit n't notice n't know elizabeth show dinner first look yeardsley venus lead switch light seem impossible could sit right dinner notice meal attention pretty rivet foodstuff anyway elizabeth show aware existence alone drawing-room dinner old yeardsley write letter morning-room bill clarence rollick half-size billiard table pink silk tapestry effect fact joy jollity song speak elizabeth sit wrap thought bit bent say reggie moment say know happen know pre-what-d'you-call-it get sometimes get what-o say nervously reggie say want ask great favour stoop put log fire remember reggie say would world s mean say cheek woman sex mean happen d think would prefer let dead past bury dead sort thing mind had say would world admit distinctly pre-clarence remark n't appear scene stand reason fellow may perfect knight-errant girl engage n't feel nearly keen spread direction give miss-in-baulk marry man reason instinct tell decide blighter could n't think say oh s can now will make everlastingly grateful say know reggie say suddenly few month clarence very fond cat still seem er interested now get nerve get nerve fellow swear stuff see advertise would n't help n't need take want get rid n't quite fellow get rid venus say elizabeth look catch bulging eye see venus say remember come dining-room dining-room switch light say wall close door may n't notice sit large oil-painting d call classical picture suppose mean know mean can say s funny hadn't notice venus say nod would look time sit meal n't know n't think would affect much d worry right jerk head impatiently re artist say clarence begin see daylight exactly trouble n't understand evidently good old artistic temperament could believe explain s unwritten law n't know plead america ve want send chokey n't want mean re absolutely rocker n't find convenient scoop luny-bin simply explain say teapot just artistic temperament apologize stand hear just a.t affect clarence cat s friend ready believe hit clarence badly way seem old yeardsley amateur artist venus masterpiece say ought know clarence marry give wed present hang stand own hand right mark sequel temperamental clarence professional artist consequently street ahead dad game see flaw venus could n't stand price n't drawing n't expression face n't colouring fact make feel quite ill look devote father want give pain able bring store thing cellar strain confront picture three time day begin tell such extent elizabeth feel now see say way say n't think s make heavy weather trifle oh ca n't understand look voice drop church switch light shine picture old yeardsley s say clarence paint look expectantly wait swoon yell take steady look clarence s effort classical picture seem very much sort art criticism evidently expect make dash er venus say mark sherlock holmes would make same mistake evidence mean jocund spring snap switch light see n't understand even now never taste picture use gallery would club absolutely true remark make come put hand arm m sorry reggie n't mean cross want make understand clarence suffering suppose suppose let take case great musician suppose great musician sit listen cheap vulgar tune same tune day day day day would n't expect nerve break s just clarence now see surely ve put plainly enough mean come want want steal venus look want steal reggie eye shine excitement n't see s providence ask come here just get idea know could rely miracle robbery romney take place house two mile remove last chance poor old man suspect feeling hurt s most wonderful compliment think night thief steal splendid romney same gang take venus will proud moment life to-night reggie ll give sharp knife simply cut canvas frame s moment say d delight use purely family affair would n't fact tackle old bill subject ask bill already yesterday refuse m catch ca n't take picture open window leave open room sound simple enough picture ve get burn ll see good fire room look always most wonderful eye reggie say more just reggie look see mean day more n't know auld lang syne sort thing follow right say ll n't know happen johnny steep crime forth think pinch diamond necklace re ll understand feel lot less keen job d take sit room wait get busy promise tackle dining-room paper seem easy enough could n't help feel catch somewhere ve never know time pass slow kick-off schedule o'clock morning household might expect pretty sound asleep quarter could n't stand longer light lantern take bill s bicycle take grip knife slunk downstairs first thing get dining-room open window mind smash give extra bit local colour affair decide account noise put lantern table just reach happen moment could n't say might explosion sort earthquake solid object catch frightful whack chin spark thing occur head thing remember feel wet cold splash face hear voice sound old bill s say feel now sit light floor old bill kneeling soda siphon happen say m awfully sorry old man say n't notion come here see lantern table window open chap knife hand n't stop make inquiry just let jaw worth earth think re walk sleep elizabeth say know say tell n't mean picture refuse take ask reggie old man say ll never believe say repentance again s fool s trick upset n't repent think rough elizabeth little thing come here would n't stop sleep-producer chin m sorry too say give head shake make certain still feel now s say much would more soda-water get job finish bed let s quick too make noise ton brick just now s card servant may hear toss carve head tail say uncover coin get ll hold light n't spike sword easy job elizabeth say just four quick cut thing come frame oyster roll old bill put lantern floor sideboard collect whisky soda glass ve get long evening say ca n't burn picture size chunk d set chimney fire let s thing comfortably clarence ca n't grudge stuff ve bit good trip to-morrow ll mad merry day clarence s glad new year room sit smoking yarn sip drink now cut slice picture shove fire cosiness cheerful blaze comfortable feeling good stealth n't know ve jolly time day use brew study school just put last slice bill sit suddenly grip arm hear say listen jove hear too room just dining-room sound come quite distinctly stealthy footstep george chair fall s somebody dining-room whisper s certain type chap take pleasure positively chivy trouble old bill s alone would take three second persuade n't really hear m peaceful sort cove believe living let live forth old bill visit burglar pure jam chair jump come say bring poker bring tongs feel old bill collar knife creep downstairs ll fling door open make rush say bill suppose shoot old scout burglar never shoot say bill comfort provide burglar know old bill take grip handle turn quickly pull sharp stare room darkness feeble splash light end stand chair front clarence s jocund spring hold candle hand reach knife old mr yeardsley bedroom slipper grey dressing-gown make final cut just rush turning sound stop chair candle picture come heap candle earth say bill feel same pick candle light most fearful thing happen old man pick suddenly collapse chair begin cry child course could see artistic temperament still believe devilish unpleasant look old bill old bill look shut door quick n't know see bill look sideboard know look take siphon upstairs idea first-aid stop short squirt soda-water just wait presently old yeardsley switch sit begin talk rush clarence boy tempt burglary dryden park tempt make simple know would put same gang clarence boy seem dawn point clarence present clarence say hesitatingly s bed say bed n't know even now young man throw mercy n't hard listen grab bill sidestep can explain give gulp artist two young man will try make understand make realise picture mean two year paint child watch grow love part life would induce sell clarence marry mad moment give treasure can understand two young man agonies suffer thing irrevocable see clarence value picture know could never bring ask lose could evening could see hope come story theft romney house quite close see way clarence would never suspect would put robbery same band criminal steal romney idea come could drive fight avail last yield creep here carry plan find grab again time get arm grip lobster young man say would betray would tell clarence feel most frightfully sorry poor old chap time n't know think would kindest give straight break degree wo n't say word clarence mr yeardsley say quite understand feeling artistic temperament sort thing mean know m afraid look door switch electric light stare face two empty frame stand goggle silence give sort wheezy grunt gang burglar here take clarence s picture pause might mine venus whisper get most fearfully painful know know truth m awfully sorry know say was start poor old chap mean did take venus here shake head s clarence s jocund spring say jump straighten talk think n't know own picture child venus see own signature corner can read boy look matthew yeardsley picture jove was n't know get bed infernal venus settle take steady look position affair bill say fault get hold wrong picture say bill s fault fetch such crack jaw could n't expect see get hold pretty massive silence bit reggie say bill last exactly feel face clarence elizabeth breakfast old scout say think much same reggie say bill happen know s milk-train leave midford three-fifteen n't d call flier get london half-past nine er circumstance aunt sluggard now s may admit time funny affair rockmetteller todd think jeeves let man appearance baffle jeeves man know officially pull weekly wage press clothes sort thing actually s more poet johnnie call bird acquaintance apt rally time need guide n't know philosopher remember rightly fancy friend rely turn naturally rocky todd tell aunt n't hesitate jeeves thing start affair rocky todd break loose early morning spring bed restore good old tissue nine hour dreamless door fly open somebody prod low rib begin shake bedclothes blink bit generally pull locate rocky first impression horrid dream rocky see live long island somewhere mile new york tell more never get twelve seldom early constitutionally lazy young devil america hit walk life enable limit direction poet least write poem most time could make spend sort trance tell could sit fence watch worm wonder earth hour stretch scheme life work fine point month would take three day write few poem three hundred twenty-nine day year rest n't know enough money poetry support chappie even way rocky live seem stick exhortation young man lead strenuous life n't shove rhyme american editor fight stuff rocky show thing begin past dead to-morrow bear to-day to-day nerve muscle drop red blood print opposite frontispiece magazine sort scroll picture middle fairly-nude chappie bulge muscle give rise sun glad eye rocky say give hundred dollar stay bed four afternoon month regard future pretty solid owe fact moneyed aunt tuck somewhere illinois name rockmetteller nephew position pretty sound tell come money mean work perhaps occasional poem recommend young man life open splendid possibility light pipe shove foot mantelpiece man prod rib grey dawn read bertie could just see wave letter equally foul face wake read ca n't read ve morning tea cigarette grope bell jeeves come look fresh dewy violet s mystery tea jeeves very good sir flow silently room always give impression liquid substance move find rocky surge beastly letter again say earth s matter read ca n't n't tea listen s aunt point fall asleep again wake hear say earth jeeves trickle tray silent stream meander mossy bed see daylight read again rocky old top say want jeeves hear mr todd s aunt write rummy letter jeeves want advice very good sir stand middle room register devotion cause rocky start again dear rockmetteller think thing long come conclusion very thoughtless wait long make mind now make jeeves seem little obscure present sir doubt become clear late point communication become clear mud say rocky proceed old scout say champ bread butter know life long visit new york see wonderful gay life read much fear now will impossible fulfil dream old wear seem strength leave sad jeeves extremely sir sad say rocky s sheer laziness see last christmas burst health doctor tell wrong will insist s hopeless invalid agree s get fixed idea trip new york would kill s ambition life come here stay chappie heart highland a-chasing deer jeeves case respect parallel sir carry rocky dear boy decide can enjoy marvel city can least enjoy suddenly think yesterday read beautiful poem sunday paper young man long life certain thing win end too old enjoy very sad touch thing interpolate rocky bitterly ve able ten year know will money now never able see way give allowance now decide condition write firm lawyer new york give instruction pay quite substantial sum month condition live new york enjoy always wish want representative spend money want plunge gay prismatic life new york want life soul brilliant supper party want indeed insist write letter least week give full description city may enjoy second-hand wretched health prevent enjoy remember shall expect full detail detail too trivial interest affectionate aunt isabel rockmetteller say rocky say earth really get extremely rummy attitude chappie view fact quite unexpected mess right stuff suddenly descend blue sky mind occasion beaming smile joyous whoop here man look talk fate swing solar plexus amaze n't buck say buck place frightfully brace consider pretty soft give kind yelp stare moment begin talk new york way remind jimmy mundy reformer chappie jimmy just come new york hit-the-trail campaign pop garden couple day hour hear certainly tell new york pretty straight thing apparently take dislike place jove know dear old rocky make look publicity agent old metrop pretty soft cry come live new york leave little cottage take stuffy smelly over-heated hole apartment heaven-forsaken fester gehenna mix night night mob think life sort st vitus s dance imagine re good time re make enough noise six drink too much ten loathe new york bertie would n't come place n't get see editor occasionally s blight s get moral delirium tremens s limit very thought stay more day make sick call thing pretty soft feel lot s friend must drop quiet chat genial host begin criticise city plain idea old rocky could eloquent would kill live new york share air six million people wear stiff collar decent clothes time start good lord suppose dress dinner evening ghastly notion shock absolutely shock dear chap say reproachfully dress dinner night bertie jeeves say coldly man still stand statue door many suit evening clothes three suit full evening dress sir two dinner jacket three practical purpose two sir remember can wear third also seven white waistcoat shirt four dozen sir white tie first two shallow shelf chest drawer completely fill white tie sir turn rocky see chappie writhe electric fan wo n't ca n't ll hang ll earth can dress realize most day n't get pyjama five afternoon just put old sweater see jeeves wince poor chap sort revelation shock fine feeling say s want know might write explain aunt might want get lawyer s two rapid leap cut will see point suggest jeeves say jeeves clear throat respectfully crux matter would appear sir mr todd oblige condition money deliver possession write miss rockmetteller long detailed letter relate movement method can accomplish mr todd adhere express intention remain country mr todd induce second party gather actual experience miss rockmetteller wish report convey shape careful report would possible aid imagination base suggested correspondence get old diaphragm jeeves silent rocky look helpless sort way n't bring jeeves n't curve could put little clearer bertie say think start make sense kind flickered s idea dear old man perfectly simple know could stand jeeves ve get get somebody town take few note work note letter s n't jeeves precisely sir light hope gleam rocky s eye look jeeves startled way daze man s vast intellect would say would pretty smart sort man man would notice thing jeeves say let jeeves would would would n't jeeves first time long connection observe jeeves smile corner mouth curve quite quarter inch moment eye cease look meditative fish s delight oblige sir matter fact already visit new york s place interest evening would most enjoyable make practice pursuit fine know exactly aunt want hear rocky want earful cabaret stuff place ought first jeeves reigelheimer s s forty-second street anybody will show way jeeves shake head pardon sir people longer reigelheimer s place moment frolic roof see say rocky leave jeeves know n't often find entire group fellow-humans happy world little circle certainly example fact can full bean absolutely right start jeeves happy partly love exercise giant brain partly corking time bright light see night midnight revel sit table edge dancing floor remarkably fat cigar bottle good d never imagine could look nearly human face wear expression austere benevolence make note small book rest feel pretty good fond old rocky glad able good turn rocky perfectly content still able sit fence pyjama watch worm aunt seem tickled death get broadway pretty long range seem hit just right read letter rocky full life rocky s letter base jeeves s note enough buck anybody rummy come think love life mere mention give rocky tired feeling here letter write pal mine london dear freddie here new york s bad place m bad time s pretty right cabaret n't bad n't know shall s everybody cheer-o bertie ps see old ted lately care ted n't drag could n't get confounded thing second page now here s old rocky exactly same subject dearest aunt isabel can thank enough give opportunity live astounding city new york seem more wonderful day fifth avenue good course just now dress magnificent wad stuff dress n't know jeeves such authority crowd midnight revel night take show first little dinner new place forty-third street quite gay party georgie cohan look midnight get good willie collier fred stone could stay minute doug fairbanks sort stunt make roar diamond jim brady usual laurette taylor show party show revel quite good enclose programme last night few frolic roof forth yard suppose s artistic temperament mean s easy chappie s use write poem sort tosh put bit punch letter chappie anyway s doubt rocky s correspondence hot stuff call jeeves congratulate jeeves re wonder thank sir notice place beat could n't tell thing ve good time s just knack sir mr todd s letter ought brace miss rockmetteller right undoubtedly sir agree jeeves jove certainly george mean say sit apartment afternoon month thing start smoke cigarette rest old bean door open voice jeeves burst silence bomb n't speak loud soft soothe voice slide atmosphere note far-off sheep say make leap young gazelle miss rockmetteller come large solid female situation floor m deny hamlet must feel much father s ghost bob fairway d come look rocky s aunt such permanency own home n't seem possible could really here new york stare look jeeves stand attitude dignified detachment chump rally young master now rocky s aunt look less invalid ve see aunt agatha good deal aunt agatha matter fact look might deucedly dangerous put seem tell would certainly regard put find game poor old rocky pull good afternoon manage say say mr cohan er mr fred stone absolutely matter fact name s wooster bertie wooster seem disappointed fine old name wooster appear mean life n't rockmetteller home say first shot could n't think say could n't tell rocky country watch worm faint flutter sound background respectful cough jeeves announce speak speak remember sir mr todd automobile party afternoon jeeves say look watch did say would give understand sir would somewhat late return vanish aunt take chair d forget offer look rummy way nasty look make feel dog bring intend bury later time own aunt agatha england look exactly same way many time never fail make spine curl seem very much home here young man great friend rockmetteller s oh frown expect good thing old rocky need say way treat flat own give word quite unforeseen slam simply rob power speech d look light dashing host suddenly treat intruder jar n't mark speak way suggest consider presence place ordinary social call obviously look cross burglar plumber s man come fix leak bathroom hurt juncture conversation show sign die awful agony idea come tea good old stand-by would care cup tea say tea speak never hear stuff cup journey say buck put bit zip mean restore n't know ll tell jeeves totter passage jeeves s lair man read evening paper n't care world jeeves say want tea very good sir say jeeves bit thick want sympathy n't know sympathy kindness old nerve centre deuce shock s get idea place belong mr todd earth put head jeeves fill kettle restrain dignity doubt mr todd s letter sir say suggestion sir remember address apartment order mr todd appear possess good central residence city remember think brainy scheme time s bally awkward know jeeves look intruder jove suppose think m hang here touch mr todd free meal borrow shirt sir s pretty rotten know most disturbing sir s thing mr todd ve get get here soon can bring tea send telegram tell come train already sir take liberty write message dispatch lift attendant jove think jeeves thank sir little buttered toast tea just sir thank sitting-room n't move inch still bolt upright edge chair grip umbrella hammer-thrower give look come doubt reason take dislike suppose n't george m cohan bit hard chap surprise say five minute restful silence try crank conversation again surprise come here n't know raise eyebrow drink bit more glass surprising visit nephew say put course seem reasonable oh say course certainly mean jeeves project room tea jolly glad see s bit business arrange n't certain s line teapot fool feel happy tea tea tea say n't mean say idea good deal more formal still cover situation pour cup sip put cup shudder mean say young man say frostily expect drink stuff buck know mean expression bucks make full bean know make fizz n't understand word say re english n't admit n't say word somehow way make bad speak hour somehow bring home n't englishmen meet englishman d choose last conversation languish again try again become more convinced moment ca n't make real lively salon couple people especially let word time comfortable hotel say hotel hotel re stay stay hotel stop friend naturally stop nephew n't get moment hit here gurgle certainly else full horror situation roll wave could n't see earth could n't explain n't rocky s flat give poor old chap hopelessly would ask live would right soup try induce old bean recover shock produce result speak again will kindly tell nephew s man-servant prepare room wish lie nephew s man-servant man call jeeves rockmetteller automobile ride need wait will naturally wish alone return find totter room thing too much creep jeeves s den jeeves whisper sir mix b.-and-s jeeves feel weak very good sir get thick minute jeeves sir think re mr todd s man think whole place n't see re stay keep ca n't say ll get whole thing n't want let mr todd way jeeves want prepare bed look wound hardly place sir know know personal favour come s hardly place fling flat hotel intention hotel sir will clothes good lord n't think can put few thing bag n't look sneak st aurea will endeavour sir n't think s more tell mr todd get here very good sir look place moment parting come feel sad whole thing remind melodrama drive chappies old homestead snow good-bye jeeves say good-bye sir stagger know think agree poet-and-philosopher johnny insist fellow ought devilish pleased bit trouble stuff refine suffering know suffer give chap sort broad more sympathetic outlook help understand people s misfortune ve same thing stand lonely bedroom hotel try tie white tie strike first time must whole squad chappies world get man look d always think jeeves kind natural phenomenon jove course come think must quite lot fellow press own clothes n't get anybody bring tea morning solemn thought n't know mean say ve able appreciate frightful privation poor stick get dress somehow jeeves n't forget thing packing final stud m sure n't make feel bad kind deepen pathos somebody write touch vanished hand bit dinner somewhere show kind seem make difference simply n't heart supper anywhere just suck whisky-and-soda hotel smoking-room straight bed n't know ve feel rotten somehow find move room softly death family anybody talk talk whisper fact telephone-bell rang answer such sad hushed voice fellow end wire say halloa five time think n't get rocky poor old scout deeply agitated bertie bertie oh m time speak midnight revel ve here hour think re fixture night ve tell aunt isabel ve call friend join s glue chair this-is-the-life write take pore love m nearly crazy tell old top say little more say shall sneak quietly river end mean say sort thing night bertie enjoy s simply infernal just snatch wink sleep bill fare just now million yelling girl swoop toy balloon two orchestra here try see ca n't play loud m mental physical wreck telegram arrive just lie quiet pipe sense absolute peace steal get dress sprint two mile catch train nearly give heart-failure top get brain fever inventing lie tell aunt isabel cram confound evening clothes give sharp wail agony n't strike rocky depend wardrobe see ll ruin hope say rocky most unpleasant way trouble seem bad effect character get somehow ve give bad enough time re three size too small s apt give moment wish goodness would give chance breathe n't breathe half-past seven thank heaven jeeves manage get buy collar fit strangle corpse now touch stud break bertie pure hades aunt isabel keep urge dance earth can dance n't know soul dance deuce could even know girl place s take big chance even move trouser tell ve hurt ankle keep ask cohan stone turn s simply question time discover stone sit two table s get bertie ve get think way get mess get mean jeeves s same suggest leave jeeves letter write note mischief make too good aunt s just tell say resign end life letter begin arrive describe joy new york stimulate such extent pull make trip seem think s miraculous kind faith cure tell ca n't stand bertie s get end ca n't jeeves think just hang say most disturbing sir fat lot help old lad say s bad ve get comfortable home jeeves re save lot money save money mean save money allowance aunt give suppose s pay expense now n't certainly s stop allowance write lawyer to-night say now s new york necessity shall always s simpler look end tell bertie ve examine darned cloud microscope s get silver line s little dissembler rocky old top s too bally awful ve notion m beastly hotel jeeves must get flat n't come flat s own flat ca n't help aunt isabel n't ask living tell n't say think much typical specimen useless decaying aristocracy think make hit forget now must ll come here good-bye morning jeeves come home-like float noiselessly room nearly break good morning sir say bring few more personal belonging begin unstrap suit-case carry did trouble sneak easy sir watch chance miss rockmetteller remarkably alert lady know jeeves say bit thick n't situation certainly never come notice sir bring heather-mixture suit climatic condition congenial to-morrow prevent will endeavour add brown lounge faint green twill ca n't sort thing jeeves must hope good sir ca n't think give matter considerable thought sir success place three silk shirt dove-coloured light blue mauve first long drawer sir n't mean say ca n't think jeeves moment sir will find dozen handkerchief tan sock upper drawer left strap suit-case put chair curious lady miss rockmetteller sir understate jeeves gaze meditatively window many way sir miss rockmetteller remind aunt mine reside south-east portion london temperament much alike aunt same taste pleasure great city passion ride hansom cab sir family take eye escape house spend day ride cab several occasion break child s saving bank secure mean enable gratify desire love little chat female relative jeeves say coldly feel man let feed n't see get trouble beg pardon sir leave small assortment necktie mantelpiece sir select accord preference recommend blue red domino pattern sir stream imperceptibly door flow silently ve often hear chappies great shock loss habit ve floor wonder hit pick piece sort take whirl begin new life time great healer nature adjust forth s lot know own case day two might call prostration begin recover frightful loss jeeves make thought pleasure more less mockery least find able dash enjoy life again mean brace extent cabaret more try forget moment new york s small place come part wake just rest bed n't long track begin cross old rocky s see peale s again frolic roof n't anybody time aunt try look strike ideal life n't difficult know circumstance see mask poor chap suffer heart bleed fellow least n't bleed bleed air crack strain seem aunt look slightly upset also take begin wonder celebrity surge suddenly become wild careless spirit rocky use mix letter n't blame read couple letter certainly give impression poor old rocky way hub new york night life chance fail show cabaret management say s use put shutter two night n't come night sit maison pierre somebody tap shoulder-blade find rocky standing sort mixed expression wistfulness apoplexy face chappie contrive wear evening clothes many time disaster mystery confide later early proceeding slit waistcoat help bit moment idea manage get aunt evening look past see again table wall look management ought complain bertie old scout say rocky quiet sort crushed voice ve always pal n't mean know d good turn ask dear old lad say man move heaven s sake come sit table rest evening know limit sacred claim friendship dear chap say know d reason must come bertie ve get s get divert mind s brood s last two day think s begin suspect ca n't understand never seem meet know joint few night happen run two newspaper man use know fairly keep introduce aunt isabel david belasco jim corbett effect wear now s begin wonder again s get will find d take nickel chance get cent later love mike come table help thing rally pal distress aunt isabel sit bolt upright usual certainly seem lose bit zest start explore broadway look think good deal unpleasant thing ve meet bertie wooster aunt isabel say rocky eye seem say city six million people pick take seat bertie ll say rocky merry party begin jolly happy bread-crumbling party cough twice speak decide say hour wild dissipation aunt isabel say want home light rocky tell strike sinister gather beginning visit drag home rope must hit rocky same way give pleading look ll come wo n't bertie drink flat feeling n't contract n't seem brutal leave poor chap alone woman right start moment step taxi feeling begin grow break loose massive silence prevail corner aunt sit rocky balance little seat front good supply dialogue n't chatty party glimpse jeeves flat sit lair wish could call rally tell need stuff table sitting-room rocky take decanter say bertie stop bark aunt drop catch rocky s eye stoop pick ruin eye see come leave rockmetteller say aunt isabel rocky leave time come speak say can stand idly see young man perdition poor old rocky give sort gurgle kind sound whisky make run decanter carpet say blink aunt proceed fault say mine see light now eye open see hideous mistake make shudder thought wrong rockmetteller urge contact wicked city see rocky grope feebly table finger touch look relief come poor chappie s face understand feeling write letter rockmetteller instruct city live life privilege hear mr mundy speak subject new york jimmy mundy cry know sometimes seem mixed suddenly get clue mention jimmy mundy begin understand more less happen d see happen remember england man jeeves sneak meeting evening come denounce front crowd chappies give bit supper moral leper aunt give wither jimmy mundy say surprise man stamp hear music drunken dance man shameless flaunt woman meeting would attraction less dead sin message come save new york force picturesque phrase hit trail three day rockmetteller first hear accident take meeting often life mere accident may shape whole future call telephone message mr belasco could take hippodrome arrange ask man-servant jeeves take man very little intelligence seem misunderstand thankful take subsequently learn madison square garden mr mundy hold meeting escort seat leave meeting begin discover mistake make seat middle row could leave inconvenience great many people remain gulp rockmetteller never thankful else mr mundy wonderful prophet old scourge sin people leap frenzy inspiration fear would injury sometimes express somewhat odd manner word carry conviction show new york true colour show vanity wickedness sit gilded haunt vice eat lobster decent people bed say tango fox-trot device devil drag people bottomless pit say more sin ten minute negro banjo orchestra ancient revel nineveh babylon stand leg point right sit shout mean could sink floor come changed woman surely must notice change rockmetteller must see longer careless thoughtless person urge dance place wickedness rocky hold table friend y-yes stammer think wrong wrong right right rockmetteller too late save sip evil cup drain will hard first will find can fight stout heart glamour fascination dreadful city wo n't sake try rockmetteller wo n't country to-morrow begin struggle little little use will ca n't help think must word will rouse dear old rocky trumpet call must bring home realisation miracle come save cut aunt isabel s rate say perk let table face gleam eye want country aunt isabel live country rockmetteller stay country time mean never come new york rockmetteller mean just way can safe temptation will rockmetteller will sake rocky grab table again seem draw lot encouragement table will say jeeves say day old flat lie old arm-chair foot good old table just come see dear old rocky country cottage hour see aunt hamlet curse alone last jeeves s place home very true sir jolly old roof-tree sort thing precisely sir light cigarette jeeves sir know point business really think baffle indeed sir get idea take miss rockmetteller meeting pure genius thank sir come little suddenly morning think aunt sir aunt hansom cab sir recollect observe attack come use send clergyman parish always find talk high thing divert mind hansom cab occur same treatment might prove efficacious case miss rockmetteller stun man s resource s brain say pure brain get jeeves believe must eat lot fish eat lot fish jeeves sir oh s just gift take n't bear way s use worry precisely sir say jeeves might make suggestion sir continue wear present tie green shade give slightly bilious air strongly advocate blue red domino pattern sir right jeeves say humbly
