# Supplementary material for: A Complex Network Approach to Stylometry
Source: PLoS One. 2015 Aug 27;10(8):e0136076. doi: 10.1371/journal.pone.0136076 (PMC4552030; doi:10.1371/journal.pone.0136076)
Supplement: S1 File — (ZIP) [file pone.0136076.s001.zip › authorship_dataset/a5_the_girl_on_the_boat.txt]

chapter disturb morning curtained window furnished flat mrs horace hignett rent stay new york ray golden sunlight peep foremost spy advance army fine summer morning hand dutch clock hall point thirteen minute past nine ormolu clock sitting-room eleven minute past ten carriage clock bookshelf fourteen minute six word exactly eight mrs hignett acknowledge fact move head pillow open eye sit bed always wake eight precisely was mrs hignett mrs hignett world-famous writer theosophy author spreading light morrow rest well-known series m glad ask come america lecture tour time good deal suffering united state nearly boat arrive england bring fresh swarm british lecturer country novelist poet scientist philosopher plain ordinary bore herd instinct seem affect simultaneously great race movement middle ages man woman widely differ view religion art politics subject point intellectual great britain single-minded easy money pick lecture-platforms america might just grab person mrs hignett come first batch immigrant spiritual writing solid streak business sense woman mean get hers get good way atlantic complete itinerary book ninety cent poet philosopher finish sort clean collar get photograph take passport leave england pang departure involve sacrifice more else world love charming home windles county hampshire many year seat hignett family windles breath life shady walk silver lake noble elm old grey stone wall bind very feel belong windles windles unfortunately matter cold legal accuracy hold trust son eustace such time marry take possession time thought eustace marry bring strange woman windles chill mrs hignett very marrow happily firm policy keep son permanently eye home never permit speech female age fifty avert peril now eustace accompany mother america faint snore could hear adjoining room bathe dress hall breakfast await smile tolerantly never desire convert son own early-rising habit apart allow call soul own indulgent mother eustace would get half-past nine long finish breakfast read correspondence start duty day breakfast table sitting-room modest meal roll porridge imitation coffee pot contain hell-brew little pile letter mrs hignett open eat majority disciple dealt matter purely theosophical interest invitation butterfly club ask guest honour weekly dinner letter brother mallaby sir mallaby marlowe eminent london lawyer say son sam never approve would new york shortly pass way england hope would see altogether dull mail mrs hignett skim interest set two letter eustace act unpaid secretary answer later day just rise table sound voice hall presently domestic staff gaunt irish lady advanced year enter room ma'am gentleman mrs hignett annoy morning sacred n't tell disturb loose parlour staff remain moment melancholy silence resume say s nephew name s marlowe mrs hignett experience diminution annoyance see nephew sam ten year would willing extend period remember untidy small boy twice school holiday disturb cloistral peace windles beastly presence blood being thick water sort thing suppose would give five minute sitting-room find young man look more less young man perhaps fit most grow good deal last meet man often age fifteen twenty-five now six foot height forty inch chest weight thirteen stone brown amiable face mar moment expression discomfort somewhat akin cat strange alley hullo aunt adeline say awkwardly samuel say mrs hignett pause mrs hignett fond young man dislike morning break think improve slight degree last meeting sam imagine long grow man s estate put childish thing embarrass discover aunt still affect old say make feel omit shave addition swallow drug cause swell unpleasantly particularly hand foot jolly morning say sam perseveringly imagine thought d look see very kind morning busy time very kind pause america say sam dislike exceedingly course people prohibition personally n't affect can take leave alone america say sam ve wonderful time everybody s treat rich uncle ve detroit know practically give city ask d take home pocket never see might miss heir think america s great invention record bring america say mrs hignett unmoved rhapsody oh come play golf tournament know surely age say mrs hignett disapprovingly could good occupy spend whole time play golf oh play cricket bit shoot bit swim good lot still play football occasionally wonder father insist useful work begin harp subject suppose shall take stab sooner later father say ought get marry too perfectly right suppose old eustace will get hitch day say sam mrs hignett start violently say make say oh s romantic sort fellow writes poetry likelihood eustace marry shy retire temperament see few woman recluse sam aware frequently regret always fond cousin half-amused patronising way man thews sinew fond weak brother run more pallor intellect always feel eustace retire windles spend life woman early year always consider empress washout much might make school oxford eustace sport least decidedly cheery old bean sam remember eustace school breaking gas globe slipper positively rollick manner remember oxford play manfully piano occasion imitation frank tinney such hit trinity smoker eustace making pretty sound egg too bad allow mother coop country mile anywhere eustace return england saturday say mrs hignett speak little wistfully part son come oxford would keep end lecture tour question imperative windles would induce leave place mercy servant might trample flowerbed scratch polished floor forget cover canary night sail atlantic s splendid say sam m sail atlantic ll office see ca n't state-room live get england live windles course else think let windles summer mrs hignett stare let windles speak might address lunatic put extraordinary idea head think father say let place american kind seem sam aunt speak somewhat vehemently even snappishly correct perfectly natural mistake could know subject let windles summer long begin infuriate mrs hignett people certainly ask let windles fact people pester rich fat man american name bennett meet just sail brother s house london invite windles day mr bennett fall love place beg name own price content pursue pleading mean wireless telegraph ocean give struggle even reach new york america two day arrive mr mortimer bosom friend mr bennett carry matter leave whole week mr mortimer try induce reconsider decision stop leave england join friend even thing indeed very morning letter mrs hignett s table buff envelope cable mr bennett peep nearly spoil breakfast wonder sam s allusion affair cause authoress spreading light momentarily lose customary calm will induce let windles say finality rise significantly sam perceive audience end glad also get think ll see state-room say certainly little busy just now prepare note lecture course must n't interrupt suppose re great time gas mean good-bye good-bye mrs hignett frowning interview ruffle disturb equable frame mind vital preparation lecture theosophy sit writing-table begin note make overnight hardly succeed concentrate door open admit daughter erin more ma'am gentleman intolerable cried mrs hignett tell busy loose dining-room reporter newspaper spat tall-shaped hat name bream mortimer bream mortimer ma'am hand bit kyard drop slippy dish mrs hignett stride door forbid expression justly remark intolerable remember bream mortimer son mr mortimer want windles visit could subject windles dining-room state cold fury determine squash mortimer family person new york representative good morning mr mortimer bream mortimer tall thin small bright eye sharply curving nose look much more parrot most parrot give stranger momentary shock surprise see bream mortimer restaurant eat roast beef feeling would prefer sunflower seed morning mrs hignett please sit bream mortimer look would hop perch sit glance room gleaming excited eye mrs hignett must word alone are word alone hardly know begin let help quite impossible will never consent bream mortimer start hear hear else meet mr bennett london mr bennett talk else father talk else now cry mrs hignett fiercely come try re-open subject will alter decision money will induce let house n't come come windles good lord will kindly tell come bream mortimer seem embarrassed wriggle little move arm try flap know say m man butt people s affair stop say mrs hignett bream begin again m man gossip valet m man mrs hignett never very patient woman let take negative quality grant say curtly doubt many thing let confine issue definite importance objection concentrate attention moment wish see marriage marriage son s marriage son marry s eleven o'clock morning little church corner mrs hignett stare mad m too pleased m bind say admit mr mortimer see darn m love girl girl year m silent patient fellow hang look lot never tell love girl entrap son ve always man mr mortimer permission will take positive quality also grant fact will discuss come absurd story absurd honest fact valet maid will please tell girl misguided son wish marry n't know d call misguide say mr mortimer desiring fair think s right smart picker s such corking girl know child ve love year ten year least know somehow never seem get line proposal think see opening summer nineteen-twelve blow m smooth dash chap see great line talk m will kindly say mrs hignett impatiently postpone essay psycho-analysis future occasion shall greatly oblige wait hear name girl son wish marry n't tell say mr mortimer surprise s odd n't s funny n't thing think m sort man name sort man name bennett bennett wilhelmina bennett daughter mr rufus bennett red-haired girl meet lunch day father s house s re great guesser think ought stop thing intend fine marriage would unsuitable way miss bennett son vibrate same plane s right ve notice aura same colour ve think say bream mortimer ve think hundred time wish dollar time ve think same colour s whole thing nutshell much oblige come tell shall take immediate step s good s procedure s get late ll wait church eleven eustace will think can fix eustace will repeat mrs hignett bream mortimer hop chair ve take weight mind mind imagine scarcely construct bear great weight ll n't breakfast too worry eat breakfast relieve now three egg rasher ham get cut prime feel can rely can ll say good-bye good-bye mean really good-bye m sail england saturday atlantic indeed son will fellow-traveller bream mortimer look somewhat apprehensive wo n't tell spill bean beg pardon wo n't wise throw spanner machinery understand wo n't tell crab act give thing gum game shall mention chivalrous intervention chivalrous say bream mortimer little doubtfully n't know d call absolutely chivalrous course s fair love war m glad re keep share business hat might awkward meet board likely meet eustace board very indifferent sailor spend most time cabin s good save lot awkwardness good-bye good-bye reach england remember father wo n't forget say bream mortimer confidently see humanly possible forget woman celebrated chewing-gum taste linger mrs hignett woman instant decisive action even late visitor speak scheme begin form mind bubble rise surface rush river time door close bream mortimer disposal few seven good take moment select good simple tiptoe softly son s room rhythmic snore greet listening ear open door noiselessly chapter ii gallant rescue well-dressed young man white star liner atlantic lie pier steam gangway ready trip southampton hour departure good deal mixed activity sailors fiddle rope junior officer flit fro white-jacketed steward wrestle trunk probably captain visible also employ useful work nautical nature waste time man woman box rug dog flower basket fruit flow board steady stream usual drive citizen come see traveller man passenger-list see father mother sister cousin aunt steerage elderly jewish lady see exactly thirty-seven late neighbour rivington street two man second cabin see detective surely crown compliment great nation can bestow cavernous custom shed congest friend relative sam marlowe head gang-plank able make progress employ muscle energy nature bestow great part life develop athletic exercise minute silent endeavour now drive shoulder midriff obstructing male now courteously lift stout female foot succeed struggle few yard goal suddenly sharp pain shot right arm spin cry seem sam bite puzzle new york crowd may shove jostle rarely bite find face face extraordinarily pretty girl red-haired girl beautiful ivory skin red hair eye shadow hat could certain diagnose green may blue possibly grey matter catholic taste feminine eye long large bright specimen immediate notice man quibble point colour nose small very tip tiny freckle mouth nice wide chin soft just height girl ought figure trim foot tiny wear dress man can say more look pretty right nature abhor vacuum samuel marlowe susceptible young man many long month heart lie empty swept garnish welcome mat girl seem rush fill pretty girl see third prettiest orderly mind capable classify docket girl subtle sort how-shall-one-put-it never encounter swallow convulsively well-developed chest swell covering blue flannel invisible stripe last tell love really love first sight too make more impressive doubt whole course history happen anybody oh clasp girl bite arm hardly right spirit feel constitute obstacle oh m sorry cry course regret rash act impulsive girl might bite man arm excitement moment still sweet womanly nature crowd seem make pinky-boodles nervous sam might remain mystified juncture proceed bundle rug neighbourhood girl s low rib sharp yapping sound such calibre plainly audible confused noise mamies tell sadies sure write bill instruct dick look old joe paris give good fruit-boys candy-boys magazine-boys american-flag-boys telegraph boy honk ware side hope n't hurt much re third person s bitten to-day kiss animal loving congratulatory way tip black nose count waiter hotel course add sweep crowd leave thinking thing might say graceful witty ingratiate thing just make bit difference occasion say sound exclusive first sharp yowl pain proceed just goggle rotten exhibition perhaps would never see girl again look sort girl come see friend n't sail memory would retain would mix time visit deaf-and-dumb hospital sam reach gang-plank show ticket make way crowd passenger passenger friend steward junior officer sailor infest deck proceed main companion-way rich smell india-rubber mixed pickle dining saloon turn narrow passage lead state-room state-room ocean liner curious thing see chart passenger-office gentlemanly clerk draw ring pencil seem vast get impression stow trunk will room leave bit entertaining possibly informal dance board find place shrunk dimension undersized cupboard would impossible swing cat second day suddenly expand again reason necessity swinge cat arise find quite comfortable sam balance narrow project ledge chart passenger-office grandiloquently describe lounge begin feel depression mark second phase wish now energetic room change order enjoy company cousin eustace tight fit eustace s bag already cabin seem take entire fairway still eustace good sort would cheerful companion sam realise girl red hair passenger boat need divert society footstep sound passage door open hullo eustace say sam eustace hignett nod listlessly sit bag emit deep sigh small fragile-looking young man pale intellectual face dark hair fall sweep forehead look man would write vers libre indeed hullo say hollow voice sam regard blankly see year recollection university expect cheery fact rely eustace life soul party man sit bag could hardly fill role gathering russian novelist earth s matter say sam matter eustace hignett laugh mirthlessly oh much signify heart s broken eye considerable malignity bottle water rack head harmless object provide white star company client might desire clean tooth voyage would care hear story say ahead quite short s good soon arrive america meet girl talking girl say sam enthusiasm ve just see world really amount shove way mob dock suddenly shall tell story will tell oh sorry ahead eustace hignett scowl print notice wall inform occupant state-room name steward j b midgeley extraordinarily pretty girl mine give honest word never life see such course prefer postpone narrative say eustace coldly oh sorry carry extraordinarily pretty girl name wilhelmina bennett extraordinarily pretty girl highly intelligent read poem appreciate immensely enjoy singing conversation appear interest admire see make hit now get story n't bustle say eustace querulously know voyage take eight day ve forget say devil chap think happen suppose actually come propose find engage johnny ask wife consent agree quiet wedding want think father might stop thing know dash sure mother would decide get marry tell anybody now say eustace morose glance porthole ought honeymoon settle licence parson s fee break new tie wedding quarrel kind wish would stop try tell story m tell happen somehow ca n't make mother find course stop thing sam indignant thoroughly dislike aunt adeline cousin s meek subservience revolt stop suppose say now eustace must n't say very mother scratch fixture n't say word never say word might never hear marriage mean stop pinch trouser pinch trouser eustace groan whole bally lot get long must come room clean asleep wake start dress could n't find single damned pair bag whole place look everywhere finally sitting-room write letter ask happen see anywhere say send press say know never morning n't rule would lunch-time fat lot use church eleven tell most important engagement man eleven want know try think sound pretty feeble say good telephone man put too rang first number book tell fellow never see life could n't meet n't trouser pretty peeved judge say wrong number mother listen time know know tell know know know know tell awful girl break engagement apparently wait church eleven one-thirty begin get impatient would n't see call afternoon get letter say happen good think come conclusion make mistake say dynamic think say want more lancelot sir galahad would look episode close explain trouser seem make thing bad say could forgive man ridiculous think re say sam judicially ca n't much girl feel now n't alter fact life ruin become woman-hater s infernal nuisance practically poetry write way boost woman now ll start again approach subject angle woman think mother behave wilhelmina treat wonder n't law mighty ill woman was't betray capitol washington say sam puzzle hear generally confine reading paper sporting page rome ass ancient rome oh long quote thomas otway s orphan wish could write otway know talk was't betray capitol woman lose marc anthony world woman cause long ten year war lay last old troy ash woman destructive damnable deceitful woman course may right way regards woman mean girl meet dock n't say eustace hignett bitter derogatory say woman say will listen eagerly merely wish gibber ornamental exterior dashed girl fool enough get attract tell captain ship s cat j b midgeley try realise soul torment ruin spent force man future life hold love shall never love again work n't think shall take drink talking say sam suppose open bar directly pass three-mile limit small eustace shake head gloomily suppose pass time board ship gad feast directly vessel begin move bed stay matter fact think would wise bed now n't let keep want deck look say sam mistake think ray sunshine voyage ray sunshine say eustace hignett pull pair mauve pyjama kit-bag m volcano sam leave state-room head companion want get deck ascertain girl still board now sheep would separate goat passenger would deck friend return shore slight tremor board tread tell separation must already take place ship move run lightly companion board few minute would decide reach top stair pass crowded deck scream follow confused shouting come rail shore perceive rail black people hang look water samuel marlowe pass aloofly excitement horse fall street always present never too busy stop stare blank window inscribe word watch space short nature s rubberneck dash rail shove fat man tweed cap side work moment thus excellent view view improve instant climb kneel rail man water man upper section visible clothe blue jersey wear bowler hat time time battle wave would put hand adjust more firmly head dressy swimmer scarcely take spectacle marlowe become aware girl meet dock stand few foot lean rail wide eye parted lip everybody else stare water sam look thought cross mind here wonderful chance make most tremendous impression girl would think man reckless own safety dive boldly rescue man doubt would chumps enough think prepare shift position great safety moment fat man tweed cap incense jostle front row make charge crouch good spring now spring full weight take sam squarely spine instant young man hang sea sky shoot rail join man blue jersey just discover hat straight pause adjust more few skilful touch finger brief interval time marlowe spend state-room chat eustace latter s bruise soul curious thing happen extraordinary perhaps curious must now relate story grip reader aware always forward march leap crag crag chamois alps thing hate novel get interested hero chapter cut chapter two tell grandfather point must space must return moment deposit pekinese dog state-room girl red hair come again deck happen just time eustace hignett begin narrative girl rail gaze earnestly shore rattle gang-plank move in-board deposit deck girl utter little cry dismay suddenly face brighten begin wave arm attract attention elderly man red face make redder exertion just force way edge dock peer passenger-lined rail boat now begin move slowly slip river now man dock sight girl gesticulate gesticulate produce handkerchief swiftly tie bundle currency bill give room strength arm hurl bill direction deck handkerchief precious content shoot graceful arc deck fall short good six foot drop water unfold lily send twenty-dollar bill ten-dollar bill five-dollar bill assortment float wavelet moment mr oscar swenson thrifty soul come sweden perceive chance lifetime arrive add substantially little saving profession man eke precarious livelihood row dreamily water-front skiff now sit meditatively skiff good give liner good send paddle circle plead face twenty-dollar bill peer mr swenson man resist appeal utter sharp bark ecstasy press bowler hat firmly brow dive moment later rise surface gather money hand still busy congenial task tremendous splash side send again rise second time observe little chagrin join young man blue flannel suit invisible stripe svensk exclaim mr swenson native sweden exclaim moment justifiable annoyance resent advent newcomer get fine situation hand sam marlowe represent competition mr swenson desire competitor treasure-seeking enterprise travel think mr swenson fast travel alone sam marlowe touch philosopher ability adapt circumstance part plan come whiz rail singularly soup-like water taste equal part oil dead rat now here prepare make good situation swimming happen thing somewhere belonging home tarnished pewter cup win school saving life competition know exactly get victim grab firmly arm start swim moment later astonished mr swenson practically amphibious anticipate would cool impertinence try save drowning find seize tow vigorously ten-dollar bill succeed grasp spiritual agony cause assault render mercifully dumb even contrive utter rich swedish oath occur remark could scarcely hear crowd dock cheer man often pay good money see less gripping sight movie roar applause liner meanwhile continue move stodgily mid-river drawback life-saving competition school consider standpoint fit competitor problem afterlife object save such occasion leather dummy thing world leather dummy perhaps most placid phlegmatic differ many respect emotional swedish gentleman six foot high construct steel india-rubber lug cash regard light legacy indeed would hard find respect differ lie inert sam s arm allow save quiet orderly manner mr swenson betray symptom feel fall murderer mr swenson much dislike competition ready put provide fair competition pull rival loot could grab thus shockingly man misinterpret sam s motive thing altogether stout soul would none begin immediately struggle violence disposal large hairy hand come water swung hopefully direction assume assailant s face sam unprepared display research art life-saving teach drowning man frequently struggle good interest case cruel kind simply stun blighter decide stun mr swenson know gentleman more intimately aware reputation possess thick head water-front would realise magnitude task friend mr swenson convivial moment frequently endeavour stun bottle boot bit lead piping depress failure sam ignorant attempt job clenched fist bring smartly possible crown s bowler hat bad thing could mr swenson think highly hat brutal attack confirm gloomy apprehension now thoroughly convince thing sell life dearly wrench seize assailant neck twine arm middle accompany surface time swallow first pint begin second sam reluctantly compel come conclusion end thought irritate unspeakably feel just silly contrary way thing always happen perish eustace hignett now fellow sort thing would just suit broken-hearted eustace hignett would look merciful release pause reflection try disentangle more prominent mr swenson s limb time sure never meet dislike intensely mr swenson even aunt adeline man human octopus sam could count seven distinct leg twine least many arm seem death prime solid platoon swede put whole soul last effort seem give free pause try kick mr swenson face sam shoot surface hard sharp prod head catch collar coat finally spout whale find drag upwards side boat time sam spend mr swenson surface brief long enough enable whole floating population north river converge scene scow skiff launch tug vessel fact water vicinity crest currency escape notice navigator man first race come tug reuben s watson skipper follow famous precedent take little daughter bear company fact marlowe really owe rescue woman often vein sentiment man can see hard business side situation skipper s daughter insist family boat-hook use harpoon spear dollar bill devote less profitable human end extricate young man watery grave skipper grumble bit first give way always spoil girl result sam find sit deck tug engage complicated process restore faculty normal sort dream perceive mr swenson rise surface foot adjust bowler hat long look dislike direction swim rapidly intercept five float stern skiff sam sit deck pant play board public fountain mind flickering thought want vague feeling sort appointment must keep unable think meanwhile conduct tentative experiment breath long last breathe lose knack aincher wet say voice skipper s daughter stand look commiseratingly rest family could see broad blue seat trouser lean hopefully side quest wealth sir sure wet gee never see wet see wet guy never see wet yessir re certainly wet am wet admit sam yessir re wet wet s word right good wet s s water say sam brain still cloud wish could remember appointment s make wet s sure make wet right agree girl look interestedly wotcha ask wotcha wotcha brodie off'n ship n't see pa say come wallop off'n deck sack potato sam utter sharp cry remember s liner s river guess swinge last see s sure s wotcha expect s get ta get side ai n't cert'nly s look interested want board course love pete wotcha doin walloping off'n sack potato slip push sam sprang foot look wildly must get n't way get could ketch quarantine bay ll stop let pilot can take quarantine girl glance doubtfully seat pair trouser could say pa s kind set way right now s fishing dollar bill boat hook s apt get sorta mad s interrupt ll give fifty dollar ll put board get inquire nymph coyly share sentiment father s daughter inherit business sense here pull pocket book book drip content fairly moist pa say girl trouser-seat remain deaf child s cry pa cummere wantcha trouser even quiver girl girl decision nautical implement rest rack convenient hand long solid construct hard form wood deftly extract place smite inattentive parent visible portion turn sharply exhibit red beard face pa gen'man want take boat quarantine ll give fifty berry wrath die skipper s face slow turn lamp fishing poor manage secure single two-dollar bill crisis suddenly arisen can justice boat-hook fifty berry fifty seed girl assure queen say skipper simply say mouthful twenty minute later sam climb side liner lie tower tug mountain clothes hang clammily squelch walk kindly-looking old gentleman smoke cigar rail regard open eye dear sir re very wet say sam pass cold face hurry door lead companion way mummie man wet cry clear voice little child sam whiz leap stair good lord sir re very wet say steward doorway dine saloon are wet say stewardess passage sam race state-room bolt sink lounge low berth eustace hignett lie closed eye open languidly stare hullo say say re wet sam remove clinging garment hurry new suit mood conversation eustace hignett s frank curiosity jar happily point sudden shivering floor creaking woodwork proclaim fact vessel way again cousin turn pea-green roll side hollow moan sam finish button waistcoat pass inquiry bureau c-deck stride bent head scowling brow sudden exclamation cause look scowl wipe brow sponge stand girl meet dock superfluous young man look parrot oh ask girl breathlessly splendid thanks say sam n't get very wet get little damp think would say young man look parrot directly see side say fellow s get wet pause oh say girl may mr marlowe mr marlowe mr bream mortimer sam smirk young man young man smirk sam nearly get leave say bream mortimer nearly joke get leave take boat lose lot time say mr mortimer drive home point girl listen intellectual exchange impatience now speak again oh bream hello dear run saloon see s right place lunch right table steward say make certain right hop girl turn sam shine eye oh mr marlowe ought n't really ought n't might drowned never see wonderful story knight use jump lion den glove say sam little vaguely resemblance strike seem silly hobby rough lion too sort thing sir lancelot sir galahad would n't bother really s right now oh s right now d quite forget mr mortimer board give money shall need see way sail boat hurry father s head clerk bank get money meet board give silly old man late get dock just pull gang-plank try throw money handkerchief fall water n't dive oh say sam straighten tie quiet brave smile never expect feel grateful obese bounder shove rail now would seek shake hand really brave man meet oh modest suppose brave man modest too delighted look chance service extraordinary quickness wonderful admire presence mind n't hesitate second just shoot side propel irresistible force really just happen knack keep s head act quickly spur moment people n't just think bream say is right say mr mortimer reappear suddenly see couple steward say right s right splendid say girl oh bream hello angel run state-room see pinky-boodles quite comfortable bound may feel lonely chirrup little chirrup cheer oh right run mr mortimer run air feel need peaked cap uniform two size too small properly equip messenger boy bream say resume girl might leave say sam edge step closer thought torture thought friendship delightfully begin n't begin never speak now forget dock sudden enlightenment come eye oh man poor pinky-boodles bit lucky man face cloud poor pinky feel motion boat little s first voyage shall always remember pinky first bring would care stroll deck just now thanks must get room finish unpacking lunch perhaps will way know name oh mine smile brightly s funny person s name last thing think ask mine bennett bennett wilhelmina bennett friend say softly turn call billie chapter iii sam pave way moment sam remain stare girl flit passage feel dizzy mental acrobatics always unsettling effect young man may excuse feel little dizzy call suddenly warning re-adjust preconceived view subject listen eustace hignett s story blighted romance sam form unflattering opinion wilhelmina bennett break engagement simply day marriage cousin short necessary wed garment indeed think little smugly different goddess red hair object eustace hignett s affection now prove same disturbing suddenly find vampire five-reel feature film turn heroine man make discovery girl s identity might feel providence intervene save disastrous entanglement point view never occur samuel marlowe way look wrong wilhelmina bennett eustace feel blame girl maltreat eustace s finer feeling reason must excellent praiseworthy poor old eustace quite good fellow doubt many way come brass tack eustace give claim monopolise affection wonderful girl word eustace hignett get make tremendous grievance fact break engagement right place expect engage eustace hignett doubt look poor girl utterly heartless marlowe regard behaviour thoroughly sensible make mistake realise eleventh hour force character correct sorry poor old eustace really could permit suggestion wilhelmina bennett friend call billie behave perfectly splendid way woman wilhelmina bennett billie intimate make world worth live friend call billie blame delightful name suit perfection practise few time billie billie billie certainly run pleasantly tongue billie bennett very musical billie marlowe still good notice present charming popular mrs billie marlowe consume desire come talk girl obviously indicate party second part eustace hignett eustace still capable speech boat hardly roll would enjoy chat ruined life reason seek eustace s society man actually engage marry supreme girl eustace hignett attraction sam akin great public monument become sort shrine take glamour sam enter state-room reverentially emotion boy first dime museum exhibit lie stare roof berth lie absolutely still force think purely inland scene object contrive reduce green complexion mere tinge would palter truth say feel debonair receive sam wan austerity sit say n't stand sway ca n't bear n't harbour surely n't sea-sick already can issue positive guarantee perhaps can keep mind good result last ten minute think steadily sahara say eustace hignett enthusiasm place spot miles mile sand drop water anywhere sam sit lounge re quite right great thing concentrate mind topic instance tell more unfortunate affair girl billie bennett think say name wilhelmina bennett earth get idea name billie notion girl call wilhelmina sometimes billie friend never call wilhelmina really can talk recollection torture s just want s counter-irritation principle persevere ll soon forget re board ship s admit eustace reflectively s very good sympathetic interested dear fellow can meet first instance dinner eustace hignett break abruptly good memory just recollect fish serve dinner flabby exhaust look fish sink surface thick white sauce strike most forcibly first lovely hair suppose know lovely hair dear chap naturally assume girl fall love would nice hair perfectly right happen hair remarkably beautiful red autumn leaf sun say marlowe ecstatically hignett start extraordinary thing absolutely exact description eye deep blue green blue green shade green look blue devil know colour eye demand eustace heatedly tell tell dear old man n't get excite n't see try construct girl imagination visualise n't pretend doubt special knowledge green eye generally red hair shade green bright green meadow grass dull green uncut emerald faint yellowish green face present moment n't talk colour face now ve remind just begin forget awfully sorry stupid get mind again quick say oh girl always think help form mental picture people know taste sort thing interested favourite topic conversation miss bennett now talk oh sort thing thing very fond poetry first draw poetry sam s heart sink little read certain amount poetry school win prize three shilling sixpence last line limerick competition weekly paper self-critic enough know poetry long suit still library board ship doubt would possible borrow work standard bard bone time time special poet seem stuff never read sonnet-sequence spring poet tennyson principally say eustace hignett reminiscent quiver voice hour spend read idyll king inquired sam take pencil pocket shooting cuff idyll king good man know soul would consider inadequate common earthworm surely hear tennyson s idylls king oh dear old chap tennyson s idylls king say hear tennyson s idylls king really suppose n't copy board chance copy kit bag very use read take keep throw overboard n't want see again sam prospect shirt collar trouser bag presently come morocco-bound volume lay lounge little little bit bit say begin form sort picture girl name again bennett miss bennett wonderful knack description make seem real vivid tell more n't keen golf chance suppose believe play subject come seem enthusiastic d much sooner talk girl golf poetry hardly likely position talk wilhelmina bennett imagine s course think girl general girl bar golf s difficult know start conversation tell topic get miss bennett s nerve know mean seem time may say offend mean seem curious break engagement never disagree quarrel course always matter dog hers dog know snappy brute pekinese shadow disagreement dog make point would home marry see say sam shoot cuff more write dog conciliate course must wound much wound pin ankle day wilhelmina mean marry satisfaction broken state remember get home little beast considerable juiciness lift clean chesterfield sam shake head reprovingly n't say extend cuff add word vitally important just write probably decide hate dog say eustace hignett querulously remember wilhelmina get quite annoyed refuse step separate couple brute absolute stranger fight street remind fighter nowadays life sense fight would n't reasonable say sir galahad would shot think evidence sir galahad call dangerous anyway wear armour give suit mail reach ankle will willingly intervene hundred dog fight thin flannel trouser sam rise heart light never course suppose girl perfect nice find high opinion corroborate reason exhibit favourable light understand point view sympathise idealist could trust eustace hignett could content craven scour world quest deed derring-do fall lamentably first assignment specious attractiveness poor old eustace might conceivably win girl s heart time write poetry talk nice singing voice partner life simply would n't simply n't add right man girl wilhelmina bennett require husband somebody entirely different somebody feel samuel marlowe much more samuel marlowe swell burst point reflection deck join ante-luncheon promenade see billie put nice sacky sport-coat enhance feminine charm stride deck breeze playing vivid hair female equivalent viking walk young mr bream mortimer sam feel good deal fellow already sight welcoming smile self-esteem cause explode magic girl s smile raisin drop yeast male complacency induce fermentation oh mr marlowe oh say bream mortimer slightly different inflection think d breath fresh air lunch say sam oh bream say girl hello darling take great heavy coat mine state-room will idea warm ll carry say bream nonsense would n't dream burden trot put berth n't matter fold right say bream moodily trot moment man feel need order delivery wagon horse driver bream mortimer experience such moment good chirrup dog s n't think suggest sam feel resolute man leg long bream s might deposit cloak berth half-minute oh bream hello re just chirrup little more poor pinky appreciate bream disappear always easy interpret emotion glance man s bream s look man thought occur give couple fiddle piano would make good hire orchestra dear little dog way inquired sam solicitously fall step side much now thanks ve make friend girl board hear name jane hubbard s well-known big-game hunter fix sort mixture pinky world good n't know worcester sauce say always give mule africa botts s very nice speak affectionately poor pinky bit animal spirit say sam tolerantly pure animal spirit see course love dog oh wish n't fight much m always stop dog-fight admire man know dog-fight m afraid m helpless never seem catch hold look read book book oh s volume tennyson fond tennyson worship say sam reverently glance cuff idylls king think ocean voyage would tennyson must read favourite poet will tennyson n't ve feel often poet whale epic sort thing call day ve write run couple verse tennyson bulge long game just good short great tee marvel chip-shot sound play golf read tennyson can generally find link play love extraordinary much common seem thing really ought great friend pause select good three reply lunch bugle sound oh dear cry must rush shall see again here will say sam ll sit read tennyson fine er mortimer oh bream sit look poor pinky know say billie m tell lunch chapter iv sam clicks fourth morning voyage course story movie wo n't satisfy bald statement will spoken title cut-back sub-caption call thing low den motion-picture scenario-lizards dark work will run calm golden days went fraught hope youth sweetness link two young hearts silken fetter forge laugh love-god male audience will shift chew gum cheek take firm grip companion s hand man piano will play everybody want key cellar equally appropriate very soulfully slowly wistful eye half-smoked cigarette park low octave intend finish soon picture prefer plain frank statement fourth day voyage story mean stick samuel marlowe muffle bathrobe come state-room tub manner offensive jauntiness man cold bath might just easily hot look porthole shimmer sea feel strong happy exuberant merely spiritual pride induce cold bath uplift young man fact towel glow suddenly come decision very day would propose wilhelmina bennett would put fortune test win lose true know four day way modern progress more remarkable manner attitude lover change concern proposal marriage samuel marlowe s grandfather convince year respectful aloofness emotion feel samuel marlowe s grandmother-to-be love fashion period compel approach matter roundabout way first spend evening two singing sentimental ballad accompany piano rest family sit side-line see rough stuff pull note droop eyelash turn faintly pink come thee thee bit feel mild sense encouragement strong enough justify take sister day ask object affection happen mention name course conversation pour-parlers pass aunt two more sister little brother feel moment arrive might send volume shelley passage mark pencil few week later interview father obtain consent pay address finally write letter begin madam will insensible fact time past inspire bosom feeling deep ordinary friendship waylay rose-garden bring thing different behaviour modern young man courtship can hardly call courtship method sir w s gilbert s alphonso alphonso cool assurance creation lick say emily cheek enough six miss emily love will marry say word emily say certainly alphonso bird sam marlowe warm supporter alphonso method bright young man require year make mind wilhelmina bennett set apart fate beginning time bride know moment see dock subsequent strolling reading talk soup-drinking tea-drinking shuffle-board-playing merely solidify original impression love girl force fiery nature fiery nature marlowes by-word bruton street berkeley square seem whisper love rate want somebody sir galahad wish hurl bouquet could see could possibly get liker sir galahad wind weather permit samuel marlowe intend propose wilhelmina bennett very day let trick basin hang mirror collect shaving material begin lather face bandolero sing sam blithely soap bandolero bandolero untidy heap bedclothes low berth stir restlessly oh god say eustace hignett thrust tousled head sam regard cousin commiseration horrid thing happen eustace last few day quite pleasant surprise morning find still alive feeling bad again old man feel right reply hignett churlishly begin farmyard imitation sort day glorious sea n't talk sea sorry sun shine brighter shine history race n't get will induce get regular buster egg breakfast eustace hignett shudder eye sam sourly seem devilish pleased morning say censoriously sam dry razor carefully put hesitate desire confide somebody get good fact say apologetically m love love eustace hignett sit bump head sharply berth has long voyage start think might tell say eustace reproachfully tell trouble let know awful thing come matter fact old man last few day notion mind speak occupy elsewhere oh girl meet board n't say eustace hignett solemnly friend entreat take advice man know woman n't n't propose can tell glitter eye intend propose girl probably morning morning lunch always think can more justice lunch n't woman devil marry jilt realise woman wear black evening dress hook hurry late theatre sheer wanton malignity hook eye dress also make black realise oh ve think take matter child would become father mere glance will show chance enormously favour such thing happen boy spectacle protrude front tooth ask question time six small boy see come board four wear spectacle tooth rabbit two equally revolt different style would become father need indelicate say sam stiffly man must take chance give miss baulk plead hignett stay here rest voyage can easily dodge get southampton send message say re ill ca n't disturb sam gaze revolt more begin understand girl ideal break engagement man finish dressing satisfy breakfast deck say glorious morning sample porthole prepare magic ship swam vast bowl pure blue azure carpet fleck silver morning impel man great deed morning shout chuck chest romantic sight billie bennett trim gleam pale green sweater white skirt effect cause marlowe alter programme sketch propose girl thing put lunch thing now fine effort fine cook world could put good form feel present good morning miss bennett good morning mr marlowe n't perfect day wonderful make difference board ship weather fine n't strange great emotional scene history come immediately always begin prosaic way shakespeare try conceal fact can little doubt romeo juliet edge balcony scene few remark pleasantness morning shall walk say billie sam glance time day promenade deck always full passenger cocoon rug lie chair wait dull trance steward arrive eleven o'clock soup more energetic stride point view man wish reveal most sacred feeling beautiful girl place practically tube station rush hour s crowded say let s upper deck right can read fetch tennyson sam feel fortune play hand four-days acquaintance bard sufficient show man forty way come write love could open collect work anywhere shut eye dab finger red-hot passage proposal marriage thing difficult bring neatly ordinary run conversation want lead start read poetry especially tennyson s apt give cue bound light-heartedly state-room wake eustace hignett uneasy dose now say eustace s copy tennyson give leave here see later wait oh girl tell say sam make door want read tennyson upper deck tennyson upper deck end say eustace hignett turn face wall sam race companion-way deck climb flight step find part ship even comparatively private main herd passenger prefer promenade deck two layer thread way maze boat rope curious-shaped steel structure architect ship seem tack last moment spirit sheer exuberance tower funnel long slender mast hurry presently come billie sit garden seat white roof smoke-room small deck seem lose way stray here deck could occasionally see patient play odd game long stick bit wood shuffleboard even lower mental scale morning devotee pastime apparently proper restraint deck empty jolly say sit girl draw deep breath satisfaction love deck s peaceful s part ship can reasonably sure meet stout man flannel nautical cap ocean voyage always make wish private yacht would nice private yacht repeat sam slide trifle closer would sail visit desert island lie jewel heart tropic sea most certainly would n't fun s very complimentary would n't m fond girl rule oh n't say sam decidedly point wish make clear outset fond friend often remark palmist tell rare spiritual nature can satisfy substitute must seek seek find soul-mate man fritter emotion idle flirtation touch deep nature n't see mean oh n't n't day know meet girl could possibly love would pour stored-up devotion lifetime lie unblemished heart foot fold arm say last jolly circus say sam momentary pause child always think would most wonderful thing world most wonderful thing world love pure consume love love oh hello say voice scene right very beginning sam able rid feeling missing time place girl present correct missing familiar object seem leave gap now perceive cause feeling complete absence bream mortimer absent longer stand front leg head lower wait scratch sam s primary impulse offer nut oh hello bream say billie hullo say sam hello say bream mortimer here pause think might here say bream here say billie re here say sam pause mind join say bream n say billie n say sam say billie again say oh third pause second thought say bream believe ll take stroll promenade deck n't mind say mind bream mortimer bump head twice overhanging steel rope melt fellow demand sam wrathfully s son father s good friend sam start somehow girl always individual never think father know life continue billie father think tremendous lot bream suppose bream sail father insist come boat m disgrace know cable sail few day notice oh hello bream say billie look stand old spot same familiar attitude less affection son father s good friend might expect think say promenade deck promenade deck d hardly get fellow s get ship s concert to-morrow night nobble say could conjure trick juggling say right conjure trick juggling want know know else would help come ask say sam would say sam wo n't s get man s lecture deep-sea fish couple woman want sing rosary s still turn two short sure wo n't rally quite sure oh right bream mortimer hover wistfully s great morning n't say sam oh bream say billie hello pet talk jane hubbard m sure must feel lonely leave deck look alarm spread bream s face jane hubbard oh say heart s very nice girl s darned dynamic look giraffe would take pot rifle nonsense run get tell big-game hunting experience most interesting bream drift sadly n't blame miss hubbard say sam mean look want pot rifle oh n't let s talk bream read tennyson sam open book very willingly infernal bream mortimer absolutely shoot piece spell begin fall beginning conversation read poetry seem could recover see passage volume open realise luck good old tennyson right stuff could rely time clear throat oh let solid ground fail foot life find find sweet let come come may matter mad shall day let sweet heaven endure close darken quite quite sure love absolutely top dive spring-board could see girl sit soft smile face eye big dreamy gaze sunlit sea lay book take hand begin low voice try say meet think must read eye head bent withdraw hand voyage begin know life mean see gate heaven opening re dear girl meet can bet ll never forget stop m try make rhyme say apologetically billie n't think silly mean mere notion dearest n't know s matter billie darling girl world look year year find last soul-mate surely come surprise mean must see ve keen s damned walt mason stuff again eye fall volume utter exclamation enlightenment s poem cry ve bone such extent ve get too m try say will marry droop face very sweet tender eye misty slide arm waist raise lip suddenly draw cloud face darling say ve confession make confession nonsense ca n't get rid horrible thought wonder will last love n't afraid will fade mean s vast s bind last say course will trace pattern deck shoe m afraid see very long think meet ideal sam laugh heartily worry absurd business poor old eustace hignett start violently know course tell know meet ve know life s cousin matter fact share state-room board now eustace board oh awful shall meet oh pass light laugh genial quip just say oh here know sort thing will terrible bit feel embarrassed must realise now act possible way absurd expect marry mean say just look dispassionately eustace poor old eustace princess swineherd mr hignett keep pig ask surprise mean poor old eustace darling most charitable intention can look ask marry light record exhibition pure nerve dear good fellow course hopeless stern reality life concern man ca n't even stop dog-fight world practically seething mass fight dog could trust such nobody fond eustace hignett mean say see mean really n't ideal mile muse chin hand course quite dear lot way oh splendid chap say sam tolerantly hear sing think first attract beautiful voice really sing extraordinarily slight definite spasm jealousy afflict sam objection praise poor old eustace decent limit conversation seem confine too exclusively subject say oh ve hear sing lately drawing-room ballad sort thing still suppose hear sing love glowing tulip old-world garden grow advantage reply sam stiffly can sing drawing-room ballad now funny will make people laugh really need put s different thing altogether sing sort thing people good enough say say billie decidedly must certainly ship s concert to-morrow idea try hide light bushel will tell bream count excellent accompanist can accompany n't know say sam doubtfully could help remember last time sing public house-supper school seven year occasion somebody lasting grief unable identify throw pat butter course must sing say billie ll tell bream lunch will sing er m sure will wonderful wonderful way remind hero old sam s discomposure vanish first place much more sort conversation feel situation indicate second place remember need sing could imitation frank tinney such hit trinity smoker safe ground know good clasp girl kiss sixteen time billie bennett stand front mirror state-room dreamily brush glorious red hair fall tumble mass shoulder lounge swathe business-like grey kimono jane hubbard watch smoke cigarette jane hubbard splendid specimen bronze strap womanhood whole appearance speak open air great wide space sort thing thoroughly wholesome manly girl same age billie strong chin eye look leopard squarely face cause withdraw abash undergrowth where-ever leopards withdraw abashed could picture jane hubbard flirt lightly garden party could picture very readily argue mutinous native bearer firm touch put sweetness light soul refractory mule boadicea girlhood must jane hubbard smoke contentedly roll cigarette hand feat power very great pleasantly tire walk eighty-five time promenade deck soon would bed fall asleep moment head touch pillow meanwhile linger here feel billie confide jane say billie love jane hubbard knock ash cigarette eleven say deep musical voice music-master forty-seven completely bald appealing weakness win heart afraid cat remember billie gather hair molten bundle let run finger oh jane exclaim surely n't weak man man strong brave wonderful ca n't stand brave man say jane make independent could love man would depend sometimes rough jungle wistfully dream gentle clinging man would put hand mine tell poor little trouble let pet comfort bring smile face m begin want settle thing woman life travel big-game hunting parliament practically marry mean man look social end life arrange party reception sit ornamentally head table ca n't imagine jolly marriage condition come bit long sit house would mix whisky-and-soda read poetry prattle thing day would ideal jane hubbard give little sigh fine eye gaze dreamily smoke ring send float ceiling jane say billie believe re think somebody definite big-game huntress blush embarrassment exhibit make look manly n't know name really splendid tell jane hubbard clasp strong hand look floor meet subway couple day leave new york know crowd subway rush hour seat course poor little fellow good-looking dear remind picture lord byron hang strap jerk think poor little arm would wrench socket look unhappy secret sorrow offer seat would n't take couple station later man get sit get conversation n't time talk much tell down-town fetch elephant-gun leave mend prettily interested show mechanism get famously oh just case ship pass night m afraid ve bore oh jane n't see see m love idea say friend look critically ve refuse oat last few day s sure sign fellow s always look parrot bream mortimer good gracious cried billie indignantly fall love bream british east africa say miss hubbard bird live image bream mortimer teach whistle annie laurie ask supper three native dialect eventually die pip poor fellow n't bream mortimer name marlowe s tall handsome very strong-looking remind greek god ugh say miss hubbard jane re engage say huntress interested can meet ll introduce to-morrow m happy s fine somehow say billie plait hair presentiment ca n't get rid awful feeling s happen spoil could spoil think wonderful know suppose blur image form oh wo n't say strong man n't always run true form never strong billie look meditatively reflection glass know think love jane marry actually church wait wait n't come think happen mother steal trouser jane hubbard laugh heartily s laugh say billie seriously tragedy always think romantic happen scale seem fall eye see make mistake break engagement course think hard man ca n't help mother steal trouser find re can phone tailor more borrow janitor s simply stay n't thing just too much afraid mother tell straight mean marry day now say miss hubbard just sort trait man would appeal nervous shrink man n't make seem ridiculous n't know ca n't forgive man look ridiculous thank goodness darling sam could n't look ridiculous even try s wonderful jane remind knight table ought see eye flash miss hubbard get stretch yawn ll promenade deck breakfast to-morrow can arrange flash eye say nine-thirty ten shall delight watch chapter v persecution eustace good god cried eustace hignett stare figure loom fade light come porthole state-room hour seven-thirty just wake troubled doze full strange nightmare moment think must still dream figure could walk straight nightmare question ask suddenly become aware cousin samuel marlowe historic case father pigstye could tell hat look simply trick uncertain light face really black mouth suddenly grow six time normal size become vivid crimson sam turn look mirror satisfaction casual observer appearance would seem justify hignett suffer delusion cousin s face black even turn give dab piece burnt cork make black hullo awake say switch light eustace hignett shy startle horse friend s profile see dimly disconcert enough full face revolt object eustace hignett encounter recent dream include such unusual fauna elephant top hat run short affect profoundly sam s appearance smite blow seem take straight different dreadful world gurgle sam squint glass add touch black nose look eustace hignett begin fear cousin s reason must become unseated could conceive really sane man look anxious tell look lip red enough s ship s concert know start half-an-hour believe m second part speak friend would put touch more black ear right curiosity replace apprehension hignett s mind earth perform ship s concert oh rope get somehow valuable man would n't take sam deepen colour ear matter fact say casually fianc�e make point sharp yelp low berth proclaim fact significance remark lose eustace fianc�e girl m engage did n't tell m engage eustace sigh heavily fear bad tell n't tell name curious must forget hum airy strain blacken tip nose s curious coincidence really name bennett may relation s true course girl relation first name remarkable thing s wilhelmina wilhelmina course must hundred girl world call wilhelmina bennett still coincidence colour hair demand eustace hignett hollow voice hair colour hair now let see ask colour hair might call auburn russet might call titian never mind might call red red very good description now put is red trick grab suddenly get excite kitten ball wool eustace hignett utter sharp cry sam say can bear shock ll dash brace m ready girl engage same girl promise marry say sam silence awfully sorry course say sam n't apologise say eustace poor old chap feeling purest profoundest pity reach press sam s hand regard toad harrow suppose s way offer congratulation cheery good wish top eustace deeply move get sing ship s concert n't sing ship s concert dear old man many worthy quality must know ca n't sing ca n't sing nut n't want discourage long ca n't forget ass make house-supper school see regret throw lump butter occasion time seem course pursue sam start throw bit butter wish d know silly chump ruin collar s seven year would send wash anyhow time n't let brood past let put head think can get terrible situation n't want get confidently expect hit evening hit evening sing m sing m imitation frank tinney trinity smoker n't forget piano take part conductor orchestra riot say eustace old man suppose n't feel enough come now take old part could rehearsal remember hullo ernest hullo frank come piano will sit will firmly fix floor heave wobble nonsense boat s steady rock now sea s mill-pond thank suggestion oh shall get good can fellow mortimer ve rehearse afternoon seem hang thing wo n't really right pep vim still wo n't think ll get state-room tell would look last rehearsal door close sam eustace hignett lie give melancholy meditation deeply disturb cousin s sad story know mean engage wilhelmina bennett take aloft balloon drop thud rock reflection break abrupt opening door sam rush eustace peer anxiously berth too much burnt cork cousin s face allow real registering emotion could tell manner s matter sam sink lounge bounder quit bounder bounder bream mortimer curse may thoughtless critic rank bounder man really deserve title refuse appear walk act leave flat state-room just now arrange man lie bunk groan think say sea mill-pond n't s perfectly fit seem silly ass take head propose billie just dinner apparently s love year silent self-effacing way course tell engage thing upset such extent say idea sit piano help give imitation frank tinney revolt say intend spend evening bed read schopenhauer hope choke splendid let mean let now wo n't able appear oh will thankful year come wo n't appear wo n't dash appear think m disappoint dear girl rely would die ca n't appear pianist ve get pianist little undersized shrimp fellow green face ear water-wings n't think know s sit piano to-night m sorry disappoint s impossible give view subject just now ve alter n't soon will ll tell n't get damned berth ve roost life m ring j b midgeley m tell bring bit dinner here m eat eye ve dinner ll feel just ready nice fat pork chop stop stop nice fat pork chop potato lot cabbage repeat sam firmly shall eat here very lounge now would n't say eustace piteously would will n't good piano ve forget thing use n't kind come say hullo ernest say hullo frank help tell story pullman car child could part perhaps child board want shall feel safe ve honestly really n't think n't sam rise extend finger bell stop stop cried eustace hignett ll sam withdraw finger good say ve just get time rehearsal re dress hullo ernest hullo frank say eustace hignett brokenly search unfamiliar trouser chapter vi scene ship s concert ships concert give aid seamen s orphan widow present few seem feel right-thinking orphan widow would jog take chance starvation innocent cause such thing open long speech master ceremony long rule thought happen enable audience bear fortitude amateur talent unleashed grim work begin too brief intermission rest recuperation newly-formed team marlowe hignett schedule appear previous dark deed quiet saloon lecturer deep-sea fish fulfil threat speak great length subject treat master oratory would pal audience ten fifteen minute end fifteen minute speaker just get past haddock feel way tentatively shrimp rosary sing uneasy doubt sing again interval late rumour second rival lady singer prove adamant appeal intend fight thing line originally choose put iron young man recite gunga din wilfully misinterpret gratitude audience desire more follow fuzzy-wuzzy sister thing run family sing little gray home west sombrely want sing rosary same obtuseness characterise brother come render plantation song audience now examine programme interval silence order ascertain duration sentence still remain unexpired shock read following little imitation s marlowe saloon could see fair woman brave man wilt seat imitation word keats would say knell many people old traveller mind wincingly recall forget wound occasion performer ship concert imitate whole string dickens character assistance few hat little false hair endeavour portray napoleon bismarck shakespeare famous dead print line programme indicate nature scope imitation s marlowe propose inflict could sit wait hope would short sinking heart eustace hignett move room take place piano pianist argue more singing more pessimistic begin fear imitation imitation well-known opera artiste rare occasionally add horror ship concert stare hignett apprehensively seem ominous man s very aspect face very pale set face approach task humanity shudder could know pallor eustace hignett entirely slight tremor even calm night engine ocean liner produce flooring dining saloon faint well-defined smell cooked meat cling room great many people recently eat great many meal few bead cold perspiration cling eustace hignett s brow look straight unseeing eye think hard sahara tense eustace s concentration see billie bennett seat front row billie watch enter little thrill embarrassment wish content seat jane hubbard insist front row always front-row seat witch dance africa thing become habit order avoid recognition long possible billie now put fan turn jane surprised see friend stare eagerly fixity equal eustace breath mutter exclamation surprise lesser-known dialect northern nigeria billie whisper sharply is matter jane man piano know matter fact say billie name hignett s man meet subway breathe sigh poor little fellow miserable look moment conversation interrupt eustace hignett pull painful effort raise hand strike crash chord appear door end saloon figure sight entire audience start convulsively feeling bad thing befall even look figure richly clothe scarlet material face grisly black nose appear seem horrible gash advance smoke cigar hullo ernest say seem pause expectantly desire reply dead silence reign saloon hullo ernest piano nobody more quickly jane hubbard now observe white face man stool grow whiter still eye gaze glassily damp brow look man see ghastly sight audience sympathise feel too human plan slight hitch little miscalculation just make difference moment s thought tell eustace hignett half-smoked cigar essential property imitation eminent mr tinney completely overlook fact cigar come absolute surprise could affect more powerfully voice tomb stare pallidly macbeth ghost banquo strong lively young cigar curling smoke play lightly nostril jaw fall eye protrude look long moment deep-sea fish concern recent lecturer speak searchingly cry stricken animal bound seat flee deck rustle billie s side jane hubbard rise follow jane deeply stir even sit look pale piteous piano big heart now moment anguish seem bring surface manly nature thrust sweep powerful arm steward happen door race pursuit sam marlowe watch cousin s dash open consternation complete sense seem leave general desert man stricken field might feel akin emotion learn profession imitation mr frank tinney can least easily carry single-handed man piano leader orchestra essential life-blood entertainment can instant sam stand gape blankly open door saloon seem beckon invitation make reach pass conclude effort aid seamen s orphan widow spell lain audience break imitation seem possess extraordinary measure quality render amateur imitation tolerable brevity see many amateur imitation never short saloon echo applause bring balm samuel marlowe hear flee refuge state-room lie low berth chew pillow soul torment chapter vii sunder hearts tap door sam sit dizzily lose count time s note sir level voice j b midgeley steward steward white star line civillest most obliging body man world soft pleasant voice white star steward wake six-thirty tell bath ready want sleep twelve human approach nightingale note sir sam jump switch light door take note j b midgeley mission accomplish retire orderly manner passage sam look letter thrill never see handwriting eye love recognise just sort hand would expect billie write smooth flow writing warm-hearted girl tear open envelope please come top deck want speak sam could disguise little disappointed n't know see wrong letter way sam look first love-letter might long perhaps shade warmer run risk writer s cramp might sign small matter doubt dear girl hurry forth important point see man s afraid sing bard beautiful maid cheer sight see same truth hold good man make exhibition ship s concert woman s gentle sympathy samuel marlowe want more else moment feel doctor order scrub burnt cork face possible speed change clothes make way upper deck billie feel choose spot meeting would desert hallow sacred association stand rail look water moon quite full horizon south light shone sea make look silver beach distant fairy island girl appear wrap thought sharp crack sam s head overhanging stanchion announce approach turn oh ve long time n't easy job explain sam get burnt cork ve notion stuff stick use butter shudder n't burnt cork n't tell horrible thing voice rise hysterically never want hear word burn cork mention again long live feel exactly same sam move side darling say low voice ask meet here know think think need sympathy want pet smooth wounded feeling hold arm tell love else matter n't n't n't oh n't think look wistfully think say possibly might wish comfort great strain shock demand passionately n't shock melt shock too poor little thing sit tell look face working ca n't understand shock think perfect knight n't n't think say perfect night say think perfect knight oh sailor cross deck dim figure shadow sort raise summerhouse brass thingummy fool moment again sailor earn money easily say sam forget say perfect knight think s good re oh silence fall sam feel hurt bewilder could understand mood come expect soothed comforted petulant iceberg cynically recall line poetry write hundred time occasion school punishment introduce white mouse chapel oh woman hour ease un-something please tiddly-umpty umpty brow forget exact word gist woman might treat man time prosperity could rely rally right thing trouble little poet know woman say huffily give little sob put pedestal find foot clay blur image form can never think again picture stand saloon stammer helpless can pianist run could word speak yesterday jane hubbard come ca n't forgive man look ridiculous oh cry induce try give imitation bert williams sam start sting quick n't bert williams frank tinney know good say sam sullenly awful thought sake know give horrible sense guilt shudder again suddenly nervous quickness woman unstrung thrust small black golliwog hand take s buy yesterday barber s shop present give take n't want n't know must take say low voice symbol symbol broken love n't see make s golliwog can never marry now good heaven n't absurd ca n't oh dash say encouragingly heart sink shake head could n't oh hang could n't m very strange girl re very silly girl n't see right say flare n't see right say ca n't marry try load golliwog retort equal heat oh ca n't understand m dashed can look despondently say would marry hero stand noble brave wonderful shut eye conjure picture dive rail morning now voice tremble shut eye now can see man hideous black face make laughing stock ship could marry haunt picture good heaven talk make habit black talk expect come altar smother burnt cork shall always think see to-night look sadly s bit black still left ear try take hand draw fall strike end mutter s partly ear partly cheek end repeat ask steward give more butter laugh bitterly might expect might know would happen eustace warn eustace right know woman now woman mighty ill woman was't betray what's-its-name woman lose lose lose er woman say good-bye good-bye miss bennett good-bye say billie sadly m sorry n't mention understand n't make perfectly clear hope hope wo n't unhappy unhappy sam produce strangled noise larynx cry shrimp pain unhappy ha ha m unhappy give idea m smile m laugh feel ve merciful escape oh ha ha s very unkind rude say remind move picture see new york call saved scaffold oh m unhappy get unhappy earth man want get marry n't give gay bachelor life uncle charlie use say s good luck get married kick head mule man always look bright side good-night miss bennett good-bye turn heel strode deck white heaven moon still shine benignantly mock speak bravely most captious critic could admit make good exit already heart ache draw state-room amaze disgust hear high tenor voice raise song proceed closed door fee-er naw faw shee-ining arr-mor lance sharrrp er keen fee-er fee-er glah-mour therough thy der-rooping lash see fee-er fee-er glah-mour sam fling open door wrathfully eustace hignett still alive bad picture hurl overboard bob please sight wake vessel sing outrage remorse sam feel stricken eustace hignett dumb here comport blasted linnet wrong man could conscience say sternly eustace hignett look brightly even beamingly brief interval elapse sam see last extraordinary transformation take place young man wan look disappear eye bright face wear beastly self-satisfied smirk see picture advertise certain make fine-mesh underwear eustace hignett full-page drawing magazine dear fellow always wear sigsbee s super-fine featherweight print could look more pleased hullo say wonder get never mind say sam coldly get get poor miserable worm burst generous indignation say mean dash kill little entertainment awfully sorry old man n't foresee cigar bear tolerably begin sniff smoke seem black n't mean course black already get feeling simply must get deck drown n't demand sam strong sense injury might forgive come here find singing soft light come eustace hignett s eye want tell say s most astonishing story miracle might call make believe fate kind thing week subway new york break sam curse subway city new york order name dear chap matter matter ha matter persist eustace hignett can tell manner happen disturb upset know can pierce mask tell ha ha surely ca n't still brood concert business s take departure make most colossal ass let worry thing can affect permanently ca n't let tell result concert engagement break eustace spring forward outstretched hand really splendid accept congratulation fine thing could possibly happen idle word engage girl speak feelingly sam sam thrust hand neck might clutch eagerly draw line shake hand eustace hignett heart break say dignity feeling will pass give way devout thankfulness know ve wilhelmina bennett rag bone hank hair kind say sam revolt pardon say eustace firmly speak expert know repeat rag bone hank hair girl world owe idiotic behaviour lose speak girl world say eustace blithely want hear girl world will tell week subway new york m bed say sam brusquely right ll tell re undress n't want listen week say eustace hignett will ask picture seat difficulty carriage new york subway get conversation girl elephant gun sam revise private commination service order include elephant gun soul-mate proceed eustace quiet determination n't know time grave brown eye wonderful personality elephant gun shoot shoot mean girl must fool say sam bitterly chance lifetime miss pyjama n't see pyjama talk elephant gun explain mechanism tell correct part hippopotamus aim make nourishing soup mango bite borneo wire-snake can imagine soothe aching heart heart recollect ache moment quite unnecessarily know couple day engagement wilhelmina bennett break part sixty-sixth street strange may seem forget again tell again good heaven forget again say eustace hignett gravely could make soul blend being call deep depth say pyjama corner say mine could forget say part little know sail very boat just now come writhe deck writhe ask sam flicker moody interest certainly s good long s bad come heal sam girl angel switch light ve finish seem understand word feel situation need word return mixture description glass n't know worcester sauce put lip make drink say always use africa bull-calves stagger believe believe asleep believe believe two minute merely free nausea cause cigar smoke walk deck slight qualm even able look side time time comment beauty moon water say mordant thing woman come board boat withdraw unreservedly still apply girl wilhelmina bennett cease include whole sex remark jane hubbard restore faith woman sam sam say jane hubbard restore faith woman oh right eustace hignett finish undressing get bed soft smile face switch light long silence break distant purring engine twelve-thirty voice come low berth sam now sweet womanly strength sam tell kill panther hat-pin sam groan toss mattress silence fall again least think panther say eustace hignett quarter past panther puma chapter viii sir mallaby offer suggestion week liner atlantic dock southampton sam marlowe might observe observe various resident sit bench esplanade rise watering-place bingley-on-the-sea sussex watering-place south coast england blot landscape aware say shall offend civic pride none peculiarly foul bingley-on-the-sea asphalte bingley esplanade several degree more depress asphalte esplanade swiss waiter hotel magnificent sam stop class bungle incompetence envy despair swiss waiter hotel magnificent coast dreariness aspect bingley-on-the-sea stand alone very wave break shingle seem creep beach reluctantly revolt come such place sam marlowe visit ozone-swept gehenna rest england disposal choose spend week breezy blight bingley simply disappoint love more curious myriad way reaction unfortunate love-affair manifest various man two male behave same way spur female fickleness archilochum instance accord roman writer proprio rabies armavit iambo good pretend politeness know mean will translate rabies grouch armavit arm archilochum archilochus iambo iambic proprio own invention word poet archilochus hand hat lady affection console write satirical verse new metre think immediately leave house way thing affect hand read recent issue london daily paper john simmons meat-salesman accuse assault officer discharge duty same time use profane language whereby officer fear life constable riggs depose evening eleventh instant beat prisoner accost offer fight fourpence draw right boot throw head accused question magistrate admit charge express regret plead word young woman upset course appeal samuel marlowe seek relief slink alone hotel magnificent bingley-on-the-sea same spirit often move man similar circumstance rockies shoot grizzly certain extent hotel magnificent dull pain rate service cooking much take mind heart still ache feel equal london see father course ought seven day rise bench sit directly breakfast hotel inquire train hour later begin journey two hour door father s office office old-established firm marlowe thorpe prescott winslow appleby ridgeway s inn fleet street brass plate let woodwork door mislead read get impression side quite covey lawyer await arrival name firm lead suppose will barely standing-room office picture thorpe jostle make prescott discuss late case demurrer winslow appleby tread toe deep conversation replevin legal firm dwindle year take toll snatch here prescott appleby know last lawyer survive member firm marlowe thorpe say time story deal sir mallaby marlowe son original founder firm father celebrate black-face comedian samuel ilk office caller receive park sir mallaby could find time occupy single clerk sam open door clerk john peters name seat high stool hold hand half-eaten sausage extraordinarily large powerful-looking revolver sight sam lay engine destruction beam particularly successful beamer hamper cast eye give truculent sinister look know know heart gold intimidate repellent face sam always exist term great cordiality start time former small boy john peters mission take now zoo now train school mr samuel hullo peters expect week oh see come town say sam carelessly get safe say john peters safe course peters shake head confess delay come here sometimes fear might happen recall mention young lady recently honour promise become wife ocean liner n't often wreck nowadays think more brawl shore america s dangerous country perhaps touch underworld n't think say john peters significantly take revolver give fond paternal look replace desk earth thing ask sam mr peters lower voice m america few day time mr samuel s annual holiday guv'nor s send paper connection people v schultz bowen s big case client mix american gentleman take important paper legal representative new york think prepare first smile permit nearly two week flit sam s face earth sort place think new york ask s safe london underworld ve see american film send here mr samuel did see wolves bowery man just position carry important paper n't try m take chance mr samuel say lug thing mr peters seem wound oh understand mechanism perfectly become very fair shot take little bite food here early practise rupert street rifle range lunch hour d surprise quickly pick get home night try quickly can draw draw flash lightning mr samuel d see film call two-gun-thomas d realise n't time wait loiter mr peters pick speaking-tube blow mr samuel see sir mallaby sir very good will right mr samuel sam proceed inner office find father dictate attentive ear miss milliken elderly respectable stenographer reply morning mail sir mallaby marlowe dapper little man cheerful face bright eye morning coat cut london s good tailor trouser perfectly crease sedulous valet pink carnation buttonhole match healthy complexion golf handicap twelve sister mrs horace hignett consider worldly dear sirs receipt favour reply beg state will induce will induce put letter will induce oh tell em blaze miss milliken very sir mallaby s ready messrs brigney goole butterworth infernal name people sirs behalf client oh hullo sam good morning father take seat m busy ll finish moment miss milliken behalf client oh behalf client mr wibblesley eggshaw people get name m hang know poor mother want call hyacinth sam may know nineties bear child frequently christen hyacinth save attention now divert son sir mallaby seem remember latter just return long journey see many week inspect interest very glad re sam n't win get beat semi-final american amateur very hot lot good suppose weak green warn ll rub put year idea such mundane pursuit practise put could appeal broken spirit now sam utter bitter laugh dante recommend lose soul inferno occupy mind knit jumper seem great spirit say sir mallaby approvingly s pleasant hear merry laugh again n't miss milliken extremely exhilarate agree stenographer adjust spectacle smile sam soft spot heart sense futility life oppress sam gaze glass morning think certain gloomy satisfaction remarkably pale draw face look people seem imagine high spirit laughter sound wailing demon strike miss milliken exhilarate behalf client mr wibblesley eggshaw say sir mallaby swoop duty more beg state prepared accept service time dock morning land nearly week week deuce n't see ve bingley-on-the-sea bingley earth god-forsaken place wrestle say sam simple dignity sir mallaby s agile mind leap letter answer glad meet wrestling boy fond manly sport still life n't athletics n't forget life real life miss milliken miss milliken fold hand shut eye invariable habit call recite life real life earnest grave goal dust art dust returnest speak soul art long time fleeting heart stout brave still muffled drum beat funeral marche grave life great man remind can make life sublime departing leave footstep sand time let say miss milliken respectfully right right right say sir mallaby n't want life real life earnest sam want speak ve finish answer letter glad meet time will make appointment bingley-on-the-sea good heaven bingley-on-the-sea margate margate too brace wish brace bingley suit mood grey dark rain time sea slunk distance baffled beast stop become aware father listen sir mallaby s attention return letter oh s good answer dashed thing say sir mallaby brigney goole butterworth know perfectly ve get cleft stick butterworth know good goole brigney know good butterworth young fool eggshaw sam admit write girl twenty-three letter twelve verse twenty-one specifically ask marry come expect get girl sue ten thousand woman miss milliken bridle reproachfully slur sex sir mallaby take notice will make appointment can discuss matter prejudice get type miss milliken cigar sam miss milliken tell peters occupy conference can see nobody hour miss milliken withdraw sir mallaby occupy ten second period set communion son stare silently m glad re sam say length want talk know s time settle ve think america ve come conclusion ve let drift very bad young man re get n't say re senile re twenty-one longer age work beaver ve get remember life dash ve forget again break puff vigorously speaking tube miss milliken kindly repeat say just now life s enough put instrument life real life earnest say gaze sam seriously grave goal life great man remind can make life sublime fact s time take coat start work quite ready father n't hear say exclaim sir mallaby look surprise say time begin work say quite ready bless soul ve change view trifle see last change altogether long hour brooding red plush settee lounge hotel magnificent bingley-on-the-sea bring strange even morbid attitude mind samuel marlowe work decide medicine sick soul here feel quiet office tumult noise world haven tort misdemeanour vic cap s rest might find peace rate worth take stab trip good say sir mallaby approvingly sea air give sense m glad make easier say else ve mind good sam s time get marry sam bark bitterly father look concern swallow smoke wrong way laugh explain sam dignity sir mallaby shake head n't want discourage high spirit must ask approach matter seriously marriage would world good sam would brace really ought consider idea two year young marry poor mother making wife might make impossible n't see n't s lot good boy may think say impossible say sam coldly refer impossibility possibility mean impossible could possibly word father can never marry heart dead heart n't fool s wrong heart family heart steam-engine probably feel sort burning knock cigar will soon stop n't understand mean woman treat way finish whole sex concern woman exist n't tell say sir mallaby interested happen did jilt america boat sir mallaby chuckle heartily dear boy n't mean tell re take shipboard flirtation seriously re expect fall love different girl time voyage ll get week d get now n't bury depress place bingley-on-the-sea whistle speaking-tube blow sir mallaby put instrument ear right turn sam shall send now sam man wait see good-bye way to-night get wrestling match come dinner house seven-thirty n't late sam pass office miss milliken intercept oh mr sam excuse will see sir mallaby again to-day m dine to-night would n't disturb now busy would mind tell inadvertently omit stanza run say miss milliken close eye trust future howe'er pleasant let dead past bury dead act act living present heart god o'erhead thank much good afternoon sam reach bruton street quarter past seven inform butler admit father dress would few minute butler old retainer marlowe family actually dandle sam knee infant know small boy delight see again miss very much mr samuel say affectionately precede drawing-room say sam absently very much indeed sir happen remark day place n't seem same happy laugh s good see more look merry sam stalk drawing-room feeling come time time hopeless struggle whole damned circle acquaintance seem make mind care world use lower deep arm-chair light cigarette presently butler reappear cocktail tray sam drain scarcely door close old retainer abrupt change come whole outlook pianola somebody insert new record look happy blow smoke ring come n't look happy get worry young man fit strong springtide life just plunge absorbing business brood sentimental episode end little unfortunately would never see girl again world certain would way samuel marlowe rise chair new man greet father come moment finger snowy white tie sam start parent s splendour consternation great scot father expect lot people think dine alone s right boy dinner-jacket perfectly order shall quite small party six friend mine daughter friend friend s friend friend s friend s son surely s more six sound more six say sir mallaby firmly raise shapely hand finger outspread count em twiddle thumb number bennett cried sam bennett rufus bennett s american here summer n't mention name s great fellow always think s death s door keep fine appetite ve legal representative london year sir mallaby twiddle first finger s daughter wilhelmina just arrive england look enthusiasm come sir mallaby s face sam boy n't intend say word miss wilhelmina bennett think s more prejudicial sing person s praise advance merely remark fancy will appreciate ve meet few minute say s girl live s likely make forget fool woman may fancy love moment girl wilhelmina bennett bennett s friend henry mortimer also american big lawyer believe side son bream n't meet ought here moment now look watch think front door can hear stair chapter ix rough work dinner table first shock astonishment sam marlowe listen father s harangue grow indignation end speech assume proportion cold fury thing high-spirited young man resents toy fate chafe idea fate get map fate think sam construct cheap mushy sentimental five-reel film scenario consult cool cheek cast puppet seem see fate thin female soppy expression pince-nez sniff little work thing could picture glutinous satisfaction re-read scenario gloat sure-fire quality flaw construction start splendidly romantic meeting em guess half-way hero heroine quarrel part apparently now stage set reconciliation slow fade-out embrace bring last scene fate permit slight coincidence jib call coincidence merely occasion fate get stick plot invent situation hurry sam marlowe feel sulky defiant girl treat shamefully want more wish would never meet again fate interfering way force meeting now complacently look behave suitable manner would show few second now billie would meeting would distant polite would cold aloof would chill bone rip hole scenario six foot wide door open room become full bennetts mortimers billie look marlowe could admit particularly pretty head procession follow come large red-faced man button seem creak strain duty trot small thin pale semi-bald individual wear glass carry nose raise pucker faintly unpleasant smell trouble nostril fourth member party dear old bream confused noise mutual greeting introduction bream get good sight sam nap forward right wing outstretched hello say bream mortimer say sam coldly know son exclaim sir mallaby came boat say bream capital say sir mallaby old friend miss bennett turn billie stare wide-eyed late fianc� let present son sam sam miss bennett say sam say billie bennett ve never meet son think mr bennett peer sam protrude eye give appearance unusually stout prawn are ask such intensity sam unconsciously find reply question rule call answer very thanks mr bennett shake head moodily lucky able say very few can assert much can truthfully say last fifteen year know enjoy sound health single day marlowe proceed swinge ponderously sir mallaby liner turn river assure twenty-five minute past four afternoon very nearly convinced call phone cancel dinner engagement take temperature twenty minute six point butler appear door announce dinner serve sir mallaby marlowe s dinner table most furniture house belong deceased father build period people thing big solid good deal too spacious really ideal small party white sea linen separate diner diner opposite create forced intimacy person seat billie bennett sam marlowe consequence find exactly solitude own least sufficiently cut kind make silence impossible westward mr mortimer engage sir mallaby discussion recent case ouseley v ouseley figg mountjoy moseby-smith too complicated explain here present point considerable interest legal mind east mr bennett relate bream more striking recent symptom billie feel constrain make least attempt conversation strange meeting here say sam crumble bread easy debonair manner look meet eye expression cheerful friendliness could see own eye imagine hope cold forbidding surface bottomless mountain tarn beg pardon say strange meeting here never dream sir mallaby father know say sam interval cause maid insinuate collect soup plate sip sherry feel sombre self-satisfaction consider give conversation right tone start cool distant corner eye see billie bite lip turn again now definitely establish fact stranger meeting chance dinner-party position talk england miss bennett billie s eye lose cheerful friendliness somewhat feline expression take place pretty reply n't way look s use grumble get realise england savage country simply thankful n't eat native make call england savage country demand sam staunch patriot deeply sting would call country ca n't get ice central heating corn-on-the-cob bathroom father mr mortimer just take house coast s just niggly little bathroom place reason condemn england oh drawback such englishmen instance young englishmen particular english young man awful idle rude conceited ridiculous marlowe refuse hock bitter intensity nearly startle old retainer just offer drop decanter many english young man meet billie meet eye squarely steadily now come think many fact very few matter fact very few say billie say meditatively suppose really unjust condemn class simply mean suppose are young englishman rude ridiculous suppose american girl heart oh plenty ll believe meet sam pause cold aloofness very conversation develop vulgar brawl ghost dead marlowe note courtesy sex seem stand chair eye reprovingly work seem whisper become raw time jerk interchange thought realm distant civility make long stay london miss bennett long country immediately tell father mr mortimer take house will enjoy m sure shall mr mortimer s son bream will will nice say sam backslide pause n't rude ridiculous say sam gruffly oh manner perfect such natural dignity look affectionately table heir mortimer find mr bennett s medical confidences trifle fatiguing yawn broadly absently balance wine glass fork say billie soft dreamy voice engage marry sam n't care course privilege glimpse iron soul know least upset news just surprise happen raise glass moment register certain amount restrain emotion snap stem shoot content tablecloth good heaven sam ejaculate sir mallaby aghast wine glass old value set sam blush red stain cloth awfully sorry father n't know happen must give shock suggest billie kindly old retainer rally napkin sir mallaby just dismiss affair polished ease good host suddenly become aware activity bream young man dreamy calm accident make impression successfully establish equilibrium glass fork now cautiously insert latter section roll whole form charming picture still life glass way say sir mallaby soon hitch droop jaw sufficiently enable speak begin feel would lucky come dinner-party mere remnant precious set oh sir mallaby say billie cast adoring glance juggler need n't afraid bream will drop n't clumsy wonderful sort thing simply wonderful think s splendid say billie man can thing m always try get bream trick people s modest wo n't refreshingly different sir mallaby consider average drawing-room entertainer say billie emphatically think most terrible thing world man try entertain ca n't tell man board ship father ship s concert oh most awful thing see everybody talk beam table note fresh girlish gaiety voice man get imitation somebody nobody know day mean come saloon directly see audience get stage fright just stand gurgle say word suddenly nerve fail altogether turn tear room rabbit absolutely run n't say word most ridiculous exhibition ve see anecdote course will always small minority audience appreciate funny story present case bulk company roar laughter mean cry sir mallaby choke poor idiot just stand dumb make sort yammering noise say billie make look silly deuced good chuckle sir mallaby funny thing hear life gurgle mr bennett swallow digestive capsule may half-witted suggest mr mortimer sam lean table stern set face mean change conversation crowbar hear take house country mr mortimer say say mr mortimer turn sir mallaby last succeed persuade sister mrs hignett let rend house summer sir mallaby gasp windles n't mean tell sister let windles mr mortimer nod triumphantly completely resign prospect spend summer house yesterday happen run nephew young eustace hignett street say just come see very thing cut long story short say would right could house mr mortimer take sip burgundy s curious boy young hignett very nervous manner chronic dyspepsia say mr bennett authoritatively can tell glance windles very lovely place sir mallaby ask billie charming quite charming large course country house castle mean hundred acre park land nice compact comfortable very picturesque require large place say mr mortimer shall quite small party bennett wilhelmina bream n't forget say billie promise invite jane hubbard wilhelmina s friend miss hubbard come will young hignett hignett cry mr bennett mr hignett exclaim billie imperceptible pause mr mortimer speak again instant demon embarrassment hover unseen present dinner table mr bennett look sternly billie billie turn shade pinker gaze tablecloth bream start nervously even mr mortimer seem rob moment legal calm forget tell say stipulation personally perfectly willing agree eustace hignett remain premise tenancy such clause agreement quite aware unusual circumstance would good deal say want place could n't get agree agree m sure will think act rightly bennett consider peculiar circumstance say mr bennett reluctantly certainly want house could n't say mr mortimer need make difference say sir mallaby sure will find nephew eustace most unobtrusive may even entertaining companion believe nice singing voice juggling friend here sister s late husband s orchestrion will difficulty amusing evening remember orchestrion sam say sir mallaby son s silence weigh heavily time say sam return silence more late mr hignett put very fond music s thing turn press button wall continue sir mallaby stop n't know last never seem stop must n't miss orchestrion certainly shall say mr bennett decidedly music description happen thing jar unendurably nerve nervous system thoroughly tune orchestrion say sir mallaby remember hope will come again sir mallaby say mr mortimer occupancy house too say address sam afraid say sam frigidly time will very much occupy few month thank very much add moment s pause sam s work say sir mallaby say sam dark determination work thing life matter oh come sam say sir mallaby age use think love fairly important too love say sam jab souffl� spoon could see scornful way think much love sir mallaby last cigar night lip break silence last quarter hour guest sam alone sam say know think say sam sir mallaby remove cigar speak impressively ve turn whole thing mind conclusion come more windles business meet eye ve know aunt adeline life tell n't woman change infernal pig-headed mind especially let house monomaniac subject want know opinion quite certain cousin eustace let place people knowledge intend pocket cheque say word think say sam absently say think think eustace hignett windles sir mallaby regard disprovingly m hang know s matter to-night sam seem unhitch brain leave umbrella stand n't word say dinner might trappist monk delightful girl miss bennett too must think infernally dull m sorry s good sorry now mischief s think idiot realise say sir mallaby warmly tell extremely funny story man make such fool board ship person table amuse must think sense humour sam rise think ll say good night man can bear just much chapter x trouble windles mr rufus bennett stand window drawing-room windles look stand could see natural artificial charm make place desirable first behold immediately flower bed bright assorted bloom press ivied stone wall house separate gravel pathway smooth lawn green silky turf rival lawn oxford college stretch picturesque shrubbery dense withhold altogether eye observer occasional silvery glimpse lake lie left noble tree appear white suggestion old stable yard right border drive sweep distant gate less fragment ruin castle rear background fir sensational fragment old england definitely capture mr bennett first visit place could believe time would come could gaze lightening spirit explanation gloom simple addition look flower bed lawn shrubbery stable yard castle mr bennett also look fifth heavy shower fall breakfast third afternoon tenancy first day rain time second day rain eight twelve-fifteen twelve-thirty four five eleven third day intermission longer ten minute try summer even writer daily paper seem mildly surprised claim england see finer july mr bennett live life country warmth sunshine thing affect much same way early day flood must affect noah first startle resentment give place despair too militant call resignation despair come strong distaste fellow human being notably particular old friend mr mortimer moment break impatiently meditation come bennett s deal s good look rain look wo n't stop mr mortimer s nerve also become little frayed weather mr bennett return heavily table mr mortimer partner play more interminable rubber bridge bream billie sick bridge else mr bennett sit grunt start deal half-way operation sound stertorous breathing begin proceed table mr bennett glance agitatedly curl leg chair fourteen card say mr mortimer s third time ve mis-dealt n't care many card ve get say mr bennett heat dog sniff ankle look malignantly fine bulldog now emerge cover sit beam company sweet-tempered dog handicap outward appearance canine plug-ugly murder seem mild desire lie rugged countenance matter fact want cake name smith mr mortimer buy just leave london serve establishment watch-dog wo n't hurt say mr mortimer carelessly keep say reply mr bennett pettishly know s dangerous beast notion buy would say might say would make difference legal right purchase dog dog least wilhelmina pinky-boodles get splendidly smith say billie ve see play mr bennett subside feel thoroughly misanthropic dislike everybody perhaps exception billie faint paternal fondness still linger dislike mr mortimer dislike bream regret billie become engage year such engagement dearest desire dislike jane hubbard now walk rain eustace hignett dislike eustace eustace tell dislike more resent young man s presence house resent fact house pale haggard sicken mr bennett most violent objection associate people look sicken get window rain leap glass frolic puppy seem want get play mr bennett mr bennett sleep late following morning look watch dressing table get find past ten take second look assure really slumber unusual hour suddenly become aware bright yellow rest watch pause transfix robinson crusoe stare footprint sand england would say patch sunshine mr bennett stare yellow blob wistful mistrust traveller desert take twice mirage pull blind look garden full brightness warmth singing bird definitely permit accept situation superb morning giant uncork great bottle full distilled scent grass tree flower hay mr bennett ring bell joyfully presently enter grave thin intellectual-looking man look duke more respectable webster mr bennett s valet carry hand small mug hot water reverently present jewellery good morning sir morning webster say mr bennett late reply webster precisely little late sir would awaken customary hour miss bennett s opinion rest would good mr bennett s sense well-being deepen more could man want world fine weather dutiful daughter sir desire inform already breakfast propose drive mr mortimer mr bream mortimer southampton car mr mortimer senior wish buy panama hat panama hat exclaim mr bennett panama hat sir mr bennett s feeling satisfaction grow still great fine day dutiful daughter see henry mortimer panama hat providence spoil valet withdraw duke leave royal presence actually walk backwards give impression mr bennett decant mug water basin begin shave finish shaving open drawer bureau lie white flannel trouser here last day worthy draw gleam pinkly corner drawer salmon-coloured bathing-suit mr bennett start contemplate such thing lake shine tree mere fifty yard could more refreshing shed pyjama climb bathing-suit presently look sun foggy day emerge house pick way gingerly step smooth surface lawn moment bush thriftily bury yesterday s bone smith bulldog waddle lawn drink exhilarate air upturned nose recent excavation render somewhat muddy observe mr bennett move gladly recognise mr bennett remember friend principally respective bouquet canter silently turf take sniff half-way lawn mud inhale bury bone tickle lung pause cough mr bennett whirl sharp exclamation pick pink foot velvet turf begin run smith momentary pause surprise lumber wheeze contentedly man feel evidently right sort merry playfellow mr bennett continue run already begin pant falter perceive loom leave ruin ancient castle attract first visit occasion make merely aesthetic appeal mr bennett now see flash practical merit also sterling order swerve sharply take base edifice stride clutch jutting stone fling foot just pursuer arrive sit panting pull ledge sit foot hang reach bulldog smith gaze expectantly game new smith seem possibility dog always perfectly willing try mr bennett now begin address earnest task call assistance physical discomfort acute insect wing wing nature s wonderful law compensation equip number extra pair leg begin fit explore expedition body roam newly open recreation ground stroll couple neck make jolly family party bare foot first drop gentle dew place swish steady flood begin rain again point mr bennett s manly spirit break time ceased exist aeon later voice speak hullo say voice mr bennett look stalwart form jane hubbard stand gaze tam o'shanter cap smith bulldog gambol shapely foot say jane say know car come ve get doctor s poor little mr hignett ill oh ll walk come smith turn drive smith caracole side mr bennett free now move remain transfix sinister word ill hold spell eustace hignett ill think fellow sicken confound s matter bellow mr bennett jane hubbard s retreat queried jane stop s matter hignett n't know infectious expect great heaven cried mr bennett lower cautiously ground squelch dripping grass hall webster valet dry dignified tap barometer wrist action ambassador knock door friendly monarch sharp downpour sir remark house time demand mr bennett sir n't hear shout fancy hear sir devil n't come suppose owl sir bird very frequent locality make sort harsh hoot howl sir sometimes wonder say webster pursue uninteresting train thought might reason name mr bennett could join region speculation penetrate grinding brake gravel wet motor car england draw front door windles southampton distance twenty mile rain start fall car open lack even poor protection cape hood accomplish homeward journey last ten mile mr mortimer nurse sullen hatred create thing enter house come mr bennett hop hall endeavour detain tell long uninteresting story venom concentrate erstwhile friend oh get way snap shake s hand ca n't see m wet wet wet mr bennett s voice quiver self-pity wet father dear say billie reprovingly really ought n't come house bathe dry ll spoil carpet ve bathe m try tell hullo say bream amiable innocence come tail-end party been jolly bathe mr bennett dance silent irritation strike bare toe leg chair seize left foot stagger arm webster prepare drift servant hall link two proceed carpet movement suggest equal part careless vigour cake-walk grace old-fashioned mazurka devil fool cry mr bennett sir glad would accept week s notice reply webster calmly s notice sir take effect expiration current week can acquiesce curse swear oh blaze very good sir webster withdraw plenipotentiary hand paper declaration war mr bennett spring intercept mr mortimer slip make stair mortimer oh is infernal dog insist destroy s savage brute chase garden keep sit damned castle whole morning father darling interpose billie pause way stair must n't get excite know s bad n't expect poor old smith mean harm add pacifically disappear direction landing course n't snap mr mortimer s quiet lamb tell chase end garden run hare unfortunate bream sense humorous simple childlike proof picture thus conjure c'k giggled bream helplessly c'k c'k c'k mr bennett turn oh strike funny let tell think can laugh er hand marry daughter re wrong can consider engagement end oh say ejaculate bream abruptly sober mortimer bawled mr bennett more arrest mount stair intend destroy dog insist menace kind own showing n't even bite dog allow bite law case wilberforce v bayliss cover point thoroughly n't care case wilberforce bayliss will find legal precedent legal precedent give pause angry man mr bennett feel layman feel argue lawyer coil python say mr bennett begin bream elbow get snarl mr bennett say green baize door end hall open webster appear beg pardon sir say webster luncheon will serve few minute possibly may wish make change costume bring lunch tray room say mr bennett bed very good sir say mr bennett resume bream grrh reply ex-prospective-father-in-law bound stair portion sunset become detach main body even black day generally creep occasional ray sunshine few crisis human gloom lighten bit luck mr bennett hour travail lobster lunch passion lobster make talk three new york club feel little happy billie come see get hullo father nice lunch say mr bennett cheer little recollection wrong lunch little fallible mortal know even speak tiny fragment lobster shell work way silently tip tongue settle skin get ready cause most acute mental distress know lunch say mr bennett excellent lobster lick lip appreciatively talk lobster suppose boy bream tell break engagement n't seem very upset say mr bennett mood dramatic scene feel little disappointed oh ve become fatalist subject engagement n't understand mean never seem come billie gaze wistfully counterpane know father m begin think m impulsive wish n't silly thing such hurry n't see hurry come regard mortimer boy take ten year make mind think bream man great heaven still imagine love young hignett oh can see now never love poor eustace think man get engage boat mr bennett sit bolt upright bed stare incredulously surprising daughter head begin swim course ve misunderstand say s catch somewhere n't see moment give impression promise marry man boat mr bennett sum finger mean tell demand bring answer satisfaction mean tell engage three man three week say billie small voice great godfrey er three mr bennett sink pillow snort trouble continue billie thing n't know feel can awful lot thinking father m lot thinking now say mr bennett austerity ought n't allow loose n't matter shall never get engage again shall never love again n't tell still love boat man billie nod miserably n't realise come here sit watch rain suddenly come throw life s happiness offer wonderful jewel refuse seem hear voice reproach say chance will never come again n't talk nonsense say mr bennett billie stiffen think talk mr bennett silent moment start exclamation mention eustace hignett stir memory s young hignett get wrong ask mumps mumps good god mumps mr bennett quail ve never mumps most infectious awful oh heaven come lazar-house cried mr bennett shake depth n't slight danger father dear n't silly try get good sleep must tire morning sleep could say mr bennett five minute door close awoke hour later confused sense wrong dream walk fifth avenue head military brass band clothe bathing suit sit bed blink dazed fashion half-awakened band seem play still undeniably music air room full seem come floor roll chunk bed mr bennett blink last fragment sleep system become fill restless irritability instrument house could create infernal din orchestrion drawing-room immediately recall room situate ring bell webster mr mortimer play damn gas-engine drawing-room sir tosti s good-bye charming air sir tell stop very good sir mr bennett lie bed fume presently valet return music still continue roll room sorry inform sir say webster mr mortimer decline accede request oh say gist remark sir very good give dressing-gown webster swathe employer garment indicate return kitchen inform cook opinion guv'nor force bet man would put money forthcoming struggle consul almost-human affectionate nickname mr mortimer senior generally allude servant hall mr bennett meanwhile reach drawing-room find former friend lie full length sofa smoke cigar full dozen foot orchestrion continue thunder dirge passing summer will turn infernal thing say mr bennett say mr mortimer now now now say voice jane hubbard stand doorway look calm reproof face ca n't know say jane hubbard re disturb patient stride hesitation instrument explore rib firm finger push orchestrion break middle bar walk serenely door pass close baser side nature urge mr bennett triumph vanquished now say ungenerously interfere girl mumble mr mortimer chafing defeat ve good mind start again dare whoop mr bennett revert phraseology vanished childhood dare ve perfect legal right oh say lot thing can mean exclaim mr bennett alarm never mind say mr mortimer take book mr bennett bed uneasy frame mind brood hour expiration period rang webster request billie send want london say appear must legal advice want see sir mallaby marlowe tell henry mortimer annoy possible way shelter knowledge law ca n't get ask sir mallaby come here ca n't come tell send can advise son would know business oh m sure know mean look say billie hastily look clever n't notice ll sir mallaby s too busy come want to-night can see first thing to-morrow morning can stop night savoy ve send webster look train s splendid train hour ll take s give lot trouble say mr bennett belated consideration oh say billie m too glad able father dear chapter xi mr bennett bad night fragment lobster-shell enter mr bennett s tongue twenty minute two afternoon still occupation half-past eleven night persecuted gentleman blow candle endeavour compose night s slumber unconscious host make aware presence vague feeling tip tongue feel little sore mind too engross task keep look-out preliminary symptom mumps leisure bestow much attention phenomenon discomfort cause sufficient keep awake presently turn side begin fill room rhythmical snoring pleasant could leave good man take rest fact fact crept softly mr bennett s side feeling last right compel return three hour later discover wrong dark room eye can first discern grow accustom blackness perceive sit bolt upright bed stare glassily first finger right hand touch apprehensively tip protrude tongue point mr bennett light candle charm windles old-world simplicity lighting system enable get good view mr bennett sit candlelight tongue first bead chilly perspiration bedew forehead impossible man complexion turn pale turn pale could panic grip man favourite reading medical encyclop�dias need doctor tell end fate deal knockout blow number very short now people would speaking past tense say pity man mr bennett s position experience strange emotion many fact score writer reckless cost white paper would devote two chapter point analysis unfortunate man s reflection glad chance sufficient merely set record stint emotion man such position mr bennett twice right list soup nut finally reach remorse reach remorse allow monopolise early day build fortune mr bennett frequently thing competitor wall street would tolerate purer atmosphere lumber-camp remorseful might start remorseful most immediate past wistful mind linger quarrel lifelong friend henry mortimer break daughter s engagement deserving young man speak harsh word faithful valet more mr bennett examine conduct deeply iron enter soul fortunately none act irreparable could undo could make amends small hour morning perhaps most suitable time make amends mr bennett too remorseful think now motto start ring bell webster same writer would scream joy chance dilate mr bennett s emotion would find congenial task describe valet s thought-process bell rouse refresh sleep few minute three a.m time enter employer s room own calm self again good morning sir remark equably fear will matter few minute prepare shaving water aware say webster manly apology find want intend rise early webster say mr bennett m die man indeed sir dying man repeat mr bennett very good sir suit would wish lie mr bennett feeling wrong scene webster say morning unfortunate misunderstanding m sorry pray n't mention sir blame webster faithful servant stick webster thick thin say mr bennett persuade time family year engage registry-office little less month thick thin repeat mr bennett endeavour give satisfaction sir want reward webster thank very much sir take trouser webster raise deprecating hand sir thank exceedingly could n't really will need sir assure ample supply take trouser repeat mr bennett feel right-hand pocket money m sure m very much oblige sir say webster begin first time feel bright side embark treasure-hunt sum sixteen pound eleven shilling threepence sir keep thank very much sir would sir say mr bennett feel dissatisfy lack deep kind emotion interview yearning soul resent good-night sir stop moment mr mortimer s room mr mortimer senior sir further end passage left face main staircase good-night sir extremely obliged will bring shaving-water ring mr bennett leave alone muse awhile rise bed put dressing-gown take candle passage less softened mood first thing mr bennett would cross threshold door face staircase would notice resentfully mr mortimer usual astuteness collar good bedroom house soft carpet give sound mr bennett approach wide luxurious bed light candle fall semi-bald head mr mortimer sleep face bury pillow can good portion pillow face bury strange gurgle proceed distant rumble approach train underground mortimer say mr bennett train stop station pick passenger rumble again henry say mr bennett nudge sleeping friend small leave mat mumble mr mortimer stir slightly uncover corner mouth mr bennett begin forget remorse sense injury feel man good story tell can get nobody listen nudge again more vehemently time mr mortimer make noise gramophone needle slip move restlessly moment sit stare candle rabbit rabbit rabbit say mr mortimer sink again begin rumble touch pillow mean rabbit say mr bennett sharply unreasonable query fall deaf ear mr mortimer already enter tunnel much too pink murmur pillow engulf step mr bennett would take juncture can say probably would give thing despair retire weary work forgive sleeping man bend slumbering friend drop warm grease detach candle fall mr mortimer s expose ear sleeper waken exclaim bound s s rufus say mr bennett henry m die dry dying mr mortimer yawn cavernously mist sleep engulf again eight rabbit sit lawn mutter too pink much too pink consider bear full share conversation more could expect snuggle pillow again mr bennett s sense injury become more acute moment strongly tempt try restorative effect candle-grease more just point succumbing shooting pain somebody run red-hot needle tongue remind situation dying man can pass last hour drop candle-grease people s ear perhaps little late would plenty time become reconcile mr mortimer to-morrow task now seek bream bring glad news renew engagement close door quietly proceed upstairs bream s bedroom know just landing turn handle quietly cough drop pistol say voice jane hubbard immediately quiet severity ve get covered mr bennett pistol drop candle would nice point say more perturb discovery get wrong room room lady s fact lady wrong room point appear small cannon foot bed matter fact cannon elephant gun miss hubbard carry everywhere girl s good friend dear young lady gasp five occasion recent year man enter tent object murder jane hubbard shoot make inquiry strange feminine weakness cause utter challenge occasion could say probably enervate effect civilisation glad now awake full possession faculty perceive intruder evil intention ask n't know apologise s right let s light match flare darkness miss hubbard light candle gaze mr bennett quiet curiosity walk sleep inquire loud ll wake mr hignett s door s take room case restless night want see bream mortimer say mr bennett s old room two door passage want see wish inform may still consider engage daughter oh n't suppose ll mind wake hear s idea s long story s right let s make night dying man awake hour feeling acute pain miss hubbard listen story symptom interest excitement nonsense say conclusion assure d bet s serious dear young lady say mr bennett pique devote considerable part life medical study know s trouble people ought n't allow read medical book need discuss say mr bennett stiffly resent drag valley shadow death scruff neck dying man dignity think will leave now see young mortimer cling hope bream mortimer least would receive fittingly good-night wait moment mr bennett leave room unheeding glad jane hubbard irritate expectation get more satisfactory result bream fulfil take time rouse young man slumber deep father s rouse show gratifying appreciation gravity affair joy visitor s news compete consternation sympathy thank mr bennett profusely show fitting concern learning terrible situation evince practical desire help offer bottle liniment find useful gnat-stings decline ungratefully mr bennett withdraw make way passage again approach glow heart glow lasted reach landing dissipate soft compelling voice doorway miss hubbard s room come here say miss hubbard put blue bath-robe look pugilist enter ring say mr bennett coldly come m look tongue say jane firmly s opinion re make lot fuss mr bennett draw haughtily fat man dressing-gown can effect waste companion turn room come here say tougher man mr bennett find impossible resist note calm command voice reproach weakness obey sit say jane hubbard indicate low stool dressing-table put tongue say mr bennett still strange influence lower stool s right keep ouch exclaim mr bennett bound n't make such noise ll wake mr hignett sit again sit mr bennett sit miss hubbard extend more hand hold needle cause outcry wince desperately baby say miss hubbard reprovingly sew eighteen stitch native bearer s head n't make fuss re make now keep quite still mr bennett perhaps space two second leap seat more tribute forceful personality fair surgeon need squeal utter subdue just speak frame open word strong protest suddenly become aware mouth small hard remove examine lie finger minute fragment lobster-shell same time become conscious marked improvement state tongue swell tell say jane hubbard placidly appear piece lobster-shell lobster lunch good-night half-way stair suddenly occur mr bennett want sing want sing very loud quite time restrain impulse return bed relief such too strong keep bottled want tell need confidant webster valet awaken again ringing bell sigh resignedly make way downstairs ring sir webster cry mr bennett s right m die m die webster very good sir say webster will chapter xii lurid past jno peter s right say sir mallaby marlowe work re young sam work re young regard son s bent head affectionate approval s book to-day widgery nisi prius evidence say sam look capital say sir mallaby highly improving interesting novel novel s splendid bit think page two hundred fifty-four hero find copyhold customary estate s wonderfully powerful situation appear wo n't spoil mind n't skip see come end sir mallaby suspend conversation address imaginary ball mashie take golf-bag day walton heath weekly foursome three old friend tubby form clothe tweed violent nature knickerbockers stocking sam sam man club show new grip day overlap little finger right hand oh way sam lock office to-day anxious client will come ask advice ll find difficulty shall peters holiday d lock door right say sam absently find widgery stiff reading just get bit raptu haeredis course know writ take heir hold socage sir mallaby look watch ll see later sam good-bye sir mallaby sam place elbow desk twine finger hair return frown consternation grappling widgery perhaps ten minute struggle even gradually widgery get upper hand sam s mind numb constant battering stony rampart legal phraseology weaken falter drop moment later thought often happen alone dart begin circle image billie bennett last meet sir mallaby s dinner-table sam tell perhaps hundred time care billie life dead unfortunately believe man take deal convincing point sam never succeed convince more two minute time useless pretend still love billie more know now truth sweep hundred first time groan hollowly give grey despair inseparable companion young man position engross meditation hear light footstep office follow tap door inner office awake start fact client midst wish take father s advice lock office probably frightful bore want make infernal will sam ability inclination assist too late escape perhaps answer knock blighter might think nobody home suppose open door peep spasm napoleonic strategy seize sam drop silently floor conceal desk napoleon always sort thing tap anticipate door open sam crouch hare form hold breath seem bring delicate operation success feel act just napoleon would similar crisis doubt certain extent napoleon would see boot eighteen inch trousered leg stick plainly visible enter good morning say voice sam thrill top head sol foot voice ring ear waking hour busy mr marlowe ask billie address boot sam wriggle desk disconcerted tortoise drop pen mumble rise surface pull effort physical exercise stare billie dumbly recover speech invite sit seat desk drop pen gurgle again say billie fountain-pen babble sam broad nib broad gold nib sam painful exactitude come embarrassment early stage intoxication really say billie sam blink tell resolutely would appear advantage suddenly occur hair stand end result struggle widgery smooth hastily feel trifle more compose old fighting spirit marlowe now begin assert extent must make effort appear little fool possible girl s eye eye golly star two bright planet here pull waistcoat become cold business-like dry young lawyer er miss bennett say question voice raise eyebrow professional way model performance lawyer see stage wish snuff take tap front tooth miss bennett believe effect question billie disastrous come office beat heart prepare end misunderstanding sob soul-mate s shoulder generally make inane exhibition fight spirit bennetts fully militant marlowe become roused tell mistake suppose still love man proud girl refuse admit capable love man look cat bring draw stiffly reply clever remember good memory nice pause billie allow gaze travel casually room sam occupy intermission stare furtively profile now thoroughly overwrought condition thumping heart sound workman mend street beautiful look red hair peep hat can ask sort voice widgery might use sam always picture widgery small man bushy eyebrow thin face voice rusty file really want see sir mallaby father call important business walton heath can act substitute know law know law echoed sam amaze know read widgery nisi prius evidence come oh say billie interested always read floor tell drop pen say sam coldly course could n't read matter fact nisi say specialise exclusively nisi prius evidence know law branch would man insist play orchestrion want get sleep orchestrion orchestrion h m say sam still n't make quite clear say billie think oh want think tell fact say sam mr mortimer father take house country know memory say billie kindly reason quarrel now mr mortimer can make father uncomfortable yesterday afternoon father want sleep mr mortimer start orchestrion just annoy think m quite sure think s tort say sam tort malfeasance know cried billie startle sort friendliness spite word sight quick smile sam s professional composure reel foundation rise purpose spring babbling passion consume chill reflection come girl say consider ridiculous let would continue think ridiculous sag seat moment come tap door opening reveal sinister face holiday-making peters good morning mr samuel say jno peters good morning miss milliken oh vanish abruptly appear perceive take first glance stenographer client junior partner engage business conference leave momentary silence horrible-looking man say billie break little gasp jno peters often affect opposite sex first sight beg pardon say sam absently dreadful-looking man quite frighten moment sam sit speaking napoleonic morning doubt sudden arrival old friend mr peters imagine home putney packing trip america would suggest suggest great deal brain-wave fully minute sit tingle impact young man often brain-wave come make dizzy ask billie seem know demand slight pause miss milliken sam draw deep breath s sad story say name john peters use clerk here n't longer sam shake head get rid n't wonder man look n't much say sam thing annoy father try shoot miss milliken billie utter cry horror try shoot miss milliken did shoot third time say sam warm work arm fortunately add father stern disciplinarian mean could n't keep good gracious use father s stenographer throw good deal peters quite natural fall love beautiful girl own shade hair peters man volcanic passion give understand love return inform day engage fellow ealing west right onion mean become completely distraught must say conceal very effectively first inkling condition come pistol say dismiss great pity good clerk still would n't n't try shoot miss milliken thing become obsession find fix idea red-haired woman come office girl deceive can see awkward make red hair fashionable now-a-days hair red whisper billie pallidly notice tell much same shade miss milliken s s fortunate happen here come may lurk still expect say sam carelessly suppose would send right safe sam utter light laugh n't mind take risk two sake say saunter room close door billie follow worship eye jno peters rise politely chair seat more comfortable perusal copy home whispers bring refresh mind event firm too busy see immediately particularly interested series chat young mother hullo peters say sam want very sorry disturb mr samuel just look say good-bye sail saturday time will pretty fully take week country get final instruction client important paper take m sorry miss father mr samuel golf day ll tell look can jno peters cough tactfully see engage client mr samuel wonder little point law arise feel quite capable cope case might perhaps assistance oh lady say sam miss milliken s sister indeed n't know miss milliken sister say sam very appearance beauty family believe very bright intelligent girl tell revolver just come most interested s pity n't get now show oh mr samuel say peters open small handbag take hymn-book pound mixed chocolate tongue sandwich pistol order name way rupert street range little practice glad show wait here minute two say sam ll finish talk business moment return inner office cried billie oh s say sam persuade little excited poor fellow now let return talk say break exclamation glance watch good heaven idea time promise run see man office court want consult difficulty arise client rightly wrongly value advice can spare short sha n't more ten minute certainly here may care look m n't know read widgery nisi prius evidence most interesting jno peters look home whispers can now say sam certainly mr samuel certainly sam take copy home whispers sit foot desk turn serial story begin read synopsis inner room billie reject mental refreshment offer widgery engage make tour office look portrait whiskered man take correctly thorpes prescotts winslows applebys mention contents-bill surprise hear door open expect sam return instantaneously sam enter man repellent aspect recognise instantly jno peters man see easily forget smile cruel cunning smile least think mr peters impression face wreathe benevolent simper hand bear large pistol see motion-picture studio miss milliken say chapter xiii shocks billie stand wall inspect portrait late mr josiah appleby kind thing can say hope justice now shrink wall try get edge portrait s frame tilt hat straight supreme moment even notice er say exceedingly pretty girl would say speak squeakily fight spirit bennetts considerable fighting spirit rise emergency ebb leave place cold panic see sort thing movie series picture danger diana kind happen heroine reel anticipate would happen consequently think plan cope such situation grave error world prepare ve bring revolver say mr peters see say billie mr peters nurse weapon affectionately hand shy man woman rule sam tell interest revolver make heart warm girl just way little practice range say think might look here suppose suppose re good shot quavered billie seldom miss say jno peters billie shudder reflect longer engage maniac conversation more hope sam come time save essay further small-talk s s very ugly oh say mr peters hurt billie perceive say wrong thing very deadly-looking mean correct hastily may deadly work miss milliken say mr peters conversation languish again billie further remark make immediate interest mr peters struggle return deplorable shyness handicap dealing sex few moment pull again first act replace pistol pocket coat billie become conscious faint stirring relief great thing say jno peters learn draw quickly add produce revolver smoothness rapidity billie happy moment see bream mortimer take bowl gold fish tall hat depend get first shot first shot miss milliken vital suddenly billie inspiration hopeless know try convince poor demented creature obsess id�e fixe miss milliken denial would waste time might even infuriate precipitate tragedy imperative humour humour suddenly occur thoroughly mr peters cry quite mistake beg pardon say jno peters little asperity kind assure quickness draw essential misinform direct man rupert street range say mr peters stiffly see picture call two-gun thomas mr peters cry billie desperately make head swim meaningless raving mr peters hear marry man ealing west mr peters betray excitement information girl seem reason consider situation extraordinary many woman aware similar position fact could moment think feminine acquaintance were marry man ealing west indeed say politely wo n't believe exclaim billie wildly certainly certainly say jno peters thank god say billie m even engage s terrible mistake two people small room speak two distinct different subject know earth drive bind certain amount mental confusion point jno peters still wholly equal intellectual pressure conversation begin see faint shimmer light cloud nebulous kind way begin understand girl come consult firm breach-of-promise action unknown man ealing west trifle heart hardened lawyer s clerk poignant cry m even engage touch mr peters wish start proceeding mr peters feel depth again put revolver pocket draw note-book glad hear fact say professional courtesy absence guv'nor tell fact man ealing west say mr peters moisten point pencil write letter propose marriage rate say mr peters disappointed hopeful make love witness never never man ealing west never man ealing west point jno peters begin first time entertain serious doubt girl s mental balance most elementary acquaintance late census tell number man ealing west place full would sane woman make assertion contrary think glad revolver actively violent nice feel prepared take lay nonchalantly lap sight weapon act billie electrically fling hand gesture passionate appeal play last card love cry wish could remember first name would sentence neatly such moment could hardly call mr peters man love gracious goodness ejaculate mr peters nearly fall backwards naturally shy man sudden wholly unexpected declaration disconcert clerk engage blush violently even moment consternation could check certain thrill man think plain really jno peters always come fairly correct estimate charm always seem induce fianc�e accept now begin wonder really devil chap must precious few man capable inspire devotion strength six minute casual conversation calmer thought succeed little flicker complacency girl mad fact matter get begin edge door mr samuel would return shortly ought warn s right n't say billie oh quite quite say mr peters er thank very much think would pleased say billie relieved puzzle man volcanic passion sam marlowe describe seem take thing very calmly anticipate strenuous scene oh s great compliment mr peters assure point sam come interrupt conversation moment reach somewhat difficult stage finish instalment serial story home whispers look watch fancy allow sufficient time elapse event mature line imagination indicate atmosphere room seem enter little strained billie look pale agitated mr peters look agitated too sam catch billie s eye unspoken appeal give imperceptible nod reassuring nod nod man understand prepare handle situation come peters say deep firm quiet voice lay hand clerk s arm s time indeed mr samuel indeed ll see say sam soothingly lead office landing good luck peters say stand head stair hope pleasant trip s matter seem upset girl mr samuel really think really can quite right head nonsense nonsense say sam firmly s right good-bye good-bye mr samuel say sail saturday mr samuel fear shall opportunity see again pack see gentleman country right ll say good-bye now good-bye peters mind good time america ll tell father call sam watch sight stair turn make way inner office billie sit limply chair jno peters occupy spring foot really s time violent little say sam little calm look gravely thank god time oh brave man world cried billie bury face hand burst tear say sam come come s right now kneel slip arm waist pat hand say try draw samuel marlowe will live print page endeavour delineate character will open book succeed task reader will now become aware young man gall army mule conscience become atrophy long disuse give sensitive girl bad fright mouse get bedroom school cause jno peters totter rupert street range make low bleat noise care care fact erase billie s mind undignified picture appear boat substitute show brave resourceful gallant care fact billie cold ten minute just allow kiss forty-second time ask would say act good evil cometh good sickening thing sort man samuel marlowe face very close billie s cheer wonderfully time whisper degraded word endearment ear sort explosion doorway great godfrey exclaim mr rufus bennett gaze scene point vantage mop large handkerchief scarlet face result climb three flight stair become slightly soluble great heaven number four chapter xiv strong remark father mr bennett advance shakily room support hand desk still ply handkerchief over-heated face much occur disturb morning top broken night affect reconciliation scene mr mortimer conclusion decide take first train london hope intercept billie reach sir mallaby s office mission war local train-service keep such indecently early hour compel bolt breakfast absence billie member household know drive car walk station distance nearly two mile last hundred yard cover rapid gallop erroneous impression express smoke see distance train come catch arrive platform try wait follow slow journey waterloo cab take waterloo keep lively state apprehension way savoy owe apparent desire climb motor-omnibuses could get savoy find billie already leave involve voyage london traffic auspex driver appear blind desirous commit suicide three flight stair negotiate finally arrive office find daughter circumstance already describe father say billie n't expect explanation behaviour might doubt consider sufficient excuse mr bennett think inadequate would say enough breath physical limitation cause remain speechless good could way stern fatherly reproof puffing seal long diva search fish become aware sam marlowe move outstretched hand take lot disconcert sam calm person present give evidence neat speech many word congratulate mr bennett piece luck befall try make understand manner distinctly envy prospective father-in-law such delighted see mr bennett say sam could come more fortunate moment see thing need long explanation come find daughter mr bennett find son would see man think sam could put more cleverly pleasantly tactfully talk say mr bennett recover breath n't get son will son will prop decline year devil mean decline year demand mr bennett asperity mean decline father dear say billie course course say sam decline course would n't dream decline count say part handsomely honour think become son-in-law man mr bennett bennett new york add spaciously much know mean would first admit sound oh say mr bennett mr bennett sit put handkerchief certainly earn rest fasten baleful stare newly-discovered son sort look proud happy father-in-law-to-be ought direct prospective relative matter fact sort look ought direct anybody possibly exceptionally prudish judge criminal dock convict more usually atrocious murder billie actual line fire catch tail end enough create misgiving oh father n't angry angry can't angry ca n't angry declare mr bennett sense injury come self-willed man whim thwart devil n't angry am angry come here find seem expect throw hat air give three rousing cheer course m angry engage marry excellent young man high character fine young man know oh say sam straighten tie modestly s awfully good s father s tell break engagement bream er say mr bennett little take aback certain extent add restore firmness s again n't want marry bream naturally say sam naturally quite question few day ll roar laughter very idea n't matter want girl get engage dozen man three week n't dozen four five six ca n't expect lose count say girl know want old more prudent head must decide marry bream mortimer wrong wrong say sam reprove shake head wrong s marry mr bennett scorch look compare early effort loving glance wilhelmina say office father sam save life office wait lunatic here will n't pistol office shall always love sam say billie pause mutinously door shall always love say sam cordially nobody can keep apart re waste time try re most wonderful man world never girl get bellow mr bennett equanimity love-scene think beautiful jar profoundly now sir say sam door close let s talk calmly say sam will talk calmly oh come can try first place put silly idea head sweet girl marry bream mortimer bream mortimer son henry mortimer know say sam doubt unfair hold s point ca n't afford ignore henry mortimer henry mortimer s number know henry mortimer man spend time think way annoy ca n't seriously want mortimer family link marriage henry mortimer old friend make bad fancy man call friend treat misunderstanding allude completely smooth relation mr mortimer thoroughly cordial own way personally would n't trust man let daughter marry son decide ll take advice will break thing will take advice would n't expect charge explain sam reassuringly give friend lawyer six-and-eightpence free will understand daughter marry bream mortimer giggle sound silly idea marry bream mortimer mean let tell thoroughly estimable young man put whole thing nutshell daughter girl spirit would hate tie life estimable young man will tell sam regard sternly regard happiness good judge ask say sam candidly think re rotten judge come here insulted insult arrive right say m fit marry daughter say ve imply ve look leper pure food committee condemn s ask say sam warm fancy way widgery would tackle troublesome client answer sam rap sharply desk careful sir very careful know lawyer always say course difference position miscreant suspect attempt perjury father girl love consent match wish obtain sam mood nice distinction know lawyer tell people very careful tell mr bennett very careful mean very careful say mr bennett m dashed know say sam frankly question strike mean attack wonder widgery would meet probably smile quietly polish spectacle sam spectacle endeavour smile quietly n't laugh roar mr bennett m laugh m m smile quietly n't say mr bennett glower young companion n't know m waste time talk position clear mean intelligence objection personally come say sam n't know enough objection opinion second time meet life mark say sam think fellow grow people concern simply exist may noble character london may want police n't know n't care n't matter mean life n't know must persevere say sam must buckle get know n't give thing half-hearted way beginning stick week two will find know quite n't want know say now wait thank goodness get explode mr bennett cease calm reasonable suddenness affect sam much pound gunpowder touch chair little see quite enough kindly understand daughter engage marry man wish see hear again shall try forget very existence shall see wilhelmina same re impudent scoundrel sir impudent scoundrel n't n't wish see again last man world would n't allow daughter marry quite clear will wish good morning mr bennett thunder room sam temporarily stun outburst remain gape few minute late life begin return palsied limb occur mr bennett forget kiss good-bye office tell office empty sam stand moment thought return inner office pick time-table begin look train village windlehurst hampshire station aunt adeline s charm old-world house windles chapter xv drama country house read last few chapter narrative see give reader too jumpy time painful degree excite pity terror aristotle say ought feel little respite would order reader can stand emotion torture certain point want take easy bit pleasure turn now depict quiet peaceful scene domestic life wo n't last long three minute perhaps good stop-watch fault task record fact happen morning sunlight fall pleasantly garden windles turn green amber paradise nature intend number local bird sing melodiously undergrowth end lawn more energetic hop grass quest worm bees mercifully ignorant work bone gathering honey proceeds labour would collar consume idle human buzz industriously fro dived head foremost flower wing insect dance saraband sunshine deck-chair cedar-tree billie bennett sketching-block knee engage draw picture ruin castle curl ball lie pekinese dog pinky-boodles pinky-boodles slept smith bulldog distant stable-yard unseen audible boy shirt-sleeve wash car sing much treacherous memory would permit popular sentimental ballad may think may suppose could add deepen atmosphere peace content moment mr bennett emerge french window drawing-room clad white flannel buckskin shoe supply just finish touch need mr bennett cross lawn sit daughter smith bulldog raise sleepy head breathe heavily mr bennett quail last unfortunate meeting relation distant solid friendship come exist pursuer pursue sceptical first mr bennett length allow persuade mildness animal s nature essential purity motive now encounter unexpectedly sharp corner betray slight alarm now smith sleep grass mr bennett recline chair thing modern civilisation see lion lie lamb sketch say mr bennett say billie secret girl father least many occasionally omit tell such trifle meet samuel marlowe previous morning leafy lane intend meet again afternoon apart mind open book s great morning say mr bennett peaceful say billie egg get country england say mr bennett suddenly strike lyrical note extraordinary three breakfast morning defy competition simply defy competition large brown fresh new-mown hay muse sort ecstasy ham ham breakfast call ham n't know ve ham suppose s feed pig conclude soft meditation give little sigh life very beautiful silence fall break snoring smith billie think sam sam say lane yesterday clean-cut face look eye vastly superior look come eye bream mortimer tell relation sam idyll young romantic enjoy freshet surreptitious meeting come enliven stream life pleasant warily deep lane forbidden love lurk cast swift side-glance father unconscious ogre fairy-story would say know mr bennett know consequently continue meditate peacefully ham sit perhaps minute two happy mortal lull gentle beauty day window drawing-room step white-capped maid may just say point quiet peaceful scene domestic life terminates jerk pity terror resume work old stand maid name matter susan engage marry point importance second assistant green s grocery store windlehurst approach mr bennett please sir gentleman see say mr bennett tear dream large pink slice edge bread-crumbed fat gentleman see sir drawing-room say expect course sure mr bennett heave deck-chair french window could see indistinct form grey suit remember morning sir mallaby marlowe s clerk take schultz bowen paper america write would call to-day friday doubt man sail southampton to-morrow cross lawn enter drawing-room find mr jno peters expression ill-favoured face look consternation uneasiness even alarm morning mr peters say mr bennett very good run take seat ll just few note make matter mr bennett exclaim jno peters may may speak mean say mr peters clear throat awkwardly feel embarrass unpleasantness duty perform duty intend shrink perform gaze appreciatively drawing-room window charming scene catch sight unforgettable form billie seat chair sketching-block knee realise could silence leave mr bennett ignorant incline fancy must curse kind house windles certainly everybody enter seem leave peace mind jno peters feel notably happy journey train london subsequent walk station splendour morning soothe nerve faint wind blow inshore sea speak hearteningly adventure romance jar pot-pourri drawing-room table derive considerable pleasure sniff short jno peters pink care world look window see billie mr bennett say n't want anybody harm know suit good think duty inform stenographer quite right head n't say s dangerous n't compos decidedly compos mr bennett mr bennett stare well-wisher dumbly moment thought cross mind case pot call kettle black opinion jno peters sanity zero talk stenographer stenographer occur mr peters man s wealth business connection might troupe useful female particularise mean young lady garden dictate just now young lady writing-pad knee mr bennett splutter know exclaim oh indeed say jno peters meet come office see mr samuel personality appearance stamp forcibly mind know mistake sure duty tell exactly happen leave alone office hardly exchange dozen word mr bennett here jno peters modest core turn vividly pink tell tell man love mr bennett utter loud cry sweet spirit nitre exact word five ejaculate mr bennett strangled voice great horn spoon number five mr peters could make exclamation deter seek light sudden action host bound seat vivacity would believe capable charge french window emit bellow wilhelmina billie look sketching-block start seem note anguish panic voice father could find drawing-room frighten know drop block hurry assistance father mr bennett retire room arrive perceive cause alarm look more sinister stand lunatic peters ominous bulge right coat-pocket excited sense betray presence revolver jno peters matter fact carry right coat-pocket bag mixed chocolate purchase windlehurst billie s eye bright x-ray quality simple creed jno peters bulge point bulge must cause pistol scream wall whole acquaintance jno peters constant backing wall n't shoot cry mr peters absent-mindedly dip hand pocket coat oh please n't shoot deuce mean say mr bennett irritably wilhelmina man say tell love really really mr peters suffer cat mr bennett clutch chair ve meet add pleadingly n't understand father dear say billie desperately ll explain whole thing later father ejaculated jno peters feebly did say father course say father daughter mr peters daughter mean daughter sure course m sure think n't know own daughter call mr peters s name n't young lady daughter know name point seem strike mr bennett turn billie s true tell wilhelmina mr peters meet sir mallaby marlowe s office morning come find talk sam mr peters utter subdue gargling sound find scene oppressive very robust intellect mr samuel tell name miss milliken say dully billie stare mr marlowe tell name miss milliken repeat tell sister miss milliken act stenographer guv sir mallaby send show revolver say interested want see billie utter exclamation mr bennett hate mystery revolver revolver s revolver revolver mr bennett pack now trunk usually carry everywhere order take little practice rupert street range buy sir mallaby tell send america think ought prepare underworld know cold gleam come billie s eye face pale hard sam marlowe moment carol blithely bedroom blue boar windlehurst wash hand preparatory descend coffee-room bit cold lunch could see song would freeze lip might mention show always bright side would much appreciate travel gentleman adjoining room wild night travel gentleman nurse severe headache separate sam s penetrate baritone thickness wooden wall billie know terrible fact indictment male sex woman know invariably trouble ahead man trouble ahead samuel marlowe billie now possession fact examine come conclusion sam play practical joke girl strongly disapprove practical humour expense morning meet sir mallaby s office mr peters say frosty voice mr marlowe just finish tell long convincing story effect madly love miss milliken jilt drive head spend time pistol try shoot red-haired woman see think miss milliken naturally come call miss milliken brandish revolver very frightened think would useless tell n't miss milliken try persuade n't jilt good gracious say mr peters vastly relieve always bitter mixed sweet shade disappointed er n't love say billie engage bream mortimer love nobody else world last portion observation intend consumption mr bennett mr peters consume joyfully fold billie ample embrace always think grain sense hide somewhere say pay striking tribute hope now ve hear last foolishness young hound marlowe certainly n't want see again hate could n't dear say mr bennett approvingly now run mr peters business discuss quarter hour later webster valet sun stable-yard aware daughter employer approach webster say billie still pale face still hard eye still gleam coldly miss say webster politely throw cigarette refresh will more delight miss billie whisk view envelope conceal recess dress know country here webster certain radius unintimately miss several enjoyable ramble fine weather set know place road lead havant cosham s mile know spot miss straight front get sign-post little lane know miss say webster faint smile twice escort miss trimblett billie s maid thither delightfully romantic spot overhang tree wealth blackberry bush varied wild-flower never mind wild-flower now want lunch take note gentleman will find sit gate bottom lane sit gate miss miss lean ca n't mistake tall oh n't likely anybody else ca n't make mistake give will certainly miss er message verbal message miss certainly wo n't forget will webster account miss shall wait answer wo n't answer say billie set tooth instant oh webster miss can rely say anybody most undoubtedly miss most undoubtedly anybody know feller name s marlowe inquired webster enter kitchen n't speak s marlowe hear pause reply nobody information impart s jolly miss b send note bottom lane engage young mr mortimer say scullery-maid shock way chronic say scullery-maid n't get alarmed n't add webster shove oar social superior talk ve speak remark address mrs withers here indicate cook respectful gesture here s note mrs withers course steamy kettle handy moment could perhaps s wiser risk come n't need unstick envelope know s here s raspberry ma'am ve lose power read human female countenance very cold proud-looking n't know s marlowe know thing hand hold instrument s give neck proper right neck name n't montagu webster say mrs withers comfortably pause moment labour think way look say webster s sort understanding miss b s marlowe s think decide stick man parent s choice s choose wealth make mind hand humble suitor mitten similar situation cupid mammon nosegay novelette read train come here end different part d please miss b would let cash obey dictate own heart modern girl alike stuff oh s none affair say webster stifle unmanly sigh immaculate shirt-front beat warm heart montagu webster sentimentalist chapter xvi webster friend need half-past two afternoon full optimism cold beef gaily unconscious webster measure stride approach note give neck proper samuel marlowe dangle foot top bar gate end lane smoke contentedly wait billie make appearance excellent lunch pipe draw nature smile breeze sea meadow tickle pleasantly head sing soothe song long grass ragged-robin foot look forward roseate glow anticipation moment white flutter billie s dress would break green foreground eagerly would jump gate lovingly would elegant figure webster interrupt reverie sam never see webster pleasure see now come regard lane own private property resent trespasser tuck leg scowl webster brim hat valet advance air affable executioner step daintily block mr marlowe sir inquire politely sam startle could make pleasure address mr s marlowe s name mine webster sir mr bennett s personal gentleman s gentleman miss bennett entrust note deliver sir sam begin grasp position reason dear girl prevent come afternoon write explain relieve anxiety just sweet thoughtful thing would expect contentment exist scheme thing return sun shine again find amiably dispose messenger fine day say take note extremely sir say webster outwardly unemotional inwardly full grave pity plain previous little rift prepare young man cervical operation await edge little order handy catch sam shock knock gate happen read opening word note sam rock violently foot twine low bar save overbalance webster step relieved note flutter ground webster pick hand enable get glimpse first two sentence confirm suspicion note hot stuff assume continue begin warm thing kind pen write webster receive two heated epistle sex time man gallantry can hardly hope escape unpleasantness none get mark quite swiftly quite much frigid violence thanks say sam mechanically sir very welcome sam resume reading cold perspiration break forehead toe curl seem crawl small heart move proper place now beat throat swallow twice remove obstruction success kind pall descend landscape blot sun rotten sensation world bad realisation thousand-to-one chance come cause wrong-doing detect seem possibility little ruse discover here billie full possession fact make thing bad say come possession give sam feeling self-pity sense ill-used fate make bring home crime particularly poignant fine day mutter sort subconscious feeling imperative keep engage webster light conversation sir weather still keep agree valet suavely sam frown note feel injure send fellow note n't give chance come person denounce would agreeable experience least would possible plead cajole sort thing could now seem possible course write note reply beg see explore pocket find pencil scrap paper moment scribble desperately fold note will take miss bennett say hold webster take missive want read later leisure shake head useless fear sir say gravely mean afraid would effect little sir send miss b note proper frame mind appreciate see face hand letter just read assure sir malleable mood seem know lot study sex sir say webster modestly mean business confound seem know sir think may say grasp position affair will permit say sir respectful sympathy dignity sensitive plant nourish fairest condition sam s perish bleak east wind billie s note circumstance might resent intrusion stranger most intimate concern emotion now dull distinct gratitude four wind heaven blow chilly raw unprotected soul want wrap mantle sympathy careless source borrow mantle webster feel dispose seem indicate comfort let thing moment sam would accept condolence coal-heaver read story nosegay novelettes know familiar series sir much same situation occur entitle cupid mammon heroine lady blanche trefusis force parent wed wealthy suitor despatch note humble lover inform can believe often happen sir re wrong say sam s indeed sir suppose sam s dignity death-bed make last effort assert n't know s get precisely sir say webster dignity just say good afternoon sir sway gracefully convey suggestion departure move foot action enough sam dignity give expire gurgle pass regret n't cry idea leave alone infernal lane human support overpower webster personality exude already sam begin cling spirit rely support n't certainly wish sir webster cough gently show appreciation delicate nature conversation consume curiosity threatened departure pretence team horse could move webster moment might ask s misunderstanding say sam least now n't see mean fear quite grasp meaning sir play sort might call sort trick miss bennett good motive course course sir s find n't know s find nature would trick sir specie ruse sir kind innocent deception complicated story tell sam prey conflict emotion tell badly such superhuman intelligence webster succeed grasp salient point indeed say remind much same kind nosegay novelette hero anxious win esteem lady heart bribe tramp simulate attack lonely road principle s same say webster find find sir end happily never wedding-bells old village church rung blither peal subsequent union sam thoughtful bribe tramp attack sir never think much moment sir very cold haughty social status considerably inferior own cry help dash hedge make difference wonder could get good tramp say sam meditatively webster shake head really would hardly recommend such procedure sir would difficult make tramp understand want sam brighten ve get pretend attack ll could n't sir could n't really jeopardise situation oh come man sir fear s difference handing resignation compel recently owe few word guv'nor subsequently prevail withdraw say s difference handing resignation give sack s would happen character s more lucky n't mean prison cell sir could contemplate such thing n't see s say sam morosely oh n't say sir say webster encouragingly s simply matter find way problem confront say say sam most decidedly thank very much sir would presume say problem confront envisage resolve offend miss b express disinclination see again possible spite attitude recapture esteem exactly say sam several method occur n't occur example might rescue burning building true steel set fire house say sam reflectively might would hardly advise such thing say webster little hastily flatter readiness disciple take advice acutely alive fact sleep top house little drastic may say might good save drown earl s secret could drown lake ground excellent say sam terrific know could rely say more whole thing s settle take row lake upset boat plunge suppose can swim sir oh never mind ll manage somehow expect cling upturned boat n't wonder s always way s plan early could arrange fear such course must consider question sir really would n't ca n't see flaw first place would certainly jeopardise situation oh hang situation talk prime minister can easily get situation valuable man say sam ingratiatingly sir say webster firmly boyhood ve always regular horror water ca n't much paddle uneasy feeling image webster paddling arrest enough occupy sam s thought moment inspiring picture instant uplifted spirit fall again n't see is say gloomily s good make suggestion frivolous objection idea say webster would involve own personal active co-operation sir same prefer limit assistance advice sympathy anxious help man regular habit wish disturb did read footpaths fate nosegay series sir ve just remember contain most helpful suggestion lot misunderstanding heroine hero name slip mind fancy cyril tell hop leave sir think deuce know kidnap little brother sir devote keep hide bit return gratitude forget forgive never know never bell old village church rung blither peal exactly sir will allow say sir need seek plan action miss bennett n't get little brother sir dog greatly attach sam stare expression face evident webster imagine make suggestion exceptional intelligence strike sam silly hear mean ought steal dog precisely sir good heaven see dog allude small brown animal fluffy tail bark steam-siren addition eighty-five tooth sharp razor could n't get ten foot dog lift roof would chew small piece anticipate difficulty sir footpaths fate nurse assist hero drug child jove say sam impressed reward say webster allow gaze stray nonchalantly countryside liberally very liberally mean expect reward drug dog say sam n't worry let bring thing can ve get cuff-link come now really begin look speak more matter here beg pardon sir mean s step scheme oh lord sam s face fall light hope die eye s ca n't could possibly get house take little brute sleep house need constitute obstacle sir obstacle animal sleep basket hall perhaps familiar interior house sir n't school m mr hignett s cousin know indeed sir n't aware mr hignett mumps poor gentleman ha say sam particularly interested use stay holiday sometimes ve practically forget place remember hall vaguely fireplace side two suit armour standing sort window-ledge front door precisely sir close window-ledge animal s basket situate administer slight soporific n't explain get house first place quite easily sir can admit drawing-room window dinner progress fine can secrete cupboard drawing-room perhaps recollect cupboard refer sir n't remember cupboard matter fact use stay house drawing-room bar mrs hignett would n't let fear smash china cupboard immediately piano sir nice roomy cupboard glance spirit idle curiosity day contain few knick-knack upper shelf could lock interior quite comfortably seat floor household retire bed would retire quite early sir rule half-past ten coast generally clear time would suggest come knock cupboard door notify sam glow frank approval know re master-mind say enthusiastically re very kind sir lad jove say sam bad n't want flatter s future crime care glad appreciate poor effort sir will regard scheme pass approve say would s bird very good sir ll quarter eight will right admirable sir say soporific n't overdo n't kill little beast oh sir say sam ca n't say s temptation know napoleon underworld chapter xvii crowded night thing more weigh mind story-teller chronicle event set describe thought reader may grow impatient stray main channel tale devote minor development story instance open mrs horace hignett world-famous writer theosophy america begin lecturing-tour realise more keenly leave mrs hignett flat thrust great thinker background concentrate attention affair mental moral inferior samuel marlowe seem point see reader great brute fellow beetle eyebrow jaw ram battleship sort fellow full determination will stand nonsense rise remark n't care happen samuel marlowe want know mrs hignett make lecturing-tour did big buffalo did em tear seat schenectady riot chicago cyclone st louis point desire information give money can supply information condemn let hastily add fault mine mrs hignett fact never buffalo schenectady see get thousand mile chicago penetrate st louis very morning son eustace sail england liner atlantic happen read paper abridge passenger-lists journal new york habit printing get nasty shock see society eustace would enjoy voyage miss wilhelmina bennett daughter j rufus bennett bennett mandelbaum co five minute digest information desk write telegram cancel engagement iron-souled woman finger tremble write vision eustace daughter j rufus bennett stroll moonlit deck lean rail damp sea-spray short generally start whole trouble again height tourist season always possible wish leave america spring boat long morning s telephoning office cunard white star bring mrs hignett depress information would full week could sail england mean inflammable eustace would two week conduct uninterrupted woo mrs hignett s heart sink suddenly remember poor sailor son likely leisure strolling deck voyage atlantic realise become calmer preparation departure easy mind danger still great good chance might time intervene wind affair new york following wednesday board nuronia bind southampton nuronia slow cunard boat build time delirious crowd use swoon dock ocean liner break record get nine day roll cherbourg dally picturesque port hour saunter channel stroll southampton water evening day samuel marlowe sit lane plot webster valet exact moment sam sidle window drawing-room slide cupboard piano mrs hignett stand customs barrier tell official declare mrs hignett general believe forced marche less woman might take boat-train london proceed windles ease following afternoon mrs hignett make stern stuff fortify late dinner hire car set cross-country journey car genuine antique break three time first ten mile direct driver take blue boar windlehurst arrive tired thankful reach eleven o'clock point many indeed most woman would bed familiar hampshire air knowledge hour s walking would take beloved home act mrs hignett restorative glimpse windles feel must retire night assure still cup coffee sandwich bring night-porter rouse sleep bedtime early windlehurst inform short walk would ring return heart leap joyfully turn drive gate home feel well-remembered gravel crunch foot silhouette ruined castle summer sky give feeling return wanderer know step lawn look black bulk house indistinct shadowy backing tree tear come eye experience rush emotion make feel quite faint last tiptoe house order gloat more adequately perceive french window drawing-room stand ajar sam leave order facilitate departure hurried departure mischance render necessary draw curtain keep household notice fact proprietor mrs hignett rouse feel indignantly sort thing afraid would happen moment turn evidently laxity might say anarchy set directly remove eye authority march window push open now completely abandon kindly scheme refrain rouse sleeping house spend night inn step drawing-room single-minded purpose route eustace sleep give good talking-to fail maintain own standard efficiency domestic staff thing mrs horace hignett always insist window house must close lights-out push curtain apart rattle same moment direction door come low distinct gasp make resolute heart jump flutter too dark see distinctly instant turn flee catch sight shadowy male figure know bad fear realise figure too tall eustace eustace know man house male figure flitting windles must figure burglar mrs hignett bold woman stand instant spell-bound moment unpardonable panic try tell mistake immediately come direction hall dull chunky sound soft kick follow low gurgle noise staggering foot dance pas seul sheer lightness heart nocturnal visitor must trip latter theory correct montagu webster man many subscription ball shake gifted dancing-pump proper circumstance please good exercise skill become result twelve private lesson half-a-crown visit recognise truth scriptural adage time dancing desire steal drawing-room confront curtain female figure get bedroom undetected suppose feminine member house-party must take stroll ground wish stay compel make laborious explanation presence dark decide postpone knock cupboard door signal arrange sam more suitable occasion meantime bound silently hall instantaneously trip portly form smith bulldog rouse light sleep knowledge dog always centre maelstrom event waddle investigate time mrs hignett pull sufficiently feel brave enough venture hall webster s presence mind smith s gregariousness combine restore part house normal nocturnal condition emptiness webster s stagger carry green baize door lead servant staircase proceed pass check momentum closely follow smith now convince interesting event progress might possibly culminate cake abandon idea sleep mean see thing gambol webster s wake stair passage lead latter s room pause door brusquely shut face sit think thing hurry night promise could judge way open excellent entertainment mrs hignett listen fearfully uncouth noise hall burglar now discover least two appear actually romp situation grow handling troupe terpsichorean marauder dislodge must assistance man s work make brave dash hall mercifully unmolested find stair race fall doorway son eustace s bedroom spend marathon runner stagger past winning-post moment mrs hignett crunch gravel drive eustace lie bed listen jane hubbard tell story alligator get tent camp bank issawassi river central africa become ill large-hearted girl s kindly practice soothe rest such narrative energetic past happen ask eustace breathlessly raise elbow bed eye shine excitedly face exact shape association football reach stage mumps patient begin swell somebody inflate bicycle-pump oh jab eye pair nail-scissors say jane hubbard know re wonderful cried eustace simply wonderful jane hubbard flush little tan love pretty enthusiasm genuinely stir merest commonplace life alligator get tent say eustace simply would n't know nonplus oh s just knack say jane carelessly soon pick nail-scissors ruin unfortunately never use again rest trip manicure hunting-spear re marvel eustace lie bed give meditation admire jane hubbard intimacy sick-room story tell relieve tedium invalid state set seal devotion always othello woo desdemona three day jane hubbard weave spell eustace hignett now monopolise entire horizon speak othello antres vast desert idle rough quarry rock hill head touch heaven cannibal eat anthropophagi man head grow shoulder hear would eustace hignett seriously incline swear faith t strange t pass strange t pitiful t wondrous pitiful love danger pass love pity fact would say buy licence fact very admiration serve keep eustace pour heart seem incredible queen sex girl chat term equality african head-hunter swat alligator fly could lower care man look after-taking advertisement patent food even nature destine mate may misunderstand jane modest brave come recently place different interpretation silence last few day voyage quite make mind eustace hignett love would shortly intimate much usual manner come windles begin doubt blind fact billie bennett distinctly pretty more type ordinary man attract much loathe weakness despise yield become distinctly jealous true billie officially engage bream mortimer experience brittleness miss bennett s engagement could mean regard eustace immune suppose will happy ask say eustace excusably puzzle just finish talk alligator pause last remark jane s thought flit subject usually occupy billie bream mortimer oh say eustace suppose s delightful girl say eustace much animation course s nice father keen match n't often happen way people s people generally want people marry people people n't want marry say eustace clothing word profound truth early day civilisation deeply affect youth country suppose mother get somebody pick marry say jane casually mother n't want marry anybody say eustace gloom obstacle romance never can make marry get house mother clear silly business would n't let mother stand way really fall love say jane n't much question letting stand way tough job would prevent ve never meet mother m look forward re look forward eustace eye honest amazement could mother mean suppose make mind marry somebody could n't would n't eustace break anecdote tell contain information reflection wish reveal say jane oh just show mother lunch man eustace ready improvisator n't want steal trouser jane hubbard start wander favourite jungle perceive snake path think hard story billie tell boat man engage mother steal trouser wedding morning come topical significance never linger memory story will detached episode personal meaning now just stop lunch man say slowly rotten thing n't jane hubbard move foot bed forceful gaze shoot intervene counterpane pin eustace pillow mood cause spine somaliland curl withered leaf engage billie bennett demand eustace hignett lick dry lip face look hunted melon flannel bandage drape love hand hardly support sag jaw er were cried jane stamp imperious foot eye warrior low congo become chewed blotting-paper eustace hignett shrivel blaze fill unendurable sense guilt er mumble weakly jane hubbard bury face hand burst tear might know alligator start explore tent woman sudden solution steely strength liquid weakness eustace hignett stunning effect absence last stair return reveller creep bed dark spiritual foot come hard empty space cause bite tongue jane hubbard always rock support now rock melt leave wallow deep pool wallow gratefully need brace point declare love awe girl momentarily vanish feel strong dashing scramble bed peer foot huddled form barley-water urge try little barley-water offer medicine doctor s instruction take three time day quarter glass water sobbed jane hubbard unreasonableness strike eustace ca n't m bed could hate oh n't say re still love nonsense never love marry oh n't know seem good idea time oh oh oh eustace bend little further end bed pat hair barley-water say just sip are love sobbed jane m love n't pardon say eustace firmly ve love give extraordinary drink worcester sauce boat n't say n't nerve always seem n't know put always seem such worm just try get courage propose catch mumps seem finish girl could love man three time proper amount face could make difference matter see beg pardon mean eustace fondle hair jane queen soul really love ve love meet subway raise tear-stained face could sure really love can prove say eustace proudly know scared mother sake overcome fear find would make sore sunburned neck house absolutely refuse let old bennett old mortimer keep would n't hear tell boat wilhelmina bennett invite spend summer know n't come windles would take place mean would n't see hunt old mortimer let quiet tell mother darling angel child cry jane hubbard joyfully did really sake now know love course mother get hear jane hubbard push gently nest bedclothes tuck strong calm hand very different person girl short sob carpet love wonderful thing must n't excite say ll get temperature lie try get sleep kiss bulbous face make happy eustace darling s good say eustace cordially s awful jar mother n't worry ll break news mother m sure will quite reasonable eustace open mouth speak close again lie quite comfortably n't worry say jane hubbard m room get book read sleep sha n't five minute forget mother ll look eustace close eye girl fight lion tiger puma cannibal alligator time good deal success might sporting chance victory move step animal kingdom tackle mother unduly optimistic think class feel faintly hopeful allow drift pleasant meditation scramble sound door handle turn hullo already say eustace open eye moment open wide mouth gape slowly hole slide cliff mrs horace hignett stand bedside moment elapse two could calm agitated brain speech eustace become aware never truth well-known line peace perfect peace love certainly little hope peace love bedroom dully realise few minute jane hubbard would return book imagination refuse envisage scene would occur eustace mrs hignett gasp hand heart eustace first time mrs hignett seem become aware changed face confronted hers good gracious stout ve grow s mumps mumps ve get mumps mrs hignett s mind too fully occupy matter allow dwell subject eustace man house fact just eustace wonder break know say uneasily know mrs hignett stare hear hear say eustace puzzle drawing-room window leave open two burglar hall oh say s rotten say eustace see hear oh mrs hignett s sentence trail suppressed shriek door open jane hubbard come jane hubbard girl nature training adapt bear shock guide motto life helpful line horace aequam memento rebus arduis servare mentem benefit enjoy expensive classical education memento take tip servare preserve aequam unruffled mentem mind rebus arduis crisis room few minute brief period middle-aged lady commanding aspect apparently come trap would enough upset most girl jane hubbard bear calmly vivid life bedroom sort cosy corner murderer alligator tarantula scorpion variety snake accept middle-aged lady comment good evening say placidly mrs hignett rally moment weakness glare new arrival dumbly could place jane airy way stroll room appear sort nurse wear nurse s uniform ask stiffly ask jane say mrs hignett portentously owner house glad know mrs horace hignett charm smile spread jane s finely-cut face m glad meet say hear much indeed say mrs hignett coldly now hear little ve read book say jane think re wonderful spite spite feeling young woman stray point mrs hignett could check slight influx amiability authoress receive good deal incense admirer could always bit more most incense come post live quiet retired life country rarely get hand face face melt quite perceptibly cease look basilisk begin look basilisk good lunch favourite say jane week sit daily chair drawing-room adjoin table authoress s complete work assemble spread light spread light write year say mrs hignett approach cordiality revise view state still consider quite good text-book course can see morrow more profound say jane read spreading light first course make difference can quite see would agree mrs hignett s first step threshold new mind s first glimpse make feel watcher sky say mrs hignett new planet swim ken n't say jane eustace listen conversation muscle tense much same mental attitude peaceful citizen wild west saloon hold readiness diva table directly shooting begin begin relax shrinkingly anticipate would big thing dempsey-carpentier fight seem turn pleasant social literary evening imagine meeting old girton student must first time mother come room indulge luxury deep breath here ask mrs hignett return reluctantly main issue eustace perceive breathe too soon unobtrusive way subside bed softly pull sheet head follow excellent tactic great duke wellington peninsular campaign doubt duke use say retire dig m nurse dear eustace say jane mrs hignett quiver cast eye hump bedclothes represent dear eustace cold fear come dear eustace repeat mechanically re engage say jane engaged eustace true say muffled voice interior bed poor eustace worried continue jane house quickly n't want deprive know mean hope hope will accept present marry really sha n't want know live london will take wo n't please even great moment weakness short very room see jane hubbard indomitable girl sob brokenly carpet let express surprise sudden collapse world s great female thinker meaning speech smite mrs horace hignett s understanding sink weep chair ever-present fear haunt exorcise windles hers perpetuity relief too great sit chair gulp eustace greatly encourage emerge slowly bedclothes worm thunderstorm long poignant scene would last can say pity cut short dwell moment region downstairs suddenly burst silent night such whirlwind sound effectually dissipate tense emotion room somebody appear touch orchestrion drawing-room willing instrument begin again middle bar point jane hubbard switch four afternoon wailing lament passing summer fill whole house s too bad say jane little annoyed time night s burglar quavered mrs hignett stress recent event completely forget existence enemy society dance hall arrive now re play orchestrion light-hearted chap say eustace admire sang-froid criminal world full spirit wo n't say jane hubbard shake head ca n't sort thing ll fetch gun ll murder dear pant mrs hignett cling arm jane hubbard laugh murder say amusedly d catch mrs hignett stand stare door jane close softly eustace say solemnly wonderful girl kill panther puma forget hat-pin say eustace enthusiasm could wish good wife say mrs hignett break sharp wail passage battery artillery roar door open jane hubbard appear slip fresh cartridge elephant-gun pop here announce take shot m afraid miss visibility bad rate last statement perfectly accurate bream mortimer arouse orchestrion come see matter rate fifty mile hour creep passage find suddenly confront dim figure word attempt slay enormous gun shot whistle past ear singing corridor enough bream return room three stride now bed burglar might take house welcome molest privacy way bream look very sensible too consider d downstairs say jane bring candle eustace darling stay may catch chill n't stir bed wo n't say eustace obediently leisured pursuit few less attractive thinking man sit dark cupboard wait house-party bed sam establish piano quarter eight soon begin feel eternity could dimly remember previous existence sit present position seem long shadowy unreal ordeal spend evening retreat appear formidable contemplate afternoon lane now actually undergo extraordinary many disadvantage cupboards class badly ventilate seem contain air warmth night combine cupboard s natural stuffiness soon begin reduce sam condition pulp seem sag ice-cream front fire darkness too weigh abominably thirsty also want smoke addition small tickled more suspect cupboard harbour mouse twice many hundred time wish ingenious webster think simpler position would just suit indian mystic sit perfectly still twenty year contemplate infinite reduce sam imbecile state boredom try count sheep try past life mind early moment could recollect think never encounter dull series episode find temporary solace play succession mental golf-game course could remember just tee sixteenth muirfield play hoylake st andrew s westward hanger hill mid-surrey walton heath sandwich light cease shine crack door awake sense dull incredulity realisation occupant drawing-room call day vigil more alert sam become cautious true light seem mean country-house people habit stroll garden hour probably still pop place rate worth risk come lair remember webster promise come knock all-clear signal door would safe wait moment knock sam begin grow impatient last few minute wait cupboard always hard time seem stretch again interminably think hear footstep lead eventually strain ear find still decide take chance fish pocket key cautiously unlock door open slow inch peer room blackness house still feeling life-prisoner emerge bastille begin crawl stiffly forward just first disturbing event occur make night memorable rattlesnake suddenly whirr head jerk collided piano cuckoo-clock now clear throat custom striking proceed cuck eleven time rapid succession subside rattle sam sound end world sit darkness massage bruise skull hour imprisonment cupboard bad effect nervous system vacillate tear weakness militant desire get cuckoo-clock hatchet feel purpose now chuckle fancied security quite minute rage silently cuckoo-clock stray reach would bad time attention divert concentrated sam private vendetta clock ordinary happen would power distract occur now mean ordinary distract electric shock sit floor pass tender hand egg-shaped bump already begin manifest hair cold wet touch face paralyse completely physically mentally move muscle just congeal sit solid block ice feel vaguely end heart stop beat simply could imagine start again heart refuse beat hope moment heavy solid strike squarely chest roll gurgle asthmatically darkness begin lick eye ear chin sort ecstasy clutch find arm full totally unexpected bulldog get whisper sam tensely recover faculty jerk smith take opportunity sam s lip open lick roof mouth smith s attitude matter providence all-seeing wisdom send human being moment reluctantly compel reconcile total absence such indispensable adjunct good time just trot downstairs disconsolate frame mind wait result front webster s bedroom door real treat meet man especially seat such jolly sociable manner floor welcome sam long-lost friend smith human provide dog-biscuit occasionally sweet cake always exist state misunderstand word could remove position human quite clear elect smith present position straight watch-dog ticket expect dog rouse house save spoon look pin burglar leg hold police arrive smith simply could grasp such attitude mind regard windles private house social club utterly unable see difference human being know stranger drop late chat place lock intention bite sam idea never enter head present moment feel sam good fellow meet love brother sam unnerved state could bring share amiable sentiment think bitterly webster might intelligence warn bulldog premise just sort woollen-headed thing fellow forget fact scramble stiffly foot try pierce darkness hem ignore smith snuffle sportively ankle make slightly less black oblong take door lead hall move warily warily enough prevent cannoning upset small table vase table rock vase jump first bit luck come sam night reach venture catch just bind carpet stand shake narrowness escape turn cold instant later would crash loud enough wake dozen sleeping house sort thing could must light might risk might chance somebody upstairs see come investigate risk must take decline stumble darkness longer grope way infinite care door wall adjoin presume electric-light switch would nearly ten year last windles never occur progressive age even woman aunt adeline could believe would still use candle oil-lamp mean illumination doubt switch most house door odd reflect search finger touch knob delicious feeling relief come samuel marlowe misguide young man actually feel moment trouble positively smile place thumb knob shove shove strongly sharply instantaneously leap darkness blare music appear disordered mind quite solid seem wrap place single instant world become vast bellow tosti s good-bye long stand frozen know can say long would stand come invite notice elsewhere suddenly drown even impromptu concert come somewhere upstairs roar gun hear sam s rigid limb relax violent activity descend bound hall look right leave hiding-place suit armour familiar boyhood loom front sight come recollection mere child first visit windles play hide seek cousin eustace conceal very suit baffled eustace long summer evening wind scare decline boo vizor helmet happy day happy day leap suit armour grow last find helmet tight fit manage get head last body thing quite roomy thank heaven say sam comfortable comfort just primary need smith bulldog satisfy way entertainment open sit wheeze slightly await development long wait few minute hall fill nicely mr mortimer shirt-sleeve mr bennett blue pyjama dressing-gown mrs hignett travelling costume jane hubbard elephant-gun billie dinner dress smith welcome impartially somebody light lamp mrs hignett stare speechlessly mob mr bennett mr mortimer mrs hignett here mrs hignett draw stiffly odd question mr mortimer own house rent summer least son eustace let windles summer say mrs hignett incredulously jane hubbard return drawing-room switch orchestrion let talk cosily to-morrow say point now burglar house burglar cry mr bennett aghast think play infernal instrument mortimer earth play time night say mr mortimer irritably wake say mr bennett complainingly great difficulty drop sleep considerable pain believe ve catch mumps young hignett nonsense re always imagine ill snap mr mortimer face hurt persist mr bennett ca n't expect face hurt say mr mortimer appear too evident two old friend again verge distressing fallings-out jane hubbard intervene more practical-minded girl dislike introduce side-issues conversation talk burglar intend goodness sake stop say petulantly usually superior emotion ll lot time quarrel to-morrow just now ve get catch m quarrel say mr bennett say mr mortimer m n't argue m argue m jane hubbard practically noble quality woman can possess exception patience patient woman would stand shrink interrupt dialogue jane hubbard s robuster course raise elephant-gun point front door pull trigger think would stop say complacently echo die mr bennett finish leap air insert fresh cartridge slope arm now question make bite tongue say mr bennett deeply aggrieved serve right say jane placidly now question fellow get hide somewhere house think re still house police exclaim mr bennett forget lacerated tongue grievance must summon police obviously say mrs hignett withdraw fascinated gaze ragged hole front door cost repair mentally assess must send police n't really need know say jane ll bed just leave potter gun blow whole house piece say mrs hignett tartly begin revise original estimate girl windles sacred shooting hole forfeit esteem shall police say billie could bring ten minute car certainly say mr bennett daughter gad countryside automobile time night think ought alone could take bream is bream say mr mortimer odd fact bream present suddenly present company can say billie jane hubbard laugh wholesome indulgent laugh broad-minded enough see humour situation even joke expense silly girl say believe bream shoot upstairs foolish make mistake shoot son cry mr mortimer shoot say jane belief miss come beat n't suppose ve miss sitter child nursery course proceed look reasonable side visibility n't good s use say ought n't least wing ought shake head touch self-reproach shall get chaff come say regretfully poor boy must room say mr mortimer bed ask say jane blow barrel gun polish side hand he's right leave alone housemaid will sweep morning oh ca n't cried billie revolt girl high spirit seem repellent man engage marry display such craven spirit moment despise hate bream mortimer think wrong mind place criticise little group people simple annals relate position merely reporter personally think highly bream s sturdy common-sense somebody loose elephant-gun dark corridor would climb roof pull still rightly wrongly billie feel flash mind samuel marlowe scoundrel would behave moment certain wistfulness add varied emotion engage mind ll look say jane agreeably amuse somehow come run easily stair three time mr mortimer turn mr bennett s very say wilhelmina must n't n't can get police house n't phone nobody else can drive car s true say mr bennett waver course could drop post-card first thing to-morrow morning say mr mortimer nasty sarcastic way m say billie resolutely occur occur many woman helpless man crisis temporary withdrawal jane hubbard effect removal rudder boat s thing shall time step firmly coat-rack begin put motoring-cloak just jane hubbard come downstairs shepherd pale glassy-eyed bream right bed announce cheerfully make noise piece fluff order deceive burglar billie cast scornful look fianc� absolutely unjustified opinion cast effect terror stun bream mortimer s perception doctor call penumbral mental condition bream say billie want come car fetch police right say bream get coat right say bream cap right say bream follow billie docile manner front door make way garage house silent difference respective silence billie s thoughtful bream s just silence man unhitch brain get can hall leave jane hubbard more take command affair s say scratch smith s broad muzzle weapon accomplished earn night s repose re get think fellow hide somewhere ought search house rout s pity smith n't bloodhound s good cake-hound watch-dog n't finish first ten cake-hound charm compliment frisk foot young elephant first thing continue jane ground-floor room pause strike match suit armour proceeding elicit sharp cry protest mrs hignett light cigarette ll first ve get gun blow cloud smoke shall want somebody carry light tchoo say jane n't speak say mr mortimer speak bitterly suppose sensible suggest somebody speak say jane achoo feel draught mr bennett cried jane sharply wheel is draught begin mr bennett finish sneeze ll n't sneeze somebody sneeze seem come just say mrs hignett nervously could n't come just say jane n't could stop suddenly eye light understanding face set expression wont come eve action oh say different voice voice cold tense sinister oh see raise gun place muscular forefinger trigger come say come suit armour let s look can explain say muffled voice vizor helmet can achoo smoke cigarette tickle sam s nostril again suspend remark shall count three say jane hubbard two m come m come say sam petulantly d say jane ca n't get dash helmet n't come quick ll blow sam step hall picturesque figure combine costume two widely separated century modern neck slip point middle ages hands commanded jane hubbard hand are retorted sam querulously wrench unbecoming head-wear never mind try raise hat say jane ve lose combination ll dispense formality re anxious hear re house time night pal come lad make clean breast perhaps ll get easy gang look gang ask look name marlowe samuel marlowe alias alias say name samuel marlowe explosive roar burst mr bennett scoundrel know forbid house right forbid people house mr bennett say mrs hignett acerbity ve rent house mortimer rent son say jane hubbard never mind know fellow n't know say refuse know mr bennett wo n't know decline identify say s samuel marlowe assent mr bennett grudgingly suppose ca n't imagine anybody say samuel marlowe n't know could prove are nephew samuel say mrs hignett say sam house s house say mr bennett summer henry mortimer s mine n't right henry dead right say mr mortimer say mr bennett hear henry mortimer say thing s s nobody s word d take henry mortimer s rufus bennett make assertion say mr mortimer highly flatter kind word can bank rufus bennett s word bond rufus bennett white man two old friend reconcile more clasp hand good deal feeling dispute mr bennett s claim belong caucasian race say mrs hignett testily merely maintain house m interrupted jane can thresh time point fellow nephew n't see can ll let come house say sam raise vizor facilitate speech make social call hour night snapped mrs hignett always inconsiderate boy samuel come inquire poor eustace s mumps ve just hear poor chap ill s get quite say jane melting know fond eustace right say sam quite right s very nicely fine eustace engage know really splendid ca n't see very distinctly johnny old day contrive put scrap thing head beat sound good sort hope ll very happy thank much mr marlowe m sure shall eustace good nice say interrupt mrs hignett chaffing auditor interchange courtesy point dance hall samuel play orchestrion say mr bennett remind grievance wake people scare death complain mr mortimer remember boy samuel say mrs hignett lamentably lack consideration concentrate selfish pleasure seem alter very little n't ballyrag poor man say jane hubbard human lend sardine opener shall sort say mrs hignett never dislike now get trouble own wrong-headedness s fault head s wrong size say jane must get good can say mrs hignett very say sam bitter dignity will trespass hospitality aunt adeline doubt local blacksmith will able get damned thing shall now will let helmet parcel-post early opportunity good-night walk coldly front door people remark sardonically say blood thick water ll bet never aunt trip mat withdraw billie meanwhile bream trot docilely heel reach garage start car car spend considerable time secluded inaction start readily application billie s foot self-starter emit tinny reproachful sound seem sleep again eventually engine begin revolve machine move reluctantly drive battery must run say billie right say bream billie cast glance contempt corner eye hardly know speak motorist aware impulse say rude thing battery irresistible motorist art conversation consist rap scathing remark battery oiling-system billie switch head-light turn car dark drive feel thoroughly upset idealistic nature receive painful shock discovery yellow streak bream call yellow streak understate fact great belt saffron encircle whole soul wilhelmina bennett world seek galahad finish career wife man hide bed simply people shoot elephant gun abhorrent samuel marlowe would perish such thing might say samuel marlowe course habit play practical joke put pale nobody could question courage look way dive overboard time harbour new york billie find think wistfully samuel marlowe few make car can think actual driving stall engine mr bennett s twin-six complex stop wait signal noise engine die wheel cease revolve car lie particularly pig-headed car right start unable see sense midnight expedition seem now idea just lie low presently would take cosy garage billie trod self-starter happen ll get crank say curtly right say bream say billie impatiently get crank bream emerge instant trance right say art crank car give man great wise stand helpless task job consummation noble soul fine brain help man may gift unable accomplish task fellow garage quiet flick wrist even bother remove chew gum unkind foolish billie grow impatient bream s repeated effort fail object wrong click tongue certainly ought tell bream fit churn butter woman emotional sex must forgive much moment mental stress give good sharp twist say right say bream here let cry billie jump snatch thingummy hand bent brow set tooth wrench engine give faint protest mutter dog disturb sleep still more may help bream speak strange voice sepulchral voice sort voice would use edgar allen poe s cheerful little tale bury alive speak family vault come suddenly night affect bream painfully utter sharp exclamation give bind russian dancer would undoubtedly cause management raise salary frame mind bear sudden sepulchral voice billie hand please high-spirited girl just begin fear unequal task chide bream unable perform mortify oh would mind thank much self-starter wrong glare headlight step strange figure strange say tame modern time middle age would excite comment passer would simply say knight dragon would way civil greeting present age always somewhat startling see helmeted head pop front motor car rate startle bream will give bream shock lifetime shock already night none compare perhaps shock come top shock affect more disastrously would first series last may express thing briefly say bream concern sam s unconventional appearance put lid hesitate pause make comment ask question single cat-like screech take year life abruptly waken bird roost neighbour tree dash house reach room lock door push bed chest drawer two chair towel stand three pair boot drive billie stare man armour now masterful wrench inform car right would stand nonsense set engine again stammer wear thing head ca n't get hollow voice billie recognise s mr marlowe exclaim get say sam seat steer wheel can take say billie get n't want talk want talk get wo n't sam bent side car put hand arm lift kitten deposit seat throw clutch drive ever-increasing speed drive silent road strange creature night come golden glow head-light put say billie d get hurt travel pace drive promise marry ll drive long time right say sam car take corner purr lane billie reach hand grab steer wheel course want smash ditch say sam right car wrench re brute say billie caveman stuff explain sam ought try n't know expect gain s right say sam know m m glad hear think would m talk right lean doze ve whole night mean cried billie sit jerk scotland mean think might push ve get somewhere oddly enough ve never scotland billie regard blankly crazy m crazy know ve to-night sake d more sympathetic love say sam swerve avoid rabbit s more know n't care will say sam confidently north wales ve hear people speak north wales shall head north wales m engage bream mortimer oh s sam assure s right say sam firmly could never bring marry man dash desert hour need know might try murder run eliminate bream mortimer wo n't exactly billie feel could bring dispute anyway hate say give conversation turn name goodness dared make fool father s office morning sudden inspiration make think think might meet case save lunatic pistol n't fault find shall never forgive cornwall say sam riviera england let s cornwall beg pardon say say never forgive wo n't hope re fond motoring say sam re very intend course s right now s dark consider happen sun get shall sort triumphal procession small boy will laugh see man helmet car sha n't notice s little difficult notice thing m afraid will unpleasant know ll ll london drive piccadilly will fun long silence helmet straight say sam billie make reply look hedge-bordered road always girl sudden impulse just make curious discovery wit enjoy novel exhilarate midnight ride imperceptibly dismay resentment ebb find struggle desire laugh lochinvar say sam suddenly s name chap ve try think did read lochinvar young lochinvar poet call familiarly just m now everybody think very highly suppose day helmet just ordinary part well-dressed man wear odd fashion change now dignity wrath combine keep billie make inquiry matter excite quite painful curiosity new mood resist impulse longer wear thing tell purely simply ca n't get n't suppose m try set new style gent head-wear put way come cupboard drawing-room n't tell oh sit cupboard drawing-room dinner-time onwards come start cannon aunt adeline s china think d switch light unfortunately switch sort musical instrument somebody start shooting thing think would hide somewhere hide suit armour hall time say funny bream n't get bed mean n't let s talk bream s right spirit see right wo n't let s get main issue will marry come house see see time night perhaps actually see sam little perplexed moment tell would injudicious reveal true motive thereby risk disturb harmony feel begin exist same house vehemently feel strike right note n't know anguish read letter mad return point will marry billie sit look straight car now main road move smoothly will marry billie rest hand chin search darkness thoughtful eye will marry car race will marry say sam will marry will marry oh n't talk parrot cry billie remind bream will say billie sam bring car standstill jerk probably very bad tyre did say darling say sam lean oh curse helmet want kiss hamper let try get bend ouch say sam s come helpless man need woman s tender care say sam deposit helmet floor car rub smart ear billie sam angel re darling say billie want keep order add severely will re marry re marry repeat luxuriously splendid sound trouble say billie father wo n't hear wo n't say sam start car again say billie london say sam may news old lawyer know doctors commons court arch somewhere route archbishop canterbury bed can get special licence marry know scheme roughly dig special licence keep such thing bit breakfast get marry leisure lunch registrar s oh registrar s say billie hate registrar s very angel just say ll church million church london ve see place muse moment re quite right say church thing ll please webster webster s keen church bell never ring blithe peal must consider webster s feeling bring webster oh ll tell time say sam just moment want sit quite still think comfortable fine bird tree fringe road stir twitter grumpily noise engine disturb slumber know luck rate bad befall sam too happy
