# Supplementary material for: A Complex Network Approach to Stylometry
Source: PLoS One. 2015 Aug 27;10(8):e0136076. doi: 10.1371/journal.pone.0136076 (PMC4552030; doi:10.1371/journal.pone.0136076)
Supplement: S1 File — (ZIP) [file pone.0136076.s001.zip › authorship_dataset/a5_the_man_with_two_left_feet.txt]

bill bloodhound s divinity shape end consider case henry pifield rice detective must explain henry early avoid disappointment simply say detective let obtain reader s interest false pretence really sort detective specie sleuth stafford s international investigation bureau strand employ require solve mystery baffle police never measure footprint life know bloodstain would fill library sort job give henry stand restaurant rain note time leave short pifield rice investigator adventure maharajah s ruby submit notice unsensational doings quite commonplace young man variously know comrade bureau fathead blighter what's-his-name here henry live boarding-house guildford street day new girl come boarding-house sit henry meal name alice weston small quiet pretty get splendidly conversation first confine weather moving-picture rapidly become more intimate henry surprise find stage chorus previous chorus-girl boarding-house more pronounced type good girl noisy apt wear beauty-spot alice weston different m rehearse present say m tour month girl brighton mr rice henry pause moment reply know sensational m detective usually tell girl profession squeak amaze admiration greet now chagrin perceive brown eye meet distinct disapproval s matter say little anxiously even early stage acquaintance conscious strong desire win approval n't detective n't know somehow n't think restore henry s equanimity somewhat naturally detective want look detective give whole thing right start think wo n't offend ve always look sneaky job sneaky moan henry creep spy people henry appal define own trade nicety might detective work reproach confirm creeper know n't fault boss tell creep creep decline creep would sack instanter hard feel sting word bosom first seed dissatisfaction occupation take root might think frankness girl s part would keep henry fall love certainly dignified thing would change seat table take meal appreciate romance detective work little more remain presently cupid never shoot surer aim steam boarding-house hash snipe sit propose alice weston refuse s m fond think re nice man meet good deal assiduous attention enable henry win place affection work patiently actually put fortune test d marry tomorrow thing different m stage mean stick most girl want get thing ll never marry n't profession sister genevieve look happen marry commercial traveller take travel never see more five minute year sell gent s hosiery same town refined speciality d just wave hand whiz start travel again husband get close can see m sorry henry know m right seem final henry wholly despair resolute young man wait restaurant rain length time inspiration seek dramatic agent want stage musical comedy let s see dance ca n't dance sing say agent stop singing add agent hastily nice cup hot tea say agent soothingly ll right morning henry few day later bureau fellow-detective simmonds hail here boss want buck mr stafford talk telephone replace receiver henry enter oh rice here s woman want husband shadow s road s actor m send address get photograph particular ll catch eleven o'clock train friday sir s girl brighton company open bristol sometimes seem henry fate purpose commission company would enough professionally speaking most important entrust never meet alice weston hear view detective work would pleased flattered thing henry s consider opinion fate slip first place torture always unable reveal watch disport company man would disguise would recognize would recognize suffering would dreadful second place creep spy practically presence still business business five minute eleven morning name station false beard spectacle shield identity public eye ask would say scotch business man matter fact look more motor-car come haystack platform crowd friend company come see company henry look discreetly stout porter bulk form capital screen spite impressed stage close quarter always thrill recognize celebrity fat man brown suit walter jelliffe comedian star company stare keenly spectacle famous scatter see alice talk man face hatchet smile too enjoy mat foliage inflict face henry s tooth come snap week follow dog girl brighton company town town would difficult say henry happy unhappy hand realize alice inaccessible constant source misery could admit very dickens time loafing country make sort life consider fate place london office really enjoy unfettered travel gipsy strain render even obvious discomfort theatrical tour agreeable catch train invade strange hotel revel artistic pleasure watch unsuspecting fellow-men many ant really good part whole thing very alice talk creep spy consider bias degrade art take brain genius disguise make man successful creeper spyer could n't simply say will creep attempt own person would detect instantly adept mask personality man bristol quite different man hull especially henry gregarious disposition society actor stage always fascinate henry meet even minor member profession board give thrill rest juvenile fit-up calibre boarding-house could always get shill simply talk jump save show hamlet visit course wandering girl brighton tour constant touch man really amount walter jelliffe celebrity henry school sidney crane baritone lengthy cast player unknown london henry court assiduously hard scrape acquaintance principal company always put good hotel expense pay employer henry easy thing possible bridge well-timed whisky-and-soda gulf non-acquaintance warm friendship walter jelliffe particular peculiarly accessible time henry accost different individual course renew fresh disguise friendship enjoy last town walter jelliffe meet more half-way sixth week tour comedian promote mere casual acquaintanceship invite come room smoke cigar henry pleased flattered jelliffe personage always surround admirer compliment consequently high order light cigar friend green-room club unanimously hold walter jelliffe s cigar bring scope law forbid carrying concealed weapon henry would smoke gift such man cabbage-leaf puff contentedly make old indian colonel week compliment host aroma fine old-world courtesy walter jelliffe seem gratify quite comfortable ask quite thank say henry fondle silver moustache s right now tell old man re trail henry nearly swallow cigar mean oh come protest jelliffe s need keep know re detective question s man re s ve wonder time wonder bad henry could imagine now picture position regard girl brighton company scientist see unseen keep watchful eye denizen drop water microscope detect stunning blow thing henry pride impenetrability disguise might slow might stupid side could disguise variety disguise design befog public more hopelessly last street would meet typical commercial traveller dapper alert anon encounter heavily beard australian later maybe courteous old retired colonel stop inquire way trafalgar square still later flashy individual sport type ask match cigar would suspect instant widely differ personality reality man certainly would henry know achieve eye small servant answer front-door bell boarding-house well-established reputation humorist more practical kind habit try disguise would ring bell inquire landlady bella leap stair room here would remove disguise resume normal appearance come downstairs again hum careless air bella meanwhile kitchen would confide ally cook mr rice jest come lookin sort funny again sit gape walter jelliffe comedian regard curiously look least hundred year old say make piece gorgonzola henry glance hastily mirror look old must overdo line forehead look youngish centenarian nonagenarian see good deal trouble know demoralize company jelliffe would drop steady quiet lot boy meet come now bet disguise re choose town n't see need change often right scotchman bristol say nice look stick hull roll scrubby moustache tweed suit look rotten point s free country spoil beauty suppose s law want know s man track sniff bill ll pardon call bill re know bill bloodhound company s man never mind say henry aware make very able retort feel too limp satisfactory repartee criticism bureau deal alleged solidity skull resent attribute man s natural desire chaff fellow-man unmasked general public way matter strike root thing mind object jelliffe s most important lot money hang ve get sweepstake company holder win name take entire receipt come henry rise make door feeling too deep word even minor detective professional pride knowledge espionage make basis sweepstakes quarry cut quick here n't london say henry bitterly s lot good staying here now n't say n't hurry re think now know utility sleuth wane extent worry matter n't get pay result boss say trail hate lose n't suppose know ve good mascot tour ve come right start ve play enormous business d kill black cat lose drop disguise stay come want sociable detective human less detective more human henry much detective human trait consequently highly develop boy never able resist curiosity crowd collect street always add would stop gape window watch window write run life wild bull always intensely desirous day penetrate scene theatre thing last accept invitation would able see speak alice weston interfere manoeuvre hatchet-faced man brood suspicion jealousy first morning station see alice perhaps eloquence talk ridiculous resolve hers s say s settle now touch sweep is ca n't tell see m just can still watch m watch dash can n't think say jelliffe possess sensitive conscience purely n't henry eye inscrutably could look inscrutable time say leave quickly feeling poorly show actual interview exit good might failure matter disguise nobody could put more quiet sinister-ness much soothe ensure peaceful night s rest following night first time life henry find scene theatre instantly begin experience complex emotion come layman situation say feel cat stray strange hostile back-yard new world inhabit weird creature flit eerie semi-darkness brightly colour animal cavern girl brighton exotic production specially design tired business man rely large measure success size appearance chorus constant change costume henry consequence centre kaleidoscopic whirl feminine loveliness dress represent such vary flora fauna rabbit parisian student colleen dutch peasant daffodil musical comedy irish stew drama may put certainty will improve general effect scan throng sight alice often see piece course six week wandering wilderness never succeed recognize front house quite possibly think might stage already hide rose-tree shrub ready signal burst forth audience short skirt girl brighton could turn suddenly chorus-girl see daffodil particularly convincing daffodil look good henry wabbling knee butt way crowd seize hand enthusiastically henry come am glad see get here am glad see point stage-manager bellow prompt-box urge henry desist mystery behind-the-scenes acoustic whisper minor member company can hear house stage-manager can burst annoy audience henry awed authority relapse silence unseen stage come sound sing song moon june also mention recognize song always bore dislike woman sing miss clarice weaver play heroine piece sidney crane s hero opinion alone miss weaver popular company secure role testimony personal esteem management innate ability sing badly act indifferently uncertain hand thing might forgive supplement crime know stage circle throwing weight say hard please pleased apt say uncertain voice personal friend walter jelliffe frequently confide rich man market substantial reward man enough drop ton iron miss weaver tonight song annoy henry more usual know very soon daffodil stage clinch verisimilitude scene dance tango rabbit endeavour make most time disposal am glad see say sh-h say stage-manager henry discourage romeo could make love condition just pull begin again tear exigency play wander moodily dusty semi-darkness avoid prompt-box whence could catch glimpse loath meet stage-manager just present walter jelliffe come sit box brood life little less double forte old man say miss weaver kick noise side want throw say mascot would die sooner part easy chest-notes think same henry nod moodily depress feeling come easily intruder scene nobody love piece proceed front house roar laughter indicate presence stage walter jelliffe now lethargic silence suggest miss clarice weaver action time time empty space fill girl dress accordance exuberant fancy producer piece happen henry would leap seat endeavour locate alice always just think hidden orchestra would burst melody chorus would call front late second act find opportunity further speech plot girl brighton reach critical stage situation follow hero disinherit wealthy title father fall love heroine poor shop-girl disguise wear different coloured necktie come pursuit well-known seaside resort disguise change dress serve waitress rotunda esplanade family butler disguise bath-chair man follow hero wealthy title father disguise italian opera-singer come place reason extremely sound moment elude memory anyhow meet esplanade recognize think unrecognized exeunt hurriedly leave heroine alone stage crisis heroine s life meet bravely sing song entitle honolulu queen chorus japanese girl bulgarian officer alice japanese girl stand little apart japanese girl henry bind now time feel key full persuasive word interval elapse last conversation yeasty emotion play dickens self-control practically impossible novice suddenly introduce scene musical comedy fall love somebody already love fervour increase dangerous point henry feel now never forget perfectly possible indeed reasonable course wait performance renew appeal alice marry way hotel feeling get just quarter minute quick action henry s slogan seize hand alice sh-h hiss stage-manager listen love m crazy matter m stage love stop row wo n't marry look seem hesitate cut bellow stage-manager henry cut moment whole fate hang balance come stage devastate high note sign solo chorus now mobilize draw magnetic power suddenly recede stage man henry s position frame mind responsible action see blind fact important manoeuvre progress understand must stop get thing settle clutch range get instant spring forward advice give young man start life happen scene theatre never spring forward whole architecture place design undo spring hour stage-carpenters lay trap semi-darkness can fall trap henry fall raise board very highly-raised board deep wide church-door t enough serve stub squarely toe henry shoot forward arm leg instinct man such situation grab support henry grab hotel superba pride esplanade thin wooden edifice support perhaps tenth second stagger limelight trip bulgarian officer inflate deep note finally fall complicated heap exactly centre stage star year standing question previous audience always cold particular song get foot yell more house come rapturous demand henry again henry give encore rise foot little stunned automatically begin dust clothes orchestra unnerve unrehearsed infusion new business stop play bulgarian officer japanese girl alike seem unequal situation stand wait thing break loose somewhere come faintly voice stage-manager invent new word new combination word new throat noise henry massage stricken elbow aware miss weaver side look catch miss weaver s eye familiar stage-direction melodrama read exit cautious gap hedge henry s first appearance stage veteran dear fellow say walter jelliffe hour midnight sit henry s bedroom hotel leave theatre henry bed instinctively bed seem haven dear fellow n't apologize put last obligation first place unerring sense stage see just spot piece need liven liven good also send miss weaver violent hysteric emerge hand notice leave tomorrow henry appal extent disaster responsible will s pray miracle eject miss weaver need genius come bring sidney crane s wife can play part rehearsal understudy last season london crane just speak phone catch night express henry sit bed s trouble now sidney crane s wife bleakness fall henry s soul woman employ now shall take job london n't mean really crane s wife jelliffe regard kind awe laddie say hushed voice scare seem limit power mascot fill house night get rid weaver woman now tell draw crane sweep would take twopence chance win shall get telegram boss tomorrow recall n't stick join troupe henry stare mean ca n't sing act jelliffe s voice thrill earnestness boy can strand pick hundred fellow can sing act n't want turn seventh son seventh son human horseshoe king mascot n't make nowadays ve lose pattern come ll give contract number year suggest need business rise think laddie let know tomorrow look here picture sleuth poor could n't detect bass-drum telephone-booth future merely present mascot boy re thing sight ca n't help succeed stage n't know act look dozen good actor job unlucky reason luck little experience ll star know ve begin think let know morning henry s eye rise sudden vision alice alice longer unattainable alice walk arm aisle alice mend sock alice heavenly hand finger salary envelope n't say n't ll let know now scene strand hard bedford street time restful hour afternoon gnarled face bright clothing gather group tell good hark voice courtneidge guv'nor keep try get turn time say malone yesterday m old wally jelliffe same usual n't money mint ll get malone get work voice pifield rice actor extricate young gussie spring breakfast seven word complete character sketch aunt agatha could indefinitely brutality lack consideration merely say route bed listen painful story somewhere small hour ca n't past eleven jeeves man wake dreamless break news mrs gregson see sir think must walk sleep crawl bed get dressing-gown know aunt agatha enough know come see see s sort woman sit bolt upright chair stare space come look darn critical way always make feel gelatine spine ought aunt agatha strong-minded woman think queen elizabeth must boss husband spencer gregson batter little chappie stock exchange boss cousin gussie mannering-phipps boss sister-in-law gussie s mother bad boss eye man-eating fish get moral suasion fine point dare say fellow world man blood iron n't know sort thing could n't intimidate re chappie fond quiet life simply curl ball see come hope good experience aunt agatha want thing else find wonder fellow olden day make such fuss trouble spanish inquisition halloa aunt agatha say bertie say look sight look perfectly dissipated feel badly wrap brown-paper parcel m never good early morning say early morning breakfast three hour walk park try compose thought breakfast past eight walk embankment try end watery grave extremely worried bertie come see start bleat weakly jeeves bring tea begin could get immediate plan bertie think totter bite lunch later possibly staggering club feel strong enough might trickle walton heath golf interested totterings tricklings mean important engagement week scent danger say heaps million booked solid er n't quite know think much engagement very want start immediately america america lose sight fact take place empty stomach shortly rising lark america suppose even hear america america cousin gussie new york ca n't get s gussie gussie make perfect idiot know young gussie word open wide field speculation way lose head creature past performance rang true arrive man s estate gussie lose head creature s sort chap creature never seem lose head never amount much imagine know perfectly gussie america bertie know wickedly extravagant uncle cuthbert allude gussie s governor late head family bind say speak truth nobody fond old uncle cuthbert everybody know money concern most complete chump annals nation expensive thirst never horse n't get housemaid s knee middle race system beat bank monte carlo use make administration hang bunting ring joy-bells sight offing take dear old uncle cuthbert willing spender call family lawyer bloodsucking vampire would n't let uncle cuthbert cut timber raise thousand leave aunt julia very little money woman position beechwood require great deal keep poor dear spencer good help unlimited resource clearly understand gussie america clever very good-looking title mannering-phippses good old family england excellent letter introduction write home say meet most charming beautiful girl world feel quite happy continue rave several mail morning letter come say quite casually sort afterthought know broadminded enough think bad vaudeville stage oh say thunderbolt girl s name seem ray denison accord gussie describe single big time degraded performance may least notion further recommendation state lift seat mosenstein s last week may mr mosenstein may can tell jove say s sort thingummybob n't sort fate fail understand aunt julia know n't know heredity forth s breed bone will come wash kind thing know n't absurd bertie very coincidence nobody mention family try forget twenty-five year s known fact aunt julia gussie s mother vaudeville artist very good too m tell play pantomime drury lane uncle cuthbert see first time course long old enough take notice family make good aunt agatha pull sock put lot educative work microscope could n't tell aunt julia genuine dyed-in-the-wool aristocrat woman adapt quickly pal marry daisy trimble gaiety meet now feel walk presence backwards thing could n't get gussie vaudeville blood look revert type call jove say interested heredity stuff perhaps thing regular family tradition read book sort curse mannering-phippses perhaps head family s marry vaudeville what-d'you-call-it generation n't know please quite idiotic bertie head family certainly gussie america stop too vexing bertie sort feeling family too lazy try credit least can exert prevent gussie s disgrace america gussie s cousin always close friend family absolutely occupy time golf night club play lot auction say idiotic gambling low den require reason ask personal favour mean refuse would exert full bent natural genius make life hades hold glittering eye never meet can give good imitation ancient mariner will start wo n't bertie n't hesitate say course will jeeves come tea jeeves say start america saturday very good sir say suit will wear new york large city conveniently situate edge america step liner right effort ca n't lose way barn stair right possible objection reasonable chappie could find place loose boat such ungodly hour leave jeeves get baggage safely past aggregation suspicious-minded pirate dig bury treasure new shirt drive gussie s hotel request squad gentlemanly clerk desk produce s get first shock n't plead think again think again good augustus mannering-phipps premise admit hard hit alone strange city sign gussie step never master mind early morning old bean n't somehow seem get stride pretty late p.m could n't think instinct take door lobby find large room enormous picture stretch whole wall picture counter counter diver chappies white serve drink barman n't know new york barmaid rum idea put unreservedly hand white chappies friendly soul tell whole state affair ask think would meet case say situation sort usually prescribe lightning whizzer invention own say rabbit train match grizzly bear instance record bear last three try couple jove man perfectly right drain second great load seem fall heart quite braced way look city surprise find street quite full people bustle reasonable hour grey dawn tramcar absolutely stand s neck business take wonderful johnny odd part first shock see frightful energy thing n't seem strange ve speak fellow new york tell find just same apparently s air ozone phosphate make sit take notice kind zip sort bally freedom know mean get blood buck make feel god s heaven s right world n't care ve get odd sock ca n't express good say thought uppermost mind walk place call times square three thousand mile deep water aunt agatha s funny thing look thing hunt needle haystack n't find n't give darn see needle run first time lean stack time stroll twice see sight let white chappie s corrective permeate system feel would n't care gussie never meet again m dashed n't suddenly catch sight old lad large life just turn doorway street call n't hear legged pursuit catch office first floor name door abe riesbitter vaudeville agent side door come sound many voice turn stare bertie earth spring arrive landed morning hotel say n't never hear ve change name call george wilson earth try call augustus mannering-phipps here see strike feel perfect ass n't know america broad fact s place can call augustus mannering-phipps s reason ll tell later bertie ve fall love dear girl world poor old nut look such deuced cat-like way stand mouth open wait congratulate simply n't heart tell know already come country express purpose lay stymie congratulate thanks awfully old man say s bit premature fancy s right come here ll tell want place look rummy spot oh s part story ll tell whole thing open door mark waiting room never see such crowded place life room pack wall bulge gussie explain pros say music-hall artiste know wait see old abe riesbitter september first vaudeville s open day early fall say gussie bit poet way is vaudeville s springtime country august wane sparkle comedienne burst bloom sap stir vein tramp cyclist last year s contortionist wake summer sleep tie tentatively knot mean beginning new season everybody s hunting booking want here oh ve just get see abe see fat man fifty-seven chin come door grab ll abe s fellow advertise step take world grow chin m tell way ninety two grab abe remember know george wilson say explain george wilson business gussie old man s way juncture dear old gussie break short rise seat sprang indescribable vim extraordinarily stout chappie suddenly appear deuce rush gussie get good start rest singer dancer juggler acrobat refine sketch team seem recognize win trick ebb place again gussie inner room mr riesbitter light cigar look solemnly zareba chin now let tell ya say gussie lizzun t gussie register respectful attention mr riesbitter muse moment shell cuspidor indirect fire edge desk lizzun t say again see rehearse promise miss denison would ai n't bad amateur get ta lot learn s come can fix four-a-day ll take thirty-five ca n't good would n't little lady n't kep take leave say ll take say gussie huskily thank passage gussie gurgle joy slap bertie old man s right m happy man new york now see tell abe come ray s father use profession time remember hear joe danby use know london come america s fine old boy obstinate mule n't idea ray marry n't profession would n't hear remember oxford could always sing song pretty ray get hold old riesbitter make promise come hear rehearse get booking work stand high coach week darling now hear say s book small time thirty-five dollar week steady wall effect restorative supply pal hotel bar begin work feel little weak sort mist seem vision aunt agatha hearing head mannering-phippses appear vaudeville stage aunt agatha s worship family name amount obsession mannering-phippses old-established clan william conqueror small boy bare leg catapult century call king first name help duke weekly rent s practically mannering-phipps can n't blot escutcheon aunt agatha would say say fault learn horrid news imagine come hotel gussie say s sportsman mix thing call lightning whizzers tell need now excuse minute gussie want send cable clear now aunt agatha pick wrong man job disentangle gussie clutch american vaudeville profession need reinforcement moment think cable aunt agatha come reason tell would overdo want assistance badly hit seem happy mean cable gussie s mother make urgent cable ask gussie later oh just say arrive safely sort tosh answer gussie open vaudeville career follow monday rummy sort place uptown move picture time two vaudeville act take lot careful handling bring scratch seem take sympathy assistance grant could n't let hope grow listen rehearsing would such frightful frost first appearance would never dare perform again would automatically squash marriage seem let thing n't take chance saturday sunday practically live beastly little music-room office publisher song propose use little chappie hooked nose suck cigarette play piano day could tire lad seem take personal interest thing gussie would cleat throat begin s great big choo-choo wait deepo chappie play chord is s wait gussie rattle interruption waiting chappie surprised gussie stick waiting me-e-ee chappie sceptically n't say gussie m tennessee chappie concede point now live yonkers song first poor old gussie ask stop chappie say always help get pep thing appeal thing n't want bit pep say want pep could get chappie say gussie gussie stand song intend sing moon song tell hushed voice use song girl ray sing lift seat mosenstein s elsewhere fact seem give sacred association will scarcely believe management expect gussie show start perform o'clock afternoon tell could n't serious must know would roll bit lunch hour gussie say usual thing four-a-day n't suppose would get lunch again land big time just condole find take grant o'clock too idea look night survive would come fourth time ve never desert pal distress say good-bye little lunch d plan decent tavern d discover fifth avenue trail show picture reach seat western film cowboy jump horse ride country hundred fifty mile hour escape sheriff know poor chump might just stay sheriff horse own can three hundred mile hour cough just close eye try forget put gussie s name discover sit deucedly pretty girl let honest see deucedly pretty girl sit particular seat take happen now begin drink wish would turn light could see small great big eye ripping smile shame let run seed speak semi-darkness suddenly light orchestra begin play tune n't much ear music seem somehow familiar instant pranced old gussie wing purple frock-coat brown top-hat grin feebly audience trip foot blush begin sing tennessee song rotten poor nut get stage fright badly practically eliminate voice sound far-off echo past yodelling woollen blanket first time hear vaudeville feel faint hope creep sorry wretched chap course deny thing bright side management earth would pay thirty-five dollar week sort performance gussie s first would leave profession old boy would say unhand daughter decent luck see lead gussie england-bound liner hand intact aunt agatha get song somehow limp roar silence audience brief respite come again sing time nobody love song very pathetic song coon spoon june moon forth gussie handle such sad crushed way genuine anguish line time reach refrain nearly tear seem such rotten sort world kind thing start refrain most frightful thing happen girl get seat chuck head begin sing too say too n't really too first note stop gussie dead pole-axed never feel bally conspicuous life huddle seat wish could turn collar everybody seem look midst agony catch sight gussie complete change take place old lad look most frightfully buck must say girl sing most awfully seem act gussie tonic come end refrain take sing end popular hero audience yell more quiet turn light put film recover totter see gussie find sit box stage look see vision is n't wonder bertie say devoutly n't notion s playing auditorium week can just time get matinee risk late just come see s good angel bertie save n't help n't know would happen nervous n't know now ve get first show shall right glad send cable mother need thing get week see lot old gussie introduce girl also meet father formidable old boy quick eyebrow sort determined expression following wednesday aunt julia arrive mrs mannering-phipps aunt julia think most dignified person know lack aunt agatha s punch quiet way always contrive make feel boyhood poor worm harry aunt agatha difference two aunt agatha convey impression consider personally responsible sin sorrow world aunt julia s manner seem suggest more pity censure n't thing matter historical fact incline believe aunt julia never vaudeville stage stage duchess always seem perpetual state desire butler instruct head footman serve lunch blue-room overlook west terrace exude dignity twenty-five year ve tell old boy lad town day knock cold tivoli double act call fun tea-shop wear tights sing song chorus begin rumpty-tiddley-umpty-ay thing chappie s mind absolutely refuse picture aunt julia singing rumpty-tiddley-umpty-ay get straight point five minute meeting gussie cable bertie s long story say complicate n't mind ll let series motion picture suppose look auditorium few minute girl ray re-engaged second week auditorium owe big success first week act consist three song matter costume scenery ripping voice look most awfully pretty altogether act broadly speak pippin aunt julia n't speak seat give sort sigh s twenty-five year music-hall n't say more sit eye glue stage hour johnny work card-index system side stage put name ray denison good deal applause watch act aunt julia say n't seem hear twenty-five year say bertie watch act tell think ray oh exhibit say girl gussie s engage girl act house rise n't want let come again again finally disappear turn aunt julia say work s artist will now n't mind step goodish way uptown take subway gussie human film earn thirty-five luck would n't place ten minute come exhibit b say gussie n't quite know expect certainly n't expect sit word move muscle just stare gussie drool moon sorry woman must shock see son mauve frockcoat brown top-hat think let get strangle-hold intricacy situation quickly possible try explain affair aid illustration talk day leave muddle marry astonish improvement dear old gussie get voice put stuff remind night oxford lad eighteen sing let s strand bump supper stand knee college fountain put just same zip thing now aunt julia sit perfectly still long time turn eye shine queerly mean bertie speak quite quietly voice shake bit gussie business say girl s father would n't let marry feel perhaps would n't mind totter hundred thirty-third street chat s old boy eyebrow s exhibit c list ve put touch fancy share business conclude s danbys live big apartment uptown look cost earth really cost much hall-room forty show sitting-room presently old danby come good afternoon mr danby begin get kind gasp cry elbow joe cried aunt julia stagger sofa moment old danby stare mouth fall open eyebrow shoot rocket julie get hold s hand shake wonder arm n't come unscrewed m equal sort thing such short notice change aunt julia make feel quite dizzy shed grande-dame manner completely blush smile n't say such thing aunt mine would put record giggle old danby usually look cross roman emperor napoleon bonaparte bad temper behave small boy joe julie dear old joe fancy meet again wherever come julie n't know feel bit butt aunt julia want talk mr danby know second joe s twenty-five year see kid n't look day old oh joe m old woman here suppose old danby s cheerfulness wane trifle suppose husband husband die long long joe old danby shake head never ought marry profession julie m say word late ca n't remember name never could n't artist shall forget way use knock rumpty-tiddley-umpty-ay wonderful act joe aunt julia sigh remember back-fall use step always say good back-fall profession could n't now remember put canterbury joe think canterbury s moving-picture house now old mogul run french revue m glad m see joe tell leave england want change ll tell truth kid want julie marry stage-door johnny s name break aunt julia stare call well-preserved woman s easy see twenty-five year must quite extraordinary look even now s beautiful very large brown eye mass soft grey hair complexion girl seventeen joe n't tell fond course fond let fat fun tea-shop hang upstage sing rumpty-tiddley-umpty-ay remember give bag bun road bristol remember give ham sandwich portsmouth joe remember give seed-cake birmingham think mean love work degree tell straight suddenly marry cane-sucking dude s would n't let daughter marry young chap wilson profession s artist certainly joe ve see auditorium just now joe must n't stand way marry man s love s artist too small time small time joe must n't look s beginner know feel daughter marry earth know young wilson s son son joe ve just watch work oh joe ca n't think proud s get s fate s son s profession joe n't know ve sake make lady never work hard life become real lady keep tell get put matter cost would n't ashamed study terrible watch minute year never know might fluff line fall bit business n't want ashamed time just ache belong old danby make jump take shoulder come belong julie cry husband s dead son s pro come s twenty-five year n't change want still ve always want ve get come kid belong aunt julia give sort gulp look joe say kind whisper re here kid say old danby huskily ve come twenty-five year ve come re stay pitch forward arm catch oh joe joe joe say hold n't let take care edge door slip room feel weak old bean will stand certain amount too much grope way street wail taxi gussie call hotel night curvet room buy rest city bertie say feel dream wish could feel old top say take glance cable arrive hour aunt agatha look interval ray get flat evening think mater sit hand hand old danby sit hand hand really marry exactly ray marry suppose bertie old man feel immense look seem absolutely corking change mater marvellous twenty-five year young old danby talk revive fun tea-shop road get gussie old top say leave would alone think ve get brain fever sorry old man perhaps new york n't agree expect england look again aunt agatha s cable luck say ten year take cable read again happen read shall come suck pencil write reply easy cable word manage write stay profession overcrowd wilton s holiday jack wilton first come marois bay none dream man hide sorrow life man make idea absurd would make absurd authority story look thoroughly pleased life man instinctively label mind strong healthy fit such confident sympathetic look feel directly see here person would select recipient hard-luck story feel kindly strength would lean matter fact try lean spencer clay get hold fact case young clay get hold marois bay large hot fresh few hour later spencer slack-jawed youth constitutionally incapable preserve secret two hour clay s chat wilton place know jolly hearty new-comer might seem gnaw heart make outward cheeriness simply heroic clay seem bad specimen self-pitier wilton new-comer naturally see fine fresh repository tale woe open long yarn misfortune forget might dozen constantly stock immaterial point hear very politely patiently wilton come story silence even clay spencer equal most thing even could whine foozled put snub bridge-table pity just man tell story wrecked life tell let further say clay meet course n't matter tell thing n't know tell say seem extract confidence kind strength say would n't think look life absolute blank absolutely ruin n't know tell whole thing simply frankly break seem engage marry few year wedding morning absolutely wedding morning girl take suddenly ill die die die arm absolutely arm old top terrible thing absolutely s never get wo n't let further will old man sped spencer tell tale else terribly sorry wilton such good fellow such sportsman young hate thought laugh might laughter lie pain awful memory seem happy too moment confidence heart-to-heart talk man reveal deep feeling give hint example ellerton always love corner evening begin tell story late affair hardly begin such look pain come wilton s face cease instantly say sudden realization horrible break make hit bullet manner turn conversation practically pause love discussion good method get bunker seventh hole circumstance triumph tact marois bay quiet place even summer wilton tragedy naturally subject much talk sobering thing get glimpse underlie sadness life disposition first part community behave presence manner reminiscent pall-bearer funeral thing soon adjust outwardly cheerful seem ridiculous rest step softly speak hushed voice come examine thing affair dictate line treat elect hide pain bright smile laugh hyena more usually keen sense humour line obviously follow lead degree fact life permanently blight become legend mind aware obtrude affair day forget ellerton try enlist sympathy misfortune own look pain eye sudden tightening lip remind still remember matter stage perhaps two week mary campbell arrive sex attraction purely question taste individual wise man never argue accept vagary part human mystery leave charm mary campbell may moment love grace bates heloise miller clarice wembley marois bay summer man worth salt more equal three love affair simultaneously anyway leave cold thrill could awake small mind insignificant man say fine eye seem just ordinary eye hair just ordinary hair fact ordinary word describe first plain seem wonderful wilton more remarkable see man could get girl marois bay want man six foot high combination hercules apollo play tennis golf banjo superhuman vim path girl summer seaside resort pretty smooth add thing tragedy wilton s can describe walk-over girls love tragedy least most girl make man interesting grace bates always interesting wilton heloise miller clarice wembley mary campbell come display real enthusiasm feminine element marois bay put fact could forget real reason now know consider girl nuisance link tennis-court suppose plus two golfer wildingesque tennis-player such wilton feel personally think girl add fun thing handicap twelve play tennis many year doubt get first serve fast net more dozen time mary campbell overcame wilton s prejudice twenty-four hour seem feel lonely link positively egg partner double mary thought know inscrutable girl thing know wilton s story class thing summer love-affair marois bay air peculiarly conducive reason come summer marois bay unbetrothed many girl fall love holiday can speak concentrate wilton s case question man get sort blow rate many year gather tragedy comparatively recent doubt more astonished life night confide choose confidant can say incline think happen alone psychological moment man must confide somebody burst wilton choose less evil stroll shore dinner smoke cigar thinking grace bates heloise miller clarice wembley happen beautiful night sit drink first intimation suddenly emit hollow groan moment begin confide m deuce hole say would position say propose mary campbell evening congratulations thanks refuse refused amy seem narrative required footnote amy say amy girl girl girl die know mary get hold whole story fact tremendous sympathy show encourage propose n't n't nerve m fit black shoe odd poor opinion man always love personal attraction time think grace bates heloise miller clarice wembley feel beast perish m write home small gleam intelligence tell wilton kind ouida guardsman evening manage somehow tremendously nice say very fond quite question amy n't follow mean s perfectly clear bear mind mary most sensitive spiritual highly string girl draw breath say wilton little coldly position feel amy can never love completely would always amy s memory would same marry widower widower marry n't marry girl mary could n't help feeling bit luck widower n't say always get remember opinion differ girl man s peach speak man s poison meet man n't grace bates man heloise miller clarice wembley give photograph would use cut page novel amy stand say wilton breathe sympathetic snort could n't think noticeably suitable say stands repeat wilton damn silly part whole thing n't amy invent invented make m mad reason let see come london n't n't friend s different live small country town s friend n't know reason can remember ve look strong man town man s right make clear quite try get m strong sort fellow look obviously never sick life ca n't help look pretty cheerful whole bridley-in-the-wold seem take grant ca n't possibly trouble own consequently fair game sort worry sympathetic manner come cheer fellow s love make bee-line tell bereavement rock lean support m patient sort man bridley-in-the-wold concern willing play part strong man need occasional holiday make mind would get directly get here see same old game start spencer clay swoop m big draw spencer clay type maudlin idiot catnip cat could stand home hang holiday spoil invent amy now see certainly see perceive else appear overlook amy n't exist never exist can stand miss campbell tell tell will shake head n't know mary would never forgive n't know sympathy angelic sympathy pour amy ca n't possibly tell whole thing fraud would make feel foolish must risk bad lose brighten little s true say ve mind make whole mind say win wrong sometimes trouble apparently n't know mary sure grace bates heloise miller clarice wembley would act might trifle stun first would soon come would joy mary take place interview know swiftly perceive marois bay wilton-campbell alliance longer walk golf play tennis same side net even speak rest story can speak hearsay become public property know confide strain wilton imagine confide confide else rate record marois bay s unwritten archive now extract day breaking-off diplomatic relation wilton seem too pulverize resume offensive moon link play shocking game generally comport man look escape gas lighted candle affair love strong man generally behave most spineless lack resolution wilton weigh thirteen stone muscle steel cable could show less pluck crisis life poached egg pitiful see mary day simply could n't see earth look never rotten wilton s point view develop sort wistful expression convince practise mirror bath work wonder could get action avoid eye creditor try slide past street irritate let breach widen way absurd wilton say much say wonderful sensitiveness highly strungness just more proof loftiness soul shrink horror form deceit fact give impression affair rend vitals take mournful pleasure contemplate perfection now afternoon wilton take misery long walk seashore tramp sand considerable time finally pull little cove high cliff dot rock shore marois bay full time afternoon sun begin too warm comfort strike wilton could great deal more comfortable nurse wounded heart rock tramp farther sand most marois bay scenery simply make setting nursing wounded heart cliff sombre indigo sinister forbidding even fine day sea curious sullen look get crowd bathing-machine reach small cove get book rock pipe alight can simply wallow misery day heloise miller golfing teddy bingley spend whole afternoon retreat true twenty minute contemplate breaker fall asleep bind happen happen wilton perhaps hour brood pipe fall mouth drop peaceful slumber time touch cramp finally wake jump yell stand massage calf hardly get rid pain startle exclamation break primeval stillness side rock mary campbell now wilton inductive reasoning composition would tremendously elate girl creep distant cove marois bay unhappy mary campbell unhappy must unhappy unhappy show bit determination get whole thing straighten wilton grief reduce mental level oyster reason sight deprive practically faculty include speech just stand yammer did follow here mr wilton say mary very coldly shake head eventually manage say come chance fall asleep rock exactly mary could reasonably complain conclude conversation time walk direction marois bay word presently lose sight bend cliff position now exceedingly unpleasant such distaste presence common decency make imperative give good start homeward journey could tramp couple yard rear way remain get mark wear thin flannel suit sun chilly breeze spring mental trouble practically swamp physical discomfort just decide could now make move surprise see come wilton really elate construction put relent come fling arm neck just brace clash catch eye cold unfriendly sea must way say water come too side walk past end cove prospect wait chill wilton marrow wind now grow simply freeze come thin suit roam manner cause exquisite discomfort begin jump keep warm leap heavenwards hundredth time chance glance side perceive mary again return time physical misery completely overcome soft emotion bosom feeling now thorough irritation fair feel jockey start way keep hang here catch cold look come range quite balefully impossible say get way grow accustom world smoothly idea actual danger come home stand middle cove sea look distant fact close way get moment merely annoy feel much same would feel arrive station catch train tell train run seat rock contemplate ocean wilton walk show disposition exercise gift speech place man class own ox ass common wart-hog rest low animal wave swish base rock mary break silence tide come falter look sea such altered feeling seem different sea altogether plenty look fill entire mouth little bay swirl sand lashing rock fashion make thought stand mind recollection could swim mr wilton wilton bow coldly mr wilton tide s come wilton glance superciliously sea say perceive shall wilton shrug shoulder feel war nature humanity combine wind shift few point east explore anatomy skill qualify surgeon shall drown cry miss campbell shall drown shall drown shall drown wilton s resentment leave hear pitiful wail thought mary say wealth tenderness voice come little child come mother put arm oh jack darling m frightened precious moment peril chill breath fear blow soul clear pettiness find look wildly could climb cliff doubt call help could raise voice answer crashing wave cry sea-bird water swirl foot draw shelter cliff stand silence watch mary say wilton low voice tell thing jack forgive forgiven can ask moment love heart soul kiss strange look peace come face happy too fleck foam touch face shiver worth say quietly misunderstanding clear can come again small price pay unpleasant will come perhaps perhaps will very unpleasant say drowning easy death n't mean drown dearest mean cold head cold head nod gravely n't see can avoid know chilly get late summer night will long time can get laugh shrill unnatural laugh talk keep courage know heart hope can save now water will come creep creep let creep ca n't get past rock mean ca n't tide n't come farther know catch here last week moment look speak utter cry relief surprise indignation nicely blend would impossible say predominate eye approach water indulgent smile n't tell cry tell know mean let thinking danger were danger shall probably get pneumonia isch re sneeze already sneeze exclamation disgust sound sneeze must ve reason sneeze utter exclamation disgust can imagine m disgust meanness deliberately trick say saying silent say love heart soul ca n't get s good enough s true longer say wilton comfortably bless m right now shall never speak again move prepare sit s jelly-fish just re sit say wilton n't care will speak experience sit often m amuse patience can funny please n't talk very seat dignity demand reprisal seat futile ocean rage wind grow chilly minute time pass darkness fall little bay become black cavern dot here white breeze whip surface water wilton sigh lonely sit much jollier would hand touch shoulder voice speak meekly jack dear s awfully cold n't think snuggle reach fold embrace would arouse professional enthusiasm hackenschmidt draw guttural congratulation zbysco creak crack strain s much nicer say softly jack n't think tide s start even think hope say wilton mixer meet shy gentleman look always consider career dog proper really start buy sum crown shy man event mark end puppyhood knowledge worth actual cash somebody fill sense new responsibility sober half-crown change hand great world interesting life may east end public-house world really broaden mind begin see thing limitation life singularly full vivid bear say public-house east end lack public-house may refinement true culture certainly provide plenty excitement six week old upset three policeman get leg come side-door think hear suspicious noise can still recall interesting sensation chase seventeen time yard broom-handle well-planned completely successful raid larder happening nature soothe moment could cure restlessness always mark trait character always restless unable settle place anxious get thing may gipsy strain ancestry uncle travel circus may artistic temperament acquire grandfather die surfeit paste property-room bristol coliseum visit course professional tour establish reputation music-hall stage professor pond s perform poodle owe fullness variety life restlessness mine repeatedly leave comfortable home order follow perfect stranger look way somewhere interesting sometimes think must cat blood shy man come yard afternoon april sleep mother sun old sweater borrow fred barman hear mother growl n't take notice mother call good watch-dog growl everybody master first use would get bark head now life s too short bark everybody come yard public-house keep empty bottle thing people always come tire very busy morning help man bring lot case beer run saloon talk fred generally look thing just doze again hear voice say s ugly enough know talk never disguise nobody disguise handsome dog even mother never think beautiful gladys cooper never hesitate criticize appearance fact meet first thing stranger say ugly dog n't know bulldog kind face rest terrier long tail stick straight air hair wiry eye brown jet black white chest overhear fred say gorgonzola cheese-hound generally find fred reliable statement find discussion open eye master stand look side man just say ugly enough man thin man age barman small policeman patch brown shoe black trouser s get sweet nature say master true luckily mother always say dog influence private mean make way world must good look amiability accord overdo dog use say can good heart chum tom dick harry meet behaviour sometimes quite un-doglike mother pride one-man dog keep would n't kiss anybody master even fred now m mixer ca n't help s nature man taste boot smell leg sound voice may weak man speak sort thrill right spine set tail wagging wag now man look distantly n't pat suspect find case shy jump put ease mother growl again feel approve s take quite fancy already say master man n't say word seem brood silent man remind joe old dog street grocer s shop lie door day blink speak anybody master begin talk surprise way praise n't suspicion admire much say would think win prize ribbon crystal palace man n't seem impressed keep say master finish tell wonderful dog blush man speak less say crown bid angel high could n't get ha'penny thrill spine tail course see now happen man want buy take look master hopefully s more son dog say master sort wistful s face make feel way say man unsympathetically son s just would look crown offer m hurry right say master sigh s give valuable dog s half-crown man get bit rope tie neck could hear mother bark advice tell credit family too excited listen good-bye mother say good-bye master good-bye fred good-bye everybody m see life shy man buy crown wow keep run circle shout man give kick tell stop n't know long way never street life n't know whole world big walk man jerk rope want stop look would n't even let pass time day dog meet hundred mile just turn dark doorway policeman suddenly stop man could feel way man pull rope try hurry n't want speak policeman more see man more see shy hi say policeman stop ve get message old pal say policeman s board health tell tell need change air see right say man take soon else ll find ll get give see look man good deal respect evidently very important worry health m country tonight say man policeman seem pleased s bit luck country say n't change mind walk dark doorway climb million stair room smelt rat man sit swear little sit look presently could n't keep long live here say is true re country was n't policeman good sort n't policeman know lot policeman public-house dog here dinner s cupboard take run may see can find cat stop yelping say country shall live caretaker house fred s father caretaker big house kent ve hear fred talk n't meet fred come public-house would fred fred mother fred fred tell lot more fred always warmest friend suddenly get hold stick wallop keep quiet re tell say really shy man meet seem hurt speak boss humour n't say more country night just man tell policeman would work hear much country fred always want fred use motor-bicycle sometimes spend night father kent bring squirrel think eat mother say first thing dog learn mother use often say is whole world n't create eat quite dark get country man seem know pull rope begin walk road people walk new forget tired could feel mind broaden step take now would pass very big house look empty know caretaker fred s father big house belong very rich people n't want live summer put caretaker caretaker dog keep burglar wonder bring here are caretaker ask man shut say shut walk long time come cottage man come man seem know call bill quite surprised see man shy bill seem very friendly is say bill look bought afternoon say man say bill s ugly enough look fierce want dog s sort dog want want seem s lot trouble take s need trouble ve always want s wrong just fix dog same s always walk help ll tell s wrong say man start ca n't get dog fix day let night s shut house suppose fix day happen bloke get night else sit night gun n't bloke ordinary bloke re here look house s job n't take chance long speech hear man make seem impress bill quite humble n't think say d good start train tyke mother often use say want world see life ll sorry world n't bone liver n't live man bill cottage long find right man s shyness make trouble seem hate take notice start very first night cottage fall asleep kitchen tire excitement day long walk wake start somebody scratch window try get ask ask dog would place old enough listen mother tell again must case b c dog s education room hear try get mother use say bark may business may bark first inquire dog make hear see lift head yelled good deep voice hound strain pedigree public-house full moon often people lean window say thing street take deep breath let man shout bill man come quick here s burglar get somebody strike light man come window pick stick wallop could n't understand could n't see wrong thing boss say ll believe same thing happen night single night sometimes twice three time morning time would bark loud man would strike light wallop thing baffle could n't possibly mistake mother say say too often bark bark bark main plank whole system education here get wallop night think head ache finally get right begin see mother s outlook narrow doubt live man master public-house man trace shyness composition barking right circumstance alter case belong man mass nerve get jump speak forget training mother sound doubt general thing adapt need particular man happen buy try mother s way bring wallop now would think night hear window lie word good feeling n't even growl come move dark lantern smell man n't ask single question presently man light light come give pat thing never good dog say now can let lick saucepan dinner cook get fine hear window just keep curl take notice time get bone good easy get hang thing week man take morning walk long way turn big gate very smooth road come great house stand middle whole lot country big lawn front field tree great wood man ring bell door open old man come say very cordially think might want buy good watch-dog say man s queer saying say caretaker s coincidence s exactly want buy just thinking try get old dog pick morning ought n't s dead poor feller poor feller say man found old bone phosphorus guess want five shilling is good watch-dog s grand watch-dog look fierce enough caretaker give man five shilling man leave first newness unaccustomed smell get know caretaker nice old man prevent miss man day begin realize would never come get very depressed patter house whine most interesting house big think house could possibly could n't cheer may think strange pine man walloping give odd come think dog dog build time evening thoroughly miserable find shoe old clothes-brush room could eat just sit mope s funny thing seem always happen just feel most miserable nice happen sit come sound motor-bicycle somebody shout dear old fred old pal fred good old boy step recognize voice second scratch door old man time get chair pleasant surprise run five time lawn stop come jump here fred say is caretaker father see rabbit wood long stop s mother country come way public-house m live here now father give five shilling s twice much worth see last s young nigger call saloon here get dog father man sell morning poor old bob get poison ought just good watch-dog bark loud enough mother good watch-dog london cheese-hound use belong boss funny get here house supper supper sit talk fred night say boss want day d sooner job dad say lonely place wonder n't scare burglars ve shot-gun s dog might scare n't kind give confidence old bob same dog comfort country get many tramp here ve see two month s feller sell dog here talk man ask fred know might meet public-house man buy boss would say wish could meet look s growl ask fred think hear old man laugh n't growl talk sleep re nervous fred come live city place daytime give pip night s quiet can stand here time ca n't understand two night would see thing father laugh feel fred take gun bed shall quite happy will say fred ll take six ve get upstairs basket hall belong bob dog get poison comfortable basket excite meet fred again could n't sleep smell mouse somewhere move try place just sniff place wall hear scratch noise first think mouse work different place listen find sound come window somebody mother would lift roof right n't man teach n't think possible could man come say see again n't bark stop listen presently window come open somebody begin climb give good sniff know man delighted moment nearly forget shout joy remember time shy stop run jump quite quietly tell lie disappoint n't seem more pleased see lie very dark bring lantern could see move room pick thing put bag bring now would stop listen would start move again very quick very quiet plain n't want fred father come find keep think peculiarity watch suppose chummy find hard understand everybody else world n't chummy too course experience public-house teach man just different dog chew master s shoe instance use kick chew fred s fred would tickle ear similarly man shy man mixer quite appreciate could n't help feeling man carry shyness point become morbid n't give chance cure point imagine man hate meet people much never visit house middle night bed asleep silly shyness always nature suppose never really able look sympathetically always hold view can get make effort trouble man would n't make effort way avoid meet people fond man sort person never get know very quite would n't dog n't get attach sit watch creep room suddenly come here chance real good turn spite fred upstairs fred know experience easy man get world nobody could shy fred feel could bring man would get splendidly would teach man silly avoid people would help give confidence need see bill know could perfectly natural easy true man might object first would see act simply good would grateful difficulty get fred scare man know shout would n't wait would window fred could get fred s room explain whole situation quietly ask come make pleasant man too busy pay attention kneel corner put bag seize opportunity steal softly room fred s door shut could hear snore scratch gently hard hear snore stop get bed open door n't make noise whisper come downstairs want meet friend mine first quite peevish s idea say coming spoil man s beauty-sleep get actually start room honestly fred say m fool man downstairs get window want meet s very shy think will good chat whine fred begin break suddenly listen could hear man s footstep move fred jump room come carry n't say more start downstairs very quiet man still put thing bag just introduce fred fred silly ass give great yell could bite want chump say tell shy now ve scare certainly man window quicker would believe possible just fly call fred moment gun tremendous bang could n't hear pretty sick whole thing wrong fred seem lose head entirely behave perfect ass naturally man frighten carry way jump window see could find man explain fred jump nearly squash pitch dark could n't see thing know man could hear start sniff chance pick trail n't long strike fred s father come now run old man light follow trail end large cedar-tree house stand look course could see are shout s scare fred s old pal mine work place buy gun accident wo n't hurt n't sound begin think must make mistake s get hear fred say father just say catch faint sound move branch n't shout s tree believe dog s find dad s here come meet fred come foot tree say come sound tree s right explain is s very shy ask again right say fred stay want m shoot gun branch just fun man start come soon touch ground jump fine say here s friend fred ll n't good n't get hardly speak man house fred carry gun get house just same man sit chair fred sit long time man come motor-car man n't say good-bye fred father make great fuss could n't understand man odd man n't bit pleased bring fred fred seem could n't enough introduce man fred s father produce cold ham favourite dish give quite lot stop worry thing mother use say n't bother head n't concern thing dog need concern bill-of-fare eat bun n't make busy people s affair mother s way narrow outlook great fund sterling common sense ii move society thing really nobody s fault chauffeur s fault mine friendly turn-up pal mine side-walk run road run car come corner hit must pretty slow kill just breath knock know feel butcher catch just edge shop bit meat n't take much interest thing awhile find centre group three chauffeur small boy small boy s nurse small boy very well-dressed look delicate cry poor doggie say poor doggie n't fault master peter say chauffeur respectfully run road see s right put n't want get man trouble oh s dead say small boy bark growled say nurse come master peter might bite woman try sometimes deliberately misunderstand wo n't come m take home send doctor come see s dog sound right goodness know snob can rough require comfort come way seem get boy right sort nurse very unpleasant woman make objection master peter ca n't take home great rough fierce common dog would mother say m take home repeat child determination heartily admire s dog shall call fido s always catch good thing fido name particularly detest dog dog call know use get awfully sick shout street doubt respectable dog call fido mind name aubrey clarence may able live start handicap must take rough smooth prepare yield point wait master peter father will buy beautiful lovely dog n't want beautiful lovely dog want dog slur wind illusion look mine honest beautiful face s use talk say chauffeur grin mean shove let s get ll think nib kidnap carry car could walk idea make hit crippled dog crippled dog intend remain thing get more settle chauffeur start car again shock luxury ride motor-car little distrait could say must mile mile seem long time stop big house see smooth lawn flower-bed man overall fountain tree right kennel million dog push nose bar shout want know prize win realize move high society let small boy pick carry house could poor kid weight stagger step great hall let flop carpet most beautiful room see carpet yard thick woman sit chair soon see give shriek tell master peter would pleased m'lady say nurse seem take positive dislike would bring nasty brute home s nasty brute mother s dog name s fido john run car bring home live love seem make impression peter s mother look weaken peter dear n't know father will say s particular dog dog prize-winner pedigree dog such mongrel nasty rough ugly common dog m'lady say nurse stick oar absolutely uncalled-for way just man come room earth say catch sight s dog peter bring home say want keep m keep correct peter firmly child know own mind get fond peter minute reach lick hand see know s dog n't fido lick peter look fierce unfortunately true look fierce misfortune perfectly peaceful dog m sure s safe s dog name s fido tell cook give bone mother look father give nasty laugh dear helen say peter bear ten year ask single thing good recollection get let consistent n't approve caricature dog peter want suppose must very first sign viciousness show shall shoot make nervous leave peter get bone lunch take kennel introduce dog know would pleasant n't dog will tell prize-ribbon dog head swell kennel backwards just expect mastiff terrier poodle spaniel bulldog sheepdog kind dog can imagine prize-winner hundred show single dog place just shove head laugh sick never feel small life glad peter take stable just feel never want see dog life terrier run shout soon see come inquiringly walk very stiff-legged terrier see stranger say particular sort prize-winner tell ribbon give crystal palace let s get laugh way good guess again say did take nut kennel name s jack belong groom cry n't champion bowlegs royal sort m glad meet rub nose friendly please treat meet s own sort enough high-toned dog look garbage-man forget take ve talk swell say jack would take say point peter oh re late re right last mean last ll tell happen young peter take great fancy could n't enough get tired see trouble s perfectly good kid always want bear get tire thing pretty easy toy railway finish directly get might earth lucky dick present old man happen want dog keep rat goodness know might happen n't keen dog here ve pull enough blue ribbon sink ship mongrel offence n't last long expect notice grown-up n't exactly cheer arrive n't chummy take chance make chummy please might let stay even peter tire sort thing s think could n't find might tell save peter drown n't need pedigree ca n't drag kid lake push s trouble dog get few opportunity take n't two week make solid adult can make will two week peter will forget s fault s way bring father money earth peter s child ca n't blame say look m glad meet drop again can can give good ratting bone two put long worry badly jack say could n't get mind n't great time peter certainly make lot fuss treat friend way son man money world seem n't allow ordinary kid coop precious would contaminate contact child time house never meet child peter world own age make different kid know talk person really understand would talk hour would listen tongue hang nod now worth listen use tell tell most surprising thing n't know instance red indian england say chief name big cloud live rhododendron bush lake never find carefully day also say pirate island lake never see tell good city gold precious stone come walk enough wood stable always mean day way describe n't blame certainly pretty good city just right dog too say bone liver sweet cake else dog could want use make mouth water listen never apart day sleep mat room night time could n't get mind jack say nearly seem necessary peter could separate just feel safe father give toy aeroplane fly wind day get might earth trail n't word say wrong aeroplane second day would n't fly solid again hard thinking know just stand new toy s new might come moment would finish thing impress adult just jack say goodness know try turn wrong seem fate morning example trot house early meet fellow could swear burglar n't family n't servant hang house most suspicious way chase tree n't family come breakfast two hour later find guest arrive overnight come early enjoy freshness morning sun shine lake sort man n't help much get wrong boss peter s father n't know meet park man carry bundle stick look very serious earnest just reach boss lift stick hit small white ball never seem want play take great compliment race ball hit quite long way pick mouth bring lay foot smile hit again say n't please say sort thing try kick night think listen hear tell wife pest would get rid make think put lid good intention world get such mess think end come happen afternoon drawing-room visitor day woman woman seem fatal background try see bring peter family never come drawing-room hope piece cake pay much attention conversation somebody call toto meet peter s mother say toto sweet little darling visitor say toto day quite worried good lot more toto would take dinner little white meat chicken chop fine very interesting allow attention wander just peep corner chair see sign cake see great beastly brute rat stand right visitor drink milk saucer please may fault procrastination presence rat n't hesitate second here chance thing woman hate rat mother always use say want succeed life please woman real boss man n't count eliminate rodent earn gratitude esteem peter s mother matter peter s father thought spring rat n't chance get right get hold neck give couple shake chuck room run finish just reach sit bark never take aback life pull short stare m sure beg pardon sir say apologetically think rat break loose somebody get collar somebody else hit head parasol somebody else kick rib everybody talk shout same time poor darling toto cry visitor snatch little animal did great savage brute try murder absolutely unprovoked just fly poor little thing good try explain dog place would make same mistake creature toy-dog extraordinary breed prize-winner champion course worth weight gold would good bite visitor toto much gather general run conversation discover door shut edge sofa embarrass settle say peter s mother dog safe must shoot peter give yell n't swing vote inch quiet peter say mother safe such dog may mad woman very unreasonable toto course would n't say word explain mistake arise sit visitor s lap shriek would n't separate somebody feel cautiously sofa recognize shoe weeks butler suppose ring come take could see n't sorry weeks friend mine lick hand seem cheer whole lot now madam hear say take stable tie weeks tell man bring gun shoot safe few minute later empty stall tie manger pleasant last reach end tether now n't think frighten sense pathos steal mean seem good intention world try hard please everybody result tie dark stable wait end shadow lengthen stable-yard still nobody come begin wonder forget presently spite faint hope begin spring might mean shoot perhaps toto eleventh hour explain footstep sound hope die shut eye somebody put arm neck nose touch warm cheek open eye man gun come shoot peter breathe very hard cry quiet whisper begin untie rope must keep quite quiet will hear shall stop m take wood ll walk walk come city tell s gold diamond ll live rest life will able hurt must keep very quiet stable-gate look give little whistle come start find city wood long way hill long grass stream very carefully keep shadow run open space now would stop look nobody see sun set very cool quiet presently come stream cross little wooden bridge wood nobody could see never wood very new exciting squirrel rabbit bird more see life little thing buzzed fly tickle ear want rush look peter call come heel know n't let lead very slowly wood get thick thick farther get bush difficult push long branch cover thorn reach tear try get soon quite dark dark could see even peter close slow slow darkness full queer noise time time peter would stop would run put nose hand first pat pat more just give hand lick too much lift think get very tired quite small boy strong walk long way seem get darker darker could hear sound peter s footstep seem drag force way bush quite suddenly sit warning run hear cry suppose lot dog would know exactly right thing could think put nose cheek whine put arm neck long time stay say seem comfort time stop cry bother ask wonderful city tired could help wonder sign city darkness odd noise wind sing tree curious little animal such never smell come creep bush look would chase peter s arm neck could leave smell rabbit come could reach paw touch turn head snapped scurry bush more noise long silence peter give great gulp m frighten say m shove head closer chest silence long time m pretend capture brigand say peter last are listen three great big man beard creep snatch take here lair lair call dick name ted alfred take hold bring way wood get here mean come soon miss track wood find here brigand come n't know here keep quite quiet dick quite jump bit run bit ted bit alfred run too leave alone quite safe here look voice die arm neck limp could hear breathing asleep head rest n't move wriggle little close make comfortable could sleep n't sleep very funny dream time think little animal creep close enough bush get snap disturb peter wake wake dozen time never wind sing tree bush rustle distance frog call wake more feeling time really come bush lift head could listen little happen straight front see light sound trample undergrowth time think wake peter definite attend quick jump yelling peter roll wake sit listen stand front paw shout man bristle n't know want way look could happen wood time night anybody come start get reckon somebody call peter peter crashing bush light come somebody say here lot shouting stand ready spring necessary take chance shout want light flash eye s dog somebody come light see boss look very anxious scared scoop peter ground hug tight peter awake look boss drowsily begin talk brigand dick ted alfred same say n't sound finish boss speak kidnappers think much dog drive first time acquaintance actually pat good old man say s dog say peter sleepily n't shoot certainly n't boy say boss now s honoured guest shall wear gold collar order want dinner now let s get home s time bed mother use say re good dog will happy re wo n't seem world matter luck could please people want shoot run bring treat good most valuable prize-winner kennel puzzle first day hear boss talk friend come city friend look say ugly mongrel earth think particular dog boss reply may mongrel can want house did n't hear save peter kidnap come brigand kid call brigand say boss suppose s would strike child age keep mention name dick put police scent seem s kidnapper know police country dick snatcher certainly scoundrel gang spirit child goodness know manage dog track scare find peter wood narrow escape thank animal here could say more use try put right mistake toto rat peter sleep night pretend brigand pass time awake still believe sort child could corner boss speak see kennel-man come plate hand smell fine head straight put plate liver love boss n't peter would kidnap scared death poor suppose scoundrel choose hold honest dog hate obtain credit false pretence liver liver let crowned heads katie never more surprised life serious young man brown eye charles dana gibson profile spirit friend genevieve moment look play sort villager retainer part brown-eyed young man s hero genevieve s heroine know pretty somebody unidentified say nice eye genevieve notoriously beauty incessantly pester report musical comedy manager stage genevieve tall blonde destroyer masculine peace mind say harf rahther might easily take english duchess cloak-model macey s would say short matter personable young man genevieve would sweep board here deliberately select katie companion miracle manage utmost dexterity merry-go-round win politeness assist genevieve wooden steed machinery begin work grasp katie s arm lead rapid walk sunlight katie s last glimpse genevieve sight amazed offended face whiz corner steam melodeon drown protest spirited plunge alexander s ragtime band katie feel shy young man perfect stranger true formal introduction genevieve scrape acquaintance exactly two minute previously happen ferry-boat way palisades park genevieve s bright eye rove throng low deck single young man companion suitable cavalier expedition young man please friend broken nose face good-natured bulldog obviously suitable katie etiquette rigid new york ferry-boat fuss delay proceed make acquaintance katie s concern could never get use genevieve s short way stranger quiet life lead make prudish time genevieve s conduct shock course know harm genevieve latter put feller try get gay get call-down ll make holler winter overcoat same could approve net result disapproval make shy silent walk young man s side young man seem divine thought say m level observe want get right square see oh say katie relieve embarrass awkward s thought read ai n't friend n't think n't see genevieve s sweet girl say katie loyally darn sight too sweet somebody ought tell mother speak wanted get know say young man simply walk silence katie s heart beat rapidity forbade speech very direct young man happen grow accustomed regard too insignificant unattractive notice lordly male overwhelm vague feeling mistake somewhere surely could prove allure fairy prince novelty situation frighten come here often ask companion ve never here often coney ve never regard astonishment ve never coney island n't know sort thing ve take coney place n't map coney mean say ve never see luna park dreamland steeplechase diving duck n't look mardi gras stunt coney mardi gras great thing earth s knockout just million boy girl good time say guess n't much much s rude question try place now reckon friend work store n't s cloak-model lovely figure n't did n't notice guess s say s pay ai n't work store too exactly keep little shop work now father s shop s dead begin grandfather s start s old now course ca n't work longer look thing say re wonder sort shop s little second-hand bookshop really n't much sixth avenue washington square name bennett s name bennett name s kate young man nod d make pretty good district attorney say disarm possible resentment cross-examination guess re wonder m stop ask question would n't think ought find friend genevieve will wonder let em say young man briefly ve want jenny ca n't understand n't shall ice-cream would scenic railway katie decide more peaceful pleasure resume walk socially lick two cone corner eye katie cast swift glance friend s face very grave young man important handsome make way crowd see couple boy look reverently wonder could too shy inquire get nervousness great extent still limit feel equal say strike fair ask few question return put always repress now content find name history supply former just finally consent let stand look river sun spend force cool pleasant breeze come hudson katie conscious vague feeling melancholy lovely afternoon sorry young man shuffle foot loose stone m mighty glad meet say say m come see sixth avenue n't mind wait reply brady s name ted brady glencoe athletic club pause m level add pause again whole lot s friend genevieve n't good-bye walk swiftly crowd bandstand katie genevieve genevieve simply horrid cold haughty beautiful iceberg dudgeon refuse speak single word whole long journey sixth avenue katie tender heart would time torture hostility lean seat happy mind genevieve s frozen gloom live again wonderful happening afternoon wonderful afternoon trouble wait sixth avenue trouble never absent very long katie s unselfish life arrive little bookshop find mr murdoch glazier prepare departure mr murdoch come monday wednesday friday play draught grandfather paralyse waist unable leave house katie take outing washington square morning bath-chair mr murdoch welcome katie joy wonder would come katie m afraid old man s little upset ill ill upset fault too thinking d interested read piece paper see english suffragette just air guess ll right now ve come fool read reckon kind forgot moment please n't worry mr murdoch ll right soon ll inner room old man sit face flush gesticulate time time wo n't cry katie enter tell wo n't parliament ca n't ll send parliament business here grandpapa say katie quickly ve great time lovely tell s get stop ve speak wo n't expect re good s being make hard think might write very sharp letter will will get paper ready stop look piteously katie n't know say n't know begin katie scribble few line would majesty inform government greatly surprised indignant notice take previous communication will reluctantly compel put matter hand read glibly write formula favourite late father rouse fall offend patron bookshop old man beam resentment soothed happy ll wake em say wo n't going m king n't know re good girl katie chuckle beat lord murdoch five game say now nearly two year morning old matthew bennett announce audience consist katie smoky blue cat wander washington square take pot-luck king england long time delusion old man s last usually come rapidity make hard katie tact keep abreast likely forget time bed president roosevelt wake prophet elijah occasion year pass feel give way indulge fit hysteric most girl age would matter course handle crisis handle present equal smoothness grandfather make announcement state generally recognize fact information way sensational scream swoon rush neighbour advice merely give old man breakfast forget set suitable portion smoky cat notify mr murdoch happen mr murdoch excellent man receive news fuss excitement promise look schwartz stout saloon-keeper mr bennett s companion antagonist draught tuesday thursday saturdays express put wise life run comfortably new groove old mr bennett continue play draught pore second-hand classic morning take outing washington square invalid s chair survey somnolent italian roller-skating child old air kindly approval katie circumstance teach thankful small mercy perfectly happy shadow throne work look grandfather now ted brady come life really begin look exceptionally lucky girl spoilt favourite fortune ted brady call say would very first make plain grave direct way object visit subtlety ted finesse frank music-hall love song first visit hand katie large bunch rose stolidity messenger boy hand parcel proceed way establish bona fides tell supply fact settled order just happen occur long silence speech punctuate small fact jostle large fact speak moral fox-terrier same breath m level ask know ll tell say get cut little dog see dog ve never fellow s get mix girl n't em general thing fellow s get too much keep training club expect thing belong glencoe athletic run hundred yard dash even last sport expect glencoe ve never get mix girl see afternoon reckon d hardly look girl honest n't seem kind make hit see say s sort come flash fall directly see m level n't forget more same strain lean counter look katie s eye devotion add emphasis measured speech day come again kiss respectfully firmly make sort shuffle diva counter break fumble pocket produce ring proceed place finger serious air accompany action look pretty good say step eye strike katie differently different man thing genevieve often relate story man propose accord genevieve always get excited emotional sometimes cry ted brady fit ring more glover s assistant else hardly speak word begin end seem take acquiescence grant flat disappointing proceeding thrill suppose mr brady force character require aid speech take news engagement old mr bennett borne katie fate intend wholly benevolent suppose grandfather could offer opposition occur possibility take approval grant never long could remember kind possible objection marriage grandfather s point view badness character insufficient mean inferiority social position case gloriously absent could see hypercritical could find flaw ted character spotless comfortably way inferior socially condescend ted discover conversation mr murdoch glazier ordinary young man celebrity much moment tell news engagement mr murdoch startle usual tact exhibit frank surprise great ted brady aim high re sure ve get name right katie say s really ted brady mistake first name well-built good-looking young chap brown eye beat hurriedly young fellow might n't think lucky get wife katie ted brady n't girl part town harlem bronx matter would n't give eye place ted brady big noise s star glencoe tell belong glencoe athletic n't believe belong way boy run jump real limit s billy burton irish-american can touch ve certainly get pick bunch katie stare admiringly first time realize true worth mr murdoch great patron sport fact possession katie approach interview grandfather good deal confidence old man listen recital mr brady s quality silence shake head ca n't katie could n't grandpapa re forget dear forgetting hear such thing grand-daughter king england marry commoner would n't consternation surprise misery keep katie dumb learn hard school prepare sudden blow hand fate entirely unforeseen find unprepared crush know grandfather s obstinacy too argue decision oh repeat oh would n't katie say speech stand wide-eyed silent ruin little air-castle old man pat hand affectionately please docility right attitude become high rank very sorry dear oh oh oh voice trail unintelligible mutter very old man always able concentrate thought subject length time little ted brady realize first true complexity situation incline hear news treat crisis jaunty dashing love-laughs-at-locksmith fashion popular young man spirit thwart love interference parent guardian take katie time convince just licence pocket could snatch saddle-bow carry clergyman manner young lochinvar first flush resentment restraint see reason differentiate old mr bennett conventional banns-forbidding father novelette accustom sweeten hour idleness katie explain intricacy position mr bennett simply proud millionaire would hear daughter marry artist ted dear n't understand katie say simply could n't s look poor old man could run get marry would become would n't long urge mr brady man many part rapid thinker minister would fix hour d look mouquin s steak fry just make sort wed breakfast d come hand-in-hand say here now would never forgive say ted judicially would would kill n't see know s nonsense idea really think king s old shock disobey would too much honest ted dear could n't gloom unutterable darken ted brady s always serious countenance difficulty situation begin come home maybe see suggest last could say katie doubtfully ted tighten belt air determination bit resolutely chewing-gum inseparable companion will say ll nice ted nod man action word perhaps ten minute come inner room mr bennett pass day light jubilation face brow darker katie look anxiously return look sombre shake head say shortly pause add count s make earl two week several brain busy situation genevieve reconcile katie decent interval wounded dignity say suppose way could think certainly get past approach plan action suggest broken-nosed individual ted s companion day palisades park gentleman eminence boxing world rejoice name tennessee bear-cat ought bear-cat s opinion get old man washington square morning tennessee would sasshay flip manner make break ted wait close would resent insolence would word follow blow see mean pursue bear-cat s mix ll square cop beat leave s friend mine pretty soon land plexus take th count s haul th collar old gentleman say quit apologize see mean whole presumably conclude warm expression gratitude esteem mr bennett instant withdrawal veto ted approve scheme say cracker-jaw wonder notoriously ivory-skulled could such idea bear-cat say modestly em sometimes probable would necessary tell plan katie horrify very idea speak warmly danger grandfather s nervous system say think bear-cat could nice friend ted matter relapse old state hopelessness day katie force tell ted think would good see time say meeting source pain would really come quite time easy say decision outcome many wakeful night ask question fair keep ted chain hopeless fashion leave might easily find girl make happy ted reluctantly little shop sixth avenue know more katie spend time look old mr bennett completely forget affair now sometimes wonder katie cheerful unselfish human hate unknown girl mind s eye could see clustering ted smile make much drive bare recollection mind summer pass july come make new york oven august follow wonder complain july s tepid advance evening september eleventh katie close little shop sit dusk step many thousand fellow-townsmen townswomen turn face first breeze new york know two month hot spell break abruptly afternoon city drinking coolness flower drink water corner yellow cross judson hotel shine washington square come shout child strain mellow distance indefatigable barrel-organ play same tune same place spring katie close eye listen very peaceful evening peaceful instant forget even think ted just instant hear voice kid stand hand pocket foot pavement road agitate voice show ted s can see old man minute katie time seem could detect slight ring excitement s use ted honest harm pass time day ve get want say tell later maybe room step past catch arm press stop see inner room hear door close murmur voice immediately seem name call grandfather s voice call high excited door open ted appear come here minute katie will say re wanted old man lean forward chair state extraordinary excitement quiver jump ted standing wall look stolid eye glitter katie cry old man most remarkable piece news gentleman just tell extraordinary break look ted look katie try write letter parliament england ted s eye meet katie s defiant want marry say break mr bennett impatiently m king s s katie gentleman king more ted s eye meet katie s time implore look s right say slowly ve just tell grandfather m king coney island s coney island s objection now get marry kid royal highness s royal alliance see royal alliance echo mr bennett street ted hold katie s hand grin little sheepishly re mighty quiet kid say look n't make much hit notion marry oh ted squeeze hand know re think guess raw work pull tale old man hate gee fellow s s apt grab most chance come say kid kind look sort meant come just now just want just n't seem possible could happen week nigh two hundred vote billy burton irish-american put everybody think d king mardi gras suddenly come pour finish billy look regular has-been s funny way voting jump year coney election just providence n't seem right let old man tell say tell just sweat get ready hand chance d remember mardi gras coney just king amount remember tell d never coney figure grandfather would n't d call fix information take chance try first try brooklyn say way take d never hear place else d forget guess n't remember much poor old fellow mention yonkers ask yonkers reckon safe bring coney fall right feel mean catch swing air perfectly impassive face kiss lower gently ground again action seem relieve feeling speak again plain conscience longer trouble say say come think n't see s much call feel mean m short regular king coney s just big kingdom read side see paper goings-on look whole week throne m amount pretty steady job king geisenheimer s walk geisenheimer s night feel blue restless tired new york tired dancing tired broadway full people hurry theatre car rattle electric light world blaze great white way seem stale dreary geisenheimer s full usual table occupy several couple already dancing-floor centre band play michigan want want place bear harm milk-pail arm suppose fellow write would call police really try get farm certainly put tune make think mean say s homesick tune just look empty table man jump come register joy long-lost sister country could see write face shoe come hand beam miss roxborough say n't remember n't name ferris s nice name mean young life introduce last time come here dance seem bear stamp truth introduce probably dance s m geisenheimer s year last april ca n't beat rural charmer think new york fold put camphor leave take again pay visit notion could possibly happen last midst blur memory happy evening occur mr ferris suppose accustomed date thing new york think everybody else must same sure remember say algernon clarence n't algernon clarence name s charlie mistake s great scheme mr ferris want dance again start mine reason mine die poem say elephant come geisenheimer s ask dance d m say mr ferris n't thing earnest persevere dancer kind take twelve correspondence lesson guess night meet country still come day spring country seem get stranglehold start pull particular day get morning look window breeze just wrap begin whisper pig chicken fifth avenue seem flower everywhere head park grass green tree come sort air say n't big policeman keep eye d fling bite chunk turf soon get geisenheimer s play michigan thing charlie squeedunk s entrance could n't work d star broadway show stage just wait somebody s always take joy life ought remember most metropolitan thing metropolis rustic s put week n't think same plane charlie way feel day want talk last season s crop subject fancy season s chorus-girl soul n't touch mile life say s always point sort man say suppose come here quite lot say pretty often n't tell come night come pay re professional dancer geisenheimer s n't suppose advertise fact management think might send public think too hard see win great contest love-r-ly silver cup offer later evening say love-r-ly cup s joke win monday wednesday friday mabel francis win tuesday thursday saturdays s perfectly fair square course s purely matter merit win love-r-ly cup anybody could win somehow n't coincidence fact mabel always kind get management s nerve n't tell people re employ prefer blush unseen s great place say mr ferris new york s great place d live new york loss n't city dad s dead now ve get drugstore know speak ought remember read paper m make good s more ve get push idea say get marry see last say may ask dance broadway gay bachelor suppose leave wife hicks corner sing wander boy tonight hicks corner ashley maine s live wife come rodney pardon m afraid step foot fault say lose step wonder n't ashamed even think wife ve leave alone come whoop new york n't get conscience n't leave s here new york restaurant s look balcony face hanging red plush rail look hide sorrow d notice dance wonder trouble now begin see n't dance give good time say oh s good time n't look look would here tread measure n't dance much n't dance ashley s different home dance enough ashley n't ashley see re give kind smirk oh ve new york could bite sawn-off little rube make mad ashamed dance public wife n't think good enough dump chair give lemonade tell good good time could arrest think just band begin play else life say mr ferris let s again let somebody else say m tired ll introduce friend mine take whisk girl know table shake hand friend mr ferris say want show late step most foot could bet charlie debonair pride ashley guess say say life leave balcony lean elbow red plush look dancing-floor just start tune hubby move girl d introduce n't prove come country know little bit thing old-fashioned look dress grey white muslin collar cuff hair simple black hat kind hover awhile n't good thing shy general thing m more less nerve somehow sort hesitate charge brace make vacant chair ll sit here n't mind say turn startled way could see wonder right n't certain might city etiquette stranger come dump start chat ve just dance husband say ease thing see fix pair big brown eye take look tell might pleasant relief feeling take solid heavy drop rail hubby management would n't feel just poor kid eye cry look dog s kick look fiddle string electric light hatpin lie table pick begin dig red plush come sis say tell n't know mean ca n't fool tell troubles n't know n't know person tell trouble sometimes tell mine cat camp wall opposite room want leave country summer come n't answer could see come sit still wait presently seem make mind even business mine would relief talk re honeymoon charlie want come new york n't want set s here tell s wild new york re hate dig red plush hatpin pick little bit drop edge could see brace put wise whole trouble s time come thing n't right ve can stand get tell somebody matter hate new york say get last rush m scared n't fair charlie bring here n't want come know would happen feel think will happen must pick least inch red plush answer s lucky jimmy balcony waiter n't see would break heart s proud red plush pay first live rodney say two year move illinois man name tyson jack tyson live alone n't seem want know could n't understand somebody tell can understand now jack tyson marry rodney girl come new york honeymoon just get guess get compare fellow see compare city rodney get home just could n't settle rodney little run city guess suppose get divorce n't still think may come still think will come say three year keep thing just same leave just same n't angry man girl treat way d apt murder try show again would n't would happen d wait wait hope time d station meet train afternoon just jack tyson splash tablecloth make jump goodness sake say s trouble brace know s sad story s funeral same thing s happen take hold n't cry ca n't help oh know would happen s happen right now look look glance rail see mean charlie dance floor just discover n't live see say girl dance n't enough hear bet life wife same position kid guess d feel bad man exhibit symptom incurable newyorkitis charlie ferris m new york girl choke ca n't smart n't want just want live home happy know would happen come city n't think good enough look pull love goodness know say could think say just music stop somebody floor begin speak ladeez n gemmen say will now take place great numbah contest gen-u-ine sport contest izzy baermann make nightly speech introduce love-r-ly cup mean duty call sit could see izzy look room know look s management s nightmare evening mabel wo n't show somebody else will get love-r-ly cup sorry ve get say suddenly great idea come flash look cry look rail charlie boy wonder know get stranglehold place hall fame great thinker age come say come stop cry powder nose get move re dance charlie n't want dance may escape notice say charlie man new york even restaurant m dance charlie ll introduce can movement listen lady couple izzy get diaphragm will receive ticket contain num-bah dance will proceed num-bahs will eliminate call judge kindly return seat num-bah call num-bah finally remain win num-bah contest genuine sporting contest decide purely skill holder various num-bahs izzy stop blush age six will ladies now kindly step forward receive num-bahs winner holder num-bah left floor num-bahs eliminate could see izzy get more more uneasy wonder earth d get will receive love-r-ly silver cup present management ladies will now kindly step forward receive num-bahs turn mrs charlie say n't want win love-r-ly silver cup could n't never know luck n't luck did n't hear say s contest decide purely skill try skill feel could shake goodness sake say show little grit n't stir finger keep charlie suppose win think will mean will look rest life start talk new york will say new york town win love-r-ly silver cup ll drop hit ear sandbag pull try see brown eye hers flash say ll try good say now get tear dry fix ll get ticket izzy mighty relieve bear gee say think run sick here s ticket want two izzy s friend mine say izzy d take personal favour would let stop floor last two couple s reason s kid country want make hit sure ll right here ticket thirty-six hers ten lower voice n't mix balcony way get hold charlie re dance say grin face find mrs charlie look never shed tear life certainly pluck kid come say stick ticket wax watch step guess ve see sport contest geisenheimer s n't see geisenheimer s ve see somewhere else re same begin floor crowd hardly elbow-room n't tell n't optimist nowadays look wonder love-r-ly cup sitting-room bedroom never see such hopeful gang life presently izzy give tongue management expect humorous occasion good num-bahs seven eleven twenty-one will kindly rejoin sorrowing friend give little more elbow-room band start again few minute later izzy more num-bahs thirteen sixteen seventeen good-bye again num-bah twelve hate part table plump girl red hat dance kind smile amuse child leave floor num-bahs six fifteen twenty thumb pretty soon couple leave charlie mrs charlie fellow d introduce bald-headed man girl white hat stick-at-it performer dance evening notice balcony look hard-boiled egg trier right fellow thing speak d glad see win num-bah nineteen re get flush take rest straight contest charlie mrs charlie man nerve system tingle suspense excitement charlie ve already hint dancer take much attention foot action durnedest inspect object interest wayside correspondence college d attend n't guarantee teach two thing wo n't bind teach look room re dance charlie n't least suspicion state drama breathe heavily neck determined sort way eye glue floor know competition thin bit honour ashley maine hand know public begin sit take notice dance-contests narrow two couple evening quite forget m last two leave get excite s sort hum air room people table start applaud n't know inner working thing d twitter n't take practised ear long discover n't charlie great public cheer would floor get hand time mrs charlie guy get corner noise election night sure make hit take look floor n't wonder different kid d upstairs never see anybody look happy pleased eye lamp cheek pink champion know make hit people look make think fresh milk new-laid egg bird sing see get country august s funny people live city chuck chest talk little old new york good enough s street heaven call broadway rest seem really live three week summer get country know exactly cheer hard mrs charlie make think holiday come would board farm drink old oaken bucket call cow first name gee feel just day country tug now tug worse could smell new-mown hay n't re geisenheimer s smell geisenheimer s leave chance competition keep work say charlie look bet huh say too busy blink fancy step need business way boy work astonishing corner eye could see izzy baermann n't look happy nerve quick referee s decision sort make duck rope run five mile avoid incensed populace kind thing happen now prevent job perfect mabel francis tell night izzy declare winner great sporting contest such raw work think d riot look pretty much afraid same thing happen now n't doubt two couple customer want see win love-r-ly silver cup walk-over mrs charlie charlie simply present izzy duty draw salary moisten lip look see strategic railway n't block swallow twice say husky voice num-bah ten please re-tiah stop come say charlie s exit cue walk floor applause say charlie take handkerchief attend brow village blacksmith s n't bad n't bad guess look balcony expect see dear little wife drape rail worship just eye move get catch sight whole heap lower expect floor fact n't much worshipping line just moment too busy regular triumphal progress kid partner two now exhibition purpose win couple always geisenheimer s room fairly rise d think way clap bet spare cash charlie get focus let jaw drop pretty bump floor begin know say begin look could dance enough city begin look sort put somebody n't begin look pity n't think dancing come nice cold drink say ll soon pick totter table look hit street-car get busy look charlie flap towel work oxygen ll believe n't quite time think glance see thing strike izzy baermann can imagine fond father son hit brick jump stomach money pretty good notion poor old izzy look stare room talk jerk hand think talk rehearse scene break boss mere stranger get love-r-ly silver cup n't know mighty eloquent give nod much say would come right future turn charlie again begin pick win cup say dazed voice look could bet know see moment come put straight ll tell know say take advice ll hustle kid straight ashley wherever say poison native make wrong prescription get new york system talk upstairs tell fellow village get neck just same re apt start tell jack tyson name jack tyson lose wife let too much new york n't think s funny mention n't idea might act just same wife turn quite green n't think would d hear could n't talk tyson wife talk sort sad kind regretful sorry feel could see think whole lot charlie stiffen seat begin melt pure fright take empty glass shake hand drink long drink n't take much observation see jolt want whole heap less jaunty metropolitan now fact way look say finish metropolitan jauntiness rest life ll take home tomorrow say will come s can persuade here now start mrs charlie carry cup come table wonder would first thing would say charlie course d say life look snappier place least ten thing could think say nasty sit put cup table give cup long look draw deep breath look charlie oh charlie dear say wish d dance m sure n't just good would say charlie get right mark tell n't waste time darling say humbly re wonder will say home pause here moment take nerve say right mary would home right first train tomorrow show oh charlie say face light somebody pull switch will n't want stop n't wild new york train say d start tonight think love city charlie give kind shiver never want see again life say ll excuse say get think s friend mine want speak cross izzy stand last five minute make signal eyebrow could n't call izzy coherent first certainly trouble vocal chord poor fellow african explorer man use come geisenheimer s lot home roam trackless desert use tell tribe meet n't use real word talk click gurgle imitate chatter night amuse believe izzy baermann start talk same language now n't amuse gramophone record s get stride calm isadore say trouble tell click more get say crazy did n't tell plain could n't say twenty time come ticket thirty-six did n't say friend s thirty-six are deaf say hers ten say handsomely say more mistake mine begin look must get mixed few swedish exercise say more s good s great ve get nerve ll say lucky mistake izzy save life people would lynch give cup solid s boss say tell never mind boss will say n't romance system izzy look two sit head n't worth silver cup make happy life honeymoon isadore tell boss exactly happen say think geisenheimer s give wedding-present click spell say now ve now ve give purpose mix ticket purpose think much say think sort thing n't know professional dancer three ten cent could right now whistle get dozen girl job boss ll sack just minute tell wo n't izzy m resign d s think m sick place izzy m sick dancing m sick new york m sick m country think get pig chickens clear system n't ve suspect long long time tonight know tell boss love m sorry want talk must letter mrs john tyson rodney maine address making mac s mac s restaurant nobody call macfarland s mystery beaten track smart advertise provide orchestra solitary piano thing success theatrical circle especially hold position might turn white light many supper-palace green envy mysterious expect soho compete even eclipse piccadilly way soho compete generally romance kind somewhere background somebody happen mention casually henry old waiter mac s foundation say henry question slack spell afternoon can tell first give place impetus start upward course cause say responsible phenomenal prosperity give leg-up re try get exactly give leg-up can tell say henry tell chapter unwritten history london day begin nature s finish old mr macfarland said henry start place fifteen year widower son might call daughter s say adopt katie name child dead friend son s name andy little freckled nipper first know silent kid n't say much much obstinacy mule many s time day ve clump head tell n't run yell pa same most kid would just say tell sort disposition andy grow come oxford college time old man send m tell soon jaw ram battleship katie kid money katie katie old macfarland start two big advantage jules jules come paris great cook see just come ten year waiter guelph wo n't conceal give place tone give soho think chop believe come-down world maybe guelph say get tip soho may tuppence keep guelph ninety-nine hundredth help maintain blooming head waiter style accustom kind harping fact guelph parted company head waiter complain management day call fat-headed vampire jules macfarland s n't mac s day begin get move old macfarland know good man see always treat more brother else use say henry keep ll able send boy oxford college day change henry m send boy oxford college year sure enough katie sixteen just give cashier job treat want help old man put high chair wire cage hole give customer change let tell mister man n't satisfy d serve dinner cook jules chat katie wire cage would grouse paradise pretty katie get pretty day speak boss say put temptation girl s way set right public eye tell hop hop katie wild dancing nobody know later turn attend regular school afternoon think visit girl friend come fool girl monkey come artfulness call uncle bill say name henry always remind cold mutton young andy say d clump never say come think never say much just think heap open face young andy college say now young devil credit ll fetch clip come home katie say oh andy shall miss andy n't say n't say katie give look later day find crying say d get toothache corner chemist s bring middle andy s second year college old man stroke put business d hit axe doctor tell ll never able leave bed again send andy quit college come london look restaurant sorry kid tell fatherly kind way just look say thanks very much henry must must say maybe s good maybe s re here young devil oxford school might lead astray would think less more work henry say perhaps gentleman would n't shout sixteen time waiter look find case give tip show lose hard world sympathetic m bind say young andy show jolly quick n't come home just ornament place exactly boss restaurant come little hard first respectful kid head spend many happy hour clump own good past pretty soon show could try jules two young feller take help owe increase business would jump hoop roll just look boy own way andy believe macfarland s restaurant get thing settle steady jog katie take bit tooth quite quiet unexpected afternoon andy place n't think know take easy chair read evening paper say kind quiet oh andy darling say first know andy ve tell kind hesitated andy dear sha n't able help more restaurant look sort surprised mean m m stage put paper mean did listen course listen take sit could see young andy s face n't need more tell trouble jaw right forget tell old man die poor old feller maybe six month now andy real boss just act boss s more nature thing manner speaking katie s guardian power tell could could n't feel katie n't smooth passage stage business give andy n't hold stage girl fond anyway andy n't thing say say now n't sort n't horrid andy dear ve get big chance horrid m argue n't s such big chance ve work year mean work come dancing-school d attend regular d finish tell just shove jaw inch n't stage s such chance see mr mandelbaum yesterday see dance very pleased say would give solo dance new piece s put n't stage always say ca n't beat tact re smooth tactful can get folk want just shove jaw order get sauce know katie enough know would andy ask properly n't stand sort thing could n't drive head feller young andy steam-hammer flare quick could n't hold long certainly say know mean mean end kind blinked d hit chuck chin very say good-bye good-bye say andy pig-headed young mule walk way walk n't follow drama much general rule see now speak family keep eye open newspaper notice rose girl name piece mr mandelbaum let katie solo dance cuss play considerable give katie nice word feller say cold water morning high praise come newspaper man n't doubt success see new london always sit take notice give picture paper evening paper piece preserve youth sign cut show andy give look give look n't eye say pardon say say n't know say get work say get same night queer thing happen n't much supper line macfarland s rule day keep open course case soho take head treat welsh rabbit bed hand deck ready call come past eleven night n't might term sanguine just half-hour drive taxicab come party four nut nut girl girl second girl katie hallo uncle bill say good evening madam say dignify duty oh stop uncle bill say say hallo pal smile prettily ll tell time white city s bygone leave bygone night white city allude still maintain always shall maintain constable right s story would n't interest anyway glad see katie again give smile much say much m glad see katie three cheer jimmy want introduce friend uncle bill ted uncle bill violet uncle bill n't place fetch side head d act d never use act know tough bold come nervous natural too see young andy might pop moment sure enough pop room very instant katie look look katie see face get kind hard n't say word presently again hear katie breathe sort deep s look uncle bill ai n't say very soft pretty fair say kid read piece paper ve knock em n't bill say d hurt mean say civil thing girl rum party pay bill give tip make think guelph again n't dick turpin head waiter standing share hop katie hang word was look n't uncle bill does speak ai n't hear suppose s still pretty angry n't uncle bill re sure ve never hear speak cheer tell piece paper show n't seem cheer very night come again supper different nut different girl six time count d hardly sit table come feller call jimmy ted two girl sit eating supper chaff floor pleasant sociable please say katie hear nut say right s worth price admission n't know mean laugh now again d hear praise food n't wonder jules certainly proud artistic temperament frenchman moment tell company speak blossom flower put water see last say try grab kiss fame abroad world amuse ai n't good supper connexion always pray arrive begin look right ten high-class supper-folk evening pretty hot stuff macfarland s m bind say get excited ca n't deny miss guelph time fifth night place fairly packed look world oddy s romano s two young feller help work double tide suddenly understand katie bend very respectful bottle whisper hot stuff kid jolly fine boom re work old place way smile see guess right andy hang keep eye thing always say pass s proud buck old place ai n't say get work get katie hang door way word has say uncle bill word say ve probably notice london mister flock sheep n't nut way troop s heel supper-places month re place month push start cry s find new place try trouble most place ve get custom think s keep come ve get lean watch come popularity come door good food good service fly window n't macfarland s even n't andy would come ton brick first sign slackness jules professional reputation keep n't give air see thing come way work hard see four young feller four now n't lose time fetch order consequence difference most popular restaurant keep popularity feed serve thing start roll n't stop soho n't very centre thing come look n't mind extra step see good end get popularity keep popularity ve get day s macfarland s come mister air tell well-rounded tale henry cease observe wonderful way mr woodward chelsea preserve skill spite advanced year stare heaven man cry surely n't think ve finish katie andy happen did come again oh say henry forget resume time begin get pretty feed young andy make fortune fast feller could sudden boom supper-custom know perfectly n't katie would n't supper-custom d thought claim human being would gratitood forgive forget say civil word katie come just hang look black night fairly place full night katie piano everybody enjoy young feller piano strike tune katie dance show catchy tune lum-tum-tum tiddle-iddle-um young feller strike everybody begin clap hammer table holler katie get dance open space middle n't hardly start come young andy jaw see want dust table em begin dust good luck happen hear whole thing say very quiet ca n't here think place say oh andy m very much oblige say trouble seem take n't necessary macfarland s get very well-meant effort turn bear-garden coin money supper-custom sometimes think gratitood s thing past world fit self-respecting rattlesnake live andy say s need n't argue want come here supper ca n't stop m place turn night-club n't know ve hear n't n't get nerve d give look katie n't say word just table episode say n't conclooded soon party see dancing begin kick row young nut inch quarter forehead same amount chin kick especial say say know holler s too bad know encore n't stop encore andy must ask please make much noise say quite respectful disturbing people disturbing damn n't moment can make noise please street long stay here ll quiet understand jump nut d quite enough drink know d serve devil say sit say andy young feller take smack moment andy collar chuck way would credit real professional whitechapel way dump pavement neat please break party can never tell restaurant kill make ve doubt chuck good customer guelph would end place seem macfarland s good guess give just touch place make nut think real bohemia come think give kind charm place feel moment feller table may gather slack trouser slung street anyhow s way supper-custom seem look book table advance want eat fairly flock place katie n't n't flock stay wonder andy behave bad d speak n't kind feller speak thing day say cheer price restaurant now mr andy curse restaurant say supper-custom s rum world mister real shock come nowhere just knock flat m tell man get age job work keep busy s time bed get habit much worry ai n't shove right nose s now katie kind slip mind n't n't fond kid d get much think four young feller thing such rush restaurant think just take grant get right n't bother sure n't see macfarland s night andy bounce pal small size forehead n't worry d d stop same done see young andy still hump take grant m tell right reason n't see take patronage elsewhere evening happen evening get letter ten minute read knock flat get believe fate get age fate certainly take hand game n't evening n't see would n't get home o'clock past morning duty see evening past eight live same boarding-house bloomsbury d live past ten year get find letter shove door can tell word darling uncle bill n't too sorry read nobody s fault just tired want end such dear always want good now andy know truth want make seem happen naturally will wo n't will quite easy time get will will can just come open window let gas will think just die naturally will quite easy leave door unlock can get room just take yesterday good-bye uncle bill will wo n't n't want andy know really was katie mister tell floor come kind new idea d pretty soon stair quick bed eye close gas just begin get bad come jump stand stare tap turn flow give look now say get here never mind get here get say just begin cry same use kid hurt here say let s get here s air breathe n't take come tell start walk suddenly see limp give hand room set chair now say again n't angry uncle bill say look pitiful put arm pat n't worry dearie say nobody ai n't angry goodness sake say tell man name goodness take act foolish want end burst a-crying again kid did n't read paper uncle bill read paper accident break ankle rehearsal long practise new dance doctor say will never right again shall never able dance more shall always limp sha n't even able walk properly think andy get foot say n't know blame n't s mug s game look here leave alone hour wo n't try again promise very uncle bill oh just ll soon sit rest n't take ten minute get restaurant cab find andy room s matter henry say take look say s always risk mister andy type feller must own way straight ahead trouble come come rush sometimes seem life ve get trouble sooner later get bit bit spread thin speak few get lump biff happen andy know happen show letter nearly say brace young feller get n't often theatre play ginger paper generally cuss paper say real human being n't carry way take mister see feller stage read letter n't just suit gasp roll eye try say could n't get hold chair keep fall piece paper say wrong would n't thing real life believe paper wrong n't thing feller andy n't read letter god say is n't time say look see get neck right enough mean dead say ai n't dead thank god say moment room cab move quick never much talker n't andy n't chat cab n't say word stair say here say open door katie stand look window turn door open see andy lip part say n't say andy n't say just look just look sort stumble room knee get arm oh kid say see n't want shut door hop see last music-hall n't know n't kind fascination ve get give mind appreciate good music-hall turn touch nature feeling mr j wilmot birdsey stand wedge crowd move inch inch gate chelsea football ground resemble starve man just give meal realize likely get many day full happy bubble joy living warm affection fellow-man mind lurk black shadow future privation moment allow disturb mad merry day glad new year content revel present allow future take care mr birdsey leave new york five year watch game baseball new york lose great baseball fan hugo percy wynter framlinghame sixth earl carricksteed marry mae elinor daughter mr mrs j wilmot birdsey east seventy-third street scarcely internationally important event take place mrs birdsey announce future home would england possible dear mae dear hugo scoop j wilmot comfortable morris chair clam cork swift taxicab decant deck b stateroom olympic exile mr birdsey submit bad bit kidnapping day old press gang delightful amiability make popular fellow such cypher home early date married life position clearly define possibility mistake business make money call jump hoop sham dead bidding wife daughter mae duty perform conscientiously matter twenty year occasionally humble role jar love wife idolize daughter international alliance occasion objection hugo percy sixth earl carricksteed crushing blow sentence exile love baseball love pass love woman prospect never see game again life appal morning voice world come news white sox giant give exhibition london chelsea football ground count day child christmas obstacle overcome could attend game overcome seat front row two team line king george now move slowly ground rest spectator fate very good give great game even two home-run crowning benevolence allot seat side two man own mettle two god-like being know move board howl wolf see eye eye umpire long ninth inning feel affection shipwrecked mariner meet couple boyhood s chum desert island shoulder way gate aware two man side look fondly try make mind sad think must soon life again come sudden resolution would postpone parting would ask dinner good savoy hotel could provide would fight afternoon s battle again know matter brother-fans enough man right young clean-shaven somewhat vulturine cast countenance face cold impassive now forbiddingly hour battle-field conflict emotion hat still show dent bang edge seat occasion mr daly s home-run worthy guest man mr birdsey s leave belong specie fan time game howl most part watch silence hungrily tense less experienced observer mr birdsey might attribute immobility boredom glance set jaw gleaming eye tell here also man brother man s eye still gleam curiously deep tan bearded cheek pale stare straight front unseeing gaze mr birdsey tap young man shoulder game say young man look smile bet say n't see ball-game five year last see two year june come dinner hotel talk say mr birdsey impulsively sure say young man mr birdsey turn tap shoulder man left result little unexpected man give start leap pallor face become sickly white eye swing meet mr birdsey s instant drop panic fear breath whistle softly clench tooth mr birdsey take aback cordiality clean-shaven young man prepare possibility such reception feel chilled point apologize murmur mistake man reassure smile painful smile enough mr birdsey man might nervous temperament heart right place too smile small stout red-faced little man possess smile rarely fail set stranger ease many strenuous year new york stock exchange destroy certain childlike amiability mr birdsey shine smile m afraid startle say soothingly want ask would let perfect stranger also happen exile offer dinner tonight man wince exile exile fan n't feel polo ground good long way gentleman join suite savoy hotel think might quiet little dinner talk game n't see ball-game five year must come really must fan ought stick strange land come thank say bearded man will three man stranger sit dinner conversation even happen mutual passion baseball apt little difficult first fine frenzy mr birdsey issue invitation begin ebb time soup serve conscious feeling embarrassment subtle hitch orderly progress affair sense air guest dispose silence clean-shaven young man develop trick stare man beard obviously distress sensitive person wine murmur mr birdsey waiter wine wine speak earnestness general call reserve grand attack success little dinner matter enormously circumstance make oasis life want occasion grey day come could look console could let failure speak young man anticipate lean forward address bearded man crumble bread absent look eye surely meet say m sure remember face effect word curious effect mr birdsey s tap shoulder look hunted animal shake head speaking curious say young man could swear positive somewhere new york come new york seem say mr birdsey ought introduce funny n't strike name birdsey j wilmot birdsey come new york name waterall say young man come new york bearded man hesitate name johnson use live new york live now mr johnson ask waterall bearded man hesitate again algiers say mr birdsey inspire help matter small-talk algiers say never understand quite place business mr johnson live health time inquired waterall five year must new york see never algiers m certain see somewhere m afraid will think bore stick point fact thing pride memory face s hobby mine think remember face ca n't place worry insomnia s partly sheer vanity partly job good memory face mighty fine asset help hundred time mr birdsey intelligent man could see waterall s table-talk reason get johnson s nerve good host endeavour cut make thing smooth ve hear great account algiers say helpfully friend mine yacht last year must delightful spot s earth snap johnson slew conversation spot grim silence angel human form flutter waiter bear bottle pop cork more music mr birdsey s ear booming gun relieve army first glass first glass will thaw bearded man extent induce try pick fragment conversation shatter afraid will think abrupt mr birdsey say awkwardly n't live algiers five year mr birdsey chirrup sympathetically first look mighty good five year else look forward die stop empty glass mr birdsey still perturb true conversation proceed sort way take distinctly gloomy turn slightly flush excellent champagne select important dinner endeavour lighten wonder say three fan great difficulty get bleacher today guess none find too easy young man shake head n't count contribute romantic story arabian night s entertainment difficulty would stop name s waterall m london correspondent new york chronicle afternoon way business mr birdsey giggle self-consciously certain impish pride laugh will hear confession daughter marry english earl wife bring here mix crowd big dinner-party tonight whole gang present much life worth side-step get giant white sox playing ball fifty mile pack grip sneak way get station catch fast train london moment n't think now say mr birdsey look watch guess ll pronging hors d'oeuvres gaze empty chair shame love mike else could look bearded man did adventure mr johnson just come young man waterall lean forward manner quiet eye glitter was n't enough adventure say eye meet table seat mr birdsey look vaguely disturb happen drama key johnson s face pale tablecloth crumple crooked ridge finger voice steady reply n't understand will understand give right name mr benyon s say mr birdsey feebly waterall turn vulturine cast face more noticeable mr birdsey conscious sudden distaste young man s quite simple mr birdsey entertaining angel unawares least give dinner celebrity tell sure see gentleman just remember mr john benyon last see five year reporter new york cover trial trial rob new asiatic bank hundred thousand dollar jump bail never hear again love mike mr birdsey stare guest eye grow momently wide amaze find deep unmistakable feeling elation make mind leave home morning day day nobody could call anti-climax s live algiers benyon reply strand traffic send faint murmur warm comfortable room waterall speak earth induce benyon run risk come london second man meet new yorker ca n't understand chance two would recognize make pretty big splash little affair five year benyon raise head hand tremble ll tell say kind savage force hurt kindly little mr birdsey blow dead man see chance come life day sick damned tomb ve live five century ve ache new york ve leave here chance few hour know risk take chance mr birdsey s heart too full word find last super-fan man would fire water sight game baseball moment regard approach dizzy eminence brave great peril see game even moment mind would wholly detach speculation wife would say slink fold risk compare man benyon mr birdsey glow could restrain sympathy admiration true man criminal rob bank hundred thousand dollar would probably waste money foolishness anyway bank could n't take care money deserve lose mr birdsey feel righteous glow indignation new asiatic bank break silence follow benyon s word peculiarly immoral remark s lucky s s recognize say waterall stare are propose hush thing mr birdsey say coldly oh waterall rise telephone call scotland yard course think undoubtedly young man duty citizen record mr birdsey eye unmixed horror ca n't must n't cry certainly shall fellow come way see ball-game seem incredible mr birdsey aspect affair strike everybody exclusion aspect ca n't give s too raw s convict criminal s fan say s fan waterall shrug shoulder walk telephone benyon speak moment waterall turn find look muzzle small pistol laugh expect wave want benyon rest shake hand edge table ll shoot move wo n't n't nerve s re just cheap crook s would n't find nerve pull trigger million year take receiver give scotland yard say turn benyon benyon sit motionless thud pistol fall ground moment benyon break face bury arm wreck man sob hurt child mr birdsey profoundly distressed sit tingling helpless nightmare waterall s level voice speak telephone is scotland yard waterall new york chronicle inspector jarvis ask come phone jarvis waterall m speak savoy mr birdsey s room birdsey listen jarvis s man here s want american police send here get benyon rob new asiatic bank new york ve warrant five year old right hang receiver benyon sprang foot stand shake pitiable sight mr birdsey rise stand look waterall skunk say mr birdsey m american citizen say waterall happen idea citizen s duty more m newspaper man idea duty paper call wo n't alter mr birdsey snort re suffer ingrowing sentimentality mr birdsey s s matter just man escape justice five year think ought consider quit whole thing n't take cigarette case feel great deal more strung-up nervous would suspect moment very swift thinking decide treat ugly little pistol spirit contempt production give decide shock now suffer reaction consequence nerve strain light cigarette very languidly very carefully offensive superiority mr birdsey last straw thing matter instant infinitesimal fraction time elapse spectacle mr birdsey indignant inactive mr birdsey berserk see red frankly undisguisedly run amok transformation take place space time require lighting match even match give flame mr birdsey sprang aeons young blood run swiftly vein life mr birdsey play football footballer always potential footballer even grave time remove fly tackle factor mr birdsey s life wrath bring dive young mr waterall s neatly trousered leg dive leg less neatly trousered thirty year crash floor crash come mr birdsey s shout run run fool run even cling man breathless bruise feel world dissolve vast explosion dynamite door open bang foot flee passage mr birdsey disentangle rise painfully shock bring long berserk middle-aged gentleman high respectability behave very peculiar way waterall flush dishevel glare speechlessly gulp are crazy mr birdsey test gingerly mechanism leg lie suspicion break relieve put foot ground again shake head waterall slightly crumple achieve manner dignified reproof n't young man raw work oh know duty-of-a-citizen stuff n't exception rule man risk liberty come root ball-game ve get hand n't crook s fan exile fan get stick waterall quiver fury disappointment peculiar unpleasantness treat elderly gentleman sack coal stammer rage damned old fool realize ve police will here minute let come say explanation can give story can tell ca n't see hole ve put seem click mr birdsey s soul berserk mood vanishing reason leap throne able now think calmly think fill sudden gloom young man say n't worry ve get cinch ve get hand story police old tale will m man really difficult job ve get square wife black luck black comely obviously reduced circumstance contrive retain certain smartness certain air french call tournure poverty kill aristocrat s instinct personal cleanliness even elizabeth catch sight begin wash sound step look move suspicion attitude muscle contract eye glow yellow lamp black velvet tail switch little warningly elizabeth look look elizabeth pause sum stalk suddenly lower head drive vigorously dress permit pick carry hall-way francis janitor stand francis say elizabeth does cat belong here miss cat s stray cat try locate cat s owner days francis spend time try locate thing recreation eventless life sometimes noise sometimes lost letter sometimes piece ice astray dumb-waiter francis try locate has here long see snoop considerable time shall keep black cat bring luck say francis sententiously certainly sha n't object say elizabeth feel morning little luck would please novelty thing very late much usual proportion manuscript come editorial compliment magazine send accept part game consider scurvy treatment hand fate fact own pet magazine accustom fly refuge sure welcome coldly treat suddenly expire low gurgle want public support lose kind open-handed relative make addition black cat household necessity flat door close watch new ally anxiety behave admirably journey upstairs would surprise would pain now proceed try escape ceiling cat emotional remain calm pad silently room awhile raise head utter crooning cry s right say elizabeth cordially n't see want ask place ice-box produce milk sardine finicky affected guest good trencherman care know concentrate restoration tissue purposeful air last meal dim memory elizabeth brood providence wrinkle forehead thought joseph say last brighten s name now settle start mascot joseph settle amazingly end second day convey impression real owner apartment good nature elizabeth allow run place most specie autocrat wait day ascertain elizabeth s favourite chair appropriate own elizabeth close door room want open might close want open might come leave open fuss draught good fault elizabeth adore spite astonish difference make life friendly soul joseph s arrival depend company mainly footstep man flat way building old creak night loose board passage make burglar noise dark step way bed funny scratch sound make jump hold breath joseph soon put stop joseph loose board become loose board more scratch noise just plain scratching noise afternoon disappear search flat find elizabeth window intention make bird's-eye survey street hopeful just come street sign window broad ledge run width building terminate left shallow balcony belong flat front door face hers flat young man footstep sometimes hear know young man francis tell name james renshaw boyd learn same source shallow balcony lick fur tip crimson tongue generally behaving own backyard sit joseph jo-seph cried elizabeth surprise joy reproach combine give voice melodramatic quiver look coldly worse look utter stranger bulge meat drink cut dead turn walk flat elizabeth girl spirit joseph might look saucerful tainted milk cat mean get ring bell mr james renshaw boyd s flat door open shirt-sleeved young man mean unsightly young man indeed type rough-haired clean-shaven square-jawed type distinctly good-looking young man even regard moment purely light machine return strayed cat elizabeth notice smile fault nice-looking young man sitting-room window open joseph ungrateful little beast fish night would mind let cat please say pleasantly sitting-room window look faintly surprise cat black cat joseph sitting-room m afraid come wrong place ve just leave sitting-room cat black cat reginald see joseph minute reginald first time examine fair shrub abruptly discover stinging-nettle elizabeth realize truth innocent young man stand black criminal know criminologist stealer people s cat manner shoot zero may ask long reginald four o'clock afternoon did come window now mention must ask good enough give cat say elizabeth icily regard defensively assuming say purely purpose academic argument joseph reginald could n't come agreement sort let buy cat dozen cat n't want dozen cat want joseph fine fat soft cat persuasively lovely affectionate persian angoras course intend steal joseph harsh word lawyer will tell special statute regard cat retain stray cat tort misdemeanour celebrated test-case wiggins v bluebody establish will please give cat stand face chin air eye shine young man suddenly fall victim conscience look here say ll throw mercy admit cat cat right just common sneak-thief consider just come first rehearsal first play walk door cat walk window m superstitious coon feel give would equivalent kill play produce know will sound absurd idiotic superstition sane practical circumstance could see way waive right wistfulness eye elizabeth capitulate feel quite overcome revulsion feel sweep misjudge take ordinary soulless purloiner cat snapper-up cat random reason time reluctantly compel act deep praiseworthy motive unselfishness love sacrifice innate good woman stir course must n't let would mean awful bad luck never mind think people dependent play success young man blink overwhelming say notion want least much say suppose fond vital s just word want just company know n't many friend n't friend n't friend settle must take could n't think course must take really couldn't must wo n't good gracious suppose feel know alone sneak ewe lamb suppose feel play fail simply lack black cat start run finger rough hair overwrought manner solomon could n't solve problem say would seem possible way retain sort managerial right could n't sometimes step chat incidentally here m very nearly lonesome chicago home hardly know soul new york solitary life big city force elizabeth ability form instantaneous judgement man meet flash glance young man decide favour s very kind say love want hear play write know very small way successful playwright wish successful playwright first play write produce broadway s pretty wonderful m say young man seem elizabeth speak doubtfully modesty consolidate favourable impression form god just ill inflict also supply compensation seem good individual big city shall lonely arrange individual last contrive seek form friendship friendship shall grow more swiftly tepid acquaintanceship icy touch loneliness never fall week elizabeth feel know james renshaw boyd life tantalize incompleteness personal reminiscence elizabeth person begin friendship full statement position previous life cause lead being particular spot particular time meeting time say much own account tell life small canadian town pass early part life rich unexpected aunt send college particular reason could ascertain enjoy unexpected legacy same aunt small might hope sufficient send grateful elizabeth new york try luck editor magazine manuscripts refuse accept plot story life general live arch spans fifth avenue lighted cross judson shine night washington square cease eventually wait begin begin say sense word convey elizabeth speak briefly college still more briefly chicago city appear regard distaste make lot s attitude city plain kindly comparison fulfil demand most exact inquisitor matter personal reminiscence begin speak play fact concern elizabeth could really swear clear conscience end second week acquaintance very poor play mean statement mean insinuate frequently conversation weigh elizabeth s mind burden degree find give play place honour thought own little venture stupendous thing hang balance seem wicked devote moment wonder editor evening paper promise give entrance post adviser lovelorn journal would fulfil half-promise early stage friendship young man tell plot piece unfortunately forget several important episode leap gulf two act refer character name such description fellow s love girl what's-his-name chap would doubt get mental half-nelson such help proper understanding four-act comedy precis leave little vague say perfectly splendid say really think say happy rehearsal seem prey spirit good deal attend pathetic regularity young dramatist appear bring little balm elizabeth generally find steep gloom would postpone recital look forward little triumph might happen win devote task cheer woman wonderful way would wonderful genius listen shop talk elizabeth feel more little proud way judgement young man justified life bohemian new york leave decidedly wary strange young man formally introduce faith human nature undergo much straining wolf sheep s clothing common object wayside unprotected life perhaps chief reason appreciate friendship feeling safety give relation tell splendidly unsentimental need silent defensiveness come seem inevitable accompaniment dealing opposite sex james boyd feel could trust wonderful soothe reflexion thing happen shocked frighten quiet evening late fall habit sit long period speaking differ quiet evening fact elizabeth s silence hide slight well-defined feeling injury usually sit happy thought tonight ruffle grievance afternoon editor evening paper angelic status even bald head absence wing harp could conceal definitely inform man conduct column hitherto resign post heloise milton official adviser reader trouble affair heart hers look justify daring experiment let woman handle responsible job imagine napoleon feel austerlitz picture colonel goethale contemplate last spadeful dirt panama canal try visualize suburban householder see flower emerge soil insert packet guaranteed seed will faint conception elizabeth feel golden word proceed editor s lip moment ambition sate year roll might perchance open vista moment content james boyd s apartment walk step fleecy cloud rapture tell great news tell great news say many way say can put joy amazement rapture can also make sound reply remark weather james boyd make sound just hair rumple brow contract manner absent impression give elizabeth barely hear moment deep recital misdemeanour actor now rehearse four-act comedy star lead woman juvenile else first time elizabeth listen unsympathetically time come speech fail james boyd sit chair brood elizabeth cross wound sit hers nurse joseph dim light time flow just happen never know moment peace chaos moment stillness joseph hurtle air claw expletive catch clasp shake breath can dimly reconstruct james s train thought despair thing badly theatre life lose savour eye sit catch elizabeth s profile pretty soothing profile painful sentimentality sweep james boyd sit friend cruel city argue necessity spring friend nearly choke argue soundly point take james boyd reach sound argument much rehearsing fray nerve ribbon may say responsible action case james elizabeth naturally position take wide understand view know james play false abuse trust moment such shock surprise conscious indignation indeed sensation purely physical semi-strangulation flush more bitterly angry could imagine capable begin struggle tear come top grievance thing fill sudden very vivid hatred james anger feed humiliating thought own fault presence invite grope way door writhe struggle blind eye rob speech conscious desire alone safe own home aware speak word reach find door pull open feel hand arm shake own door alone liberty contemplate leisure ruin little temple friendship build carefully happy broad fact would never forgive coherent thought succeed determination would never forgive thus place pale two friend new york free devote hindrance task feel thoroughly lonely wretched shadow deepen street sort bubble explosion follow jerky glare shot athwart room announce lighting big arc-lamp opposite side-walk resent mood undiluted gloom energy pull shade shut sit think thought hurt door apartment opposite open single ring bell answer come sit motionless door close again day drag elizabeth lose count time day duty end bed know life become very grey very lonely lonely even time james boyd occasional sound footstep james see difficult avoid new york even live just way elizabeth s first act morning immediately awaking open front door gather lie sometimes would mail always francis sometimes get mixed absent-minded morning milk morning paper morning two week evening try think elizabeth open door find immediately folded scrap paper unfold just theatre wo n't wish luck feel sure hit joseph purr dynamo j.r.b early morning brain work sluggishly instant elizabeth stand look word uncomprehendingly leaping heart meaning come home must leave door previous night play produce somewhere folded interior morning paper foot must opinion authority concern dramatic criticism peculiarity look burrow hide rabbit dodge murder duck baseball score lie snugly wall street news full minute elizabeth find seek first word read smite blow vein delightful facetiousness endear follower perpetrator drama authority rent tore james boyd s play knock james boyd s play kick jump large foot pour cold water chop little bit merrily disembowel james boyd s play elizabeth quiver head foot catch door-post steady flash resentment wipe annihilate mist sun love know now always love take two second realize authority miserable incompetent incapable recognize merit display take five minute dress take minute run downstairs news-stand corner street here lavishness charm exhilarate proprietor buy paper could supply moment tragedy describe briefly paper notice play damn uncompromising heartiness criticism vary tone curse relish gusto certain pity third kind wounded superiority compel will speak unspeakable meaning same james boyd s play hideous failure house speed elizabeth leave organ free people gather smoothed replace stand now more charm proprietor stair speed arrive breathlessly james s door ring bell heavy footstep come passage crushed disheartened footstep footstep send chill elizabeth s heart door open james boyd stand heavy-eyed haggard eye despair chin blue growth beard man mailed fist fate smite energy perform morning shave litter floor morning paper sight elizabeth break oh jimmy darling cry moment arm space time stand still long never know eventually james boyd speak ll marry say hoarsely n't care hang jimmy darling say elizabeth course will past stand black streak shot silently disappear door joseph leave sinking ship let fraud say elizabeth bitterly shall never believe black cat again james opinion joseph bring luck need play mean elizabeth hesitate jimmy dear s right know know will make fortune play ve heap live make good can manage splendidly salary even chronicle get job new york paper tell heloise milton s matter groan hollowly think would come chicago will course will think mean give real job new york blink n't really happen m dream jimmy sure can get work chicago would n't stay here manager shake head think s time tell say am sure can get work chicago bad luck darling more material moment toy boyd s premier breakfast-sausage keep body soul slice boyd s excelsior home-cured ham father make tragedy life want help position loathe family business much dad love notion fool notion turn could make good literary line ve scribble sort way college time come join firm put dad straight say give chance good square chance see divine fire really somebody just turn alarm practical joke make bargain write play make test-case fix dad put money give broadway production succeed right m young gus thomas may ahead literary game s fizzle coat abandon pipe-dream literary triumph start guy put co boyd co event prove am guy now m keep part bargain just squarely dad keep know quite refuse play fair choose stick here new york try again dad would stake s sort man would n't million broadway success ve chance ve foozled now m make happy real live member firm queer thing last night hate idea morning now ve get look forward give little shiver n't know s gruesome still near-artist soul live luxury murder piggy see persuade pig play stellar role boyd premier breakfast-sausage s pretty ghastly string hind leg b-r-r-r-r never mind say elizabeth soothingly perhaps n't mind really n't know say james boyd doubtfully ve watch m bind say n't seem too pleased try think very say james dutifully come sudden shout floor heel shock-haired youth pyjama burst apartment now say james way miss herrold fiancee mr briggs paul axworthy briggs sometimes know boy novelist s trouble paul mr briggs stammer excitement jimmy cry boy novelist think happen black cat just come apartment hear mew door open streak start new novel last night say believe thing black cat bring luck n't luck lad grapple cat soul hoop steel s great little luck-bringer new york board morning jove nearly forget ask play hit n't see paper see n't read notice bad frost broadway see columbus s time n't understand n't worry n't fill cat fish ll leave suppose leave door open god say boy novelist paling dash door think joseph will bring luck say elizabeth thoughtfully depend sort luck mean joseph seem work devious way know joseph s method briggs s new novel will reject publisher city sit apartment wonder razor end will ring bell will come most beautiful girl world take will right wo n't mind novel least even mean will kill pig thing pig business dear ve notice slight tendency let get morbid know string hind-leg sort thing must remember pig look thing different standpoint belief pig try think very say elizabeth dutifully romance ugly policeman cross thames chelsea bridge wanderer london find pleasant battersea park female specie wanders young ornamental water wild-fowl come vast road side give nature intellect right green tree stretch middle distance left endless block residential flat battersea park road home cliff-dweller police-constable plimmer s beat embrace first quarter mile cliff duty pace measured fashion london policeman front turn right turn left come road run way enable keep king s peace few four block mansion require deal keep battersea may tough citizen live battersea park road battersea park road s speciality brain crime author musician newspaper man actor artist inhabitant mansion child could control assault batter piano steal idea murder nobody chopin beethoven shall ambitious young constable achieve promotion conclusion edward plimmer arrive forty-eight hour installation recognize flat just many layer big-brained blamelessness even chance burglary burglar waste time burgle author constable plimmer reconcile mind fact term battersea must look nature vacation altogether sorry first indeed find new atmosphere soothing last beat heart tempestuous whitechapel arm ache incessant hauling wiry inebriate station shin revolt kick shower haughty spirit impatient restraint also saturday night three friend gentleman try induce murder wife wrought come hospital already homely appearance further mar nose resemble gnarled root tree thing take charm whitechapel cloistral peace battersea park road grateful comforting just unbroken calm begin lose attraction dream action more troubling new interest enter life come cease wish remove battersea fall love happen york mansions happen happen block flat real life front never see occasional tousle-headed young man smoke pipe cook come parley tradesman certain hour day quite respectable activity pointed dialogue yesterday s egg toughness saturday s meat conduct fortissimo cheerful youth road satirical young woman print dress come kitchen door little balcony whole thing please romeo juliet touch romeo rattle cart sixty-four cry sixty-fower sixty-fower sixty-fow kitchen door open juliet emerge eye romeo great show affection are perkins blissett inquire coldly romeo admit two yesterday s egg bad romeo protest defend egg fresh hen stand lay juliet listen frigidly don't think say sugar marmalade two breakfast bacon add end argument rattling steamer weigh anchor good tradesman s lift juliet collect exit bang door little drama such life york mansions busy throbbing thing peace afternoon fall world day end constable plimmer s second week simple life attention attract whistle follow musical hi constable plimmer look kitchen balcony second-floor flat girl stand take slow exhaustive gaze aware strange thrill girl excited constable plimmer say beauty claim would rave merely say constable plimmer think right miss say got time say girl clock stop time say constable plimmer consult watch wants exactly ten minute four thanks miss girl incline conversation gracious hour day clear lunch n't get think dinner bit time draw breath two lean balcony smile pleasantly want know time ask pleeceman say beat long just short two week miss here three days hope miss so-so milkman s nice boy constable plimmer reply busy silently hate milkman know good-looking blighter oil curl perisher bloom fascinators world make thing hard ugly honest man love heart oh know milkman s rare joke say girl constable plimmer reply perfectly aware milkman rare joke hear way girl fall gift gab embitter constable plimmer giggle call little pansy-face ll excuse miss say constable plimmer coldly ll get beat little pansy-face could n't arrest world constable plimmer pace way blue-clad volcano terrible thing obsess milkman constable plimmer s disordered imagination seem date interview world become solid milkman wherever seem run milkman front road milkman alf brooks appear loathsome name come rattle past jingle can apollo drive chariot alf damned tenor duet balcony defiance known law natural history milkman come five morning irritated constable plimmer talk man going home milk mean sneak small hour morning milkman alf brooks phrase meaningless brood unfairness fate sour man expect trouble affair heart soldier sailor cut even postman fall worthy foe milkman grocer assistant telegraph-boys intend providence fear milkman here alf brooks contrary rule established pet mansion bright eye shone balcony milk oo oo sound golden voice giggle delightedly bellowed chaff ellen brown call little pansy-face definitely love keep company walk crushing truth edward plimmer learn ellen slip mail letter pillar-box corner reach just policeman arrive course patrol nervousness impel constable plimmer arch ullo ullo ullo say posting love-letter police commissioner tell re good ll give take supper tonight nature never intend constable plimmer playful bad rollick snatch letter mean debonair gaiety succeed look angry gorilla girl utter startle squeak letter address mr brooks playfulness discount girl frightened angry scowl mingled jealousy dismay say mr brooks ellen brown nice girl temper moment manner lack noticeably repose stamp caste vere vere cry ca n't write young gentleman s keep company get permission pause marshal force assault get permission great ugly red-faced copper big foot broken nose london constable plimmer s wrath fade dull unhappiness right correct description impartial scotland yard would compel describe get lose missing great ugly red-faced copper big foot broken nose would never find perhaps object walking alf perhaps ve get suppose re jealous throw last suggestion entirely sporting spirit love battle feeling finish too quickly prolong give opening dozen way might answer more insulting last finish could begin again little encounter hold sharpen wit stimulate circulation keep open air say constable plimmer reply expect direct abuse sarcasm dignity speech beginning jealous prepare incredible disabled wild thrust unskilled fencer will disable master rapier search mind find say tense moment find look eye strangely less ugly suppose roll beat air policeman must achieve feeling long behave interest human race ellen post letter drop box thoughtfully thoughtfully return flat look shoulder constable plimmer sight peaceful battersea begin vex constable plimmer man cross love action anodyne battersea give scope action dream now old whitechapel day man dream joy childhood reflect bitterly fellow never know world myriad drunk disorderlies would balm now man run fortune poverty eat bread regret amazedly recollect happy day grumble lot remember confide friend station-house rub liniment spot right shin well-shod foot joyous costermonger get home sort thing mean militant costermonger bit too thick bit too thick would pay kick now three loyal friend would-be wife-murderer break nose see come corner would welcome brother battersea park road doze calm intellectual law-abiding friend tell murder flat believe white-corpuscled clam swat fly much could thing ridiculous face capable murder would murder alf brooks stand road look placid building resentfully grr-rr-rr growl kick side-walk even speak balcony second-floor flat appear woman elderly sharp-faced woman wave arm scream policeman officer come here come here stone stair constable plimmer run mind alert question murder hardly murder perhaps woman would say look sort woman would reticent thing anyway edward plimmer long enough battersea thankful small favour intoxicated husband would good least would fellow could get hand throw bit sharp-faced woman wait door follow flat ma'am theft cook steal seem sufficiently excited constable plimmer feel depression disappointment stout admirer sex hate arrest woman man mood tackle anarchist bomb confront petty theft gall duty duty produce notebook room lock know take brooch miss money must search ca n't ma'am female searcher station can search box little bald nervous man spectacle appear trap matter fact time standing bookcase man notice move speak er jane henry little man seem swallow think may possibly wrong ellen just possible regard money smile ghastly manner turn policeman er officer ought tell wife hold purse-string little home just possible absent-minded moment may mean tell henry take money dear just possible ab often waver perceptibly conscience begin lose grip oh often often more conscience shoot bolt little man give struggle more certainly more ought will talk later n't alter fact ellen thief miss money dozen time s brooch step way officer constable plimmer step way face mask know wait lock door end passage duty look stuff sit bed dress street afternoon sharp-faced woman inform constable plimmer attribute fact discover loss brooch time stop direct interposition providence pale hunted look eye wicked girl brooch hold word hold hand see officer n't steal ad n't borrow put stuff nonsense borrow indeed want look nice woman give short laugh constable plimmer s face mere block wood expressionless money ve miss suppose ll say borrow never take money s money n't take police-station officer constable plimmer raise heavy eye make charge ma'am bless man course make charge think ask step will come miss say constable plimmer street sun shone gaily peaceful battersea hour child walk abroad nurse green depth park come sound happy voice cat stretch sunshine eye two pass lazy content walk silence constable plimmer man rigid sense fit behaviour policeman duty aim always machine-like impersonality time come hard good stride chin eye avert cry corner beautiful light flannel gay end new straw hat yellow shoe south-west london scent curl prince young man stand alf brooks feel pique say three o'clock mean three o'clock now three-fifteen appear alf brooks swear impatient oath thought cross mind sometimes cross ellen brown girl world give five min ellen brown escort moment turn corner rage first emotion spectacle arouse alf brooks girls keep fellow wait fool policeman girl could understand man could pick choose electric shock set world dancing mistily eye policeman wear belt duty ellen s face face girl strolling force pleasure heart stop begin race cheek flush dusky crimson jaw fall prickly warmth glow part spine goo finger seek collar crumbs hot goo lor s pinched tug collar choke alf brooks show first real crisis life force must admit later leisure self-examination admit even excuse ask space bluster manner else could ha question bring much balm soul first time asking prove wonderfully soothe constant repetition repeat interval two day end time cure complete third morning milk oo oo regain customary carefree ring feel act difficult circumstance possible manner consider alf brooks know respect neighbourhood singer choir sundays owner milk-walk most fashionable part battersea practical purpose public man recognize broad daylight open street girl walk policeman malefactor girl pinch ellen constable plimmer woodenly side come ten yard seven five three alf brooks tilt hat eye walk past unseeing stranger hurry conscious curious feeling somebody just kick dare look constable plimmer eye middle distance earnest gaze face red blue tunic strange emotion work seem fill throat try swallow stop stride girl glance kind dull question way eye meet first time afternoon seem constable plimmer interfere throat grow large more unmanageable misery stricken animal gaze see woman look whitechapel woman indirectly owe broken nose look hand fall collar man kick death see eye ellen s eye stand now tortured crushed uncomplaining constable plimmer look ellen ellen look constable plimmer street child play dog flat woman begin sing hop say constable plimmer speak gruffly find speech difficult girl start say hop get run mean constable plimmer scowl face scarlet jaw protrude granite break-water growl hop tell joke ll explain station understanding seem come slowly mean m mean n't take station stare suddenly break would n't look ashamed pretend see lean wall shake run tell constable plimmer look morosely side-walk kick turn eye red longer cry chin brave tilt could n't let s n't care look curiously were really let constable plimmer nod aware eye search face meet answer would happen constable plimmer s scowl stuff nightmare make kick unoffending side-walk increase viciousness dismissed force say curtly send prison too n't wonder maybe hear draw deep breath silence fall again dog road stop bark woman flat stop sing curiously alone would say n't think stole money mean brooch was mean was reason swing threateningly say hoarsely n't know n't want can love now ve say now can laugh much want m laugh say soberly think m fool n't m he's fellow re stick give little shudder mean ve change pause think shall change more time come come come prison re prison wo n't take will think m let get trouble get fix much hop good girl stand look puzzled bear ca n't eat ll cut hair d'you hair ll grow again n't stand talk hop wo n't s station street come blue glass lamp police-station come sight instant stop walk again chin tilt voice shake little speak nearly stop battersea change say mister n't know name plimmer s name miss edward plimmer wonder mean ll pretty lonely m wonder mean would lark come find pal waiting say hallo constable plimmer brace ample foot stone turn purple miss say ll sit night first thing ll see open door great ugly red-faced copper big foot broken nose ll say hallo say hallo ll pleased punch proud duke miss clench hand nail hurt leathern flesh miss s just thing more d say ll good deal time awhile ll able good bit thinking disturb d give mind n't object just think ca n't forget narrow-chested god-forsaken blighter treat mean get half-way fond know jolly re girl look past lamp hang blue forbidding station door long ll get say will give thirty day nod wo n't take long say say people call people fond mean eddie ted sea trouble mr meggs s mind make commit suicide moment interval elapse first inception idea present state fixed determination waver moment debate hamlet question nobler mind suffer take arm sea trouble oppose end now resolve mr meggs s point main plank suicidal platform question noble suffer mind mind hardly enter decide worth put long perfectly infernal pain stomach mr meggs martyr indigestion also devote pleasure table life become long battle happen always get bad sick look vista year find therein hope future patent medicine creation fail smith s supreme digestive pellet give more fair trial blenkinsop s liquid life-giver drunk enough float ship perkins s premier pain-preventer strongly recommend sword-swallowing lady barnum bailey s wallow list interior organism simply sneer lot death thy sting think mr meggs forthwith begin make preparation study matter say tendency commit suicide great pass fifty-fifth year rate twice great unoccupied male occupied male unhappy mr meggs accordingly get speak barrel fifty-six perhaps most unoccupied adult find length breadth united kingdom toil spin twenty year unexpected legacy place position indulge natural taste idleness utmost time regard professional life clerk obscure shipping firm office hour mild fondness letter take form meaning read right hundred good book day actually content daily paper occasional magazine such mr meggs thirty-six necessity work living salary too small permit self-indulgence more expensive deleterious dish bill fare time keep digestion reasonable bound sometimes twinge more often none come legacy mr meggs let leave london retire native village french cook series secretary dictate long interval occasional paragraph book british butterfly imagine work pass twenty year could afford extremely nobody urge take exercise take exercise nobody warn peril lobster welsh rabbit man sedentary habit nobody s business warn contrary people encourage lobster side character hospitable soul friend dine result nature wont lay get seem mr meggs wake morning find chronic dyspeptic hardship position mind thing seem hit suddenly blue sky moment appear peace joy lively irritable wild-cat red-hot claw seem somehow introduce interior mr meggs decide end crisis life old methodical habit youth return man can clerk even obscure firm shipper great length time acquire system mr meggs make preparation calmly forethought worthy good cause find glorious june morning seat desk ready end sun beat orderly street village dog doze warm dust man work toil moistly mind shady public-house mr meggs study cool mind body desk lie six little slip paper bank-note represent exception few pound entire worldly wealth six letter six envelope six postage stamp mr meggs survey calmly would admit lot fun write letter deliberation heir occupy pleasantly several day indeed take mind internal pain time thoroughly frequently surprise cheerful mood would deny great sport sit arm-chair think pick england s teem million make happy money sort scheme pass mind sense power mere possession money never give begin understand millionaire make freak will time toy idea select random london directory bestow bequeath abandon scheme occur would position witness recipient s stunned delight good start thing finish sentiment succeed whimsicality old friend office man benefit good fellow dead still keep intermittently touch dozen important point know present address point important mr meggs decide leave will send money direct beneficiary know will even quite straightforward circumstance often make trouble slight complication own legacy twenty year somebody contest will thing satisfactorily settle lawyer get twenty cent whole will make kill might upset plea insanity know relative might consider entitle money chance remote cousin exist comrade youth might fail collect decline run risk quietly degree sell stock share fortune invest deposit money london bank six pile large note divide total six equal part six letter couch strain reminiscent pathos manly resignation six envelope legibly address six postage-stamp part preparation complete lick stamp place envelope take note insert letter fold letter thrust envelope seal envelope unlock drawer desk produce small black ugly-looking bottle open bottle pour content medicine-glass considerable thought mr meggs decide method suicide knife pistol rope present charm examine merit drowning leap destruction height flaw painful else messy mr meggs tidy soul revolt thought spoil figure would most certainly drown carpet would use pistol pavement possibly innocent pedestrian must infallibly occur leap monument knife question instinct tell would hurt very dickens poison thing easy take quick work whole agreeable mr meggs hide glass inkpot ring bell has miss pillenger arrive inquire servant just come sir tell wait here jane pillenger institution official position private secretary typist mr meggs say rare occasion mr meggs s conscience overcome indolence extent force resume work british butterfly miss pillenger address few rambling incoherent remark constitute idea regular hard slog spell literary composition sink chair speechless exhaust marathon runner start sprint mile two too soon miss pillenger s task unscramble shorthand note type neatly place special drawer desk miss pillenger wary spinster austere view uncertain age deep-rooted suspicion man suspicion abused sex justice foster man always coldly correct dealing miss pillenger twenty year experience typist secretary never refuse scorn indignation much box chocolate employer continue icily guard clenched fist dignity always draw ready swing first male dare step bound professional civility such miss pillenger last long line unprotected english girlhood compel straitened circumstance listen hire appallingly dreary nonsense mr meggs impart subject british butterfly girls come girl blonde ex-blondes brunette ex-brunettes near-blondes near-brunettes come buoyant full hope life tempt lavish salary mr meggs find compel pay drop exhaust bivalve unable endure crushing boredom life village give mr meggs world mr meggs s home-town city pleasure remove vicar s magic-lantern try-your-weight machine opposite post office practically eliminate temptation tread primrose path young man place silent gape youth lunacy commissioner look sharply suspiciously meet tango unknown one-step form dance extant rarest interval sort polka movement slightly inebriated boxing kangaroo mr meggs s secretary typist give town startle horrify glance stampede london frightened pony miss pillenger remain business woman enough receive good salary five pound week would undertake post secretary typist polar expedition six year mr meggs doubtless look forward least six year more perhaps pathos thought touch mr meggs sail notebook hand doorway study here tell confide girl unconscious impend doom rely daughter rely father glad forget miss pillenger make preparation certainly forget miss pillenger desk letter lie little pile note amount five hundred pound legacy miss pillenger always business-like sit chair open notebook moisten pencil wait expectantly mr meggs clear throat begin work butterfly surprise frown invariable practice brace composition bestow sweet slow smile maidenly defensive miss pillenger leap arm smile run nerve-centre long arriving moment crisis here undoubtedly last twenty year employer court disaster try flirt mr meggs smiling can classify smile lend much variety interpretation smile mr meggs think smile sad tender smile man know brink tomb bid farewell faithful employee miss pillenger s view smile abandon old rip ought ashamed miss pillenger say mr meggs shall work morning shall want will good post six letter miss pillenger take letter mr meggs survey tenderly miss pillenger long time now six year six year n't think make little present give good salary want give more six year long time come regard different feeling ordinary employer feel secretary work six long year surely may permit give token appreciation fidelity take pile note miss pillenger rise hand eye moment sentimentality man digestion order two decade pathos situation sweep bend miss pillenger kiss forehead smiles hard classify kiss mr meggs s notion kiss miss pillenger much great general wound death might kiss mother sister particularly sympathetic aunt miss pillenger s view differ substantially may outline own word cry deal mr meggs s conveniently place jaw blow land inch lower might knock spring foot dare ve wait mr meggs see eye expect let tell sort girl safe behave can protect working-girl mr meggs fall desk stricken pugilist fall rope pull protest miss pillenger cry aghast misunderstand intention misunderstand bah working-girl mind indeed mind give money shower vile kiss mind obvious interpretation such behaviour come mr meggs miss pillenger secretary indiana novelist learn style master now too frighten may mr meggs working-girl miss pillenger implore silence working-girl wave mad fury sweep mr meggs shock blow still more frightful ingratitude horrible woman nearly make foam mouth n't keep say re working-girl bellow ll drive mad get anywhere leave alone miss pillenger entirely sorry obey request mr meggs s sudden fury startle frighten long could end scene victorious anxious withdraw will say dignity open door now reveal true colour mr meggs house fit place wor catch employer s eye vanish hastily mr meggs pace room ferment shake core scene boil indignation kind thought misinterpret too much ungrateful world world most stop suddenly stride partly shin strike chair partly idea strike mind hopping madly add more parallel hamlet soliloquize aloud ll hang commit suicide yell speak word curious peace fall man awaken nightmare sit desk idiot contemplate self-destruction could induce own hand remove merely order pack ungrateful brute might wallow money scheme perfect fool would n't commit suicide know would stick laugh occasional pain napoleon look would blow commit suicide fire new resolve light eye turn seize six letter rifle content take mr meggs perhaps thirty second recollect come give demon pillenger overtake get would mail mixed thought seethe mr meggs s mind moment easily most prominent reflection front door post office walk less five minute miss pillenger walk sleepy street june sunshine boiling mr meggs indignation too shake core intention fulfil duty post letter entrust quit service six year model employer last forget show true nature meditation interrupt hoarse shout rear turn perceive model employer run rapidly face scarlet eye wild wear hat miss pillenger s mind work swiftly take situation flash unrequited guilty love sap mr meggs s reason victim fury read score similar case newspaper little imagine would heroine drama passion look brief instant street nobody sight loud cry begin run stop fierce voice pursuer miss pillenger increase third speed vision headline stop roar mr meggs unrequited passion made man murderer think miss pillenger stop crazed love slays beautiful blonde flash letter crimson miss pillenger s mind stop spurned stabs thrice touch ground interval twenty yard ideal strive address strength powerful mind london new york paris city life brisk spectacle hatless gentleman purple face pursue secretary street rapid gallop would course excite little remark mr meggs s home-town event rarer occurrence last milestone history native place visit two year bingley s stupendous circus parade main street way town zealous member staff visit premise house remove wash line deep peace reign gradually chase warm citizen shape size begin assemble miss pillenger s scream general appearance mr meggs give food thought brood situation decide length take hand result mr meggs s grasp fall miss pillenger grasp several fellow-townsmen fall save say miss pillenger mr meggs point speechlessly letter still grasp right hand take practically exercise twenty year pace tell constable gooch guardian town s welfare tighten hold mr meggs s arm desire explanation murder say miss pillenger kill advise austere bystander mean murder lady inquired constable gooch mr meggs find speech want letter re mine charge steal em give post own hand cry miss pillenger know want time constable age extent dim sight recognize perspiration feature distort respect leading citizen mr meggs say identification authority calm little disappointed crowd know apparently murder begin drift n't give mr meggs letter ask ma'am say constable miss pillenger draw haughtily here letter mr meggs hope shall never meet again mr meggs nod view too thing work good following morning mr meggs awake dreamless sleep feeling curious change take place abominably stiff move limb pain centre novel sensation lightness could declare happy wincing drag bed limp window throw open perfect morning cool breeze smite face bring pleasant scent soothing sound god s creature begin new day astounding thought strike feel must exercise take yesterday george ll regularly drink air luxuriously wild-cat give sudden claw half-hearted effort effort know beat mr meggs absorb thought even notice london say physical culture place comparatively young man put hand mild regular exercise limp bathroom man two left feet student folk-lore united state america doubt familiar quaint old story clarence macfadden clarence macfadden seem wishful dance foot n't gaited way seek professor ask price say willing pay professor legend looked alarm foot mark enormous expanse tack five regular price teaching macfadden dance often strike close similarity case clarence henry wallace mills difference alone present would seem mere vanity ambition stimulate former motive force drive henry mills defy nature attempt dancing pure love please wife never bonnie briar-bush farm popular holiday resort meet minnie hill would doubtless continue spend peaceful reading hour give work new york bank employ paying-cashier henry voracious reader idea pleasant evening get little flat take coat put slipper light pipe point leave night perusal bis-cal volume encyclopaedia britannica make note read stout notebook read bis-cal volume many day finish a-and and-aus aus-bis admirable little horrible henry s method study learning cold dispassionate relentlessness stoat pursue rabbit ordinary man pay instalment encyclopaedia britannica apt get over-excited skip impatiently volume xxviii vet-zym see come end henry frivolous mind intend read encyclopaedia spoil pleasure peep ahead would seem inexorable law nature man shall shine end high forehead thirst wisdom fox-trotting shall staggerings drunken good dancer nearly always petrify ear upward good example law could find henry mills fellow-cashier sidney mercer new york bank paying-cashiers bear tiger lion fauna always shut cage pair consequently dependent entertainment social intercourse business slack henry mills sidney simply could find subject common sidney know absolutely even such elementary thing abana aberration abraham acrogenae henry side scarcely aware development dance polka relief henry sidney throw job join chorus musical comedy succeed man full limitation could least converse intelligently bowls such henry wallace mills middle thirty temperate studious moderate smoker would say bachelor bachelor armour-plated cupid s well-meant obsolete artillery sometimes sidney mercer s successor teller s cage sentimental young man would broach topic woman marriage would ask henry intend get marry such occasion henry would look manner blend scorn amusement indignation would reply single word way say impress henry experience unmanning atmosphere lonely summer resort just reach position bank permit take annual vacation summer hitherto always release cage winter month spend ten day freedom flat book hand foot radiator summer sidney mercer s departure unleash august meltingly warm city henry cry country month beginning vacation devote much time give encyclopaedia britannica read summer-resort literature decide length bonnie briar-bush farm advertisement speak bonnie briar-bush farm batter frame build many mile anywhere attraction include lover leap grotto golf-links five-hole course enthusiast find unusual hazard shape number goat tether interval hole silvery lake portion use dumping-ground tin can wooden box new strange henry cause odd exhilaration gaiety reckless abandon begin creep vein curious feeling romantic surroundings adventure ought happen juncture minnie hill arrive small slim girl thin pale large eye seem henry pathetic stir chivalry begin think good deal minnie hill evening meet shore silvery lake stand slap thing look mosquito could advertisement expressly state none find neighbourhood bonnie briar-bush farm come walk slowly tire strange thrill pity else run henry look look good evening say first word speak never contribute dialogue dining-room too shy seek open say good evening too tie score silence moment commiseration overcame henry s shyness re look tired say feel tired pause overdo city dancing oh dancing dance much great deal promising even dashing start continue first time henry regret steady determination method encyclopaedia pleasant could position talk easily dance memory remind get dancing few week read ballet n't dance say fond read did know word ballet incorporate three distinct modern word ballet ball ballad ballet-dancing originally accompany sing hit weak look awe eye might say gape henry hardly know say first descriptive ballet see london england say henry quietly was tavern bilkers play drury lane seventeen was early modern ballet record give celebrate marriage duke milan doubt hesitation date time grapple memory hoop steel owe singular coincidence also telephone number give roll girl s eye widen awful lot know oh say henry modestly read great deal must splendid know lot say wistfully ve never time reading ve always want think re wonderful henry s soul expand flower purr well-tickled cat never life admire woman sensation intoxicate silence fall start walk farm warn distant ringing bell supper materialize musical bell distance magic unusual moment lend charm sun set throw crimson carpet silvery lake air very still creature unclassified science might mistake mosquito presence possible bonnie briar-bush farm bite hard henry heed even slap drink fill blood put friend good thing henry exist strange thing happen lie awake night bed recognize truth love remainder stay always walk wood sit silvery lake pour treasure learning look reverent eye utter time time soft musical gee season henry new york re dead wrong love mills say sentimental fellow-cashier shortly return ought get marry m reply henry briskly week tomorrow stun thoroughly give customer enter moment fifteen dollar ten-dollar cheque excited telephoning bank close henry s first year married man happy life always hear period describe most perilous matrimony brace clashings taste painful adjustment character sudden unavoidable quarrel kind happen very begin settle perfect harmony merge life smoothly river join even alter habit morning breakfast eight smoke cigarette walk underground five leave bank six arrive home practice walk first two mile way breathe deeply regularly dinner quiet evening sometimes moving-picture generally quiet evening read encyclopaedia aloud now minnie darn sock never cease listen day bring same sense grateful amazement wonderfully happy extraordinarily peaceful perfect could minnie look different girl lose draw look fill sometimes would suspend reading moment look first would see soft hair bend sewing wonder silence would look would meet big eye henry would gurgle happiness demand silently can beat anniversary wedding celebrate fit style dine crowded exhilarate italian restaurant street seventh avenue red wine include bill excitable people probably extremely clever sit small table talk top voice dinner see musical comedy great event night supper glittering restaurant times square supper expensive restaurant always appeal henry s imagination earnest devourer solid literature taste time time light face novel begin hero sup midst glittering throng attention attract distinguished-looking elderly man grey imperial enter girl strikingly beautiful reveller turn pass look sit smoke waiter come hero soft pardon m'sieu hand note atmosphere geisenheimer s suggest sort thing henry finish supper smoke cigar second day lean chair survey scene feel brace adventurous feeling come quiet man sit home read sort atmosphere really belong brightness dazzling light music hubbub deep-throated gurgle wine-agent surprise drink soup blend shrill note chorus-girl call mate thing get henry thirty-six birthday feel youngish twenty-one voice speak side henry look perceive sidney mercer passage year turn henry married man turn sidney mercer magnificent spectacle moment deprive henry speech faultless evening dress clung love closeness sidney s lissom form gleam shoe perfect patent leather cover foot light hair brush smooth sleekness electric light shone star beautiful pool practically chinless face beam amiably spotless collar henry wear blue serge here henry old top say vision n't know come bright light eye wander minnie admiration minnie look prettiest wife say henry recover speech minnie mr mercer old friend re marry wish luck s bank henry say bank could expect still stage mr mercer shake head importantly got good job professional dancer show roll money n't dance word strike jarring note light music moment subtle psychological effect henry enable hypnotize feeling inability dance keep seat much sort thing really prefer sit quietly look change sidney s question change make face truth n't dance love mike bet mrs mills would care turn mrs mills thank really remorse now work henry perceive stand way minnie s pleasure course want dance woman refuse sake nonsense min minnie look doubtful course must dance min shall right ll sit here smoke moment minnie sidney tread complicated measure simultaneously henry cease youngish twenty-one even conscious fleeting doubt really thirty-five boil whole question old age amount man young long can dance get lumbago can dance never young truth force henry wallace mills sit watch wife move floor arm sidney mercer even could see minnie dance thrill sight gracefulness first time marriage become introspective never strike much young minnie sign paper city hall occasion purchase marriage licence give age remember now twenty-six make impression time now perceive clearly twenty-six thirty-five gap nine year chill sensation come old stodgy dull must poor little minnie cooped night night such old fogy man take wife give good time dance night could sit home read minnie dull stuff encyclopaedia life poor child suddenly feel acutely jealous rubber-jointed sidney mercer man hitherto always heartily despise music stop come table minnie pink glow face make young sidney insufferable ass grin smirk pretend eighteen look couple child henry catch sight mirror surprise find hair white hour later cab home minnie asleep arouse sudden stiffening arm encircle waist sudden snort close ear henry wallace mills resolve would learn dance literary turn mind also economical henry s first step new ambition buy fifty-cent book entitle abc modern dancing tango would feel reason simple less expensive learn step aid treatise more customary method take lesson quite early proceeding face complication first place intention keep secret minnie order able give pleasant surprise birthday would come few week second place abc modern dancing prove investigation more complex title suggest two fact ruin literary method possible study text plate bank home place could attempt put instruction practice can move right foot dotted line b bring left foot curve c d paying-cashier s cage bank sensitive public opinion pavement home try parlour flat night imagine minnie kitchen cooking supper come unexpectedly ask want steak cook explain sudden touch cramp incident shake nerve decide must lesson complication cease resolve indeed become more acute difficulty find instructor paper full advertisement select mme gavarni live convenient spot house side street station easy reach real problem find time lesson life run such regular schedule could hardly alter important moment hour arrival home exciting comment deceit could provide solution min dear say breakfast henry henry turn mauve never lie m get enough exercise look get kind heavy feeling sometimes think ll put mile walk way home ll little late future very dear make feel particularly low type criminal abandon walk now position devote hour day lesson mme gavarni say would ample sure bill say breezy old lady military moustache unconventional manner clientele come hour day n't two left foot ll make pet society month is sure never failure pupe n't fault had two left foot had n't foot fell roof second lesson em cut could learn tango wooden leg get kind discouraged see monday bill good kindly old soul retrieve chew gum panel door place facilitate conversation dismiss now begin late year henry unhesitatingly consider most miserable period existence may time man past first youth feel more unhappy ridiculous take course lesson modern dance easy think physically new experience cause henry acute pain muscle existence never suspect come apparently sole purpose aching mentally suffer even more partly peculiar method instruction vogue mme gavarni s partly fact come actual lesson sudden niece produce room give blonde young lady laugh blue eye henry never clasp trim waist feel black-hearted traitor absent minnie conscience rack add sensation strange jointless creature abnormally large hand foot fact mme gavarni s custom stand corner room hour tuition chew gum make comment surprising henry become wan thin mme gavarni try habit endeavour stimulate henry frequently compare performance progress cripple claim teach previous time niece would spirit argument presence cripple one-stepped third lesson henry fifth niece say perhaps mme gavarni say niece forget way cripple slide foot niece say maybe henry say merely perspire make progress slowly could blame instructress woman could speed sometimes would even pursue street order show side-walk mean numerous error technique elimination would help make definitely cripple s superior misery embrace indoors misery embrace sidewalk pay course lesson advance determine man make progress day surprise find foot motion definite exercise will-power part endow intelligence own turning-point fill singular pride such feel first rise salary bank mme gavarni move dignify praise speed kid observe speed henry blush modestly accolade day skill dance become more manifest henry find occasion bless moment decide take lesson shudder sometimes narrowness escape disaster day now become more apparent watch minnie chafe monotony life fatal supper wreck peace little home perhaps merely precipitate wreck sooner later tell bind weary dullness lot rate date shortly disturbing night lack ease spontaneity seem creep relation blight settle home little little minnie grow formal lose taste read evening develop habit plead headache early bed sometimes catch eye expect surprise enigmatic look look able read mean bore might expect state affair would distressed henry give contrary pleasurable thrill make feel worth torment learn dance more bore now great delight reveal dramatically content life could offer non-dancer sense lose weight money order learn step enjoy silent uneasy evening supplant cheery first year marriage more uncomfortable now more would appreciate happiness later henry belong large circle human being consider acuter pleasure suddenly cure toothache never toothache merely chuckle inwardly morning birthday present purse know long covet find thank perfunctory mechanical way m glad say minnie look purse enthusiasm s just want say listlessly must ll get ticket theatre m town minnie hesitate moment n't believe want theatre much tonight henry nonsense must party birthday ll theatre ll supper geisenheimer s again may work hour bank today guess wo n't come home ll meet italian place six very ll miss walk n't matter re still walk oh three mile day never miss keep good-bye darling good-bye distinct chill atmosphere thank goodness think henry walk station would different tomorrow morning feeling young knight perilous deed secret lady last receive credit geisenheimer s brilliant noisy henry reach night escort reluctant minnie silent dinner theatrical performance exchange more word act wish abandon idea supper home squad police could keep henry geisenheimer s hour come think moment week visualize detail big scene first would sit table silent discomfort sidney mercer would come ask minnie dance henry would rise abandon concealment exclaim grandly dance wife stun amazement minnie follow wild joy utter rout discomfiture pin-head mercer return table breathe easily regularly trained dancer perfect condition totter little sudden rapture would sit head close start new life scenario henry draft work certain point smoothly dream hitch fear wit non-appearance sidney mercer occur would spoil scene little feel sidney mercer present play role foil need fear point sidney gift uncommon chinless smooth-baked type man able see pretty girl come restaurant even door hardly seat table bleat greeting henry always here wife s birthday many happy return day mrs mills ve just time turn waiter come order come band stagger fresh tune tune henry know many time mme gavarni hammer age unwilling piano order might dance blue-eyed niece rise exclaim grandly dance wife under-estimated sensation look forward cause minnie look eye sidney mercer obviously startle think could n't dance never can tell say henry lightly look easy enough anyway ll try henry cried minnie clasp suppose would say hardly kind voice way say henry convey surprised admiration remorseful devotion say way note horror voice henry s simple mind obvious solution minnie think drunk too much red wine italian restaurant occur indeed moment too busy analyse vocal inflection floor now begin creep chill wind scenario map subject unforeseen alteration first alone floor begin move foot dotted line b smooth vim characterize last few course lesson magic midst crowd mad jig crowd seem sense direction ability keep way moment tuition week stand shock stifled cry minnie first collision occur knowledge painfully acquire pass henry s mind leave agitated blank situation slidings empty room prepare stage-fright bad come somebody charge ask querulously think turn half-formed notion apologize somebody else ram side momentary feeling niagara rapids barrel lie floor minnie top somebody trip head sit somebody help foot aware sidney mercer side again say sidney grin sleek immaculateness big lot n't see place full demon laughter min say henry parlour little flat could see face answer preserve silence maintain leave restaurant journey home speak clock mantelpiece tick elevate train rumble voice come street min m sorry silence think could oh lord misery note henry s voice ve take lesson day night place first s good guess s old woman say ve get two left foot s use try keep secret want wonderful surprise birthday know sick tired get marry man never take could n't dance think learn give good time man s wife henry turn dull amazement see whole face alter eye shine radiant happiness henry was house take dancing lesson stare speaking come laugh pretend still walk know see come house just station end street see girl girl yellow hair hug henry lick dry lip min say huskily wo n't believe try teach jelly roll hold lapel coat course believe understand now think time just say good-bye oh henry n't tell oh know want surprise birthday must see wrong must see think surely notice ve last week think just find dull dull here dance night sidney mercer think whole thing re much young min n't seem right spend life read fellow love dance girl woman ca n't can henry listen remember ill worn meet first farm know slave year place pay five cent dance lady instructress lady instructress henry just think day drag million heavy man large foot big room tell professional compare tread foot lean two hundred pound nearly kill now perhaps can understand m crazy dancing believe henry kind thing can tell must never dance again gulp really mean can can stand sort life re live here really n't find dull dull run bookshelf come large volume read henry dear read now seem ages age use read encyclopaedia henry look book hand midst joy overwhelm orderly mind conscious wrong med-mum volume darling is ll right read mum re cal-cha waver oh recklessly n't care sit here dear ll sit floor henry clear throat milicz militsch d bohemian divine most influential preacher writer moravia bohemia fourteenth century certain sense pave way reforming activity huss look minnie s soft hair rest knee put hand stroke turn look meet big eye can beat say henry silently
