# Supplementary material for: A Complex Network Approach to Stylometry
Source: PLoS One. 2015 Aug 27;10(8):e0136076. doi: 10.1371/journal.pone.0136076 (PMC4552030; doi:10.1371/journal.pone.0136076)
Supplement: S1 File — (ZIP) [file pone.0136076.s001.zip › authorship_dataset/a6_beasts_and_supebeasts.txt]

she-wolf leonard bilsiter people fail find world attractive interesting seek compensation unseen world own experience imagination-or invention child sort thing successfully child content convince vulgarise belief try convince people leonard bilsiter s belief few say would listen dabblings unseen might carry customary platitude drawing-room visionary accident reinforce stock-in-trade mystical lore company friend interest ural mining concern make trip eastern europe moment great russian railway strike develop threat reality outbreak catch return journey somewhere further side perm wait couple day wayside station state suspended locomotion make acquaintance dealer harness metalware profitably whiled tedium long halt initiate english travel companion fragmentary system folk-lore pick trans-baikal trader native leonard return home circle garrulous russian strike experience oppressively reticent certain dark mystery allude resound title siberian magic reticence wear week two influence entire lack general curiosity leonard begin make more detailed allusion enormous power new esoteric force use own description confer initiate few know wield aunt cecilia hoops love sensation perhaps good love truth give clamorous advertisement could wish retail account turn vegetable marrow wood pigeon very eye manifestation possession supernatural power story discount quarter respect accord mrs hoops power imagination divide opinion might question leonard s status wonderworker charlatan certainly arrive mary hampton s house-party reputation pre-eminence profession dispose shun such publicity might fall share esoteric force unusual power figure largely conversation aunt share own performance past potential subject mysterious hint dark avowal wish would turn wolf mr bilsiter say hostess luncheon day arrival dear mary say colonel hampton never know craving direction she-wolf course continue mrs hampton would too confusing change s sex s specie moment s notice n't think jest subject say leonard m jest m quite serious assure n't to-day eight available bridge player would break table to-morrow shall large party to-morrow night dinner present imperfect understanding hidden force think approach humbleness mockery observe leonard such severity subject forthwith drop clovis sangrail sit unusually silent discussion possibility siberian magic lunch side-track lord pabham comparative seclusion billiard-room deliver search question such thing she-wolf collection wild animal she-wolf moderately good temper lord pabham consider louisa say fine specimen timber-wolf get two year exchange arctic fox most animal get fairly tame ve very long think can say louisa angelic temper she-wolves ask wonder would lend to-morrow night say clovis careless solicitude borrow collar stud tennis racquet to-morrow night wolf nocturnal animal late hour wo n't hurt say clovis air take consideration man could bring pabham park dusk little help ought able smuggle conservatory same moment mary hampton make unobtrusive exit lord pabham stare clovis moment pardonable bewilderment face break wrinkled network laughter oh s game little siberian magic own account mrs hampton willing fellow-conspirator mary pledge see will guarantee louisa s temper ll answer louisa say lord pabham following day house-party swell large proportion bilsiter s instinct self-advertisement expand duly stimulant increase audience dinner evening hold forth length subject unseen force untested power flow impressive eloquence continue unabated coffee serve drawing-room preparatory general migration card-room aunt ensure respectful hearing utterance sensation-loving soul hanker more dramatic mere vocal demonstration wo n't convince power leonard plead change shape can know choose inform company oh say mavis pellington earnestly request echo nearly present even open conviction perfectly willing entertain exhibition amateur conjuring leonard feel tangible expect has present ask get three-penny bit small object particular value re surely make coin disappear primitive sort say clovis contemptuously think very unkind carry suggestion turn wolf say mary hampton cross conservatory give macaws usual tribute dessert dish already warn danger treat power mocking spirit say leonard solemnly n't believe can laugh mary provocatively conservatory dare can defy turn wolf say lose view clump azalea mrs hampton begin leonard increase solemnity get breath chill air seem rush room same time macaw break forth ear-splitting scream earth matter confound bird mary exclaim colonel hampton same moment even more pierce scream mavis pellington stampede entire company seat various attitude helpless horror instinctive defence confront evil-looking grey beast peer setting fern azalea mrs hoops first recover general chaos fright bewilderment leonard scream shrilly nephew turn mrs hampton may fly moment turn i-i n't know falter leonard look more scared horrified shout colonel hampton ve take abominable liberty turn wife wolf now stand calmly say ca n't turn again strict justice leonard calmness distinguishing feature attitude moment assure n't turn mrs hampton wolf intention protest come animal conservatory demand colonel course must accept assurance n't turn mrs hampton wolf say clovis politely will agree appearance recrimination beast stand ready tear piece wail mavis indignantly lord pabham know good deal wild beasts suggest colonel hampton wild beast accustom say lord pabham come proper credential well-known dealer breed own menagerie ve never confront animal walk unconcernedly azalea bush leave charming popular hostess unaccounted can judge outward characteristic continue appearance well-grown female north american timber-wolf variety common specie canis lupus oh never mind latin name scream mavis beast come step two further room ca n't entice food shut ca n't harm really mrs hampton just very good dinner n't suppose food will appeal very strongly say clovis leonard beseech mrs hoops tearfully even none ca n't use great power turn dreadful beast harmless bite all-a rabbit n't suppose colonel hampton would care wife turn succession fancy animal play game interpose clovis absolutely forbid thunder colonel most wolf ve inordinately fond sugar say lord pabham ll try effect take piece sugar saucer coffee cup fling expectant louisa snap mid-air sigh relief company wolf ate sugar might least employ tear macaw piece already shed terror sigh deepen gasp thanks-giving lord pabham decoy animal room pretended largesse further sugar instant rush vacate conservatory trace mrs hampton plate contain macaw supper door lock exclaim clovis deftly turn key affect test turn bilsiter n't turn wife wolf say colonel hampton will kindly explain disappear obviously could lock door will press explanation north american timber-wolf suddenly appear conservatory think right inquire become mrs hampton bilsiter s reiterate disclaimer meet general murmur impatient disbelief refuse stay hour roof declare mavis pellington hostess really vanish human form say mrs hoops none lady party can very remain absolutely decline chaperone wolf s she-wolf say clovis soothingly correct etiquette observe unusual circumstance receive further elucidation sudden entry mary hampton deprive discussion immediate interest mesmerise exclaim crossly find game larder place feed sugar lord pabham hate mesmerise doctor forbid touch sugar situation explain permit could call explanation really turn wolf mr bilsiter exclaim excitedly leonard burn boat might now embark sea glory could shake head feebly take liberty say clovis see happen live couple year north-eastern russia more tourist s acquaintance magic craft region care speak strange power way hear lot nonsense talk tempt show siberian magic can accomplish hand really understand yield temptation may brandy effort leave faint leonard bilsiter could moment transform clovis cockroach step would gladly perform operation laura really dying ask amanda doctor s permission live tuesday say laura to-day saturday serious gasped amanda n't know serious certainly saturday say laura death always serious say amanda never say die presumably leave laura shall animal kind suppose see n't very good life just live reincarnate low organism n't very good come think ve petty mean vindictive sort thing circumstance seem warrant circumstances never warrant sort thing say amanda hastily n't mind say observe laura egbert circumstance would warrant amount sort thing re marry him-that s different ve swear love honour endure n't n't see s wrong egbert protest amanda oh daresay wrongness part admit laura dispassionately merely extenuate circumstance make thin peevish kind fuss instance take collie puppy farm run day chase young brood speckled sussex drive two sit hen nest run flower bed know devoted poultry garden anyhow need n't entire evening say let s say more just begin enjoy discussion s petty vindictive revenge come add laura unrepentant chuckle turn entire family speckled sussex seedling shed day puppy episode could exclaim amanda come quite easy say laura two hen pretend lay time firm think accident see resume laura really ground suppose incarnation will low organism shall animal kind hand n't bad sort way think may count nice animal elegant lively love fun otter perhaps ca n't imagine otter say amanda n't suppose can imagine angel come say laura amanda silent could n't personally think otter life would enjoyable continue laura salmon eat year satisfaction able fetch trout own home wait hour condescend rise fly ve dangle elegant svelte figure think otter hound interpose amanda dreadful hunt harry finally worry death fun neighbourhood look anyhow bad saturday-to-tuesday business die inch else moderately good otter suppose get human shape sort probably primitive-a little brown unclothed nubian boy think wish would serious sigh amanda really ought re live tuesday matter fact laura die monday dreadfully upsetting amanda complain uncle-in-law sir lulworth quayne ve ask quite lot people golf fishing rhododendron just look good laura always inconsiderate say sir lulworth bear goodwood week ambassador staying house hate baby mad kind idea say amanda know insanity family insanity never hear father live west kensington believe s sane subject idea reincarnate otter say amanda meet idea reincarnation frequently even west say sir lulworth can hardly set mad laura such unaccountable person life lie definite rule might state think really might pass animal form ask amanda shape opinion readily standpoint just egbert enter breakfast-room wear air bereavement laura s demise would insufficient account four speckled sussex kill exclaim very four show friday drag eat right middle new carnation bed ve such trouble expense good flower bed good fowl single destruction seem brute deed special knowledge devastating possible short space time fox think ask amanda sound more polecat say sir lulworth say egbert mark webbed foot place follow track stream bottom garden evidently otter amanda look quickly furtively sir lulworth egbert too agitated eat breakfast superintend strengthening poultry yard defence think might least wait funeral say amanda scandalised voice s own funeral know say sir lulworth s nice point etiquette ought show respect s own mortal remains disregard mortuary convention carry further length day absence family funeral ceremony remain survivor speckled sussex massacre marauder s line retreat seem embrace most flower bed lawn strawberry bed low garden also suffer shall get otter hound come here early possible moment say egbert savagely account ca n't dream such thing exclaim amanda mean would n't soon funeral house s case necessity say egbert otter take sort thing wo n't stop perhaps will elsewhere now more fowl leave suggest amanda would think want shield beast say egbert s little water stream lately object amanda seem hardly sport hunt animal little chance take refuge anywhere good gracious fumed egbert m think sport want animal kill soon possible even amanda s opposition weaken church time follow sunday otter make way house raid salmon larder worry scaly fragment persian rug egbert s studio shall hide bed bite piece foot long say egbert amanda know particular otter feel possibility remote evening precede day fix hunt amanda spend solitary hour walking bank stream make imagine hound noise charitably suppose overhear performance practise farmyard imitation forth-coming village entertainment friend neighbour aurora burret bring news day s sport pity n't quite good day find pool just garden did you-kill ask amanda fine she-otter husband get badly bitten try tail poor beast feel quite sorry such human look eye kill ll call silly know look remind dear woman matter amanda recover certain extent attack nervous prostration egbert take nile valley recuperate change scene speedily bring desire recovery health mental balance escapade adventurous otter search variation diet view proper light amanda s normally placid temperament reassert even hurricane shouted curse come husband s dressing-room husband s voice hardly usual vocabulary fail disturb serenity make leisurely toilet evening cairo hotel matter happen ask amused curiosity little beast throw clean shirt bath wait catch little little beast ask amanda suppress desire laugh egbert s language hopelessly inadequate express outraged feeling little beast naked brown nubian boy splutter egbert now amanda seriously ill boar-pig way lawn say mrs philidore stossen daughter small grass paddock wall fruit garden full gooseberry bush place last year family door open fruit garden shrubbery emerge can mingle guest come ordinary way s much safe front entrance run risk come bang hostess would awkward n't happen invite n't lot trouble take get admittance garden party garden party garden party season certainly consequence county exception ask meet princess would more troublesome invent explanation n't get roundabout way stop mrs cuvering road yesterday talk very pointedly princess n't choose take hint send invitation s fault here just cut grass little gate garden mrs stossen daughter suitably arrayed county garden party function infusion almanack gotha sail narrow grass paddock ensue gooseberry garden air state barge make unofficial progress rural trout stream certain amount furtive haste mingle stateliness advance hostile search-light might turn moment matter fact unobserved matilda cuvering alert eye thirteen year old added advantage exalted position branch medlar tree enjoy good view stossen flanking movement foresee exactly would break execution ll find door lock ll jolly way come remark serves right come proper entrance pity tarquin superbus n't loose paddock else enjoy n't see tarquin n't afternoon matilda age thought action slide branch medlar tree clamber again tarquin huge white yorkshire boar-pig exchange narrow limit stye wide range grass paddock discomfited stossen expedition return recriminatory orderly retreat unyielding obstacle lock door come sudden halt gate divide paddock gooseberry garden villainous-looking animal exclaim mrs stossen n't come s now anyhow say daughter earth wish never come boar-pig draw gate close inspection human intruder stand champ jaw blink small red eye manner doubtless intend disconcert stossens concern thoroughly achieve result shoo hish hish shoo cry lady chorus think re drive recite list king israel judah re lay disappointment observe matilda seat medlar tree make observation aloud mrs stossen become first time aware presence moment two early would please discovery garden deserted look now hail fact child s presence scene absolute relief little girl can find drive begin hopefully comment comprends pas response oh french �tes vous fran�aise pas tous suis anglaise talk english want know permettez-moi expliquer see m cloud say matilda m stay aunt tell must behave particularly to-day lot people come garden party tell imitate claude s young cousin never wrong accident always apologetic seem think eat too much raspberry trifle lunch say claude never eat too much raspberry trifle claude always sleep hour lunch s tell wait asleep tie hand start forcible feed whole bucketful raspberry trifle keep garden-party lot sailor-suit bed good deal claude s throat ca n't say again never know eat too much raspberry trifle allow party additional punishment must speak french afternoon ve tell english word forcible feeding n't know french course could invent say nourriture obligatoire would n't least idea talk mais maintenant nous parlons fran�ais oh very tr�s bien say mrs stossen reluctantly moment flurry such french know very good control l� � l'autre c�t� porte est un cochon un cochon petit charmant exclaim matilda enthusiasm mais non pas du tout petit et pa du tout charmant un b�te f�roce une b�te correct matilda pig masculine long call pig lose temper call ferocious beast become french dreadfully unsexing language goodness sake let talk english say mrs stossen way garden paddock pig always wall way plum tree say matilda dress could hardly say mrs stossen difficult imagine costume think could get would drive pig ask miss stossen promise aunt would stay here five o'clock s four sure circumstance aunt would permit conscience would permit say matilda cold dignity ca n't stay here five o'clock exclaim mrs stossen grow exasperation shall recite make time pass quicker ask matilda obligingly belinda little breadwinner consider good piece perhaps ought french henri quatre s address soldier thing really know language will fetch drive animal will give buy nice present say mrs stossen matilda come several inch low medlar tree most practical suggestion make get garden remark cheerfully claude collect money children s fresh air fund see can collect big sum shall very glad contribute crown very glad indeed say mrs stossen dig coin depth receptacle form detached outwork toilet claude long way ahead present continue matilda take notice suggested offering see s eleven golden hair enormous advantage re collect job day russian lady give ten shilling russian understand art give good expect claude will net quite twenty-five shilling afternoon ll field ll able pale fragile not-long-for-this-world business perfection raspberry trifle experience ll quite two pound ahead now much probe pluck many regretful murmur beleaguered lady manage produce seven-and-sixpence afraid ve get say mrs stossen matilda show sign come earth figure could violence conscience less ten shilling announce stiffly mother daughter mutter certain remark breath word beast prominent probably reference tarquin find get half-crown say mrs stossen shake voice here now please fetch quickly matilda slip tree take possession donation proceed pick handful over-ripe medlar grass foot climb gate address affectionately boar-pig come tarquin dear old boy know ca n't resist medlar re rotten squashy tarquin could n't dint throw fruit front judicious interval matilda decoy stye deliver captive hurry paddock never little minx exclaim mrs stossen safely high road animal n't savage ten shilling n't believe fresh air fund will see penny unwarrantably harsh judgment examine book fund will find acknowledgment collect miss matilda cuvering s d brogue hunting season come end mullet succeed sell brogue kind tradition family past three four year sort fatalistic hope brogue would find purchaser hunting season come happen justify such ill-founded optimism animal name berserker early stage career rechristened brogue later recognition fact acquire extremely difficult get rid unkinder wit neighbourhood know suggest first letter name superfluous brogue variously describe sale catalogue light-weight hunter lady s hack more simply still touch imagination useful brown gelding stand toby mullet ridden four season west wessex can ride sort horse west wessex long animal know country brogue know country intimately personally create most gap meet bank hedge many mile manner characteristic ideal hunting field probably safe ride hound hack country road accord mullet family really road-shy two object dislike bring sudden attack toby call swerving sickness motors cycle treat tolerant disregard pig wheelbarrow pile stone roadside perambulator village street gate paint too aggressively white sometimes always new kind beehive turn track vivid imitation zigzag course forked lightning pheasant rise noisily side hedgerow brogue would spring air same moment may desire companionable mullet family contradict widely prevalent report horse confirm crib-biter third week may mrs mullet relict late sylvester mullet mother toby bunch daughter assail clovis sangrail outskirt village breathless catalogue local happening know new neighbour mr penricarde vociferate awfully rich own tin mine cornwall middle-aged quiet s take red house long lease spend lot money alteration improvement toby s sell brogue clovis spend moment two assimilate astonishing news break unstinted congratulation belong more emotional race would probably kiss mrs mullet wonderfully lucky pull last now can buy decent animal ve always say toby clever many congratulation n't congratulate s most unfortunate thing could happen say mrs mullet dramatically clovis stare amazement mr penricarde say mrs mullet sink voice imagine impressive whisper resemble hoarse excited squeak mr penricarde just begin pay attention jessie slight first now unmistakable fool see sooner yesterday rectory garden party ask favourite flower tell carnation to-day whole stack carnation arrive clove malmaison lovely dark red regular exhibition bloom box chocolate must get purpose london s ask link to-morrow now just critical moment toby sell animal s calamity ve try get horse hand year say clovis ve get houseful daughter say mrs mullet ve trying-well get hand course husband two would n't amiss lot six know n't know say clovis ve never count expect re right number mother generally know thing now continue mrs mullet tragic whisper s rich husband-in-prospect imminent horizon toby sell miserable animal will probably kill try ride anyway will kill affection might feel member family ca n't very ask horse see praise think chance buy say just animal suit could n't steal stable send grass farm mile suggest clovis write votes woman stable door thing would pass suffragette outrage know horse could possibly suspect want get again newspaper country would ring affair say mrs mullet ca n't imagine headline valuable hunter stolen suffragette police would scour countryside find animal jessie must try get penricarde plea s old favourite can say sell stable pull term old repair lease now arrange stable stand couple year longer sound queer proceed ask horse ve just sell say mrs mullet must man use horse believe tell quiet lamb lamb kick twist demented n't lamb entirely unmerited character sedateness agree clovis jessie come golf link day state mingled elation concern s right proposal announce come sixth hole say must time think accept seventh dear say mother think little more maidenly reserve hesitation would advisable ve know short time might wait ninth hole seventh very long hole say jessie tension put game time d get ninth hole d settle lot thing honeymoon spend corsica perhaps fly visit naples feel week london wind two niece ask bridesmaid lot will seven lucky number wear pearl grey amount honiton lace jab way s come evening ask consent whole affair s brogue s different matter tell legend stable keen buy horse seem equally keen keep say must horse exercise now s live country s start ride to-morrow s ridden few time row animal accustom carry octogenarian people undergo rest cure s experience saddle-oh ride pony norfolk fifteen pony twenty-four to-morrow s ride brogue shall widow m married want see corsica s look silly map clovis send haste development situation put nobody can ride animal safety say mrs mullet toby know long experience shy manage swerve same time hint mr penricarde-to vincent say-that brogue n't white gate say jessie white gate exclaim mrs mullet mention effect pig ll past lockyer s farm get high road s sure pig two grunting lane s take dislike turkey lately say toby s obvious penricarde must n't allow animal say clovis least jessie marry tired tell ask picnic to-morrow start early hour s sort ride breakfast day ll get rector drive crowleigh lunch see new cottage hospital re build brogue will stand idle stable toby can offer exercise can pick stone sort conveniently lame hurry wed bit lameness fiction can keep ceremony safely mrs mullet belong emotional race kiss clovis nobody s fault rain come torrent morning make picnic fantastic impossibility also nobody s fault sheer ill-luck weather clear sufficiently afternoon tempt mr penricarde make first essay brogue get pig lockyer s farm rectory gate paint dull unobtrusive green white year two brogue never forget habit make violent curtsey back-pedal swerve particular point road subsequently apparently further call service break way rectory orchard find hen turkey coop late visitor orchard find coop intact very little left turkey mr penricarde little stunned shake suffer bruise knee minor damage good-naturedly ascribe accident own inexperience horse country road allow jessie nurse complete recovery golf-fitness less week list wed present local newspaper publish fortnight later appear following item brown saddle-horse brogue bridegroom s gift bride show say toby mullet know else say clovis very pleasing wit hen dora bittholz come thursday say mrs sangrail thursday ask clovis mother nod ve n't chuckle jane martlet here five day never stay less fortnight even s ask definitely week ll never get house thursday ask mrs sangrail dora good friend n't use remember use s make more bitter now feel nurse viper bosom fan flame human resentment much discovery s bosom utilise snake sanatorium happen has make mischief exactly say clovis hen come hen hen bronze leghorn such exotic breed dora sell jane exotic price prize poultry know jane think get money large family pedigree chicken bird turn abstainer egg habit m tell letter pass two woman revelation much invective could get sheet notepaper ridiculous say mrs sangrail could n't friend compose quarrel people try say clovis must compose storm music fliegende holl�nder jane willing take most libellous remark dora would take hen dora say would own wrong know d soon think own slum property whitechapel s most awkward situation say mrs sangrail suppose wo n't speak contrary difficulty will get leave remark s conduct character hitherto govern fact four ounce plain speaking can send post penny ca n't put dora say mrs sangrail ve already postpone visit short miracle would make jane leave self-allotted fortnight miracle line say clovis n't pretend very hopeful case ll good long n't drag stipulate mother servant bit nuisance mutter clovis sit smoking-room lunch talk fitfully jane martlet interval put material cocktail irreverently patent name ella wheeler wilcox partly compound old brandy partly cura�oa ingredient never indiscriminately reveal servant nuisance exclaim jane bound topic exuberant plunge hunter leave high road feel turf hoof think trouble ve get suit year would hardly believe n't see complain of-your mother wonderfully lucky servant sturridge instance-he s year m sure s paragon butler s just trouble say clovis s servant year become really serious nuisance here to-day to-morrow sort n't matter-you ve simply get replace s stayer paragon real worry give satisfaction n't prevent give trouble now ve mention sturridge-it sturridge particularly thinking make observation servant nuisance excellent sturridge nuisance ca n't believe know s excellent just could n't get s reliable element haphazard household very orderliness effect consider must unceasingly correct thing correct manner same surroundings great part lifetime know ordain superintend exactly silver glass table linen shall use set occasion cellar pantry plate-cupboard minutely devise undeviating administration noiseless impalpable omnipresent own department concerned omniscient mad say jane conviction exactly say clovis thoughtfully swallow complete ella wheeler wilcox sturridge n't mad say jane flutter inquiry voice most point s thoroughly sane reliable say clovis time subject most obstinate delusion occasion become merely nuisance decide embarrassment sort delusion unfortunately usually centre guest house party awkwardness come instance take head matilda sheringham prophet elijah remember elijah s history episode raven wilderness absolutely decline interfere imagine matilda s private catering arrangement would n't allow tea send morning wait table pass altogether handing dish very unpleasant oh matilda get feed fashion judge good cut visit short really thing say clovis emphasis n't say jane humour way certainly n't clovis frown always wise humour people get idea head s know length may encourage n't mean say might dangerous ask jane anxiety can never certain say clovis now get idea guest might take unfortunate turn precisely worry present moment take fancy here now ask jane excitedly thrilling tell say clovis briefly clovis nod earth think queen anne unexpected answer queen anne idea anyhow s dangerous s such colourless personality posterity chiefly say queen anne ask clovis sternly thing can remember say jane say queen anne s dead exactly say clovis stare glass hold ella wheeler wilcox dead mean take ghost queen anne ask jane ghost dear hear ghost come breakfast ate kidney toast honey healthy appetite s fact very much alive flourish perplexes annoys life accustom look queen anne personification dead dead queen anne know now fill glass lunch dinner listen account gay time dublin horse show naturally feel s very wrong would n't downright hostile account would jane ask anxiously n't get really alarm lunch to-day say clovis catch glower very sinister look muttering ought dead long ought see s mention matter awful say jane mother must tell mother must n't hear word say clovis earnestly would upset dreadfully rely sturridge might kill moment protest jane moment s busy silver afternoon ll keep sharp look-out time guard frustrate murderous attack say jane add tone weak obstinacy s dreadful situation mad butler dangle sword what's-his-name m certainly cut visit short clovis swear horribly breath miracle obvious misfire hall morning late breakfast clovis final inspiration stand engage coaxing rust spot old putter miss martlet ask butler moment cross hall writing letter morning-room sir say sturridge announce fact questioner already aware want copy inscription old basket-hilted sabre say clovis point venerable weapon hang wall wish d take hand oil take sheath will less trouble butler draw blade still keen bright well-cared old age carry morning-room door writing-table lead stairway jane vanish such lightning rapidity butler doubt see come hour later clovis drive hastily-packed luggage station mother will awfully vex come ride find observe depart guest ll make story urgent wire call would n't alarm unnecessarily sturridge jane sniff slightly clovis idea unnecessary alarm rude young man come thoughtful inquiry luncheon-baskets miracle lose usefulness fact dora write same day postpone date visit rate clovis hold record human being hustle jane martlet time-table migration open window aunt will presently mr nuttel say very self-possessed young lady fifteen meantime must try put framton nuttel endeavour say correct duly flatter niece moment unduly discount aunt come privately doubt more formal visit succession total stranger would much help nerve cure suppose undergo know will sister say prepare migrate rural retreat will bury speak living soul nerve will worse mope shall just give letter introduction people know can remember quite nice framton wonder mrs sappleton lady present letter introduction come nice division know many people here ask niece judge sufficient silent communion hardly soul say framton sister stay here rectory know four year give letter introduction people here make last statement tone distinct regret know practically aunt pursue self-possessed young lady name address admit caller wonder mrs sappleton married widowed state undefinable room seem suggest masculine habitation great tragedy happen just three year say child would sister s time tragedy ask framton somehow restful country spot tragedy seem place may wonder keep window wide open october afternoon say niece indicate large french window open lawn quite warm time year say framton window get tragedy window three year day husband two young brother day s shooting never come cross moor favourite snipe-shooting ground three engulf treacherous piece bog dreadful wet summer know place safe year give way suddenly warning body never recover dreadful part here child s voice lose self-possessed note become falteringly human poor aunt always think will come day little brown spaniel lose walk window just use window keep open evening quite dusk poor dear aunt often tell husband white waterproof coat arm ronnie young brother sing bertie bind always tease say get nerve know sometimes still quiet evening get creepy feeling will walk window break little shudder relief framton aunt bustle room whirl apology late make appearance hope vera amusing say very interesting say framton hope n't mind open window say mrs sappleton briskly husband brother will home directly shooting always come way ve snipe marsh to-day ll make fine mess poor carpet men-folk n't rattle cheerfully shooting scarcity bird prospect duck winter framton purely horrible make desperate partially successful effort turn talk less ghastly topic conscious hostess give fragment attention eye constantly stray past open window lawn certainly unfortunate coincidence pay visit tragic anniversary doctor agree order complete rest absence mental excitement avoidance nature violent physical exercise announce framton labour tolerably widespread delusion total stranger chance acquaintance hungry least detail s ailment infirmity cause cure matter diet much agreement continue say mrs sappleton voice replace yawn last moment suddenly brighten alert attention-but framton say here last cry just time tea n't look muddy eye framton shiver slightly turn niece look intend convey sympathetic comprehension child stare open window dazed horror eye chill shock nameless fear framton swung seat look same direction deepen twilight three figure walk lawn window carry gun arm additionally burden white coat hang shoulder tired brown spaniel keep close heel noiselessly house hoarse young voice chant dusk say bertie bind framton grab wildly stick hat hall-door gravel-drive front gate dimly-noted stage headlong retreat cyclist come road run hedge avoid imminent collision here dear say bearer white mackintosh come window fairly muddy most s dry bolt come most extraordinary man mr nuttel say mrs sappleton could talk illness dash word good-bye apology arrive would think see ghost expect spaniel say niece calmly tell horror dog hunt cemetery somewhere bank ganges pack pariah dog spend night newly dug grave creature snarl grin foam just enough make lose nerve romance short notice speciality treasure ship great galleon lie semi-retirement sand weed water northern bay fortune war weather long ensconce three quarter century pass day take high sea important unit fighting squadron-precisely squadron learn agree galleon bring world accord tradition report take much much again learn disagreement generous estimate income-tax assessor apply specie high criticism submerge treasure chest debase content currency goblin gold former school lulu duchess dulverton duchess believer existence sunken treasure allure proportion also believe know method say treasure might precisely locate cheaply disembedded aunt mother s side family maid honour court monaco take respectful interest deep-sea research throne country impatient perhaps terrestrial restriction wont immerse instrumentality relative duchess learn invention perfected very nearly patent monegaskan savant mean home-life mediterranean sardine might study depth many fathom cold white light more ball-room brilliancy implicate invention duchess s eye most attractive part electric suction dredge specially design drag surface such object interest value might find more accessible level ocean-bed right invention acquire matter eighteen hundred franc apparatus few thousand more duchess dulverton rich world count wealth nurse hope day rich own computation company form effort make again again course three century probe alleged treasure interesting galleon aid invention consider might work wreck privately independently ancestor mother s side descend medina sidonia opinion much right treasure acquire invention buy apparatus family tie encumbrance lulu possess nephew vasco honiton young gentleman bless small income large circle relative live impartially precariously name vasco give possibly hope might live adventurous tradition limit strictly home industry adventurer prefer exploit assure explore unknown lulu s intercourse restrict recent year negative process town call short money write now bethought eminent suitability direction treasure-seeking experiment could extract gold unpromising situation would certainly vasco-of course necessary safeguard way supervision money question vasco s conscience liable fit obstinate silence somewhere west coast ireland dulverton property include few acre shingle rock heather too barren support even agrarian outrage embrace small fairly deep bay lobster yield good most season bleak little house property lobster solitude able accept irish cook s idea might perpetrate name mayonnaise innisgluther tolerable exile summer month lulu seldom lend house lavishly friend relation put now vasco s disposal will very place practise experiment salvage apparatus say bay quite deep place will able test thoroughly start treasure hunt less three week vasco turn town report progress apparatus work beautifully inform aunt deep get clearer grow find way sunken wreck operate too wreck innisgluther bay exclaim lulu submerged motor-boat sub-rosa say vasco really say lulu poor billy yuttley s boat remember somewhere coast three year body wash ashore point people say time boat capsize intentionally-a case suicide know people always say sort thing tragic happen case right say vasco mean ask duchess hurriedly make think know say vasco simply know can know can know thing happen three year locker sub-rosa find water-tight strong-box contain paper vasco pause dramatic effect search moment inner breast-pocket coat draw folded slip paper duchess snatch indecent haste move appreciably fireplace sub-rosa's strong-box ask oh say vasco carelessly list well-known people would involve very disagreeable scandal sub-rosa's paper make public ve put head follow alphabetical order duchess gaze helplessly string name seem moment include nearly know matter fact own name head list exercise paralysing effect thinking faculty course destroy paper ask somewhat recover conscious make remark entire lack conviction vasco shake head say lulu angrily say highly compromising oh assure interpose young man put harm s way suppose leak think poor unfortunate people would involve disclosure lulu tap list agitated gesture unfortunate perhaps poor correct vasco read list carefully ll notice n't trouble include financial standing n't question lulu glare nephew moment silence ask hoarsely nothing-for remainder life answer meaningly little hunting perhaps continue shall villa florence villa sub-rosa would sound quaint picturesque n't think quite lot people would able attach meaning name suppose must hobby shall probably collect raeburns lulu s relative live court monaco get quite snappish answer write recommend further invention realm marine research cobweb farmhouse kitchen probably stand matter accident haphazard choice situation might plan master-strategist farmhouse architecture dairy poultry-yard herb garden busy place farm seem lead easy access wide flagged haven room muddy boot leave trace easily sweep stand centre human bustle long latticed window wide window-seat build embrasure huge fireplace look wild spread view hill heather wooded combe window nook make little room quite pleasant room farm situation capability young mrs ladbruk husband just come farm way inheritance cast covetous eye snug corner finger itch make bright cosy chintz curtain bowl flower shelf two old china musty farm parlour look prim cheerless garden imprison high blank wall room lend readily comfort decoration more settle shall work wonder way make kitchen habitable say young woman occasional visitor unspoken wish word wish unconfessed unspoken emma ladbruk mistress farm jointly husband might say certain extent way order affair mistress kitchen shelf old dresser company chipped sauce-boat pewter jug cheese-graters pay bill rest worn rag bible front page record fade ink baptism date ninety-four year martha crale name write yellow page yellow wrinkle old dame hobble mutter kitchen look dead autumn leaf winter wind still push hither thither martha crale seventy odd year martha mountjoy long could remember patter fro oven wash-house dairy chicken-run garden grumble mutter scold work unceasingly emma ladbruk come take little notice would bee wander window summer s day use first watch kind frightened curiosity old much part place difficult think exactly living thing old shep white-nozzled stiff-limbed collie wait time die seem more human withered dried-up old woman riotous roystering puppy mad joy life already tottering hobble dame now just blind breathe carcase more still work frail energy still swept baked wash fetch carry wise old dog perish utterly death emma use think generation ghost-dogs must hill martha rear feed tend speak last good-bye word old kitchen memory must human generation pass time difficult let alone stranger emma get talk day shrill quaver speech door leave unfastened pail get mislaid calf feeding-time overdue various little fault lapse chequer farmhouse routine now again election time come would unstore recollection old name fight wage day palmerston name tiverton way tiverton journey crow fly martha foreign country later northcotes aclands many new name forget name change always libruls toories yellow blue always quarrel shout right wrong quarrel most fine old gentleman angry face-she see picture wall see floor too rotten apple squash farm change politics time time martha never side none farm stroke good such sweeping verdict give peasant s distrust world half-frightened curiosity somewhat fade emma ladbruk uncomfortably conscious feeling old woman quaint old tradition linger place part parcel farm pathetic picturesque-but dreadfully way emma come farm full plan little reform improvement part result training new way method part outcome own idea fancy reform kitchen region deaf old ear could induced give even hearing would meet short shrift scornful rejection kitchen region spread zone dairy market business work household emma late science dead-poultry dressing finger-tip sit unheeded watcher old martha truss chicken market-stall truss nearly fourscore years-all leg breast hundred hint anent effective cleaning labour-lightening thing make wholesomeness young woman ready impart put action drop nothingness wan muttering unheeding presence coveted window corner dainty cheerful oasis gaunt old kitchen stand now choke lumber litter odds end emma nominal authority would dare care displace seem spin protection human cobweb decidedly martha way would unworthy meanness wish see span brave old life shorten few paltry month day speed emma conscious wish disowned might lurk mind feel meanness wish come qualm self-reproach day come kitchen find unaccustomed state thing usually busy quarter old martha work basket corn floor side yard poultry begin clamour protest overdue feeding-time martha sit huddle shrunken bunch window seat look dim old eye see strange autumn landscape matter martha ask young woman t death t death a-coming answer quavering voice know twere come know twere n't old shep s howl morning last night hear screech-owl give death-cry white run yard yesterday twere n't cat stoat twere fowl know twere draw side ay s warning know a-coming young woman s eye cloud pity old thing sit white shrunken merry noisy child play lane hay-loft farmhouse garret eighty odd year now just frail old body cower approach chill death come last take probable much could emma hasten get assistance counsel husband know tree-felling little distance might find intelligent soul know old woman good farm soon find faculty common farmyard swallow lose human population poultry follow interested fashion swine grunted interrogation bar stye barnyard rickyard orchard stable dairy give reward search retrace step kitchen come suddenly cousin young mr jim call divide time amateur horse-dealing rabbit-shooting flirt farm maid m afraid old martha die say emma jim sort person break news gently nonsense say martha mean live hundred tell ll may actually die moment may just beginning break-up persist emma feeling contempt slowness dulness young man grin spread good-natured feature n't look say nod yard emma turn catch meaning remark old martha stand middle mob poultry scatter handful grain turkey-cock bronzed sheen feather purple-red wattle gamecock glow metallic lustre eastern plumage hen ochre buff umber scarlet comb drake bottle-green head make medley rich colour centre old woman look withered stalk standing riotous growth gaily-hued flower throw grain deftly wilderness beak quavering voice carry two people watch still harp theme death come farm know twere a-coming s sign warning s dead old mother call young man t young mister ladbruk shrill ve just a-carried body run way tree come run hisself iron post dead pick un aye know twere come turn fling handful barley belated group guinea-fowl come race farm family property pass rabbit-shooting cousin next-of-kin emma ladbruk drift history bee wander open window might flit way again cold grey morning stand wait box already stow farm cart last market produce ready train catch less importance chicken butter egg offer sale stand could see angle long latticed window cosy curtain gay bowl flower mind come thought month perhaps year long utterly forget white unheeding face would see peer latticed pane weak muttering voice would hear quaver flag passage make way narrow bar casement open farm larder old martha stand table truss pair chicken market stall truss nearly fourscore year lull ve ask latimer springfield spend sunday stop night announce mrs durmot breakfast-table think throe election remark husband exactly poll wednesday poor man will work shadow time imagine electioneering must awful soaking rain slushy country road speak damp audience draughty schoolroom day day fortnight ll put appearance place worship sunday morning can come immediately thorough respite connect politics wo n't let even think ve picture cromwell dissolve long parliament take staircase even portrait lord rosebery s ladas remove smoking-room vera add mrs durmot turn sixteen-year-old niece careful colour ribbon wear hair blue yellow account rival party colour emerald green orange would bad home rule business fore state occasion always wear black ribbon hair say vera crush dignity latimer springfield cheerless oldish young man politics somewhat spirit people might half-mourning enthusiast fairly strenuous plodder mrs durmot reasonably mark assert work high pressure election restful lull hostess enforce decidedly welcome nervous excitement contest too great hold totally banish know s sit night work point final speech say mrs durmot regretfully ve keep politics arm s length afternoon evening more can remain see say vera say latimer scarcely shut bedroom door immerse sheaf note pamphlet fountain-pen pocket-book bring play marshalling useful fact discreet fiction work perhaps thirty-five minute house seemingly consecrate healthy slumber country life stifled squealing scuffle passage follow loud tap door time answer much-encumbered vera burst room question say can leave here small black pig lusty specimen black-red gamecock latimer moderately fond animal particularly interested small livestock rearing economic point view fact pamphlet moment engage warmly advocate further development pig poultry industry rural district pardonably unwilling share even commodious bedroom sample henroost stye product would n't happy somewhere ask tactfully express own preference matter apparent solicitude theirs say vera impressively waste dark swirl water reservoir brinkley burst n't know reservoir brinkley say latimer n't now s jolly place stand particularly low re centre inland sea just present see river overflow bank good gracious live lose heap say second housemaid already identify three body float past billiard-room window young man s engage s engage large assortment population here else s very careless identification course may same body come again again swirl n't think ought rescue work ought n't say latimer instinct parliamentary candidate get local limelight ca n't say vera decidedly n't boat re cut rage torrent human habitation aunt particularly hope would keep room add confusion think would kind would take hartlepool s wonder gamecock know night see eight gamecock fight fury get re put bedroom fowl-houses flood know think perhaps would n't mind take wee piggie s little love vile temper get mother-not say thing s lie dead drowned stye poor thing really want man s firm hand keep order d try grapple ve get chow room know pig wherever find could n't pig bathroom ask latimer faintly wish take determine stand subject bedroom swine chow bathroom vera laugh shrilly ll full boy scouts morning hot water hold boy scouts thirty come rescue water waist-high rise three foot rescue re give hot bath batch dry clothes hot-air cupboard course drench clothes n't dry minute corridor staircase begin look bit coast scenery tuke two boy wear melton overcoat hope n't mind s new overcoat say latimer indication mind dreadfully ll take care hartlepool s wonder wo n't say vera mother take three first birmingham second cockerel class last year gloucester ll probably roost rail bottom bed wonder d feel more home wife here hen pantry think could pick hartlepool helen s favourite latimer show belated firmness subject hartlepool helen vera withdraw press point first settle gamecock extemporised perch take affectionate farewell pigling latimer undress get bed speed judge pig would abate inquisitorial restlessness light turn substitute cosy straw-bedded sty room offer first inspection few attraction disconsolate animal suddenly discover appliance most luxuriously contrive piggery notably deficient sharp edge part bed pitch exactly right elevation permit pigling scrape ecstatically backwards forward artistic humping crucial moment accompanying gurgle long-drawn delight gamecock may fancy rock branch pine-tree bear motion great fortitude latimer able command series slap direct pig s body accept more additional please irritant criticism conduct hint desist evidently more man s firm hand need deal case latimer slip bed search weapon dissuasion sufficient light room enable pig detect man�uvre vile temper inherit drowned mother find full play latimer bound bed conqueror few threatening snort champings jaw resume massage operation renew zeal long wakeful hour ensue latimer try distract mind own immediate trouble dwell decent sympathy second housemaid s bereavement find more often wonder many boy scout share melton overcoat r�le saint martin malgr� lui appeal dawn pigling fall happy slumber latimer might follow example same time stupor hartlepooli give rousing crow clatter floor forthwith commence spirit combat reflection wardrobe mirror remember bird more less care latimer perform hague tribunal office drape bath-towel provocative mirror ensuing peace local short-lived deflected energy gamecock find new outlet sudden sustained attack sleeping temporarily inoffensive pigling duel follow desperate embitter possibility effective intervention feathered combatant advantage able hard press take refuge bed freely avail circumstance pigling never quite succeed hurl same eminence want try side could claim decisive success struggle practically fight standstill time maid appear early morning tea lor sir exclaim undisguised astonishment want animal room want pigling aware might outstay welcome dash door gamecock follow more dignified pace miss vera s dog see pig exclaim maid hurry avert such catastrophe cold suspicion steal latimer s mind window draw blind light drizzle rain fall faint trace inundation half-hour later meet vera way breakfast-room think deliberate liar observe coldly occasionally thing rate keep mind dwell politics night say vera course perfectly true unkindest blow season strike seem run standstill trade industry call dislocation could possibly engineer indulge luxury last least successful convulsion strike world s union zoological garden attendant pending settlement certain demand refuse minister further want animal commit charge allow keeper take place case threat zoological garden authority man come animal come also intensify precipitate crisis imminent prospect large carnivore say rhinoceros bull bison roam large unfed heart london permit prolonged conference government day tendency few hour course event nickname government afternoon oblige intervene promptitude decision strong force bluejacket despatch regent s park take temporarily abandon duty striker bluejacket choose preference land force partly account traditional readiness british navy anywhere partly reason familiarity average sailor monkey parrot tropical fauna chiefly urgent request first lord admiralty keenly desirous opportunity perform personal act unobtrusive public service province department insist feed infant jaguar defiance mother s wish may by-election north say colleague hopeful inflection voice by-election very desirable present must selfish matter fact strike collapse peacefully intervention majority keeper become attach charge return work own accord nation newspaper turn sense relief happy thing seem new era contentment dawn everybody strike could possibly want strike could possibly cajole bully striking want light bright side life might now claim attention conspicuous topic spring sudden prominence pending falvertoon divorce suit duke falvertoon human hors d'�uvres stimulate public appetite sensation give much feed mere child precociously brilliant decline editorship anglian review age most boy content decline mensa table could claim originate futurist movement literature letters possible grandson write age fourteen attract considerable notice late day brilliancy less conspicuously display debate house lord affair morocco moment country fifth time seven year bring europe verge war interpolate remark little moor much spite encouraging reception accord political utterance never tempt further display direction begin generally understand intend supplement numerous town country residence live overmuch public eye come unlooked-for tidings imminent proceeding divorce such divorce cross-suits allegation counter-allegations charge cruelty desertion fact necessary make case most complicated sensational kind number distinguished people involve cite witness embrace political party realm several colonial governor include exotic contingent france hungary united state north america grand duchy baden hotel accommodation more expensive sort begin experience strain resource will quite durbar elephant exclaim enthusiastic lady justice never see durbar general feeling thankfulness last strike get date fix hearing great suit reaction season gloom industrial strife just pass agency purvey stage-manage sensation lay level momentous occasion man make reputation special descriptive writer mobilise distant corner europe further side atlantic order enrich pen daily print record case word-painter specialise description witness turn pale cross-examination summon hurriedly famous prolonged murder trial sicily indeed talent decidedly waste thumb-nail artist expert kodak manipulator retain extravagant salary special dress reporter high demand enterprising paris firm costume builder present defendant duchess three special creation worn mark learn extensively report various critical stage trial cinematograph agent industry persistence untiring film represent duke say good-bye favourite canary eve trial readiness week event take place film depict duchess hold imaginary consultation fictitious lawyer make light repast specially advertise vegetarian sandwich suppose luncheon interval human foresight human enterprise could lack make trial success two day case hear advance reporter important syndicate obtain interview duke purpose glean final grain information concern grace s personal arrangement trial suppose may say will big affair kind lifetime generation begin reporter excuse unsparing minuteness detail make quest suppose so-if come say duke lazily query reporter voice gasp scream duchess thinking strike say duke strike baleful word flash old hideous familiarity was end recurrence mean falter reporter contemplate mutual withdrawal charge precisely say duke think arrangement make special reporting cinematographs catering distinguished foreign witness prepared music-hall allusion think money sunk exactly say duke coldly duchess realise provide material great far-reaching industry build widespread employment will give enormous profit make duration case stress racket fall will get-what unenviable notoriety privilege pay heavy legal expense way verdict hence decision strike n't wish reconcile fully realise grave step take get reasonable consideration vast stream wealth industry call intend come court stay good afternoon news late strike spread universal dismay inaccessibility ordinary method persuasion make peculiarly formidable duke duchess persist reconcile government could hardly call interfere public opinion shape social ostracism might bring bear coercive measure could conference power propose liberal term several foreign witness already depart telegraph cancel hotel arrangement conference protract uncomfortable occasionally acrimonious succeed last arrange resumption litigation fruitless victory duke touch early precocity die premature decay fortnight date fix new trial romancers autumn london bless season harshness winter insincerity summer trustful season buy bulb see registration s vote believe perpetually spring change government morton crosby sit bench secluded corner hyde park lazily enjoy cigarette watch slow graze promenade pair snow-geese male look albino edition russet-hued female corner eye crosby also note interest hesitate hoverings human figure pass repassed seat two three time shortening interval wary crow alight possibly edible morsel inevitably figure come anchorage bench easy talk distance original occupant uncared-for clothes aggressive grizzled beard furtive evasive eye new-comer bespeak professional cadger man would undergo hour humiliate tale-spinning rebuff adventure day s decent work new-comer fix eye straight front strenuous unseeing gaze voice break insinuate inflection story retail worth loiterer s listen s strange world say statement meet response alter form question daresay ve find strange world mister concern say crosby strangeness wear course thirty-six year say greybeard could tell thing d hardly believe marvellous thing really happen nowadays demand marvellous thing really happen say crosby discouragingly professional writer fiction turn thing much good instance neighbour tell wonderful incredible thing aberdeen chow borzoi never listen hand read hound baskervilles three time greybeard move uneasily seat open new country take profess christian observe prominent think may say influential member mussulman community eastern persia say crosby make excursion realm fiction greybeard obviously disconcert new check introductory conversation defeat momentary persia never take persian remark somewhat aggrieved air say crosby father afghan afghan say smitten bewildered silence moment recover renew attack afghanistan ve war country now daresay fight might learn very wealthy country believe real poverty raise voice word poverty suggestion intense feeling crosby see opening avoid possess number highly talented ingenious beggar say speak disparagingly marvellous thing really happen would tell story ibrahim eleven camel-loads blotting-paper also forget exactly end own life-story curious say stranger apparently stifle desire hear history ibrahim always see now suppose undergo complete change course seven year say crosby explanation foregoing announcement mean always such distressing circumstance present pursue stranger doggedly sound rude say crosby stiffly consider present talk man repute most gifted conversationalist afghan border n't mean way say greybeard hastily ve very much interested conversation allude unfortunate financial situation may n't hardly believe present moment absolutely farthing n't see prospect get money few day n't suppose ve find such position add town yom say crosby southern afghanistan also happen birthplace chinese philosopher use say three chief human blessing absolutely money forget two daresay say stranger tone betray enthusiasm philosopher s memory practise preach s test live happily very little money resource say crosby expect friend would help liberally difficulty such present yom say crosby necessary friend order obtain help citizen yom would help stranger matter course greybeard now genuinely interested conversation last take favourable turn instance undeserved difficulty ask citizen town speak small loan tide few day impecuniosity-five shilling perhaps large sum-would give matter course would certain preliminary say crosby would take wine-shop treat measure wine little high-flown conversation would put desire sum hand wish good-day roundabout way perform simple transaction east way roundabout listener s eye glitter exclaim thin sneer ring meaningly word suppose ve give generous custom leave town n't practise now expect live yom say crosby fervently remember green hill cover apricot almond tree cold water rush caress upland snow dash little wooden bridge remember thing treasure memory would give single unwritten law custom bind still live hallowed home youth ask small loan begin greybeard fawningly edge seat hurriedly wonder large might safely make request ask say time certainly say crosby month november december absolutely forbidden race give receive loan gift fact willingly speak consider unlucky will close discussion still october exclaim adventurer eager angry whine crosby rise seat want eight day end month afghan november begin yesterday say crosby severely moment stride park leave recent companion scowling mutter furiously seat n't believe word story chatter pack nasty lie begin end wish d tell face call afghan snort snarl escape quarter hour support truth old say two trade never agree schartz-metterklume method lady carlotta step platform small wayside station take turn two uninteresting length kill time train please proceed way roadway see horse struggle more ample load carter sort seem bear sullen hatred animal help earn living lady carlotta promptly betake roadway put different complexion struggle certain acquaintance wont give plentiful admonition undesirability interfere behalf distressed animal such interference none business put doctrine non-interference practice most eloquent exponent besiege nearly three hour small extremely uncomfortable may-tree angry boar-pig lady carlotta side fence proceed water-colour sketch engage refuse interfere boar prisoner fear lose friendship ultimately rescue lady occasion merely lose train give way first sign impatience show journey steam bear desertion philosophical indifference friend relation thoroughly use fact luggage arrive wire vague non-committal message destination say come train time think move might confront imposingly attired lady seem take prolong mental inventory clothes look must miss hope governess ve come meet say apparition tone admit very little argument very must must say lady carlotta dangerous meekness mrs quabarl continue lady pray luggage s astray say allege governess fall excellent rule life absent always blame luggage point fact behave perfect correctitude ve just telegraph add approach truth provoking say mrs quabarl railway company careless maid can lend thing night lead way car drive quabarl mansion lady carlotta impressively introduce nature charge thrust learn claude wilfrid delicate sensitive young people irene artistic temperament highly develop viola else mould equally commonplace child class type twentieth century wish taught say mrs quabarl interested learn history lesson instance must try make feel introduce life-story man woman really live merely commit mass name date memory french course shall expect talk meal-times several day week shall talk french four day week russian remain three russian dear miss hope house speak understand russian will embarrass least say lady carlotta coldly mrs quabarl use colloquial expression knock perch imperfectly self-assured individual magnificent autocratic long seriously oppose least show unexpected resistance long way render cowed apologetic new governess fail express wonder admiration large newly-purchased expensive car lightly allude superior advantage two make just put market discomfiture patroness become abject feeling might animate general ancient warfaring day behold heavy battle-elephant ignominiously drive field slinger javelin thrower dinner evening reinforce husband usually duplicate opinion lend moral support generally mrs quabarl regain none lose ground governess help truly wine hold forth considerable show critical knowledge various vintage matter concern quabarls wise able pose authority previous governess limit conversation wine topic respectful doubtless sincere expression preference water recommend wine firm hand could very wrong mrs quabarl think time turn conversation more usual channel get very satisfactory reference canon teep observe very estimable man think drink fish beat wife very lovable character say governess imperturbably dear miss hope trust exaggerate exclaim quabarls unison must justice admit provocation continue romancer mrs teep quite most irritating bridge-player sit lead declaration would condone certain amount brutality partner souse content soda-water syphon house sunday afternoon could n't get argue indifference comfort can altogether overlook may think hasty judgment practically account syphon incident leave will talk time say mrs quabarl hastily shall never allude again say governess decision mr quabarl make welcome diversion ask study new instructress propose inaugurate morrow history begin inform history observe sagely now teach history must take care interest learn must make feel introduce life-story man woman really lived ve tell interpose mrs quabarl teach history schartz-metterklume method say governess loftily say listener think expedient assume acquaintance least name child here demand mrs quabarl morning find irene sit glumly head stair sister perch attitude depressed discomfort window-seat wolf-skin rug cover history lesson come unexpected reply suppose rome viola she-wolf real wolf figure roman use set store by-i forget claude wilfrid fetch shabby woman shabby woman ve get carry n't want miss hope get father s fives-bats say d give number nine spanking n't ve loud angry scream direction lawn draw mrs quabarl thither hot haste fearful threaten castigation might even now process infliction outcry come principally two small daughter lodge-keeper haul push house panting dishevelled claude wilfrid task render even more arduous incessant very effectual attack capture maiden small brother governess fives-bat hand sit negligently stone balustrade preside scene cold impartiality goddess battle furious repeated chorus ll tell muvver rise lodge-children lodge-mother hard hearing moment immerse preoccupation washtub apprehensive glance direction lodge good woman gift highly militant temper sometimes privilege deafness mrs quabarl fly indignantly rescue struggle captive wilfrid claude let child miss hope earth meaning scene early roman history sabine women n't know s schartz-metterklume method make child understand history act fix memory know course thanks interference boy life thinking sabine woman ultimately escape really can hold responsible may very clever modern miss hope say mrs quabarl firmly leave here train luggage will send soon arrive m certain exactly shall few day say dismiss instructress youth might keep luggage wire address couple trunk golf-club leopard cub leopard cub gasped mrs quabarl even departure extraordinary person seem destined leave trail embarrassment s leave cub s more half-grown know fowl day rabbit sunday usually get raw beef make too excitable n't trouble get car m incline walk lady carlotta stride quabarl horizon advent genuine miss hope make mistake day arrive cause turmoil good lady quite unused inspire obviously quabarl family woefully befool certain amount relief come knowledge tiresome dear carlotta say hostess overdue guest ultimately arrive very tiresome lose train stop overnight strange place oh dear say lady carlotta tiresome-for seventh pullet s daily grind complain say blenkinthrope resentfully s dull grey sameness life office hour interest come way remarkable common even little thing try find interest n't seem interest people thing garden instance potato weigh just two pound say friend gorworth tell say blenkinthrope tell train morning forget d tell exact tell weigh just two pound take account fact abnormal vegetable freshwater fish after-life growth arrest re just say blenkinthrope sadly make fun fault potato say gorworth least interested least interesting man train day just same case life commonplace very interesting certainly wax enthusiastic commonplace event man s life tell startling dramatic piquant happen family will capture interest will talk certain personal pride acquaintance man know intimately fellow call blenkinthrope live way two finger claw clean lobster carry home supper doctor say entire hand may come now conversation very high order imagine walk tennis club remark know man grow potato weigh two quarter pound hang dear fellow say blenkinthrope impatiently n't just tell remarkable nature happen invent say gorworth win prize excellence scriptural knowledge preparatory school feel license little more unscrupulous circle move much might surely excuse early life could give list seventeen tree mention old testament sort thing ask blenkinthrope somewhat snappishly snake get hen-run yesterday morning kill six seven pullet first mesmerise eye bite stand helpless seventh pullet french sort feather eye escape mesmeric snare just fly could see snake peck piece thank say blenkinthrope stiffly s very clever invention such thing really happen poultry-run admit proud interested tell people d stick fact even plain fact same mind dwelt wistfully story seventh pullet could picture tell train absorb interest fellow-passengers unconsciously sort little detail improvement begin suggest wistfulness still dominant mood take seat railway carriage morning opposite sit stevenham attain recognised brevet importance fact uncle drop dead act voting parliamentary election happen three year stevenham still defer question home foreign politics hullo s giant mushroom notice blenkinthrope get fellow traveller young duckby mildly dislike speedily monopolise general attention account domestic bereavement four young pigeon carry last night whack big rat oh monster must could tell size hole make break loft moderate-sized rat seem carry predatory operation region enormous enormity pretty hard line continue duckby see secure attention respect company four squeaker carry swoop d find hard match way unlooked-for bad luck six pullet pen seven kill snake yesterday afternoon say blenkinthrope voice hardly recognise own snake come excited chorus fascinate deadly glitter eye strike stand helpless bedridden neighbour n't able call assistance witness bedroom window never broke chorus variation interesting part seventh pullet n't get kill resume blenkinthrope slowly light cigarette diffidence leave begin realise safe easy depravity can seem courage begin six dead bird minorcas seventh houdan mop feather eye could hardly see snake course n't mesmerise just could see wriggle ground peck death m blessed exclaim chorus course few day blenkinthrope discover little loss s self-respect affect gain esteem world story find way poultry paper copied thence daily news-sheet matter general interest lady write north scotland recount similar episode witness occur stoat blind grouse somehow lie seem much less reprehensible can call lee awhile adapter seventh pullet story enjoy full altered standing person consequence share strange event time thrust again cold grey background sudden blossom importance smith-paddon daily fellow-traveller little girl knock nearly hurt car belong musical-comedy actress actress car time numerous photograph appear illustrated paper zoto dobreen inquire well-being maisie daughter edmund smith-paddon esq new human interest absorb travelling companion rude blenkinthrope try explain contrivance keep viper peregrine falcon chicken-run gorworth unburden private give same counsel heretofore invent ready affirmative couple question betray significant shift ethical standpoint few day later blenkinthrope reveal chapter family history customary gathering railway carriage curious thing happen aunt live paris begin several aunt geographically distribute greater london sit seat bois afternoon lunch roumanian legation story gain picturesqueness dragging-in diplomatic atmosphere cease moment command acceptance record current event gorworth warn neophyte would case traditional enthusiasm neophyte triumph discretion feel drowsy effect probably champagne s habit take middle day subdue murmur admiration company blenkinthrope s aunt use take champagne middle year regard exclusively christmas new year accessory presently portly gentleman pass seat pause instant light cigar moment youngish man come draw blade swordstick stab dozen time scoundrel cry victim know name henri leturc elder man wipe blood spatter clothes turn assailant say attempt assassination consider introduction finish light cigar walk aunt intend scream police see indifference principal affair treat matter feel would impertinence part interfere course need hardly say put whole thing effect warm drowsy afternoon legation champagne now come astonishing part story fortnight later bank manager stab death swordstick very part bois assassin son charwoman formerly work bank dismiss job manager account chronic intemperance name henri leturc moment blenkinthrope tacitly accept munchausen party effort spare draw day day exercise test power credulity blenkinthrope false security assure receptive audience wax industrious ingenious supply demand marvel duckby s satirical story tame otter tank garden swim whine restlessly water-rate overdue scarcely unfair parody blenkinthrope s wilder effort day come nemesis return villa evening blenkinthrope find wife sit front pack card scrutinise unusual concentration same old patience-game ask carelessly dear death s head patience most difficult ve never get work somehow frightened mother get life afraid too great-aunt fall dead excitement moment mother always feeling would die get die same night bad health time certainly strange coincidence n't frighten blenkinthrope s practical comment leave room few minute later wife call john give such turn nearly get five diamond hold end really think d can say blenkinthrope come room shift eight club open nine five can move six wife make suggested move hasty tremble finger pile outstanding card respective pack follow example mother great-grand-aunt blenkinthrope genuinely fond wife midst bereavement dominant thought obtrude sensational real last come life longer grey colourless record headline might appropriately describe domestic tragedy keep shape brain inherit presentiment come true death s head patience card-game justify sinister name three generation write full story fatal occurrence essex vedette editor friend friend give condensed account take office halfpenny daily case reputation romancer stand fatally way fulfilment ambition right thing munchausening time sorrow agree friend brief note regret sudden death wife respected neighbour mr john blenkinthrope heart failure appear news column local paper forlorn outcome vision widespread publicity blenkinthrope shrink society erstwhile travel companion take travel townwards early train sometimes try enlist sympathy attention chance acquaintance detail whistling prowess good canary dimension large beetroot scarcely recognise man speak point owner seventh pullet blind spot ve just come adelaide s funeral n't say sir lulworth nephew suppose very most funeral ll tell lunch say egbert ll sort would n't respectful great-aunt s memory lunch begin spanish olive borshch more olive bird kind entice rhenish wine expensive wine country still quite laudable way now s absolutely menu harmonises least subject great-aunt adelaide funeral charming woman quite intelligent need somehow always remind english cook s idea madras curry use say frivolous say egbert tone suggest endorse verdict believe considerably scandalise declare clear soup more important factor life clear conscience very little sense proportion way make principal heir n't say egbert executor s connection particularly want speak business strong point time say sir lulworth certainly re immediate threshold lunch n't exactly business explain egbert follow uncle dining-room s serious very serious ca n't possibly speak now say sir lulworth could talk seriously borshch beautifully construct borshch such experience presently ought banish conversation annihilate thought later arrive second stage olive shall quite ready discuss new book borrow prefer present situation grand duchy luxemburg absolutely decline talk approach business finish bird great part meal egbert sit abstracted silence silence man mind focussed topic coffee stage reach launch suddenly athwart uncle s reminiscence court luxemburg think tell great-aunt adelaide make executor n't very much way legal matter paper would fairly heavy task imagine ream family letter stack most highly uninteresting packet think might repay careful perusal bundle correspondence brother peter canon tragic memory say lulworth exactly tragic memory say tragedy never fathom probably simple explanation correct say sir lulworth slip stone staircase fracture skull fall egbert shake head medical evidence prove blow head strike come wound cause violent contact step could possibly inflict angle skull experiment dummy figure fall conceivable position motive exclaim sir lulworth interest number people destroy canon established church mere fun kill must extremely limited course individual weak mental balance sort thing seldom conceal handiwork more generally incline parade cook suspicion say egbert shortly know say sir lulworth simply person premise time tragedy could silly try fasten charge murder sebastien gain fact good deal lose death employer canon pay quite good wage able offer take service raise little more accordance real worth time glad find new place trouble increase wage people fight shy friend country world interested prolonged life unimpaired digestion canon would certainly sebastien people n't always weigh consequence rash act say egbert would very few murder commit sebastien man hot temper southerner admit sir lulworth geographically exact believe hail french slope pyrenees take consideration nearly kill gardener s boy day bring spurious substitute sorrel must always make allowance origin locality early environment tell longitude ll know latitude allow motto see say egbert nearly kill gardener s boy dear egbert nearly kill gardener s boy altogether kill canon wide difference doubt often feel temporary desire kill gardener s boy never give way respect self-control n't suppose want kill octogenarian canon know never quarrel disagreement two man evidence inquest bring very clearly say egbert air man come last deferred inheritance conversational importance precisely want speak push coffee cup draw pocket-book inner breast-pocket depth pocket-book produce envelope envelope extract letter closely write small neat handwriting canon s numerous letter aunt adelaide explain write few day death memory already fail receive daresay forget content soon read light subsequently happen hear letter now produce inquest fancy would make difference course affair evidence remark just now choke suspicion sebastien disclose utter absence could consider motive provocation crime crime oh read letter say sir lulworth impatiently s long rambling affair most letter late year say egbert ll read part bear immediately mystery very much fear shall get rid sebastien cook divinely temper fiend anthropoid ape really bodily fear dispute day correct sort lunch serve ash wednesday get irritated annoyed conceit obstinacy last throw cupful coffee face call same time impudent jackanapes very little coffee actually face never see human being show such deplorable lack self-control laugh threat kill splutter rage think whole thing would blow several time catch scowl mutter highly unpleasant fashion lately fancy dog footstep ground particularly walk evening italian garden step italian garden body find comment egbert resume reading daresay danger imaginary shall feel more ease quit service egbert pause moment conclusion extract uncle make remark add lack motive factor save sebastien prosecution fancy letter will put different complexion matter show else ask sir lulworth reach hand incriminating piece paper say egbert hand table think would tell first heaven egbert s voice rise scream sir lulworth fling paper truly glowing centre grate small neat handwriting shrivel black flaky nothingness earth gasped egbert letter piece evidence connect sebastien crime destroy say sir lulworth want shield cried egbert man common murderer common murderer possibly very uncommon cook dusk norman gortsby sit bench park strip bush-planted sward fence park railing row front wide stretch carriage drive hyde park corner rattle hoot traffic lie immediately right thirty minute past six early march evening dusk fall heavily scene dusk mitigate faint moonlight many street lamp wide emptiness road sidewalk many unconsidered figure move silently half-light dot unobtrusively bench chair scarcely distinguish shadowed gloom sit scene please gortsby harmonise present mood dusk mind hour defeat man woman fight lose hide fall fortune dead hope possible scrutiny curious come forth hour gloaming shabby clothes bow shoulder unhappy eye might pass unnoticed rate unrecognised king conquer must see strange look bitter thing heart man wanderer dusk choose strange look fasten come bat-fashion take pleasure sadly pleasure-ground empty rightful occupant shelter screen bush paling come realm brilliant light noisy rush traffic blaze many-tiered stretch window shine dusk disperse mark haunt people hold own life s struggle rate admit failure gortsby s imagination picture thing sit bench deserted walk mood count defeat money trouble press wish could stroll thoroughfare light noise take place jostle rank enjoy prosperity struggle fail more subtle ambition moment heartsore disillusionised disincline take certain cynical pleasure observing label fellow wanderer way dark stretch lamp-light bench side sit elderly gentleman drooping air defiance probably remain vestige self-respect individual cease defy successfully anybody clothes could scarcely call shabby least pass muster half-light s imagination could picture wearer embarking purchase half-crown box chocolate lay ninepence carnation buttonhole belong unmistakably forlorn orchestra pipe dance world s lamenter induce responsive weeping rise gortsby imagine return home circle snub account bleak lodging ability pay weekly bill beginning end interest inspire retreat figure vanish slowly shadow place bench take immediately young man fairly dress scarcely more cheerful mien predecessor emphasise fact world badly new-corner unburden angry very audible expletive fling seat n't seem very good temper say gortsby judge expect take notice demonstration young man turn look disarm frankness put instantly guard would n't good temper fix m say ve silly thing ve life say gortsby dispassionately came afternoon mean stay patagonian hotel berkshire square continue young man get find pull week cinema theatre run site taxi driver recommend hotel way just send letter people give address buy soap-i d forget pack hate use hotel soap stroll bit drink bar look shop come turn step hotel suddenly realise n't remember name even street s nice predicament fellow n't friend connection london course can wire people address wo n't get letter to-morrow meantime m money come shill buy soap get drink here wander twopence pocket nowhere night eloquent pause story tell suppose think ve spin impossible yarn say young man presently suggestion resentment voice impossible say gortsby judicially remember exactly same thing foreign capital occasion two make more remarkable luckily remember hotel sort canal strike canal able find way hotel youth brighten reminiscence foreign city would n't mind much say could s consul get requisite help here s own land more derelict get fix can find decent chap swallow story lend money seem likely spend night embankment m glad anyhow n't think story outrageously improbable throw good deal warmth last remark perhaps indicate hope gortsby fall short requisite decency course say gortsby slowly weak point story ca n't produce soap young man sit forward hurriedly feel rapidly pocket overcoat jump foot must lose mutter angrily lose hotel cake soap afternoon suggest wilful carelessness say gortsby young man scarcely wait hear end remark flit path head hold high air somewhat jade jauntiness pity muse gortsby get s own soap convincing touch whole story just little detail bring grief brilliant forethought provide cake soap wrap seal solicitude chemist s counter would genius particular line particular line genius certainly consist infinite capacity take precaution reflection gortsby rise exclamation concern escape lie ground side bench small oval packet wrap seal solicitude chemist s counter could else cake soap evidently fall youth s overcoat pocket fling seat moment gortsby scud dusk-shrouded path anxious quest youthful figure light overcoat nearly give search catch sight object pursuit stand irresolutely border carriage drive evidently uncertain strike park make bustle pavement knightsbridge turn sharply air defensive hostility find gortsby hail important witness genuineness story turn say gortsby hold cake soap must slide overcoat pocket sit seat see ground leave must excuse disbelief appearance really now appeal testimony soap think ought abide verdict loan sovereign good young man hastily remove doubt subject pocket coin here card address continue gortsby day week will return money here soap-do n't lose again s good friend lucky thing finding say youth catch voice blurt word two thanks flee headlong direction knightsbridge poor boy nearly possible break say gortsby n't wonder relief quandary must acute s lesson too clever judge circumstance gortsby retrace step past seat little drama take place see elderly gentleman poke peer side recognise early fellow occupant lose sir ask sir cake soap touch realism hope ve come full suggestion christmas say lady blonze late arrive guest old-fashioned christmas up-to-date christmas play want really original year stay mathesons last month say blanche boveal eagerly such good idea house-party character behave consistently time end visit guess s character vote act character get prize sound amusing say lady blonze st francis assisi continue blanche n't get keep right sex keep get middle meal throw food bird see chief thing remembers st francis fond bird stupid think old man feed sparrow tuileries garden colonel pentley jolly miller bank dee earth ask bertie van tahn laugh sing morn night explain blanche dreadful rest say bertie anyway n't bank dee imagine say blanche could imagine might imagine cattle further bank keep call home mary-fashion sand dee might change river yarrow imagine top say willie drown yarrow course s easy make fun say blanche sharply extremely interesting amusing prize fiasco see millie matheson say character lady bountiful hostess course vote carry character good ought get prize s quite idea christmas party say lady blonze must certainly here sir nicholas enthusiastic quite sure dear re wise thing say wife alone might very mathesons staid elderly house-party here will different matter durmot flapper instance simply stop know van tahn cyril skatterly madness side family hungarian grandmother n't see could would matter say lady blonze s unknown dread say sir nicholas skatterly take head represent bull bashan d here course sha n't allow bible character n't know bull bashan really very dreadful just come gape remember dear n't know skatterly s hungarian imagination might n't read part would small satisfaction say ve behave bull bashan would behave oh re alarmist say lady blonze particularly want idea carry will sure talk lot quite possible say sir nicholas dinner evening particularly lively affair strain try impersonate self-imposed character glean hint identity people s conduct act check natural festivity such gathering general feeling gratitude acquiescence good-natured rachel klammerstein suggest hour two s respite game listen little piano-playing dinner rachel s love piano music indiscriminate concentrate chiefly selection render idolised offspring moritz augusta justice play remarkably klammersteins deservedly popular christmas guest give expensive gift lavishly christmas day new year mrs klammerstein already drop hint intention present prize good enact character game competition brighten prospect fall lady blonze hostess provide prize would consider little souvenir twenty twenty-five shilling value would meet case come klammerstein source would certainly run several guinea close time impersonation effort come end final withdrawal moritz augusta piano blanche boveal retire early leave room series laboured leap hope might recognise tolerable imitation pavlova vera durmot sixteen-year-old flapper express confident opinion performance intend typify mark twain s famous jump frog diagnosis case find general acceptance guest set example early bed-going waldo plubley conduct life minutely regulated system time-table hygienic routine waldo plump indolent young man seven-and-twenty mother early life decide unusually delicate dint much coddling home-keeping succeed make physically soft mentally peevish nine hour unbroken sleep precede elaborate breathing exercise hygienic ritual indispensable regulation waldo impose innumerable small observance exact way obliged minister requirement special teapot decoction early tea always solemnly hand bedroom staff house happen stay quite master mechanism precious vessel bertie van tahn responsible legend spout keep face north process infusion particular night irreducible nine hour severely mutilate sudden mean noiseless incursion pyjama-clad figure waldo s room hour midway midnight dawn matter look ask awakened astonished waldo slowly recognise van tahn appear search hastily lose look sheep reply sheep exclaim waldo sheep n't suppose m look giraffe n't see expect find room retort waldo furiously ca n't argue matter hour night say bertie begin hastily rummage chest drawer shirt underwear fly floor sheep here tell scream waldo ve get word say bertie whisk most bedclothes floor n't conceal would n't agitated waldo time convince van tahn rave mad make anxious effort humour bed dear fellow plead sheep will turn right morning daresay say bertie gloomily tail nice fool shall look lot manx sheep way emphasise annoyance prospect send waldo s pillow fly top wardrobe tail ask waldo tooth chatter fear rage lower temperature dear boy never hear ballad little bo-peep say bertie chuckle s character game know n't hunt lose sheep would able guess now sleepy weeps good child shall cross leave imagine write waldo course long letter mother much sleep able recover night know essential nine uninterrupted hour slumber health hand able devote wakeful hour exercise breathing wrath fury bertie van tahn breakfast blonzecourt scattered meal come please principle house-party suppose gather full strength lunch day game start notable absentee waldo plubley instance report nurse headache large breakfast a.b.c take room make appearance flesh expect s play character say vera durmot n't thing moli�re s malade imaginaire expect s eight nine list come duly pencil suggestion klammersteins ask lady blonze re usually punctual character pose perhaps say bertie van tahn lost ten tribe three ll want lunch has n't see n't take car ask blanche boveal address cyril skatterly take slogberry moor immediately breakfast miss durmot come too see vera come say lady blonze n't see klammersteins did put village say skatterly shortly leave leave slogberry moor say vera calmly slogberry moor s more thirty mile get n't stop consider say skatterly ask get moment pretence car stick dash full speed leave dare such thing s most inhuman s snow last hour expect ll cottage farmhouse somewhere walk mile two earth question come chorus indignant bewilderment would tell character mean say vera n't warn say sir nicholas tragically wife s spanish history n't mind give clue say skatterly help cheerfully salad bertie van tahn break forth peal joyous laughter ve get ferdinand isabella deport jew oh lovely two certainly win prize sha n't get beat thoroughness lady blonze s christmas party talk write extent anticipate most ambitious moment letter waldo s mother would alone make memorable cousin teresa basset harrowcluff return home father absence four year distinctly please thirty-one put useful service out-of-the-way unimportant corner world quiet province keep open trade route enforce tradition respect worth ransom many king out-of-the-way region whole business less expenditure would requisite organise charity home country whitehall place think doubtless think inconceivable father allow imagine basset s name might figure list honour basset incline contemptuous half-brother lucas find feverishly engross same medley elaborate futility claim whole time energy such four year could remember contempt man action man activity probably reciprocate lucas over-well nourished individual nine year basset s senior colour would accept sign intensive culture asparagus probably mean case mere abstention exercise hair forehead furnish recessional note personality respect obtrusive assertive certainly semitic blood lucas s parentage appearance contrive convey least suggestion jewish extraction clovis sangrail know most associate sight say undoubtedly case protective mimicry two day basset s return lucas frisk lunch state twitter excitement could restrain even immediate consideration soup verbally discharge splutter competition mouthful vermicelli ve get hold idea immense babble simply basset give short laugh would equally snort want make exchange half-brother habit discover futility simply frequently recur interval discovery generally mean fly town precede glowingly-worded telegram see connect stage publishing world get two momentous luncheon party flit gambrinus two evening return home air subdued importance asparagus tint slightly intensify great idea generally forget few week later excitement new discovery inspiration come whilst dress announce lucas will thing music-hall revue london will mad s just couplet course will word wo n't matter listen cousin teresa take c�sar fido jock big borzoi lifting catchy sort refrain see big-drum business two syllable bor-zoi s immense ve think business singer will sing first verse alone second verse cousin teresa will walk follow four wooden dog wheel c�sar will irish terrier fido black poodle jock fox-terrier borzoi course will borzoi third verse cousin teresa will come alone dog will draw opposite wing cousin teresa will catch singer off-stage direction dog procession cross route always very effective ll lot applause fourth verse cousin teresa will come sable dog will coat ve get great idea fifth verse dog will lead nut cousin teresa will come opposite side cross route always effective turn lead whole lot string time singing mad cousin teresa take c�sar fido jock big borzoi tum-tum drum business two last syllable m excited sha n't sleep wink to-night m to-morrow ten-fifteen ve wire hermanova lunch rest family feel excitement creation cousin teresa signally successful conceal fact poor lucas take silly little idea seriously say colonel harrowcluff smoking-room say young son slightly less tolerant tone day two ll come tell sensational masterpiece head public three week time ll wild enthusiasm scheme dramatise poem herrick equally promising extraordinary thing befell defiance precedent lucas s glowing anticipation justified endorse course event cousin teresa head public public heroically adapt altitude introduce experiment dull moment new revue success item unmistakable call insistent uproarious even lucas ample devising additional business scarcely suffice keep pace demand packed house successive evening confirm verdict first night audience stall box fill significantly just turn come empty significantly last encore give manager tearfully acknowledge cousin teresa stage hand super programme seller acknowledge least reservation name revue dwindle secondary importance vast letter electric blue blazon word cousin teresa front great palace pleasure course magic famous refrain lay spell metropolis restaurant proprietor oblige provide member orchestra painted wooden dog wheel order much-demanded always concede melody render necessary spectacular effect crash bottle fork table mention big borzoi usually drown sincere effort drum cymbal nowhere time could get double thump bring rear refrain reveller reel home night bang door hoarding milkman clash can cadence messenger boy hit small messenger boy resound double smack same principle more thoughtful circle great city deaf claim significance popular melody enterprising emancipate preacher discourse pulpit inner meaning cousin teresa lucas harrowcluff invite lecture subject great achievement member young mens endeavour league nine arts club learn willing-to-learn body society seem thing people really care talk man woman middle age average education might see corner earnestly discuss question servia outlet adriatic possibility british success international polo contest more absorbing topic problematic aztec nilotic origin teresa motiv politics patriotism boring date say revered lady pretension oracular utterance too cosmopolitan nowadays really move welcome intelligible production cousin teresa genuine message ca n't understand message course feel very first ve see eighteen time m again to-morrow thursday ca n't see often enough would popular move give harrowcluff person knighthood sort say minister reflectively harrowcluff ask secretary n't say minister cousin teresa man course think would please knight can put list certainties-under letter l letter l say secretary new job stand liberalism liberality most recipient ministerial favour expect qualify subject literature explain minister thus fashion colonel harrowcluff s expectation see son s name list honour gratify yarkand manner sir lulworth quayne make leisurely progress zoological society s garden company nephew recently return mexico latter interested compare contrast allied type animal occur north american old world fauna most remarkable thing wandering specie observe sudden impulse trek migrate break now again apparent reason community hitherto stay-at-home animal human affair same phenomenon occasionally noticeable say sir lulworth perhaps most striking instance occur country wild mexico mean wander fever suddenly display managing editorial staff certain london newspaper begin stampede entire staff most brilliant enterprising weekly bank seine height montmartre migration brief herald era restlessness press world lend quite new meaning phrase newspaper circulation editorial staff slow imitate example set paris soon drop fashion too home n�rnberg seville salonica become more favoured planting-out ground personnel weekly daily paper locality perhaps always choose fact lead organ evangelical thought edit two successive fortnight trouville monte carlo generally admit mistake even enterprising adventurous editor take staff afield unavoidable clashings instance scrutator sport bluff damsel own paper pitch khartoum same week perhaps desire out-distance possible competition influence management daily intelligencer most solid respected organ liberal opinion decision transfer office three four week fleet street eastern turkestan allow course necessary margin time journey many respect most remarkable press stampede experience time make-believe undertaking proprietor manager editor sub-editor leader-writers principal reporter forth take part popularly allude drang nach osten intelligent efficient office-boy leave deserted hive editorial industry thing thoroughly n't say nephew see say sir lulworth migration idea fall somewhat disrepute half-hearted manner occasionally carry impress information such such paper edit bring lisbon innsbruck chance see principal leader-writer art editor lunching usual accustomed restaurant daily intelligencer determine give loophole cavil genuineness pilgrimage must admit certain extent arrangement make transmit copy carry usual feature paper long outward journey work smoothly series article commence baku cobdenism might camel industry rank good recent contribution free trade literature view foreign policy enunciate roof yarkand show least much grasp international situation germinate mile downing street quite keep too old good tradition british journalism manner home-coming bombast personal advertisement flamboyant interview even complimentary luncheon voyagers club courteously decline indeed begin feel self-effacement return pressman carry pedantic length foreman compositor advertisement clerk member non-editorial staff course take part great trek find impossible get direct communication editor satellite now return excusably inaccessible central asia sulky overwork office-boy connect link editorial brain business department paper sardonically explain new aloofness yarkand manner most reporter sub-editor seem dismiss autocratic fashion return new engage letter editor immediate associate remain unseen presence issue instruction solely medium curt typewritten note mystic tibetan forbidden replace human bustle democratic simplicity pre-migration day same experience encounter make social overture return wanderer most brilliant hostess twentieth century london fling pearl hospitality unresponsive trough editorial letter-box seem short royal command would drag hermit-souled revenants self-imposed seclusion people begin talk unkindly effect high altitude eastern atmosphere mind temperament unused such luxury yarkand manner popular content paper say nephew show influence new style say sir lulworth exciting thing home affair social question ordinary event day much change noticeable certain oriental carelessness seem creep editorial department perhaps note lassitude unnatural work man return fairly arduous journey aforetime standard excellence scarcely maintain rate general line policy outlook depart realm foreign affair startling change take place blunt forcible outspoken article appear couch language nearly turn autumn man�uvres six important powers mobilisation else daily intelligencer learn east acquire art diplomatic ambiguity man street enjoy article buy paper never buy man downing street take different view foreign secretary hitherto account reticent man become positively garrulous course perpetually disavow sentiment express daily intelligencer's leader day government come conclusion definite drastic must deputation consist prime minister foreign secretary four lead financier well-known nonconformist divine make way office paper door lead editorial department way bar nervous defiant office-boy ca n't see editor staff announce insist see editor responsible person say prime minister deputation force way boy speak truly see whole suite room sign human life editor foreign editor chief leader-writer anybody answer shower question boy unlock drawer produce strange-looking envelope bear khokand postmark date seven eight month contain scrap paper write following message entire party capture brigand tribe homeward journey quarter million demand ransom would probably take less inform government relation friend follow signature principal member party instruction money pay letter direct office-boy-in-charge quietly suppress hero s own office-boy evidently consider quarter million unwarrantable outlay such doubtfully advantageous object repatriation errant newspaper staff draw editorial salary forge signature necessary engage new reporter sub-editing could make much use possible large accumulation special article hold reserve emergency article foreign affair entirely own composition course whole thing keep quiet possible interim staff pledge secrecy appoint keep paper pining captive could seek ransomed bring home two three escape notice gradually thing put old footing article foreign affair revert wonted tradition paper interpose nephew earth boy account relative month non-appearance say sir lulworth most brilliant stroke wife relative missing man forward letter copy handwriting supposed writer could make excuse vile pen ink letter tell same story vary locality effect writer alone whole party unable tear wild liberty allurement eastern life spend several month roam select region many wife start immediately pursuit errant husband take government considerable time much trouble reclaim fruitless quest bank oxus gobi desert orenburg steppe outlandish place believe still lose somewhere tigris valley boy still journalism byzantine omelette sophie chattel-monkheim socialist conviction chattel-monkheim marriage particular member wealthy family marry rich even relative count rich sophie very advance decide view distribution money pleasing fortunate circumstance also money inveigh eloquently evil capitalism drawing-room meeting fabian conference conscious comfortable feeling system inequality iniquity would probably last time consolation middle-aged reformer good inculcate must live live certain spring evening somewhere dinner-hour sophie sit tranquilly mirror maid undergo process hair build elaborate reflection prevailing fashion hedge great peace peace attain desire end much effort perseverance find still eminently desirable attainment duke syria consent come roof guest even now instal roof would shortly sit dining-table good socialist sophie disapprove social distinction deride idea princely caste artificial gradation rank dignity pleased anxious exalt specimen exalted order include house-party broad-minded enough love sinner hate sin-not entertain warm feeling personal affection duke syria comparative stranger still duke syria very very welcome roof could explain likely ask explanation most hostess envy must surpass to-night richardson say complacently maid must look very good must surpass maid say concentrated look eye deft play finger evident beset ambition surpass knock come door quiet peremptory knock would deny see say sophie may wine richardson hold hurried conference invisible messenger door return noticeable curious listlessness place hitherto alert manner ask sophie household servant downed tool madame say richardson downed tool exclaim sophie mean say ve strike madame say richardson add information s gaspare trouble gaspare say sophie wanderingly emergency chef omelette specialist madame become omelette specialist valet strike-breaker great strike lord grimford s two year soon household staff here learn engage resolve tool protest n't get grievance personally demand gaspare immediately dismiss protest sophie man england understand make byzantine omelette engage specially duke syria s visit would impossible replace short notice send paris duke love byzantine omelette thing talk come station strike-breaker lord grimford s reiterate richardson too awful say sophie strike servant moment duke syria staying house must immediately quick finish hair ll see can bring ca n't finish hair madame say richardson quietly immense decision belong union ca n't half-minute s work strike settle m sorry disoblige inhuman exclaim sophie tragically ve always model mistress ve refuse employ union servant result ca n't finish hair n't know s wicked wicked word say richardson m good conservative ve patience socialist foolery ask pardon s tyranny s line ve living make same people ve get belong union could n't touch hair-pin strike permit double wage door burst open catherine malsom rage room here s nice affair scream strike household servant moment s warning m leave ca n't appear public condition very hasty scrutiny sophie assure could strike ask maid kitchen staff say richardson belong different union dinner least will assure say sophie thankful dinner snorted catherine earth good dinner none will able appear look hair-and look n't know s difficult manage maid ca n't husband help ask sophie despairingly henry s bad case man person really understand ridiculous new-fangled turkish bath insist take everywhere surely could turkish bath evening say sophie ca n't appear hair turkish bath luxury good woman say catherine speak fearful intensity henry bath strike start understand s now ca n't get n't know time pull lever mark release release hot steam two kind steam bath bearable scarcely bearable release time m probably widow simply ca n't send gaspare wail sophie never able secure omelette specialist difficulty may experience secure husband course trifle s consideration say catherine bitterly sophie capitulate say richardson tell strike committee direct affair gaspare herewith dismiss ask gaspare see presently library will pay make excuse can fly finish hair hour later sophie marshal guest grand salon preparatory formal march dining-room henry malsom ripe raspberry tint sometimes see private theatrical represent human complexion little outward sign assemble crisis just encounter surmount tension too stupefy last leave mental effect sophie talk random illustrious guest find eye stray increase frequency great door would presently come blessed announcement dinner serve now again glance mirror-ward reflection wonderfully coif hair insurance underwriter might gaze thankfully overdue vessel ridden safely harbour wake devastating hurricane door open welcome figure butler enter room make general announcement banquet readiness door close message sophie alone dinner madame say gravely kitchen staff downed tool gaspare belong union cook kitchen employee soon hear summary dismissal moment s notice strike work demand instant reinstatement apology union may add madame very firm ve oblige even hand dinner roll already table lapse eighteen month sophie chattel-monkheim begin again old haunt associate still very careful doctor will let attend exciting such drawing-room meeting fabian conference doubtful indeed want feast nemesis s good thing saint valentine s day drop vogue say mrs thackenbury christmas new year easter speak birthday quite enough remembrance day try save trouble christmas just send flower friend would n't work gertrude eleven hot-house thirty gardener would ridiculous send flower milly just start florist s shop equally question stress decide hurry give gertrude milly just think d get whole question nicely mind completely ruin christmas awful monotony letter thanks thank much lovely flower good think course majority case n't think recipient name list people must leave trust remember would awful sin omission trouble say clovis aunt day intrusive remembrance harp persistently aspect human nature entirely ignore become perfunctory artificial christmas new year embolden encourage convention send gush message optimistic goodwill servile affection people would scarcely ask lunch else fail last moment sup restaurant new year s eve permit expect join hand sing auld lang syne stranger never see never want see again licence allow opposite direction opposite direction opposite direction query mrs thackenbury outlet demonstrate feeling people simply loathe really cry need modern civilisation just think jolly would recognised day set apart pay old score grudge day could lie gracefully vindictive carefully treasured list people must let remember private school day last monday term think consecrate settlement feud grudge course appreciate much deserve day term could use purpose still chastise small boy cheeky week always permit day recall episode memory chastise again french call reconstruct crime call reconstruct punishment say mrs thackenbury anyhow n't see could introduce system primitive schoolboy vengeance civilised adult life n't outgrow passion suppose learn keep strictly decorous limit course thing would furtively politely say clovis charm would would never perfunctory thing now instance say must show webleys attention christmas kind dear bertie bournemouth send calendar daily six day christmas male webley ask female webley remember thank calendar send transplant idea more human side nature say thursday nemesis day earth can odious people door make such absurd fuss ping yang bit young child d get awfully early allotted day climb garden dig truffle tennis court good gardening fork choose course part court screen observation laurel bush would n't find truffle would find great peace such amount present-giving could bestow n't say mrs thackenbury air protest sound bit force feel worm such thing exaggerate power upheaval worm would able bring play limited time available say clovis put strenuous ten minute really useful fork result ought suggest operation unusually masterful mole badger hurry might guess say mrs thackenbury course would say clovis would satisfaction thing just people christmas know present card ve send thing would much easy manage course outwardly friendly term object dislike greedy little agnes blaik instance think food would quite simple ask picnic wild woodland spot lose just lunch serve find again morsel food could eat would require ordinary human strategy lose agnes blaik luncheon imminent fact n't believe could guest people dislike lose luncheon could send accident wrong direction would ghastly picnic say mrs thackenbury say clovis would early comforting lunch start could improve occasion mention detail item miss banquet-the lobster newburg egg mayonnaise curry heat chafing-dish agnes blaik would delirious long get list wine long interval waiting quite abandon hope lunch turn could induce play silly game such idiotic lord mayor s dinner-party choose name dish futile call case would probably burst tear dish mention would heavenly picnic mrs thackenbury silent moment probably make mental list people would invite duke humphrey picnic presently ask odious young man waldo plubley always coddle himself-have think could evidently begin see possibility nemesis day general observance festival say clovis waldo would such demand would bespeak week even east wind blow cloud two sky might too careful precious self come would jolly could lure hammock orchard just spot wasp nest summer comfortable hammock warm afternoon would appeal indolent taste get drowsy light fusee throw nest would bring wasp indignant mass would soon find home home waldo s fat body take get hammock hurry might sting death protest mrs thackenbury waldo people would enormously improve death say clovis n't want could wet straw ready hand set alight hammock same time fusee throw nest smoke would keep most militant wasp just stinging line long waldo remain protection would escape serious damage could eventually restore mother kippered swell place still perfectly recognisable mother would enemy life say mrs thackenbury would greet less exchange christmas say clovis dreamer season sale august establishment walpurgis nettlepink lower price entire week concession trade observance much arch-duchess might protestingly contract attack influenza unsatisfactory reason influenza locally prevalent adela chemping consider measure superior allurement ordinary bargain sale make point attend reduction week walpurgis nettlepink s m bargain hunter say bargain show surface strength character flow gracious undercurrent human weakness view provide male escort mrs chemping invite young nephew accompany first day shopping expedition throw additional allurement cinematograph theatre prospect light refreshment cyprian eighteen hope might reach stage masculine development parcel-carrying look thing abhorrent meet just floral department write n't moment later eleven cyprian boy carry early life wonder look dreamer eye see thing visible ordinary mortal invest commonplace thing world quality unsuspected plainer folk-the eye poet house agent quietly dressed-that sartorial quietude frequently accompany early adolescence usually attribute novel-writers influence widowed mother hair brush smoothness ribbon seaweed seam narrow furrow scarcely aim parting aunt particularly note item toilet meet appoint rendezvous stand wait bareheaded hat ask n't bring reply adela chemping slightly scandalised call nut inquire anxiety partly idea nut would extravagance sister s small household would scarcely justify incurring partly perhaps instinctive apprehension nut even embryo stage would refuse carry parcel cyprian look wonder dreamy eye n't bring hat say such nuisance shopping mean awkward meet know take s hat s hand full parcel n't get hat ca n't take mrs chemping sigh great relief bad fear lay rest more orthodox wear hat observe turn attention briskly business hand will first table-linen counter say lead way direction look napkin wonder look deepen cyprian s eye follow aunt belong generation suppose over-fond r�le mere spectator look napkin mean buy pleasure comprehension mrs chemping hold two napkin light stare fixedly expect find revolutionary cypher write scarcely visible ink suddenly break direction glassware department millicent ask get couple decanter really cheap explain way really want salad bowl can come napkin later handle scrutinise large number decanter long series salad bowl finally buy seven chrysanthemum vase use kind vase nowadays inform cyprian will present christmas two sunshade mark price mrs chemping consider absurdly cheap add purchase will ruth colson malay state sunshade will always useful must get thin writing paper take room s baggage mrs chemping buy stack write paper cheap flat trunk portmanteau also buy few envelopes-envelopes somehow seem extragavance compare notepaper think ruth will blue grey paper ask cyprian grey say cyprian never meet lady question mauve notepaper quality adela ask assistant n't mauve say assistant ve two shade green darker shade grey mrs chemping inspect green darker grey choose blue now can lunch say cyprian behave exemplary fashion refreshment department cheerfully accept fish cake mince pie small cup coffee adequate restorative two hour concentrated shopping adamant resist aunt s suggestion hat buy counter man s headwear dispose temptingly reduce price ve get many hat want home say rumple s hair try perhaps develop nut disquiet symptom leave parcel charge cloak-room attendant shall get more parcel presently say need collect finish shopping aunt doubtfully appease pleasure excitement shopping expedition seem evaporate deprive immediate personal contact s purchase m look napkin again say descend stair ground floor need come add dreaming look boy s eye change moment mute protest can meet cutlery department ve just remember n't corkscrew house can depend cyprian find cutlery department aunt course arrive crush bustle anxious shopper busy attendant easy matter miss leather good department quarter hour later adela chemping catch sight nephew separate rampart suit-case portmanteau hem jostle crush human being now invade corner great shopping emporium just time witness pardonable embarrassing mistake part lady wriggle way unstayable determination bareheaded cyprian now breathlessly demand sale price handbag take fancy now exclaim adela take shop assistant n't get hat wonder n't happen perhaps cyprian rate seem startle embarrass error good lady fall examine ticket bag announce clear dispassionate voice black seal thirty-four shilling mark twenty-eight matter fact clear special reduction price twenty-six shilling fast ll take say lady eagerly dig coin purse will take ask cyprian will matter few minute get wrap such crush never mind ll take say purchaser clutch treasure count money cyprian s palm several kind stranger help adela open air s crush heat say sympathiser s enough turn giddy come cyprian stand crowd push jostle counter book department dream look deeply eye just sell two book devotion elderly canon quince tree ve just see old betsy mullen announce vera aunt mrs bebberly cumble seem bad way rent owe fifteen week say n't know come betsy mullen always difficulty rent more people help less trouble say aunt certainly assist more fact will small cheap cottage several end village rent pay suppose pay now tell year ought move would n't get such nice garden anywhere else protest vera s such jolly quince tree corner n't suppose s quince tree whole parish never make quince jam think quince tree make quince jam show such strength character oh ca n't possibly move garden sixteen say mrs bebberly cumble severely talk thing impossible merely uncongenial possible desirable betsy mullen move small quarter scarcely enough furniture fill big cottage value say vera short pause more betsy s cottage house mile nonsense say aunt part old china ware long m talk belong betsy say vera darkly course n't know know n't suppose ought tell must tell exclaim aunt sense leap alertness terrier suddenly exchange bore drowsiness lively anticipation immediate rat hunt m perfectly certain ought n't tell say vera often thing ought n't last person suggest ought begin mrs bebberly cumble impressively always sway last person speak admit vera ll ought tell mrs bebberley cumble thrust very pardonable sense exasperation background mind demand impatiently betsy mullen s cottage make such fuss s hardly fair say i've make fuss say vera first time ve mention matter s end trouble mystery newspaper speculation s amusing think column conjecture press police detectives hunt everywhere home abroad innocent-looking little cottage hold secret n't mean say s louvre picture woman smile disappear two year exclaim aunt rise excitement oh say vera quite important just mysterious-if more scandalous dublin vera nod whole jolly lot betsy s cottage incredible course betsy n't idea say vera just know valuable must keep quiet find quite accident come see people wit end know stow safe keep motor village strike snug loneliness cottage think would just thing mrs lamper arrange matter betsy smuggle thing mrs lamper lot district visit know quite aware take soup flannel improve literature poor cottager say mrs bebberly cumble hardly same sort thing dispose steal good must know history read paper even casually must aware theft think thing hard recognise mrs lamper always reputation very conscientious woman course screen else say vera remarkable feature affair extraordinary number quite respectable people involve mesh try shield would really astonished know name individual mix n't suppose tithe know original culprit now ve get entangle mess let secret cottage most certainly entangle say mrs bebberly cumble indignantly intention shield anybody police must know theft theft involve respectable people choose turn receiver disposers steal good ve cease respectable s shall telephone immediately oh aunt say vera reproachfully would break poor canon s heart cuthbert involve scandal sort know would cuthbert involve can say such thing know much think course know think lot s engage marry beatrice will frightfully good match s ideal son-in-law ought same cuthbert s idea stow thing cottage motor bring help friend pegginson know-the quaker man always agitate small navy forget get involve warn lot quite respectable people mix n't s mean say would impossible old betsy leave cottage thing take good bit room could n't carry good chattel attract notice course fall ill die would equally unfortunate mother live ninety tell care absence worry ought last dozen year least time perhaps arrangement will make dispose wretched thing shall speak cuthbert it-after wedding say mrs bebberly cumble wedding n't year say vera recount story good girl friend meanwhile old betsy live rend free soup twice week aunt s doctor see finger ache earth get know ask friend admire wonder mystery say vera course mystery mystery baffle everybody beat find oh jewel invent part explain vera mean mystery old betsy s arrears rent come would hate leave jolly quince tree forbidden buzzards matchmaking line hugo peterby ask question certain amount personal interest n't specialise say clovis s right re after-effect sometimes disconcerting-the mute reproachful look people ve aid abet matrimonial experiment s bad sell man horse dozen latent vice watch discover piecemeal course hunting season suppose re think coulterneb girl s certainly jolly quite right look believe certain amount money adheres n't see will manage propose time ve know n't remember stop talk three consecutive minute ll race six time grass paddock bet blurt proposal s get wind paddock lay hay re really love wo n't let consideration sort stop especially s hay think could manage propose part right enough say hugo could count leave alone four five hour trouble m likely get amount grace fellow lanner show sign interesting same quarter s quite heartbreakingly rich swell way fact hostess obviously bit flatter here get wind fact s incline attract betty coulterneb ll think splendid match throw s arm day long will opportunity come anxiety keep girl s way much possible could help want trot lanner countryside inspect allege roman remains study local method bee culture crop raising m afraid ca n't oblige say clovis see s take aversion night smoking-room happen smoking-room trot well-worn chestnut late thing good story remark quite innocently never could remember george ii james ii fond particular story now regard politely-draped dislike ll good opportunity arise will roundabout impersonal manner s nice mr lanner here confide mrs olston clovis afternoon s always engage ve ask such nice man really ought marry nice girl idea come here certain reason ve much same idea say clovis lower voice fact m certain mean s attract begin mrs olston eagerly mean s here can get say clovis can get say hostess touch indignation voice mean s very rich man want get here ruling passion say clovis s can get here love money anywhere else country know mean ruling passion egg-collecting say clovis agent world get rare egg collection fine europe great ambition collect treasure personally stop expense trouble achieve end good heaven buzzard rough-legged buzzard exclaim mrs olston n't think s raid nest think ask clovis pair rough-legged buzzard know breed country nest wood very few people know member league protect rare bird information would disposal come train notice bulky volume dresser s birds europe requisite pack travelling-kit volume deal short-winged hawk buzzard clovis believe lie worth tell worth tell appalling say mrs olston husband would never forgive happen bird ve see wood last year two first time ve nest say pair know breed whole great britain now nest harry guest staying roof must stop think appeal clovis laugh story fancy true most detail happen long somewhere coast sea marmora friend hand syrian nightjar such bird know breed olive garden rich armenian reason would n't allow lanner take egg offer cash permission armenian find beaten nearly death day two late fence level assume case mussulman aggression note such consular report egg lanner collection n't think appeal good feeling must say mrs olston tearfully husband s parting word norway injunction see bird disturb s ask time s write suggest suggest picketing say clovis picketing mean set guard bird lanner ca n't find way wood night could arrange evelyn jack german governess side relay day long fellow guest could get rid could n't very shake member household even most determined collector would hardly climb forbidden buzzard egg german governess hanging neck speak lanner lazily watch opportunity prosecute courtship coulterneb girl find presently chance get ten minute even non-existent girl alone never hostess change suddenly concern desirable type let guest way good pleases sort drag ground many harrow show herb garden greenhouse village church water-colour sketch sister corsica place hope celery would grow later year show aylesbury duckling row wooden hive would bee bee disease also take end long lane show distant mound whereon local tradition report danes pitch camp hostess desert temporarily duty would find evelyn walking solemnly side evelyn fourteen talk chiefly good evil much might accomplish way regenerate world thoroughly determine s utmost generally relief displace jack nine year old talk exclusively balkan war throw fresh light political military history german governess tell lanner more schiller hear life person perhaps own fault tell interested goethe governess picket duty hostess again hand not-to-be-gainsaid invitation visit cottage old woman remember charles james fox woman dead two three year cottage still lanner call town early originally intend hugo bring affair betty coulterneb refuse more generally suppose get chance say three consecutive word never exactly ascertain anyhow still jolly coulterneb girl buzzard successfully rear two young shoot local hairdresser stake ronnie great trial say mrs attray plaintively eighteen year old last february already confirm gambler sure n't know inherit father never touch card know little play-a game bridge wednesday afternoon winter three-pence hundred even n't n't edith always want fourth would certain ask detestable jenkinham woman could n't get would much sit talk day play bridge card such waste time think ronnie bridge baccarat poker-patience positively think course ve good stop ve ask norridrums let play card s might ask atlantic ocean keep quiet cross expect bother mother s natural anxiety let ask eleanor saxelby dear say mrs attray n't want offend landlord look want place very accommodate new roof orchid house lend car mine order know often get order n't know often say eleanor must happen very frequently want take anywhere car always tell wrong else chauffeur get neuralgia n't ask suffer quite lot neuralgia say mrs attray hastily anyhow continue can understand n't want offend norridrums household most rackety county believe know hour two particular meal will appear table will consist appear eleanor saxelby shudder meal regular occurrence assure proportion still pursue mrs attray own home life may landlord neighbour considerate obliging n't want quarrel ronnie n't play card d play somewhere else firm say eleanor believe firm firm firm exclaim mrs attray more firm-i farseeing ve can think prevent ronnie play money ve stop allowance rest year ca n't even gamble credit ve subscribe lump sum church offertory name give instalment small silver put bag sunday would n't even let money tip hunt servant send postal order furiously sulky remind happen ten shillings give young men s endeavour league self-denial week happen ask eleanor ronnie preliminary endeavour own account connection grand national come express would give league twenty-five shilling net comfortable commission ten shilling thing league deny ve careful let penny piece hand ll get way say eleanor quiet conviction ll sell thing dear s direction already s get rid wrist-watch hunting flask cigarette case n't surprise s wear imitation-gold sleeve link aunt rhoda give seventeenth birthday ca n't sell clothes course winter overcoat ve lock camphor cupboard pretext preserve moth really n't see else can raise money consider ve firm farseeing norridrums lately ask eleanor yesterday afternoon stay dinner say mrs attray n't quite know come home fancy late depend gamble say eleanor assure air few idea make most late hour country always mean gamble ca n't gamble money chance get argue mrs attray even play small stake must decent prospect pay s loss may sell amherst pheasant chick suggest eleanor would fetch ten twelve shilling daresay ronnie would n't such thing say mrs attray anyhow count morning re continue quiet satisfaction come sense painstaking merited achievement fancy ronnie content r�le onlooker last night card-table concern clock right ask eleanor eye stray restlessly mantel-piece little time lunch usually punctual establishment three minute past half-hour exclaim mrs attray cook must prepare unusually sumptuous honour secret ve morning know eleanor smile forgivingly special effort mrs attray s cook worth wait few minute matter fact luncheon fare make tardy appearance distinctly unworthy reputation justly-treasured cook build soup alone would suffice cast gloom meal inaugurate redeem follow eleanor say little speak hint tear voice more eloquent outspoken denunciation would even insouciant ronald show trace depression taste rognons saltikoff quite good luncheon ve enjoy house say eleanor last final hope flicker savoury dear s bad meal ve sit year say hostess last dish taste principally red pepper wet toast m awfully sorry matter kitchen pellin ask attendant maid ma'am new cook n't hardly time see thing properly come sudden commence pellin way explanation new cook scream mrs attray colonel norridrum s cook ma'am say pellin earth mean colonel norridrum s cook kitchen-and cook perhaps can explain good pellin can say ronald hurriedly fact dine norridrums yesterday wish swell cook just to-day to-morrow ve get gourmet stay own cook earthly good-well ve see turn s flurry think would sport play baccarat loan cook money stake lose s rotten luck baccarat year remainder explanation assure cook temporary transfer mother s sanction smuggle maternal absence drown outcry scandalised upbraiding sell woman slavery could n't big fuss confide bertie norridrum eleanor saxelby rage ramp louder two tell ll bet two amherst pheasant five shilling refuse partner croquet tournament re draw know time win bet clovis parental responsibility marion eggelby sit talk clovis subject willingly talk about-her offspring varied perfection accomplishment clovis could call receptive mood young generation eggelby depict glow improbable colour parent impressionism arouse enthusiasm mrs eggelby hand furnish enthusiasm enough two would eric say argumentatively hopefully clovis intimate very unmistakably unlikely care extravagantly amy willie feel sure would eric take know always remind famous picture youthful david-i forget s s very know would sufficient set see much say clovis just imagine auction bridge instance try concentrate s mind s partner s original declaration remember suit s opponent originally discard would persistently remind picture youthful david would simply madden eric detest eric n't play bridge say mrs eggelby dignity n't ask clovis none child bring play card game say mrs eggelby draught halma sort game encourage eric consider quite wonderful draughts-player strew dreadful risk path family say clovis friend mine prison chaplain tell bad criminal case come notice man condemn death long period penal servitude single bridge-player hand know least two expert draughts-players really n't see boy get criminal class say mrs eggelby resentfully most carefully bring can assure show nervous would turn say clovis now mother never bother bring just see get whack decent interval teach difference right wrong difference know ve forget forget difference right wrong exclaim mrs eggelby see take natural history whole lot subject same time ca n't remember can use know difference sardinian dormouse ordinary kind wry-neck arrive shore early cuckoo way long walrus take grow maturity daresay know sort thing bet ve forget thing important say mrs eggelby fact ve forget prove important say clovis must notice s always important thing forget trivial unnecessary fact life stick s memory s cousin editha clubberley instance can never forget birthday th october s matter utter indifference date birthday fall bear fact seem absolutely trivial unnecessary-i ve heap cousin hand m stay hildegarde shrubley can never remember important circumstance first husband get unenviable reputation turf stock exchange uncertainty rule sport finance conversation can never mention travel second husband live permanently abroad mrs shrubley move very different circle say mrs eggelby stiffly know hildegarde could possibly accuse move circle say clovis view life seem non-stop run inexhaustible supply petrol can get else pay petrol much n't mind confess teach more woman can think kind knowledge demand mrs eggelby air jury might collectively wear find verdict leave box thing s introduce least four different way cooking lobster say clovis gratefully course would n't appeal people abstain pleasure card-table never really appreciate finer possibility dining-table suppose power enlighten enjoyment get atrophy disuse aunt mine very ill eat lobster say mrs eggelby daresay know more history find d often ill eat lobster n't conceal fact d measles influenza nervous headache hysteria thing aunt long eat lobster aunt never know day s illness very rare fact n't personally know course eat child two week old might first illness-and last case think say must say mrs eggelby tone thoroughly sterilise even perfunctory regret clovis rise air graceful reluctance enjoy little talk eric say quite look forward meet day good-bye say mrs eggelby frostily supplementary remark make throat was ll take care never shall holiday task kenelm jerton enter dining-hall golden galleon hotel full crush luncheon hour nearly seat occupy small additional table bring floor space permit accommodate latecomer result many table touch jerton beckon waiter vacant table discernible take seat uncomfortable wholly groundless idea nearly room stare youngish man ordinary appearance quiet dress unobtrusive manner could never wholly rid idea fierce light public scrutiny beat notability super-nut order lunch come unavoidable interval wait stare flower-vase table stare imagination several flapper maturer being same sex satirical-looking jew order carry situation appearance unconcern become spuriously interested content flower-vase name rose d'you know ask waiter waiter ready time conceal ignorance concern item wine-list menu frankly ignorant specific name rose amy sylvester partington say voice jerton s elbow voice come pleasant-faced well-dressed young woman sit table touch jerton s thank hurriedly nervously information make inconsequent remark flower curious thing say young woman able tell name rose effort memory ask name utterly unable give jerton harbour least intention extend thirst name-labels neighbour remarkable announcement oblige say way polite inquiry answer lady suppose case partial loss memory train come here ticket tell come victoria bind place couple five-pound note sovereign visit card mean identification idea can hazily recollect title lady somebody-beyond mind blank n't luggage ask jerton n't know know name hotel make mind come here hotel porter meet train ask luggage invent dressing-bag dress-basket could always pretend astray give name smith presently emerge confused pile luggage passenger dressing-bag dress-basket label kestrel-smith take n't see else could jerton say wonder lawful owner baggage would course dreadful arrive strange hotel name kestrel-smith would bad arrive luggage anyhow hate cause trouble jerton vision harassed railway official distraught kestrel-smiths make attempt clothe mental picture word lady continue story naturally none key would fit thing tell intelligent page boy lose key-ring lock force twinkling too intelligent boy will probably end dartmoor kestrel-smith toilet tool n't much feel sure title say jerton get hold peerage right try skim list house lord whitaker mere print string name convey awfully little know army officer lose identity might pore army list month find m tack m try find various little test not_-that will narrow range uncertainty bit may notice instance m lunch principally lobster newburg jerton venture notice sort s extravagance s most expensive dish menu rate prove m lady starping never touch shell-fish poor lady braddleshrub digestion shall certainly die agony course afternoon duty find will devolve press police sort people shall past caring lady knewford n't know rose hate man would n't speak case lady mousehilton flirt man meets-i n't flirt jerton hastily give required assurance see continue lady knock four list ll lengthy process bring list say jerton oh course heap could n't possibly be-women ve get grandchild son old enough celebrate come age ve get consider own age tell might help afternoon n't mind number country life sort paper can find smoking-room see come portrait infant son sort wo n't take ten minute ll meet lounge tea-time thanks awfully fair unknown graciously press jerton search lose identity rise leave room pass young man s table halt moment whisper notice tip waiter shilling can cross lady ulwight list would die five o'clock jerton make way hotel lounge spend diligent fruitless quarter hour illustrated weekly smoking-room new acquaintance seat small tea-table waiter hover attendance china tea indian ask jerton come china please eat discover negative information m lady befnal disapprove dreadfully form gambling recognise well-known book maker hotel lobby put tenner unnamed filly william third mitrovitza three-fifteen race suppose fact animal nameless attract win ask jerton come fourth most irritating thing horse can ve win place anyhow know now m lady befnal seem knowledge dearly buy comment jerton clear admit identity-seeker florin ve get leave lobster newburg make lunch expensive course tip boy kestrel-smith lock ve get useful idea feel certain belong pivot club ll town ask hall porter letter know member sight letter telephone message wait course will solve problem say n't shall say know n't ll find anyway plan seem sound difficulty execution suggest jerton course say lady hint obstacle s fare town bill here cab thing ll lend three pound ought see comfortably thanks question luggage n't want saddle rest life ll bring hall can pretend mount guard m write letter shall just slip station can wander smoking-room can thing ll advertise bit owner can claim jerton acquiesce man�uvre duly mount guard luggage temporary owner slip unobtrusively hotel departure altogether unnoticed two gentleman stroll past jerton remark see tall young woman grey just now lady promenade carry earshot critical moment disclose elusive identity lady jerton could scarcely run total stranger break conversation ask information concern chance passer-by desirable keep appearance look luggage minute two important personage man know come stroll alone jerton summon courage waylay think hear say know lady hotel few minute tall lady dress grey excuse ask could tell name ve talk hour she-er-she know people seem know suppose ve meet somewhere m blest can put name could certainly s mrs stroope mrs queried jerton s lady champion golf part world awful good sort good deal society awkward habit lose memory now get sort fix s furious too make allusion good day sir stranger pass way jerton time assimilate information find whole attention centre angry-looking lady make loud fretful-seeming inquiry hotel clerk has luggage bring here station mistake dress-basket dressing-case name kestrel-smith ca n't trace anywhere see put victoria ll swear why-there luggage lock tamper jerton hear more flee turkish bath stay hour stall ox theophil eshley artist profession cattle painter force environment suppose live ranche dairy farm atmosphere pervade horn hoof milking-stool branding-iron home park-like villa-dotted district just escape reproach suburban side garden abut small picturesque meadow enterprising neighbour pasture small picturesque cow channel island persuasion noonday summertime cow stand knee-deep tall meadow-grass shade group walnut tree sunlight fall dappled patch mouse-sleek coat eshley conceive execute dainty picture two reposeful milch-cow setting walnut tree meadow-grass filtered sunbeam royal academy duly expose same wall summer exhibition royal academy encourage orderly methodical habit child eshley paint successful acceptable picture cattle drowse picturesquely walnut tree begin necessity noontide peace study two dun cow walnut tree follow mid-day sanctuary study walnut tree two dun cow succession come gad-fly cease trouble haven herd a-dream dairyland study walnut tree dun cow two attempt break own tradition signal failure turtle doves alarm sparrow-hawk wolf roman campagna come studio guise abominable heresy eshley climb grace public gaze shaded nook drowsy milkers dream fine afternoon late autumn put finishing touch study meadow weed neighbour adela pingsford assail door studio loud peremptory knocking ox garden announce explanation tempestuous intrusion ox say eshley blankly fatuously kind ox oh n't know kind snap lady common garden ox use slang expression garden part object garden just put straight winter ox roam wo n't improve matter chrysanthemum just come flower get garden ask eshley imagine come gate say lady impatiently could n't climb wall n't suppose drop aeroplane bovril advertisement immediately important question get get wo n't say eshley anxious say adela pingsford angrily come here chat m practically alone housemaid afternoon cook lie attack neuralgia may learn school life remove large ox small garden seem escape memory now could think neighbour cattle painter presumably more less familiar subject paint might slight assistance possibly mistake paint dairy cow certainly admit eshley can claim experience rounding-up stray ox ve see cinema film course always horse lot accessory never know much picture fake adela pingsford say lead way garden normally fair-sized garden look small comparison ox huge mottled brute dull red head shoulder pass dirty white flank hind-quarter shaggy ear large blood-shot eye bear much resemblance dainty paddock heifer eshley accustom paint chief kurdish nomad clan would japanese tea-shop girl eshley stand very gate study animal s appearance demeanour adela pingsford continue say s eat chrysanthemum say eshley last silence become unbearable observant say adela bitterly seem notice matter fact get six chrysanthemum mouth present moment necessity become imperative eshley take step two direction animal clap hand make noise hish shoo variety ox hear give outward indication fact hen stray garden say adela certainly send frighten shoo beautifully meanwhile mind try drive ox mademoiselle louise bichot s begin now add icy calm glowing orange head crush huge munching mouth frank variety chrysanthemum say eshley n't mind tell ayrshire ox icy calm break adela pingsford use language send artist instinctively few foot ox pick pea-stick fling determination animal s mottle flank operation mash mademoiselle louise bichot petal salad suspend long moment ox gaze concentrated inquiry stick-thrower adela gaze equal concentration more obvious hostility same focus beast lower head stamp foot eshley venture javelin exercise pea-stick ox seem realise give hurried final pluck bed chrysanthemum stride swiftly garden eshley run head gate succeed quicken pace walk lumbering trot air inquiry real hesitation cross tiny strip turf charitable call croquet lawn push way open french window morning-room chrysanthemum autumn herbage stand room vase animal resume browsing operation same eshley fancy beginning hunted look come eye look counselled respect discontinue attempt interfere choice surroundings mr eshley say adela shake voice ask drive beast garden ask drive house must anywhere premise prefer garden morning-room cattle drive line say eshley remember tell outset quite agree retort lady painting pretty picture pretty little cow re suit perhaps d nice sketch ox make home morning-room time seem worm turn eshley begin stride scream adela fetch implement answer implement wo n't use lasso room will wreck s struggle artist march garden couple minute return laden easel sketching-stool painting material mean say re sit quietly paint brute s destroy morning-room gasped adela suggestion say eshley set canvas position forbid absolutely forbid stormed adela n't see standing matter say artist can hardly pretend s ox even adoption seem forget s morning-room eat flower come raging retort seem forget cook neuralgia say eshley may just doze merciful sleep outcry will waken consideration guide principle people station life man mad exclaim adela tragically moment later adela appear mad ox finish vase-flowers cover israel kalisch appear think leave restricted quarter eshley notice restlessness promptly fling bunche virginia creeper leave inducement continue sit forget proverb run observe better dinner herb stall ox hate seem ingredient proverb ready hand shall public library get telephone police announce adela rage audibly depart minute later ox awaken probably suspicion oil cake chop mangold wait appoint byre step much precaution morning-room stare grave inquiry long obtrusive pea-stick-throwing human lumber heavily swiftly garden eshley pack tool follow animal s example larkdene leave neuralgia cook episode turning-point eshley s artistic career remarkable picture ox morning-room late autumn sensation success paris salon subsequently exhibit munich buy bavarian government tooth spirited bidding three meat-extract firm moment success continuous assure royal academy thankful two year later give conspicuous position wall large canvas barbary apes wreck boudoir eshley present adela pingsford new copy israel kalisch couple finely flower plant madame adnr� blusset nature real reconciliation take place story-teller hot afternoon railway carriage correspondingly sultry stop templecombe nearly hour ahead occupant carriage small girl small girl small boy aunt belong child occupy corner seat further corner seat opposite side occupy bachelor stranger party small girl small boy emphatically occupy compartment aunt child conversational limited persistent way remind attention housefly refuse discourage most aunt s remark seem begin n't nearly child s remark begin bachelor say loud n't cyril n't exclaim aunt small boy begin smack cushion seat produce cloud dust blow come look window add child move reluctantly window sheep drive field ask expect drive field more grass say aunt weakly lot grass field protest boy s else grass aunt s lot grass field perhaps grass field suggest aunt fatuously come swift inevitable question oh look cow exclaim aunt nearly field line contain cow bullock speak draw attention rarity grass field persisted cyril frown bachelor s face deepen scowl hard unsympathetic man aunt decide mind utterly unable come satisfactory decision grass field small girl create diversion begin recite road mandalay know first line put limited knowledge full possible use repeat line again dreamy resolute very audible voice seem bachelor bet could repeat line aloud two thousand time stop make wager likely lose bet come here listen story say aunt bachelor look twice communication cord child move listlessly aunt s end carriage evidently reputation story-teller rank high estimation low confidential voice interrupt frequent interval loud petulant questioning listener begin unenterprising deplorably uninteresting story little girl good make friend account goodness finally save mad bull number rescuer admire moral character would n't save n't good demand big small girl exactly question bachelor want ask admit aunt lamely n't think would run quite fast help much s stupid story ve hear say big small girl immense conviction n't listen first bit stupid say cyril small girl make actual comment story long recommence murmured repetition favourite line n't seem success story-teller say bachelor suddenly corner aunt bristle instant defence unexpected attack s very difficult thing tell story child can understand appreciate say stiffly n't agree say bachelor perhaps would tell story aunt s retort tell story demand big small girl time begin bachelor little girl call bertha extraordinarily good child s momentarily-aroused interest begin flicker story seem dreadfully alike matter tell tell always truthful keep clothes clean ate milk pudding jam tart learn lesson perfectly polite manner pretty ask big small girl pretty say bachelor horribly good wave reaction favour story word horrible connection goodness novelty commend seem introduce ring truth absent aunt s tale infant life good continue bachelor win several medal goodness always wear pin dress medal obedience medal punctuality third good behaviour large metal medal click walk child town live many three medal everybody know must extra good child horribly good quote cyril everybody talk goodness prince country get hear say very good might allow week walk park just town beautiful park child allow great honour bertha allow sheep park demand cyril say bachelor sheep n't sheep come inevitable question arise answer aunt permit smile might describe grin sheep park say bachelor prince s mother dream son would kill sheep else clock fall reason prince never keep sheep park clock palace aunt suppress gasp admiration prince kill sheep clock ask cyril still alive ca n't tell dream will come true say bachelor unconcernedly anyway sheep park lot little pig run place colour black white face white black spot black grey white patch white story-teller pause let full idea park s treasure sink child s imagination resume bertha sorry find flower park promise aunt tear eye would pick kind prince s flower mean keep promise course make feel silly find flower pick n't flower pig eat say bachelor promptly gardener tell prince could n't pig flower decide pig flower murmur approval excellence prince s decision many people would decide way lot delightful thing park pond gold blue green fish tree beautiful parrot say clever thing moment s notice hum bird hum popular tune day bertha walk enjoy immensely think extraordinarily good allow come beautiful park enjoy see three medal clink walk help remind very good really just enormous wolf come prowl park see could catch fat little pig supper colour ask child immediate quickening interest mud-colour black tongue pale grey eye gleam unspeakable ferocity first thing see park bertha pinafore spotlessly white clean could see great distance bertha see wolf see steal begin wish never allow come park run hard could wolf come huge leap bound manage reach shrubbery myrtle bush hide thick bush wolf come sniffing branch black tongue loll mouth pale grey eye glare rage bertha terribly frightened think extraordinarily good safe town moment scent myrtle strong wolf could sniff bertha hide bush thick might hunt long time catch sight think might catch little pig bertha tremble very much wolf prowling sniffing tremble medal obedience clink medal good conduct punctuality wolf just move hear sound medal clinking stop listen clink again bush quite dash bush pale grey eye gleam ferocity triumph drag bertha devour last morsel leave shoe bit clothing three medal goodness little pig kill escape story begin badly say small small girl beautiful ending most beautiful story hear say big small girl immense decision beautiful story hear say cyril dissentient opinion come aunt most improper story tell young child undermine effect year careful teaching rate say bachelor collect belonging preparatory leave carriage keep quiet ten minute more able unhappy woman observe walk platform templecombe station six month child will assail public demand improper story defensive diamond treddleford sit easeful arm-chair front slumberous fire volume verse hand comfortable consciousness club window rain drip patter persistent purpose chill wet october afternoon merge bleak wet october evening club smoking-room seem warm cosy contrast afternoon waft s climatic surroundings golden journey samarkand promise bear treddleford bravely land sky already migrate london rain-swept bagdad beautiful stand sun gate olden time icy breath imminent annoyance seem creep book amblecope man restless prominent eye mouth ready mobilise conversational opening plant neighbour arm-chair twelvemonth odd week treddleford skilfully avoid make acquaintance voluble fellow-clubman marvellously escape infliction relentless record tedious personal achievement allege achievement golf link turf gaming table flood field covert-side now season immunity come end escape moment would number know amblecope speak to-or suffer speak intruder arm copy country life purpose reading aid conversational ice-breaking good portrait throstlewing remark explosively turn large challenging eye treddleford somehow remind very much yellowstep suppose such good thing grand prix curious race suppose ve see race grand prix last kind enough never mention grand prix hearing say treddleford desperately awaken acutely distressing memory ca n't explain long complicated story oh certainly certainly say amblecope hastily long complicated story tell abominable eye turn page country life become spuriously interested picture mongolian pheasant bad representation mongolian variety exclaim hold neighbour s inspection very cover take stopping too re fairly wing suppose big bag make two successive days aunt own great part lincolnshire break treddleford dramatic abruptness possess perhaps most remarkable record way pheasant bag achieve seventy-five ca n't hit thing always gun say ca n't hit thing n't mean say n't occasionally endanger life fellow-guns would n't true fact chief government whip wo n't allow ministerial m.p s n't want incur by-election needlessly quite reasonably observed day wing pheasant bring earth feather two knock runner aunt see danger bird d hit present reign course n't stand follow bracken brushwood take open country start ploughed field jump shooting pony chase long aunt last run bird standstill home shooting party leave five mile long run wounded pheasant snap amblecope story rest aunt s authority say treddleford coldly local vice-president young women s christian association trot three mile home middle afternoon discover lunch entire shooting party pannier attach pony s saddle anyway get bird bird course take lot killing say amblecope fish remember fishing exe lovely trout stream lot fish n't run great size announce treddleford emphasis uncle bishop southmolton come giant trout pool just main stream exe ugworthy try kind fly worm day three week atom success fate intervene behalf low stone bridge just pool last day fishing holiday motor van run violently parapet turn completely hurt part parapet knock entire load van carry pitch fall little way pool couple minute giant trout flap twist bare mud bottom waterless pool uncle able walk fold breast van-load consist blotting-paper drop water pool suck mass spilt cargo silence nearly minute smoking-room treddleford begin let mind steal golden road lead samarkand amblecope rally remark tired dispirited voice talk motor accident narrow squeak day motor old tommy yarby north wales awfully good sort old yarby thorough good sportsman best north wales say treddleford sister meet sensational carriage accident last year way garden-party lady nineveh s garden-party come pass part course year thing would very sorry miss drive young horse d buy week two previously warrant perfectly steady motor traffic bicycle common object roadside animal live reputation pass most explosive motor-bike indifference amount apathy suppose draw line somewhere particular cob draw travel wild beast show course sister n't know know very distinctly turn sharp corner find mixed company camel piebald horse canary-coloured van dogcart overturn ditch kick splinter cob home country sister groom hurt problem get nineveh garden-party three mile distant seem difficult solve course sister would easily find drive home suppose would n't care loan couple camel showman suggest humorous sympathy would say sister ridden camel-back egypt overrule objection groom n't pick two most presentable-looking beast dust make tidy possible short notice set nineveh mansion may imagine sensation small impose caravan create arrive hall door entire garden-party flock gape sister glad slip camel groom thankful scramble young billy doulton dragoon guards lot aden think know camel-language backwards think would show make beast kneel orthodox fashion unfortunately camel words-of-command same world magnificent turkestan camel accustom stride stony terrace mountain pass doulton shout side side front step entrance hall grand staircase german governess meet just turn corridor nineveh nurse devoted attention week last hear enough duty again doctor say will always suffer hagenbeck heart amblecope get chair move part room treddleford reopen book betook more dragon-green luminous dark serpent-haunted sea blessed half-hour disport imagination gay aleppo-gate listen bird-voiced singing-man world to-day call page summon speak friend telephone treddleford pass room encounter amblecope also pass way billiard-room perchance luckless wight might secure hold fast listen number attendance grand prix subsequent remark newmarket cambridgeshire amblecope make pass first new-born pride surge treddleford s breast wave believe take precedence say coldly merely club bore club liar elk teresa mrs thropplestance rich most intractable old woman county woldshire dealing world general manner suggest blend mistress robes master foxhound vocabulary domestic circle comport arbitrary style attribute probably least justification american political boss bosom caucus late theodore thropplestance leave thirty-five year absolute possession considerable fortune large land property gallery full valuable picture intervene year outlive son quarrel elder grandson marry consent approval bertie thropplestance young grandson heir-designate property such centre interest concern half-hundred ambitious mother daughter marriageable age bertie amiable easy-going young man quite ready marry favourably recommend notice waste time fall love would come grandmother s veto favourable recommendation would come mrs thropplestance teresa s house-party always plentiful garnishing presentable young woman alert attendant mother old lady emphatically discourage girl guest become likely outbid possible granddaughter-in-law inheritance fortune estate question evidently dispose exercise enjoy power selection rejection utmost bertie s preference greatly matter sort can stolidly happy kind wife cheerfully put grandmother life likely fret fume might befall way helpmate party gather teresa s roof christmas week year nineteen-hundred-and-something small proportion usual mrs yonelet form party incline deduce hopeful augury circumstance dora yonelet bertie obviously make confide vicar s wife old lady accustom see lot might adopt view would make suitable married couple people soon get use idea dangle constantly eye say mrs yonelet hopefully more often teresa see young people happy s company more will get take kindly interest dora possible desirable wife bertie dear say vicar s wife resignedly own sybil throw bertie most romantic circumstances-i ll tell day-but make impression teresa put foot most uncompromising fashion sybil marry indian civilian quite right say mrs yonelet vague approval s girl spirit would still year two believe bertie old now teresa naturally must anxious see settle vicar s wife reflect teresa seem person show immediate anxiety supply bertie wife keep thought mrs yonelet woman resourceful energy generalship involve member house-party deadweight speak manner exercise occupation segregate bertie dora leave own devisings-that say dora s devising bertie s accommodate acquiescence dora help christmas decoration parish church bertie help help feed swan bird dyspepsia-strike play billiards photograph village almshouses respectful distance tame elk browse solitary aloofness park tame sense long discard least vestige fear human race record encourage human neighbour feel reciprocal confidence sport exercise occupation bertie dora indulge unfailingly chronicle advertise mrs yonelet enlightenment bertie s grandmother two inseparables just come bicycle ride would announce quite picture make fresh glow spin picture need word would teresa s private comment bertie concern determine word remain unspoken afternoon christmas day mrs yonelet dash drawing-room hostess sit circle guest teacup muffin-dishes fate place seem trump-card hand patiently-manoeuvring mother eye blaze excitement voice heavily escort exclamation mark make dramatic announcement bertie save dora elk swift excited sentence break maternal emotion give supplementary information treacherous animal ambush dora hunt strayed golf ball bertie dash rescue stable fork drive beast nick time touch throw niblick n't stop moment would crush hoof pant mrs yonelet animal safe say teresa hand agitated guest cup tea forget take sugar suppose solitary life lead sour temper muffin grate s fault ve try get mate long n't know lady elk sale exchange ask company generally mrs yonelet humour listen talk elk marriage mating two human being subject uppermost mind opportunity advance pet project too valuable neglect teresa exclaim impressively two young people throw dramatically can quite same again bertie more save dora s life earn affection can help feeling fate consecrate exactly vicar s wife say bertie save sybil elk year two observe teresa placidly point rescue mirabel hicks same predicement few month previously priority really belong gardener s boy rescue january year good deal sameness country life know seem very dangerous animal say guest s mother gardener s boy say remark teresa want destroy point eleven child elk also give black silk skirt say n't funeral family feel anyhow part friend ca n't offer silk skirt emily may cup tea already remark muffin grate teresa close discussion deftly convey impression consider mother gardener s boy show more reasonable spirit parent elk-assaulted victim teresa devoid feeling say mrs yonelet vicar s wife sit talk muffin appalling tragedy narrowly averted course know really intend bertie marry ask vicar s wife ve notice time bickelbys german governess german governess idea gasped mrs yonelet s quite good family believe say vicar s wife mouse-in-the-back-ground sort person governess usually suppose fact teresa s most assertive combative personality neighbourhood s point husband sort error sermon give sir laurence public lecture ought handle hound know sensitive sir laurence criticism mastership governess lay law nearly drive fit s behaved course teresa defensively rude return bickelbys simply too afraid get rid now n't exactly sort woman teresa would take delight instal successor imagine discomfort awkwardness county suddenly find future hostess hall teresa s regret will wo n't alive see object mrs yonelet surely bertie n't show least sign attract quarter oh s quite nice-looking way dress play good game tennis often come park message bickelby mansion day bertie will rescue elk become habit teresa will say fate consecrate bertie might dispose pay much attention consecration fate would dream oppose grandmother vicar s wife speak quiet authority intuitive knowledge heart heart mrs yonelet believe six month later elk destroy fit exceptional moroseness kill bickelbys german governess irony fate achieve popularity last moment career rate establish record living thing permanently thwart teresa thropplestance s plan dora yonelet break engagement indian civilian married bertie three month grandmother s death-teresa long survive german governess fiasco christmas time year young mrs thropplestance hang extra large festoon evergreen elk horn decorate hall fearsome beast observe bertie always feel instrumental bring course true pens write thank froplinsons send ask egbert say janetta note tired defiance voice ve write eleven letter to-day express surprise gratitude sundry unmerited gift n't write froplinsons will write say egbert n't dispute necessity n't think say janetta would n't mind write letter angry recrimination heartless satire suitable recipient fact enjoy ve come end capacity express servile amiability eleven letter to-day nine yesterday couch same strain ecstatic thankfulness really ca n't expect sit such thing write ve write nearly many say egbert ve usual business correspondence get too n't know froplinsons send william conqueror calendar say janetta quotation great thought day year impossible say egbert n't three hundred sixty-five thought whole life keep man action introspection william wordsworth say janetta know william come somewhere sound more probable say egbert let s collaborate letter thanks get ll dictate can scribble dear mrs froplinson-thank husband much very pretty calendar send very good think ca n't possibly say say janetta lay pen s always say say protest egbert send twenty-second say janetta simply had think get send ask egbert gloomily bridge-markers say janetta cardboard case inanity digging fortune royal spade emblazon cover moment see shop say froplinsons attendant much say ninepence give address jab card pay tenpence elevenpence cover postage thanked heaven less sincerity infinitely more trouble eventually thank froplinsons n't play bridge say egbert suppose notice social deformity sort say janetta would n't polite trouble take find read wordsworth gladness know care might frantically embed belief poetry begin end john masefield might infuriate depress daily sample wordsworthian product fling let s get letter thanks say egbert proceed say janetta clever guess wordsworth favourite poet dictate egbert again janetta lay pen realise mean ask wordsworth booklet christmas calendar christmas same problem write suitable letter thankfulness good thing drop further allusion calendar switch topic topic oh think new year honours list friend make such clever remark read can stick remark come head need n't clever froplinsons wo n't know n't n't even know side politics object egbert anyhow ca n't suddenly dismiss subject calendar surely must intelligent remark can make ca n't think say janetta wearily fact ve write heaven ve just remember mrs stephen ludberry n't thank send send forget think calendar long silence forlorn silence bereft hope cease care presently egbert start seat air resolution light battle eye let come writing-table exclaim gladly say janetta write mrs ludberry froplinsons say egbert draw stack notepaper m write editor enlighten influential newspaper kingdom m suggest sort epistolary truce god festivity christmas new year twenty-fourth december third fourth january shall consider offence good sense good feeling write expect letter communication deal necessary event moment answer invitation arrangement train renewal club subscription course ordinary everyday affair business sickness engage new cook forth will deal usual manner inevitable legitimate part daily life devastating accretion correspondence incident festive season sweep give season chance really festive time untroubled unpunctuated peace good will would make acknowledgment present receive object janetta people would never know arrive safely course think say egbert present send would accompany ticket bear date dispatch signature sender conventional hieroglyphic show intend christmas new year gift would counterfoil space recipient s name date arrival would would sign date counterfoil add conventional hieroglyphic indicate heartfelt thanks gratify surprise put thing envelope post sound delightfully simple say janetta wistfully people would consider too cut-and-dried too perfunctory bit more perfunctory present system say egbert same conventional language gratitude disposal thank dear old colonel chuttle perfectly delicious stilton shall devour last morsel froplinsons calendar shall never look colonel chuttle know grateful stilton tell froplinsons know bore calendar may say contrary just know bore bridge-markers spite write assurance thank charm little gift more colonel know even take sudden aversion stilton forbid doctor still write letter hearty thanks see present system acknowledgment just perfunctory conventional counterfoil business would ten time more tiresome brain-racking plan would certainly bring ideal happy christmas step realisation say janetta exception course say egbert people really try infuse breath reality letter acknowledgment aunt susan instance write thank very much ham such good flavour send last year particularly good ham use would pity deprive christmas comment loss would swallow general gain meanwhile say janetta say froplinsons name-day adventure accord proverb adventurous quite often non-adventurous retire constitutionally timid john james abbleway endow nature sort disposition instinctively avoids carlist intrigue slum crusade tracking wounded wild beast moving hostile amendment political meeting mad dog mad mullah come way would surrender way hesitation school unwillingly acquire thorough knowledge german tongue deference plainly-expressed wish foreign-languages master teach modern subject employ old-fashioned method drive lesson home enforced familiarity important commercial language thrust abbleway late year strange land adventure less easy guard order atmosphere english country town firm work saw fit send day prosaic business errand city vienna send continue keep still engage humdrum affair commerce possibility romance adventure even misadventure jostle elbow two year exile john james abbleway embark hazardous undertaking nature would assuredly overtake sooner later lead sheltered stay-at-home existence dorking huntingdon fall placidly love placidly lovable english girl sister commercial colleague improve mind short trip foreign part course formally accept young man engage further step become mrs john abbleway take place twelvemonth hence town english midland time firm employ john james would further need presence austrian capital early april two month installation abbleway young man miss penning engage receive letter write venice still peregrinate wing brother latter s business arrangement would take fiume day two conceive idea would jolly john could obtain leave absence run adriatic coast meet look route map journey appear likely expensive line communication lie hint really care abbleway obtain leave absence add journey fiume life s adventure leave vienna cold cheerless day flower shop full spring bloom weekly organ illustrated humour full spring topic sky heavy cloud look cotton-wool keep long shop window snow come say train official station official agree snow come come rapidly plenteously train more hour journey cotton-wool cloud commence dissolve blind downpour snowflake forest tree side line speedily coat heavy white mantle telegraph wire become thick glistening rope line bury more more completely carpeting snow very powerful engine plough way increase difficulty vienna-fiume line scarcely good equip austrian state railway abbleway begin serious fear breakdown train slow painful precarious crawl presently come halt spot drifting snow accumulate formidable barrier engine make special effort break obstruction course twenty minute again hold process break renew train doggedly resume way encounter surmount fresh hindrance frequent interval standstill unusually long duration particularly deep drift compartment abbleway sit give huge jerk lurch seem remain stationary undoubtedly move could hear puffing engine slow rumbling jolting wheel puffing rumbling grow fainter die agency intervene distance abbleway suddenly give vent exclamation scandalised alarm open window peer snowstorm flake perch eyelash blur vision see enough help realise happen engine make mighty plunge drift merrily forward lighten load rear carriage coupling snap strain abbleway alone alone derelict railway waggon heart styrian croatian forest third-class compartment own remember see peasant woman enter train small wayside station exception woman exclaim dramatically living being probably pack wolf make way third-class compartment acquaint fellow-traveller extent disaster abbleway hurriedly ponder question woman s nationality acquire smattering slavonic tongue residence vienna feel competent grapple several racial possibility croat serb bosniak shall able make understand promise magyar heaven help shall converse entirely sign enter carriage make momentous announcement good approach croat speech could achieve train break leave woman shake head movement might intend convey resignation will heaven probably mean noncomprehension abbleway repeat information variation slavonic tongue generous display pantomime say woman last german dialect train leave seem much interested abbleway tell result municipal election amsterdam will find station line clear snow will send engine happen way sometimes may here night exclaim abbleway woman nod think possible wolves part ask abbleway hurriedly many say woman just forest aunt devour three year come home market horse young pig cart eat too horse very old beautiful young pig oh fat cry hear take spare may attack here say abbleway tremulously could easily break carriage matchwood may devour perhaps say woman calmly demand abbleway day saint mari kleoph name-day would allow eat wolf day such thing could think abbleway change subject afternoon now leave here morning shall starve here good eatable say woman tranquilly festival day natural provision five good blood-sausage town shop cost twenty-five heller thing dear town shop will give fifty heller apiece couple say abbleway enthusiasm railway accident thing become very dear say woman blood-sausage four kronen apiece four krone exclaim abbleway four krone blood-sausage can get cheap train say woman relentless logic n't get agram can buy cheap paradise doubt will give here cost four krone small piece emmenthaler cheese honey-cake piece bread can let will three krone eleven krone piece ham can let name-day abbleway wonder price would put ham hurry pay eleven krone emergency tariff expand famine tariff take possession modest store eatable suddenly hear noise set heart thumping miserable fever fear scraping shuffle animal animal try climb footboard moment snow-encrusted glass carriage window see gaunt prick-eared head gape jaw loll tongue gleam tooth second later head shoot hundred whisper abbleway scent will tear carriage piece shall devour name-day holy mari kleoph would permit say woman provoke calm head drop window uncanny silence fall beleaguered carriage abbleway move speak perhaps brute clearly see wind human occupant carriage prowl errand rapine long torture-laden minute pass slowly grow cold say woman suddenly cross end carriage head appear heating apparatus work longer see tree chimney smoke come snow nearly stop shall find path forest house chimney wolf exclaim abbleway may name-day say woman obstinately could stop open door climb snow moment later hide face hand two gaunt lean figure rush forest doubt court fate abbleway wish see human being tear piece devour eye look last new sensation scandalised astonishment take possession straitly bring small english town prepare witness miracle wolf bad woman drench snow gambol short joyous bark reveal clue situation those-dogs call weakly cousin karl s dog answer inn tree know want take always grasp stranger grow too cold remain train see come whistle sound relief engine make appearance snort way sulkily snow abbleway opportunity find karl really avaricious lumber room child drive special treat sand jagborough nicholas party disgrace morning refuse eat wholesome bread-and-milk seemingly frivolous ground frog old wiser good people tell could possibly frog bread-and-milk talk nonsense continue talk seem veriest nonsense describe much detail colouration marking alleged frog dramatic part incident really frog nicholas basin bread-and-milk put feel entitle know sin take frog garden put bowl wholesome bread-and-milk enlarge great length fact stand clear whole affair present mind nicholas old wiser good people prove profoundly error matter express utmost assurance say could n't possibly frog bread-and-milk was frog bread-and-milk repeat insistence skilled tactician intend shift favourable ground boy-cousin girl-cousin quite uninteresting young brother take jagborough sand afternoon stay home cousin aunt insist unwarranted stretch imagination style aunt also hastily invent jagborough expedition order impress nicholas delight justly forfeit disgraceful conduct breakfast-table habit child fall grace improvise festival nature offender would rigorously debar child sin collectively suddenly inform circus neighbouring town circus unrivalled merit uncounted elephant depravity would take very day few decent tear look part nicholas moment departure expedition arrive matter fact cry girl-cousin scrape knee painfully step carriage scramble howl say nicholas cheerfully party drive elation high spirit characterise ll soon get say soi-disant aunt will glorious afternoon race beautiful sand will enjoy bobby wo n't enjoy much wo n't race much say nicholas grim chuckle boot hurt re too tight n't tell hurt ask aunt asperity tell twice n't listen often n't listen tell important thing gooseberry garden say aunt change subject demand nicholas disgrace say aunt loftily nicholas admit flawlessness reasoning feel perfectly capable disgrace gooseberry garden same moment face take expression considerable obstinacy clear aunt determine get gooseberry garden remark tell now gooseberry garden two door might enter small person nicholas could slip could effectually disappear view mask growth artichoke raspberry cane fruit bush aunt many thing afternoon spend hour two trivial gardening operation flower bed shrubbery whence could keep watchful eye two door lead forbidden paradise woman few idea immense power concentration nicholas make two sortie front garden wriggle way obvious stealth purpose door never able moment evade aunt s watchful eye matter fact intention try get gooseberry garden extremely convenient aunt believe belief would keep self-imposed sentry-duty great part afternoon thoroughly confirm fortify suspicion nicholas slip house rapidly put execution plan action long germinate brain stand chair library could reach shelf repose fat important-looking key key important look instrument keep mystery lumber-room secure unauthorised intrusion open way aunt such-like privileged person nicholas much experience art fit key keyhole turn lock day past practise key schoolroom door believe trust too much luck accident key turn stiffly lock turn door open nicholas unknown land compare gooseberry garden stale delight mere material pleasure often often nicholas picture lumber-room might region carefully seal youthful eye concern question answer come expectation first place large dimly lit high window open forbidden garden source illumination second place storehouse unimagined treasure aunt-by-assertion people think thing spoil use consign dust damp way preserve such part house nicholas know good bare cheerless here wonderful thing eye feast first foremost piece frame tapestry evidently mean fire-screen nicholas living breathing story sit roll indian hanging glow wonderful colour layer dust take detail tapestry picture man dress hunting costume remote period just transfix stag arrow could difficult shot stag two pace thickly-growing vegetation picture suggest would difficult creep feeding stag two spotted dog spring forward join chase evidently train keep heel arrow discharge part picture simple interesting huntsman see nicholas see four galloping wolf come direction wood might more four hide tree case would man dog able cope four wolf make attack man two arrow leave quiver might miss know skill shooting could hit large stag ridiculously short range nicholas sit many golden minute revolve possibility scene incline think more four wolf man dog tight corner object delight interest claim instant attention quaint twisted candlestick shape snake teapot fashion china duck open beak tea suppose come dull shapeless nursery teapot seem comparison carved sandal-wood box pack tight aromatic cotton-wool layer cotton-wool little brass figure hump-necked bull peacock goblin delightful see handle less promise appearance large square book plain black cover nicholas peep behold full coloured picture bird such bird garden lane walk nicholas come few bird large occasional magpie wood-pigeon here heron bustard kite toucan tiger-bitterns brush turkey ibis golden pheasant whole portrait gallery undreamed-of creature admire colouring mandarin duck assign life-history voice aunt shrill vociferation name come gooseberry garden grow suspicious long disappearance leap conclusion climb wall sheltering screen lilac bush now engage energetic hopeless search artichoke raspberry cane nicholas nicholas scream come s use try hide can see time probably first time twenty year smile lumber-room presently angry repetition nicholas name give way shriek cry somebody come quickly nicholas shut book restore carefully place corner shake dust neighbour pile newspaper creep room lock door replace key exactly find aunt still call name saunter front garden s call ask come answer side wall n't hear ve look gooseberry garden ve slip rain-water tank luckily s water side slippery ca n't get fetch little ladder cherry tree tell n't gooseberry garden say nicholas promptly tell now tell may come voice rain-water tank impatiently voice n't sound aunt s object nicholas may evil tempting disobedient aunt often tell evil tempt always yield time m yield n't talk nonsense say prisoner tank fetch ladder will strawberry jam tea ask nicholas innocently certainly will say aunt privately resolve nicholas none now know evil aunt shout nicholas gleefully ask aunt strawberry jam yesterday say n't know four jar store cupboard look course know s n't say n't oh devil sell unusual sense luxury able talk aunt talk evil nicholas know childish discernment such luxury over-indulged walk noisily kitchenmaid search parsley eventually rescue aunt rain-water tank tea evening partake fearsome silence tide high child arrive jagborough cove sand play on-a circumstance aunt overlook haste organise punitive expedition tightness bobby s boot disastrous effect temper whole afternoon altogether child could say enjoy aunt maintain frozen muteness suffer undignified unmerited detention rain-water tank thirty-five minute nicholas too silent absorption much think just possible consider huntsman would escape hound wolf feast stricken stag fur look worried dear say eleanor worry admit suzanne worried exactly anxious see birthday happen week lucky person interrupt eleanor birthday n't come end march old bertram kneyght england just now argentine s kind distant cousin mother s enormously rich ve never let relationship drop sight even n't see hear year always cousin bertram turn ca n't say s much solid use yesterday subject birthday crop ask let know want present now understand anxiety observe eleanor rule confront problem say suzanne s idea vanish n't seem desire world now happen very keen little dresden figure see somewhere kensington thirty-six shilling quite mean very nearly describe figure give bertram address shop suddenly strike thirty-six shilling such ridiculously inadequate sum man immense wealth spend birthday present could give thirty-six pound easily could buy bunch violet n't want greedy course n't wasteful question say eleanor idea present-giving wealthy people curiously cramp view subject people grow gradually rich requirement standard living expand proportion present-giving instinct often remain undeveloped condition early day showy not-too-expensive shop conception ideal gift even quite good shop counter window crowd thing worth four shilling look might worth seven-and-six price ten shilling label seasonable gift know say suzanne risky vague give indication s want now say davos winter travelling line would acceptable might give dressing-bag gold-mounted fitting hand might give baedeker s switzerland skiing tear sort would more likely say ll lot dance fan will sure useful ve get ton fan see danger anxiety lie now thing more really urgently want fur simply n't m tell davos full russian sure wear most lovely sable thing people smother fur n't make want break most commandment s fur re say eleanor will superintend choice person ca n't sure cousin know difference silver-fox ordinary squirrel heavenly silver-fox stole goliath mastodon s say suzanne sigh could inveigle bertram building take stroll fur department live somewhere n't say eleanor know habit take walk particular time day usually walk club three o'clock s fine day take right past goliath mastodon s let two meet accidentally street corner to-morrow say eleanor can walk little way luck ought able side-track shop can say want get hair-net re safely can say wish d tell want birthday ll ready hand-the rich cousin fur department topic birthday present s great idea say suzanne really brick come to-morrow twenty three n't late must carry ambush minute few minute three afternoon fur-trappers walk warily select corner distance rise colossal pile messrs goliath mastodon s famed establishment afternoon brilliantly fine exactly sort weather tempt gentleman advance year discreet exercise leisurely walk say dear wish d evening say eleanor companion just drop dinner pretext stay make fourth bridge adela aunt shall play harry scarisbrooke come unexpectedly nine-fifteen particularly want free talk play sorry dear can say suzanne ordinary bridge three-pence hundred such dreadfully slow player aunt bore tear nearly sleep most particularly want opportunity talk harry urge eleanor angry glint come eye sorry oblige say suzanne cheerfully sacrifice friendship beautiful eye long ask make eleanor say subject corner mouth rearrange s man exclaim suzanne suddenly hurry mr bertram kneyght greet cousin friend genuine heartiness readily accept invitation explore crowded mart stand temptingly elbow plate-glass door swing open trio plunge bravely jostle throng buyer loiterer always full ask bertram eleanor more less autumn sale just now reply suzanne anxiety pilot cousin desire haven fur department usually few pace ahead come now linger moment attractive counter nervous solicitude parent rook encourage young first fly expedition s suzanne s birthday wednesday confide eleanor bertram kneyght moment suzanne leave unusually birthday come day look-out give say bertram now perhaps can advise very point want give suzanne n't least idea want s problem say eleanor seem can think lucky girl fan always useful ll lot dance davos winter think fan would please more birthday inspect s muster present always feel dreadfully humble get such nice thing never worth show see none relation people give present ca n't expect more just remember day little trifle two year uncle mother s side family come small legacy promise silver-fox stole birthday ca n't tell excited picture show friend enemy just moment wife die course poor man could expect think birthday present such time live abroad never get fur know day can scarcely look silver-fox pelt shop window s neck feel ready burst tear suppose n't prospect get n't feel way look fan counter left can easily slip crowd get nice can see-she such dear dear girl hullo think lose say suzanne make way obstructive knot shopper bertram get separate long think ahead say eleanor shall never find crush turn true prediction trouble forethought throw say suzanne sulkily push way fruitlessly dozen department ca n't think n't grab arm say eleanor would d know longer d just introduce s nearly four now d tea day later suzanne rang eleanor telephone thank very much photograph frame just want very good say know kneyght person give just say would-a wretched fan oh quite good enough fan way still must come see s give come eleanor s voice phone give cousin appear rare people wealth take pleasure give good present come reply wonder anxious know live snap suzanne ring cloud arise friendship two young woman eleanor concern cloud silver-fox lining philanthropist happy cat jocantha bessbury mood serenely graciously happy world pleasant place wear pleasant aspect gregory manage get home hurried lunch smoke little snuggery lunch good just time justice coffee cigarette excellent way gregory way excellent husband jocantha suspect make very charming wife more suspect first-rate dressmaker n't suppose more thoroughly content personality find chelsea observe jocantha allusion perhaps attab continue glance large tabby-marked cat lie considerable ease corner divan lie purring dreaming shift limb now ecstasy cushion comfort seem incarnation soft silky velvety sharp edge composition dreamer philosophy sleep let sleep evening draw garden red glint eye slay drowsy sparrow pair sparrow hatch ten more young year food supply remain stationary just attabs community idea pass amusing afternoon say gregory deliver sage comment light cigarette bade jocantha playfully affectionate good-bye depart world remember dinner s wee bit early to-night re haymarket call leave jocantha continue process look life placid introspective eye want world least very pleased get very pleased instance snuggery contrive somehow cosy dainty expensive porcelain rare beautiful chinese enamel take wonderful tint firelight rug hanging lead eye sumptuous harmony colour room might suitably entertain ambassador archbishop also room could cut picture scrap-book feel scandalise deity place s litter snuggery rest house house department jocantha s life really good reason most contented woman chelsea mood simmer satisfaction lot pass phase generously commiserate thousand life circumstance dull cheap pleasureless empty work girl shop assistant forth class happy-go-lucky freedom poor leisured freedom rich come specially range sympathy sad think young people long day s work sit alone chill dreary bedroom could afford price cup coffee sandwich restaurant still less shilling theatre gallery jocantha s mind still dwell theme start forth afternoon campaign desultory shopping would comforting thing tell could spur moment bring gleam pleasure interest life even two wistful-hearted empty-pocketed worker would add good deal sense enjoyment theatre night would get two upper circle ticket popular play make way cheap tea-shop present ticket first couple interesting work girl could casually drop conversation could explain matter say unable use ticket want waste hand want trouble send further reflection decide might good get ticket give lonely-looking girl sit eat frugal meal girl might scrape acquaintance next-seat neighbour theatre lie foundation lasting friendship fairy godmother impulse strong jocantha march ticket agency select immense care upper circle seat yellow peacock play attract considerable amount discussion criticism forth search tea-shop philanthropic adventure same time attab saunter garden mind attune sparrow stalking corner a.b.c shop find unoccupied table whereat promptly instal impel fact table sit young girl plain feature tired listless eye general air uncomplaining forlornness dress poor material aim fashion hair pretty complexion bad finish modest meal tea scone very different way thousand girl finish beginning continue tea london tea-shop exact moment odds enormously favour supposition never see yellow peacock obviously supply excellent material jocantha s first experiment haphazard benefaction jocantha order tea muffin turn friendly scrutiny neighbour view catch eye precise moment girl s face light sudden pleasure eye sparkle flush come cheek look pretty young man greet affectionate hullo bertie come table take seat chair face jocantha look hard new-comer appearance few year young very much look gregory look fact young man set guess well-mannered young clerk wholesale warehouse exist amusing good might tiny salary command holiday two week year aware course good look shy self-consciousness anglo-saxon blatant complacency latin semite obviously term friendly intimacy girl talk probably drift formal engagement jocantha picture boy s home narrow circle tiresome mother always want know spend evening would exchange humdrum thraldom course home own dominate chronic scarcity pound shilling penny dearth most thing make life attractive comfortable jocantha feel extremely sorry wonder see yellow peacock odds enormously favour supposition girl finish tea would shortly work boy alone would quite easy jocantha say husband make arrangement evening would care make use ticket would waste could come again afternoon tea see ask play nice boy improve acquaintance could give more theatre ticket perhaps ask come sunday tea chelsea jocantha make mind would improve acquaintance gregory would fairy godmother business would prove more entertaining originally anticipate boy distinctly presentable know brush hair possibly imitative faculty know colour tie suit might intuition exactly type jocantha admire course accident altogether please girl look clock bid friendly hurried farewell companion bertie nod good-bye gulp mouthful tea produce overcoat pocket paper-covered book bear title sepoy sahib tale great mutiny law tea-shop etiquette forbid offer theatre ticket stranger first catch stranger s eye even can ask sugar basin pass previously conceal fact large well-filled sugar basin own table difficult manage print menu generally nearly large table can make stand end jocantha set work hopefully long high-pitched discussion waitress concern allege defect altogether blameless muffin make loud plaintive inquiry tube service impossibly remote suburb talk brilliant insincerity tea-shop kitten last resort upset milk-jug swear daintily altogether attract good deal attention never moment attract attention boy beautifully-brushed hair thousand mile bake plain hindostan deserted bungalow seethe bazaar riotous barrack square listen throbbing tom-tom distant rattle musketry jocantha house chelsea strike first time look dull over-furnished resentful conviction gregory would uninteresting dinner play would stupid dinner whole frame mind show marked divergence purring complacency attab again curl corner divan great peace radiate curve body kill sparrow approval genuine bohemian stray time time would-be bohemian circle restaurant nuremberg owl street soho none more interesting more elusive gebhard knopfschrank friend treat restaurant frequenter acquaintance never seem wish carry acquaintanceship door lead owl street world deal market woman might deal chance passer-by exhibit ware chatter weather slackness business occasionally rheumatism never show desire penetrate daily life dissect ambition understand belong family peasant farmer somewhere pomerania two year accord know abandon labour responsibility swine tending goose rear try fortune artist london london paris munich ask curious ship leave stolpm�nde london twice month carry few passenger carry cheaply railway fare munich paris cheap thus come select london scene great adventure question long seriously agitate frequenter nuremberg goose-boy migrant really soul-driven genius spread wing light merely enterprising young man fancy could paint pardonably anxious escape monotony rye bread diet sandy swine-bestrewn plain pomerania reasonable ground doubt caution artistic group foregather little restaurant contain many young woman short hair many young man long hair suppose abnormally gift domain music poetry painting stagecraft little support supposition self-announced genius sort midst inevitably suspect hand ever-imminent danger entertaining snub angel unawares lamentable case sledonti dramatic poet belittle cold-shoulder owl street hall judgment hail master singer grand duke constantine constantinovitch most educate romanoff accord sylvia strubble speak know individual member russian imperial family matter fact know newspaper correspondent young man eat bortsch air invent sledonti s poem death passion now sell thousand seven european language translate syrian circumstance make discerning critic nuremberg shy mature future judgment too rapidly too irrevocably regards knopfschrank s work lack opportunity inspect appraise resolutely might hold aloof social life restaurant acquaintance minded hide artistic performance inquire gaze evening nearly evening seven o'clock would make appearance sit accustomed table throw bulky black portfolio chair opposite nod indiscriminately fellow-guests commence serious business eating drinking coffee stage reach would light cigarette draw portfolio begin rummage content slow deliberation would select few more recent study sketch silently pass table table pay especial attention new diner might present sketch mark plain figure announcement price ten shilling work obviously stamp hall-mark genius rate remarkable choice unusual unvarying theme picture always represent well-known street public place london fall decay denude human population place roam wild fauna wealth exotic specie must originally escape zoological garden travel beast show giraffes drinking fountain pool trafalgar square most notable characteristic study even more sensational gruesome picture vulture attack die camel upper berkeley street also photograph large canvas engage month now endeavour sell enterprising dealer adventurous amateur subject hy�nas asleep euston station composition leave desire way suggest unfathomed depth desolation course may immensely clever may epoch-making realm art say sylvia strubble own particular circle listener hand may merely mad must n't pay too much attention commercial aspect case course still dealer would make bid hy�na picture even sketch know place man work may curse day say mrs nougat-jones buy entire portfolio sketch same time much real talent feel plank ten shilling look bit whimsical oddity now picture show last week sand-grouse roosting albert memorial very impressive course could see good workmanship breadth treatment n't least convey albert memorial sir james beanquest tell sand-grouse n't roost sleep ground talent genius pomeranian artist might possess certainly fail receive commercial sanction portfolio remain bulky unsold sketch euston siesta wit nuremberg nickname large canvas still market outward visible sign financial embarrassment begin noticeable half-bottle cheap claret dinner-time give way small glass lager turn displace water one-and-sixpenny set dinner recede everyday event sunday extravagance ordinary day artist content sevenpenny omelette bread cheese evening put appearance rare occasion speak own affair observe begin talk more pomerania less great world art busy time now say wistfully schwines drive field harvest must look could help look here difficult live art appreciate n't home visit ask tactfully cost money ship passage stolpm�nde money owe lodging even here owe few schilling could sell sketches perhaps suggest mrs nougat-jones offer little less would glad buy few ten shilling always consideration know people perhaps ask six seven shillings peasant always peasant mere suggestion bargain strike bring twinkle awakened alertness artist s eye harden line mouth nine schilling nine penny snap seem disappointed mrs nougat-jones pursue subject evidently expect offer seven fourpence week speed knopfschrank come more rarely restaurant owl street meal occasion become more more meagre come triumphal day appear early evening high state elation order elaborate meal scarcely stop short banquet ordinary resource kitchen supplement import dish smoked goosebreast pomeranian delicacy luckily procurable firm delikatessen merchant coventry street long-necked bottle rhine wine give finishing touch festivity good cheer crowded table evidently sell masterpiece whisper sylvia strubble mrs nougat-jones come late buy whisper n't know n't say must american see get little american flag dessert dish put penny music box three time play star-spangled banner sousa march star-spangled banner again must american millionaire s evidently get very big price s just beam chuckle satisfaction must ask buy say mrs nougat-jones hush n't let s buy sketch quick suppose know s famous ll double price glad s success last always believe know sum ten shilling miss strubble acquire drawing camel die upper berkeley street giraffe quench thirst trafalgar square same price mrs nougat-jones secure study roost sand-grouse more ambitious picture wolf wapiti fight step athen�um club find purchaser fifteen shilling now plan ask young man contribute occasional paragraph artistic weekly stolpm�nde soon ship sail say artist return never work career painter nossing starves to-day sell sketch to-night buy few time american rich american chuckle artist god thank dash car right herd schwines drive field many good schwines kill pay damage pay perhaps more worth many time more would fetch market month fattening hurry get dantzig hurry must pay ask god thank rich american always hurry get somewhere else father mother now plenty money send pay debt come home start monday stolpm�nde come never picture hy�nas good too big carry stolpm�nde burn time will forget present knopfschrank sore subject sledonti frequenter nuremberg restaurant owl street
