# Supplementary material for: A Complex Network Approach to Stylometry
Source: PLoS One. 2015 Aug 27;10(8):e0136076. doi: 10.1371/journal.pone.0136076 (PMC4552030; doi:10.1371/journal.pone.0136076)
Supplement: S1 File — (ZIP) [file pone.0136076.s001.zip › authorship_dataset/a6_chronicles_of_clovis.txt]

esm� hunting story same say clovis just turf story same hunting story n't bit ve hear say baroness happen quite twenty-three n't live apart husband see could afford make separate allowance spite proverb may say poverty keep more home break always hunt different pack story n't arrive meet suppose meet say clovis course meet say baroness usual crowd especially constance broddle constance strap florid girl autumn scenery christmas decoration church feel presentiment dreadful happen say am look pale look pale beetroot suddenly hear bad news re look nicer usual say s easy get right bearing remark settle business hound find fox lie gorse-bushes know say clovis fox-hunting story ve hear s fox gorse-bushes constance mount continue baroness serenely difficulty keep first flight fairly stiff run finish must hold too independent line lose hound find plod aimlessly mile anywhere fairly exasperate temper begin let inch push way accommodating hedge gladden sight hound full cry hollow just cry constance add gasp heaven s name hunt certainly mortal fox stand more twice high short ugly head enormous thick neck s hyaena cry must escape lord pabham s park moment hunted beast turn face pursuer hound six couple stand half-circle look foolish evidently break rest pack trail alien scent quite sure treat quarry now get hyaena hail approach unmistakable relief demonstration friendliness probably accustom uniform kindness human first experience pack hound leave bad impression hound look more embarrass quarry parade sudden intimacy faint toot horn distance seize welcome signal unobtrusive departure constance hyaena leave alone gathering twilight ask constance person question say ca n't stay here night hyaena retort n't know idea comfort say n't think staying here night even hyaena home may unhappy least hot cold water lay domestic service convenience n't find here make ridge tree right imagine crowley road just trot slowly faintly mark cart-track beast follow cheerfully heel earth hyaena come inevitable question generally hyaena ask crossly ve never say constance even know sex might give name perhaps might call esm� would case still sufficient daylight distinguish wayside object listless spirit give upward perk come small half-naked gipsy brat pick blackberry low-growing bush sudden apparition two horsewoman hyaena set cry case scarcely glean useful geographical information source probability might strike gipsy encampment somewhere route ride hopefully uneventfully mile wonder child say constance presently picking blackberry obviously n't way cry pursue constance somehow wail keep ring ear chide constance morbid fancy matter fact same sensation pursue persistent fretful wail force over-tired nerve company s sake hulloed esm� lag somewhat few springy bound draw level shoot past wailing accompaniment explain gipsy child firmly expect painfully hold jaw merciful heaven scream constance earth shall perfectly certain last judgment constance will ask more question examine seraph ca n't persist tearfully esm� canter easily front tired horse personally occur moment storm scold coax english french gamekeeper language make absurd ineffectual cut air thongless hunting-crop hurl sandwich case brute fact really n't know more could still lumber deepen dusk dark uncouth shape lumber ahead drone lugubrious music float ear suddenly esm� bound thick bush could follow wail rise shriek stop altogether part story always hurry really horrible beast join again absence few minute air patient understanding know disapprove feel thoroughly justifiable can let raven beast trot side ask constance look more albino beetroot first place ca n't prevent say second place else may doubt s raven present moment constance shudder think poor little thing suffer much come futile question indication way say hand course may cry sheer temper child sometimes nearly pitch-dark emerge suddenly highroad flash light whir motor past same moment uncomfortably close quarter thud sharp screeching yell follow second late car draw ride spot find young man bend dark motionless mass lie roadside kill esm� exclaim bitterly m awfully sorry say young man keep dog know must feel ll can reparation please bury say much think may ask bring spade william call chauffeur evidently hasty roadside interment contingency provide digging sufficiently large grave take little time say magnificent fellow say motorist corpse roll trench m afraid must valuable animal take second puppy class birmingham last year say resolutely constance snort loudly n't cry dear say brokenly moment could n't suffer much look here say young fellow desperately simply must let way reparation refuse sweetly persist let address course keep own counsel early episode evening lord pabham never advertise loss hyaena strictly fruit-eating animal stray park year two previously call give compensation eleven case sheep-worrying practically re-stock neighbour poultry-yards escape hyaena would mount scale government grant gipsy equally unobtrusive missing offspring n't suppose large encampment really know child two many ve get baroness pause reflectively continue sequel adventure get post charming little diamond brooch name esm� set sprig rosemary incidentally too lose friendship constance broddle see sell brooch quite properly refuse give share proceeds point esm� part affair own invention hyaena part belong lord pabham really hyaena course ve proof match-maker grill-room clock strike eleven respectful unobtrusiveness mission life ignore flight time really render abstinence migration imperative light apparatus would signal fact usual way six minute later clovis approach supper-table blessed expectancy dine sketchily long m starve announce make effort sit gracefully read menu same time gather say host fact nearly punctual ought tell m food reformer ve order two bowl bread-and-milk health biscuit hope n't mind clovis pretend n't white collar-line fraction second same say ought joke such thing really such people ve know people ve meet think adorable thing eat world life munch sawdust proud re flagellant middle ages mortify excuse say clovis save immortal soul n't need n't tell man n't love oyster asparagus good wine get soul stomach s simply get instinct unhappy highly develop clovis relapse few golden moment tender intimacy succession rapidly disappear oyster think oyster more beautiful religion resume presently forgive unkindness justify incite perfectly horrid arrive supper-table seem enter thoroughly spirit thing s christianity buddhism quite match sympathetic unselfishness oyster new waistcoat m wear first time to-night look great many ve lately bad new dinner waistcoat become habit say always pay excess s youth mercifully n't true s clothes mother thinking get marry again s first time course ought know impression d marry twice least three time mathematically exact mean first time d think get marry time think matter fact s really thinking case see s quite two year last husband die evidently think brevity soul widowhood strike get mope begin settle would n't suit bit first symptom notice begin complain live income decent people live income nowadays n't respectable live people few gifted individual manage s hardly much gift industry crisis come return clovis suddenly start theory late hour bad want o'clock night imagine sort thing eighteen last birthday last two birthday mathematically exact oh s fault m arrive nineteen long mother remain thirty-seven must regard appearance perhaps mother would age little process settle s last thing d think feminine reformations always start failing people s keen husband idea select gentleman merely throw general idea trust force suggestion want thing hurry must see find military johnny hang loose end club take home lunch twice d spend most life indian frontier build road relieve famine minimize earthquake sort thing frontier could talk sense peevish cobra fifteen native language probably know find rogue elephant croquet-lawn shy diffident woman tell mother privately absolute woman-hater course lay flirt know n't little gentleman responsive hear tell club look colonial job plenty hard work young friend gather idea marry family seem destined victim reformation clovis wipe trace turkish coffee beginning smile lip slowly lower dexter eyelid interpret probably mean n't think tobermory chill rain-washed afternoon late august day indefinite season partridge still security cold storage hunt bound north bristol channel case may lawfully gallop fat red stag lady blemley s house-party bound north bristol channel hence full gathering guest tea-table particular afternoon spite blankness season triteness occasion trace company fatigue restlessness mean dread pianola subdue hankering auction bridge undisguised openmouthed attention entire party fix homely negative personality mr cornelius appin guest come lady blemley vague reputation say clever get invitation moderate expectation part hostess portion least cleverness would contribute general entertainment tea-time day unable discover direction cleverness lie wit croquet champion hypnotic force begetter amateur theatrical exterior suggest sort man woman willing pardon generous measure mental deficiency subside mere mr appin cornelius seem piece transparent baptismal bluff now claim launch world discovery invention gunpowder printing-press steam locomotion inconsiderable trifle science make bewilder stride many direction recent decade thing seem belong domain miracle scientific achievement really ask believe sir wilfrid say discover mean instruct animal art human speech dear old tobermory prove first successful pupil problem work last seventeen year say mr appin last eight nine month reward glimmering success course experiment thousand animal latterly cat wonderful creature assimilate marvellously civilization retain highly develop feral instinct here cat come outstanding superior intellect just ruck human being make acquaintance tobermory week see contact beyond-cat extraordinary intelligence road success recent experiment tobermory call reach goal mr appin conclude remarkable statement voice strive divest triumphant inflection say rats clovis s lip move monosyllabic contortion probably invoke rodent disbelief mean say ask miss resker slight pause teach tobermory say understand easy sentence syllable dear miss resker say wonderworker patiently teach little child savage backward adult piecemeal fashion solve problem make beginning animal highly develop intelligence need halt method tobermory can speak language perfect correctness time clovis very distinctly say beyond-rats sir wilfrid more polite equally sceptical n't cat judge suggest lady blemley sir wilfrid search animal company settle languid expectation witness more less adroit drawing-room ventriloquism minute sir wilfrid room face white tan eye dilate excitement gad s true agitation unmistakably genuine hearer start forward thrill awakened interest collapse armchair continue breathlessly find doze smoking-room call come tea blink usual way say come toby n't keep wait gad drawl most horribly natural voice d come dash pleased nearly jump skin appin preach absolutely incredulous hearer sir wilfrid s statement carry instant conviction babel-like chorus startle exclamation arise scientist sit mutely enjoy first fruit stupendous discovery midst clamour tobermory enter room make way velvet tread study unconcern group seat tea-table sudden hush awkwardness constraint fall company somehow seem element embarrassment address equal term domestic cat acknowledged dental ability will milk tobermory ask lady blemley strained voice n't mind response couch tone even indifference shiver suppressed excitement listener lady blemley might excuse pour saucerful milk unsteadily m afraid ve spill good deal say apologetically s axminster tobermory s rejoinder silence fall group miss resker good district-visitor manner ask human language difficult learn tobermory look squarely moment fix gaze serenely middle distance obvious boring question lie scheme life think human intelligence ask mavis pellington lamely intelligence particular ask tobermory coldly oh mine instance say mavis feeble laugh put embarrassing position say tobermory tone attitude certainly suggest shred embarrassment inclusion house-party suggest sir wilfrid protest most brainless woman acquaintance wide distinction hospitality care feeble-minded lady blemley reply lack brain-power precise quality earn invitation person could think might idiotic enough buy old car know call envy sisyphus quite nicely up-hill push lady blemley s protestation would great effect casually suggest mavis morning car question would just thing devonshire home major barfield plunge heavily effect diversion carrying-on tortoiseshell puss stable moment say realize blunder usually discuss matter public say tobermory frigidly slight observation way ve house imagine d find inconvenient shift conversation own little affair panic ensue confine major would see cook get dinner ready suggest lady blemley hurriedly affect ignore fact want least two hour tobermory s dinner-time thanks say tobermory quite soon tea n't want die indigestion cat nine life know say sir wilfrid heartily possibly answer tobermory liver adelaide say mrs cornett mean encourage cat gossip servant hall panic indeed become general narrow ornamental balustrade run front most bedroom window towers recall dismay form favourite promenade tobermory hour whence could watch pigeon heaven know else intend become reminiscent present outspoken strain effect would more disconcert mrs cornett spend much time toilet table complexion repute nomadic punctual disposition look ill ease major miss scrawen write fiercely sensuous poetry lead blameless life merely display irritation methodical virtuous private n't necessarily want know bertie van tahn deprave seventeen long give try bad turn dull shade gardenia white commit error dash room odo finsberry young gentleman understand read church possibly disturb thought scandal might hear concern people clovis presence mind maintain compose exterior privately calculate long would take procure box fancy mouse agency exchange mart specie hush-money even delicate situation present agnes resker could endure remain too long background come here ask dramatically tobermory immediately accept opening judge say mrs cornett croquet-lawn yesterday food describe blemleys dull people stay know say clever enough employ first-rate cook d find difficult get come second time s word truth appeal mrs cornett exclaim discomfited agnes mrs cornett repeat remark bertie van tahn continue tobermory say woman regular hunger marcher d anywhere four square meal day bertie van tahn say point chronicle mercifully cease tobermory catch glimpse big yellow tom rectory work way shrubbery stable wing flash vanish open french window disappearance too brilliant pupil cornelius appin find beset hurricane bitter upbraiding anxious inquiry frighten entreaty responsibility situation lie must prevent matter become worse could tobermory impart dangerous gift cat first question answer possible reply might initiate intimate friend stable puss new accomplishment unlikely teaching could take wide range say mrs cornett tobermory may valuable cat great pet m sure ll agree adelaide stable cat must delay n't suppose ve enjoy last quarter hour say lady blemley bitterly husband very fond tobermory least horrible accomplishment infuse now course thing destroy soon possible can put strychnine scrap always get dinner-time say sir wilfrid will drown stable cat coachman will very sore lose pet ll say very catch form mange break cat re afraid spread kennel great discovery expostulate mr appin year research experiment can experiment shorthorn farm proper control say mrs cornett elephant zoological garden re say highly intelligent recommendation n't come creep bedroom chair forth archangel ecstatically proclaim millennium find clash unpardonably henley would indefinitely postpone could hardly feel more crestfallen cornelius appin reception wonderful achievement public opinion fact general voice consult subject probable strong minority vote would favour include strychnine diet defective train arrangement nervous desire see matter bring finish prevent immediate dispersal party dinner evening social success sir wilfrid try time stable cat subsequently coachman agnes resker ostentatiously limit repast morsel dry toast bit personal enemy mavis pellington maintain vindictive silence meal lady blemley keep flow hope conversation attention fix doorway plateful carefully dose fish scrap readiness sideboard sweet savoury dessert way tobermory appear dining-room kitchen sepulchral dinner cheerful compare subsequent vigil smoking-room eating drinking least supply distraction cloak prevail embarrassment bridge question general tension nerve temper odo finsberry give lugubrious rendering melisande wood frigid audience music tacitly avoid eleven servant bed announce small window pantry leave open usual tobermory s private use guest read steadily current batch magazine fall gradually badminton library bind volume punch lady blemley make periodic visit pantry return time expression listless depression forestall question two o'clock clovis break dominating silence wo n't turn to-night s probably local newspaper office present moment dictate first instalment reminiscence lady what's-her-name s book wo n't will event day make contribution general cheerfulness clovis bed long intervals various member house-party follow example servant take early tea make uniform announcement reply uniform question tobermory return breakfast more unpleasant function dinner conclusion situation relieve tobermory s corpse bring shrubbery gardener just discover bite throat yellow fur coat claw evident fall unequal combat big tom rectory midday most guest quit towers lunch lady blemley sufficiently recover spirit write extremely nasty letter rectory loss valuable pet tobermory appin s successful pupil destine successor few week later elephant dresden zoological garden show previous sign irritability break loose kill englishman apparently tease victim s name variously report paper oppin eppelin front name faithfully render cornelius try german irregular verb poor beast say clovis deserve get mr packletide s tiger mrs packletide s pleasure intention shoot tiger lust kill suddenly descend feel would leave india safe more wholesome find fraction less wild beast million inhabitant compelling motive sudden deviation footstep nimrod fact loona bimberton recently carry eleven mile aeroplane algerian aviator talk else personally procure tiger-skin heavy harvest press photograph could successfully counter sort thing mrs packletide already arrange mind lunch would give house curzon street ostensibly loona bimberton s honour tiger-skin rug occupy most foreground conversation also already design mind tiger-claw brooch give loona bimberton birthday world suppose chiefly sway hunger love mrs packletide exception movement motive largely govern dislike loona bimberton circumstances prove propitious mrs packletide offer thousand rupee opportunity shoot tiger overmuch risk exertion happen neighbouring village could boast favoured rendezvous animal respectable antecedent drive increase infirmity age abandon game-killing confine appetite small domestic animal prospect earn thousand rupee stimulate sporting commercial instinct villager child post night day outskirt local jungle head tiger unlikely event attempt roam fresh hunting-ground cheap kind goat leave elaborate carelessness keep satisfied present quarter great anxiety l die old age date appoint memsahib s shoot mother carry baby home jungle day s work field hush singing might curtail restful sleep venerable herd-robber great night duly arrive moonlit cloudless platform construct comfortable conveniently place tree thereon crouch mrs packletide pay companion miss mebbin goat gift particularly persistent bleat such even partially deaf tiger might reasonably expect hear still night tether correct distance accurately sight rifle thumbnail pack patience card sportswoman await come quarry suppose danger say miss mebbin actually nervous wild beast morbid dread perform atom more service pay nonsense say mrs packletide s very old tiger could n't spring here even want s old tiger think ought get cheap thousand rupee lot money louisa mebbin adopt protective elder-sister attitude money general irrespective nationality denomination energetic intervention save many rouble dissipate tip moscow hotel franc centime cling instinctively circumstance would drive headlong less sympathetic hand speculation market depreciation tiger remnant cut short appearance scene animal soon catch sight tethered goat lie flat earth seemingly less desire take advantage available cover purpose snatch short rest commence grand attack believe s ill say louisa mebbin loudly hindustani benefit village headman ambush neighbour tree hush say mrs packletide moment tiger commence amble victim now now urge miss mebbin excitement n't touch goat need n't pay bait extra rifle flash loud report great tawny beast sprang side roll stillness death moment crowd excited native swarm scene shouting speedily carry glad news village thumping tom-tom take chorus triumph triumph rejoicing find ready echo heart mrs packletide already luncheon-party curzon street seem immeasurably louisa mebbin draw attention fact goat death-throes mortal bullet-wound trace rifle s deadly work could find tiger evidently wrong animal hit beast prey succumb heart-failure cause sudden report rifle accelerate senile decay mrs packletide pardonably annoy discovery rate possessor dead tiger villager anxious thousand rupee gladly connive fiction shoot beast miss mebbin pay companion mrs packletide face camera light heart picture fame reach page texas weekly snapshot illustrated monday supplement novoe vremya loona bimberton refuse look illustrated paper week letter thanks gift tiger-claw brooch model repressed emotion luncheon-party decline limit repressed emotion become dangerous curzon street tiger-skin rug travel manor house duly inspect admire county seem fitting appropriate thing mrs packletide county costume ball character diana refuse fall clovis s tempting suggestion primeval dance party wear skin beast recently slain baby bunting condition confess clovis miserable rabbit-skin two wrap add malicious glance diana s proportion figure quite good russian dancing boy s amused would know really happen say louisa mebbin few day ball mean ask mrs packletide quickly shoot goat frighten tiger death say miss mebbin disagreeably pleasant laugh would believe say mrs packletide face change colour rapidly book pattern post-time loona bimberton would say miss mebbin mrs packletide s face settle unbecoming shade greenish white surely would n't give ask ve see week-end cottage dorking buy say miss mebbin seem irrelevance six hundred eighty freehold quite bargain n't happen money louisa mebbin s pretty week-end cottage christen fauves gay summertime garden border tiger-lily wonder admiration friend marvel louisa manage general verdict mrs packletide indulge more big-game shooting incidental expense heavy confide inquire friend stampeding lady bastable would nice would put clovis six day north macgregors say mrs sangrail sleepily breakfast-table invariable plan speak sleepy comfortable voice unusually keen put people guard frequently fall wish realize really ask lady bastable easily take unawares possibly know voice betoken rate know clovis frown piece toast eat very slowly wish convey impression process hurt more hurt toast extension hospitality clovis s behalf rise lip would great convenience pursue mrs sangrail abandon careless tone particularly n't want take macgregors will six day will seem longer say lady bastable dismally last time stay here week know interrupt hastily nearly two year young n't improve say hostess s use grow old learn new way misbehave mrs sangrail unable argue point clovis reach age seventeen never cease bewail irrepressible waywardness circle acquaintance polite scepticism would greet slight hint prospective reformation discard fruitless effort cajolery resort undisguised bribery ll here six day ll cancel outstanding bridge account forty-nine shilling lady bastable love shilling great strong love lose money bridge pay rare experience give card-table glamour eye could never possess mrs sangrail equally devoted card winning prospect conveniently warehouse offspring six day incidentally save railway fare north reconcile sacrifice clovis make belated appearance breakfast-table bargain strike just think say mrs sangrail sleepily lady bastable very kindly ask stay here macgregors clovis say suitable thing highly unsuitable manner proceed make punitive expedition breakfast dish scowl face would drive purr peace conference arrangement conclude doubly distasteful first place particularly want teach macgregor boy could afford knowledge play poker-patience secondly bastable catering kind classify rude plenty clovis translate plenty give rise rude remark watch ostentatiously sleepy lid mother realize light long experience rejoicing success manoeuvre would distinctly premature thing fit clovis convenient niche domestic jig-saw puzzle quite matter get stay lady bastable wont retire state morning-room immediately breakfast spend quiet hour skim paper might get money s worth politics greatly interest obsess favourite foreboding day would great social upheaval everybody would kill everybody else will come sooner think would observe darkly mathematical expert exceptionally high power would puzzle work approximate date slender confusing groundwork assertion afford particular morning sight lady bastable enthrone paper give clovis hint mind grope breakfast time mother upstairs supervise packing operation alone ground-floor hostess servant latter key situation burst wildly kitchen quarter clovis scream frantic strictly non-committal summons poor lady bastable morning-room oh quick moment butler cook page-boy two three maid gardener happen kitchen follow hot scurry clovis head morning-room lady bastable rouse world newspaper lore hear japanese screen hall crash door lead hall fly open young guest tore madly room shriek passing jacquerie re dash escape hawk french window scared mob servant burst heel gardener still clutch sickle trim hedge impetus headlong haste carry slip slide smooth parquet floor chair mistress sit panic-stricken amazement moment grant reflection would behave explain considerable dignity probably sickle decide anyway follow lead clovis give french window run lawn eye astonished retainer lost dignity possession can restore moment s notice lady bastable butler find process return normal condition painful slow recovery drown jacquerie even carry most respectful intention can fail leave trace embarrassment lunch-time decorum reassert enhanced rigour natural rebound recent overthrow meal serve frigid stateliness might frame byzantine model halfway duration mrs sangrail solemnly present envelope lie silver salver contain cheque forty-nine shilling macgregor boy learn play poker-patience could afford background woman s art-jargon tire say clovis journalist friend s fond talk certain picture growing sort fungus remind say journalist story henri deplis tell clovis shake head henri deplis birth native grand duchy luxemburg maturer reflection become commercial traveller business activity frequently take limit grand duchy stop small town northern italy news reach home legacy distant deceased relative fall share large legacy even modest standpoint henri deplis impel seemingly harmless extravagance particular lead patronize local art represent tattoo-needles signor andreas pincini signor pincini perhaps most brilliant master tattoo craft italy know circumstance decidedly impoverish sum six hundred franc gladly undertake cover client s collar-bone waistline glowing representation fall icarus design finally develop slight disappointment monsieur deplis suspect icarus fortress take wallenstein thirty year war more satisfy execution work acclaim privilege see pincini s masterpiece great effort last even wait pay illustrious craftsman depart life bury ornate tombstone winged cherub would afford singularly little scope exercise favourite art remain widow pincini six hundred franc thereupon arise great crisis life henri deplis traveller commerce legacy stress numerous little call substance dwindle very insignificant proportion press wine bill sundry current account pay remain little more franc offer widow lady properly indignant wholly volubly explain account suggested writing-off franc also attempt depreciate value late husband s acknowledged masterpiece week s time deplis oblige reduce offer franc circumstance fan widow s indignation fury cancel sale work art few day later deplis learn sense consternation present municipality bergamo gratefully accept leave neighbourhood unobtrusively possible genuinely relieve business command take rome hope identity famous picture might lose sight bear burden dead man s genius present day steam corridor vapour bath hustle clothes proprietor north italian emphatically refuse allow celebrated fall icarus publicly view permission municipality bergamo public interest official vigilance increase matter become more widely know deplis unable take simple dip sea river hot afternoon clothe collarbone substantial bathing garment later authority bergamo conceive idea salt water might injurious masterpiece perpetual injunction obtain debar muchly harassed commercial traveller sea bathe circumstance altogether fervently thankful firm employer find new range activity neighbourhood bordeaux thankfulness cease abruptly franco-italian frontier impose array official force bar departure sternly remind stringent law forbid exportation italian work art diplomatic parley ensue luxemburgian italian government time european situation become overcast possibility trouble italian government stand firm decline concern least fortune even existence henri deplis commercial traveller immovable decision fall icarus late pincini andreas present property municipality bergamo leave country excitement die time unfortunate deplis constitutionally retire disposition find few month later more storm-centre furious controversy certain german art expert obtain municipality bergamo permission inspect famous masterpiece declare spurious pincini probably work pupil employ decline year evidence deplis subject obviously worthless influence customary narcotic long process prick design editor italian art journal refute contention german expert undertook prove private life conform modern standard decency whole italy germany draw dispute rest europe soon involve quarrel stormy scene spanish parliament university copenhagen bestow gold medal german expert send commission examine proof spot two polish schoolboy paris commit suicide show think matter meanwhile unhappy human background fare good surprising drift rank italian anarchist four time least escort frontier dangerous undesirable foreigner always bring fall icarus attribute pincini andreas early twentieth century day anarchist congress genoa fellow-worker heat debate break phial full corrosive liquid red shirt wear mitigate effect icarus ruin recognition assailant severely reprimand assault fellow-anarchist receive seven year imprisonment deface national art treasure soon able leave hospital henri deplis put frontier undesirable alien quiet street paris especially neighbourhood ministry fine art may sometimes meet depressed anxious-looking man pass time day will answer slight luxemburgian accent nurse illusion lose arm venus milo hope french government may persuade buy subject believe tolerably sane hermann irascible story great weep second decade twentieth century great plague devastate england hermann irascible nickname also wise sit british throne mortal sickness sweep entire royal family third fourth generation thus come pass hermann fourteenth saxe-drachsen-wachtelstein stand thirtieth order succession find day ruler british dominion sea unexpected thing happen politics happen great thoroughness many way most progressive monarch sit important throne people know somewhere else even minister progressive tradition find difficult keep pace legislative suggestion matter fact admit prime minister hamper votes-for-women creature disturb meeting country try turn downing street sort political picnic-ground must deal say hermann dealt say prime minister exactly just will draft bill say king sit typewriting machine enact woman shall vote future election shall vote observe put plainer must voting will remain optional male elector woman age twenty-one seventy will oblige vote election parliament county council district board parish council municipality coroner school inspector churchwarden curator museum sanitary authority police-court interpreter swimming-bath instructor contractor choir-master market superintendent art-school teacher cathedral verger local functionary name will add occur office will become elective failure vote election fall area residence will involve female elector penalty absence unsupported adequate medical certificate will accept excuse pass bill two house parliament bring signature day to-morrow very outset compulsory female franchise produce little elation even circle loud demand vote bulk woman country indifferent hostile franchise agitation most fanatical suffragette begin wonder find attractive prospect put ballot-papers box country district task carry provision new act irksome enough town city become incubus seem end election laundress seamstress hurry work vote often candidate name n't hear select haphazard female clerk waitress get extra early get voting start place business society woman find arrangement impede upset continual necessity attend polling station week-end party summer holiday become gradually masculine luxury cairo riviera possible genuine invalid people enormous wealth accumulation fine prolonged absence contingency even ordinarily wealthy folk could hardly afford risk wonderful female disfranchisement agitation become formidable movement no-votes-for-women league number feminine adherent million colour citron old dutch-madder flaunt everywhere battle hymn n't want vote become popular refrain government show sign impress peaceful persuasion more violent method come vogue meeting disturb minister mob policeman bite ordinary prison fare reject eve anniversary trafalgar woman bind tier entire length nelson column customary floral decoration abandon still government obstinately adhere conviction woman ought vote last resort woman wit hit expedient strange think great weep organize relay woman ten thousand time weep continuously public place metropolis weep railway station tube omnibus national gallery army navy stores st james s park ballad concert prince s burlington arcade hitherto unbroken success brilliant farcical comedy henry s rabbit imperilled presence drearily weep woman stall circle gallery bright divorce case try many year rob much sparkle lachrymose behaviour section audience ask prime minister cook weep breakfast dish nursemaid cry quietly miserably take child walk park time say king time yield pass measure two house deprive woman right vote bring royal assent day to-morrow minister withdraw hermann irascible also nickname wise give profound chuckle more way kill cat choke cream quote m sure add s good way unrest-cure rack railway carriage immediately opposite clovis solidly wrought travelling-bag carefully write label inscribe j p huddle warren tilfield slowborough immediately rack sit human embodiment label solid sedate individual sedately dress sedately conversational even conversation address friend seat side touch chiefly such topic backwardness roman hyacinth prevalence measles rectory could gauge fairly accurately temperament mental outlook travel bag s owner seem unwilling leave imagination casual observer talk grow presently personal introspective n't know tell friend m much forty seem settle deep groove elderly middle-age sister show same tendency exactly accustomed place thing happen exactly appointed time usual orderly punctual methodical hair s breadth minute distress upset instance take very trifling matter thrush build nest year year catkin-tree lawn year obvious reason build ivy garden wall say very little think feel change unnecessary just little irritating perhaps say friend different thrush suspect say j p huddle think give even more cause annoyance n't feel want change thrush time life say scarcely reach age thing make seriously feel want say friend unrest-cure unrest-cure ve never hear such thing ve hear rest-cure people ve break stress too much worry strenuous living re suffer overmuch repose placidity need opposite kind treatment would such thing might stand orange candidate kilkenny course district visit apache quarter paris give lecture berlin prove most wagner s music write gambetta s always interior morocco travel really effective unrest-cure ought try home would n't faint idea point conversation clovis become galvanized alert attention two day visit elderly relative slowborough promise much excitement train stop decorate sinister shirt-cuff inscription j p huddle warren tilfield slowborough two morning later mr huddle break sister s privacy sit read country life morning room day hour place read country life intrusion absolutely irregular bear hand telegram household telegram recognize happen hand god particular telegram partook nature thunderbolt bishop examine confirmation class neighbourhood unable stay rectory account measles invoke hospitality send secretary arrange scarcely know bishop ve speak exclaim j p huddle exculpating air realize too late indiscretion speak strange bishop miss huddle first rally dislike thunderbolt fervently brother womanly instinct tell thunderbolt must feed can curry cold duck say appointed day curry little orange envelope involve certain departure rule custom brother say eye thank brave young gentleman see announce parlour-maid secretary murmur huddle unison instantly stiffen demeanour proclaim hold stranger guilty willing hear might say defence young gentleman come room certain elegant haughtiness huddle s idea bishop s secretary suppose episcopal establishment could afford such expensively upholstered article many claim resource face fleetingly familiar bestow more attention fellow-traveller sit opposite railway carriage two day might recognize clovis present visitor bishop s secretary ask huddle become consciously deferential confidential secretary answer clovis may call stanislaus name n't matter bishop colonel alberti may here lunch shall here case sound programme royal visit bishop examine confirmation class neighbourhood n't ask miss huddle ostensibly dark reply follow request large-scale map locality clovis still immerse seemingly profound study map telegram arrive address prince stanislaus care huddle warren etc clovis glance content announce bishop alberti wo n't here late afternoon return scrutiny map luncheon very festive function princely secretary ate drink fair appetite severely discourage conversation finish meal break suddenly radiant smile thank hostess charming repast kiss hand deferential rapture miss huddle unable decide mind action savour louis quatorzian courtliness reprehensible roman attitude sabine woman day headache feel circumstance excuse retire room much headache possible bishop s arrival clovis ask way telegraph office disappear presently carriage drive mr huddle meet hall two hour later ask bishop would arrive library alberti reply n't tell never know come exclaim huddle know here say clovis quieter can keep matter account disturb library order mystery alberti n't bishop tea bishop blood tea blood gasped huddle find thunderbolt improve acquaintance to-night great night history christendom say clovis massacre jew neighbourhood massacre jew say huddle indignantly mean tell s general rise s bishop s own idea s arrange detail now bishop such tolerant humane man precisely will heighten effect action sensation will enormous least huddle could believe will hang exclaim conviction motor wait carry coast steam yacht readiness n't thirty jew whole neighbourhood protest huddle brain repeat shock day operate uncertainty telegraph wire earthquake disturbance twenty-six list say clovis refer bundle note shall able deal more thoroughly mean tell meditate violence man sir leon birberry stammer huddle s most respected man country s list say clovis carelessly ve get man can trust job sha n't rely local assistance ve get boy-scout help auxiliary boy-scouts understand real kill even keen man thing will blot twentieth century house will blotting-pad realize paper europe united state will publish picture way ve send photograph sister find library matin die woche hope n't mind also sketch staircase most kill will probably staircase emotion surge j p huddle s brain too intense disclose speech manage gasp n't jew house present say clovis shall police shout huddle sudden energy shrubbery say clovis post ten man order fire leave house signal permission armed picquet ambush front gate boy-scout watch premise moment cheerful hoot motor-horn hear drive huddle rush hall door feeling man awaken nightmare beheld sir leon birberry drive car get telegram say s telegram seem day telegram come here urgent james huddle purport message display huddle s bewildered eye see exclaim suddenly voice shake agitation look agony direction shrubbery haul astonished birberry house tea just lay hall now thoroughly panic-stricken huddle drag protest guest upstairs few minute time entire household summon region momentary safety clovis alone grace tea-table presence fanatic library evidently too immerse monstrous machination dally solace teacup hot toast youth rise answer summons front-door bell admit mr paul isaac shoemaker parish councillor also receive press invitation warren atrocious assumption courtesy borgia could hardly outdo secretary escort new captive net head stairway involuntary host await ensue long ghastly vigil watching waiting twice clovis leave house stroll shrubbery return always library purpose evidently make brief report take letter evening postman bring top stair punctilious politeness absence come half-way stair make announcement boy-scout mistake signal kill postman ve very little practice sort thing see time shall good housemaid engage marry evening postman give way clamorous grief remember mistress headache say j p huddle miss huddle s headache bad clovis hasten downstairs short visit library return message bishop sorry hear miss huddle headache issue order possible firearm shall use house kill necessary premise will cold steel bishop see man gentleman christian last see clovis nearly seven o'clock elderly relative dress dinner leave lurk suggestion presence haunt low region house long hour wakeful night creak stairway rustle wind shrubbery fraught horrible meaning seven morning gardener s boy early postman finally convince watcher twentieth century still unblotted n't suppose muse clovis early train bear townwards will least grateful unrest-cure jesting arlington stringham arlington stringham make joke house common thin house very thin joke anglo-saxon race great many angle possible unintentional fellow-member wish suppose asleep eye shut laugh two paper note laugh bracket notorious carelessness political news mention laughter thing often begin way arlington make joke house last night say eleanor stringham mother year ve marry make joke n't now m afraid s beginning rift lute lute say mother s quotation say eleanor say quotation excellent method eleanor s eye withdraw discussion just could always defend indifferent lamb late season say s mutton course arlington stringham continue tread thorny path conscious humour fate beckon country s look very green s s remark wife two day later s very modern dare say very clever m afraid s waste observe coldly know much effort cost make remark might greet kinder spirit tragedy human endeavour work often unseen unguessed arlington say injured pride think hard say eleanor mistake silence assumption tolerant superiority anger prompt further gibe tell lady isobel ve doubt would appreciate lady isobel see everywhere fawn coloured collie time else keep pekinese eat four green apple afternoon tea botanical garden widely credit unpleasant wit censorious say sleep hammock understand yeats s poem family deny story rift widen abyss say eleanor mother afternoon tell remark mother long reflection naturally talk very much say eleanor n't mention ca n't abyss lute n't room eleanor s outlook life improve afternoon wear page-boy bring library mere wold mere chance book deny read unwelcome substitute appear collection nature note contribute author page northern weekly prepare plunge disapprove mind regrettable chronicle ill-spent life intensely irritate read dainty yellow-hammer now flaunt jaundice livery bush hillock thing obviously untrue must hardly bush hillock part country must fearfully overstock yellow-hammer thing scarcely seem worth tell such lie page-boy stand sleekly brushed parted hair air chaste callous indifference desire passion world eleanor hate boy would whip long often perhaps yearning woman child own turn random paragraph lie quietly conceal fern bramble gap old rowan tree may see evening early summer pair less whitethroat creep nettle hedge-growth mask nesting-place insufferable monotony propose recreation eleanor would watch most brilliant performance majesty s theatre single evening such uncomfortable circumstance ask watch less whitethroat creep nettle evening height season strike imputation intelligence positively offensive impatiently transfer attention dinner menu boy thoughtfully bring alternative more solid literary fare rabbit curry meet eye line disapproval deepen already pucker brow cook great believer influence environment nourish obstinate conviction bring rabbit curry-powder dish rabbit curry would result clovis odious bertie van tahn come dinner surely think eleanor arlington know much day try would refrain joke-making dinner night eleanor mention name certain statesman may decently cover disguise x x say arlington stringham soul meringue useful remark hand apply equally four prominent statesman day quadruple opportunity use meringue n't get soul say eleanor s mother s mercy n't say clovis would always lose people aunt would get mission meringue say wonderful much could teach much more could learn could learn meringue ask eleanor s mother aunt know learn humility ex-viceroy say clovis wish cook would learn make curry sense leave alone say arlington suddenly savagely eleanor s face soften old remark day abyss debate foreign office vote stringham make great remark people crete unfortunately make more history can consume locally brilliant come middle dull speech house quite pleased old gentleman bad memory say remind disraeli eleanor s friend gertrude ilpton draw attention arlington s new outbreak eleanor day avoid morning paper s very modern suppose very clever observe course s clever say gertrude lady isobel s saying clever luckily bear repeat sure s saying ask eleanor dear ve hear say dozen time get humour say eleanor slowly hard line deepen mouth death eleanor stringham overdose chloral occur end uneventful season excite certain amount unobtrusive speculation clovis perhaps exaggerate importance curry home hint domestic sorrow course arlington never know tragedy life miss full effect jesting sredni vashtar conradin ten year old doctor pronounce professional opinion boy would live five year doctor silky effete count little opinion endorse mrs ropp count nearly mrs ropp conradin s cousin guardian eye represent three-fifths world necessary disagreeable real two-fifths perpetual antagonism foregoing sum imagination day conradin suppose would succumb master pressure wearisome necessary thing such illness coddle restriction drawn-out dullness imagination rampant spur loneliness would succumb long mrs ropp would never honest moment confess dislike conradin might dimly aware thwart good duty find particularly irksome conradin hate desperate sincerity perfectly able mask such few pleasure could contrive gain add relish likelihood would displease guardian realm imagination lock unclean thing find entrance dull cheerless garden overlook many window ready open message reminder medicine find little attraction few fruit-tree contain set jealously apart plucking rare specimen kind bloom arid waste would probably difficult find market-gardener would offer ten shilling entire yearly produce forget corner hide dismal shrubbery disused tool-shed respectable proportion wall conradin find haven take vary aspect playroom cathedral people legion familiar phantom evoke partly fragment history partly own brain also boast two inmate flesh blood corner live ragged-plumaged houdan hen boy lavish affection scarcely outlet gloom stand large hutch divide two compartment front close iron bar abode large polecat-ferret friendly butcher-boy smuggle cage present quarter exchange long-secreted hoard small silver conradin dreadfully afraid lithe sharp-fanged beast most treasured possession very presence tool-shed secret fearful joy keep scrupulously knowledge woman privately dub cousin day heaven know material spin beast wonderful name moment grow god religion woman indulge religion week church take conradin church service alien rite house rimmon thursday dim musty silence tool-shed worship mystic elaborate ceremonial wooden hutch dwelt sredni vashtar great ferret red flower season scarlet berry winter-time offer shrine god lay special stress fierce impatient side thing oppose woman s religion conradin could observe great length contrary direction great festival powder nutmeg strew front hutch important feature offering nutmeg steal festival irregular occurrence chiefly appoint celebrate passing event occasion mrs ropp suffer acute toothache three day conradin keep festival entire three day succeed persuade sredni vashtar personally responsible toothache malady last day supply nutmeg would give houdan hen never draw cult sredni vashtar conradin long settle anabaptist pretend remote knowledge anabaptist privately hope dash very respectable mrs ropp ground plan base detest respectability conradin s absorption tool-shed begin attract notice guardian good potter weather promptly decide breakfast morning announce houdan hen sell take overnight short-sighted eye peer conradin wait outbreak rage sorrow ready rebuke flow excellent precept reasoning conradin say say perhaps white set face give momentary qualm tea afternoon toast table delicacy usually ban ground bad also making give trouble deadly offence middle-class feminine eye think toast exclaim injured air observe touch sometimes say conradin shed evening innovation worship hutch-god conradin wont chant praise to-night ask boon thing sredni vashtar thing specify sredni vashtar god must suppose know choke sob look empty corner conradin world hate night welcome darkness bedroom evening dusk tool-shed conradin s bitter litany thing sredni vashtar mrs ropp notice visit shed cease day make further journey inspection keep lock hutch ask believe s guinea-pig ll clear conradin shut lip tight woman ransack bedroom find carefully hide key forthwith march shed complete discovery cold afternoon conradin bidden keep house furthest window dining-room door shed could just see corner shrubbery conradin station see woman enter imagine open door sacred hutch peer short-sighted eye thick straw bed god lie hide perhaps would prod straw clumsy impatience conradin fervently breathe prayer last time know pray believe know woman would come presently pursed smile loathe face hour two gardener would carry wonderful god god longer simple brown ferret hutch know woman would triumph always triumph now would grow more sickly pestering domineering superior wisdom day would matter much more doctor would prove right sting misery defeat begin chant loudly defiantly hymn threatened idol sredni vashtar forth thought red thought tooth white enemy call peace bring death sredni vashtar beautiful sudden stop chanting draw close window-pane door shed still stand ajar leave minute slip long minute slip watch starling run fly little party lawn count again eye always swinging door sour-faced maid come lie table tea still conradin stand wait watch hope creep inch heart now look triumph begin blaze eye know wistful patience defeat breath furtive exultation begin again paean victory devastation presently eye reward doorway come long low yellow-and-brown beast eye a-blink waning daylight dark wet stain fur jaw throat conradin drop knee great polecat-ferret make way small brook foot garden drink moment cross little plank bridge lose sight bush such passing sredni vashtar tea ready say sour-faced maid mistress shed time say conradin maid summon mistress tea conradin fish toasting-fork sideboard drawer proceed toast piece bread toasting buttering much butter slow enjoyment eat conradin listen noise silence fall quick spasm dining-room door loud foolish screaming maid answer chorus wonder ejaculation kitchen region scuttering footstep hurry embassy help lull scared sobbing shuffle tread bear heavy burden house will break poor child could n't life exclaim shrill voice debate matter conradin make piece toast adrian chapter acclimatization baptismal register speak pessimistically john henry leave malady infancy friend know front-name adrian mother live bethnal green altogether fault can discourage too much history s family can always prevent geography bethnal green habit virtue seldom transmit generation adrian live roomlet come auspicious constellation w live great extent mystery even struggle existence probably coincide many material detail dramatic account give sympathetic acquaintance definitely know now emerge struggle dine ritz carlton correctly garb correctly critical appetite occasion usually guest lucas croyden amiable worldling three thousand year taste introduce impossible people irreproachable cookery most man combine three thousand year uncertain digestion lucas socialist argue can hope elevate mass bring plover egg life teach appreciate difference coupe jacques mac�doine fruit friend point doubtful kindness initiate boy drapery counter blessedness high catering lucas invariably reply kindness doubtful perhaps true adrian evening lucas meet aunt mrs mebberley fashionable tea shop lamp family life still keep burning meet relative might slip memory good-looking boy dine last night ask look much too nice throw susan mebberley charming woman also aunt people continue prot�g� s name revise version give mother live beth lucas check threshold perhaps social indiscretion beth sound asia minor mix consular people oh work lie poor side-slip truth mother adrian employ laundry see say mrs mebberley mission work sort meanwhile boy look s obviously duty see n't come harm bring call dear aunt susan expostulate lucas really know very little may nice know further acquaintance delightful hair weak mouth shall take homburg cairo s mad thing hear say lucas angrily strong strain madness family n't notice friend must dreadfully everybody s eye homburg least might give preliminary trial etretat surround american try talk french thank love american try talk french blessing never try talk english to-morrow five can bring young friend call lucas realize susan mebberley woman aunt see would allow own way adrian duly carry abroad mebberley wing reluctant concession sanity homburg inconveniently fashionable resort give wide berth mebberley establishment plant good hotel dohledorf alpine townlet somewhere engadine usual kind resort usual type visitor find great part switzerland summer season adrian unusual mountain air certainty regular abundant meal particular social atmosphere affect much indiscriminating fervour forcing-house might affect weed stray limit bring world breakage regard crime expiate such new altogether exhilarate find consider amusing smash thing right manner recognize hour susan mebberley express intention show adrian bit world particular bit world represent dohledorf begin show good deal adrian lucas get occasional glimpse alpine sojourn aunt adrian industrious pen clovis also move satellite mebberley constellation entertainment susan get last night end disaster think would grobmayer child particularly loathsome five-year-old appear bubbles early part evening put bed interval adrian watch opportunity kidnap nurse downstairs introduce second entertainment thinly disguise perform pig certainly look very pig grunted slobber just real article know exactly say awfully clever especially grobmayers third curtain adrian pinch too hard yell marmar suppose good description n't ask describe saying doings grobmayers moment angrier psalm set strauss s music move hotel high valley clovis s letter arrive five day later write hotel steinbock leave hotel victoria morning fairly comfortable quiet least air repose arrive residence twenty-four hour most repose vanish dutiful bream adrian express unduly outrageous happen last night adrian fit insomnia amuse unscrewing transpose bedroom number floor transfer bathroom label adjoining bedroom door happen frau hoftath schilling morning seven o'clock onwards old lady stream involuntary visitor too horrify scandalize seem get lock door would-be bather fly confusion room course change number lead astray again corridor gradually fill panic-stricken scantily robe human dash wildly rabbit ferret-infested warren take nearly hour guest sort respective room frau hofrath s condition still cause anxiety leave susan begin look little worried ca n't very turn boy adrift n't get money ca n't send people n't know adrian say mother move good deal s lose address probably truth know s row home many boy nowadays seem think quarrel s family recognize occupation lucas s communication traveller take form telegram mrs mebberley send reply prepay consist single sentence heaven s name beth chaplet strange stillness hang restaurant rare moment orchestra discourse strain ice-cream sailor waltz tell ask clovis friend tragedy music mealtime gala evening grand sybaris hotel special dinner serve amethyst dining-hall amethyst dining-hall european reputation especially section europe historically identify jordan valley cooking reproach orchestra sufficiently highly salary criticism thither come shoal intensely musical intensely musical very many still great number merely musical know tchaikowsky s name pronounced can recognize several chopin s nocturne give warning eat nervous detached manner roebuck feeding open keep anxious ear cock orchestra first hint recognizable melody pagliacci murmur opening strain follow hot soup contradiction forthcoming better-informed quarter break forth subdue humming way supplement effort musician sometimes melody start level term soup case banqueters contrive somehow hum spoonful facial expression enthusiast punctuate potage st germain pagliacci beautiful see bent observe side life can discount unpleasant thing world merely look way addition aforementioned type restaurant patronize fair sprinkling absolutely nonmusical presence dining-hall could explain supposition come dine early stage dinner wear wine list consult blank embarrassment schoolboy suddenly call locate minor prophet tangled hinterland old testament severe scrutiny suggest visit most higher-priced wine own home probe family weakness diner choose wine latter fashion always give order penetrating voice plentiful garnishing stage direction insist bottle point north cork draw call waiter max may induce impression guest hour laboured boasting might powerless achieve purpose guest must choose carefully wine stand reveller shadow massive pillar interested spectator assuredly feast monsieur aristide saucourt chef grand sybaris hotel equal profession never acknowledge fact own domain potentate hedge cold brutality genius expect excuse child never forgive serve careful little forgive world world devour creation influence profound shallow influence never attempt guess penalty safeguard genius compute troy weight world measure vulgar hundredweight way great man would seize desire watch effect master-efforts just guide brain krupp s might wish supreme moment intrude firing line artillery duel such occasion present first time history grand sybaris hotel present guest dish bring pitch perfection amount scandal canetons � mode d'ambl�ve thin gilt letter creamy white menu little word convey bulk imperfectly educate diner much specialized effort lavish much carefully treasured lore ungarnered six word could write department deux-s�vres duckling live peculiar beautiful life die odour satiety furnish main theme dish champignons even purist saxon english would hesitate address mushroom contribute languorous atrophied body garnishing sauce devise twilight reign fifteenth louis summon imperishable past take part wonderful confection thus human effort labour achieve desire result rest leave human genius genius aristide saucourt now moment arrive serve great dish dish world-weary grand duke market-obsessed money magnate count happy memory same moment else happen leader highly salaried orchestra place violin caressingly chin lower eyelid float sea melody hark say most diner play chaplet know chaplet hear play luncheon afternoon tea supper night time forget play chaplet reassure general voice unanimous subject orchestra already play eleven time day four time desire seven time force habit familiar strain greet rapture revelation murmur much humming rise table room more overwrought listener lay knife fork order able burst loud clapping early permissible moment canetons � mode d'ambl�ve stupefy sicken wonder aristide watch grow cold total neglect suffer bad indignity perfunctory pecking listless munching banqueters lavish approval applause music-makers calf liver bacon parsley sauce could hardly figure more ignominiously evening s entertainment master culinary art lean sheltering pillar choke horrible brain-searing rage could find outlet agony orchestra leader bow acknowledgment hand-clapping rise storm turn colleague nod signal encore violin lift anew position come shadow pillar explosive negative noh noh play thot again musician turn furious astonishment take warn look man s eye might act differently admiring plaudit ring ear snarl sharply decide noh play thot never again shout chef moment fling violently loathed being supplant world s esteem large metal tureen fill brim steam soup just place side table readiness late party diner wait staff guest time realize happen aristide drag struggle victim table plunge head deep boil content tureen further end room diner still spasmodically applaud view encore leader orchestra die drown soup shock professional vanity scald death doctor never wholly able agree monsieur aristide saucourt now live complete retirement always incline drowning theory quest unwonted peace hang villa elsinore break frequent interval clamorous lamentation suggestive bewildered bereavement momebys lose infant child hence peace absence entail look wild undisciplined fashion give tongue whole time account outcry sweep house garden return try home coverts anew clovis temporarily unwillingly pay guest villa doze hammock end garden mrs momeby break news ve lose baby scream mean s dead stampede stake card lose way ask clovis lazily toddle quite happily lawn say mrs momeby tearfully arnold just come ask sort sauce would asparagus hope say hollandaise interrupt clovis show quickened interest s hate sudden miss baby continue mrs momeby shrill tone ve hunt high low house garden gate s nowhere see anywhere hear ask clovis must least two mile ask distract mother perhaps eagle wild beast carry suggest clovis n't eagle wild beast surrey say mrs momeby note horror creep voice escape now travel show sometimes think let get loose sake advertisement think sensational headline would make local paper infant son prominent nonconformist devour spotted hyaena husband n't prominent nonconformist mother come wesleyan stock must allow newspaper latitude find remains sob mrs momeby hyaena really hungry merely toy food would n't much way remains would small-boy-and-apple story ai n't core mrs momeby turn hastily seek comfort counsel direction selfish absorption young motherhood entirely disregard clovis s obvious anxiety asparagus sauce yard click side gate cause pull sharp miss gilpet villa peterhof come hear detail bereavement clovis already bore story mrs momeby equip merciless faculty find much joy ninetieth time tell first arnold just come complain rheumatism many thing complain household would never occur complain rheumatism murmur clovis complain rheumatism continue mrs momeby try throw chilling inflection voice already good deal sob talk high pressure again interrupt such thing rheumatism say miss gilpet say conscious air defiance waiter adopt announce cheapest-priced claret wine-list more proceed offer alternative more expensive malady deny existence mrs momeby s temper begin shine grief suppose ll say baby n't really disappear disappear concede miss gilpet n't sufficient faith find s lack faith part prevent restore safe s eat meantime hyaena partly digest say clovis cling affectionately wild beast theory surely ill-effects would noticeable miss gilpet stagger complication question feel sure hyaena eat say lamely hyaena may equally certain see may just much faith more special knowledge present whereabouts baby mrs momeby tear again faith sob strike happy inspiration wo n't find little erik sure power deny rose-marie gilpet thoroughly sincere adherence christian science principle understand correctly expound learn such matter may decide present case undoubtedly confront great opportunity start forth vague search strenuously summon aid scrap faith possess pass bare open high road follow mrs momeby s warning s use ve search dozen time rose-marie s ear already deaf thing save self-congratulation sit middle highway play contentedly dust fade buttercup white-pinafored baby mop tow-coloured hair tie temple pale-blue ribbon take first usual feminine precaution look see motor-car distant horizon rose-marie dash child bear vigorous opposition portal elsinore child s furious scream already announce fact discovery hysterical parent race lawn meet restore offspring aesthetic value scene mar degree rose-marie s difficulty hold struggle infant borne wrong-end foremost agitated bosom family own little erik come cry momebys unison child ram fist tightly eye-socket could see face widely gaping mouth recognition act faith glad get daddy mummy again croon mrs momeby preference child show dust buttercup distraction mark question strike clovis unnecessarily tactless give ride roly-poly suggest father brilliantly howl continue sign early abatement moment child place big garden roller preliminary tug give set motion hollow depth cylinder come earsplitting roar drown even vocal effort squall baby immediately creep forth white-pinafored infant mop tow-coloured hair tie temple pale blue ribbon mistaking feature lung-power new arrival own little erik scream mrs momeby pounce nearly smother kiss hide roly-poly give big fright obvious explanation child s sudden disappearance equally abrupt discovery remain problem interlope baby now sit whimper lawn disfavour chilling previous popularity unwelcome momebys glare worm way short-lived affection heartless unworthy pretence miss gilpet s face take ashen tinge stare helplessly bunched-up figure such gladsome sight eye few moment love little love even lover understand quote clovis rose-marie first break silence erik arm think explain say mrs momeby stiffly obviously say clovis s duplicate erik power faith call being question ashen pallor deepen rose-marie s cheek mrs momeby clutch genuine erik closer side fear uncanny neighbour might sheer pique turn bowl gold-fish find sit middle road say rose-marie weakly ca n't take leave say clovis highway mean traffic use lumber-room disused miracle rose-marie weep proverb weep weep alone break badly application most kind baby wail lugubriously parent momebys scarcely recover early lachrymose condition clovis alone maintain unruffled cheerfulness must keep always ask rose-marie dolefully always say clovis consolingly can navy s thirteen rose-marie weep afresh course add clovis may end bother birth certificate ll explain matter admiralty re dreadfully hidebound relief breathless nursemaid villa charlottenburg way come run lawn claim little percy slip front gate disappear twinkling high road even clovis find necessary person kitchen make sure asparagus sauce wratislav gr�fin s two elder son make deplorable marriage observed clovis family habit young boy wratislav black sheep greyish family make marriage certainly much say viciousness say gr�fin keep boy mischief ask baroness sophie way question statement painstaking effort talk intelligently matter attempt override decree providence obviously never intend talk inanely n't know n't talk cleverly would complain mother consider brilliant conversationalist thing way skip generation say gr�fin seem unjust say sophie n't object s mother outshine clever talker must admit annoyed daughter talk brilliantly none say gr�fin consolingly n't know say baroness promptly veer defence offspring elsa say quite clever thursday triple alliance paper umbrella right long n't take rain s could say say least know know very few people n't think re particularly agreeable to-day never n't notice woman really perfect profile mine seldom even moderately agreeable n't think profile perfect say baroness would surprising n't mother most noted classical beauty day thing sometimes skip generation know put baroness breathless haste repartee come rarely finding gold-handled umbrella dear sophie say gr�fin sweetly n't least bit clever try hard suppose ought n't discourage tell occur elsa would very wratislav s time marry somebody elsa elsa marry dreadful boy gasped baroness beggar ca n't chooser observe gr�fin elsa n't beggar financially n't suggest match s get know pretension brain look sort seem forget s daughter show generosity seriously n't see wratislav debt least worth speak think reputation thing say true probably three-quarters n't want archangel son-in-law n't want wratislav poor elsa would miserable little misery would n't matter very much would way hair could n't get wratislav could always good poor baroness pick frame photograph table certainly very handsome say doubtfully add even more doubtfully dare say dear elsa might reform gr�fin presence mind laugh right key three week later gr�fin bear baroness sophie foreign bookseller s shop graben possibly buy book devotion wrong counter ve just leave dear child rodenstahls gr�fin s greeting look very happy ask baroness wratislav wear new english clothes course quite happy overhear tell toni amusing story nun mousetrap wo n't bear repetition elsa tell else witticism triple alliance paper umbrella seem bear repetition christian fortitude seem much wrap candid elsa look wrap horse-rug let wear saffron colour always think complexion unfortunately n't stay ugh n't forget re lunch thursday baroness late luncheon engagement following thursday imagine happen scream burst room remarkable make late meal say gr�fin elsa run rodenstahls chauffeur kolossal such thing family gasp baroness perhaps n't appeal same way suggest gr�fin judicially baroness begin feel get astonishment sympathy catastrophe entitle rate snap now ca n't marry wratislav could n't case say gr�fin leave suddenly abroad last night abroad mexico believe mexico mexico english proverb conscience make cowboy n't know wratislav conscience dear sophie n't s people s conscience send abroad hurry let s eat easter egg distinctly hard line lady barbara come good fighting stock brave woman generation son undisguisedly coward good quality lester slaggby may possess respect charm courage could certainly never impute child suffer childish timidity boy unboyish funk youth exchange unreasoning fear more formidable fact carefully thought-out basis frankly afraid animal nervous firearm never cross channel mentally compare numerical proportion lifebelts passenger horseback seem require many hand hindu god least four clutch rein two more pat horse soothingly neck lady barbara long pretend see son s prevailing weakness usual courage face knowledge squarely mother-like love none less continental travel anywhere great tourist track favoured hobby lady barbara lester join often possible eastertide usually find knobaltheim upland township small princedom make inconspicuous freckle map central europe long-standing acquaintanceship reign family make personage importance eye old friend burgomaster anxiously consult worthy momentous occasion prince make know intention come person open sanatorium town usual item programme welcome fatuous commonplace quaint charming arrange burgomaster hope resourceful english lady might new tasteful suggest way loyal greeting prince know world old-fashioned reactionary combat modern progress wooden sword own people know kindly old gentleman certain endearing stateliness standoffishness knobaltheim anxious good lady barbara discuss matter lester two acquaintance little hotel idea difficult come might suggest gn�dige frau ask sallow high-cheek-boned lady englishwoman speak twice set mind probably southern slav might suggest reception fest certain shy eagerness little child here baby will dress little white coat small wing easter angel will carry large white easter egg shall basket plover egg prince fond shall give highness easter offering pretty idea see styria lady barbara look dubiously propose easter angel fair wooden-faced child four year old notice day hotel wonder such towheaded child could belong such dark-visaged couple woman husband probably think adopt baby especially couple young course gn�dige frau will escort little child prince pursue woman will quite good tell haf pluffers egg shall come fresh wien say husband small child lady barbara seem equally unenthusiastic pretty idea lester openly discouraging burgomaster hear enchant combination sentiment plover egg appeal strongly teutonic mind eventful day easter angel really quite prettily quaintly dress centre kindly interest gala crowd marshal receive highness mother unobtrusive less fussy most parent would circumstance merely stipulate place easter egg arm carefully schooled hold precious burden lady barbara move forward child march stolidly grim determination side promise cake sweetie galore give egg truly kind old gentleman wait receive lester try convey privately horrible smacking would attend failure share proceeding doubtful german cause more immediate distress lady barbara thoughtfully provide emergency supply chocolate sweetmeat child may sometimes time-server encourage long account approach princely da�s lady barbara stand discreetly stolid-faced infant walk forward alone staggering steadfast gait encourage murmur elderly approval lester stand front row onlooker turn scan crowd beaming face happy parent side-road lead railway station see cab enter cab appearance furtive haste dark-visaged couple plausibly eager pretty idea sharpened instinct cowardice lit situation swift flash blood roar surge head thousand floodgate open vein artery brain common sluice torrent meet see blur blood ebb quick wave very heart seem drain empty stand nervelessly helplessly dumbly watch child bear accursed burden slow relentless step group wait sheep-like receive fascinated curiosity compel lester turn head fugitive cab start hot pace direction station moment lester run run fast present see man run run stray fraction life unwonted impulse beset hint stock come run unflinchingly danger stoop clutch easter egg try scoop ball rugby football mean consider thing get child promise cake sweetmeat safely give egg hand kindly old gentleman utter scream hold charge limpet grip lester sink knee tug savagely tightly clasped burden angry cry rise scandalized onlooker question threaten ring form shrink recoil shriek hideous word lady barbara hear word see crowd race scattered sheep see prince forcibly hustle attendant also see son lie prone agony overmaster terror spasm dare shatter child s unexpected resistance still clutch frantically safety white-satin gew-gaw unable crawl even deadly neighbourhood able scream scream scream brain dimly conscious balance strive balance abject shame now thrall compelling act courage fling grandly madly point danger fraction minute stand watch two entangled figure infant woodenly obstinate face body tense dogged resistance boy limp already nearly dead terror stifle scream long gala streamer flap gaily sunshine never forget scene last see lady barbara carry scarred face sightless eye bravely world eastertide friend careful keep ear mention child s easter symbol filboid studge story mouse help want marry daughter say mark spayley falter eagerness artist income two hundred year daughter enormously wealthy man suppose will think offer piece presumption duncan dullamy great company inflator show outward sign displeasure matter fact secretly relieve prospect find even two-hundred-a-year husband daughter leonore crisis rapidly rush know would emerge money credit recent venture fall flat flat wonderful new breakfast food pipenta advertisement sink such huge sum could scarcely call drug market people buy drug buy pipenta would marry leonore poor man s daughter ask man phantom wealth say mark wisely avoid error over-protestation astonishment leonore s father give consent suggest fairly early date wedding wish could show gratitude way say mark genuine emotion m afraid s mouse propose help lion get people buy beastly muck say dullamy nod savagely poster despised pipenta ll more agent able accomplish want good name say mark reflectively distinctive poster line anyway ll shot three week later world advise come new breakfast food herald resound name filboid studge spayley put forth picture massive baby spring fungus-like rapidity forcing influence representative lead nation world scramble fatuous eagerness possession huge sombre poster depict damn suffer new torment inability get filboid studge elegant young fiend hold transparent bowl just reach scene render even more gruesome subtle suggestion feature lead man woman day portrayal lost soul prominent individual political party society hostess well-known dramatic author novelist distinguished aeroplanists dimly recognizable doomed throng note light musical-comedy stage flicker wanly shade inferno smile still force habit fearsome smile rage baffled effort poster bear fulsome allusion merit new breakfast food single grim statement run bold letter base can buy now spayley grasp fact people will thing sense duty would never attempt pleasure thousand respectable middle-class man find unexpectedly turkish bath would explain sincerity doctor order take turkish bath tell return would stare pained wonder frivolity motive same way massacre armenian report asia minor assume carry order somewhere seem think people might kill neighbour now new breakfast food would eat filboid studge pleasure grim austerity advertisement drive housewife shoal grocer shop clamour immediate supply small kitchen solemn pig-tailed daughter help depress mother perform primitive ritual preparation breakfast-table cheerless parlour partake silence womenfolk discover thoroughly unpalatable zeal force household know bound n't eat filboid studge would scream appetiteless clerk hurry weariedly breakfast-table evening meal would preface warmed-up mess would explain filboid studge n't eat morning strange fanatic ostentatiously mortify inwardly outwardly health biscuit health garment batten aggressively new food earnest spectacled young man devour step national liberal club bishop believe future state preach poster peer s daughter die eat too much compound further advertisement obtain infantry regiment mutiny shoot officer eat nauseous mess fortunately lord birrell blatherstone war minister moment save situation happy epigram discipline effective must optional filboid studge become household word dullamy wisely realize necessarily last word breakfast dietary supremacy would challenge soon more unpalatable food put market might even reaction favour tasty appetizing puritan austerity moment might banish domestic cookery opportune moment sell interest article bring colossal wealth critical juncture place financial reputation reach cavil leonore now heiress great scale naturally find vast deal higher husband market two-hundred-a-year poster designer mark spayley brainmouse help financial lion such untoward effect leave curse day produce wonder-working poster say clovis meet shortly club doubtful consolation t mortal countermand success music hill sylvia seltoun eat breakfast morning-room yessney pleasant sense ultimate victory such fervent ironside might permit morrow worcester fight scarcely pugnacious temperament belong more successful class fighter pugnacious circumstance fate will life occupy series small struggle usually odds slightly usually just manage come winning now feel bring hard certainly most important struggle successful issue marry mortimer seltoun dead mortimer more intimate enemy call tooth cold hostility family spite unaffected indifference woman indeed achievement need determination adroitness carry yesterday bring victory conclude stage wrench husband town group satellite watering-place settle vocabulary kind remote wood-girt manor farm country house will never get mortimer mother say carpingly ll stay yessney throw much spell town can understand hold town yessney dowager shrug shoulder sombre savage wildness yessney certainly likely appeal town-bred taste sylvia name accustom much more sylvan leafy kensington look country excellent wholesome way apt become troublesome encourage overmuch distrust town-life new thing bear marriage mortimer watch satisfaction gradual fading call jermyn-street-look eye wood heather yessney close yesternight will-power strategy prevail mortimer would stay morning-room window triangular slope turf indulgent might call lawn low hedge neglect fuchsia bush steep slope heather bracken drop cavernous combes overgrow oak yew wild open savagery seem stealthy link joy life terror unseen thing sylvia smile complacently gaze school-of-art appreciation landscape sudden shudder very wild say mortimer join could think such place worship pan never quite die worship pan never die say mortimer new god draw votary time time nature-god must come last call father god most child stillborn sylvia religious honest vaguely devotional kind way hear belief speak mere aftergrowths least new hopeful hear dead mortimer speak such energy conviction subject n't really believe pan ask incredulously ve fool most thing say mortimer quietly m such fool believe pan m here re wise wo n't disbelieve too boastfully re country week later sylvia exhaust attraction woodland walk yessney venture tour inspection farm building farmyard suggest mind scene cheerful bustle churn flail smile dairymaid team horse drink knee-deep duck-crowded pond wander gaunt grey building yessney manor farm first impression crushing stillness desolation happen lone deserted homestead long give owl cobweb come sense furtive watchful hostility same shadow unseen thing seem lurk wooded combes coppice heavy door shuttered window come restless stamp hoof rasp chain halter time muffled bellow stall beast distant corner shaggy dog watch intent unfriendly eye draw slip quietly kennel slip again noiselessly pass few hen quest food rick steal gate approach sylvia feel come human being wilderness barn byre would flee wraith-like gaze last turn corner quickly come living thing fly astretch pool mud enormous sow gigantic town-woman s wild computation swine-flesh speedily alert resent necessary repel unwonted intrusion sylvia s turn make unobtrusive retreat thread way past rickyards cowshed long blank wall start suddenly strange sound echo boy s laughter golden equivocal jan boy employ farm towheaded wizen-faced yokel visibly work potato clearing half-way hill-side mortimer question know probable possible begetter hidden mockery ambush sylvia s retreat memory untraceable echo add impression furtive sinister hang yessney mortimer see very little farm wood trout-streams seem swallow dawn dusk follow direction see take morning come open space nut copse shut huge yew tree centre stand stone pedestal surmount small bronze figure youthful pan beautiful piece workmanship attention chiefly hold fact newly cut bunch grape place offering foot grape none too plentiful manor house sylvia snatch bunch angrily pedestal contemptuous annoyance dominate thought stroll slowly homeward give way sharp feeling very fright thick tangle undergrowth boy s face scowl brown beautiful unutterably evil eye lonely pathway pathway yessney lonely matter speed forward wait give close scrutiny sudden apparition reach house discover drop bunch grape flight see youth wood to-day tell mortimer evening brown-faced handsome scoundrel look gipsy lad suppose reasonable theory say mortimer n't gipsy part present ask sylvia mortimer appear theory own pass recount finding votive offering suppose observe s harmless piece lunacy people would think dreadfully silly know meddle way ask mortimer throw grape seem silly say sylvia watch mortimer s impassive face sign annoyance n't think wise say reflectively ve hear say wood god horrible molest horrible perhaps believe see n't retort sylvia same say mortimer even dispassionate tone avoid wood orchard give wide berth horned beast farm nonsense course lonely wood-girt spot nonsense seem able rear bastard brood uneasiness mortimer say sylvia suddenly think will town time soon victory complete suppose carry ground already anxious quit n't think will town say mortimer seem paraphrase mother s prediction sylvia note dissatisfaction self-contempt course afternoon s ramble take instinctively clear network wood horned cattle mortimer s warning scarcely need always regard doubtful neutrality good imagination unsex most matronly dairy cow turn bull liable see red moment ram feed narrow paddock orchard adjudge ample cautious probation docile temper to-day decide leave docility untested usually tranquil beast roam sign restlessness corner corner meadow low fitful piping reedy flute come depth neighbour copse seem subtle connection animal s restless pacing wild music wood sylvia turn step upward direction climb heather-clad slope stretch roll shoulder high yessney leave pipe note wooded combes foot wind bring kind music strain bay hound full chase yessney just outskirt devon-and-somerset country hunted deer sometimes come way sylvia could presently see dark body breast hill hill sink again again sight cross combes steadily swell relentless chorus grow tense excited sympathy feel hunted thing capture directly interested last break outermost line oak scrub fern stand panting open fat september stag carry well-furnished head obvious course drop brown pool undercombe thence make way red deer s favoured sanctuary sea sylvia s surprise turn head upland slope come lumber resolutely onward heather will dreadful think hound will pull very eye music pack seem die moment place hear again wild piping rise now side now urge fail stag final effort sylvia stand path hide thick growth whortle bush watch swing stiffly upward flank dark sweat coarse hair neck show light contrast pipe music shrill suddenly seem come bush very foot same moment great beast slew bore directly instant pity hunted animal change wild terror own danger thick heather root mock scramble effort flight look frantically downward glimpse oncoming hound huge antler spike few yard flash numb fear remember mortimer s warning beware horned beast farm quick throb joy see alone human figure stand few pace knee-deep whortle bush drive shriek figure make answering movement antler drive straight breast acrid smell hunted animal nostril eye fill horror see oncoming death ear ring echo boy s laughter golden equivocal story st vespaluus tell story say baroness stare despairingly rain light apologetic sort rain look leave minute great part afternoon sort story ask clovis give croquet mallet valedictory shove retirement just true enough interesting true enough tiresome say baroness clovis rearrange several cushion personal solace satisfaction know baroness guest comfortable think right respect wish particular tell story saint vespaluus ask ve tell story grand-duke lion-tamers financier widow postmaster herzegovina say baroness italian jockey amateur governess warsaw several mother certainly never saint story happen long say uncomfortable piebald time third people pagan third christian big third just follow religion court happen profess certain king call hkrikros fearful temper immediate successor own family married sister provide large stock nephew select heir most eligible royally-approved nephew sixteen-year-old vespaluus good look good horseman javelin-thrower priceless princely gift able walk past supplicant air see would certainly give mother gift certain extent can smilingly financially unscathed charity bazaar meet organizer day solicitous had know need fund air really triumph audacity now hkrikros pagan first water keep worship sacred serpent live hallowed grove hill royal palace high pitch enthusiasm common people allow please certain discreet limit matter private religion official service court new cult look literally metaphorically look gallery run royal bear-pit consequently considerable scandal consternation youthful vespaluus appear day court function rosary tuck belt announce reply angry questioning decide adopt christianity rate give trial nephews king would possibly order drastic way scourge banishment case favoured vespaluus determine look whole thing much modern father might regard announce intention son adopt stage profession send accordingly royal librarian royal library day very extensive affair keeper king s book great deal leisure hand consequently frequent demand settlement people s affair strayed normal limit get temporarily unmanageable must reason prince vespaluus say king impress error way can heir throne set such dangerous example shall find necessary argument ask librarian give free leave pick choose argument royal wood coppice say king can get cutting observation sting retort suitable occasion person very poor resource librarian wood gather goodly selection highly argumentative rod switch proceed reason vespaluus folly iniquity unseemliness conduct reasoning leave deep impression young prince impression last many week time more hear unfortunate lapse christianity further scandal same nature agitate court time engage audibly invoke gracious protection patronage holy serpent vespaluus hear sing chant honour st odilo cluny king furious new outbreak begin take gloomy view situation vespaluus evidently show dangerous obstinacy persist heresy appearance justify such perverseness pale eye fanatic mystic look dreamer contrary quite best-looking boy court elegant well-knit figure healthy complexion eye colour very ripe mulberry dark hair smooth very care sound description imagine age sixteen say baroness mother probably show early photograph say clovis turn sarcasm compliment resume story king vespaluus shut dark tower three day bread water live squealing fluttering bat listen drift cloud watch little window slit anti-pagan section community begin talk portentously boy-martyr martyrdom mitigate food concern carelessness tower warden twice leave portion own supper broil meat fruit wine mistake prince s cell punishment vespaluus closely watch further symptom religious perversity king determine stand more opposition important matter even favourite nephew more nonsense say succession throne would alter time festival summer sport approach young vespaluus too engross wrestling foot-running javelin-throwing competition bother strife conflict religious system come great culminating feature summer festival ceremonial dance grove sacred serpent vespaluus say sat affront state religion too public ostentatious overlook even king minded least minded day sit apart brood thought debate question young prince s death pardon matter fact merely think manner boy s death thing bind attract enormous amount public attention case make spectacular impressive possible apart unfortunate taste religion say king obstinacy adhere sweet pleasant youth meet fit death wing envoy sweetness majesty mean say royal librarian mean say king shall sting death bee royal bee course most elegant death say librarian elegant spectacular decidedly painful say king fulfil condition could wish king think detail execution ceremony vespaluus strip clothes hand bind sling recumbent position immediately three large royal beehive least movement body would bring jar contact rest could safely leave bee death throe king compute might last fifteen forty minute division opinion considerable wagering nephew death might instantaneous hand might defer couple hour anyway agree vastly preferable throw evil smelling bear-pit claw maul death imperfectly carnivorous animal happen keeper royal hive leaning christianity most court official very much attach vespaluus eve execution busy remove sting royal bee long delicate operation expert bee-master work hard nearly night succeed disarm hive inmate n't know could take sting live bee say baroness incredulously profession secret reply clovis n't would n't profession moment execution arrive king court take place accommodation find many populace wished witness unusual spectacle fortunately royal bee-yard considerable dimension command terrace run royal garden little squeezing erection few platform room find everybody vespaluus carry open space front hive blush slightly embarrassed displease attention centre seem resemble more thing appearance say baroness n't interrupt critical point story say clovis soon carefully adjust prescribed position hive gaoler time retire safe distance vespaluus give lusty well-aimed kick send three hive topple moment wrap head foot bee individual insect nurse dreadful humiliating knowledge supreme hour catastrophe could sting feel ought pretend vespaluus squeal wriggle laughter tickle nearly death now again give furious kick use bad word few bee escape disarmament get protest home spectator see amazement show sign approach death agony bee drop wearily cluster body flesh see white smooth ordeal shiny glaze honey-smear innumerable bee-feet here small red spot rare sting leave mark obvious miracle perform favour loud murmur astonishment exultation rise onlooking crowd king give order vespaluus take await further order stalk silently midday meal careful eat heartily drink copiously unusual happen dinner send royal librarian meaning fiasco demand majesty say official radically wrong bee wrong bee say king haughtily good bee else say librarian irremediably right prince vespaluus vespaluus right must wrong say king librarian silent moment hasty speech downfall many ill-considered silence undoing luckless court functionary forget restraint dignity golden rule impose repose mind body heavy meal king rush keeper royal book hit repeatedly promiscuously head ivory chessboard pewter wine-flagon brass candlestick knock violently often iron torch sconce kick thrice banquet chamber rapid energetic kick finally drag long passage hair head fling window courtyard much hurt ask baroness more hurt surprised say clovis see king notorious violent temper first time let unrestrainedly top heavy meal librarian linger many day fact know may ultimately recover hkrikros die same evening vespaluus hardly finish get honey stain body hurried deputation come put coronation oil head publicly-witnessed miracle accession christian sovereign surprising general scramble convert new religion hastily consecrate bishop overwork rush baptism hastily improvise cathedral st odilo boy-martyr-that-might-have-been transpose popular imagination royal boy-saint fame attract throng curious devout sightseer capital vespaluus busily engage organize game athletic contest mark commencement reign time give heed religious fervour effervesce personality first indication exist state affair court chamberlain recent very ardent addition christian community bring approval outline project ceremonial cutting-down idolatrous serpent-grove majesty will graciously please cut first tree specially consecrate axe say obsequious official ll cut head first axe come handy say vespaluus indignantly suppose m begin reign mortally affront sacred serpent would most unlucky majesty s christian principle exclaim bewildered chamberlain never say vespaluus use pretend christian convert just annoy hkrikros use fly such delicious temper fun whip scold shut tower turn christian real earnest people seem could n't think such thing holy esteemed serpent always help ve pray success running wrestling hunting distinguish intercession bee able hurt sting would black ingratitude turn worship very outset reign hate suggest chamberlain wring hand despairingly majesty wail people reverence saint noble christianize batch neighbour potentate faith send special envoy welcome brother talk make patron saint beehive certain shade honey-yellow christen vespaluusian gold emperor s court ca n't surely n't mind reverence greet honour say vespaluus n't even mind saint moderation long m expect saintly wish clearly finally understand will give worship august auspicious serpent world unspoken bear-pit way utter last word mulberry-dark eye flash dangerously new reign say chamberlain same old temper finally state necessity matter religion compromise state interval king appear subject national cathedral character st vespaluus idolatrous grove gradually prune lop remain sacred esteemed serpent remove private shrubbery royal garden vespaluus pagan certain member household devoutly decently worship possibly reason boy-king s success sport hunting never desert end day also reason spite popular veneration sanctity never receive official canonization stop rain say baroness way dairy baroness clovis sit much-frequented corner park exchange biographical confidence long succession passer-by depressed-looking young woman just ask baroness air people bow destiny quite sure salute will return say clovis brimley bomefields dare say would look depressed experience m always depressing experience say baroness never give outward expression s bad look s age tell brimley bomefields say clovis beginning tragedy find aunt aunt time very nearly forget existence distant relative refresh memory remember very distinctly will wonderful force example will accomplish aunt unobtrusively poor become quite pleasantly rich brimley bomefields grow suddenly concern loneliness life take collective wing many wing time beast-things revelation n't see tragedy brimley bomefields point view say baroness n't get say clovis aunt use live very simply see consider life niece n't encourage much way make splash money quite good deal would come death fairly old woman circumstance cast shadow gloom satisfaction feel discovery acquisition desirable aunt openly acknowledge comfortable slice little fortune would nephew side family deplorable thing rotter quite hopelessly top-hole way get money more less decent old lady unremembered day would n't hear least would n't pay attention hear niece take care listen good deal line seem such pity say good money fall such worthless hand habitually speak aunt s money good money people s aunt dabble most part spurious currency regularly derby st leger notable race event indulge audible speculation much money roger squander unfortunate bet transaction travelling expense must come big sum say eldest brimley bomefield day say attend race-meeting england abroad n't wonder way india see race calcutta sweepstake hear much travel enlarge mind dear christine say aunt dear aunt travel undertake right spirit agree christine travel pursue merely mean gamble extravagant living more likely contract purse enlarge mind long roger enjoy suppose n't care fast unprofitably money find more seem pity s aunt time begin talk else doubtful christine s moralizing even accord hearing remark aunt s remark mean travel enlarge mind give young brimley bomefield great idea showing-up roger aunt could take somewhere see gamble throw money say would open eye character more effectually can say dear veronique say sister ca n't follow race-meetings certainly race-meeting say veronique might place can look gambling take part mean monte carlo ask begin jump idea monte carlo long way dreadful reputation say veronique n't tell friend monte carlo believe roger usually dieppe time year quite respectable english people journey would n't expensive aunt could stand channel cross change scene might lot good fateful idea come brimley bomefields very first set-off disaster hang expedition remember begin brimley bomefields extremely unwell cross aunt enjoy sea air make friend manner strange travelling companion many year continent serve very practical apprenticeship pay companion knowledge colloquial french beat theirs standstill become increasingly difficult keep collective wing person know want able ask see get also roger concern draw dieppe blank turn stay pourville little watering-place mile two further west brimley bomefields discover dieppe too crowded frivolous persuade old lady migrate comparative seclusion pourville wo n't find dull know assure little casino attach hotel can watch people dance throw money petits chevaux just petits chevaux supplant boule roger stay same hotel know casino would certain patronage most afternoon evening first evening visit wander casino fairly early dinner hover table bertie van tahn stay time describe whole incident brimley bomefields keep furtive watch door expect turn aunt get more more amused interested watch little horse whirl board know poor little number eight n't win last thirty-two time say christine ve keep count shall really put five franc encourage come watch dancing dear say christine nervously scarcely part strategy roger come find old lady fancy petits chevaux table just wait put five franc number eight say aunt moment money lie table horse commence move slow race time number eight crept finish crafty demon place nose just fraction front number three seem win easily recourse measurement number eight proclaim winner aunt pick thirty-five franc brimley bomefields would use concerted force get table roger appear scene fifty-two franc good niece hover forlornly background chicken hatch duck despairingly watch parent disport dangerous uncongenial element supper-party roger insist standing night honour aunt three miss brimley bomefields remarkable unrestrained gaiety two participant funereal mirthlessness remain guest think christine confide friend re-confided bertie van tahn shall able touch pat� foie gras again would bring memory awful evening two three day niece make plan return england move resort casino aunt busy make system win petits chevaux number eight first love run unkindly series plunge number five turn even bad know drop seven hundred franc table afternoon announce cheerfully dinner fourth evening visit aunt twenty-eight pound lose last night too oh shall get say optimistically here silly little horse good shall somewhere can play comfortably roulette need n't look shocked ve always feel give opportunity inveterate gambler now darlings put opportunity way must drink very good health waiter bottle pontet canet s number seven wine list shall plunge number seven to-night win four time run afternoon silly number five number seven winning mood evening brimley bomefields tired watch disaster distance draw table aunt now honoured habitu�e gaze mournfully successive victory five eight four sweep good money purse seven s obstinate backer day s loss total very two thousand franc incorrigible gambler say roger chaffingly find table gamble say christine freezingly look n't think say roger knowingly course re syndicate aunt put stake can tell look wrong horse win ve get stake aunt nephew supper alone night least would bertie n't join brimley bomefields headache aunt carry dieppe day set cheerily task win loss luck variable fact fair streak good fortune just enough keep thoroughly amuse new distraction whole loser brimley bomefields collective attack nervous prostration day sell quantity share argentine rail will bring money remark lugubriously veronique last could bear longer home see idea bring aunt disastrous expedition cast fact verbally face certain lurking reproach eye hard meet actual upbraiding two remain forlornly mount guard aunt such time waning dieppe season last turn direction home safety make anxious calculation little good money might reasonable luck squander meantime here reckoning astray close dieppe season merely turn aunt s thought search convenient gambling resort show cat way dairy forget proverb sum situation brimley bomefields aunt concern introduce unexplored pleasure find greatly liking hurry forgo fruit newly acquire knowledge see first time life old thing thoroughly enjoy lose money plenty fun excitement process enough leave very comfortably indeed just learn understand art popular hostess return fellow-gamblers always ready entertain dinner supper luck niece still remain attendance pathetic unwillingness crew leave foundering treasure ship might steer port find little pleasure bohemian festivity see good money lavish good living entertainment nondescript circle acquaintance likely way socially useful attune spirit revelry contrive possible excuse participation aunt s deplored gaiety brimley bomefield headache become famous day niece come conclusion would express useful purpose would serve continue attendance relative thoroughly emancipate sheltering protection wing aunt bear announcement departure cheerfulness disconcert s time home headache see specialist comment situation homeward journey brimley bomefields veritable retreat moscow make more bitter fact moscow case overwhelm fire ash merely extravagantly over-illuminated mutual friend acquaintances sometimes get glimpse prodigal relative settle confirm gambling maniac live such salvage income obliging moneylender leave disposal need surprise conclude clovis wear depressed look public veronique ask baroness most depressed-looking three say clovis peace offer want help get dramatic entertainment sort say baroness clovis see s election petition here member unseated end bitterness ill-feeling county socially divide think play kind would excellent opportunity bring people again give think tiresome political squabble baroness evidently ambitious reproduce own roof pacifying effect traditionally ascribe celebrated reel tullochgorum might line greek tragedy say clovis reflection return agamemnon instance baroness frown sound reminiscent election result n't n't sort return explain clovis home-coming think say tragedy kill bathroom know oh now know story course want take part charlotte corday s different story different century say clovis dramatic unity forbid lie scene more century time kill case clytemnestra pretty name ll part suppose want aga name dear agamemnon father grown-up child probably wear beard look prematurely age shall charioteer bath-attendant decorative kind must sumurun manner know n't know say baroness least know would explain exactly mean sumurun manner clovis oblige weird music exotic skippings fly leap lot drapery undrapery particularly undrapery think tell county come county wo n't stand very greek can get objection call hygiene limb-culture sort expose public gaze sympathy nowadays s dear boy can ask county greek play costume play greek-costume play never n't let dramatic instinct carry too must consider s environment live greyhound avoid give life-like imitation rabbit want s s head snap remember ve get place seven year lease continue baroness skippings fly leap must ask emily dushford take part s dear good thing will s tell try can imagine fly leap circumstance can cassandra need take fly leap future metaphorical sense cassandra pretty name kind character sort advance-agent calamity know know bad fortunately gaiety age live take very seriously still must fairly gall turn catastrophe conscious air perhaps time ll believe say want kill clytemnestra believe gratify very natural wish happy ending spite tragedy hardly say clovis see satisfaction put violent end cassandra must considerably damp fact foretell happen probably die intensely irritating what-did-i-tell-you smile lip way course kill will sumurun manner please explain again say baroness take notebook pencil little often know sweeping blow see own home s need hurry murdering disagreeable necessary duty sort end mean curtain get suppose rush lover s arm fly leap will come getting-up rehearsing play seem likely cause restricted area nearly much heart-burning ill-feeling election petition clovis adapter stage-manager insist able charioteer quite most prominent character play panther-skin tunic cause much trouble discussion clytemnestra s spasmodic succession lover break probation alarm uniformity cast length fix hope reprieve matter scarcely more smoothly clovis baroness overdo sumurun manner rest company could hardly say attempt cassandra expect improvise own prophecy appear incapable take fly leap futurity execute more severely plantigrade walk stage woe trojan woe troy most inspired remark could produce several hour conscientious study available authority s earthly use foretell fall troy expostulate clovis troy fall action play begin must n't say too much own impending doom will give thing too much audience several minute painful brain-searching cassandra smile reassuringly know ll predict long happy reign george fifth dear girl protest clovis reflect cassandra specialize foretell calamity prolonged pause triumphant issue know ll foretell most disastrous season foxhound account entreat clovis remember cassandra s prediction come true m.f.h hunt secretary awfully superstitious present cassandra retreat hastily bedroom bathe eye appear tea baroness clovis time scarcely speaking term sincerely wish respective r�le pivot entire production revolve lose opportunity further cause heart fast clovis introduce effective bit business charioteer introduce great many baroness would remorselessly cut more often dovetail own part clovis retaliate similar fashion possible climax come clytemnestra annex highly complimentary line address charioteer bevy admire greek damsel put mouth lover clovis stand apparent unconcern word oh lovely stripling radiant dawn transpose oh clytemnestra radiant dawn dangerous glitter eye might give baroness warning compose verse inspire thoroughly carry subject suffer double pang behold tribute deflect destined object word mutilate twist become extravagant panegyric baroness s personal charm moment become gentle assiduous private coaching cassandra county forget dissension muster full strength witness much-talked-of production protective providence look little child amateur theatrical make good traditional promise right night baroness clovis seem sink mutual difference dominate scene partial eclipse character most part seem content remain shadow even agamemnon ten year strenuous life troy stand credit appear unobtrusive personality compare flamboyant charioteer moment come cassandra excuse very definite outpouring rehearsal support r�le deliver few well-chosen anticipation pending misfortune musician oblige appropriately lugubrious wailing thumping baroness seize opportunity make dash dressing-room effect certain repair make-up cassandra nervous resolute come footlights repeat carefully learn lesson fling remark straight audience see woe fair country brood corrupt self-seeking unscrupulous unprincipled politician here name two rival party state continue infest poison local council undermine parliamentary representation continue snatch vote nefarious discreditable mean humming great hive bewildered affronted bee drown further remark wear droning musician baroness greet return stage please invocation oh clytemnestra radiant dawn hear imperious voice lady thistledale order carriage storm open discord room social division county heal own fashion party find common ground condemn baroness s outrageously bad taste tactlessness fortunate sub-letting great part seven year lease peace mowsle barton crefton lockyer sit ease ease alike body soul little patch ground half-orchard half-garden abut farmyard mowsle barton stress noise long year city life repose peace hill-begirt homestead strike sense dramatic intensity time space seem lose meaning abruptness minute slide hour meadow fallows slope middle distance softly imperceptibly wild weed hedgerow straggle flower-garden wallflower garden bush make counter-raids farmyard lane sleepy-looking hen solemn preoccupied duck equally home yard orchard roadway seem belong definitely anywhere even gate necessarily find hinge whole scene brood sense peace quality magic afternoon feel always afternoon must always remain afternoon twilight know could never else twilight crefton lockyer sit ease rustic seat old medlar tree decide here life-anchorage mind fondly picture latterly tired jar sense often pine would make permanent lodging-place simple friendly people gradually increase modest comfort would surround fall much possible manner living slowly mature resolution mind elderly woman come hobble uncertain gait orchard recognize member farm household mother possibly mother-in-law mrs spurfield present landlady hastily formulate pleasant remark make forestall s bit write chalk door speak dull impersonal manner question lip year get rid eye look impatiently crefton s head door small barn form outpost straggling line farm building martha pillamon old witch announcement meet crefton s inquiring scrutiny hesitate moment give statement wide publicity know contrary might martha speak possible mrs spurfield s maiden name pillamon gaunt wither old dame side might certainly fulfil local condition outward aspect witch s call martha pillamon explain cautiously say s very disrespectful say crefton say s witch such thing ought write s true word say listener considerable satisfaction add special descriptive note own old toad hobble farmyard shrill cracked voice martha pillamon old witch hear say mumble weak angry voice somewhere crefton s shoulder turn hastily behold old crone thin yellow wrinkled evidently high state displeasure obviously martha pillamon person orchard seem favourite promenade age woman neighbourhood t lie t sinful lie weak voice t betsy croot old witch daughter dirty rat ll put spell em old nuisance limp slowly eye catch chalk inscription barn door s write demand wheel crefton vote soarker respond craven boldness practised peacemaker old woman grunt muttering fade red shawl lose gradually tree-trunk crefton rise presently make way farm-house somehow good deal peace seem slip atmosphere cheery bustle tea-time old farm kitchen crefton find agreeable previous afternoon seem sour to-day certain uneasy melancholy dull drag silence board tea crefton come taste flat lukewarm concoction would drive spirit revelry carnival s use complain tea say mrs spurfield hastily guest stare air polite inquiry cup kettle wo n't boil s truth crefton turn hearth unusually fierce fire bank big black kettle send thin wreath steam spout seem ignore action roar blaze s more hour boil wo n't say mrs spurfield add way complete explanation re bewitch s martha pillamon chime old mother ll even old toad ll put spell must boil time protest crefton ignore suggestion foul influence perhaps coal damp wo n't boil time supper breakfast to-morrow morning keep fire a-going night say mrs spurfield n't household subsist fried baked dish neighbour obligingly brew tea send moderately warm condition suppose ll leave now thing turn uncomfortable mrs spurfield observe breakfast folk desert soon trouble come crefton hurriedly disclaim immediate change plan observe early heartiness manner large measure desert household suspicious look sulky silence sharp speech become order day old mother sit kitchen garden day murmur threat spell martha pillamon alike terrifying piteous spectacle frail old morsel humanity consecrate last flickering energy task make wretched hatred seem faculty survive undiminished vigour intensity else drop order symmetrical decay uncanny part horrid unwholesome power seem distil spite cursings amount sceptical explanation could remove undoubted fact kettle saucepan would come boiling-point hot fire crefton clung long possible theory defect coal wood fire give same result small spirit-lamp kettle order carrier show same obstinate refusal allow content boil feel come suddenly contact unguessed-at very evil aspect hidden force miles opening hill could catch glimpse road motor-car sometimes pass here little remove artery late civilization bat-haunted old homestead unmistakably witchcraft seem hold very practical sway pass farm garden way lane hope recapture comfortable sense peacefulness lack house hearth especially hearth crefton come old mother sit mumble seat medlar tree let un sink swim let un sink swim repeat again child repeat half-learned lesson now would break shrill laugh note malice pleasant hear crefton glad find earshot quiet seclusion deep overgrown lane seem lead nowhere narrow deep rest attract footstep annoyed find really act miniature roadway human dwelling forlorn-looking cottage scrap ill-tended cabbage garden few age apple tree stand angle swift flow stream widen space decent size pond hurry again willow check course crefton lean tree-trunk look swirling eddy pond humble little homestead opposite sign life come small procession dingy-looking duck march single file water s edge always take way duck change instant slow clumsy waddler earth graceful buoyant swimmer water crefton wait certain arrest attention watch leader file launch surface pond aware same time curious warning instinct strange unpleasant happen duck flung confidently forward water roll immediately surface head appear moment again leave train bubble wake wing leg churn water helpless swirl flapping kicking bird obviously drown crefton think first catch weed attack pike water-rat blood float surface wildly bobbing body make circuit pond current hindrance entanglement second duck time launch pond second struggle body roll twist surface peculiarly piteous sight gasp beak show now again water terrified protest treachery trusted familiar element crefton gaze horror third duck poise bank splash share fate two feel relieve remainder flock take tardy alarm commotion slowly drowning body draw tense outstretched neck sidle scene danger quack deep note disquietude same moment crefton become aware human witness scene bent wither old woman recognize martha pillamon sinister reputation limp cottage path water s edge gaze fixedly gruesome whirligig die bird horrible procession pool presently voice ring shrill note quaver rage t betsy croot adone old rat ll put spell see n't crefton slip quietly uncertain old woman notice presence even proclaim guiltiness betsy croot latter s muttered incantation let un sink swim flash uncomfortably mind final threat retaliatory spell crowd mind misgive exclusion thought fancy reasoning power could longer afford dismiss old-wives threat empty bickering household mowsle barton lie displeasure vindictive old woman seem able materialize personal spite very practical fashion say form revenge three drowned duck might take member household crefton might find involve general highly disagreeable visitation martha pillamon s wrath course know give way absurd fancy behaviour spirit-lamp kettle subsequent scene pond considerably unnerved vagueness alarm add terror take impossible calculation possibility become practically limitless crefton rise usual early hour morning least restful night spend farm sharpened sense quickly detect subtle atmosphere things-being-not-altogether-well hang stricken household cow milk stand huddle yard wait impatiently drive afield poultry keep importunate querulous reminder deferred feeding-time yard pump usually make discordant music frequent interval early morning to-day ominously silent house come scuttering footstep rush die hurried voice long uneasy stillness crefton finish dressing make way head narrow staircase could hear dull complain voice voice awed hush crept recognize speaker mrs spurfield ll sure voice say run soon real misfortune show crefton feel probably moment advisable true type creep room collect pack few belonging place money lodging table make way door yard mob poultry surge expectantly shake interested attention hurry cover cowstall piggery hayrick reach lane farm few minute walk burden portmanteau restrain develop undisguised run bring main road early carrier soon overtake speed onward neighbouring town bend road catch last glimpse farm old gabled roof thatched barn straggling orchard medlar tree wooden seat stand spectral clearness early morning light brood air magic possession crefton mistake peace bustle roar paddington station smote ear welcome protective greeting very bad nerve rush hurry say fellow-traveller give peace quiet country crefton mentally surrender share desire commodity crowded brilliantly over-lighted music-hall exuberant rendering give strenuous orchestra come ideal nerve sedative talking-out tarrington heavens exclaim aunt clovis here s know bear ca n't remember name lunch town tarrington s s hear picnic m give princess ll cling lifebelt give invitation ll ask may bring wife mother sister s bad small watering-place ca n't escape anybody ll fight rearguard action bolt now volunteer clovis ve clear ten yard start n't lose time aunt clovis respond gamely suggestion churn nile steamer long brown ripple pekingese spaniel trail wake pretend n't know parting advice tinge reckless courage non-combatant moment overture affably disposed gentleman receive clovis silent-upon-a-peak-in-darien stare denote absence previous acquaintance object scrutinize expect n't know moustache say new-comer ve grow last two month contrary say clovis moustache thing seem familiar feel certain meet somewhere name tarrington resume candidate recognition very useful kind name say clovis name sort would blame particular heroic remarkable would raise troop light horse moment national emergency tarrington s light horse would sound quite appropriate pulse-quickening call spoopin instance thing would question even moment national emergency could possibly belong spoopin s horse new-comer smile weakly put mere flippancy begin again patient persistence think ought remember name shall say clovis air immense sincerity aunt ask morning suggest name four young owls s just send pet shall call tarrington two die fly leave way pet owl prone will always two left carry name aunt wo n't let forget will always ask tarringtons mouse question sort say keep wild creature captivity ought see want course s quite right meet luncheon aunt s house break mr tarrington pale still resolute aunt never lunch say clovis belong national anti-luncheon league quite lot good work quiet unobtrusive way subscription crown quarter entitle ninety-two luncheon must new exclaim tarrington s same aunt ve always say clovis coldly perfectly remember meet luncheon-party give aunt persist tarrington begin flush unhealthy shade mottled pink lunch ask clovis oh n't remember nice remember aunt can longer recall name thing eat now memory work quite differently can remember menu long ve forget hostess accompany seven year old recollect give peach garden-party duchess ca n't remember thing imagine acquaintance must slight call nice little boy unfading memory peach exuberant peach meet halfway speak moment beautiful unspoiled product hothouse manage quite successfully give air compote bite imbibe same time always charming mystic thought delicate velvet globe fruit slowly ripening warm perfection long summer day perfumed night come suddenly athwart life supreme moment existence can never forget even wish devour edible still remain stone heedless thoughtless child would doubtless throw put neck young friend wear very d�collet� sailor suit tell scorpion way wriggle scream evidently believe silly kid imagine could procure live scorpion garden-party n't know altogether peach unfading happy memory defeat tarrington time retreat ear-shot comfort good might reflection picnic include presence clovis might prove doubtfully agreeable experience shall certainly parliamentary career say clovis turn complacently rejoin aunt talker-out inconvenient bill invaluable hounds fate fade light close dull autumn afternoon martin stoner plod way muddy lane rut-seamed cart track lead know exactly whither somewhere front fancy lie sea sea footstep seem persistently turn struggle wearily forward goal could scarcely explain possess same instinct turn hard-pressed stag cliffward last extremity case hound fate certainly press unrelenting insistence hunger fatigue despair hopelessness numb brain could scarcely summon sufficient energy wonder underlie impulse drive onward stoner unfortunate individual seem try natural slothfulness improvidence always intervene blight chance even moderate success now end tether more try desperation awaken dormant reserve energy contrary mental torpor grow crisis fortune clothes stand halfpenny pocket single friend acquaintance turn prospect bed night meal morrow martin stoner trudge stolidly forward moist hedgerow drip tree mind blank subconsciously aware somewhere front lie sea consciousness obtrude now knowledge miserably hungry presently come halt open gateway lead spacious neglect farm-garden little sign life farm-house further end garden look chill inhospitable drizzling rain set stoner think here perhaps might obtain few minute shelter buy glass milk last remain coin turn slowly wearily garden follow narrow flag path side door time knock door open bent withered-looking old man stand doorway let pass could come rain stoner begin old man interrupt come master tom know would come day stoner lurch threshold stand stare uncomprehendingly sit put bit supper say old man quaver eagerness stoner s leg give way very weariness sink inertly arm-chair push minute devour cold meat cheese bread place table side m little change four year old man voice sound stoner dream inconsequent ll find deal change will s place same leave nought old aunt ll tell m come wo n't see ll let stay right enough always say come stay d never set eye speak again old man place mug beer table front stoner hobble long passage drizzle rain change furious lashing downpour beat violently door window wanderer think shudder sea-shore must look drenching rainfall night beat side finish food beer sit numbly wait return strange host minute tick grandfather clock corner new hope begin flicker grow young man s mind merely expansion former craving food few minute rest longing find night s shelter seemingly hospitable roof clattering footstep passage herald old farm servant s return old missus wo n't see master tom say stay t right enough see farm will put earth ve fire lit room master tom maid put fresh sheet bed ll find nought change maybe m tired would now word martin stoner rise heavily foot follow ministering angel passage short creaking stair passage large room lit cheerfully blazing fire little furniture plain old-fashioned good kind stuffed squirrel case wall-calendar four year symptom decoration stoner eye little else bed could scarce wait tear clothes roll luxury weariness comfortable depth hound fate seem check brief moment cold light morning stoner laugh mirthlessly slowly realize position find perhaps might snatch bit breakfast strength likeness miss ne'er-do-well get safely discover fraud thrust room downstairs find bent old man ready dish bacon fry egg master tom s breakfast hard-faced elderly maid bring teapot pour cup tea sit table small spaniel come make friendly advance t old bowker s pup explain old man hard-faced maid address george main fond never seem same australee die bout year agone t pup stoner find difficult regret decease witness identification would leave desire ll ride master tom startling proposition come old man ve nice little roan cob saddle old biddy get bit year er still ll little roan saddle bring door ve get ride thing stammer castaway laugh look suit well-worn clothes master tom say old man earnestly offended air thing just leave bit airing fire ll right twill bit distraction little ride wild-fowling now agen ll find folk here hard bitter mind n't forget forgive ll come nigh d get distraction can horse dog m good company too old george hobble give order stoner feel more dream upstairs inspect master tom s wardrobe ride pleasure dearest heart protection immediate discovery imposture thought none tom s aforetime companion likely favour close inspection interloper thrust tolerably well-fitting ride cord wonder vaguely manner misdeed genuine tom commit set whole countryside thud quick eager hoof damp earth cut short speculation roan cob bring side door talk beggar horseback think stoner trot rapidly muddy lane tramp yesterday down-at-heel outcast fling reflection indolently give pleasure smart canter turf-grown side level stretch road open gateway check pace allow two cart turn field lad drive cart find time give prolonged stare pass hear excited voice call t tom prike know show hisself here agen evidently likeness impose close quarter dodder old man good enough mislead young eye short distance course ride meet ample evidence confirm statement local folk forget forgive bygone crime come legacy absent tom scowl look muttering nudgings greet chance human being bowker s pup trot placidly side seem element friendliness hostile world dismount side door catch fleeting glimpse gaunt elderly woman peer curtain upper window evidently aunt adoption ample midday meal stand readiness stone able review possibility extraordinary situation real tom four year absence might suddenly turn farm letter might come moment again character heir farm false tom might call sign document would embarrassing predicament relative might arrive would imitate aunt s attitude aloofness thing would mean ignominious exposure hand alternative open sky muddy lane lead sea farm offer rate temporary refuge destitution farming many thing try would able certain amount work return hospitality little entitle will cold pork supper ask hard-faced maid clear table will hotted hot onion say stoner time life make rapid decision give order know mean stay stoner keep rigidly portion house seem allot tacit treaty delimitation take part farm-work work order never initiate old george roan cob bowker s pup sole companion world frostily silent hostile mistress farm see know forth church make furtive visit farm parlour endeavour glean fragmentary knowledge young man place usurp ill-repute fasten many photograph hang wall stick prim frame likeness seek last album thrust sight come want whole series label tom podgy child three fantastic frock awkward boy twelve hold cricket bat loathe good-looking youth eighteen very smooth evenly part hair finally young man somewhat surly dare-devil expression last portrait stoner look particular interest likeness unmistakable lip old george garrulous enough most subject try again again learn nature offence shut creature shun hate fellow-men folk here say ask day walk home outlying field old man shake head bitter agen mortal bitter aye t sad business sad business never could get say more enlighten clear frosty evening few day festival christmas stoner stand corner orchard command wide view countryside here could see twinkle dot lamp candle glow tell human home goodwill jollity season hold sway lie grim silent farm-house laugh even quarrel would seem cheerful turn look long grey front gloom-shadowed building door open old george come hurriedly forth stoner hear adopt name call tone strained anxiety instantly know untoward happen quick revulsion outlook sanctuary become eye place peace contentment dread drive master tom say old man hoarse whisper must slip quiet here few day michael ley village swear shoot can come ll too s murder look get cover night t week wo n't here longer stammered stoner catch infection old man s obvious terror right coast punchford keep hid michael s safe ll ride roan green dragon punchford see cob stable green dragon t sign may come agen begin stoner hesitatingly t right money say old missus agree d say s give old man produce three sovereign odd silver stoner feel more cheat steal night gate farm old woman s money pocket old george bowker s pup stand watch silent farewell yard could scarcely fancy would come feel throb compunction two humble friend would wait wistfully return day perhaps real tom would come would wild wonderment simple farm folk identity shadowy guest harbour roof own fate feel immediate anxiety three pound little way world man count exchequer penny seem good starting-point fortune whimsically kind turn last tread lane hopeless adventurer might chance find work make fresh start get farm spirit rise high sense relief regain more lose identity cease uneasy ghost scarcely bother speculate implacable enemy drop nowhere life life now unreal item more make little difference first time many month begin hum careless lighthearted refrain step shadow overhang oak tree man gun need wonder might moonlight fall white set face reveal glare human hate such stoner ups wandering never see spring wild effort break hedge border lane tough branch hold fast hound fate wait narrow lane time deny recessional clovis sit hot zone two turkish bath alternately inert statuesque contemplation rapidly manoeuvre fountain-pen page note-book n't interrupt childish prattle observe bertie van tahn sling languidly neighbour chair look conversationally incline m write deathless verse bertie look interested say boon would portrait painter really get notorious poetry writer could n't get likeness hang academy clovis sangrail esq work late poem could slip study nude orpheus descend jermyn street always complain modern dress handicap towel fountain-pen mrs packletide s suggestion write thing say clovis ignore bypath fame bertie van tahn point see loona bimberton coronation ode accept new infancy paper start idea make new age seem elderly hidebound clever dear loona packletide remark read course could write coronation ode else would think loona protest thing extremely difficult give understand more less province gifted few now packletide decent many way sort financial ambulance know carry field re hard hit frequent occurrence ve use loona bimberton chip say could turn sort stuff square yard give mind loona say could n't get bet think money s fairly safe course condition wager thing publish local newspaper bar mrs packletide endear many little act thoughtfulness editor smoky chimney can hammer approach level usual ode output ought right m get comfortably begin afraid must gifted few s late day coronation ode n't say bertie course say clovis durbar recessional sort thing can keep time want now understand choice place write say bertie van tahn air suddenly unravel hitherto obscure problem want get local temperature come here get freedom inane interruption mentally deficient say clovis seem ask too much fate bertie van tahn prepare use towel weapon precision reflect good deal unprotected coast-line clovis equip fountain-pen towel relapse pacifically depth chair may hear extract immortal work ask promise hear now shall prejudice borrow copy smoky chimney right moment s cast pearl trough remark clovis pleasantly n't mind read bit begin general dispersal durbar participant home himalayan height stale pale elephant cutch behar roll great galleon tideless sea n't believe cutch behar anywhere himalayan region interrupt bertie ought atlas hand sort thing stale pale late hour excitement course say clovis say home himalayas can himalayan elephant cutch behar suppose just irish-bred horse run ascot say himalayas object bertie would naturally send home recuperate s usual thing turn elephant loose hill just put horse grass country clovis could least flatter infuse reckless splendour east mendacity blank verse ask critic course durbar come end fourth line seem cowardly explain pitch cutch behar more connection geographical place-name poetical inspiration generally recognize chief reason few really great poems russia language ca n't possibly get rhyme name smolensk tobolsk minsk clovis speak authority try course could rhyme omsk tomsk continue fact seem purpose public would n't stand sort thing indefinitely public will stand good deal say bertie malevolently small proportion know russian could always explanatory footnote assert last three letter smolensk pronounce s quite believable statement put elephant grass himalayan range ve get nice bit resume clovis unruffled serenity give evening scene outskirt jungle village coil cobra gloaming gloat prowl panther stalk wary goat practically gloaming tropical country say bertie indulgently masterly reticence treat cobra s motive gloating unknown proverbially uncanny can picture nervous reader smoky chimney keep light turn bedroom night sheer sicken uncertainty cobra might gloat cobras gloat naturally say clovis just wolf always raven mere force habit even ve hopelessly overeaten ve get fine bit colour painting later add describe dawn come brahma-putra river amber dawn-drenched east sun-shafts kiss stain sanguine apricot amethyst washed emerald mango groves hangs mist opalescent mauve paint parrot-flights impinge haze scarlet chalcedon chrysoprase ve never see dawn come brahma-putra river say bertie ca n't say s good description event sound more account extensive jewel robbery anyhow parrot give good useful touch local colour suppose ve introduce tiger scenery indian landscape would bare unfinished look tiger two middle distance ve get hen-tiger somewhere poem say clovis hunt note here tawny tigress mid tangled teak drag purring cub enraptured ear harsh death-rattle pea-fowl s beak jungle lullaby blood tear bertie van tahn rise hurriedly recumbent position make glass door lead compartment think idea home life jungle perfectly horrid say cobra sinister enough improvised rattle tiger-nursery limit re make turn hot cold may steam room just listen line say clovis would make reputation ordinary poet overhead pendulum-patient punkah parent stillborn breeze most reader will think punkah kind iced drink half-time polo say bertie disappear steam smoky chimney duly publish recessional prove swan song paper never attain issue loona bimberton give intention attend durbar nursing-home sussex nervous breakdown particularly strenuous season usually accept explanation three four people know never really recover dawn breaking brahma-putra river matter sentiment eve great race scarcely member lady susan s house-party single bet unsatisfactory year horse hold commanding market position reason general belief crushing superiority extremely difficult pitch candidate pin faith peradventure ii favourite sense popular fancy virtue lack confidence undistinguished rival brain clubland much exercise seek possible merit none very obvious naked intelligence house-party lady susan s possess same uncertainty irresolution infected wide circle just time bring good coup say bertie van tahn undoubtedly demand clovis twentieth time woman party just keenly interested matter just helplessly perplexed even mother clovis usually get good racing information dressmaker confess fancy free occasion colonel drake professor military history minor cramming establishment person definite selection event choice vary three hour bad useless inspired guide crowning difficulty problem could fitfully furtively discuss lady susan disapprove racing disapprove many thing people say disapprove most thing disapproval neuralgia fancy needlework many woman disapprove early morning tea auction bridge ski-ing two-step russian ballet chelsea arts club ball french policy morocco british policy everywhere particularly strict narrow view life eldest sister large family self-indulgent child particular form indulgence consist openly disapprove foible unfortunately hobby grow rich influential very very kind most people content count early tea lose behalf still necessity hurriedly drop discussion enthral topic suppress mention presence scene affliction moment present time slip indecision prevailing note lunch-time strangle uneasy conversation clovis manage get most party further end kitchen garden pretext admire himalayan pheasant make important discovery motkin butler clovis express grow prematurely grey lady susan s service add excellent quality intelligent interest matter connect turf subject forthcoming race illuminating share prevail unwillingness see winner peradventure ii outshine member house-party fact second cousin head stable-lad neighbour racing establishment usually gift much information private form possibility fact ladyship take head invite house-party last week may prevent mr motkin pay visit consultation relative respect big race still time cycle could get leave absence afternoon specious excuse let s jolly hope say bertie van tahn circumstance second cousin useful second sight stable ought know knowledge find anywhere say mrs packletide hopefully expect ll find ll echo fancy motorboat say colonel drake moment subject hastily drop lady susan bear lean arm clovis s mother confide fact disapprove craze pekingese spaniel third thing find time disapprove lunch count silent permanent disapproval way clovis s mother hair admire himalayan pheasant say mrs packletide suavely bird-show nottingham early morning say lady susan air disapprove hasty ill-considered lie house mean such perfect roosting arrangement clean resume mrs packletide increase glow enthusiasm odious bertie van tahn murmur audible prayer mrs packletide s ultimate estrangement path falsehood hope n't mind dinner quarter hour late to-night say lady susan motkin urgent summon see sick relative afternoon want bicycle send motor very kind course n't mind dinner put assurance come unanimous hearty sincerity dinner-table night undercurrent furtive curiosity direct motkin s impassive countenance two guest expect find slip paper conceal napkin bear name second cousin s selection long wait butler murmured question sherry add even low tone cryptic word mrs packletide give start alarm refuse sherry seem sinister suggestion butler s warning hostess suddenly become addicted borgia habit moment later explanation flash name runner big race clovis already pencil cuff colonel drake turn signal hoarse whisper dumb-show fact fancy b.n early morning sheaf telegram townward represent market command house-party servant hall wet afternoon most lady susan s guest hang hall wait apparently appearance tea scarcely advent telegram quicken flutter expectancy page bring telegram clovis wait unusual alertness know might answer clovis read message give exclamation annoyance bad news hope say lady susan else know news good s result derby blurt sadowa win utter outsider sadowa exclaim lady susan n't say remarkable s first time ve horse fact disapprove horse-racing just way put money horse s win may ask say mrs packletide general silence put money particular horse none sport prophet mention chance say lady susan may laugh name attract see always mix franco-german war marry day war declare eldest child bear day peace sign connect war always interest see horse running derby call battle franco-german war say must put money way disapprove racing s actually win general groan groan more deeply professor military history secret sin septimus brope mr brope demand aunt clovis suddenly mrs riversedge snip head defunct rose thinking particular spring hurriedly mental attention old-fashioned hostess consider ought know s guest ought credit believe come leighton buzzard observe way preliminary explanation day rapid convenient travel say clovis disperse colony green-fly visitation cigarette smoke come leighton buzzard necessarily denote great strength character might mean mere restlessness now leave cloud protest incurable heartless frivolity inhabitant would tell man mission life pursued mrs troyle magisterially edit cathedral monthly say hostess s enormously learn memorial brass transept influence byzantine worship modern liturgy sort thing perhaps just little bit heavy immersed range subject take sort make good house-party know n't find too dull dullness could overlook say aunt clovis can forgive make love maid dear mrs troyle gasp hostess extraordinary idea assure mr brope would dream such thing dream matter indifference care slumber may long indiscretion unsuitable erotic advance entire servant hall may involve wake hour shall make love maid s use argue m firm point must mistake persist mrs riversedge mr brope would last person such thing first person such thing information voice matter certainly shall last course refer respectably-intentioned lover simply can think man write charmingly informingly transept byzantine influence would behave such unprincipled manner say mrs riversedge evidence s sort n't want doubt word course must n't too ready condemn unheard must condemn certainly unheard room dressing-room two occasion dare say think absent plainly hear announce wall love florrie partition wall upstairs very thin can hear watch tick room maid call florence name florinda extraordinary name give maid give arrive service already christen mean say mrs riversedge get maid unsuitable name call jane soon get use excellent plan say aunt clovis coldly unfortunately get use call jane happen name cut short mrs riversedge s flood apology abruptly remark question m call maid florinda mr brope permit call florrie strongly opinion shall may repeat word song say mrs riversedge hopefully lot sort silly refrain girl name continue turn clovis possible authority subject must n't call mary n't think clovis assure first place ve always understand name henrietta hardly know enough take such liberty mean s song refrain hurriedly explain mrs riversedge s rhoda rhoda keep pagoda maisie daisy heap certainly n't sound mr brope sing such song think ought give benefit doubt already say mrs troyle further evidence come way shut lip resolute finality enjoy blessed certainty implore open again further evidence exclaim hostess tell come upstairs breakfast mr brope just pass room most natural way world piece paper drop packet hold hand flutter ground just door call ve drop reason hold n't show safely room see occur very seldom room just hour florinda always tidy thing time pick innocent-looking piece paper mrs troyle pause again self-applauding air detect asp lurk apple-charlotte mrs riversedge snip vigorously rise bush incidentally decapitate viscountess folkestone just come bloom paper ask just word pencil love florrie cross faint line perfectly plain read meet garden yew yew tree bottom garden admit mrs riversedge rate appear truthful comment clovis think scandal sort roof say mrs riversedge indignantly wonder scandal seem much bad roof observe clovis ve always regard proof superior delicacy cat tribe conduct most scandal slate now come think resume mrs riversedge thing mr brope ve never able account income instance get two hundred year editor cathedral monthly know people quite poor n't private mean manage afford flat somewhere westminster abroad bruges sort place year always dress give quite nice luncheon-parties season ca n't two hundred year can write paper query mrs troyle see specialize entirely liturgy ecclesiastical architecture field restrict try sport dramatic article church edifice famous fox-hunting centre n't consider sufficient general interest accept n't see can support present style merely write perhaps sell spurious transept american enthusiast suggest clovis could sell transept say mrs riversedge such thing would impossible may eke income interrupt mrs troyle certainly fill leisure moment make love maid course agree hostess must put stop n't quite know ought might put barbed wire entanglement yew tree precautionary measure say clovis n't think disagreeable situation arisen improve flippancy say mrs riversedge good maid treasure sure n't know florinda admit mrs troyle understand hair ve long give try regard s hair regard husband long see public s private divergence n't matter surely luncheon gong septimus brope clovis smoking-room lunch former seem restless preoccupied latter quietly observant lorry ask septimus suddenly n't mean thing wheel course know n't bird name large form lorikeet fancy s lory r say clovis lazily case s good septimus brope stare astonishment mean good ask more trace uneasiness voice wo n't rhyme florrie explain clovis briefly septimus sit upright chair unmistakable alarm face find mean know try get rhyme florrie ask sharply n't know say clovis guess want turn prosaic lorry commerce feather poem flit verdure tropical forest know must work sonnet florrie female name suggest rhyme lorry septimus still look uneasy believe know more say clovis laugh quietly say much know septimus ask desperately yew tree garden say clovis feel certain d drop somewhere must guess look here surprise secret wo n't give will ashamed would n't editor cathedral monthly openly sort thing would suppose admit clovis see continue septimus get quite decent lot money could never live style get editor cathedral monthly clovis even more startled septimus early conversation skilled repress surprise mean say get money florrie ask florrie say septimus fact n't mind say m good deal trouble florrie lot clovis s cigarette very interesting say slowly septimus brope s word illumination dawn heap instance cora lip coral will never quarrel early success still bring royalty esmeralda first beheld fair teresa love please fairly popular dreadful continue septimus flush deep carmine bring more money lively little lucie naughty nez retrouss� course loathe whole lot fact m rapidly become woman-hater influence ca n't afford disregard financial aspect matter same time can understand position authority ecclesiastical architecture liturgical subject would weaken altogether ruin get author cora lip coral rest clovis recover sufficiently ask sympathetic unsteady voice special trouble florrie ca n't get lyric shape try will say septimus mournfully see work lot sentimental sugary compliment catchy rhyme certain amount personal biography prophecy ve get long string past success record else ve get foretell blissful thing future instance dainty little girlie mavis such rara avis money can save mavis mine sicken namby-pamby waltz tune month else sing hum blackpool popular centre time clovis s self-control break badly please excuse gurgle ca n't help remember awful solemnity article kindly read last night coptic church relation early christian worship septimus groan see would say soon people know author miserable sentimental twaddle respect serious labour life would dare say know more memorial brass living fact hope day publish monograph subject point everywhere man ditty mouth nigger minstrel entire coast-line island home can wonder positively hate florrie time m try grind sugar-coated rhapsody give free play emotion brutally abusive uncomplimentary refrain would instant success novelty sufficiently outspoken ve never think say septimus m afraid could n't break habit fulsome adulation suddenly change style need n't change style least say clovis merely reverse sentiment keep inane phraseology thing ll body song ll knock refrain thing principally matter believe shall charge half-shares royalty throw silence guilty secret eye world shall still man devote life study transept byzantine ritual sometimes long winter evening wind howl drearily chimney rain beat window shall think author cora lip coral course sheer gratitude silence take much-needed holiday adriatic somewhere equally interesting pay expense n't dream refusing later afternoon clovis find aunt mrs riversedge indulge gentle exercise jacobean garden ve speak mr brope f announce splendid say come quick chorus two lady quite frank straightforward see know secret say clovis seem intention quite serious slightly unsuitable try show impracticability course follow say want understand seem think florinda would excel requirement point probably dozen delicately nurtured pure-hearted young english girl would capable understand florinda person world understand aunt s hair weigh s really selfish animal take right way appeal memory happy childish day spend daisied field leighton buzzard suppose daisy grow obviously affect anyhow give word would put florinda absolutely mind agree short trip abroad good distraction thought ragusa aunt wish give really nice scarf-pin choose small recognition very considerable service n't dream refusing m think abroad can dress anyhow few week later blackpool place sing follow refrain hold undisputed sway bear florrie eye vacant blue ll very sorry florrie marry m easygoin florrie swear true ll throw quarry florrie marry minister grace scarcely teen duke scaw already mark personality widely differ caste period external therein conform correctly type hair faintly reminiscent houbigant end shoe exhale right soup�on harness-room sock compel s attention lose s respect attitude repose just suggestion whistler s mother become really young trouble lie trouble could account mark apart fellow duke religious ordinary sense word take small heed high church evangelical standpoint stand movement mission cult crusade day uncaring uninterested mystical-practical way own serve unscathed unshaken fickle year boyhood intensely intensively religious family naturally unobtrusively distressed afraid may affect bridge say mother duke sit pennyworth chair st james s park listen pessimism belturbet review exist political situation gloomy standpoint think political spade-workers silly say duke misdirection effort spend thousand pound money heaven know much dynamic force brain power personal energy try elect displace man could gain end much more simply make use man find n't suit purpose transform more satisfactory refer hypnotic suggestion ask belturbet air trifle sort understand mean verb koepenick say replace authority spurious imitation would carry just much weight moment displaced original advantage course koepenick replica would want original seem good own eye suppose public man double two three say belturbet would pretty hard task koepenick whole bunch keep original way instance european history highly successful koepenickery say duke dreamily oh course false dimitris perkin warbecks impose world time assent belturbet personate people dead safely way comparatively simple matter would easy pass dead hannibal living haldane instance think say duke most famous case angel koepenicked king robert sicily such brilliant result just imagine advantage would angel deputize use horrible convenient word quinston lord hugo sizzle example much smoother parliamentary machine would work present now re talk nonsense say belturbet angel n't exist nowadays least way use drag serious discussion s merely silly talk shall just say duke ask belturbet time young friend s uncanny remark frighten shall summon angelic force take more troublesome personality public life shall send oust original temporary retirement suitable animal organism s would knowledge power necessary bring such thing oh stop inane rubbish say belturbet angrily s get wearisome here s quinston come add approach deserted path well-known figure young cabinet minister personality evoke curious mixture public interest unpopularity hurry dear man say young duke minister give condescending nod time run short continue provocative strain whole inept crowd will shortly sweep world s waste-paper basket poor little strawberry-leafed nonentity say minister check moment stride roll word spasmodically sweep know voting mass side ability administrative talent side too power earth heaven move place choose quit power earth belturbet see bulge eye sudden void moment earlier cabinet minister void emphasize relieve presence puffed-out bewildered-looking sparrow hop moment dazed fashion fall violent cheeping scolding could understand sparrow-language say duke serenely fancy hear infinitely bad strawberry-leafed nonentity good heaven eug�ne say belturbet hoarsely become earth get point shake finger semblance vanished minister approach more unfrequented path duke laugh quinston outward appearance say composedly fancy will find close investigation angel understudy real article angel-quinston greet friendly smile beastly happy two look sit say wistfully n't suppose d care change place poor little reply duke chaffingly poor little say angel modestly ve get run wheel popularity spotted dog carriage get dust try look important part machine must seem perfect fool onlooker sometimes think perfect angel say duke angel-that-had-been-quinston smile pass way pursue breadth horse guards parade tiresome little sparrow cheeped incessantly furiously s beginning say duke complacently ve make operative irrespective party belturbet make coherent reply engage feel pulse duke fix attention interest black swan swim haughty stiff-necked aloofness crowd less water-fowl dot ornamental water pride bearing evidently ruffle enrage way seem angry amaze sparrow same moment human figure come pathway belturbet look apprehensively kedzon whisper briefly angel-kedzon mistake say duke look talk affably human being settle shabbily dress lounger accost man viceroy splendid east still reflect mien cold dignity himalayan snow-peaks could tell sir white bird storks halbatrosses argyment cold dignity thaw genial friendliness pelican dear sir interested bird would join bun glass milk stall could tell interesting thing indian bird right oh now hill-mynah instance two man disappear direction bun stall chat volubly shadow side rail enclosure black swan temper seem reach limit inarticulate rage belturbet gaze open-mouthed wonder retreat couple transfer attention infuriated swan finally turn look scared comprehension young friend loll unconcernedly chair longer room doubt happen silly talk translate terrify action think prairie oyster top stiffish brandy-and-soda might save reason say belturbet weakly limp club late day could steady nerve sufficiently glance evening paper parliamentary report prove significant reading confirm fear try shake mr ap dave chancellor lively controversial style endear supporter embitter politically speaking opponent rise place make unprovoked apology allude recent speech certain protesting taxpayer skulker realize reflection probability perfectly honest inability understand certain legal technicality new finance law house scarcely recover sensation lord hugo sizzle cause further flutter astonishment way indulge outspoken appreciation fairness loyalty straightforwardness chancellor member cabinet wit gravely suggest move adjournment house view unexpected circumstance arise belturbet anxiously skim further item news print immediately parliamentary report wild cat find exhaust condition palace yard now wonder muse appalling idea come suppose s put same beast hurriedly order prairie oyster belturbet know club strictly moderate drinker consumption alcoholic stimulant day give rise considerable comment event few day piquantly bewilder world large belturbet know dimly happen situation fraught recur alarm old say politics s unexpected always happen receive justification hitherto somewhat lack epidemic startling personal change front wholly confine realm actual politics eminent chocolate magnate sadbury antipathy turf connect matter general knowledge evidently replace angel-sadbury proceed electrify public blossom forth owner race-horse give reason matured conviction sport give healthy open-air recreation large number people draw class community incidentally stimulate important industry horse-breeding colour chocolate cream hoop spangle pink star promise become popular turf same time order give effect condemnation evil result spread gamble habit wage-earning class live most part hand mouth suppress bet news tipster forecast popular evening paper control action receive instant recognition support angel-proprietor evening views principal rival evening halfpenny paper forthwith issue ukase decree similar ban bet news short regular evening press purge mention start price probable winner considerable drop circulation paper immediate result accompany course falling-off advertisement value crop special bet broadsheet spring supply newly-created want influence bet habit become wear widely diffused duke possibly overlook futility koepenicking leader nation excellently intentioned angel under-study leave mass people original condition further sensation dislocation cause press world sudden dramatic rapprochement take place angel-editor scrutator angel-editor anglian review ceased criticize disparage tone tendency s publication agree exchange editorship alternate period here again public support side angel constant reader scrutator complain bitterly strong meat thrust fitful interval place vegetarian diet become confidently accustom even mentally averse strong meat separate course pardonably annoy supply page scrutator suddenly confront pungent herring salad attune tea toast discover richly truffled segment pat� foie dissemble bowl bread milk would experience might upset equanimity most placidly dispose mortal equally vehement outcry arise regular subscriber anglian review protest serve time time literary fare young person sixteen could possibly want devour secret take infinite precaution complain juvenile perusal such eminently innocuous literature read riot act uninhabited island review suffer serious falling-off circulation influence peace hath devastation war wife noted public man form element discomfiture young duke entirely leave calculation sufficiently embarrass keep abreast possible wobblings veerings-round human husband strength weakness personal character may leap slip barrier divide party reason merciful politician usually marry late life definitely make mind side wish wife socially valuable trial compare bewilderment cause angel-husbands seem case revolutionize outlook life interval breakfast dinner premonition preparation kind apparently realize least need subsequent explanation temporary peace brood parliamentary situation mean reproduce home circle lead statesman politician frequently extensively remark mrs exe would try patience angel now table reversed unwittingly opportunity discover capacity exasperate behaviour side introduction navy estimate parliamentary peace suddenly dissolve old quarrel minister opposition adequacy reverse government s naval programme angel-quinston angel-hugo-sizzle contrive keep debate free personality pinprick enormous sensation create elegant lackadaisical halfan halfour threaten bring fifty thousand stalwart wreck house estimate forthwith revise two-power basis memorable scene rise place response scandalized shout opponent thunder forth gentlemen glory name apache belturbet make several fruitless attempt ring young friend fateful morning st james s park run earth afternoon club smooth spruce unruffled tell earth turn cocksley coxon belturbet ask anxiously mention name pillar unorthodoxy anglican church n't fancy believe angel find angel preach orthodox sermon pulpit s turn fox-terrier ll develop rabies less time think fox-terrier say duke lazily belturbet groan heavily sink chair look here eug�ne whisper hoarsely first look see hearing range ve get stop consols jump broncho speech halfour s house last night simply startle everybody wit top thistlebery say ask duke quickly s just s disturbing think simply inevitable come great epoch-making speech juncture ve just see tape refuse address meeting present give reason opinion more mere speech-making want young duke say eye shone quiet exultation s thistlebery continue belturbet least say suspiciously s real thistlebery real thistlebery fly somewhere vocally-industrious lapwing say duke calmly expect great thing angel-thistlebery add moment magnetic stampede member lobby tape-machine tick news more ordinary import coup d'�tat north thistlebery seize edinburgh castle threatens civil war government expand naval programme babel ensue belturbet lose sight young friend good part afternoon search likely haunt spur sensational poster evening paper display broadcast west end general baden-baden mobilize boy-scout coup d'�tat fear windsor castle safe early poster follow even more sinister purport will test-match postpone disquietening question bring home real seriousness situation london public make people wonder might pay too high price advantage party government belturbet quest hope find originator trouble vague idea able induce restore matter normal human footing come elderly club acquaintance dabble extensively more sensitive market security pale indignation pallor deepen breathless newsboy dash past poster inscribe premier s constituency harry moss-trooper halfour send encourage telegram rioter letchworth garden city threaten reprisal foreigner take refuge embassy national liberal club devil work say angrily belturbet know bottom st james s street newspaper motor-cart just come rapidly pall mall surround knot eagerly talk people first time afternoon belturbet hear expression relief congratulation display placard welcome announcement crisis end government give way important expansion naval programme seem immediate necessity pursue quest errant duke belturbet turn make way homeward st james s park mind attune alarum excursion afternoon become dimly aware excitement detached nature spite political ferment reign street quite large crowd gather watch unfolding tragedy take place shore ornamental water large black swan recently show sign savage dangerous disposition suddenly attack young gentleman walk water s edge drag surface drown could come assistance moment belturbet arrive spot several park-keepers engage lift corpse punt belturbet stoop pick hat lie scene struggle smart soft feel hat faintly reminiscent houbigant more month elapse belturbet sufficiently recover attack nervous prostration take interest more world politics parliamentary session still full swing general election loom future call batch morning paper skim rapidly speech chancellor quinston ministerial leader principal opposition champion sink chair sigh relief evidently spell cease act tragedy overtake invoker trace angel anywhere remoulding groby lington man know company keep morning-room sister-in-law s house groby lington fidget pass minute demure restlessness advanced middle age quarter hour would elapse would time say good-bye make way village green station select escort nephew niece good-natured kindly dispositioned man theory delight pay periodical visit wife child dead brother william practice infinitely prefer comfort seclusion own house garden companionship book parrot meaningless tiresome incursion family circle little common much spur own conscience drive make occasional short journey rail visit relative obedient concession more insistent vicarious conscience brother colonel john apt accuse neglect poor old william s family groby usually forget ignore existence neighbour kinsfolk such time threaten visit colonel would put matter straight hurried pilgrimage few mile intervene country renew acquaintance young people assume kindly force interest well-being sister-in-law occasion cut matter fine timing exculpatory visit come colonel john would scarcely home latter arrive anyhow groby get six seven month might decently elapse need again sacrifice comfort inclination altar family sociability incline distinctly cheerful hop room pick first object subject brief bird-like scrutiny presently cheerful listlessness change sharply attitude vexed attention scrap-book drawing caricature belong nephew come unkindly clever sketch parrot solemnly confront posture ridiculous gravity repose bear likeness artist utmost accentuate first flush annoyance pass groby laugh good-naturedly admit cleverness drawing feeling resentment repossess resentment caricaturist embody idea pen ink possible truth idea represent really case people grow time resemble animal keep pet unconsciously become more more comically solemn bird constant companion groby unusually silent walk train escort chatter nephew niece short railway journey mind more more possess introspective conviction gradually settle sort parrot-like existence daily routine amount sedate meandering pecking perching garden fruit tree wicker chair lawn fireside library sum total conversation chance-encountered neighbour quite spring day n't look rain glad see again must take care young folk shoot n't string stupid inevitable perfunctory remark come mind remark certainly mental exchange human intelligence mere empty parrot-talk might really just salute s acquaintance pretty polly puss puss miaow groby begin fume picture foolish feathered fowl nephew s sketch first suggest own accusing imagination fill such unflattering detail ll give beastly bird say resentfully know same time would such thing would look absurd year keep parrot make much suddenly try find new home has brother arrive ask stable-boy come pony-carriage meet yessir come two-fifteen parrot s dead boy make latter announcement relish class find proclaim catastrophe parrot dead say groby cause death ipe say boy briefly ipe queried groby s ipe colonel bring come alarming answer mean say brother ill ask groby infectious th colonel s say boy further explanation forthcoming groby possess mystified patience reach home brother wait hall door hear parrot ask pon soul m awfully sorry moment see monkey d bring surprise squawk rats sir blessed monkey make spring get neck whirl rattle dead mutton time d get little beggar s paw always such friendly little beast monkey never think d get see red ca n't tell sorry feel now course ll hate sight monkey say groby sincerely few hour earlier tragic end befall parrot would present calamity now arrive polite attention part fate bird get old know explanation obvious lack decent regret loss pet really begin wonder unmixed kindness let living succumb old age charming little monkey add introduce culprit new-comer small long-tailed monkey western hemisphere gentle half-shy half-trusting manner instantly capture groby s confidence student simian character might see fitful red light eye indication underlie temper parrot rashly put test such dramatic consequence servant come regard defunct bird regular member household give really very little trouble scandalize find bloodthirsty aggressor instal place honoured domestic pet nasty heathen ipe n't never say sensible cheerful same pore polly unfavourable verdict kitchen quarter sunday morning twelve fourteen month visit colonel john parrot-tragedy miss wepley sit decorously pew parish church immediately front occupy groby lington comparatively speak new-comer neighbourhood personally acquaint fellow-worshipper seat past two year sunday morning service bring regularly s sphere consciousness pay particular attention subject could probably give correct rendering way pronounce certain word occur response aware trivial fact addition prayer book handkerchief small paper packet throat lozenges always repose seat miss wepley rarely recourse lozenge case take fit cough wish emergency duly provide particular sunday lozenges occasion unusual diversion even tenor devotion more disturbing personally prolonged attack coughing would rise take part singing first hymn fancy see hand neighbour alone pew make furtive downward grab packet lie seat turn sharply find packet certainly disappear mr lington outward seeming serenely intent hymnbook amount interrogatory glaring part despoiled lady could bring least shade conscious guilt face bad follow remark scandalized audience friend acquaintance scarcely kneel prayer lozenge lozenge come whiz pew just nose turn stared mr lington eye close lip move engage prayer moment resume devotion lozenge come rattle take notice awhile turn suddenly just dreadful man flip hastily pretend turn leaf book take time see discover more lozenge come course change pew gentleman would act such disgraceful manner say listener mr lington use respect everybody seem behave little ill-bred schoolboy behave monkey say miss wepley unfavourable verdict echo quarter same time groby lington never hero eye personal retainer share approval accord defunct parrot cheerful well-dispositioned body give particular trouble late month character would hardly endorse member domestic establishment stolid stable-boy first announce tragic end feathered pet first give voice murmur disapproval become rampant general servant quarter fairly substantial ground disaffection burst hot summer weather obtain permission bathe modest-sized pond orchard thither afternoon groby bend step attract loud imprecation anger mingle shrill chattering monkey-language behold plump diminutive servitor clothe waistcoat pair sock storm ineffectually monkey seat low branch apple tree abstractedly finger remainder boy s outfit remove just reach ipe s take clothes whine boy passion kind explain obvious incomplete toilet effect embarrassed hail arrival groby relief promising moral material support effort get raided garment monkey cease defiant jabbering doubtless little coaxing master would hand plunder lift suggest groby will just able reach clothes boy agree groby clutch firmly waistcoat catch hold lift clear ground deft swing send crash clump tall nettle close receptively victim bring school teach repress s emotion fox attempt gnaw vitals would fly complain hunt committee affect attitude stoical indifference occasion volume sound produce stimulus pain rage astonishment generous sustain bellowing could distinctly hear triumphant chattering enemy tree peal shrill laughter groby boy finish improvised st vitus caracole would bring fame board coliseum indeed meet ready appreciation applause retreat figure groby lington find monkey also discreetly retire clothes scatter grass foot tree m two ipes s mutter angrily judgment severe least speak sting considerable provocation week two late parlour-maid give notice terrify tear outbreak sudden temper part master anent underdone cutlet e gnash is tooth e reely inform sympathetic kitchen audience d see im talk would say cook defiantly cooking moment show marked improvement seldom groby lington detach accustomed habit form house-party little pique mrs glenduff stow musty old georgian wing house room leonard spabbink eminent pianist play liszt angel hostess s enthusiastic testimonial may play trout care groby s mental comment would n't mind bet snore s just sort shape would hear snore ridiculous thin-panelled wall ll trouble groby stand two quarter minute make way corridor spabbink s room groby s vigorous measure musician s flabby redundant figure sit bewildered semi-consciousness ice-cream teach beg groby prod complete wakefulness pettish self-satisfied pianist fairly lose temper slap domineer visitant hand moment spabbink nearly stifle very effectually gag pillow-case tightly bind head plump pyjama d limb haul bed smack pinch kick bump catch-as-catch-can progress floor flat shallow bath utterly inadequate depth groby perseveringly strive drown few moment room darkness groby s candle overturn early stage scuffle flicker scarcely reach spot splashing smack muffle cry splutterings chatter ape-like rage tell struggle wage shore bath few instant later one-sided combat brightly light flare blaze curtain rapidly kindle panelling hastily arouse member house-party stampede lawn georgian wing alight belch forth mass smoke moment elapse groby appear half-drowned pianist arm just bethought superior drowning facility offer pond bottom lawn cool night air sober rage find innocently acclaim heroic rescuer poor leonard spabbink loudly commend presence mind tie wet cloth head protect smoke suffocation accept situation subsequently give graphic account find musician asleep overturn candle side conflagration start spabbink give version day later partially recover shock midnight castigation immersion gentle pity smile evasive comment story greet warn public ear disposal refuse attend ceremonial presentation royal humane society s life-saving medal time groby s pet monkey fall victim disease attack many kind bring influence northern climate master appear profoundly affect loss never quite recover level spirit recently attain company tortoise colonel john present last visit potter lawn kitchen garden none erstwhile sprightliness nephew niece fairly justified allude old uncle
