# Supplementary material for: A Complex Network Approach to Stylometry
Source: PLoS One. 2015 Aug 27;10(8):e0136076. doi: 10.1371/journal.pone.0136076 (PMC4552030; doi:10.1371/journal.pone.0136076)
Supplement: S1 File — (ZIP) [file pone.0136076.s001.zip › authorship_dataset/a6_toys_of_peace.txt]

harvey say eleanor bope hand brother cutting london morning paper th march just read child s toy please exactly carry idea influence upbringing view national peace council run extract grave objection present boy regiment fight man battery gun squadron dreadnoughts boy council admits naturally love fight panoply war reason encouraging perhaps give permanent form primitive instinct children s welfare exhibition open olympia three week time peace council will make alternative suggestion parent shape exhibition peace toy front specially-painted representation peace palace hague will group miniature soldier miniature civilian gun plough tool industry hope manufacturer may take hint exhibit will bear fruit toy shop idea certainly interesting very well-meaning say harvey would succeed practice must try interrupt sister come easter always bring boy toy will excellent opportunity inaugurate new experiment shop buy little toy model special bearing civilian life more peaceful aspect course must explain toy child interest new idea regret say siege adrianople toy aunt susan send n't need explanation know uniform flag even name respective commander hear day use seem most objectionable language say bulgarian word command course may rate take toy now shall expect easter gift give quite new impulse direction child s mind eric eleven bertie nine-and-a-half really most impressionable age primitive instinct take consideration know say harvey doubtfully hereditary tendency great-uncle fight most intolerant fashion inkerman specially mention dispatch believe great-grandfather smash whig neighbour hot house great reform bill pass still say impressionable age will good easter saturday harvey bope unpack large promising-looking red cardboard box expectant eye nephew uncle bring new thing toy eleanor say impressively youthful anticipation anxiously divide albanian soldiery somali camel-corps eric hotly favour latter contingency would arabs horseback whisper albanian get jolly uniform fight day long night too s moon country s rocky ve get cavalry quantity crinkly paper shaving first thing meet view lid remove most exit toy always begin harvey push top layer draw forth square featureless building s fort exclaim bertie n't s palace mpret albania say eric immensely proud knowledge exotic title s get window see passer-by ca n't fire royal family s municipal dust-bin say harvey hurriedly see refuse litter town collect lie injure health citizen awful silence disinter little lead figure man black clothes say distinguished civilian john stuart mill authority political economy ask bertie want think useful thing bertie give expressive grunt convey opinion accounting taste square building come time window chimney model manchester branch young women s christian association say harvey lion ask eric hopefully read roman history think find christian might reasonably expect find few lion lion say harvey here civilian robert raikes founder sunday school here model municipal wash-house little thing loaves bake sanitary bakehouse lead figure sanitary inspector district councillor official local government board ask eric wearily see thing connect department say harvey box slit ballot-box vote put election time put time ask bertie here tool industry wheelbarrow hoe think mean hop-pole model beehive ventilator ventilate sewer seem municipal dust-bin model school art public library little lead figure mrs hemans poetess rowland hill introduce system penny postage sir john herschel eminent astrologer play civilian figure ask eric course say harvey toy mean play poser might make two contest seat parliament say harvey election rotten egg free fight many broken head exclaim eric nose bleeding everybody drunk can echo bertie carefully study hogarth s picture kind say harvey least vote will put ballot-box mayor will count will say receive most vote two candidate will thank preside will say contest conduct pleasant most straightforward fashion part expression mutual esteem s jolly game boy play never such toy young n't think ll play just now say eric entire absence enthusiasm uncle show think perhaps ought little holiday task s history time ve get learn bourbon period france bourbon period say harvey disapproval voice ve get know louis fourteenth continue eric ve learn name principal battle already would never course battle fight reign say harvey fancy account much exaggerate news very unreliable day practically war correspondent general commander could magnify little skirmish engage reach proportion decisive battle louis really famous now landscape gardener way lay versailles much admire copy europe know madame du barry ask eric n't head chop great lover gardening say harvey evasively fact believe know rise du barry name now think good play little leave lesson later harvey retreat library spend thirty forty minute wonder would possible compile history use elementary school prominent mention battle massacre murderous intrigue violent death york lancaster period napoleonic era would admit present considerable difficulty thirty year war would entail gap leave altogether still would gain highly impressionable age child could get fix attention invention calico printing spanish armada battle waterloo time think boy room see get peace toy stand door could hear eric s voice raise command bertie chime now again helpful suggestion louis fourteenth eric say knee-breeches uncle say invent sunday school n't bit ll ll give purple coat paintbox say bertie red heel madame maintenon call mrs hemans beg louis expedition turn deaf ear take marshal saxe must pretend thousand man watchword qui vive answer l'etat c'est moi favourite remark know land manchester dead night jacobite conspirator give key fortress peep doorway harvey observe municipal dust bin pierce hole accommodate muzzle imaginary cannon now represent principal fortified position manchester john stuart mill dip red ink apparently stand marshal saxe louis order troop surround young women s christian association seize lot louvre girl mine exclaim must use mrs hemans again girl say never stab marshal saxe heart bleed dreadfully exclaim bertie splash red ink liberally facade association building soldier rush avenge death utmost savagery hundred girl kill here bertie empty remainder red ink devoted building survive five hundred drag french ship lose marshal say louis empty-handed harvey steal room seek sister eleanor say experiment has fail begin too late louise tea will quite cold d good ring more say dowager lady beanford susan lady beanford vigorous old woman coquet imaginary ill-health great part lifetime clovis sangrail irreverently declare catch chill coronation queen victoria never let again sister jane thropplestance year junior chiefly remarkable most absent-minded woman middlesex ve really unusually clever afternoon remark gaily ring tea ve call people mean call ve shopping set even remember try match silk harrod s d forget bring pattern use really think important thing forget whole afternoon quite wonderful n't louise ask sister n't take say good gracious exclaim jane louise must leave somewhere s just leave ca n't remember carrywoods home just leave card home may leave louise play bridge ll telephone lord carrywood find lord carrywood query telephone s jane thropplestance want know see louise louise come answer s fate see three time first must admit n't impress music grow bit still n't think want see again just present offer seat box opera louise niece louise thropplestance think might leave house leave card afternoon understand n't think leave niece footman would sure mention fashion leave niece people card hope house berkeley-square practically accommodation sort thing s carrywoods announce jane return tea now come think perhaps leave silk counter selfridge s may tell wait moment look silk good light may easily forget ifound n't pattern case s still sit would n't move tell louise initiative say try match silk harrod s interject dowager perhaps harrod s really n't remember place kind sympathetic devoted hate take even reel cotton such pleasant surroundings think might take louise n't idea lot stranger suppose unprincipled person get conversation impossible louise conversation ve never discover single topic d say think dare say re right really think reticence fall ribot ministry ridiculous consider much dear mother use visit paris bread butter cut too thin crumble long can get mouth feel absurd snap s food mid-air trout leap may-fly surprised say dowager can sit make hearty tea ve just lose favourite niece talk d lose churchyard sense temporarily mislay m sure remember presently leave n't visit place devotion ve leave moon westminster abbey st peter s eaton square able give satisfactory reason s ll seize cat mouse act send reginald mckenna would extremely awkward say jane meet irresolute piece bread butter halfway hardly know mckennas would very tiresome telephone unsympathetic private secretary describe louise ask send time dinner fortunately n't place devotion get mix salvation army procession quite interesting close quarter re absolutely different use first remember eighties use unkempt dishevelled sort smile rage world now re spruce jaunty flamboyantly decorative geranium bed religious conviction laura kettleway lift dover street tube day say lot good work loss would d never exist never exist say granville barker would certain invent look exactly say thing quite loud tube lift always sound epigram think ought louise say dowager m try think call ada spelvexit enjoy ada try usual ram odious koriatoffski woman throat know perfectly detest unguarded moment say s leave present house lower seymour street dare say will stay long enough say ada n't see three minute positively uncivil certain n't leave louise could manage remember did leave would more point negative assurance say lady beanford know carrywoods ada spelvexit s westminster abbey narrow search bit say jane hopefully fancy must mornay s know mornay s remember meet delightful malcolm what's his-name know mean s great advantage people unusual first name need n't try remember name course know two malcolms none could possibly describe delightful give two ticket happy sunday evening sloane square ve probably leave mornay s still awfully kind give think leave louise might telephone ask oh robert clear tea-things wish d ring mornay s regent street ask leave two theatre ticket niece shop afternoon niece ma'am ask footman miss louise n't come home m sure leave miss louise upstairs afternoon ma'am read second kitchenmaid neuralgia take tea miss louise quarter five o'clock ma'am course silly remember now ask read faerie queene poor emma try send sleep always get read faerie queene neuralgia usually send sleep louise n't seem successful ca n't say n't try expect first hour kitchenmaid would leave alone neuralgia course louise would n't leave tell anyhow can ring mornay s robert ask leave two theatre ticket silk susan seem thing ve forget afternoon quite wonderful tea james cushat-prinkly young man always settle conviction day would marry age thirty four justify conviction admire great many woman collectively dispassionately single especial matrimonial consideration just might admire alp feel want particular peak s own private property lack initiative matter arouse certain amount impatience sentimentally-minded women-folk home circle mother sister aunt-in-residence two three intimate matronly friend regard dilatory approach married state disapproval inarticulate most innocent flirtation watch strain eagerness group unexercised terrier concentrate slight movement human being may reasonably consider likely take walk decent-souled mortal can long resist pleading several pair walk-beseeching dog-eyes james cushat-prinkly sufficiently obstinate indifferent home influence disregard obviously express wish family become enamoured nice marriageable girl uncle jules depart life bequeath comfortable little legacy really seem correct thing set discover share process discovery carry more force suggestion weight public opinion initiative own clear working majority female relative aforesaid matronly friend pitch joan sebastable most suitable young woman range acquaintance might propose marriage james become gradually accustom idea joan would prescribed stage congratulation present-receiving norwegian mediterranean hotel eventual domesticity necessary ask lady think matter family conduct direct flirtation ability discretion actual proposal would individual effort cushat-prinkly walk park sebastable residence frame mind moderately complacent thing glad feel get settle mind afternoon propose marriage even nice girl joan irksome business could honeymoon minorca subsequent life married happiness such preliminary wonder minorca really place stop mind s eye island perpetual half-mourning black white minorca hens run probably would bit come examine people russia tell remember see muscovy duck possible would minorca fowl island mediterranean musing interrupt sound clock strike half-hour half-past four frown dissatisfaction settle face would arrive sebastable mansion just hour afternoon tea joan would seat low table spread array silver kettle cream-jugs delicate porcelain tea cup voice would tinkle pleasantly series little friendly question weak strong tea much sugar milk cream forth lump forget take milk n't would more hot water s too strong cushat-prinkly read such thing score novel hundred actual experience tell true life thousand woman solemn afternoon hour sit dainty porcelain silver fitting voice tinkle pleasantly cascade solicitous little question cushat-prinkly detest whole system afternoon tea accord theory life woman lie divan couch talk incomparable charm look unutterable thought merely silent thing look silken curtain small nubian page silently bring tray cup dainty accept silently matter course drawn-out chatter cream sugar hot water s soul really enslave s mistress s foot could talk coherently weaken tea cushat-prinkly never expound view subject mother life accustom tinkle pleasantly tea-time dainty porcelain silver speak divan nubian page would urge take week s holiday seaside now pass tangle small street lead indirectly elegant mayfair terrace bind horror idea confront joan sebastable tea-table seize momentary deliverance present floor narrow little house noisier end esquimault street live rhoda ellam sort remote cousin make living create hat costly material hat really look come paris cheque get unfortunately never look paris rhoda appear find life amusing fairly good time spite straitened circumstance cushat-prinkly decide climb floor defer half-an-hour important business lie spin visit could contrive reach sebastable mansion last vestige dainty porcelain clear rhoda welcome room seem duty workshop sitting-room kitchen combine wonderfully clean comfortable same time m picnic meal announce s caviare jar elbow begin brown bread-and-butter cut more find cup teapot now tell hundred thing make allusion food talk amusingly make visitor talk amusingly too same time cut bread-and-butter masterly skill produce red pepper sliced lemon many woman would merely produce reason regret cushat-prinkly find enjoy excellent tea answer many question minister agriculture might call reply outbreak cattle plague now tell come see say rhoda suddenly arouse merely curiosity business instinct hope ve come hat hear come legacy day course strike would beautiful desirable thing celebrate event buy brilliantly expensive hat sister may say feel sure same idea occur course goodwood rush just now business re accustom live series rush infant moses n't come hat say visitor fact n't think really come pass just think d look see ve sit talk important idea occur ll forget goodwood moment listen ll tell forty minute late james cushat-prinkly return bosom family bear important piece news m engage marry announce rapturous outbreak congratulation self-applause break know see coming foretell week ll bet n't say cushat-prinkly tell lunch-time to-day ask rhoda ellam marry accept would laugh idea romantic suddenness affair measure compensate james s women-folk ruthless negation patient effort skilled diplomacy try deflect enthusiasm moment s notice joan sebastable rhoda ellam james s wife question taste claim consider september afternoon same year honeymoon minorca end cushat-prinkly come drawing-room new house granchester square rhoda seat low table service dainty porcelain gleam silver pleasant tinkling note voice hand cup weak n't shall put more hot water disappearance crispina umberleigh first-class carriage train speeding balkanward flat green hungarian plain two briton sit friendly fitful converse first foregather cold grey dawn frontier line preside eagle take extra head teuton land pass hohenzollern habsburg keep probe official beak require delve polite perhaps perfunctory always tiresome manner baggage sleep-hungry passenger day s break journey vienna traveller again foregather trainside pay compliment settle instinctively same carriage elder two appearance manner diplomat point fact well-connected foster brother wine business certainly journalist man talkative grateful talkative time time talk topic conversation naturally thrust forward front vienna previous day learn mysterious vanishing world-famous picture wall louvre dramatic disappearance sort sure produce crop imitation say journalist lot anticipation matter say wine-brother oh course theft louvre think spiriting human being picture particular think case aunt crispina umberleigh remember hear affair say journalist england time never quite know suppose happen may hear really happen will respect confidence say wine merchant first place may say disappearance mrs umberleigh regard family entirely bereavement uncle edward umberleigh mean weak-kneed individual fact world politics reckon more less strong man unmistakably dominate crispina indeed never meet human being freeze subjection bring prolonged contact people bear command crispina mrs umberleigh bear legislate codify administrate censor license ban execute sit judgement generally bear destiny adopt early age kitchen region upwards household come despotic sway stay submissiveness mollusc involve glacial epoch nephew footing occasional visit affect merely epidemic disagreeable last permanent effect own son daughter stand mortal awe study friendship diet amusement religious observance way hair regulate ordain accord august lady s will pleasure will help understand sensation stupefaction cause family unobtrusively inexplicably vanish st paul s cathedral piccadilly hotel disappear night leave open space mark stand know trouble fact much make life particularly worth living young boy come school unsatisfactory report sit judgement very afternoon day disappear vanish hurry could supply motive middle newspaper correspondence rural dean already prove guilty heresy inconsistency unworthy quibbling ordinary consideration would induce discontinue controversy course matter put hand police possible keep paper generally accept explanation withdrawal social circle nursing home immediate effect home circle ask journalist girl buy bicycle feminine cycling craze still existence crispina rigidly veto participation member household young boy let such extent term last particular establishment concern elder boy propound theory mother might wander somewhere abroad search assiduously chiefly must admit class montmartre resort extremely improbable would find could n't uncle get hold least clue matter fact receive information course know time get message day tell wife kidnap smuggle country say hide island coast norway think comfortable surroundings care information come demand money lump sum pound pay yearly fail would immediately restore family journalist silent moment begin laugh quietly certainly inverted form hold ransom say know aunt say wine merchant would wonder n't put figure high realise temptation uncle succumb see think family crispina thraldom taste delight liberty would tragedy even wide consideration take account bereavement unconsciously take bold more initiatory line public affair popularity influence increase correspondingly merely strong man political world begin speak strong man know would jeopardise more drop social position husband mrs umberleigh rich man pound year exactly fleabite seem extravagant price pay boarding-out crispina course severe qualm conscience arrangement later take confidence tell pay ransom hush-money call partly influence fear refuse kidnapper might vent rage disappointment captive say think care highly-valued paying-guest lofoden island struggle miserably home maimed mutilated condition anyway pay yearly instalment punctually pay fire insurance equal promptitude would come acknowledgment money brief statement effect crispina good health fairly cheerful spirit report even mention busy scheme proposed reform church management press local pastorate speak rheumatic attack journey cure mainland occasion additional eighty pound demand concede course interest kidnapper keep charge good health secrecy manage shroud arrangement argue really wonderful organisation uncle pay high price least could console reflection pay specialist fee meanwhile police give attempt track missing lady ask journalist entirely come uncle time time report clue think might yield elucidation fate whereabouts think suspicion possess more information put disposal disappearance more eight year crispina return dramatic suddenness home leave mysteriously give captors slip never capture wandering cause sudden complete loss memory usually dress style superior kind charwoman very surprising imagine still less people accept statement help get work wander afield birmingham find fairly steady employment energy enthusiasm put people s room order counterbalance obstinate domineer characteristic shock patronisingly address good woman curate dispute stove place parish concert hall lead sudden restoration memory think forget speak observe crushingly unduly severe consider just remember exclaim journalist lofoden island people get hold purely mythical prisoner attempt first place know domestic situation probably discharged valet bluff lump sum edward umberleigh missing woman turn subsequent yearly instalment unlooked-for increment original haul crispina find eight year interregnum materially weaken ascendancy now grown-up offspring husband never accomplish great political world return strain try account satisfactorily unspecified expenditure sixteen thousand pound spread eight year sufficiently occupy mental energy here belgrad custom house wolf cernogratz old legend attach castle ask conrad sister conrad prosperous hamburg merchant poetically-dispositioned member eminently practical family baroness gruebel shrug plump shoulder always legends hang old place difficult invent cost case story die castle dog village wild beast forest howl night long would pleasant listen would would weird romantic say hamburg merchant anyhow n't true say baroness complacently buy place proof sort happen old mother-in-law die last springtime listen howling just story lend dignity place cost story tell say amalie grey old governess turn look astonishment wont sit silent prim fade place table never speak speak few trouble make conversation to-day sudden volubility descend continue talk rapidly nervously look straight front seem address particular die castle howling hear cernogratz family die here wolf come howl edge forest just death hour few couple wolf lair part forest such time keeper say would score glide shadow howl chorus dog castle village farm would bay howl fear anger wolf chorus soul die leave body tree would crash park happen cernogratz die family castle stranger die here course wolf would howl tree would fall oh note defiance contempt voice say last word well-fed much-too-well dress baroness stare angrily dowdy old woman come forth usual seemly position effacement speak disrespectfully seem know quite lot von cernogratz legends fraulein schmidt say sharply know family history subject suppose proficient answer taunt even more unexpected astonishing conversational outbreak provoke von cernogratz say old woman know family history von cernogratz come incredulous chorus become very poor explain give teaching lesson take name think would more keep grandfather spend much time boy castle father use tell many story course know family legend story leave memory guard dust especial care little think take service day come old home family could wish anywhere else silence finish speaking baroness turn conversation less embarrassing topic family history old governess slip quietly duty arise clamour derision disbelief impertinence snap baron protruding eye take scandalised expression fancy woman talk table tell nobody n't believe word just schmidt more talk peasant old cernogratz family rake history story want make consequence say baroness know will soon past work want appeal sympathy grandfather indeed baroness usual number grandfather never never boast dare say grandfather pantry boy sort castle snigger baron part story may true merchant hamburg say see tear old woman s eye speak guard memory imaginative disposition think shall give notice soon new year festivity say baroness shall too busy manage manage same cold biting weather christmas old governess fall ill keep room most provoking say baroness guest sit fire last evening dying year time can remember seriously ill too ill work mean now house full could useful many way break sorry course look withered shrunken intensely annoy same most annoying agree banker s wife sympathetically intense cold expect break old people unusually cold year frost sharp know december many year say baron course quite old say baroness wish give notice week would leave happen wappi matter small woolly lapdog leap suddenly cushion creep shiver sofa same moment outburst angry barking come dog castle-yard dog could hear yapping bark distance disturb animal ask baron human listen intently hear sound rouse dog demonstration fear rage hear long-drawn whining howl rise fall seem moment league sweep snow appear come foot castle wall starved cold misery frozen world relentless hunger-fury wild blend forlorn haunt melody could give name seem concentrated wail cry wolves cry baron music break forth rage burst seem come everywhere hundred wolf say hamburg merchant man strong imagination move impulse could explain baroness leave guest make way narrow cheerless room old governess lie watch hour drying year slip spite biting cold winter night window stand open scandalised exclamation lip baroness rush forward close leave open say old woman voice weakness carry air command such baroness never hear lip will die cold expostulate die case say voice want hear music come wide sing death-music family beautiful come last von cernogratz will die old castle come sing hark loud call cry wolf rise still winter air float castle wall long-drawn pierce wail old woman lie couch look long-delayed happiness face say baroness lonely more great old family think die say baroness rejoin guest suppose must send doctor terrible howling much money would such death-music music buy amount money say conrad hark sound ask baron noise splitting crashing hear tree fall park moment constrained silence banker s wife speak intense cold splitting tree also cold bring wolf such number many year such cold winter baroness eagerly agree cold responsible thing cold open window too cause heart failure make doctor s ministration unnecessary old fraulein notice newspaper look very december th schloss cernogratz amalie von cernogratz many year value friend baron baroness gruebel louis would jolly spend easter vienna year say strudwarden look old friend s jolly place know easter think make mind spend easter brighton interrupt lena strudwarden air aggrieved surprise mean make mind spend easter say husband spend last easter whitsuntide year worthing brighton again think would just real change scene journey vienna would very expensive say lena often concerned economy say strudwarden case trip vienna wo n't cost bit more meaningless luncheon party usually give quite meaningless acquaintance brighton escape set would holiday strudwarden speak feelingly lena strudwarden maintain equally feel silence particular subject set gather brighton south coast resort compose individual might dull meaningless understand art flatter mrs strudwarden intention forego society homage fling unappreciative stranger foreign capital must vienna alone bent say could n't leave louis dog always fearful nuisance foreign hotel fuss separation quarantine restriction come louis would die part even week n't know would mean lena stoop kiss nose diminutive brown pomeranian lie snug irresponsive shawl lap look here say strudwarden eternal louis business get ridiculous nuisance can plan can make veto connect animal s whim convenience impose priest attendance african fetish could n't set more elaborate code restriction believe d ask government put general election think would interfere louis s comfort way way answer tirade mrs strudwarden stoop again kiss irresponsive brown nose action woman beautifully meek nature would send whole world stake sooner yield inch know right n't least bit fond animal strudwarden grow irritation kerryfield wo n't stir step take house dog even re die run n't think ve stable twice life laugh call fuss s make extermination plumage bird quite indignant interfere behalf ill-treated over-driven animal road insist s plan make subservient convenience stupid little morsel fur selfishness prejudice little louis say lena world tender regret voice ve never chance else prejudice say strudwarden know jolly responsive companion doggie can ve never allow put finger louis say snap maid snatch old lady peterby day want pet fear would bury tooth see top unhealthy-looking little nose peep basket muff occasionally hear wheezy little bark take walk corridor ca n't expect get extravagantly fond dog sort might work affection cuckoo cuckoo-clock love say lena rise table bear shawl swathe louis arm love perhaps love much return n't care say separate insist vienna must alone concern think would much more sensible come brighton louis course must please must get rid dog say strudwarden s sister lena leave room must help sudden merciful end lena merely make use instrument get own way dozen occasion would oblige yield gracefully wish general convenience convince n't care brass button animal friend buzz brighton anywhere else dog would way spend whole day alone maid want lena anywhere n't want instantly trot excuse could n't separate dog come room unobserved hear lena talk beloved pet never believe fuss s present notice n't mind admit say strudwarden ve dwell more lately possibility fatal accident put end louis s existence s very easy arrange fatality creature spend most time muff asleep toy kennel n't think poison would good s obviously horribly over-fed ve see lena offer dainties table sometimes never seem eat lena will church wednesday morning say elsie strudwarden reflectively ca n't take louis dellings lunch will give several hour carry purpose maid will flirt chauffeur most time anyhow can manage keep way pretext leave field clear say strudwarden unfortunately brain equally blank lethal project concern little beast monstrously inactive ca n't pretend leap bath drown take butcher s mastiff unequal combat get chew possible guise could death come confirm basket-dweller would too suspicious invent suffragette raid pretend invade lena s boudoir throw brick lot damage would nuisance servant would think odd see invader idea say elsie get box air-tight lid bear small hole just big enough let indiarubber tube pop louis kennel box shut put end tube gas-bracket perfect lethal chamber can stand kennel open window get rid smell gas lena will find come home late afternoon will placidly defunct louis novel write woman say strudwarden perfectly criminal mind let s come look box two morning later conspirator stand gaze guiltily stout square box connect gas-bracket length indiarubber tubing sound say elsie never stir must quite painless same feel horrid now s ghastly part come say strudwarden turn gas ll lift lid slowly let gas degree swing door fro send draught room minute later fume rush stoop lift little kennel grim burden elsie give exclamation terror louis sit door dwelling head erect ear prick coldly defiantly inert put execution chamber strudwarden drop kennel jerk stare long moment miracle-dog peal chatter laughter certainly wonderful imitation truculent-looking toy pomeranian apparatus give forth wheezy bark press materially help imposition lena lena s maid foist household woman dislike animal get own way halo unselfishness mrs strudwarden manage louis dead curt information greet lena return luncheon party louis dead exclaim fly butcher-boy bit bit too try get destroy warn snap n't tell downright dangerous shall pay boy heavy way compensation will buckle want easter also shall vienna consult dr schroeder specialist dog-bite will come too send remain louis rowland ward stuff will easter gift buckle heaven s sake lena weep really feel much would good stand stare think lose reason lena strudwarden weep attempt laugh unmistakable failure theguests landscape see window certainly charming say annabel cherry orchard green meadow river wind valley church tower peep elm make most effective picture s dreadfully sleepy languorous stagnation seem dominant note happen here seedtime harvest occasional outbreak measles mildly destructive thunderstorm little election excitement five year modify monotony existence dreadful n't contrary say matilda find soothing restful see ve live country thing happen many time re ready happen course make difference say annabel never forget say matilda occasion bishop bequar pay unexpected visit way lie foundation-stone mission-house sort think always prepare emergency guest turn say annabel quite prepared dozen bishop say matilda disconcert find little conversation particular distant cousin mine belong branch family quarrel bitterly offensively branch crown derby dessert service get ought get legacy else get think ought forget anyhow know behave disgracefully now here turn odour sanctity speak claim traditional hospitality east try could leave husband most entertaining husband fifty mile up-country talk sense imagine sense village community fancy leading man were-tiger tiger were-tiger ve hear were-wolves n't mixture wolf human being demon part were-tigers think must say case swear uncontested evidence ground think give witchcraft prosecution three hundred year n't people keep discard practice n't seem respectful mental moral position hope n't unkind bishop say annabel course guest outwardly polite tactless enough rake incident old quarrel try make say way side family behave even n't moment admit house place say n't argue matter give cook holiday visit age parent ninety mile emergency cook specialist curry fact n't think cooking shape form could strong point believe originally come guise gardener never pretend could consider garden utilised assistant goat-herd capacity understand give satisfaction bishop hear send cook special unnecessary holiday see inwardness manoeuvre moment scarcely speaking term bishop speaking term stay house will appreciate situation annabel confess life-story never include such disturbing experience continue matilda make matter more complicated gwadlipichee overflow bank thing now rain unduly prolong low part house out-building submerge manage get pony loose time syce swim whole lot rise ground goat two chief goat-herd chief goat-herd s wife several baby come anchorage verandah rest available space fill wet bedraggled-looking hen chicken never really know many fowl possess servant quarter flood course sort previous flood never houseful goat baby half-drowned hen supplement bishop hardly speaking term must try experience comment annabel more embarrassment follow n't let mere ordinary flood wash memory crown derby dessert service intimate bishop large bedroom writing table small bath-room sufficiency cold-water jar share premise space congest existing circumstance three o'clock afternoon awaken midday sleep make sudden incursion room normally drawing-room now dining-room store-house saddle-room dozen temporary premise condition guest s costume seem think might also serve dressing-room m afraid nowhere sit say coldly verandah full goats goat bedroom observe equal coldness more suspicion sardonic reproach really say survivor think goat particular goat quite say devour leopard present moment leave room animal resent watch eat leopard course easily explain hang goat shed flood come clamber staircase lead bishop s bath-room thoughtfully bring goat probably find bath-room too damp shut-in taste transfer banqueting operation bedroom bishop nap frightful situation exclaim annabel fancy raven leopard house flood least ravening say matilda full goat amount water disposal feel thirsty probably more immediate wish desire uninterrupted sleep still think will admit embarrassing predicament available guest-room occupy leopard verandah choke goat baby wet hen bishop scarcely speaking term plant own sitting-room really n't know get crawl hour course mealtimes make matter bad emergency cook excuse send watery soup sloppy rice chief goat herd wife expert diver cellar could reach fortunately gwadlipichee subsides rapidly rise just dawn syce come splash pony fetlock deep water arise awkwardness fact bishop wish leave sooner leopard latter ensconce midst former s personal possession obvious difficulty alter order departure point bishop leopard s habit taste otter naturally prefer walk wading case meal entire goat wash tub-water justify certain amount repose gun fire frighten animal bishop suggest would probably merely leave bedroom come already over-crowded drawing-room altogether relief leave now perhaps can understand appreciation sleepy countryside thing n't happen penance octavian ruttle lively cheerful individual amiability set unmistakable stamp most kind soul s peace depend large measure unstinted approval fellow hunting death small tabby cat thing scarcely approve glad gardener hide body hastily dug grave lone oak-tree meadow same tree hunted quarry climb last effort safety distasteful seemingly ruthless deed circumstance demand octavian keep chicken least keep vanish keep leave few bloodstained feather mark manner tabby cat large grey house stand meadow detect many furtive visit hen-coups negotiation authority grey house sentence death agree child will mind need know last word matter child question stand puzzle octavian course few month consider know name age date birthday introduce favourite toy remain non-committal long blank wall shut meadow wall three head sometimes appear odd moment parent india much octavian learn neighbourhood child group garment-wise sex girl two boy carry life-story behoof now seem engage touch closely must hide knowledge poor helpless chicken doom meet destroyer come violent end octavian feel qualm share violence end little cat head wonted track safety race unfriended shelter shelter end piteous octavian walk long grass meadow step less jaunty usual pass shadow high blank wall glance become aware hunting undesired witness three white set face look artist want threefold study cold human hate impotent unyielding rage mask stillness would find triple gaze meet octavian s eye m sorry say octavian genuine apology voice beast answer come three throat startling intensity octavian feel blank wall would more impervious explanation bunch human hostility peer coping wisely decide withhold peace overture more hopeful occasion two day later ransack good sweet shop neighbour market town box chocolate size content fitly atone dismal deed oak tree meadow two first specimen show hastily reject group chicken picture lid bore portrait tabby kitten third sample more simply bedeck spray painted poppy octavian hail flower forgetfulness happy oman feel distinctly more ease surroundings impose package send grey house message return say duly give child morning saunter purposeful step past long blank wall way chicken-run piggery stand bottom meadow three child perch accustomed look-out range sight seem concern octavian s presence become depressingly aware aloofness gaze also note strange variegation herbage foot greensward considerable space strewn speckle chocolate-coloured hail enliven here gay tinsel-like wrapping glistening mauve crystallised violet fairy paradise greedyminded child take shape substance vegetation meadow octavian s bloodmoney fling scorn increase discomfiture march event tend shift blame ravaged chicken-coop suppose culprit already pay full forfeit young chick still carry seem highly probable cat haunt chicken-run prey rat harbour flow channel servant talk child learn belated revision verdict octavian day pick sheet copy-book paper painstakingly write beast rats eat chicken more ardently wish opportunity slough disgrace enwrap earn happy nickname three unsparing judge day chance inspiration come olivia two-year-old daughter accustom spend hour high noon o'clock father nursemaid gobble digest dinner novelette same time blank wall usually enliven presence three small warden octavian seem carelessness purpose bring olivia hail watcher note hidden delight grow interest dawned hitherto sternly hostile quarter little olivia sleepy placid way succeed anxious mean overture signally fail bring large yellow dahlia grasp tightly hand regard stare benevolent boredom such might bestow amateur classical dancing perform aid deserving charity turn shyly group perch wall ask affected carelessness flower three solemn nod reward venture sort ask time distinct betrayal eagerness voice colour three chubby arm point distant tangle sweet-pea child-like ask lie farthest hand octavian trot gleefully obey welcome behest pull pluck unsparing hand bring variety tint could see bunch rapidly become bundle turn retrace step find blank wall blanker more deserted foreground void trace olivia meadow three child push go-cart utmost speed could muster direction piggery olivia s go-cart olivia sit somewhat bump shake pace drive apparently retain wonted composure mind octavian stare moment rapidly move group start hot pursuit shed run spray blossom mass sweet-pea still clutch hand fast run child reach piggery could overtake arrive just time see olivia wonder unprotesting haul push roof sty old building need repair rickety roof would certainly borne octavian s weight attempt follow daughter captor new vantage ground pant mistake grim trend mischief flush sternly compose young face hang chain slow fire say boy evidently read english history frow pig will d'vour bit cept palm hand say boy also evident study biblical history last proposal most alarmed octavian might carry effect moment s notice case remember pig eat baby surely would n't treat poor little olivia way plead kill little cat come stern reminder three throat m sorry say octavian standard measurement truth octavian s statement assuredly large nine shall very sorry ve kill olivia say girl ca n't sorry ve inexorable child-logic rise unyielding rampart octavian s scared pleading could think fresh line appeal energy call direction olivia slide roof fall soft unctuous splash morass muck decay straw octavian scramble hastily pigsty wall rescue find quagmire engulf foot olivia first shock surprise sudden drop air mildly please find close unstinted contact sticky element ooze begin sink gently bed slime feeling dawn very happy begin cry tentative fashion normally good child octavian battle quagmire seem learn rare art give way point yield inch see daughter slowly disappear engulfing slush smear face distorted contortion whimper wonder perch pigsty roof three child look cold unpitying detachment parcae sister ca n't reach time gasp octavian ll choke muck wo n't help help cat come inevitable reminder ll show sorry cry octavian further desperate flounder carry scarcely two inch forward will stand white sheet grave scream octavian hold candle say m miserable beast octavian agree suggestion long long time hour say octavian anxious ring voice name time-limit precedent german king open-air penance several day night christmas time clad shirt fortunately child appear read german history hour seem long goodly eye right come threefold solemnity roof moment later short ladder laboriously push octavian lose time prop low pigsty wall scrambling gingerly rung able lean morass separate slowly foundering offspring extract unwilling cork s slushy embrace few minute later listen shrill repeat assurance nursemaid previous experience filthy spectacle notably small scale same evening twilight deepen darkness octavian take position penitent lone oak-tree first carefully undress part clad zephyr shirt occasion thoroughly merit name hold hand lighted candle watch soul dead plumber seem pass box match lie foot resort fairly frequent occasion candle succumb night breeze house loom inscrutable middle distance octavian conscientiously repeat formula penance feel certain three pair solemn eye watch moth-shared vigil morning eye gladden sheet copy-book paper lie blank wall write message un beast phantom luncheon smithly-dubbs town say sir james wish would show attention ask lunch ritz somewhere little ve see smithly-dubbs n't thing want cultivate acquaintance say lady drakmanton always work election time say husband n't suppose influence very many vote uncle ward committee uncle speak sometimes less important meeting sort people expect return shape hospitality expect exclaim lady drakmanton miss smithly-dubb more demand belong club hang lobby just lunch-time three tongue hang mouth six-course look eye breathe word lunch would hustle taxi scream ritz dieudonne s driver know happen same think ought ask meal sort persist sir james consider show hospitality smithly-dubbs carry free food principle regrettable extreme say lady drakmanton ve entertain jones brown snapheimers lubrikoffs heap name forget n't see inflict society misses smithly-dubb solid hour imagine sixty minute more less unrelenting gobble gabble ca n't take milly ask turn hopefully sister n't know say milly hastily good can pass people say alike can hardly tell apart ve speak tiresome young woman twice life committee-rooms bow club club page-boy will point re always find loll hall just lunch-time dear betty n't absurd protest milly ve get people lunch carlton to-morrow m leave town day time lunch to-morrow ask lady drakmanton reflectively two o'clock say milly good say sister smithly-dubbs shall lunch to-morrow shall amusing lunch-party least shall amuse last two remark make people always appreciate idea humour sir james never day lady drakmanton make marked variation usual toilet effect dress hair unaccustomed manner put hat add transformation appearance make two minor alteration sufficiently usual smart self produce hesitation greet misses smithly-dubb bestow club-lobby respond readiness set doubt rest carlton lunch ask breezily restaurant receive enthusiastic recommendation three sister let s lunch shall suggest few minute time smithly-dubb mind contemplate close quarter happy vista baked meat approve vintage start caviare confide lady drakmanton smithly-dubbs start caviare subsequent dish choose same ambitious spirit time arrive wild duck course begin expensive lunch conversation hardly keep pace brilliancy menu repeat reference part guest local political condition prospect sir james s constituency meet vague ahs indeeds lady drakmanton might expect specially interest think insurance act little good understand will lose present unpopularity hazard cecilia smithly-dubb will dare say m afraid politics n't interest very much say lady drakmanton three miss smithly-dubbs put cup turkish coffee stare break protest giggle course re joke say disconcerting answer ca n't make head tail bother old politics never could never want ve quite enough manage own affair s fact exclaim amanda smithly-dubb squeal bewilderment break voice tell speak informingly insurance act social evening lady drakmanton stare now know say scared look dreadful thing happen m suffer complete loss memory ca n't even think remember meet somewhere remember ask come lunch here accept kind invitation mind positive blank scared look transfer intensified poignancy face companion ask lunch exclaim hurriedly seem more immediately important point clear question identity oh say vanish hostess remember insist come here feeding good must say come say very nice lunch s m worry earth n't faint notion lady drakmanton exclaim three sister chorus now n't make fun reply crossly happen know quite sight n't bit s odd thing mention happen s just come room lady black yellow plume hat door smithly-dubbs look indicated direction uneasiness eye deepen horror outward appearance lady just enter room certainly come recollection member s wife individual sit table are lady drakmanton ask panic stricken bewilderment just n't know answer n't seem know much good come club club new didactic calais street new didactic exclaim lady drakmanton air return illumination thank much course remember now m ellen niggle ladies brasspolishing guild club employ come now see polishing brass fitting s come know lady drakmanton sight s very often club lady kindly ask lunch funny slip memory sudden unaccustomed good food wine must too much moment really could n't call mind good gracious break suddenly s ten past two polishing job whitehall must scuttle giddy rabbit thank leave room scuttle sufficiently suggestive animal mention giddiness side involuntary hostess restaurant seem spinning bill appear restore composure nearly tear permissible luncheon hour really good restaurant financially speaking able afford luxury elaborate lunch idea subject entertaining differ very sharply accord circumstance dispense receive hospitality feed liberally own expense perhaps extravagance deplore rate money draw unknown socially unremunerative ellen niggle net hospitality catastrophe could contemplate degree calmness smithly-dubbs never quite recover unnerving experience give politics take good bread butter miss starling chatter oakhill drop bet say bertie van tahn throw morning paper breakfast table leave nursery tea practically favourite say odo finsberry nursery tea pipeclay top bet present say bertie french horse five o'clock seem fancy much whitebait polish horse name try stifle sneeze church seem lot support s most open derby s year say odo s simply good try pick winner form say bertie must just trust luck inspiration question trust s own inspiration somebody else s sport swank give count palatine win five o'clock place count palatine add list perplexity good morning sir lulworth fancy derby chance n't usually take much interest turf matter say sir lulworth just make appearance always bet guineas derby year confess s difficult pick seem markedly good else think snow bunting snow bunting say odo groan s surely snow bunting earthly chance housekeeper s nephew shoeing-smith mount section church lads brigade authority horseflesh expect first three nephew housekeeper invariably optimist say bertie s kind natural reaction professional pessimism aunt n't seem get much search probable winner say mrs claux more listen expert more hopelessly befog get s very blame say bertie hostess n't produce way inspiration inspiration consist ask derby week retort mrs claux think odo might throw light question moment further recrimination cut short arrival lola pevensey float room air gracious apology sorry late observe make rapid tour inspection breakfast dish did good night ask hostess perfunctory solicitude quite thank say lola dream most remarkable dream flutter indicative general boredom table people s dream universally interesting account people s garden chicken child dream winner derby say lola swift reaction attentive interest set tell dream come chorus really remarkable thing ve dream two night run say lola finally decide allurement sausage kedgeree think worth mention know dream thing two three night succession always mean special power way instance dream three time wing lion fly sky wing drop come ground crash just campanile venice fall wing lion symbol venice know add enlightenment might verse italian heraldry continue just murder king queen servia vivid dream two crowned figure walk slaughter-house bank big river take danube day tell ve dream derby interrupt odo impatiently see finish race clearly horse win easily canter everybody cry bread butter win good old bread butter hear name distinctly ve same dream two night run bread butter say mrs claux now horse can point course nursery tea look triumphant smile successful unraveller mystery five o'clock interposed sir lulworth would fit equally say odo can remember detail jockey s colour might help seem remember glimpse lemon sleeve cap ca n't sure say lola reflection n't lemon jacket cap race say bertie refer list starter jockey ca n't remember appearance horse thick-set animal bread butter would typify nursery tea thin course would mean five o'clock seem sound enough say mrs claux think lola dear horse dream thin stoutly build ca n't remember say lola would n't notice such detail excitement finish symbolic animal say sir lulworth typify thick thin bread butter surely ought bulky tubby shire cart-horse thin heraldic leopard m afraid careless dreamer say bertie resentfully course moment dream think witness real race portent say lola particularly noticed helpful details derby n't run to-morrow say mrs claux think likely same dream again to-night can fix attention important detail animal s appearance m afraid sha n't sleep to-night say lola pathetically fifth night suffer insomnia s to-night s most provoking say bertie course can horse would much more satisfactory money winner ca n't take sleeping-draught oakleaves soak warm water put bed recommend say mrs claux glass benedictine drop eau-de-cologne say sir lulworth try know remedy say lola dignity ve martyr insomnia year now martyr say odo sulkily particularly want land big coup race n't insomnia own amusement snap lola let hope good say mrs claux soothingly to-night may prove exception fifth-night rule breakfast time come again lola report blank night vision concern n't suppose much ten minute sleep certainly dream m sorry sake first place say hostess think could induce short nap breakfast would good might dream would still time get bet ll try say lola sound small child send bed disgrace ll come read encyclopaedia britannica think will make sleep sooner say bertie obligingly rain fall too steadily permit outdoor amusement party suffer considerably two hour absolute quiet enforce house order give lola chance achieve slumber even click billiard ball consider possible factor disturbance canary carry gardener s lodge cuckoo clock hall muffle several layer rug notice please knock ring post front door bertie s suggestion guest servant speak tragic whisper dread presence death sickness invade house precaution prove avail lola add sleepless morning wakeful night bet party impartially divide nursery tea french colt provoking split bet say mrs claux guest gather hall later day wait result race good say lola feeling get share gratitude tell see dream brown horse call bread butter win easily rest scream bertie jump sea brown horse miserable woman never say word s brown horse n't falter lola think tell brown horse certainly brown dream n't see colour get nursery tea five o'clock chestnut merciful heaven n't brown bread butter sprinkling lemon colour suggest raged bertie slow cumulative groan break assembly meaning word gradually dawn hearer second time day lola retire seclusion room could face universal look reproach direct whitebait announce winner comfortable price fourteen bertie s christmas eve christmas eve family circle luke steffink esq aglow amiability random mirth occasion demand long lavish dinner partake wait sung carol house-party regale more caroling own account romp even pulpit reference could condemn ragging midst general glow black unkindled cinder bertie steffink nephew aforementioned luke early life adopt profession ne'er-do-weel father kind age eighteen bertie commence visit colonial possession seemly desirable case prince blood suggestive insincerity young man middle-class grow tea ceylon fruit british columbia help sheep grow wool australia age twenty just return similar errand canada may gather trial give various experiment summary drum-head nature luke steffink fulfil troubled role guardian deputy-parent bertie deplore persistent manifestation home instinct nephew s part solemn thanks earlier day blessing report united family reference bertie s return arrangement promptly make pack youth distant corner rhodesia whence return would difficult matter journey uninviting destination imminent fact more careful willing traveller would already begin think packing hence bertie mood share festive spirit display resentment smoulder eager self-absorbed discussion social plan come month hear side depress uncle family circle generally sing say au revoir good-bye take part evening s conviviality eleven o'clock strike half-hour elder steffinks begin throw suggestion lead process call retire night come teddie s time little bed know say luke steffink thirteen-year-old son s ought say mrs steffink would n't room say bertie remark consider border scandalous everybody ate raisin almond nervous industry sheep feeding threatening weather russia say horace bordenby stay house christmas guest ve read peasant believe cow-house stable midnight christmas eve will hear animal talk re suppose gift speech moment year oh let s cow-house listen ve get say exclaim beryl thrilling amusing troop mrs steffink make laughing protest give virtual consent say must wrap idea seem scatterbrained heathenish afford opportunity throw young people such welcome mr horace bordenby young man quite substantial prospect dance beryl local subscription ball sufficient number time warrant authorised inquiry part neighbour mrs steffink would put many word share idea russian peasantry night beast might speak cow-house stand junction garden small paddock isolated survival suburban neighbourhood small farm luke steffink complacently proud cow-house two cow feel give stamp solidity number wyandottes orpington could impart even seem link sort inconsequent way patriarch derive importance float capital flock herb he-asses she-asses anxious momentous occasion decide definitely byre ranch naming villa residence december midnight hardly moment would choose show farm-building visitor fine night young people anxious excuse mild frolic luke consent chaperon expedition servant long bed house leave charge bertie scornfully decline stir pretext listen bovine conversation must quietly say luke head procession giggle young folk bring rear shawled hooded figure mrs steffink ve always lay stress keep quiet orderly neighbourhood few minute midnight party reach cow-house make way light luke s stable lantern moment stand silence feeling church daisy lie shorthorn bull guernsey cow announce luke hushed voice keep forego impression say bordenby expect rembrandt myrtle myrtle s family history cut short little scream woman party cow-house door close noiselessly key turn gratingly lock hear bertie s voice pleasantly wish good-night footstep retreat garden path luke steffink stride window small square opening old-fashioned sort iron bar let stonework unlock door instant shout much air menace authority hen might assume scream bar coop marauding hawk reply summons hall-door close defiant bang neighbour clock strike hour midnight cow receive gift human speech moment would able make hear seven eight voice engage describe bertie s present conduct general character high pressure excitement indignation course hour permissible say bertie say dozen time topic begin come front extreme mustiness cow-house possibility catch fire probability rowton house vagrant rat neighbourhood still sign deliverance come unwilling vigil-keepers o'clock sound boisterous undisciplined carol-singing approach rapidly come sudden anchorage apparently just garden-gate motor-load youthful blood high state conviviality make temporary halt repair stoppage extend vocal effort party watcher cow-shed treat highly unauthorised rendering good king wenceslas adjective good appear very carelessly apply noise effect bring bertie garden utterly ignore pale angry face peer cow-house window concentrate attention reveller gate wassail chap shout wassail old sport shout d jolly drink y'r health ve drink come wassail say bertie hospitably m alone s heap s wet total stranger touch kindness make instantly kin moment unauthorised version king wenceslas many scandal grow worse repetition echo garden path two reveller give impromptu performance way execute staircase waltz terrace luke steffink hitherto justification call rock-garden rock part still waltz accord third encore luke more cooped hen cow-house bar position realise feeling concert-goer unable countermand call encore desire deserve hall door close bang bertie s guest sound merriment become faint muffle weary watcher end garden presently two ominous pop quick succession make distinctly hear ve get champagne exclaim mrs steffink perhaps s sparkling moselle say luke hopefully three four more pop hear champagne sparkle moselle say mrs steffink luke uncork expletive brandy temperance household use rare emergency mr horace bordenby make use similar expression breath considerable time past experiment throw young people prolong point likely produce romantic result forty minute later hall door open disgorge crowd throw restraint shyness might influence early action vocal effort direction carol singing now supplement instrumental music christmas-tree prepare child gardener household retainer yield rich spoil tin trumpet rattle drum life-story king wenceslas drop luke thankful notice intensely irritate chilled prisoner cow-house tell hot time old town to-night accurate entirely superfluous information imminence christmas morning judge protest begin shout upper window neighbouring house sentiment prevail cow-house heartily echo quarter reveller find car more remarkable manage drive parting fanfare tin trumpet lively beat drum disclose fact master revel remain scene bertie come angry implore chorus shout scream cow-house window hullo cry owner name turn errant step direction summons people still must hear cow get say time n't use wait s russian legend russian chrismush eve nother fortnight come two ineffectual attempt manage pitch key cow-house door window lift voice strain m afraid home dark lusty drum accompaniment lead way house hurried procession release follow step come good deal adverse comment exuberant display evoke happy christmas eve spend quote own word rotten christmas forewarn alethia debchance sit corner empty railway carriage more less ease regarded body trepidation mind embark social adventure little magnitude compare accustomed seclusion stagnation past life age twenty-eight could look more eventful daily existence aunt s house webblehinton hamlet four mile distant country town quarter century remove modern time neighbour elderly few much give social intercourse helpful politely sympathetic time illness newspaper ordinary kind rarity alethia see regularly devote exclusively religion poultry world politics unheeded unexplored region idea life general acquire medium popular respectable novel-writers modify emphasise such knowledge aunt vicar aunt s housekeeper put disposal now twenty-ninth year aunt s death leave provide regards income somewhat isolate matter kith kin human companionship cousin term friendly infrequent correspondence live permanently ceylon locality know little assurance contain missionary hymn human element vile much immediate use cousin also possess more distant regard relationship quite geographically remote see live somewhere midland could hardly remember meet twice course last three four year express polite wish pay visit probably unduly depress fact aunt s fail health prevent accept invitation note condolence arrive occasion aunt s death include vague hope alethia would find time future spend few day cousin much deliberation many hesitation write propose guest definite date week ahead family reflect relief large two daughter marry old mrs bludward son robert home mrs bludward invalid robert young man oxford parliament alethia s information imagination found extensive knowledge people meet novel supply gap mother difficult place would ultra-amiable old lady bear feeble health uncomplaining fortitude kind word gardener s boy sunny smile chance visitor else would cold peevish eye pierce gimlet unreasoning idolatry son alethia s imagination incline latter view robert more problem three dominant type manhood take consideration work classification hugo strong good beautiful rare type very often meet sir jasper utterly vile absolutely unscrupulous nevil really bad heart weak mouth usually require life-work two good woman keep ultimate disaster probable alethia consider robert come last category case certain enjoy companionship two excellent woman might possibly catch glimpse undesirable adventuress come face face reckless admiration-seeking married woman altogether exciting prospect sudden venture unexplored world unknown human being alethia wish could take vicar rich important enough travel chaplain marquis moystoncleugh always novel just reading recognise such proceeding question train carry alethia destination local wayside station habit strongly develop most station seem want get train leave several market folk platform two man farmer small cattle-dealer class enter alethia s carriage apparently just foregather day s business conversation consist rapid exchange short friendly inquiry health family stock forth grumbling remark weather suddenly talk take dramatically interesting turn alethia listen wide-eyed attention think mister robert bludward certain scornful ring question robert bludward out-an'-out rotter s ought ashamed look decent man face send parliament represent much d rob poor man last shilling would would tell pack lie get vote s s damn did see way argus show week properly expose hip thigh tell run withering indictment could doubt alethia s cousin prospective host refer allusion parliamentary candidature settle could robert bludward manner man could people speak such obvious reprobation hiss shoalford yesterday say speaker hissed come dramatically biblical idea robert bludward s neighbour acquaintance hiss very scorn lord hereward stranglath hiss now alethia come think eighth chapter matterby towers act open wesleyan bazaar suspect unjustly turn beat german governess death tainted guineas roper squenderby deservedly hiss step jockey club hand rival owner forge telegram contain false news mother s death just start important race thereby ensure withdrawal rival s horse placid saxon-blooded england people demonstrate feeling lightly strong compelling cause manner evildoer robert bludward train stop small station two man get leave copy argus local paper make reference alethia pounce expectation find cultured literary endorsement censure rough farming man express homely honest way look mr robert bludward swanker title principal article paper exactly know swanker probably refer unspeakable form cruelty read enough first few sentence article discover cousin robert man house stay unscrupulous unprincipled character low order intelligence cunning associate responsible most misery disease poverty ignorance country afflict never two denunciatory psalm always suppose write spirit exaggerated oriental imagery read such indictment human being monster meet derrelton station few short minute would know would dark beetling brow quick furtive glance sneering unsavoury smile always characterise sir jaspers world too late escape must force meet outward calm considerable shock find robert fair snub nose merry eye schoolboy manner serpent duckling s plumage private comment merciful chance reveal true colour drive station dissipated-looking man labouring class wave hat friendly salute good luck mr bludward shout ll come top ll break old chobham s neck man ask alethia quickly oh supporter laugh robert bit poacher bit pub-loafer s right side sort associate robert bludward consort think alethia person refer old chobham ask sir john chobham man oppose answer robert house tree right upright man possibly very hugo character thwart defy evildoer nefarious career dastardly plot afoot break neck possibly attempt would make few hour must certainly warn alethia remember lady sylvia broomgate nightshade court pretend bolt horse front door threaten county magnate whisper warning ear save victim foul murder wonder quiet pony stable would allow ride alone chance would watch robert would come spur seize bridle just turn sir john s gate group man pass village street give very friendly look alethia think hear furtive hiss moment later come errand boy ride bicycle frank open countenance neatly brush hair tidy clothes betoken clear conscience good mother stare straight occupant car pass sing clear boyish voice ll hang bobby bludward sour apple tree robert merely laugh take scorn condemnation fellow-men goad desperation shameless depravity speak openly put violent death laugh mrs bludward prove type alethia suspect thin lip cold-eyed obviously devote worthless son help expect alethia lock door night place such rampart furniture maid great difficulty break early tea morning breakfast alethia pretext look outlying rose-garden slip village pass previous evening remember robert point public reading-room here consider possible might meet sir john chobham know would carry message room empty enter graphic twelve day old old copy punch two local paper lie central table table stack most part chess draughts-boards wooden box chessman domino listlessly pick paper sentinel glance content suddenly start begin read breathless attention prominently print article head little limelight sir john chobham colour ebb face look frightened despair creep eye never novel read defenceless young woman confront situation sir john hugo imagination more depraved despicable robert bludward mean evasive callously indifferent country s interest cheat man habitually break word responsible associate most poverty misery crime national degradation country afflict also candidate parliament seem seat particular locality obvious success robert sir john would mean check ambition hence doubt rivalry enmity kindred soul seek enemy death apparently try stir supporter act lynch law order might unopposed election candidate might parliament honeyed eloquence lip blood heart were man really vile must webblehinton alethia inform astonished hostess lunch time telegram friend very seriously ill send dreadful concoct lie would more dreadful spend night roof alethia read novel now even great appreciation world webblehinton world great drama sin villainy play unceasingly come unscathed might happen unsuspectingly visit sir john chobham warn danger indeed save fearless outspokenness local press interloper forest mixed growth somewhere eastern spur karpathians man stand winter night watching listening wait beast wood come range vision later rifle game presence keep keen outlook none figure sportsman s calendar lawful proper chase ulrich von gradwitz patrol dark forest quest human enemy forest land gradwitz wide extent stock game narrow strip precipitous woodland lie outskirt remarkable game harbour shooting afford most jealously guard owner s territorial possession famous law suit day grandfather wrest illegal possession neighbour family petty landowner dispossessed party never acquiesce judgment court long series poach affray similar scandal embitter relationship family three generation neighbour feud grow personal ulrich come head family man world detest wish ill georg znaeym inheritor quarrel tireless game-snatcher raider disputed border-forest feud might perhaps die compromise personal ill-will two man stand way boy thirst s blood man prayed misfortune might fall wind-scourged winter night ulrich band forester watch dark forest quest four-footed quarry keep look-out prowl thief suspect afoot land boundary roebuck usually keep sheltered hollow storm-wind run driven thing to-night movement unrest creature wont sleep dark hour assuredly disturbing element forest ulrich could guess quarter whence come stray watcher place ambush crest hill wander steep slope wild tangle undergrowth peer tree trunk listen whistling skirling wind restless beating branch sight sound marauder wild night dark lone spot might come georg znaeym man man none witness wish uppermost thought step trunk huge beech come face face man seek two enemy stand glare long silent moment rifle hand hate heart murder uppermost mind chance come give full play passion lifetime man bring code restrain civilisation can easily nerve shoot neighbour cold blood word speak offence hearth honour moment hesitation give way action deed nature s own violence overwhelm fierce shriek storm answer splitting crash head ere could leap mass fall beech tree thunder ulrich von gradwitz find stretch ground arm numb held helplessly tight tangle fork branch leg pin fall mass heavy shooting boot save foot crush piece fracture serious might least evident could move present position come release descending twig slash skin face wink drop blood eyelash could take general view disaster side ordinary circumstance could touch lie georg znaeym alive struggle obviously helplessly pinion lie thick-strewn wreckage splintered branch broken twig relief alive exasperation captive plight bring strange medley pious thank-offering sharp curse ulrich s lip georg early blind blood trickle eye stop struggle moment listen give short snarl laugh re kill ought re catch anyway cry catch fast jest ulrich von gradwitz snare steal forest s real justice laugh again mockingly savagely m catch own forest-land retort ulrich man come release will wish perhaps good plight catch poach neighbour s land shame georg silent moment answer quietly sure man will find much release man too forest to-night close will here first releasing drag damned branch wo n't need much clumsiness part roll mass trunk right top man will find dead fall beech tree form s sake shall send condolence family useful hint say ulrich fiercely man order follow ten minute time seven must already get will remember hint will meet death poach land n't think can decently send message condolence family good snarl georg good fight quarrel death forester cursed interloper come death damnation ulrich von gradwitz same georg znaeym forest-thief game-snatcher man speak bitterness possible defeat know might long man would seek find bare matter chance party would arrive first scene now give useless struggle free mass wood hold ulrich limit endeavour effort bring partially free arm enough coat pocket draw wine-flask even accomplish operation long could manage unscrewing stopper get liquid throat heaven-sent draught seem open winter little snow fall hence captive suffer less cold might case season year wine warm revive wounded man look throb pity enemy lie just keep groan pain weariness cross lip could reach flask throw ask ulrich suddenly good wine may comfortable can let drink even to-night die can scarcely see much blood cake eye say georg case n't drink wine enemy ulrich silent few minute lie listen weary screeching wind idea slowly form grow brain idea gain strength time look man fight grimly pain exhaustion pain languor ulrich feel old fierce hatred seem die neighbour say presently please man come first fair compact ve change mind man first come shall first help guest quarrel devil life stupid strip forest tree ca n't even stand upright breath wind lie here to-night thinking ve come think ve fool good thing life get good boundary dispute neighbour will help bury old quarrel will ask friend georg znaeym silent long ulrich think perhaps faint pain injury speak slowly jerk whole region would stare gabble ride market square living can remember see znaeym von gradwitz talk friendship peace would forester folk end feud to-night choose make peace people none interfere interloper would come keep sylvester night roof would come feast high day castle would never fire shot land save invite guest come shoot marsh wildfowl countryside none could hinder will make peace never think want hate life think change mind thing too last half-hour offer wine-flask ulrich von gradwitz will friend space man silent turn mind wonderful change dramatic reconciliation would bring cold gloomy forest wind tear fitful gust naked branch whistling tree-trunk lie wait help would now bring release succour party pray private prayer man might first arrive might first show honourable attention enemy become friend presently wind drop moment ulrich break silence let s shout help say lull voice may carry little way wo n't carry tree undergrowth say georg can try two raise voice prolonged hunting call again say ulrich few minute later listen vain answering halloo hear pestilential wind say georg hoarsely silence again minute ulrich give joyful cry can see figure come wood follow way come hillside man raise voice loud shout could muster hear ve stop now see re run hill cry ulrich many ask georg ca n't see distinctly say ulrich nine ten say georg seven make speed can brave lad say ulrich gladly man ask georg man repeat impatiently ulrich answer say ulrich laugh idiotic chatter laugh man unstrung hideous fear ask georg quickly strain eye see would gladly see wolves quail seed outlook encourage small business say mr scarrick artist sister take room suburban grocery store big concern offer sort attraction shopping public could n't afford imitate even small scale reading-room play-room gramophone heaven know people n't care buy pound sugar nowadays can listen harry lauder late australian cricket score tick eye big christmas stock ve get ought keep dozen assistant hard work nephew jimmy can pretty attend s nice stock good too could run few week time s chance london line get snow fortnight christmas sort idea engage miss luffcombe give recitation afternoon make great hit post office entertainment rendering little beatrice s resolve less likely make shop fashionable shopping centre ca n't imagine say artist very genuine shudder try decide merit carlsbad plum confect fig winter dessert would infuriate train thought entangle little beatrice s resolve angel light girl scout continue desire get throw ruling passion feminine shopper ca n't afford pander effectively appeal instinct dominate woman shopper male shopper fact entire human race instinct sir say grocer mrs greyes miss fritten miss town train think might make grocery purchase scarrick s would sensational agree would still shopping minute shop customer concern debate respective virtue blemish two compete brand anchovy paste startle order give counter six pomegranate packet quail seed commodity general demand neighbourhood equally unusual style appearance customer sixteen year old dark olive skin large dusky eye think low-growing blue-black hair might make living artist s model matter fact bowl beaten brass produce reception purchase distinctly most astonishing variation string bag marketing basket suburban civilisation fellow-shoppers see throw gold piece apparently exotic currency counter seem dispose wait change might forthcoming wine fig pay yesterday say keep money future purchase very strange-looking boy say mrs greyes interrogatively grocer soon customer leave foreigner believe say mr scarrick shortness entirely keep usually communicative manner wish pound good coffee say authoritative voice moment two late speaker tall authoritative-looking man outlandish aspect remarkable thing full black beard worn style more vogue early assyria london suburb present day dark-faced boy here buy pomegranate ask suddenly coffee weigh two lady jump hear grocer reply unblushing negative few pomegranate stock continue demand servant will fetch coffee usual say purchaser produce coin wonderful metal-work purse apparent afterthought fire question perhaps quail seed say grocer hesitation n't stock will deny ask mrs greyes breath make seem much bad fact mr scarrick quite recently preside lecture savonarola turn deep astrachan collar long coat stranger sweep shop air miss fritten describe satrap prorogue sanhedrim such pleasant function fall satrap s lot quite certain simile faithfully convey meaning large circle acquaintance n't let s bother say mrs greyes let s talk laura lipping s s day dark-faced boy arrive shop day brass marketing bowl quite fair gathering customer most seem spin purchase operation air people very little time voice hear shop perhaps everybody intently listen ask pound honey packet quail seed more quail seed say miss fritten quail must voracious else n't quail seed believe s opium bearded man detective say mrs greyes brilliantly n't say laura lipping m sure s portuguese throne more likely persian intrigue behalf ex-shah say miss fritten bearded man belong government party quail-seed countersign course persia door palestine quail come old testament know miracle say well-informed young sister ve think part love intrigue boy much interest speculation centre point depart purchase waylay jimmy nephew-apprentice post cheese bacon counter command good view street very fine jaffa orange say hurriedly point corner store high rampart biscuit tin evidently more remark meet ear boy fly orange enthusiasm ferret find rabbit family home long day fruitless subterranean research same moment beard stranger stalk shop fling order pound date tin good smyrna halva counter most adventurous housewife locality never hear halva mr scarrick apparently able produce good smyrna variety moment s hesitation might live arabian night say miss fritten excitedly hush listen beseech mrs greyes ha dark-faced boy speak yesterday here to-day ask stranger ve more people usual shop to-day say mr scarrick ca n't recall boy such describe mrs greyes miss fritten look triumphantly friend course deplorable treat truth article temporarily excusably stock feel gratify vivid account give mr scarrick s traffic falsehood receive confirmation first hand shall never again able believe tell absence colour matter jam whisper aunt mrs greyes tragically mysterious stranger take departure laura lipping distinctly see snarl baffled rage reveal heavy moustache upturned astrachan collar cautious interval seeker orange emerge biscuit tin apparently fail find individual orange satisfied requirement too take departure shop slowly empty parcel gossip laden customer emily yorling s day most shopper make way drawing-room direct shopping expedition tea party know locally live whirl two extra assistant engage following afternoon service brisk demand shop crowd people buy buy never seem get end list mr scarrick never little difficulty persuade customer embark new experience grocery ware even woman purchase modest proportion dawdle brutal drunken husband home afternoon drag uneventfully distinct buzz unpent excitement dark-eyed boy carry brass bowl enter shop excitement seem communicate mr scarrick abruptly desert lady make insincere inquiry home life bombay duck intercept newcomer way accustomed counter inform deathlike hush run quail seed boy look nervously shop turn hesitatingly again intercept time nephew dart counter say good line orange boy s hesitation vanish scuttle obscurity orange corner expectant turn public attention door tall beard stranger make really effective entrance aunt mrs greyes declare find sub-consciously repeat assyrian come wolf fold breath generally believe newcomer too stop reach counter mr scarrick assistant heavily veil lady hitherto noticed rise languidly seat greet clear penetrating voice excellency shopping say order thing explain find difficult make servant understand low still perfectly audible voice veiled lady give piece casual information excellent jaffa orange here tinkling laugh pass shop man glare shop fix eye instinctively barrier biscuit tin demand loudly grocer perhaps good jaffa orange expect instant denial part mr scarrick such possession could answer boy break forth sanctuary hold empty brass bowl pass street face variously describe mask study indifference overspread ghastly pallor blaze defiance say tooth chatter whistle persian national hymn mistaking effect produce encounter man seem force rabid dog rattlesnake suddenly thrust companionship could scarcely display great access terror air authority assertiveness masterful stride give way furtive pacing fro animal seek outlet escape dazed perfunctory manner always eye turn watch shop entrance give few random order grocer make show enter book now walk street look anxiously direction hurry keep pretence shopping sortie return dash dusk dark-faced boy veiled lady see again expectant crowd continue throng scarrick establishment day come can never thank sister sufficiently say grocer enjoy fun say artist modestly model welcome variation pose hour lost hylas rate say grocer insist pay hire black beard canossa demosthenes platterbaff eminent unrest inducer stand trial serious offence eye political world focussed jury offence state serious government prisoner blow albert hall eve great liberal federation tango tea occasion chancellor exchequer expect propound new theory partridge spread infectious disease platterbaff choose time tango tea hurriedly postpone political fixture could put circumstance day trial by-election nemesis-on-hand openly announce division platterbaff languish gaol poll day government candidate would outed certainty unfortunately could doubt misconception platterbaff s guilt plead guilty express intention repeat escapade direction soon circumstance permit trial busy examine small model free trade hall manchester jury could possibly find prisoner deliberately intentionally blow albert hall question could find extenuating circumstance would permit acquittal course sentence law might feel compel inflict would follow immediate pardon highly desirable government s point view necessity such exercise clemency arise headlong pardon eve bye-election threat heavy voting defection withhold even delay would necessarily surrender would look opponent would too ready attribute ungenerous motive hence anxiety crowded court little group gather tape-machine whitehall downing street affected centre jury return consider verdict flutter excited murmur deathlike hush foreman deliver message jury find prisoner guilty blow albert hall jury wish add rider draw attention fact by-election pending parliamentary division nemesis-on-hand course say government prosecutor spring foot equivalent acquittal hardly think say judge coldly feel oblige sentence prisoner week s imprisonment may lord mercy poll junior counsel exclaim irreverently scandalous sentence judge ministerial side politics verdict sentence make know public twenty minute past five afternoon half-past five dense crowd mass prime minister s residence lustily singing air trelawney hero rot gaol e'en single day s fifteen hundred voting men will vote way fifteen hundred say prime minister shudder s too horrible think majority last time thousand seven poll open eight to-morrow morning say chief organiser must a.m seven-thirty amend prime minister must avoid appearance precipitancy later seven-thirty say chief organiser promise agent shall able display poster announce platterbaff poll open say chance get telegram radprop to-night half-past seven morning prime minister chief organiser sit breakfast make perfunctory meal await return home secretary person superintend releasing platterbaff earliness hour small crowd gather street horrible menacing trelawney refrain fifteen hundred voting men come steady monotonous chant will cheer presently hear news say prime minister hopefully hark boo now must mckenna home secretary enter room moment later disaster write face wo n't exclaim wo n't wo n't leave gaol wo n't brass band say never leave prison brass band play s now surely sort thing provide supporter admirer say prime minister can hardly suppose supply release prisoner brass band earth could defend estimate supporter say provide music say home secretary say put prison s affair see leave respectable manner anyway wo n't band telephone squeal shrilly trunk call nemesis poll open five minute platterbaff heaven s name chief organiser rang moment standing dignity observe bluntly musician must supply platterbaff must band find musician ask home secretary wearily ca n't employ military band fact n't think d offer ai n't s musician strike suppose know ca n't get strike permit ask organiser ll try say home secretary telephone eight o'clock strike crowd chant increase volume sound will vote way telegram bring central committee room nemesis lose twenty vote minute brief message ten o'clock strike prime minister home secretary chief organiser several earnest helpful friend gather inner gateway prison talk volubly demosthenes platterbaff stand folded arm squarely plant foot silent midst golden-tongued legislator eloquence sway marconi inquiry committee rate great part expend art oratory vain stubborn unyielding man band would band quarter past ten half-past constant stream telegraph boy pour prison gate yamley s factory hand just vote can guess run despairing message same tenour nemesis way reading band instrument easy nature play demand chief organiser prison governor drum cymbal sort thing warder private band own say governor course could n't allow man lend instrument say chief organiser earnest helpful friend skilled performer cornet cabinet minister able clash cymbal more less tune chief organiser knowledge drum tune would prefer ask platterbaff popular song moment reply agitator moment s reflection tune hear hundred time difficulty turn passable imitation improvised strain n't want prisoner stride forth freedom word song reference understand incarcerating government destroyer albert hall seat lose narrow majority local trade unionist take offence fact cabinet minister personally act strike-breaker even release platterbaff fail pacify seat lose minister score moral victory show know yield threat sir lulworth quayne sit lounge favourite restaurant gallus bankiva discuss weakness world nephew lately return much-enlivened exile wild mexico blessed season year asparagus plover s egg abroad land oyster withdraw s summer entrenchment sir lulworth nephew enlighten after-dinner mood politics see right perspective even politics mexico most revolution take place country nowadays say sir lulworth product moment legislative panic take instance most dramatic reform carry parliament lifetime generation happen shortly coal strike unblessed memory plunge neck event more tangled tumble description thing tell may seem secondary interest live midst sir lulworth interrupt moment say few kind word liqueur brandy just taste resume narrative sympathises agitation female suffrage admit promoter show tireless energy considerable enterprise devise put action new method accomplish end rule nuisance weariness flesh time verge picturesque famous occasion enliven diversify customary pageantry royal progress open parliament let loose thousand parrot carefully train scream votes woman circle majesty s coach clamorous cloud green grey scarlet really striking episode spectacular point view unfortunately deviser secret intention keep opponent let loose same moment rival swarm parrot screech don't think hostile cry thereby rob demonstration unanimity alone could make politically impressive process recapture bird learn quantity additional language unfit further service suffragette cause green secure ardent home rule propagandist train disturb serenity orange meeting pessimistic reflection sir edward carson s destination life come fact bird politics factor seem come stay quite recently political gathering hold dimly-lighted place worship congregation give respectful hearing nearly ten minute jackdaw wapping impression listen chancellor exchequer late arrive suffragette interrupt nephew bird fiasco say sir lulworth militant section make demonstration more aggressive nature assemble force open day royal academy exhibition destroy three four hundred picture prove even bad failure parrot business agree always too many picture academy exhibition drastic weed few hundred canvas regard positive improvement artist point view realise outrage constitute sort compensation work persistently skied sight mean also reach altogether most successful popular exhibition academy hold many year fair agitator fall early method write sweetly argumentative play prove ought vote smash window show must vote kick cabinet ministers demonstrate d vote still coldly reason unreasoned reply d plight might sum perversion gilbert s line twenty voteless million voteless will twenty year hence shall twenty voteless million still course great idea master-stroke strategy come masculine source lena dubarri captain-general thinking department meet waldo orpington mall afternoon just time fortune cause low ebb waldo orpington frivolous little fool chirrup drawing-room concert can recognise bit different composer refer programme same occasionally idea n't care twopenny fiddlestring cause enjoy idea finger political pie also possible think highly improbable admire lena dubarri anyhow lena give gloomy account exist state thing suffragette world waldo merely sympathetic ready practical suggestion turn gaze westward mall setting sun buckingham palace silent moment say significantly expend energy enterprise labour destruction never occur attempt more terrific mean ask eagerly create mean create disturbance ve else month say waldo shake head continue look westward mall s good act amateur sort fashion lena follow gaze turn puzzled look inquiry exactly say waldo answer look can create ask s already again say waldo again again could finish sentence kiss declare first man kiss declare first woman kiss mall secure record kind day two new departure noticeable suffragette tactic give worrying minister parliament take worry own sympathiser supporter fund ballot box temporarily forget cult collecting-box daughter horseleech more persistent demand financier totter ancien regime more desperate expedient raise money suffragist worker section juncture way fair mean normal really get very useful sum seem know even most active collect work secret occasion keep certain transaction leak time time add mystery situation n't long know treasure hoard lena ask prime minister day happen sit whist drive chinese embassy hope try little personal bribery respond banteringly genuine anxiety curiosity lie lightness chaff course know add buy build site command situation metropolis two three m tell road brighton ascot n't mean fortify more insidious say could prevent build fort ca n't prevent erect exact replica victoria memorial site re private property building restriction attach memorial ask front buckingham palace surely say dear lady cry ca n't serious beautiful impose work art rate get accustom even n't happen admire can always look direction imagine life would see erection confront wherever imagine effect people tired harassed nerve see three time way brighton three time way imagine see dominate landscape ascot try keep eye sandwich golf link countryman deserve such thing refuse vote say lena bitterly prime minister always declare opponent savouring panic legislation bring bill parliament forthwith successfully appeal house pass stage week get most glorious measure century measure confer vote woman ask nephew oh dear act make penal offence erect commemorative statuary anywhere three mile public highway mr pentherby reggie bruttle s own idea convert threaten albino elephant beast burden help stony road finance limes come inheritance accompanying provision upkeep pretentious unaccommodating mansion none man wealth could afford live wealthy man hundred would choose merit might easily languish estate market year set noticeboards proclaim eye sceptical world eminently desirable residence reggie s scheme turn headquarters prolonged country-house party session month october end march party consist young youngish people sex too poor able much hunting shooting serious scale keen get fill golf bridge dancing occasional theatre-going footing pay guest rank pay host committee would look catering expenditure informal sub-committee would make useful help forward amusement side scheme experiment general agreement part involve lenient mutually helpful possible already promising nucleus include two young married couple get thing seem fairly launch good management little unobtrusive hard work think thing ought success say reggie reggie people painstaking first optimistic rock will unfailingly come grief manage never wisely say major dagberry cheerfully woman will quarrel mind continue prophet disaster n't say man wo n't quarrel too probably will woman bind ca n't prevent s nature sex hand rock cradle rock world volcanic sense woman will endure discomfort make sacrifice thing heroic extent luxury will quarrel matter may transient appearance scene will instal feminine feud assuredly frenchman would concoct soup waste arctic region commencement sea voyage male traveller know dozen fellow passenger sight average woman will start couple enmity lay material two more provide course sufficient woman permit quarrelling plural s else will quarrel stewardess experiment run six month less five week will war knife declare dozen different direction oh come eight woman party wo n't pick quarrel quite soon protest reggie wo n't originate quarrel perhaps concede major will take side just christmas convention peace good will will find glacial epoch cold unforgiving hostility occasional etna flare open warfare ca n't help old boy rate ca n't say warn first five week venture falsify major dagberry s prediction justified reggie s optimism course occasional small bickering existence certain jealousy might detect surface everyday intercourse whole women folk get remarkably notable exception take five week mrs pentherby get cordially dislike member own sex five day amply sufficient most woman declare detest moment set eye probably afterthought menfolk get enough type woman can bask male society lack general quality make individual useful desirable member co-operative community try get good fellow-hosts snatch little advantage cleverly evade just contribution incline boring snobbish way personal reminiscence play fair game bridge card-room manner irreproachable wherever come contact own sex light battle kindle talent arouse animosity seem border positive genius object attention thick-skinned sensitive quick-tempered good-natured mrs pentherby manage achieve same effect expose little weakness prod sore place snub enthusiasm generally right matter argument wrong somehow contrive make adversary appear foolish opinionated say horrible thing matter-of-fact innocent way say matter-of-fact innocent thing horrible way short unanimous feminine verdict objectionable question take side major anticipate fact dislike mrs pentherby bond union woman more threatening disagreement rapidly dissipate obvious malicious attempt inflame extend most irritating thing successful assumption unruffled composure moment temper adversary difficulty keep control make most scathing remark tone tube conductor announce station brompton road measure listless tone know right utterly indifferent fact proclaim occasion mrs val gwepton bless most reposeful temperament fairly let give mrs pentherby vivid truthful resume opinion object unpent storm accumulate animosity wait patiently lull remark quietly angry little woman now dear mrs gwepton let tell ve want say last two three minute would n't give chance ve get hairpin drop left side thin-haired woman always find difficult keep hairpin can woman mrs val demand sympathising audience course reggie receive numerous hint unpopularity jarring personality sister-in-law openly tackle subject many enormity reggie listen attenuated regret bestow earthquake disaster bolivia crop failure eastern turkestan event seem distant can persuade n't happen woman get hold opine sister-in-law darkly help finance show presume fact else heaven forbid s get queer infatuation man take most extraordinary fancy matters never come exactly crisis mrs pentherby source personal offence spread wide area woman party feel impel rise declare absolutely refuse stay week same house everybody s tragedy nobody s tragedy certain consolation comparing note specific act offence reggie s sister-in-law added interest try discover secret bond blunt condemnation mrs pentherby s long catalogue misdeed little manner public remain obstinately unimpressed say private exception mrs pentherby s unpopularity house-party scheme success first trial difficulty reconstruct same line winter session happen most woman party two three man would available occasion reggie lay plan ahead book plenty fresh blood departure would thing large party m sorry ca n't join winter say reggie s sister-in-law must cousin ireland ve put often shame ll none same woman time mrs pentherby say reggie demurely mrs pentherby surely reggie re idiotic woman again ll set woman s just time is mysterious hold s s invaluable say reggie s official quarreller say gasp sister-in-law introduce house-party express purpose concentrate feud quarrel would break direction womenkind n't need advice warning sundry friend foresee n't get six month close companionship certain amount pecking sparring think good thing localise sterilise process course make worth lady s n't know adam n't even know real name n't mind get dislike useful cause mean say know time course two man able good laugh scene d particularly outrageous really enjoy see s position poor relation pugnacious family life largely spend smooth people s quarrel can imagine welcome relief able say perfectly exasperate thing whole houseful woman cause peace think most odious person whole world say reggie s sister-in-law strictly true more anybody more dislike mrs pentherby impossible calculate many quarrel woman mark augustus mellowkent novelist future say limited increase number people read book seem good reason suppose steadily continue turn novel year year progressively increase circle reader would acquire mellowkent habit demand work library bookstall instigation publisher discard baptismal augustus take front name mark woman name suggest strong silent able unwilling answer question augustus merely suggest idle splendour such name mark mellowkent alliterative conjure vision strong beautiful good sort blend georges carpentier reverend what's-his-name morning december augustus sit writing-room work third chapter eighth novel describe length benefit could imagine rectory garden look july now engage describe great length feeling young girl daughter long line rector archdeacon discover first time postman attractive eye meet brief moment hand two circular fat wrapper-bound bulk east essex news eye meet merest fraction second could quite same again cost might feel must speak must break intolerable unreal silence fall mother s rheumatism say author s labour cut short sudden intrusion maidservant gentleman see sir say maid hand card name caiaphas dwelf inscribe say s important mellowkent hesitate yield importance visitor s mission probably illusory never meet name caiaphas would least new experience mr dwelf man indefinite age high narrow forehead cold grey eye determine manner bespeak unflinching purpose large book arm seem probability leave package similar volume hall take seat offer place book table begin address mellowkent manner open letter literary man author several well-known book engage book present moment busily engage say mellowkent pointedly exactly say intruder time commodity considerable importance minutes even value agree mellowkent look watch say caiaphas book introduce notice book can afford right here indispensable writing man ordinary encyclopaedia trouble show inexhaustible mine concise information shelf elbow say author row reference book supply information likely require here persist would-be salesman compact volume matter subject may wish look fact desire verify right here give want know brief most enlightening form historical reference instance career john huss let say here huss john celebrate religious reformer born burn constance emperor sigismund universally blame burn day would suspect suffragette observe mellowkent poultry-keeping now resume caiaphas s subject might crop novel deal english country life here leghorn egg-producer lack maternal instinct minorca gape chicken cause cure duckling early market fatten see lack maternal instinct minorca could hardly expect supply sporting record s important too now many man sport man even can say off-hand horse win derby particular year now s just little thing sort dear sir interrupt mellowkent least four man club can tell horse win give year horse ought win n't book could supply method protect information sort would more claim geography say caiaphas imperturbably s thing busy man write high pressure may easily make slip day well-known author make volga flow black sea caspian now book polished rose-wood stand repose reliable to-date atlas say mellowkent now must really ask atlas say caiaphas give merely chart river s course indicate principal town pass now right here give scenery traffic ferry-boat charge prevalent type fish boatman s slang term hour sailing principal river steamer give mellowkent sit watch hard-featured resolute pitiless salesman sit doggedly chair wherein instal unflinchingly extol merit undesired ware spirit wistful emulation take possession author could live cold stern name adopt must sit here weakly listen weary unconvincing tirade could mark mellowkent few brief moment meet man level term sudden inspiration flash read last book cageless linnet ask n't read novel say caiaphas tersely oh ought read ought exclaim mellowkent fish book shelf publish six shilling can four-and-six bit chapter five feel sure would emma alone birch copse wait harold huntingdon man family want marry really want marry too discover chapter fifteen listen eye could stretch roll mauve purple billow heather light here glowing yellow gorse broom edge delicate grey silver green young birch tree tiny blue brown butterfly flutter frond heather revel sunlight overhead lark singing lark can sing day nature right here full information branch nature study break bookagent tired note sounding voice first time forestry insect life bird migration reclamation waste land say man deal varied interest life wonder would care early book reluctance lady cullumpton say mellowkent hunt again bookshelf people consider good novel here see two spot cover wo n't ask more three-and-ninepence let read open beatrice lady cullumpton enter long dimly-lit drawing-room eye blaze hope guess groundless lips tremble fear could disguise hand carry small fan fragile toy lace satinwood snapped enter room crush fan dozen piece think opening tell s afoot n't read novel say caiaphas sullenly just think resource exclaim author long winter evening perhaps lay strained ankle thing might happen stay house party persistent wet weather stupid hostess insufferably dull fellow-guests would just make excuse letter write room light cigarette three-and-ninepence could plunge society beatrice lady cullumpton set ought travel two novel luggage stand-by friend mine say day would soon think tropic quinine visit couple mark mellowkents kit-bag perhaps sensation more line wonder ve get copy python s kiss caiaphas wait tempt selection thrilling work fiction muttered remark time waste monkey-talk gather slighted volume depart make audible reply mellowkent s cheerful good morning latter fancied look respectful hatred flicker cold grey eye hedgehog mixed double young people contest game lawn tennis rectory garden party past five-and-twenty year least mixed double young people exactly same thing exactly same spot same time year young people change make way course time very little else seem alter present player sufficiently conscious social nature occasion concern clothes appearance sufficiently sport-loving keen game effort appearance come fourfold scrutiny quartet lady sit official spectator bench immediately command court accepted condition rectory garden party four lady usually know very little tennis great deal player sit particular spot watch game also come tradition two lady amiable two mrs dole mrs hatch-mallard singularly unbecoming way eva jonelet take hair say mrs hatch-mallard s ugly hair good time need n't make look ridiculous ought tell eva jonelet s hair might escape mrs hatch-mallard s condemnation could forget more glaring fact eva mrs dole s favourite niece would perhaps more comfortable arrangement mrs hatch-mallard mrs dole could ask rectory separate occasion garden party course year lady could omit list invitation hopelessly wreck social peace parish pretty yew tree look time year interpose lady soft silvery voice suggest chinchilla muff paint whistler mean time year demand mrs hatch-mallard yew tree look beautiful time year great charm yew tree never look hideous circumstance time year say mrs dole slow emphatic relish contradict pleasure thing fit graveyard cemetery mrs hatch-mallard give sardonic snort translate mean people good fit cemetery garden party score please ask lady chinchilla voice desire information give young gentleman spotless white flannel general toilet effect suggest solicitude anxiety odious young cub bertie dykson become pronounce mrs dole remember suddenly bertie favourite mrs hatch mallard young man to-day use twenty year course say mrs hatch-mallard twenty year bertie dykson just two year old must expect difference appearance manner conversation two period know say mrs dole confidentially n't surprise intend clever interesting come stay mrs norbury ask chinchilla voice hastily generally house party time year ve get most interesting woman come say mrs norbury mutely struggle chance turn conversation safe channel old acquaintance mine ada bleek ugly name say mrs hatch-mallard s descend bliques old huguenot family touraine know n't huguenot touraine say mrs hatch-mallard think might safely dispute fact three hundred year old anyhow s come stay continue mrs norbury bring story quickly present day arrive evening s highly clairvoyante seventh daughter seventh daughter now sort thing very interesting say chinchilla voice exwood just right place come n't suppose several ghost anxious come say mrs norbury put engagement order accept invitation s vision dream sort thing come true most marvellous manner s never actually see ghost s longing experience belong research society know expect ll see unhappy lady cullumpton most famous exwood ghost say mrs dole ancestor know sir gervase cullumpton murder young bride fit jealousy visit exwood strangle stable stirrup leather just come ride see sometimes dusk lawn stable yard long green habit moan try get thong throat shall most interested hear friend see n't know expect see trashy traditional apparition so-called cullumpton ghost vouch housemaid tipsy stable-boy uncle owner exwood commit suicide most tragical circumstance most certainly haunt place mrs hatch-mallard evidently never read popple s county history say mrs dole icily would know cullumpton ghost wealth evidence oh popple exclaim mrs hatch-mallard scornfully rubbishy old story good enough popple indeed now uncle s ghost see rural dean also justice peace think would good enough testimony mrs norbury shall take deliberate personal affront clairvoyante friend see ghost uncle daresay wo n't see never know say mrs norbury hopefully most unfortunate topic broach lament owner chinchilla voice exwood belong mrs hatch-mallard ve get short lease nephew hers want live time offend way ll refuse renew lease sometimes think garden party mistake norburys play bridge three night nearly o'clock care game reduce time guest s disposal undesirable ghostly visitation miss bleek likely frame mind see ghost say hugo norbury bed brain awhirl royal spade trump grand slam ve talk hour mrs hatch-mallard s uncle say wife point exact spot kill invent sort impressive detail ve find old portrait lord john russell put room tell s suppose picture uncle middle age ada see ghost certainly ought old hatch-mallard s rate ve good precaution vain third morning stay ada bleek come late breakfast eye look very tired ablaze excitement hair anyhow large brown volume hug arm last ve see supernatural exclaim give mrs norbury fervent kiss gratitude opportunity afford ghost cried mrs norbury really really unmistakably oldish man dress fifty year ask mrs norbury hopefully sort say ada white hedgehog white hedgehog exclaim norburys tone disconcerted astonishment huge white hedgehog baleful yellow eye say ada lie asleep bed suddenly feel sensation sinister unaccountable passing room sit look window see evil creep thing sort monstrous hedgehog dirty white colour black loathsome claw clicked scrape floor narrow yellow eye indescribable evil slither yard two always look cruel hideous eye reach second window open clamber sill vanish get window n't sign anywhere course know must world turn popple s chapter local tradition realise see turn eagerly large brown volume read nicholas herison old miser hang batchford murder farm lad accidentally discover secret hoard ghost suppose traverse countryside appear sometimes white owl sometimes huge white hedgehog expect read popple story overnight make think see hedgehog awake say mrs norbury hazard conjecture probably come very truth ada scout possibility such solution apparition must hush say mrs norbury quickly servant hush exclaim ada indignantly m write long report research society hugo norbury naturally man brilliant resource really useful inspiration life very wicked miss bleek say would shame let white hedgehog old joke stuff albino hedgehog know father bring home jamaica grow enormous size hide room string run end string window pull come scrape floor just ve describe finally jerk window take heap people read popple think s old harry nicholson s ghost always stop write paper would carry matter too mrs hatch-mallard renew lease course ada bleek never renew friendship mappined life mappin terraces zoological garden great improvement old style wild-beast cage say mrs james gurtleberry put illustrated paper give illusion see animal natural surroundings wonder much illusion pass animal would depend animal say niece jungle-fowl instance would doubt think lawful jungle surroundings faithfully reproduce give sufficiency wife goodly variety seed food ant egg commodious bank loose earth dust convenient roosting tree rival two make matter interesting course ought jungle-cat bird prey agency sudden death add illusion liberty bird s own imagination capable invent look domestic fowl will squawk alarm note rook wood pigeon pass run chicken think really sort illusion give space enough few case will make believe acre concrete enclosure will make wolf tiger-cat range night prowling would belong wild state think dictionary sound scent recollection unfolds real wild beat come lair evening knowledge few minute will hie distant hunting ground joy fury chase await think crowded sensation brain rustle cry bent twig whiff nostril mean life death dinner imagine satisfaction steal own particular drinking spot choose own particular tree scrape claw find own particular bed dry grass roll place put concrete promenade will exactly same dimension race crawl coat stale unvarying scent surround cry noise cease least meaning interest substitute narrow cage new enclosure excellent think poor imitation life liberty s depress think say mrs gurtleberry look spacious natural suppose good deal seem natural would meaningless wild animal superior power self-deception come say niece able live unreal stupid little life particular mappin terrace persuade really untrammelled man woman lead reasonable existence reasonable sphere good gracious exclaim aunt bounce attitude scandalised defence lead reasonable existence earth mean trammel merely trammelled ordinary decent convention civilised society trammelled say niece calmly pitilessly restriction income opportunity lack initiative people restricted income n't matter bit fact often seem help mean get lot reality life sure man woman shopping little street paris buy four carrot shred beef daily sustenance lead perfectly real eventful existence lack initiative thing really cripple uncle james hopelessly shut just many animal stick mappin terrace difference disfavour animal look nobody want look matter fact would look get cold winter hay fever summer wasp happen sting wasp s initiative wait swell climb local fame notice indirect method happen good flowering year magnolia neighbourhood observe see gurtleberry s magnolia perfect mass flower tell people fifty seven blossom thirty-nine previous year coronation year many sixty put aunt uncle keep record last eight year n't strike continue niece relentlessly move here blot existence local claim fame would pass automatically happen take house garden people would say see smith jenkins magnolia perfect mass flower else smith-jenkins tell wo n't single blossom magnolia year east wind turn bud black now people still associate name magnolia tree matter temporarily possess say s tree gurtleberrys hang cook send wrong kind sauce asparagus would really own initiative apart east wind magnolia vitality might say matter never such thing say aunt niece give reluctant sigh ca n't imagine admit course continue heap way lead real existence commit sensational deed violence s dreadful little everyday act pretended importance give mappin stamp life would entertaining n't pathetically tragic hear uncle james fuss here morning announce must just town find man say mexico matter begin look serious patter town talk highly serious voice tobacconist incidentally buy ounce tobacco perhaps meet two world s thinker talk highly serious voice patter here announces increased importance ve just talk man town condition affair mexico agree view form thing will get bad get good course nobody town care least little bit view mexico tobacconist n't even flutter buy ounce tobacco know purchase same quantity same sort tobacco week uncle james might just lie garden chatter lilac tree habit caterpillar really will listen such thing uncle protest mrs james gurtleberry angrily own case just bad just tragic say niece dispassionately nearly conventional make-believe m good dancer could honestly call good-looking dull little local dance m conventionally suppose heavenly time attract ardent homage local cavalier home head awhirl pleasurable recollection matter fact ve merely put hour indifferent dancing drunk badly-made claret cup listen enormous amount laborious light conversation moonlight hen-stealing raid merry-eyed curate would infinitely more exciting imagine pleasure carry white minorcas chibfords always brag dispose could give proceeds charity would really wrong sort lie mappined limit life day somebody dull decorous undistinguished will make agreeable tennis party saying dull old gossip neighbourhood will begin ask engage last shall engage people will give butter-dish blotting-cases frame picture young woman feed swan hullo uncle m just town announce mr james gurtleberry air importance want hear people say albania affairs begin take very serious look s opinion n't see bad thing probably right immediate prospective condition albania warrant mrs gurtleberry burst tear fate rex dillot nearly twenty-four good-looking quite penniless mother suppose make sort allowance creditor allow rex occasionally stray rank earn fitful salary secretary companion people unable cope unaided correspondence leisure few month assistant editor business manager paper devote fancy mouse devotion side paper disappear certain abruptness club reading-room haunt make gratuitous appearance still rex live air comfort well-being can live bear genius sort thing kindly providence usually arrange week-end invitation coincide date white dinner-waistcoat laundry-returned condition dazzle cleanness play most game badly shrewd enough recognise fact develop marvellously accurate judgement estimate play chance people golf match billiard handicap croquet tournament dint parade opinion such such player s superiority sufficient degree youthful assertiveness usually succeed provoke wager liberal odds look week end winning carry financial embarrassment mid week existence trouble confide clovis sangrail never enough available even prospective cash command enable fix wager figure really worth win day say shall come really safe thing bet simply ca n't astray shall put m worth good deal more m worth sell last button would awkward n't happen come say clovis would more awkward say rex would tragedy same would extremely amusing bring fancy awake morning three hundred pound stand s credit clear hostess s pigeon-loft breakfast sheer good-temper hostess moment might n't pigeon-loft say clovis always choose hostess say rex pigeon-loft indicative careless extravagant genial disposition such see people strew corn broadcast lot feathered inanity just sit coo give glad eye louis quatorze manner pretty certain young strinnit come afternoon say clovis reflectively dare say wo n't find difficult get billiards play pretty useful game s quite good fancy know member party can walk say rex softly alert look come eye cadaverous-looking major arrive last night ve see play st moritz could get strinnit lie odds major money would safe pocket look good thing ve watch pray n't rash counsel clovis strinnit may play self imagined form blue moon intend rash say rex quietly look face corroborate word flock billiard-room ask teresa thundleford dinner air disapproval good deal annoyance ca n't see particular amusement find watch two man prod little ivory ball table oh say hostess s way pass time know very poor way mind say mrs thundleford now show photograph take venice last summer show last night say mrs cuvering hastily take florence quite different lot oh time to-morrow can look can leave drawing-room can look prefer show gather quite lot explanatory remark make venetian art architecture same line remark last night florentine gallery also verse mine read rebuilding campanile course prefer watch major latton mr strinnit knock ball table suppose first-rate player say hostess learn verse art causerie second rate quality say mrs thundleford acerbity seem bent watch silly game s more say shall upstairs finish writing later perhaps will come join least onlooker game silly absorbing exciting exasperate nerve-stretching finally grow tragic major st moritz reputation play long way form young strinnit play slightly luck game very start ball seem possess demon contrariness trundle complacently player would nowhere hundred seventy seventy-four sing youth mark game two hundred fifty enormous lead hold clovis watch flush excitement die dillot s face hard white look take place much whisper clovis whisper sum dry shake lip more connect could pay say would rash two hundred six ninety-eight rex hear clock strike ten somewhere hall somewhere else house seem full striking clock distance stable clock chime hour would striking eleven would listen disgraced outcast unable pay even part wager challenge two hundred eighteen hundred three game good rex good long desperately ceiling fall house catch fire happen would put end horrible roll fro red white ivory jostle doom two hundred twenty-eight hundred seven rex open cigarette-case empty least give pretext slip room purpose refill would spare drawn-out torture watch hopeless game play bitter end circle absorb watcher make way short stairway long silent corridor bedroom guest name write little square door hush reign part house could still hear hateful click-click ball wait few minute longer would hear little outbreak clapping buzz congratulation would hail strinnit s victory alert tension nerve break sound aggressive wrath-inducing breathing sleep heavy after-dinner slumber sound come room just elbow card door bear announcement mrs thundleford door just slightly ajar rex push open inch two more look august teresa fall asleep illustrated guide florentine art-gallery side somewhat dangerously edge table reading lamp fate decently kind think rex bitterly lamp would knock sleeper would give think billiard match occasion must take s fate s hand rex take lamp two hundred thirty-seven hundred fifteen strinnit table ball lie good position choice two fairly easy shot choice never decide sudden hurricane shriek rush stumbling foot send flock door dillot boy crash room carry arm vociferous somewhat dishevelled teresa thundleford clothing certainly mass flame more excitable member party declare edge skirt part table-cover hastily wrap alight flickering half-hearted manner rex fling struggle burden billiard table breathless minute work beat spark rug cushion play soda-water syphon engross energy entire company lucky pass happen pant rex see room think carpet alight matter fact promptitude energy rescuer prevent great damage victim surroundings billiard table suffer most lay repair perhaps good place choose scene salvage operation clovis remark rush blaze woman s arm ca n't stop think exactly put thebull tom yorkfield always regard half-brother laurence lazy instinct dislike tone year tolerant feeling indifference very tangible dislike just blood-relation tom single taste interest common same time occasion quarrel laurence leave farm early life live few year small sum money leave mother take painting profession report fairly enough rate keep body soul specialise painting animal successful find certain number people buy picture tom feel comforting sense assure superiority contrast position half-brother laurence artist-chap just more might make sound more important call animal painter tom farmer very big way true helsery farm family generation good reputation stock raise tom good little capital command maintain improve standard small herd cattle clover fairy breed bull good immediate neighbour could show would make sensation judging-ring important cattle show vigorous shapely healthy young animal small practical farmer could wish possess king s head market day clover fairy very highly speak yorkfield use declare would part hundred pound hundred pound lot money small farming line probably eighty would tempt especial pleasure tom take advantage laurence s rare visit farm lead enclosure clover fairy keep solitary state grass widower graze harem tom feel old dislike half-brother revive artist become more languid manner more unsuitably turned-out attire seem incline impart slightly patronising tone conversation take heed flourish potato crop wax enthusiastic clump yellow-flowering weed stand corner gateway gall owner really very weeded farm again might duly complimentary group fat black-faced lamb simply cry aloud admiration become eloquent foliage tint oak copse hill opposite now take inspect crowning pride glory helsery grudge might praise backward niggardly congratulation would see acknowledge many excellence redoubtable animal week business journey taunton tom invite half-brother visit studio town laurence exhibit picture large canvas represent bull standing knee-deep marshy ground good kind doubt laurence seem inordinately pleased good thing ve say again tom generously agree fairly life-like now man pigment show real picture living model strength comeliness thing feast eye picture exhibited new pose action shift minute stand glue unvarying attitude four wall frame tom unfasten stout wooden door lead way straw bedded yard quiet ask artist young bull curly red coat come inquiringly s playful time say tom leave half-brother wonder bull s idea play catch-as-catch-can order laurence make two perfunctory comment animal s appearance ask question age such-like detail coolly turn talk channel remember picture show taunton ask grunt tom white-faced bull standing slush n't admire hereford much bulky-looking brute n't seem much life daresay re easy paint way now young beggar move time n't fairy ve sell picture say laurence considerable complacency voice say tom glad hear m sure hope re please ve get get three hundred pound say laurence tom turn slowly rise flush anger face three hundred pound most favourable market condition could imagine prize clover fairy would hardly fetch hundred here piece varnished canvas paint half-brother sell three time sum cruel insult home more force emphasise triumph patronising self-satisfied laurence young farmer mean put relative just little conceit display jewel possession now table turn value beast make look cheap insignificant price pay mere picture monstrously unjust painting would never more dexterous piece counterfeit life clover fairy real thing monarch little world personality countryside dead even would still personality descendant would graze valley meadow hillside pasture would fill stall byre milking-shed good red coat would speckle landscape crowd market-place man would note promising heifer well-proportioned steer say come good old clover fairy s stock time picture would hang lifeless unchanging dust varnish chattel cease mean choose turn wall thought chase angrily tom yorkfield s mind could put word give tongue feeling put matter bluntly harshly soft-witted fool may throw three hundred pound bit paintwork ca n't say envy taste d real thing picture nod young bull alternately stare nose hold high lower horn half-playful half-impatient shake head laurence laugh laugh irritating indulgent amusement n't think purchaser bit paintwork call need worry throw money get good know recognise picture will value particular will probably fetch four hundred sale-room five six year hence picture n't bad investment know enough pick work right man now ca n't say precious bull get more valuable long keep ll little day keep ll come last few shillingsworth hoof hide just time perhaps bull buy big sum important picture gallery too much united force truth slander insult put heavy strain tom yorkfield s power restraint right hand hold useful oak cudgel left make grab loose collar laurence s canary-coloured silk shirt laurence fighting man fear physical violence throw balance completely overmaster indignation throw tom thus come pass clover fairy regale unprecedented sight human being scud squawk enclosure hen would persist try establish nesting-place manger crowded happy moment bull try jerk laurence left shoulder prod rib still air kneel reach ground vigorous intervention tom induce relinquish last item programme tom devotedly ungrudgingly nurse brother complete recovery injury consist more serious dislocated shoulder broken rib two little nervous prostration further occasion rancour young farmer s mind laurence s bull might sell three hundred six hundred admire thousand big picture gallery would never toss man shoulder catch jab rib fall side clover fairy s noteworthy achievement could never take laurence continue popular animal artist subject always kitten fawn lambkin never bull morlvera olympic toy emporium occupy conspicuous frontage important west end street happily name toy emporium would never dream accord familiar pulse-quickening name toyshop air cold splendour elaborate failure ware set ample window sort toy tired shop-assistant display explain christmas time exclamatory parent bore silent child animal toy look more natural history model comfortable sympathetic companion would wish certain age take bed smuggle bath-room mechanical toy incessantly thing could want toy more dozen time lifetime merciful reflection right-minded nursery lifetime would certainly short prominent elegantly-dressed doll fill entire section window frontage large hobble-skirted lady confection peach-coloured velvet elaborately set leopard skin accessory may use such conveniently comprehensive word describe intricate feminine toilette lack find carefully detail fashion-plate fact might say more average fashion-plate female possesses place vacant expressionless stare character face must admit bad character cold hostile inquisitorial sinister lower eyebrow merciless hardness corner mouth might imagine history hour history unworthy ambition desire money entire absence decent feeling would play conspicuous part matter fact judge biographer even shop-window stage career emmeline age ten bert age seven halt way obscure street minnow-stocked water st james s park critically examine hobble-skirted doll dissect character very tolerant spirit probably latent enmity necessarily clad unnecessarily overdress little kindness good fellowship part latter will often change sentiment admire devotion lady peach-coloured velvet leopard skin wear pleasant expression addition elaborate furnishing emmeline least might respect even love give horrible reputation base chiefly secondhand knowledge gilded depravity derive conversation skilled art novelette reading bert fill few damaging detail own limited imagination s bad lot declare emmeline long unfriendly stare er usbind ates er e knock er abart say bert enthusiasm e n't cos e s dead poison im slow gradual nobody n't know now want marry lord eaps eaps money e s get wife already s poison er too s bad lot say bert grow hostility er mother ates s afraid er too cos s get serkestic tongue always talk serkesms s greedy too s fish eat er own share er little girl s little girl dellikit ad little boy say bert push im water nobody n't look n't say emmeline send im kep poor people er usbind would n't know e ill-treat im somethink cruel wot s er nime ask bert think time interesting personality label er nime say emmeline think hard er nime s morlvera could get name adventuress figure prominently cinema drama silence moment possibility name turn child s mind clothes s get ai n't pay never wo n't say emmeline think ll get rich lord pay em e wo n't e s give er jools underds pound worth e wo n't pay clothes say bert conviction evidently limit weak good nature wealthy lord moment motor carriage liveried servant draw emporium entrance large lady penetrating hurried manner talk step follow slowly sulkily small boy very black scowl face very white sailor suit rest lady continue argument probably commence portman square now victor come buy nice doll cousin bertha give beautiful box soldier birthday must give present hers bertha fat little fool say victor voice loud mother s more assurance victor say such thing bertha fool least fat come choose doll couple pass shop view hearing two street child wicked temper exclaim emmeline bert incline side absent bertha doubtless fat foolish describe want see doll say mother victor assistant s little girl eleven fat little girl eleven add victor way supplementary information victor say such rude thing cousin shall bed moment get home tea new thing doll say assistant remove hobble-skirted figure peach-coloured velvet window leopard skin toque stole late fashion wo n't get new anywhere s exclusive design look whispered emmeline ve bin take morlvera mingling excitement certain sense bereavement mind would gaze embodiment overdressed depravity just little longer spect s kerridge marry rich lord hazard bert s good say emmeline vaguely shop purchase doll decide s beautiful doll bertha will delight assert mother victor loudly oh very say victor sulkily need n't stick box wait hour s parcel ll take can manchester square give bertha get thing will save trouble writing dear bertha victor s love bit paper very say mother can manchester square way home must wish many happy return to-morrow give doll wo n't let little beast kiss stipulate victor mother say victor troublesome anticipate choose could really dreadfully naughty emmeline bert just move window morlvera make exit shop very carefully victor s arm look sinister triumph seem glow hard inquisitorial face victor certain scornful serenity replace early scowl evidently accept defeat contemptuous good grace tall lady give direction footman settle carriage little figure white sailor suit clamber still carefully hold elegantly garbed doll car few yard process turn very stealthily very gently very mercilessly victor send morlvera fly shoulder fall road just retrogressing wheel soft pleasant-sounding scrunch car prostrate form move forward again scrunch carriage move leave bert emmeline gaze scared delight sorry mess petrol-smeared velvet sawdust leopard skin remain hateful morlvera give shrill cheer race shudder scene much rapidly enact tragedy later afternoon engage pursuit minnow waterside st james s park emmeline say solemn undertone bert ve bin finking know oo e e er little boy wot d send live wiv poor folk e come shock tatics late spring afternoon ella mccarthy sit green-painted chair kensington garden stare listlessly uninteresting stretch park landscape blossom suddenly tropical radiance expected figure appear middle distance hullo bertie exclaim sedately figure arrive painted chair neighbour own drop eagerly certain regard set trouser n't perfect spring afternoon statement distinct untruth ella s own feeling concern arrival bertie afternoon perfect bertie make suitable reply question note seem hover thank much lovely handkerchief say ella answer unspoken question just ve want s thing spoil pleasure gift add pout ask bertie anxiously fearful perhaps choose size handkerchief correct feminine limit write thank soon get say ella bertie s sky cloud know mother protest open letter find d give present d talk fortnight surely age twenty begin ella m twenty september interrupt bertie age nineteen year eight month persist ella might allow keep correspondence private ought thing n't always ought mother open letter come house s sister make row time again d find way stop place say ella valiantly bertie feel glamour anxiously deliberated present fade disagreeable restriction hedge acknowledgment matter ask bertie s friend clovis meet evening swimming-bath ask say bertie wear look tragic gloom swimming-bath say clovis s especially noticeable fact re wear very little else did n't handkerchief bertie explain situation gall know add girl lot thing want write ca n't send letter roundabout underhand way never realise s blessing enjoy say clovis now spend considerable amount ingenuity invent excuse write people s joking matter say bertie resentfully would n't find funny mother open letter funny thing let ca n't stop ve argue n't use right kind argument expect now time letter open lie dining table dinner fit rouse entire family middle night hear recite blake s poems innocence would get more respectful hearing future protest people yield more consideration mutilated mealtime broken night s rest would broken heart oh dry say bertie crossly inconsistently splash clovis head foot plunge water day two conversation swimming-bath letter address bertie heasant slide letter-box home thence hand mother mrs heasant empty-minded individual people s affair perpetually interesting more private intend more acute interest arouse would open particular letter case fact mark private diffuse delicate penetrate aroma merely cause open headlong haste matter-of-course deliberation harvest sensation reward expectation bertie carissimo begin wonder will nerve will take nerve too n't forget jewel detail detail interest clotilde mother must know existence question swear never hear year mrs heasant search bertie s correspondence diligently trace possible dissipation youthful entanglement last suspicion stimulate inquisitorial zeal justify splendid haul wear exotic name clotilde write bertie incriminate announcement sufficiently electrifying astound allusion jewel mrs heasant could recall novel drama wherein jewel play exciting commanding role here own roof very eye own son carry intrigue jewel merely interesting detail bertie home hour sister available immediate unburdening scandal-laden mind bertie toil adventuress scream name clotilde add think know bad occasion more harm good shield young girl knowledge more deplorable reality life time bertie arrive mother discuss possible improbable conjecture guilty secret girl limit opinion brother weak wicked clotilde question confront bertie get hall denial knowledge such person meet outburst bitter laughter learn lesson exclaim mrs heasant satire give way furious indignation realise bertie intend throw further light discovery sha n't dinner ve confess storm bertie s reply take form hastily collect material impromptu banquet larder lock bedroom mother make frequent visit lock door shout succession interrogation persistence think ask question often enough answer will eventually result bertie encourage supposition hour pass fruitless one-sided palaver letter address bertie mark private make appearance letter-box mrs heasant pounce enthusiasm cat miss mouse second unexpectedly vouchsafe hope further disclosure assuredly disappoint really letter abruptly commence poor dagmar now pity very wicked boy servant think suicide will fuss touch jewel inquest clotilde mrs heasant previously way outcry easily surpass race upstairs beat frantically son s door miserable boy dagmar s dagmar now snap will geraldine come effort keep home evening sob mrs heasant s use try hide thing clotilde s letter betrays betray ask bertie ve hear much know home-life seriously shall fetch doctor ve often enough preach ve never imaginary harem drag discussion letter imaginary scream mrs heasant jewel dagmar theory suicide solution problem forthcoming bedroom door last post evening produce letter bertie content bring mrs heasant enlightenment already dawn son dear bertie run hope n't distract brain spoof letter ve send name fictitious clotilde tell day servant somebody home tamper letter think would give open exciting read shock might good clovis sangrail mrs heasant know clovis slightly afraid difficult read line successful hoax chastened mood rap more bertie s door letter mr sangrail s stupid hoax write letter bertie open door hat overcoat m doctor come see s matter course hoax person right mind could believe rubbish murder suicide jewel ve make enough noise bring house last hour two think letter whimper mrs heasant know think say bertie choose excite people s correspondence s own fault anyhow m doctor bertie s great opportunity know mother conscious fact would look ridiculous story get willing pay hush-money ll never open letter again promise clovis more devoted slave bertie heasant seven cream jug suppose shall never see wilfred pigeoncote here now become heir baronetcy lot money observe mrs peter pigeoncote regretfully husband can hardly expect reply see always choke come see prospective nobody n't think ve set eye boy twelve reason want encourage acquaintanceship say mrs peter notorious fail sort person want s house fail still exist n't say husband suppose reform character entail estate oh course still drawback admit wife would make acquaintance future head family mere curiosity cynicism apart rich will make difference way people will look fail man absolutely wealthy merely well-to-do suspicion sordid motive naturally disappear thing become merely tiresome malady wilfrid pigeoncote suddenly become heir uncle sir wilfrid pigeoncote death cousin major wilfrid pigeoncote succumb after-effect polo accident wilfrid pigeoncote cover honour course marlborough s campaign name wilfrid baptismal weakness family new heir family dignity estate young man five-and-twenty know more reputation person wide circle cousin kinsfolk reputation unpleasant numerous wilfrids family distinguish chiefly name residence profession wilfrid hubbledown young wilfrid gunner particular scion know ignominious expressive label wilfrid snatcher late schooldays onward possess acute obstinate form kleptomania acquisitive instinct collector collector s discrimination small more portable sideboard value ninepence irresistible attraction provide fulfil necessary condition belong else rare occasion include country-house party usual necessary host member family make friendly inquisition baggage eve departure see pack mistake else s property search usually produce large varied yield funny say peter pigeoncote wife half-hour conversation here s telegram wilfrid say s pass here motor would stop pay respect can stay night n't inconvenience signed wilfrid pigeoncote must snatcher none motor suppose s bring present silver wed good gracious say mrs peter thought strike awkward time person fail house silver present set drawing-room come post hardly know ve get still come ca n't lock s sure want see must keep sharp look-out s say peter reassuringly practised kleptomaniac clever say wife apprehensively will awkward suspect watch awkwardness indeed prevailing note evening passing traveller entertain talk flit nervously hurriedly impersonal topic guest none furtive half-apologetic air cousin expect find polite well-assured perhaps just little inclined put side host hand wear uneasy manner might hallmark conscious depravity drawing room dinner nervousness awkwardness increase oh n't show silver-wedding present say mrs peter suddenly strike brilliant idea entertain guest here such nice useful gift few duplicate course seven cream jug put peter n't annoying mrs peter seven feel must live cream rest life course can change wilfrid occupy chiefly such gift antique interest carry two lamp examine mark anxiety host moment resemble solicitude cat newly bear kitten hand inspection let see give mustard-pot place here pipe mrs peter sorry put claret-jug say wilfrid busy object oh just let sugar-sifter again ask mrs peter dog determination show nervousness must label come forget vigilance completely crown sense victory say good-night visitor mrs peter express conviction take fancy manner corroborate husband miss mrs peters hastily count array gift can make thirty-four think thirty-five announce ca n't remember thirty-five include archdeacon s cruet-stand n't arrive earth know say peter mean pig n't bring present m hang shall carry to-morrow s bath say mrs peter excitedly s sure leave key somewhere can portmanteau s thing morrow alert watch keep conspirator close door wilfrid clad gorgeous bath-robe make way bath-room swift furtive rush two excited individual principal guest-chamber mrs peter keep guard husband first make hurried successful search key plunge portmanteau air disagreeably conscientious customs official quest brief silver cream jug lie embed fold zephyr shirt cunning brute say mrs peters take cream jug many think would n't miss quick fly put wilfrid late come breakfast manner show plainly amiss s unpleasant thing say blurt presently m afraid must thief servant s take portmanteau little present mother silver wedding give last night dinner happen cream jug seem annoyed many duplicate feel awkward give think d get change else now s did say mother ask mr mrs peter unison snatcher orphan many year mother s cairo just now write dresden try get quaint pretty old silver line pitch cream jug pigeoncotes turn deadly pale mention dresden throw sudden light situation wilfrid attache very superior young man rarely come social horizon entertain unawares supposed character wilfrid snatcher lady ernestine pigeoncote mother move circle entirely compass ambition son would probably day ambassador rifle despoil portmanteau husband wife look blankly desperately mrs peter arrive first inspiration dreadful think thief house keep drawing-room lock night course might carry breakfast rise hurriedly assure drawing-room strip silverware return moment later bear cream jug hand eight cream jug now seven cry n't curious trick memory mr wilfrid must slip downstairs last night put lock forget morning s mind often play little trick say mr peter desperate heartiness day town pay bill again day clean forget d certainly jug buy say wilfrid look closely portmanteau get bath-robe morning bath unlock portmanteau return take room pigeoncotes turn paler mrs peter final inspiration get smelling-salts dear say husband think re dressing-room peter dash room glad relief live long last few minute golden wedding seem measurable distance mrs peter turn guest confidential coyness diplomat will know treat n't happen peter s little weakness run family good lord mean say s kleptomaniac cousin snatcher oh exactly say mrs peter anxious whitewash husband little greyer paint would never touch find lie ca n't resist make raid thing lock doctor special name must pounce portmanteau moment bath take first thing come course motive take cream jug ve already get seven know course n't value kind gift mother hush here s peter come mrs peter break confusion trip meet husband hall s right whisper ve explain n't say more brave little woman say peter gasp relief could never diplomatic reticence necessarily extend family affair peter pigeoncote never able understand mrs consuelo van bullyon stay spring always carry two very obvious jewel case bath-room explain chance meet corridor manicure face-massage set occasional garden n't talk town garden say elinor rapsley mean course want listen hour talk else nice-sized garden ve get people say first move here suppose mean say nice-sized site garden d get matter fact size s too large ignore altogether treat yard s too small keep giraffe see could keep giraffe reindeer specie browse animal could explain general absence vegetation reference fauna garden ca n't wapiti darwin tulips know n't put bulb last year n't get wapiti darwin tulip n't survive fact most cat neighbourhood hold parliament centre tulip bed forlorn look strip intend border alternate geranium spiraea utilise cat-parliament division lobby snap division seem frequent late more frequent geranium bloom likely n't object much ordinary cat complain congress vegetarian cat garden must vegetarian dear ravage may commit sweet pea seedling never seem touch sparrow always just many adult sparrow garden saturday monday mention newly-fledged addition seem irreconcilable difference opinion sparrow providence beginning time crocus look good stand upright root earth recumbent posture stem neatly sever sparrows always last word matter least garden fancy providence must originally intend bring amending act s call provide less destructive sparrow more indestructible crocus consoling point garden s visible drawing-room smoking room people din lunch ca n't spy nakedness land furious gwenda pottingdon practically force lunch wednesday hear offer paulcote girl lunch shopping day course ask might come too come gloat bedraggled flowerless border sing praise own detestably over-cultivated garden m sick tell s envy neighbourhood s else belong car dinner-party even headache superlative else eldest child confirm such sensational event accord account expect question ask house common now s come purpose stare few miserable pansy gap sweet-pea border give glowing full-length description rare sumptuous bloom rose-garden dear elinor say baroness would save heart-burning lot gardener s bill mention sparrow anxiety simply pay annual subscription o.o.s.a never hear say elinor occasional-oasis supply association say baroness exist meet case exactly case backyard practical use gardening purpose require blossom decorative scenic background state interval luncheon dinner-party contemplate suppose instance people come lunch one-thirty just ring association ten o'clock same morning say lunch garden trouble take twelve forty-five yard carpet strip velvety turf hedge lilac red may happen season background two cherry tree blossom clump heavily-flowered rhododendron fill odd corner foreground blaze carnation shirley poppy tiger lily full bloom soon lunch guest depart garden depart also cat christendom can sit council yard cause moment s anxiety bishop antiquary sort come lunch just mention fact order garden get old-world pleasaunce clipped yew hedge sun-dial hollyhock perhaps mulberry tree border sweet-william canterbury bell old-fashioned beehive two tuck corner ordinary line supply oasis association undertake pay few guinea year extra entitle emergency e.o.n service earth e.o.n service s just conventional signal indicate special case incursion gwenda pottingdon mean ve get come lunch dinner garden allege envy neighbourhood exclaim elinor excitement happen sound miracle arabian night backyard become voluptuous pomegranate almond tree lemon grove hedge flower cactus dazzle bank azalea marble basined fountain chestnut-and-white pond-herons step daintily exotic water-lily golden pheasant strut alabaster terrace whole effect suggest idea providence norman wilkinson drop mutual jealousy collaborate produce background open-air russian ballet point fact merely background luncheon party kick leave gwenda pottingdon e.o.n guest moment may just mention carelessly climb putella england chatsworth die last winter n't such thing climb putella gwenda pottingdon kind n't usually know flower prompt quick say elinor address association gwenda pottingdon enjoy lunch simple elegant meal excellently cook daintily serve piquant sauce own conversation notably lack prepare long succession eulogistic comment wonder town garden unrivalled effect horticultural magnificence behold theme shut side luxuriant hedge siberian berberis form glowing background elinor s bewilder fragment fairyland pomegranate lemon tree terraced fountain golden carp slither wriggle root gorgeous-hued iris banked mass exotic bloom pagoda-like enclosure japanese sand-badger disport contribute take gwenda s appetite moderate desire talk gardening matter ca n't say admire climb putella observe shortly anyway s kind england happen know hampshire gardening fashion suppose people n't time nowadays altogether quite elinor s most successful luncheon party distinctly unforeseen catastrophe gwenda burst household four day later lunch-time make way unbidden dining-room think must tell elaine water-colour sketch accept latent talent art guild s exhibit summer exhibition hackney gallery will sensation moment art world hullo earth happen garden s suffragette say elinor promptly n't hear break make hay whole thing ten minute heart-broken havoc whole place clear shall lay again more elaborate line say baroness call emergency brain sheep enemy declare trump rupert play ace king club clear adversary suit sheep fate inflict partner take third queen club club lead open suit enemy win remainder trick rubber four more club play want odd trick win rubber say rupert n't club lead exclaim sheep ready defensive smile n't occur throw queen king leave command suit say rupert polite bitterness suppose ought n't certain m awfully sorry say sheep awfully uselessly sorry form large part occupation life similar situation arise subsequent hand would blunder just certainly would just irritatingly apologetic rupert stare gloomily sit smile fumble card many man good brain business possess rudiment card-brain rupert would judge condemn prospective brother-in-law evidence bridge play alone tragic part smile fumble life just fatuously apologetically card-table defensive smile well-worn expression regret shine scarcely believable quite obvious self-satisfaction sheep pasture probably imagine emergency could become terrible army banner watch stamp foot stiffen neck minor object suspicion come view behave meekly probably majority human sheep see imagination take great part world s more impressive drama form swift unerring decision moment crisis cow mutiny allay panic brave strong simple spite natural modesty always slightly spectacular name unnecessary perverse kathleen choose man future husband question rupert ask ruefully young malcolm athling nice-looking decent level-headed fellow could wish meet obviously very devoted admirer must throw pale-eyed weak-mouthed embodiment self-approving ineptitude merely kathleen s own affair rupert would shrug shoulder philosophically hope might make good undeniably bad bargain rupert heir own boy lie underground somewhere indian frontier goodly company property would pass curse kathleen kathleen s husband sheep would live beloved old home rear little sheep fatuous rabbit-faced self-satisfied dwell land possess soothing prospect dusk afternoon follow bridge experience rupert sheep make way homeward day s mixed shooting sheep s cartridge bag nearly empty game bag show sign over-crowding bird shoot seem most part impervious death damage hero melodrama failure drop bird explanation apology ready lip now stride front host chatter happily shoulder obviously look-out belated rabbit woodpigeon might haply secure eleventh-hour addition bag pass edge small copse large bird rise ground fly slowly tree offer easy shot oncoming sportsman sheep bang forth barrel give exultant cry horray ve shoot thunder big hawk exact ve shoot honey-buzzard hen bird few pair honey-buzzard breed united kingdom ve keep strict preservation last four year game-keeper village gun loafer twenty mile warn bribe threaten respect sanctity egg-snatching agent carefully guard breeding season hundred lover rare bird delight see snap-shotted portrait country life now ve reduce hen bird lump broken feather rupert speak quietly evenly moment two gleam positive hatred shone eye say m sorry say sheep apologetic smile course remember hear buzzard somehow n't connect bird such east shot say rupert trouble kathleen find gun-room smooth feather dead bird already tell catastrophe horrid misfortune say sympathetically dear robbie first discover last time home leave n't remember excited let s tea bridge shooting give rest two three week death enter compact party whip force parliamentary vacancy neighbourhood least convenient season local partisan side find immersed discomfort mid-winter election rupert take politics seriously keenly belong type strangely happily constituted individual island seem produce fair plenty man woman personal profit gain forth comfortable fireside club card-room hunt fro mud rain wind capture tracking stray vote here party s behalf think ought want energy welcome enough occasion seat closely dispute possession loss retention would count much present position parliamentary game kathleen help work corner constituency tireless well-directed zeal take share dull routine work lively episode talk part campaign wind eve poll meeting centre more undecided vote suppose concentrated anywhere else division good final meeting here would mean speaker local import leave undone improve occasion rupert unimportant task move complimentary vote chairman close proceeding m hoarse protest moment arrive n't believe can make voice hear platform let say sheep m good sort thing chairman popular party sheep s open word complimentary recognition receive applause orator smile expansively listener seize opportunity add few word political wisdom own account people look clock begin grope umbrella discard neckwraps midst string meaningless platitude sheep deliver blunder remark travel end constituency hour seize side more potent behalf ton election literature general shuffling mutter length breadth hall few hiss make hear sheep try whittle remark chairman unhesitatingly throw speech thanks damage m afraid lose touch audience remark say sheep apologetic smile abnormally develop lose election say chairman prove true prophet month winter sport seem desirable pick-me-up strenuous work crown discomfiture election rupert kathleen hie small alpine resort just come prominence thither sheep follow course role husband-elect wedding fix end march winter early unseasonable thaw end local lake spot swift current flow decorate notice write three language warn skater venture certain unsafe patch folly approach too danger spot seem natural fascination sheep n't see possible danger can protest inevitable smile rupert beckon proscribed area milk put window-sill last night freeze inch deep n't get strong current flow say rupert case much sense hovering doubtful piece ice acre good ice skate secretary ice committee warn already few minute later rupert hear loud squeal fear see dark spot blot smoothness lake s frozen surface sheep struggle helplessly ice-hole own making rupert give loud curse dash full tilt shore low stable building lake s edge remember see ladder could slide ice-hole sheep rescue would comparatively simple work skater dash distance ladder s help could get death-trap trust margin rotten ice rupert sprang surface lumpy frozen snow stagger ladder lie already lift rattle chain furious outburst growl burst hearing dash ground mass white tawny fur sturdy young yard-dog frantic pleasure perform first piece actice guardian service ramp snarl render task regain foot secure ladder matter considerable difficulty last succeed effort just hair's-breadth too late use sheep definitely disappear ice-rift kathleen athling husband stay great part year rupert small robbie stand danger idolise devoted uncle twelve month year rupert s most inseparable value companion sturdy tawny white yard-dog oversight s chinese puzzle say lady prowche resentfully stare scribbled list name spread two three loose sheet notepaper writing-table most name pencil mark run chinese puzzle ask lena luddleford briskly pride able grapple minor problem life get people suitably sort sir richard house party time year give free hand invite ask peaceable party friction unpleasantness seem reasonable enough say lena reasonable dear necessary sir richard literary work think ca n't expect man concentrate tribal dispute central asian clansman s get social feud blaze own roof blaze feud compass house party exactly blaze exist echoed lady prowche point always unlucky persistently unlucky now come look thing always get people violently oppose view roof result merely unpleasantness explosion mean people disagree matter political opinion religious view ask lena broad line political religious difference n't matter can church england unitarian buddhist same roof court disaster buddhist here quarrel everybody account naturally squabblesome temperament religion ve always find people can differ profoundly politics meet perfectly good term breakfast now miss larbor jones stay here last year worship lloyd george sort wingless angel mrs walters here same time privately consider antelope let say antelope antelope exactly horn hoof tail oh see still n't prevent chummy mortal tennis court billiard-room quarrel finally lead double hand no-trump course thing account judicious guest-grouping could prevent mrs walters get king knave ten seven club say line demarcation cause bother interrupt lena exactly minor difference side-issues give much trouble say lady prowche dying day shall forget last year s upheaval suffragette question laura henniseed leave house state speechless indignation reach state use language would tolerate austrian reichsrath intensive bear-gardening sir richard s description whole affair n't think exaggerate course suffragette question burn let loose most dreadful ill-feeling say lena can generally find people s opinion dear year bad christian science selina goobie sort high priestess cult put opposition high hand evening dinner clovis sangrail put wasp see theory non existence pain could depend emergency wasp small very efficient sour temper keep paper cage afternoon wasp n't stand confinement least n't n't think realise moment word invective could make mean sometimes wake night think still hear selina describe clovis s conduct general character year sir richard write volume domestic life tartary critic blame lack concentration s engage very important work year n't ask lena land-tenure turkestan say lady prowche just work final chapter require concentration can give very anxious unfortunate disturbance year take precaution can think bring non-conflicting harmonious element two people quite easy atkinson man marcus popham two will here long fall foul burning question will more unpleasantness ca n't find opinion mean dear lena s scarcely n't find re moderate liberal evangelical mildly oppose female suffrage approve falconer report steward decision craganour thank goodness country n't fly violent passion wagner brahms thing sort thorny subject n't able make sure stone leave unturned unanimously anti-vivisectionist uphold necessity scientific experiment lot correspondence subject local newspaper late vicar certain preach sermon vicar dreadfully provocative time now could find two man divergently exclaim lena find n't know speak still might discover roundabout way write assumed name course subscription cause still send stamp type-written reply postcard request declaration vivisection people would hesitate commit subscription will cheerfully write prepaid postcard ca n't manage way try meet s house get argument subject think milly occasionally at-home might luck meet same evening must soon invitation ought wednesday thursday late to-day friday milly s at-home very amusing rule say lena never get chance talk uninterruptedly couple minute time milly restless hostess always seem try see look different part room fresh grouping effect even get speak popham atkinson could n't plunge topic vivisection straight think postcard scheme would more hopeful decidedly less tiresome would word oh are favour experiment live animal purpose scientific research quite simple unmistakable n't answer will least indication indifferent subject want know right say lena ll get brother-in-law let address office can telephone result plebiscite direct thank much say lady prowche gratefully sure get card send soon possible following tuesday voice office clerk speak telephone inform lady prowche postcard poll show unanimous hostility experiment live animal lady prowche thank office clerk loud more fervent voice thank heaven two invitation already seal address immediately dispatch course accept house party halcyon hour prospective hostess call auspiciously launch lena luddleford include guest previously commit invitation opening day cricket festival run lady prowche motor side county wear air interested cricket particularly interested life shake hand limply lena remark beastly day party ask lena quickly n't speak tragical answer always such rotten luck happen awful hyaenas could behave great savagery sir richard say country hyaena live ought know actually come blow blow blow curse really might scene hogarth s picture never feel humiliated life servant must think offender oh naturally very two take trouble think agree subject could violently disagree religion politics vivisection derby decision falconer report else leave quarrel dear fool think pro greek pro-bulgar hyacinth new fashion introduce candidate s child election contest pretty say mrs panstreppon take acerbity party warfare make interesting experience child look year still will listen advice matilda will take hyacinth luffbridge election day take hyacinth exclaim mother jutterly bring three child drive pair nubian donkey town emphasise fact father appoint colonial secretary make demand strong navy special feature campaign will particularly appropriate hyacinth dress sailor suit ll look heavenly question ll look ll behave s delightful child course strain unbridled pugnacity break time really alarm fashion may forget affair little gaffin child n't india time ve vague recollection happen very naughty know goat-carriage meet gaffins perambulator drive goat full tilt send perambulator spinning little jacky gaffin pin wreckage nurse hand full goat hyacinth lay jacky s leg belt small fury m defend say matilda must annoy intentionally unfortunately tell french mother duboc know history lesson morning just hear final loss calais english furious say d teach little toad snatch town n't know time refer gaffins tell bad feeling two nation die long anyhow gaffins french say french jacky hit rest bury perambulator loss calais unloosed such fury tremble think possible loss election might entail happen eight s old now know good child hyacinth s temperament n't know good grow old merely know more nonsense will enjoy fun election case ll tire time poll declare new sailor suit ve make just right shade blue election colour will exactly match blue eye will perfectly charming note colour such thing let s aesthetic sense override s moral sense say mrs panstreppon believe would condone south sea bubble persecution albigenses carry effective colour scheme unfortunate happen luffbridge n't say n't foresee member family election keenly decorously contest newly-appointed colonial secretary personally popular government adhere distinctly unpopular expectancy majority four hundred obtain last election would altogether wipe side hopeful could feel confident child great success little jutterlys drive chubby donkey solemnly main street display poster advocate claim father broad general ground father hyacinth conduct might serve model seraph-child stray unwittingly scene electoral contest own accord delighted eye dozen camera operator jutterly child present packet butterscotch need n't enemy re wear opposite colour say engaging friendliness occupant donkey-cart accept offering polite solemnity grown-up member political camp delight incident exception mrs panstreppon shudder never clytemnestra s kiss sweeter night slew quote make quotation last hour poll period unremitting labour party generally estimate more dozen vote separate candidate effort make bring obstinately waver elector feeling relaxation relief hear clock strike hour close poll exclamation break tired worker cork fly bottle n't win ve level clean straight fight rancour child quite charming feature n't child suddenly occur everybody see child last hour become three little jutterlys donkey-cart matter become hyacinth hurried anxious embassy backwards forward respective party headquarters various committee-rooms blank ignorance everywhere whereabouts child too busy closing moment poll bestow thought come telephone call unionist women s committee-rooms voice hyacinth hear demand poll would declare jutterly child ask mother ve just finish high-tea pastry-cook s come answer let telephone ve poach egg sausage roll four meringue ll ill little jutterlys re pigstye pigstye pigstye crawleigh road meet drive road tell tea put donkey yard know take see old sow get ten little pig get sow stye give bit bread jutterlys look litter bolt door leave wicked boy mean say ve leave poor child alone pigstye re alone ve get ten little pig re jolly crowd pretty mad shut mad old sow shut young get re ll bite mincemeat can get let short ladder top window s m win blight father get m just open door sow let dash s want know poll will declare here narrator rang wild stampede frantic sending-off messenger take place end telephone nearly worker side disappear various club-room public-house bar await declaration poll enough local information could secure determine scene hyacinth s exploit mr john ball stable yard crawleigh road short lane sow know litter ten young thither headlong haste candidate hyacinth s mother aunt mrs panstreppon two three hurriedly-summoned friend two nubian donkey contentedly munch bundle hay meet gaze enter yard hoarse savage grunt enraged animal shrill note thirteen young voice three human guide stye yard huge yorkshire sow keep ceaseless raging patrol closed door recline broad ledge open window point vantage could reach shoot bolt door hyacinth blue sailor-suit somewhat bad wear angel smile exchange look demoniacal determination come step shout sow will jiffy storm threatening argue entreat expostulation break baffled rescue party make more impression hyacinth squeal tempest rage stye jutterly head poll m let sow ll teach blighter win election mean say mrs panstreppon fear bad see butterscotch incident s right little man say jutterly duplicity even colonial secretary can sometimes stoop father elect large majority liar retorted hyacinth directness speech merely excusable obligatory political profession vote n't count wo n't gammon result boy ve pal fire gun poll declare two shot ve win shot n't situation begin look critical drug sow whisper hyacinth s father motor chemist s shop return presently two large piece bread liberally dose narcotic bread throw deftly unostentatiously stye hyacinth see manoeuvre set pierce imitation small pig purgatory infuriated mother ramp stye piece bread trample slush moment now poll might declare jutterly fly town hall vote count agent meet smile hope re eleven ahead present eighty more count re just squeak must n't squeak exclaim jutterly hoarsely must object doubtful vote side can possibly disallow must majority see unprecedented sight party agent challenge vote own side captiousness opponent would hesitate display two vote would certainly pass muster ordinary circumstance disallow even jutterly six ahead thirty more count watcher stye moment seem intolerable last resort send gun shoot sow hyacinth would probably draw bolt moment such weapon bring yard nearly man home election night messenger evidently afield search must matter minute now declaration poll sudden roar shouting cheering hear direction town hall hyacinth s father clutch pitchfork prepare dash stye forlorn hope time shot ring evening air hyacinth stoop perch put finger bolt sow press furiously door bang come shot hyacinth wriggle send short ladder window inner stye now can come unclean little blighter sing daddy s get hurry ca n't keep sow wait much longer n't jolly come butt election again m job reaction set deliverance furious recrimination indulge lately opposed candidate woman folk agent party helper recount demand fail establish fact colonial secretary obtain majority altogether election leave legacy soreness apart experience hyacinth person last time shall let election exclaim mother think extreme say mrs panstreppon general election mexico think might safely let doubt english politics suit rough tumble angel-child image lost soul number carved stone figure place interval parapet old cathedral represent angel king bishop nearly attitude pious exaltation composure figure low cold north side building crown mitre nimbus face hard bitter downcast must demon declare fat blue pigeon roost sun day ledge parapet old belfry jackdaw authority ecclesiastical architecture say lose soul matter rest autumn day flutter cathedral roof slender sweet voice bird wander bare field thin hedgerow search winter roosting-place try rest tired foot shade great angel-wing nestle sculptured fold kingly robe fat pigeon hustle wherever settle noisy sparrow-folk drive ledge respectable bird sing much feeling cheep wanderer move effigy lost soul offer place refuge pigeon consider safe perch projection lean much perpendicular too much shadow figure cross hand pious attitude graven dignitary arm fold defiance angle make snug resting-place little bird evening creep trustfully corner stone breast image darkling eye seem keep watch slumber lonely bird grow love lonely protector day would sit time time rainshoot abutment trill forth sweet music grateful thanks nightly shelter may work wind weather influence wild draw face seem gradually lose hardness unhappiness day long monotonous hour song little guest would come snatch lonely watcher evening vesper-bell ring great grey bat slide hiding-place belfry roof bright-eyed bird would return twitter few sleepy note nestle arm wait happy day dark image great bell cathedral rang daily mocking message joy sorrow folk verger s lodge notice little brown bird flit cathedral precinct admire beautiful singing pity say warbling lose waste hear parapet poor understand principle political economy catch bird put little wicker cage lodge door night little songster miss accustomed haunt dark image know more bitterness loneliness perhaps little friend kill prowling cat hurt stone perhaps perhaps fly elsewhere morning come float noise bustle cathedral world faint heart-aching message prisoner wicker cage day high noon fat pigeon stupefy silence midday meal sparrow wash street-puddles song little bird come parapet song hunger longing hopelessness cry could never answer pigeon remark mealtime figure lean forward more perpendicular day song come little wicker cage cold day winter pigeon sparrow cathedral roof look anxiously side scrap food dependent hard weather lodge-folk throw dust-heap inquired pigeon peer edge north parapet little dead bird answer crackle sound night cathedral roof noise fall masonry belfry jackdaw say frost affect fabric experience many frost must morning see figure lost soul topple cornice lie now broken mass dust-heap verger s lodge just coo fat pigeon peer matter minute now shall nice angel put certainly will put angel joy sorrow ring great bell purple balkan kings luitpold wolkenstein financier diplomat small obtrusive self important scale sit favoured cafe world-wise habsburg capital confront neue freie presse cup cream top coffee attendant glass water sleek-headed piccolo just bring year longer dog s lifetime sleek-headed piccolo place neue freie presse cup cream-topped coffee table year sit same spot dust-coated stuffed eagle living soar bird styrian mountain now make monstrous symbolical second head graft neck gilt crown plant dusty skull to-day luitpold wolkenstein read more first article paper read again again turkish fortress kirk kilisseh fall serbs officially announce take kumanovo fortress kirk kilisseh lose kumanovo take serbs tide constantinople resemble shakspeare s tragedy king neighbourhood adrianople eastern region great battle now progress will reveal merely future turkey also position influence balkan state world year longer dog s lifetime luitpold wolkenstein dispose pretension striving balkan state cup cream-topped coffee sleek-headed piccolo bring never travel eastward horse-fair temesvar never invite personal risk encounter more potentially desperate hare partridge constitute critical appraiser arbiter military national prowess small country fringe dual monarchy danube border judgment unsparing contempt small-scale effort unquestioning respect big battalion full purse whole scene balkan territory troubled history loom commanding magic word great powers even more impose teutonic rendering die grossmachte worshipping power force money-mastery elderly nerve-ridden woman might worship youthful physical energy comfortable plump-bodied cafe-oracle jest gibe ambition balkan kinglet people unloose battery strange lip-sounds viennese employ auxiliary language express thought thought complimentary british traveller visit balkan land report high thing bulgarian future russian officer take peep army confess thing reckon create cup coffee hour-long game domino oracle laugh wag head distil worldly wisdom castle grossmachte succeed stifle roll war-drum true big battalion ottoman empire would talk big purse big threatenings powers would speak last word would imagination luitpold hear onward tramp red-fezzed bayonet bearer echo balkan pass see little sheepskin-clad mannikin drive village see augustly chide spokesman powers dictating adjust restore settle thing again allotted place sweep dust conflict now ear listen war-drum roll quite direction listen tramp battalion big bolder good skilled war-craft deem possible quarter eye read column accustomed newspaper warning grossmachte new learn new reckon much time-honoured relinquish great powers will little difficulty persuade balkan state inviolability principle europe can permit fresh partition territory east approval even now campaign still undecided rumour project fiscal unity extend entire balkan land constitutional union imitation german empire perhaps political straw blow storm possible dismiss reflection balkan state league command military strength great powers will reckon people pour blood battlefield sacrifice available armed man entire generation order encompass union kinsfolk will remain longer attitude dependence great powers russia will own way blood pour forth to-day give first time genuine tone purple balkan king great powers can overlook fact people taste victory will let drive again former limit turkey lose to-day kirk kilisseh kumanovo macedonia also luitpold wolkenstein drink coffee flavour somehow world pompous impose dictate world suddenly roll narrow dimension big purse big threat push unceremoniously side force could fathom could comprehend make rudely feel august caesar mammon armament look frowningly combat die salute intention saluting lesson impose unwilling learner lesson respect certain fundamental principle small struggle state teach lesson luitpold wolkenstein wait quorum domino player arrive would read article freie presse moment oracle find great salvation withdraw area human question cupboard yesterday war cruelly destructive thing say wanderer drop newspaper floor stare reflectively space indeed say merchant respond readily seem safe platitude think loss life limb desolated homestead ruin n't think sort say wanderer think tendency modern war destroy banish very element picturesqueness excitement chief excuse charm fire flare brilliantly leave blacker bleaker important war south-east europe recent time shrinking area chronically disturb territory stiffening frontier line intrusion civilised monotony imagine may happen conclusion war turk really drive europe would gain cause good government suppose say merchant count loss say balkan long last survive shred happy hunting-ground adventurous playground passion fast become atrophied want exercise old bygone day war low country always door need afield malaria-stricken wild want life boot saddle licence kill kill wish see life decent opportunity see death same time scarcely right talk kill bloodshed way say merchant reprovingly must remember man brother must also remember large percentage young brother bankruptcy usual tendency young brother nowadays give family fair chance mourning bullet find billet accord optimistic proverb must admit nowadays become increasingly difficult find billet lot young gentleman would adorn probably thoroughly enjoy old-time happy-go-lucky war exactly burden complaint balkan land especially interesting rapidly-moving day afford last remain glimpse vanish period european history child early event world force coherently notice war balkan remember sunburnt soldierly man put little pin-flags war-map red flag turkish force yellow flag russian seem magical region mountain pass frozen river grim battlefield drifting snow prowl wolf great stretch water bear sinister engaging name black sea learn geography lesson make same impression strange-named inland sea n't think magic fade imagination battle call plevna vary fortune seem great part lifetime remember day wrath mourning little red flag take plevna maturer judge wrong horse rate losing horse now to-day put little pin-flags again map balkan region passion turn loose more playground war will localise say merchant vaguely least hope could n't wish good locality say wanderer charm country find nowhere else europe charm uncertainty landslide little dramatic happening make difference ordinary desirable life hold very cheap part say merchant certain extent say wanderer remember man sofia use teach bulgarian inefficient manner intersperse lot quite wearisome gossip never know personal history n't listen tell many time leave bulgaria use send sofia newspaper time time feel would tiresome again hear man come day heaven know just thing happen balkan murder open street quietly come will understand piquant idea such thing happen such man dullness long-winded small-talk seem sort brilliant esprit d'esalier part meet end such ruthlessly plan execute violence merchant shake head piquancy incident striking distance comprehension shock hear such thing know say present war continue companion stop discuss two hopelessly divergent point view may beginning end much hitherto survive resistless creeping-in civilisation balkan land finally parcel compete christian kingdom haphazard rule turk banish sea marmora old order disorder will receive death-blow spirit will linger perhaps old charmed region bear sway greek villager will doubtless restless turbulent unhappy bulgars rule bulgars will certainly restless turbulent unhappy greek administration rival flock exarchate patriarchate will make intensely disagreeable wherever opportunity offer habit lifetime several lifetime lay albanian course shall still troubled moslem pool leave recede wave islam europe old atmosphere will change glamour will dust formality bureaucratic neatness will slowly settle time-honoured landmark sanjak novi bazar muersteg agreement komitadje band vilayet adrianople familiar outlandish name thing place know long part parcel balkan question will pass cupboard yesterday completely hansa league war guise heritage history hand spoil diminish doubt comparison early day never know still thrill enliven little corner continent help conjure imagination day turk thunder gate vienna shall hand child think news balkan will course ten fifteen year socialist congress uskub election riot monastir great dock strike salonika visit y.m.c.a varna varna coast enchant sea will drive suburb tea write home bexhill east war wickedly destructive thing still must admit begin merchant wanderer mood admit rise impatiently walk tape-machine busy news adrianople duration war rev wilfrid gaspilton clerical migration inconsequent-seeming lie mind remove moderately fashionable parish st luke s kensingate immoderately rural parish st chuddocks somewhere yondershire doubtless substantial advantage connect move certainly very obvious drawback migratory clergyman wife able adapt naturally comfortably condition country life beryl mrs gaspilton always look indulgently country place people irreproachable income hospitable instinct cultivate tennis-lawns rose-garden jacobean pleasaunces wherein select gathering interested week end guest might disport mrs gaspilton consider distinctly interesting personality limited standpoint doubtless right indolent dark eye comfortable chin belie slightly plaintive inflection throw voice suitable interval tolerably satisfy small advantage life regret fate see way reserve ampler success feel qualify would centre literary slightly political salon discerning satellite might recognise breadth outlook human affair undoubted smallness foot destiny choose wife rector now further decreed country rectory background existence rapidly make mind surroundings call exploration noah predict flood expect swim dig wet garden trudge muddy lane exertion propose undertake long garden produce asparagus carnation pleasingly frequent interval mrs gaspilton content approve expense ignore existence would fold speak elegant indolent little world own enjoy minor recreation gently rude doctor s wife continue leisurely production literary effort forbidden horsepond translation baptiste leopoy s l'abreuvoir interdit labour already long drawn-out seem probable baptiste lepoy would drop vogue translation temporarily famous novel finish languid prosecution work invest mrs gaspilton certain literary dignity even kensingate circle would place pinnacle st chuddocks hardly read french assuredly hear l'abreuvoir interdit rector s wife might content turn complacently country rector s tragedy country turn good intention world immortal example gilbert white rev wilfrid find bore ill ease new surroundings charles ii would modern wesleyan conference bird hop lawn hop lawn give plainly understand eye infinitely less interesting garden worm rectory cat hedgeside meadow flower equally uninspiring less celandine seem particularly unworthy attention english poet bestow rector know would utterly miserable leave alone quarter hour company human inhabitant parish good know merely know ailment ailment invariably rheumatism course bodily infirmity always rheumatism rector grasp fact rural cottage life rheumatism glare omission present court would more ambitious circle death local interest beryl shut ridiculous labour forbidden horsepond n't see suppose want read baptiste lepoy english reverend wilfrid remark wife morning find surrounded usual elegant litter dictionary fountain pen scribble paper hardly bother read now france dear say beryl intonation gentle weariness n't two three leading london publisher tell wonder translate l'abreuvoir interdit beg publisher always clamour book write turn cold shoulder soon re write st paul live now would pester write epistle esquimaux london publisher would dream read epistle ephesian asparagus garden ask beryl ve tell cook anywhere garden snap rector s doubt plenty asparagus-bed usual place walk region fruit tree vegetable bed exchange irritation boredom gooseberry bush medlar tree temptation perpetration great literary fraud come week later bi-monthly review give world guarantee rev wilfrid gaspilton fragment persian verse allege unearthed translate nephew present campaigning somewhere tigris valley rev wilfrid possess host nephew course quite possible more might military employ mesopotamia could call mind particular nephew could suspect persian scholar verse attribute ghurab hunter accord account warden royal fishpond live unspecified century neighbourhood karmanshah breathe spirit comfortable even-tempered satire philosophy disclose mockery trouble bitter joy life passionate verge troublesome mouse prayed allah s aid blaspheme such aid befell cat feast mouse thought allah manage vastly pray aid make set never-changing law need remember give speed guile claw laud life mild content content may fall pride frog hug lowly ditch was much disgruntle dry road tell fanatic glee vain boaster shall avail road thee poet praise evening star praise parrot s hue merchant praise merchandise least praise know verse give critic commentator clue probable date composition parrot remind public high vogue type elegance day hafiz shiraz quatrain omar make appearance verse point would apply political condition present day strikingly region era write sultan dream day-long peace rival army grow change day-dream sleep peace methinks never know woman appear little wine verse hunter poet least contribution love-philosophy east moon-faced charmer star-drowned eye cheek soft delight exhale musk tell thy charm will fade rose grow hue-less dusk finally recognition inevitable chill breath blow poet s comfortable estimate life sadness dawn sadness can rede joyous day bring train feast loved steed shall come dawn last bring life-stir ken long cold dawn day shall rede sadness verse ghurab come public moment comfortable slightly quizzical philosophy certain welcome reception enthusiastic elderly colonel outlive love truth write paper say familiar work ghurab afghanistan aden suitable locality quarter century ghurab-of-karmanshah club sprang existence member allude brother ghurabians slight provocation flood inquiry criticism request information naturally pour discoverer discloser long-hidden poet rev wilfrid make effectual reply military consideration forbid disclosure might throw unnecessary light nephew s movement war rector s position will unthinkable embarrassment moment rate drive forbidden horsepond
