# Supplementary material for: A Complex Network Approach to Stylometry
Source: PLoS One. 2015 Aug 27;10(8):e0136076. doi: 10.1371/journal.pone.0136076 (PMC4552030; doi:10.1371/journal.pone.0136076)
Supplement: S1 File — (ZIP) [file pone.0136076.s001.zip › authorship_dataset/a6_unbearable.txt]

francesca bassington sit drawing-room house blue street w regale estimable brother henry china tea small cress sandwich meal elegant proportion minister sympathetically desire moment happily reminiscent satisfactory luncheon blessedly expectant elaborate dinner come young day francesca know beautiful miss greech forty much original beauty remain just dear francesca bassington would dream call sweet good many people scarcely know punctilious put dear enemy honester moment would admit svelte know dress would agree friend assert soul s friend enemy agree particular point usually wrong francesca press unguarded moment describe soul would probably describe drawing-room would consider stamp impress character close scrutiny might reveal outstanding feature even suggest hidden place might dimly recognise drawing-room soul francesca woman fate appear good intention never carry practice advantage put disposal might expect command more average share feminine happiness many thing make fretfulness disappointment discouragement woman s life remove path might consider fortunate miss greech later lucky francesca bassington perverse band make rock-garden soul drag stoney grief unclaimed trouble can find lie francesca love smooth way pleasant place life merely look bright side thing live stay fact thing time badly cheat early illusion make cling close such good fortune remain now seem reach calm period life undiscriminating friend appear guise selfish woman merely selfishness see happy unhappy side life wished enjoy utmost leave former vicissitude fortune soured perhaps narrow sense make concentrate much sympathy thing immediately please amuse recall perpetuate pleasing successful incident day drawing-room particular enshrine memorial token past present happiness comfortable quaint-shaped room angle bay alcove sail harbour precious personal possession trophy survive buffeting storm very tranquil married life wherever eye might turn see embody result success economy good luck good management good taste battle more somehow always contrive save baggage train complacent gaze could roam object object represent spoil victory salvage honourable defeat delicious bronze fremiet mantelpiece outcome grand prix sweepstake many year group dresden figure considerable value bequeath discreet admirer add death kindness group self-bestowed present purchase blessed unfading memory wonderful nine-days bridge winning country-house party old persian bokharan rug worcester tea-service glow colour little treasure antique silver enshrine history memory addition own intrinsic value amuse time think bygone craftsman artificer hammer wrought weave distant country age produce wonderful beautiful thing come way possession worker studio medieval italian town late paris bazaar baghdad central asia old-time english workshop german factory manner queer hide corner craft secret jealously guard nameless unremembered man man name world-renowned deathless treasure dominate estimation object room contain great van der meulen come father s home part wed dowry fit exactly central wall panel narrow buhl cabinet fill exactly right space composition balance room wherever sit seem confront dominate feature surroundings please serenity great pompous battle scene solemn courtly warrior bestride heavily prance steed grey skewbald dun gravely earnest somehow convey impression campaign vast serious picnic arrange grand manner francesca could imagine drawing-room crown complement stately well-hung picture just could imagine setting house blue street crowded pantheon cherished household god herein sprout thorn obtrude rose-leaf damask might francesca s peace mind s happiness always lie future past deference esteemed lyrical authority may safely say sorrow s crown sorrow anticipate unhappy thing house blue street leave old friend sophie chetrof such time niece emmeline chetrof marry pass wed present emmeline now seventeen passably good-looking four five year could safely allot span continued spinsterhood period lie chaos wrench asunder francesca sheltering habitation grow soul true imagination build bridge chasm bridge single span bridge question schoolboy son comus now educate somewhere southern county say bridge consist possibility eventual marriage emmeline case francesca see still reign trifle squeeze incommoded perhaps still reign house blue street van der meulen would still catch requisite afternoon light place honour fremiet dresden old worcester would continue undisturbed accustomed niche emmeline could japanese snuggery francesca sometimes drink after-dinner coffee separate drawing-room could put own thing detail bridge structure carefully think only-it unfortunate circumstance comus span balance francesca s husband insist give boy strange pagan name live long enough judge appropriateness significance seventeen year odd month francesca ample opportunity form opinion concern son s characteristic spirit mirthfulness associate name certainly run riot boy twisted wayward sort mirth francesca could seldom see humorous side brother henry sit eat small cress sandwich solemnly ordain immemorial book observance fate undisguisedly kind might easily marry pretty helpless little woman live notting hill gate father long string pale clever useless child would birthday sort illness expect send grape would paint fatuous object south kensington manner christmas offering aunt cubic space lumber limit commit unbrotherly action frequent family life might call brotherly henry marry woman money sense repose child brilliant virtue never say even parent could consider worth repeating parliament possibly idea make home life seem less dull rate redeem career insignificance man death can produce item by-election news poster can wholly nonentity henry short might embarrassment handicap choose friend counsellor time even emergency bank balance francesca part partiality clever lazily-inclined woman often feel reliable fool seek counsel frequently follow convenient repay loan good service part fate provide henry brother francesca could set plaguy malice destiny give comus son boy untameable young lord misrule frolic chafe nursery preparatory public-school day utmost allowance storm dust dislocation least possible amount collar-work come somehow laugh series catastrophe reduce else concern tear cassandra-like foreboding sometimes sober after-life become uninteresting forget lord sometimes fate play royally hand great thing spacious manner thank parliament press acclaim gala-day crowd most case tragedy begin leave school turn loose world grow too civilised too crowded too empty place very many henry greech make end bite small sandwich settle dust-storm refresh discuss fashionably prevalent topic moment prevention destitution question nibble smelt might say present moment observe will engage serious attention consideration long first thing shall get dilettante academic way approach must collect assimilate hard fact subject ought appeal think mind know find surprisingly difficult interest people francesca make monosyllabic response sort sympathetic grunt mean indicate certain extent listen appreciate reality reflect henry possibly find difficult interest people topic enlarge talent lie thoroughly direction uninteresting even eye-witness massacre st bartholomew would probably infuse flavour boredom description event speak leicestershire day subject continue henry point length thing few people stop consider francesca immediately decorously majority will stop consider come barnets interrupt eliza barnet take subject propagandist movement sociology arena life struggle fierce competition rivalry frequently find closely allied type specie eliza barnet share many henry greech s political social view also share fondness point thing length occasion extensively occupy strictly limit span allot platform oratory group speaker henry greech impatient unit might see eye eye lead question day persistently wear mental blinker estimable quality concern mention name skilful lure draw trail discourse francesca listen eloquence subject much prefer disparagement eliza barnet prevention destitution ve doubt mean say henry would good thing could induce keep own personality little more background imagine necessary mouthpiece progressive thought countryside fancy canon besomley must mind say people come world shake empire move amendment francesca laugh genuine amusement suppose really wonderfully subject talk provocative comment henry grow possibly conscious fact draw subject eliza barnet presently turn more personal topic general air tranquillity house presume comus thaleby observe say francesca yesterday course m very fond bear separation s here s live volcano house volcano quiet moment ask incessant question use strong scent temporary respite say henry year two will leave school francesca close eye air seek shut distressing vision fond look intimately future presence person especially future drape doubtfully auspicious colour persist henry suppose will hand exactly n't sit look judicial m quite ready listen suggestion ve make case ordinary boy say henry might make lot suggestion finding suitable employment know comus would waste time look job would n't look d get must say francesca know must never will least ll never stick most hopeful thing will marry heiress would solve financial side problem unlimited money disposal might wild somewhere shoot big game never know big game deserve help deflect destructive energy social misfit henry never kill large fierce trout scornfully superior subject big game shooting francesca brighten matrimonial suggestion n't know heiress say reflectively s emmeline chetrof course could hardly call heiress s get comfortable little income own suppose more will come grandmother course know house marry would very convenient say henry probably follow line thought sister tread many hundred time comus hit oh enough boy girl fashion say francesca must arrange see more future way little brother hers dote lancelot thaleby term ll write tell comus specially kind will sure way emmeline s heart comus make prefect know heaven know can prominence game sniff henry think may safely leave work conduct question comus favourite uncle francesca turn writing cabinet hastily scribble letter son delicate health timid disposition inevitable attribute new boy bring notice command care seal stamp envelope henry utter belated caution perhaps whole would wise say boy comus n't always respond direction know francesca know already more brother s opinion woman can sacrifice clean unspoiled penny stamp probably unborn chapter ii lancelot chetrof stand end long bare passage restlessly consult watch fervently wish hour old certain painful experience already register past unfortunately still belong future still more horrible immediate future many boy new school cultivate unhealthy passion obeying rule requirement zeal direction prove undoing hurry two three estimable thing omit study notice-board more perfunctory fashion thereby miss football practice specially ordain newly-joined boy fellow junior term s long standing graphically enlighten inevitable consequence lapse dread attach unknown rate delete approach doom moment feel scarcely grateful knowledge place disposal such lavish solicitude ll get six very good chair say ll draw chalk line course know say chalk line cut can aim exactly same spot hurt much more way lancelot try nourish wan hope might element exaggeration uncomfortably realistic description meanwhile prefect room end passage comus bassington fellow prefect sit also wait time mood more pleasurable expectancy comus most junior prefect caste mean least well-known master common-room enjoy certain fitful popularity rate admiration football too erratic really brilliant player tackle act bring man headlong ground sensuous pleasure weird swear-word get hurt eagerly treasure fortunate enough hear athletics general showy performer new function prefect already establish reputation effective artistic caner appearance exactly fit fanciful pagan name large green-grey eye seem asparkle goblin mischief joy revelry curve lip might wickedly-laughing faun expect see embryo horn fret smoothness sleek dark hair chin firm look vain redeem touch ill-temper handsome half-mocking half-petulant face strain sourness comus might leaven creative masterful fate fashion certain whimsical charm leave unequipped great purpose life perhaps would call lovable character many respect adorable respect certainly damn rutley companion moment sit watch wonder depth very ordinary brain hate easy s really turn cane say know s say comus finger very serviceable-looking cane lovingly pious violinist might handle strad give greyson mint-chocolate let toss cane win decent let chocolate droll lightheartedness win comus bassington such measure popularity enjoy fellow materially help endear succession master come contact course schooldays amuse interested such save grace humour disposal sigh pass immediate responsibility sigh relief regret more enlightened experienced realise scope thing call deal man train cope storm foresee come minimise consequence may pardon feel certain reluctance measure tornado man more limited outlook correspondingly large belief own power ready tackle tornado time permit think could tame young bassington opportunity form-master remark colleague house embarrassing distinction numbering comus inmate heaven forbid try reply housemaster ask reformer nature hate interference own arrangement start tame obviously untameable take fearful responsibility nonsense boy nature s raw material million boy just few bassington nature s highly finish product schoolboy stage suppose mould raw material quite helpless come contact happen grow never grow say housemaster tragedy bassington will certainly never grow present stage now talk language peter pan say form-master think manner peter pan say reverence author masterpiece say wonderful tender insight child mind know boy make criticism particular work can imagine lot british boy boy country know would stay contentedly play child s game underground cave wolf pirate red indian ask side trap door form-master laugh evidently think boy would grow must write grown-up could never boy perhaps meaning never-never land daresay re right criticism n't agree bassington s handful deal know come contact s hand n't full thousand thing hold opinion could tame way maintain form-master s inalienable privilege right prefect room comus busy exact position chair plant middle floor think s ready say rutley glance clock air roman elegant circus languidly await introduction expect christian expectant tiger kid two minute say d jolly late say comus comus mill many scorching castigation early school day able appreciate last ounce panic must now possess foredoomed victim probably moment hover miserably door part fun thing most thing amusing side know look knock door lancelot enter response hearty friendly summons come ve come cane say breathlessly add way identification name s chetrof s quite bad enough say comus probably bad follow evidently keep miss footer practice say lancelot six say comus briefly pick cane n't see notice board hazard lancelot forlorn hope always please listen excuse charge two extra cut will eight get comus indicate chair stand sinister isolation middle room never article furniture seem more hateful lancelot s eye comus could remember time chair stick middle room seem most horrible manufactured thing lend piece chalk say brother prefect lancelot ruefully recognise truth chalk-line story comus draw desire line anxious exactitude would scorn apply diagram euclid map russo-persian frontier bend little more forward say victim much tight n't trouble look pleasant ca n't see face anyway may sound unorthodox say hurt much more will hurt carefully measure pause lancelot make vividly aware good cane can make really efficient hand second cut project hurriedly chair now ve lose count say comus shall begin again kindly get same position get again ve finish rutley will hold ll get dozen lancelot get chair re-arrange taste executioner stay somehow comus make eight accurate agonisingly effective shot chalk line way say gasping gulp victim infliction say chetrof n't believe ve ask kind beginning can clean study afternoon awfully careful dust old china break n't come tell just drown somewhere will save bad fate n't know study say lancelot choke d find shall beat really hard time here d keep chalk pocket s sure come handy later n't stop thank ve embarrass comus n't get study lancelot spend feverish half-hour look incidentally miss footer practice very jolly here write lancelot sister emmeline prefect can give awful hot time most decent beast bassington prefect junior limit beast least think schoolboy reticence emmeline fill gap lavish splendour feminine imagination francesca s bridge crash abyss chapter iii evening certain november day two year event heretofore chronicle francesca bassington steer way crowd fill room friend serena golackly bestow nod vague recognition eye obviously intent focussing particular figure parliament pull energy autumn session political party fairly represent throng serena harmless way invite number more less public man woman house hope leave long enough would constitute salon pursuance same instinct plant flower border week-end cottage retreat surrey large mixture bulb call result dutch garden unfortunately may bring brilliant talker home can always make talk brilliantly even talk bad can restrict output starling-voiced dullard seem subject much say worth leave unsaid group francesca pass discuss spanish painter forty-three paint thousand square yard canvas time london hear few month now starling-voices seem determine hear very little else three woman know name pronounce always feel must forest pray see picture notice always pomegranates late composition man indefensible collar know pomegranates mean think splendid say stout lady loud challenging voice way defy convention art retain convention stand noticed put man atrocious collar francesca push desperately wonder dimly people find unsupportable affliction deafness progress impede moment couple engage earnest voluble discussion smouldering question day thin spectacled young man recede forehead often denote advance opinion talk spectacled young woman similar type forehead exceedingly untidy hair ambition life take russian girl-student spend week patient research try find exactly put tea-leaves samovar introduce young jewess odessa die pneumonia following week experience slight constitute spectacled young lady authority thing russian eye immediate set talk helpful talk needful young man say get lift subject furrow indisciplined talk place threshing-floor practical discussion young woman take advantage rhetorical full-stop dash remark already marshal tip tongue emancipate serf poverty must careful avoid mistake russian bureaucracy stumble liberate serf soil pause turn sake declamatory effect recover breath quickly enough start afresh level term young man jump stride sentence get good start time say francesca suppose s prevention destitution re hammer earth would become dear good people start crusade prevention mediocrity midway small room still quest elusive presence catch sight know shadow frown pass face object faintly signal displeasure courtenay youghal political spur-winner seem absurdly youthful generation never hear pitt youghal s ambition-or perhaps hobby-to infuse greyness modern political life colour disraelian dandyism temper correctness anglo-saxon taste supplement flash wit inherent celtic strain success half-measure public miss touch blatancy look rise public man decorative smoothness chestnut-golden hair lively sparkle epigram count good restrain sumptuousness waistcoat cravat waste effort habitually smoked cigarette pink coral mouthpiece worn spat mackenzie tartan great heart voting-man gush paragraph-makers might unreservedly art public life consist great extent know exactly stop bit youghal s lack political sagacity bring momentary look disapproval francesca s face fact comus leave schoolboy now social problem lately enrol young politician s associate admirer boy know care politics merely copy youghal s waistcoat less successfully conversation francesca feel justified deplore intimacy woman dress comparatively year anxious experience son dress sumptuously absolutely cloud pass face catch sight offending youghal presently succeed smile gratified achievement encounter bow recognition welcome portly middle-aged gentleman seem genuinely anxious include meagre group gather just talk new charge observe genially include somewhat depressed-looking listener human probability none talk just tell may interested hear francesca spartan stoicism continue wear ingratiating smile character deaf adder stoppeth ear will hearken seem moment beautiful sir julian jull member house common distinguish high standard well-informed mediocrity harmonise thoroughly surroundings most attentive observer parliamentary proceeding could scarcely tell even side house sit baronetcy bestow party power least remove doubt week later make governor west indian dependency reward accept baronetcy application theory west indian island get governor deserve would hard say sir julian appointment doubtless importance span governorship island might possibly visit member royal family least earthquake case name would get paper public matter absolute indifference would correctly epitomise sum total general information personal geographical aspect case francesca moment hear likelihood appointment take deep lively interest sir julian member parliament fill very press social want life rare occasion take tea terrace house wont lapse rapt contemplation st thomas s hospital see bow distance governor island would course want private secretary friend colleague henry greech indebted many little act political support jointly draft amendment rule order more natural proper let choice fall henry s nephew comus privately doubt boy would make sort secretary public man would esteem treasure henry thoroughly agreement francesca excellence desirability arrangement would transplant troublesome young animal too restricted conspicuous area centre parish st james s misty corner british dominion overseas brother sister conspire give elaborate same time cosy little luncheon sir julian very day appointment officially announce question secretaryship moot sedulously foster occasion permit now need clinch matter formal interview excellency comus boy first shewn very little gratification prospect deportation live remote shark-girt island express jull family chief social mainstay sir julian s conversation daily item existence inspire same degree enthusiasm display mother uncle make experiment even necessity entirely new outfit appeal imagination force might expect lukewarm adhesion project might francesca brother clearly determine lack deft persistence part endanger success purpose remind sir julian promise meet comus lunch following day definitely settle matter secretaryship francesca now endure ordeal long harangue value west indian group imperial asset listener dexterously detach francesca s patience outlast even sir julian s flow commonplace devotion duly reward renew acknowledgment lunch engagement purpose push way throng starling-voiced chatterer fortify sense well-earned victory dear serena s absurd salons serve good purpose francesca early riser breakfast just begin mobilise breakfast-table morning copy times send special messenger brother s house bring room heavy margin blue pencilling draw attention prominently-printed letter bear ironical head julian jull proconsul matter letter cruel dis-interment fatuous forget speech make sir julian constituent many year value colonial possession particularly certain west indian island decry medley pomposity ignorance amazingly cheap humour extract give sound weak foolish enough take writer letter interlard comment own sparkle ironical brilliance cervantes-like polished cruelty remember ordeal previous evening francesca permit certain feeling amusement read merciless stab inflict newly-appointed governor come signature foot letter laughter die eye comus bassington stare thick layer blue pencil line mark henry greech s shake hand comus could more devise such letter could write episcopal charge clergy give diocese obviously work courtenay youghal comus palpable purpose own wheedle forego pride authorship clever piece political raillery let young friend stand sponsor daring stroke could question success secretaryship distant shark-girt island fade horizon impossible thing francesca forget golden rule strategy enjoin careful choosing ground opportunity enter hostility make straight bathroom door lively din splash betoken comus least begin toilet wicked boy cry reproachfully washee come cheerful shout washee neck way merrythought now washee merrythought ruin future times print miserable letter signature loud squeal joy come bath oh mummy let see sound sprawl dripping body clamber hastily bath francesca flee can effectively scold moist nineteen-year old boy clad bath-towel cloud steam messenger arrive francesca s breakfast bring letter sir julian jull excuse fulfilment luncheon engagement chapter iv francesca pride able see thing people s point view mean usually could see own point view various aspect regard comus doings non-doings bulk largely thought present moment map mind clearly outlook life ought peculiarly unfitted understand drift feeling impulse govern fate endow son limit endowment solitary offspring fate certainly show moderation francesca perfectly willing acknowledge thankful point certain complacent friend hers cheerfully sustain endowment half-a-dozen male offspring girl two child comus moderation number more counterbalance case extravagance characteristic francesca mentally compare son hundred young man see steadily doubt happily engage process transform nice boy useful citizen most occupation industriously engage qualify such leisure moment smoke reasonably-priced cigarette cheap seat music-hall watch occasional cricket match lord s apparent interest see most world s spectacular event medium cinematograph wont exchange part seemingly superfluous injunction good whole bond street many tributary thoroughfare piccadilly might sweep face modern london way interfere supply daily want doubtless dull acquaintance son would eminently restful grow sense irritation francesca compare deserving young man own intractable offspring wonder fate single parent such vexatious variant comfortable desirable type remunerative achievement concern comus copy insouciance field lily dangerous fidelity mother look wistful irritation example afford contemporary youth concentrate attention exclusively rich circle acquaintance young man buy car polo pony unconcernedly might purchase carnation buttonhole trip cairo tigris valley less difficulty finance-stretching encounter contrive week-end brighton gaiety good-looks carry comus successfully whole pleasantly schooldays recur succession holiday same desirable asset still service advance road disconcerting experience find could rely distance time animal world fiercely competitive animal world more need decorative abandon field lily just more comus seem unable unwilling provide own account just lack more leave sulk fate numerous breakdown stumbling-block hold expect triumphal rate unimpeded progress francesca own way fonder comus else world brown skin somewhere east suez would probably kiss photograph genuine fervour night bed appearance cholera scare rumour native rise column daily news-sheet would cause flutter anxiety would mentally liken spartan mother sacrifice best-beloved altar state necessity best-beloved instal roof occupy unreasonable amount cubic space demand daily sacrifice provide raw material feeling tinge irritation affection might forgive comus generously misdeed gravity commit continent could never overlook fact dish five plover egg certain take three absent may always wrong seldom position inconsiderate thus wall ice grow gradually mother son barrier could hold converse give wintry chill even sparkle light word boy gift irresistibly amusing choose exert direction long series moody jangle meal-sittings would break forth torrential flow small talk scandal malicious anecdote true more generally invent francesca listen relish appreciation more flattering unwillingly bestow choose friend more reputable set would doubtless less amusing would compensating advantage francesca snap remark lunch day betray broad smile consider circumstance attitude comus warrant m move quite decent society to-night reply comus pleased chuckle m meet uncle henry heap nice dull god-fearing people dinner francesca give little gasp surprise annoyance n't mean say caroline ask dinner to-night say course tell exceedingly lady caroline benaresq reach age can say defiance people s most sensitive feeling most cherished antipathy wait attain present age pursue line conduct come family individual member life nursery grave much tact consideration cactus-hedge might show crowd bathing tent compensating mercy disagree more world known variety shade religion politics press family service avoid possibility agreement large essential life such unlooked-for happening home rule schism tariff-reform upheaval suffragette crusade thankfully seize furnish occasion further difference sub-division lady caroline s favourite scheme entertain bring jarring antagonistic element close contact play remorselessly get much good result circumstance use observe ask people wish meet few people talk brilliantly impress friend depress enemy admit theory break badly apply parliamentary debate own dinner table success usually triumphantly vindicate else francesca ask pardonable misgiving courtenay youghal ll probably sit d think lot annihilating remark readiness elaine frey n't think ve hear nobody particular nice-looking solemn sort way indecently rich marry advice sprang francesca s lip choke salted almond rare perception fact word sometimes give defeat purpose caroline probably mark toby grand-nephew say carelessly little money would useful quarter imagine comus tuck underlip just shade pugnacity want see advantageous marriage obviously most sensible course embark scarcely dare hope would seriously entertain just chance get flirtation stage attractive attract girl also heiress sheer perversity nature might carry more definite courtship desire thrust more genuinely enamour suitor background forlorn hope forlorn idea even cross mind throw mercy b�te noire courtenay youghal try enlist influence seem possess comus purpose further hurriedly conceived project anyhow dinner promise more interesting originally anticipate lady caroline profess socialist politics chiefly believe thus enable disagree most liberal conservative socialist day permit socialism penetrate stair cook butler encouragement individualist francesca keen intelligent food critic harbour misgiving hostess s kitchen cellar department human side-dish feast give more ground uneasiness courtenay youghal instance would probably brilliantly silent brother henry would certainly reverse dinner party large francesca arrive late little time take preliminary stock guest card name miss frey immediately opposite own place side table indicate whereabouts heiress characteristic francesca first carefully read menu end end indulge equally careful less open scrutiny girl sit opposite girl nobody particular income could desire pretty restrain nut-brown fashion look grave reflective calm probably mask speculative unsettled temperament pose wish critical just little too elaborately careless wear excellently set ruby indefinable air more home difficult improvise francesca distinctly please survey seem interested vis-�-vis say courtenay youghal think ve see say francesca face seem familiar narrow gallery louvre attribute leonardo da vinci say youghal course say francesca feeling divide satisfaction capture elusive impression annoyance youghal helper strong tinge annoyance possess hear voice henry greech raise painful prominence lady caroline s end table call trudhams yesterday announce silver wedding know least day such lot silver present quite show course great many duplicate still very nice think very pleased get many must grudge show present twenty-five year married life say lady caroline gently silver line cloud third guest present relate trudhams lady caroline begin murmur courtenay youghal hardly call twenty-five year married life cloud say henry greech lamely n't let s talk married life say tall handsome woman look modern painter s conception goddess bellona s misfortune write eternally husband wife variant public expect envy journalist can write plague strike anarchist plot please thing tie stale old topic woman write francesca ask youghal dimly remember see serena golackly s gathering surround little court admirer forget name villa san remo mentone somewhere villa play extraordinary good game bridge also reputation rare sex wonderfully sound judge wine write oh several novel thinnish ice order last woman wish wednesday ban library expect ve read n't see think say francesca coldly comus lend copy yesterday say youghal throw handsome head give sidelong glance quizzical amusement know hate intimacy comus secretly proud influence boy shallow negative know part unsought intimacy would probably fall piece moment try seriously take r�le mentor fact comus s mother openly disapprove friendship give perhaps chief interest young politician s eye francesca turn attention brother s end table henry greech willingly avail invitation leave subject married life launch forthwith equally well-worn theme current politics person much demand public meeting house show great impatience hear view topic moment impatience indeed manifest opposite direction hence prone unburden accumulate political wisdom occasion present itself-sometimes indeed assume occasion hardly visible naked intelligence opponent engage hopelessly uphill struggle know chirrup defiantly ve become possessed gadarene swine whole legion surely gadarene swine downhill put lady caroline gently enquire voice henry greech hastily abandon simile fall platitude safe kind fact francesca regard brother s view statecraft light gospel revelation comus remark more usually suggest exodus present instance find distraction renew scrutiny girl opposite seem moderately interested conversational effort diner side comus look talk good sit further end table francesca quick notice direction girl s glance continually stray twice eye young people meet swift flush pleasure half-smile speak good understanding come heiress s face need gift traditional intuition sex enable francesca guess girl desirable banking account already considerably attract lively young pagan care practise such art win admiration first time many many month francesca see son s prospect rose-coloured setting begin unconsciously wonder exactly much wealth sum expressive label indecently rich wife really large fortune correspondingly big dower character ambition might perhaps succeed turn comus s latent energy groove would provide career least occupation young serious face opposite look owner lack character ambition francesca s speculation take more personal turn well-filled coffer imagination toy inconsiderable sum might eventually devote leasing even perhaps purchase house blue street present convenient arrangement come end francesca van der meulen would oblige seek fresh quarter woman s voice talk discreet undertone side courtenay youghal break bridge-building ton money really very presentable just wife rise young politician win s snap fortune hunter youghal instructress worldly wisdom look straight table leonardo da vinci girl grave reflective eye over-emphasised air repose francesca feel quick throb anger match-making neighbour ask must woman end purpose own serve sheer love meddle affair plunge hand plot schemings sort happiness more person concern more clearly realise thoroughly detest courtenay youghal dislike evil influence set son example showy ambition least likely follow provide model extravagant dandyism too certain copy heart know comus would embark just surely present course idle self-indulgence never know existence youghal choose regard young man son s evil genius now seem likely justify more character fasten life comus appear idea behave sensibly make use opportunity same moment courtenay youghal arrive scene possible very dangerous rival good look fitful power fascination comus could bring field young politician could match half-a-dozen dazzling quality would recommend eye woman world still more young girl search ideal good-looking own way such showy line comus always turned-out witty self-confident bumptious conspicuous parliamentary career heaven know else front courtenay youghal certainly rival chance could hold very lightly francesca laugh bitterly remember few hour entertain idea beg good office help comus s woo consolation least find youghal really mean step try cut young friend latter rate snatch useful start comus mention miss frey luncheon day casually dispassionately subject dinner guest come would probably mention obviously already very good friend part parcel state domestic tension blue street francesca come know highly interesting heiress accidental sorting guest dinner party lady caroline s voice break reflection gentle purring voice possess uncanny quality able make hear long dinner table dear archdeacon get absent-minded read list box-holders opera first lesson sunday family lot tribe israel enter canaan fortunately notice mistake chapter v conveniently secluded bench face northern pheasantry zoological society s garden regent s park courtenay youghal sit immerse mature flirtation lady certainly young fact appearance four five year senior schoolboy sixteen molly mcquade personally conduct zoo stand dinner kettner s two happen town anniversary bygone festivity religiously repeat programme entirety even menu dinner adhere nearly possible original selection food wine schoolboy exuberance temper schoolboy shyness pitch many year confront youghal occasion drowning man s past life say rise parade last moment consciousness flirtation thus perennially restore old-time footing owe longevity more enterprising solicitude miss mcquade conscious sentimental effort part youghal molly mcquade know neighbour minor hunting shire hard-riding conventionally unconventional type young woman come naturally classification good sort just sufficiently good-looking sufficiently reticent own illness sufficiently appreciative neighbour garden child hunter generally popular most man percentage woman dislike inconveniently high day assume would marry brewer master otter hound brief interval know world mother boy two malvern similar seat learning romantic side nature altogether unguessed countryside romance mostly serial form suffer perhaps fervour disconnect course gain length day affectionate interest several young man figure affair heart perfectly honest certainly make attempt conceal separate existence play could say husband hunter make mind sort man likely marry forecast differ very widely form local acquaintance married life eventually turn failure least look forward very moderate expectation love affair put very different footing apparently all-absorbing element life possess happily constitute temperament enable man woman pluralist observe sage precaution put s egg basket demand exact require affinity young good-looking least moderately amusing would prefer invariably faithful own example prepare probability border certainty would sort philosophy garden kama compass steer barque thus encounter storm buffeting least escape shipwreck becalm courtenay youghal design nature fulfil r�le ardent devoted lover scrupulously respect limit nature lay molly certain responsive affection always obviously admire same time never beset crude flattery principal reason flirtation stand test many year fact flare active existence convenient interval age telephone undermine fastness human privacy sanctity s seclusion depend often ability tactful falsehood show club pageboy youghal duly appreciative circumstance lady fair spend large part year pursue fox pursue also honestly admit fact human hunting ride more quarry make inevitable break-up affair matter could look forward sense come embarrassment recrimination time gather rosebud could accuse wreck entire life most would disorganise week-end particular afternoon old reminiscence intervene gossip past month duly recount lull conversation make obstinately feel molly already guess matter slip new phase affair reach maturity long new phase must nature wane re clever brute say suddenly air affectionate regret always know d get house hardly expect come front soon m come front admit youghal judicially problem shall able stay happen financial line long n't see m stay parliament economy question would open people s eye fancy know little exist m live income may say live apart will rich wife suppose say molly slowly s bad success impose many condition know manner drift way youghal say way contradiction gaze steadfastly aviary front exotic pheasant moment most absorbing study world matter fact mind centre image elaine frey clear untroubled eye leonardo da vinci air wonder likely fall frame mind concern would least fall love shall mind horribly continue molly pause course always know sort would happen day man politics ca n't call soul own suppose heart become impersonal possession same way most people know would tell n't get heart say youghal ve often feel inclined agree say molly now again think heart tuck somewhere hope say youghal m try break fact think m fall love somebody molly mcquade turn sharply look companion still fix gaze pheasant run front n't tell re lose head somebody useless money say n't think could stand moment fear courtenay s selfishness might take unexpected turn ambition give way fancy hour might sacrifice parliamentary career life stupid lounging momentarily attractive company quickly undeceive s get heap money molly give grunt relief affection courtenay produce anxiety underlie first question natural jealousy prompt young pretty sort thing just good sort sympathetic manner nice eye rule s kind lot money young quite good-looking way distinct style own people would call beautiful political hostess think d splendid imagine m love love youghal throw head slight assertive movement molly know s girl fancy would let judgment influence lot stupidly conceited think may say might bad throw m young quite good-looking m make name house ll able read sort nice horrid thing paper breakfast-time can brilliantly amusing time understand value silence fear shall degenerate fearsome thing-a cheerful talkative husband girl money social ambition think good thing certainly love courtenay say molly s old love new m glad hate head-over-heels love pretty woman even short time ll much happy m put feeling background tell win ve get marry rich woman s nice will make good hostess much good everybody ll happy married life shall mine come ll interest absorb shall just garden dairy nursery lending library two pea garden dairy nursery hundred mile wo n't care wife enough worry time finger-ache ll enough please meet sometimes own house n't wonder quite happy will probably miserable woman marry would short pause stare pheasant cage molly speak again swift nervous tone general hurriedly alter disposition force strategic retreat safely marry honey-mooned sort thing put wife pace political hostess time house n't sit must come little hunting will wo n't quite same old time will look forward m read endless paragraph fashionable political wedding re look forward pretty laugh youghal lady may take view probable unhappiness future share may content penurious political bachelorhood anyhow present still dine kettner s to-night n't say molly will more less throat-lumpy feast concern shall drink health future mrs youghal way s characteristic n't tell n't ask now dear boy trot leave n't get say good-bye m take quiet farewell pheasantry ve jolly good talk sit seat n't know know last eight o'clock to-night punctually possible watch retreat figure eye grow slowly misty such jolly comely boy-friend such good time mist deepen lash look familiar rendezvous often keep tryst day first come schoolboy lately teen moment feel thrall very real sorrow admirable energy town fleeting fortnight race tea world-faring naval admirer club pluralism merciful narcotic chapter vi elaine frey sit ease-at bodily ease-at rate-in low wicker chair place shade group cedar heart stately spacious garden make mind park shallow stone basin old fountain wide ledge leaden-moulded otter prey leaden salmon fill conspicuous place immediate foreground rim run inscription latin warn mortal man time flow swiftly water exhort make most hour piece jacobean moralise set shamelessly beguile might pass way abandonment contemplative repose side stretch smooth turf spread broken here group dwarfish chestnut mulberry tree leaf branch cast laced pattern shade side lawn slope gently small lake whereon float quartette swan movement suggestive certain mournful listlessness weary dignity caste hold joyous bustling life less waterfowl elaine imagine re-embodied soul unhappy boy force family interest become high ecclesiastical dignitary grow prematurely right reverend low stone balustrade fence part shore lake make miniature terrace level here rose grow rich multitude rose bush carefully prune tend form little oasis colour perfume restful green sward distance eye catch variegated blaze many-hued hedge rhododendron favoured exception flower hard find well-ordered garden misguided tyranny stare geranium bed beflowered archway lead nowhere dear suburban gardener find expression here magnificent amherst pheasant plumage challenge shame peacock own ground step fro emerald turf assure self-conscious pride reign sultan garden summer seem part-proprietor hurried visitor side elaine s chair shadow cedar wicker table set paraphernalia afternoon tea cushion foot recline courtenay youghal smoothly preen youthfully elegant personification decorative repose equally decorative showy restlessness dragonfly comus disport flannelled person considerable span available foreground intimacy exist two young man suffer immediate dislocation circumstance tacitly pay court same lady intimacy found least friendship community taste idea owe existence fact amuse interest youghal find comus time rate just amusing interesting rival elaine s favour r�le scapegrace boy-about-town comus part wish lose touch youghal attraction possess recommendation ban comus s mother disapprove true great many son s friend associate particular special persistent source irritation fact figure prominently more less successfully public life day peculiarly exasperate read brilliant incisive attack government s rash handling public expenditure deliver young man encourage son imaginable extravagance actual extent youghal s influence boy slight comus quite capable derive encouragement rash outlay frivolous conversation anchorite east-end parson throw close companionship such individual francesca exercise mother s privilege assume son s bachelor associate industrious labour achieve undoing young politician source unconcealed annoyance same degree express disapproval comus careful maintain parade intimacy existence continued existence thing faintly puzzle young lady sought-for favour might expect furnish occasion rapid dissolution two suitor least find markedly attractive court same moment elaine reasonable cause good term world particular happiness auspicious moment dominant mood grave calm face mask usual certain degree grave perturbation succession well-meaning governess plentiful supply moralise aunt side family impress young mind theoretical fact wealth great responsibility consciousness responsibility set continually wonder own fitness discharge stewardship motive merit people come contact knowledge much world could buy invite speculation much worth buying gradually come regard mind sort appeal court secret sitting examine judge motive action motive especially world general schoolroom day sit conscientious judgment motive guide misguide charles cromwell monck wallenstein savonarola present stage equally occupy examine political sincerity secretary foreign affairs good-faith honey-tongued possibly loyal-hearted waiting-maid disinterestedness whole circle indulgent flattering acquaintance even more absorbing eye more urgently necessary task dissect appraise character two young man favour attention herein lie cause much thinking perturbation youghal example might baffle more experienced observer human nature elaine too clever confound dandyism foppishness self-advertisement admire own toilet effect mirror genuine sense pleasure thing good look just would feel sensuous appreciation sight well-bred well-matched well-turned-out pair horse careful political flippancy cynicism might also detect certain careless sincerity would probably long run save moderate success turn brilliant failure day difficult form exact appreciation courtenay youghal elaine impression distinctly label pigeon-holed perpetually scrutinise surface characteristic utterance baffled art critic vainly search varnish scratch doubtfully assign picture enlighten signature young man add perplexity deliberate policy never try show favourable light even most anxious impart favourable impression prefer people hunt good quality merely take very good care possible never draw blank even matter selfishness anchor-sheet existence contrive note justly note remarkably unselfish thing ruler would reasonably popular husband would probably unendurable comus certain extent great mystification youghal here elaine responsible perplexity enshroud character eye take more passing fancy boy-for boy might say-and desperately unwilling see appraise really thus mental court appeal constantly engage examine witness character most signally fail give testimony would support favourable judgment tribunal anxious arrive woman wide experience world s way shortcoming would probably content endeavour find boy outweigh dislike characteristic elaine take judgment too seriously approach matter such simple convenient standpoint fact much more love comus make dreadfully important discover lovable soul comus must confess little help forward discovery rate honest would observe outspoken admission unprincipled conduct part would ruefully recall certain episode figure honesty conspicuously absent try label honesty candour probably cynical defiance law right wrong look more usually thoughtful afternoon say comus invent summer day try think improvement power create improvement anywhere think begin retort elaine m sure s much good leave protest comus re relative mine argyllshire spend time produce improved breed sheep pig chicken patronising irritate almighty think put superior finish touch creation elaine frown laugh finally give little sigh s easy talk sense say else take hand say youghal must never improve garden s idea heaven might jew n't invent totally different line s dreadful accept impresario religious dreamland greek very fond jew say elaine ve travel live good deal eastern europe say youghal seem largely question geography say elaine england really anti-semitic youghal shake head know great many jew servants quietly reverently place tea accessory wicker table quietly recede landscape elaine sit grave young goddess dispense mysterious potion devotee mind still sit judgment jewish question comus scramble foot s too hot tea say shall feed swan walk little silver basket-dish contain brown bread-and-butter elaine laugh quietly s comus say dish bread-and-butter youghal chuckle responsively undoubted opportunity put disparaging criticism comus elaine sit alert readiness judge critic reserve judgment criticise selfishness splendid absolutely futile say youghal now selfishness commonplace always thoroughly practical calculated will great difficulty get swan accept offering incur odium reduce bread-and-butterless condition incidentally will get very hot elaine again sense thoroughly baffle youghal say unkind cousin suzette here observe shadow malicious smile lip believe would flood tear loss bread-and-butter comus would figure mind black destroy hateful fact n't really know take loss unprotestingly two reason say youghal fond comus i-am very fond bread-and-butter jesting remark bring throb pleasure elaine s heart know full care comus now courtenay youghal openly proclaim fact unchallenged understand matter seem place more advanced footing warm sunlit garden grow suddenly heaven hold secret eternal happiness youth comeliness would always walk here low-boughed mulberry tree unchanging leaden otter prey leaden salmon edge old fountain somehow lover would always wear aspect boy talk four white swan water step youghal right real heaven s dream longing immeasurably remove rue paix paradise profess utterly insincere hankering place public worship elaine drink tea happy silence brilliant talker youghal understand rarer art non-talker occasion comus come grass swinge empty basket-dish hand swan very pleased cry gaily say hope would keep bread-and-butter dish souvenir happy tea-party may really may n't continue anxious voice will keep stud thing n't want s get family crest say elaine happiness die eye ll scratch own put say comus s family generation protest elaine share comus s view rich less possession could value eye want dreadfully say comus sulkily ve heap thing put bread-and-butter moment possess overmaster desire keep dish cost look greedy determination dominate face instant relax grip coveted object elaine genuinely angry time busily tell absurd put such trifle same moment sense justice tell comus display good deal shabby selfishness somehow chief anxiety moment keep courtenay youghal see angry know n't really want m keep persist comus s too hot argue say elaine happy mistress destiny laugh youghal can suit disputation desire time temperature argue bad listen people s argument hot doctored atmosphere suitable invalid lizard n't get argue bread-and-butter dish say elaine chiefly bread-and-butter say youghal great preoccupation people s bread-and-butter earn produce material busy make rule shall cut size slice much butter shall much bread call legislation could make rule bread-and-butter digest quite happy elaine bring regard parliament treat cheerful solemnity illness family re-union youghal s flippant disparagement career involve jar susceptibility know lively effective debater industrious worker committee make light labour least afford else loophole certainly parliamentary atmosphere invite hot afternoon must ask sympathetically youghal look ruefully watch could answer cheerful hoot come air owl joyously challenge sunlight foreboding coming night spring laugh foot listen summons galley cry god give hour enchant garden must complain low voice whisper s persian debate to-night hint give midst talk laugh really keenly enthral work lie little intimate touch give elaine knowledge care opinion work comus empty cigarette-case become suddenly clamorous prospect temporarily strand smoke youghal take last remain cigarette own case gravely bisect friendship could observe give one-half doubtfully appeased comus light heap more hall say elaine saint martin tours effect say youghal hate smoking m rush air good-bye depart galley-slave step forth sunlight radiant confident few minute later elaine could see glimpse white car rush past rhododendron bush woo leave first particularly forth battle semblance battle somehow elaine s garden eternal youth already become cloud imagery girl-figure walk still distinctly unchangingly companion more blurred undefined picture superimpose youghal speed townward satisfy to-morrow reflect elaine would read speech morning paper know advance bad effort know exactly punctuation laughter applause would burst know nimble finger press gallery would take gibe argument fling impassive minister confront fair lady desire would able judge manner young man spend afternoon garden lazily chaff world reflect amused chuckle would vividly remind comus day come take afternoon tea see bread-and-butter reposing unaccustomed dish chapter vii four o'clock hot afternoon francesca step shop entrance piccadilly end bond street run arm merla blathlington afternoon seem get instantly hot merla human fly buzz crowded street bazaar warm weather attain proportion human bluebottle lady caroline benaresq openly predict special fly-paper reserve accommodation world hold opinion would miraculously multiply future state four more merla blathlingtons accord desert would perpetual unremitting attendance lose soul here cry glad eager buzz pop shop rabbit rabbit pop shop very extensively evidently bluebottle day n't love bond street gabble s unusual distinctive street anywhere else quite n't know ikon image thing scatter europe suppose paint carve case may st luke zaccheus somebody sort always think notable person time design bond street st paul perhaps travel lot middlesex say francesca ca n't sure persist merla wander much get mix forgets has can never remember ve tyrol twice st moritz way always ask maid s name bond suggest st paul n't write lot bond free fancy write hebrew greek object francesca word would n't least resemblance dreadfully non-committal pamphleteering bizarre language complain merla s make people elusive soon try pin definite statement re tell vitally important word fifteen meaning original wonder cabinet minister politician n't adopt sort dog-latin esperanto jargon deliver speech lot subsequent explain would save bond street-not ve leave m afraid must leave now say francesca prepare turn grafton street good-bye must come tea somewhere know cosy little place can talk undisturbed francesca repress shudder plead urgent engagement know re say merla resentful buzz bluebottle find thwart cold unreasoning resistance windowpane re play bridge serena golackly s never ask bridge party francesca shudder openly time prospect play bridge anywhere neighbourhood merla s voice could contemplate ordinary calmness good-bye say again firmly pass earshot leave machinery section exhibition merla s diagnosis destination correct francesca make way slowly hot street direction serena golackly s house side berkeley square blessed certainty find game bridge hopefully add possibility hear fragment news might prove interesting enlighten enlightenment particular subject acutely personally interested stand need comus late provokingly reticent movement doings partly perhaps nature provoke partly daily bickering money matter gradually choke form conversation francesca see twice park desirable company elaine frey time time hear young people dance various house hand see hear quite much evidence connect heiress s name courtenay youghal meagre conflicting altogether tantalise information knowledge present position affair young man seriously make running probable would hear sly hint open comment serena s gossip-laden friend way introduce subject unduly disclose own state ignorance game bridge play moderately high point give ample excuse convenient lapse reticence question take embarrassingly inquisitive turn could always find refuge defensive spade afternoon too warm make bridge generally popular diversion serena s party comparatively small table incomplete francesca make appearance scene seat serena confront ada spelvexit wont explain cheshire spelvexits variety would intolerable ada spelvexit naturally stagnant soul take infinite pleasure call movement most really great lesson learn teach poor favourite statement great lesson poor general would teach kitchen sickroom unreservedly disposal private lecture hall never able assimilate ready give unlimited advice keep wolf door return claim enforce penetrating power east wind dust storm visit wealthy acquaintance equally extensive enterprising hardly more welcome country-house party partake full extent hospitality offer make practice unburden homily evil leisure luxury particularly endear fellow guest hostess regard philosophically form social measles third prospective player francesca note special enthusiasm lady caroline benaresq lady caroline remarkably good bridge player always manage domineer mercilessly table favour presence generally manage win domineering player usually inflict chief damage demoralisation partner lady caroline s special achievement harass demoralise partner opponent alike weak weak announce gentle voice cut hostess partner suppose play five shilling hundred francesca wonder old woman s moderate assessment stake know fondness highish play usual good luck card holding n't mind play say ada spelvexit incautious parade elegant indifference matter fact inwardly relieved rejoice reasonable figure propose lady caroline would certainly demur high stake suggest rule successful player money lose card always poignant bereavement n't mind ll make ten shilling hundred say lady caroline pleased chuckle spread net sight bird disprove vanity proceeding prove tiresome ding-dong rubber strength card slightly francesca s side luck table mostly way too keen player feel certain absorption game start conscious to-day distracting interest compete momentary importance lead discard declaration little accumulation talk unpent dealing hand become noteworthy alert attention play hand quite small party afternoon say serena reply seemingly casual remark francesca s part two three non-players unusual wednesday canon besomley here just come know big preaching man ve hear scold human race twice say francesca strong man wonderfully strong message say ada spelvexit impressive assertive tone sort popular pulpiteer spank vice age lunch say lady caroline hardly fair summary man work protest ada ve hear many time ve depress discourage simply ca n't tell impression word leave least can tell intend make trump break lady caroline gently diamond pronounce ada flurried survey hand doubled say lady caroline increase gentleness few minute later pencil addition twenty-four score stay people herefordshire last may say ada return unfinished theme canon such exquisite rural retreat restful healing nerve real country scenery apple blossom everywhere surely apple tree say lady caroline ada spelvexit give attempt reproduce decorative setting canon s homelife fall small practical consolation score odd trick opponent s declaration heart lead high club start nine save trick remark lady caroline partner tone coldly gentle reproof s use dear continue serena fluster halting apology earthly use attempt play bridge table try see hear s two three table can generally manage attend more thing time say serena rashly think must sort double brain much good economise really good observe lady caroline belle dame sans merci score verbal trick two usual say player table discreet undertone tell sir edward roan come big evening say serena hurriedly way perhaps restore little own esteem poor dear good sir edward make trump ask lady caroline breath club say francesca pray adjective commiseration francesca ministerialist family interest allegiance incline take cudgel suggested disparagement aim foreign secretary amuse much purr lady caroline amusement usually sort sport cat derives watch swedish exercise well-spent carefully thought-out mouse really brilliant success foreign office know say francesca remind circus elephant-infinitely more intelligent people direct quite content put foot take may require quite unconcerned step meringue hornet s nest process s expect can say such thing protested francesca ca n't say lady caroline courtenay youghal say house last night did n't read debate really form disagree entirely point view course thing say just enough truth redeem merely smart instance sum government s attitude embarrassing colonial empire wistful phrase happy country geography absurdly unjust thing say put francesca daresay party time take attitude know sir edward sound imperialist heart most politician heart would rash enough insure politician heart failure particularly happen office anyhow n't see opposition leader would act differently present case say francesca always speak guardedly opposition leader say lady caroline gentle voice never know turn situation may mean may day head affair ask serena briskly mean may day lead opposition never know lady caroline just remember hostess opposition side politics francesca partner score four trick club game stand irresolutely twenty-four follow excellent lyrical advice give maid athens return heart make two more trick game say lady caroline partner mr youghal seem push fore late remark francesca serena take card deal young politician s name introduce conversation opportunity turn talk more directly affair too good miss think s get career say serena house always fill s speaking s good sign s young get attractive personality always political world lack money will handicap can find rich wife persuade die leave fat legacy say francesca m.p s become recipient salary more expect demand expenditure line house commons still remain opposite pole kingdom heaven regard entrance qualification observe lady caroline ought difficulty youghal pick girl money say serena prospect would make excellent husband woman social ambition sigh regret previous matrimonial arrangement preclude enter competition own account francesca assumption languid interest watch lady caroline narrowly hint suppressed knowledge youghal s courtship miss frey marry give marriage question come george st michael stray neighbouring table attract fragment small-talk reach ear st michael dapper bird-like illusorily-active man seem certain stage middle-age long human memory can recall close-cut peaked beard lend certain dignity appearance-a loan rest feature mannerism continually successfully repudiate profession submerge hobby consist advance-agent small happening possible happening seem imminent social world find perpetual unflagging satisfaction acquire retail stray item gossip information particularly matrimonial nature chance come way give bare outline officially announce engagement would immediately fill manner detail true rate probable draw own imagination equally exclusive source morning post might content mere statement arrangement would shortly take place st michael s breathless little voice proclaimed contracting party originally meet salmon-fishing incident guard chapel would use aunt mary first oppose match question child s religious upbringing compromise etc etc might interest many might industriously-earned pre-eminence special branch intelligence chiefly noteworthy wife repute tall thin woman home county two sometimes see society pass collective name st michael angles try find rich wife courtenay youghal say serena answer st michael s question m afraid re little late observe glow importance pending revelation m afraid re little late repeat watch effect word gardener might watch development bed carefully tend asparagus think young gentleman already find rich mate prospect lower voice speak view impart impressive mystery statement table group hear hope presently privilege re-disclosing revelation mean begin serena miss frey break st michael hurriedly fearful revelation forestall even guesswork quite ideal choice very wife man mean make mark politics twenty-four thousand year prospect more come charming place own too town quite type girl too will make good political hostess brain brainy know just right thing course would premature make definite announcement present would hardly premature partner announce mean make trump interrupt lady caroline voice such sinister gentleness st michael flee headlong own table oh beg pardon leave say serena thank trump declare lady caroline hand successful rubber ultimately fall comfortable margin honour same partner cut again time card distinctly francesca ada spelvexit heavily piled-up score confront close rubber francesca conscious certain amount erratic play part least contribute result st michael s incursion conversation prove powerful distraction ordinarily sound bridge-craft ada spelvexit empty purse several gold piece infuse corresponding degree superiority manner must now announce m dine early give address charwomen ask lady caroline disconcert directness most formidable characteristic oh thing say daresay will hear say ada thin laugh statement receive silence betoken profound unbelief such probability good deal working-class woman add say observe lady caroline painfully true poor always ada spelvexit hasten departure marred impressiveness retreat come culminating discomfiture top ill-fortune card-table possibly multiplication own annoyance enable survey charwoman s trouble increase cheerfulness none rate spend afternoon lady caroline francesca cut table good fortune attend succeed win most loss sense satisfaction distinctly dominant take leave hostess st michael s gossip manner receive give clue real state affair slender conjectural least point desire direction first horribly afraid listen definite announcement would death-blow hope recitation assure little minor detail st michael love supply come conclusion merely piece intelligent guesswork lady caroline really believe story elaine frey s virtual engagement courtenay youghal would take malicious pleasure encouraging st michael confidence watch francesca s discomfiture recital irritated manner cut short discussion betray fact old woman s information comus courtenay youghal hold field particular case lady caroline s information likely truth st michael s confident gossip francesca always give penny first crossing-sweeper match-seller chance successful sit bridge afternoon come fray fifteen shilling bad give two penny crossing-sweeper north-west corner berkeley square sort thank-offering god chapter viii fresh rain-repentant afternoon follow morning sultry torrentially wet turn sort afternoon impels people talk graciously rain lot good chief merit eye probably recognition art moderation also afternoon invite bodily activity convalescent languor early part day elaine instinctively find way riding-habit send order stables-a bless oasis still smell sweetly horse hay cleanliness world reeked petrol now set mare smart pace succession long-stretching country lane time afternoon garden-party ride determination opposite direction first place comus courtenay would party fact seem remove valid reason could think invite attendance thereat second place hundred human being would gather human gathering most crying need present moment last encounter wooer cedar own garden elaine realise very happy cruelly unhappy could quite determine seem most want world lie foot dreadfully uncertain more reflective moment really want stretch hand take very situation arabian nights tale story pagan hellas consequently more puzzling disconcert girl bring methodical line victorian christianity appeal court permanent session last few day give decision least none would listen ride fast light-stepping little mare alone unattended fresh-smelling leafy lanes unexplored country seem just want moment mare make small delicate pretence roadshy stare dolt-like kind nervousness show irritating hanging-back conspicuous wayside object present nerve-flutter imaginative animal merely result quick whisk head swifter bind forward might paraphrase mental attitude immortalised peter bell basket tree yellow tiger more more really alarm episode road hoot whir passing motor-car loud vibrate hum wayside threshing-machine treat indifference turn corner narrow coppice-bordered lane wide road slope steadily upward long stretch hill elaine see come great distance string yellow-painted van draw most part skewbald speckled horse certain rakish air oncoming road-craft proclaim belong travel wild-beast show deck rich primitive colour s taste childhood would insist school artistic value dulness unlooked-for distinctly unwelcome encounter mare already commence sixfold scrutiny nostril eye daintily-pricked ear ear make hurry little backward movement hear elaine say eminent niceness respectability approach caravan even elaine feel would unable satisfactorily explain elephant camel would certainly form part procession turn would seem craven mare might take fright man�uvre try bolt gate standing ajar entrance farmyard lane provide convenient way difficulty elaine push way become aware man standing just lane make movement forward open gate thank m just get way wild-beast show explain mare tolerant motor traction-engine expect camels-hullo break recognise man old acquaintance hear take room farmhouse somewhere fancy meet way very distant day little-girlhood tom keriway man look certain awe envy indeed glamour rove career would fire imagination wistful desire likewise many young englishman seem grown-up realisation game play dark room winter fire-lit evening dream dream favourite book adventure make vienna headquarters home ramble list land middle east leisurely thoroughly tame soul might explore paris wander hungarian horse-fairs hunt shy crafty beast lonely balkan hillside drop pebble-wise stagnant human pool bulgarian monastery thread way strange racial mosaic salonika listen amused politeness shallow ultra-modern opinion voluble editor lawyer wayside russian town learn wisdom chance tavern companion atom busy ant-stream man merchandise move untiringly shore black sea wide might roam always manage turn frequent interval ball supper theatre gay hauptstadt habsburgs haunt favourite caf�s wine-vaults skim favourite news-sheet greet old acquaintance friend ambassador cobbler social scale seldom talk travel might say travel talk air german diplomat sum phrase man wolf sniff two thing happen map route severe illness shake life energy heavy money loss bring door destitution perhaps impulse drive stricken animal kind tom keriway leave haunt know much happiness withdraw shelter secluded farmhouse lodging more become elaine hearsay personality now chance meeting caravan fling threshold retreat charming little nook ve get hold exclaim instinctive politeness look searchingly discover speak truth really charm farmhouse intensely english look seldom see normandy whole scene rickyard garden outbuilding horsepond orchard brood air seem rightfully belong out-of-the-way farmyard air wakeful dreaminess suggest here man beast bird get early rest world never catch never will elaine dismount keriway lead mare little paddock side great grey barn end lane could see show past string lumber van great stride beast seem link vast silence desert noise sight smell naphtha-flares advertisement hoarding trample orange-peel endless succession town let caravan pass way get road again say keriway smell beast may make mare nervous restive home call boy busy hoe defiantly prosperous weed fetch lady glass milk piece currant loaf n't know ve see utterly charming peaceful say elaine prop seat pear-tree obligingly design fantastic curve trunk charming certainly say keriway too full stress own little life struggle peaceful live here ve learn ve always suspect country farmhouse set world own most wonderful study interwoven happening tragedy can imagine old chronicle medieval europe day sort order anarchy feudal lord overlord burg-grafs mitred abbot prince-bishops robber baron merchant guild elector forth strive contend counter-plotting interfere vague code loosely-applied rule here see reproduce s eye musty page black-letter come life look little section poultry-life farm villa poultry dull egg-machines record keep many ounce food eat many pennyworth egg lie give idea wonder-life farm-birds feud jealousy carefully maintain prerogative unsparing tyranny persecution calculated courage bravado sedulously hide cowardice might human chapter annals old rhineland medieval italy own bickering war hate grim enemy come woodland hawk dash coop moss-trooper raid border know charge shot may tear bit moment stoat creep slip brown fur few inch long intently unstayably blood hunger-taught master craft red fox wait perhaps afternoon chance fowl dust hedge just turn supper-ward yard stop moment give feather final shake find death springing know continue elaine feed mare morsel currant-loaf n't think tragedy literature come impressed much first spell slowly word three letter bad fox get red hen dramatically complete badness fox add traditional guile race seem heighten horror hen s fate such suggestion masterful malice word got feel countryside arm would get hen bad fox use think slow dull reader get lesson use sit picture red hen wing beat helplessly screech terrified protest perhaps get neck beak wide agape silent eye stare leave farmyard see blood-spillings down-crushings abject defeat here time red hen remain mind type helpless tragedy silent moment again muse three-letter drama dwell childhood s imagination tell thing see time request nearly elaine s lip hastily check substitute tell more farm please tell whole world several intermingled world set apart sleepy hollow hill beast lore wood lore farm craft time touch border witchcraft-passing lightly here probe eagerness know averted glance fear see too much tell thing slept prowl dusk fall strange hunting cat yard swine stall cattle farm folk curious remote way idea fear want tragedy brute feathered stock tend seem elaine musty store old-world child s book fetch cobwebbed lumber-room bring life sit little paddock grow thickly tall weed rank grass shadow weather-beaten old grey barn listen chronicle wonderful thing fanciful very real could scarcely believe few mile garden-party full swing smart frock smart conversation fashionable refreshment fashionable music fevered undercurrent social striving snubbings did vienna balkan mountain black sea seem remote hard believe wonder man sit side discover invent wonderful fairyland true merciful arrangement fate life thing moment thrust after-taste thing here hold much priceless hollow hand lose happy absorb well-content little wayside corner world crept elaine hold many desirable thing hollow hand could make mind even moderately happy even know take hero childhood pedestal place high whole incline resent approve idea ill-health misfortune could completely subdue tame erstwhile bold roving spirit mare show sign delicately-hinted impatience paddock tease insect very indifferent grazing thrust image own comfortable well-foddered loose-box elaine divest habit remain crumb bun-loaf jump lightly saddle ride slowly lane keriway escort gate look seem short just picturesque old farmstead place bee-hive hollyhock gabled cart-sheds now eye magic city undercurrent reality magic person envy say keriway create fairyland live envy shoot question sudden bitterness look see wistful misery come face say german paper read short story tame crippled crane live park small town forget happen story line shall always remember lame tame create fairyland assuredly live chapter ix warmth late june morning long shaded stretch raked earth gravel-walk rhododendron bush know affectionately row alive monotonous movement alert stagnation appropriate time place seeker health seeker notoriety recognition lover good exercise represent galloping ground gravel-walk chair long seat hold population varied instinct motive would baffle social catalogue-maker child handle perambulator might excuse instinct motive bring pleasingly conspicuous bunch indifferent rider pace rail onlooker thick courtenay youghal handsome plum-roan gelding anne joyeuse delicately stepping animal take prize islington nearly take life stable-boy disapprove strong claim distinction good look high opinion youghal evidently believe thorough accord horse rider please stop talk say quiet beckoning voice side rail youghal draw rein greet lady veula croot lady veula marry family commercial solidity enterprising political nonentity devoted husband blonde teachable child look unutterable weariness eye see standing top expensively horticultured staircase receive husband s guest watch animal perform music-hall stage always tell animal always know n't lady veula ardent free trader n't remark lady caroline wonder say lady caroline gently question voice woman dress make paris marriage make heaven might equally biassed free import lady veula look youghal mount slow critical appraisement note blended raillery wistfulness voice two dear thing love stroke m sure joyeuse would take ll stroke verbally admire attack sir edward immensely course n't agree word description build hedge german cuckoo hope isolate sweet seriously regard pillar administration say youghal misfortune merely prop canvas roof s just regrettable solidity integrity make expensively dangerous average briton arrive same judgment roan s handling foreign affair omar supreme being dealing world s good fellow twill lady veula laugh lightly party power may exercise privilege optimistic bow continue dark young man inclination stoutness pass foot ve see good deal lately s two dance andrei drakoloff say youghal s just produce play big success moscow certain extremely popular russia first three act heroine suppose die consumption last act find really die cancer russian really such gloomy people gloom-loving least gloomy merely take sadness pleasurably just accuse take pleasure sadly notice dreadful klopstock youth pound past shorten interval ll come talk catch eye just know n't agricultural college sort study gentleman farmer tell n't ask subject compulsory re really dreadful say lady veula try look think remember equal sight heaven preacher wholesome truth voice lack conviction ernest klopstock really equal sight heaven say youghal intense complacency recommend heaven consult eye specialist heavy spattering loose earth squelching saddle-leather klopstock youth lumber rail deliver loud cheerful greeting joyeuse lay ear ungainly bay cob appropriately match rider draw verdict reflect endorse cold stare youghal s eye ve nailing fine time recount newcomer clamorous enthusiasm paris last month lot strawberry lot more london now ve late crop herefordshire ve quite lot year laugh deserve receive fate charm story say youghal can tell drawing-room sweep wide-brimmed hat lady veula turn impatient joyeuse move stream horse horseman woman remind verse ve read think youghal joyeuse sprang light showy canter give full recognition existence observant human being side walk quote aloud exhilaration canter much love way smile most very sad smile carry tender hint sun spring more thing weariness word satisfactorily fit lady veula quotation dismiss mind constancy sex think good look youth railing tongue late afternoon youghal put joyeuse pace elm tree row little drama directly interested play many hundred yard elaine comus indulge two pennyworth park chair draw just little serried row sitter set bedded plant acre turf comus moment mood pugnacious gaiety disburse fund pointed criticism unsparing anecdote concern promenaders lounger know personally sight elaine quiet usual grave serenity leonardo da vinci portrait seem intensify face morning leisurely courtship comus rely exclusively physical attraction fitful drollery wit high spirit grace make seem very desirable lovable thing elaine s eye leave account disfavour constantly risked sometimes incur frank undisguised indifference people s interest wish include time elaine s more feel more irritate lack consideration expect wish become law would least reach formality second reading important factor also leave reckoning namely presence scene suitor also youth wit recommend certainly lack physical attraction comus march carelessly unknown country effect seem already assure victory make mistake disregard existence unbeaten army flank to-day elaine feel actually quarrel comus drift little bit sympathy fault know scarcely hers fact most good-natured point view could hardly deny entirely incident silver dish lack even attraction novelty series bear strong connect likeness small unrepaid loan elaine would grudge application bring certain qualm distaste perversity seem inseparable doings comus always fling portion borrowing ostentatious piece glaring utterly profitless extravagance outrage canon upbringing bring atom understandable satisfaction repeat discouragement surprising small part affection slip come park morning unconfessed expectation gently woo mood gracious forgetfulness too eager assume worth angry comus sake experience pleasure coax friendliness again charm know exert delicious here tree perfect june morning elaine bless assurance most woman range envy companionship handsome merry-hearted youth sit side special complacence contemplate cousin suzette self-consciously very elatedly bask attention fianc� earnest-looking young man superintendent people s something-or-other south side river clothes comus describe make southwark anger most pleasure life must pay chair-ticket vendor time make appearance quest penny comus pay varied assortment coin balance remainder palm hand elaine feel sudden foreknowledge disagreeable happen red spot deepen cheek four shilling fivepence half-penny say comus reflectively s ridiculous sum last three day owe card debt two pound commented elaine dryly apparent lack interest exchequer statement surely think hurriedly could foolish enough broach matter loan card debt nuisance pursue comus fatalistic persistency win seven pound last week n't ask elaine n't put winning balance loss four shilling fivepence half-penny represent rearguard seven pound say comus rest fall way can pay two pound to-day daresay shall win more m hold good card just now ca n't pay course sha n't show club see fix elaine take notice indirect application appeal court assemble haste consider new evidence time rapidity sudden determination movement conversation stray fateful topic few moment comus bring deliberately danger zone would awfully nice would let fiver few day elaine say quickly n't really n't know shall really bother card debt will send two pound messenger boy early afternoon speak quietly great decision shall connor s dance to-night continue s too hot dancing m home now please n't bother accompany particularly wish alone comus see overstep mark good nature wisely make immediate attempt force good grace would wait indignation cool tactic would excellent forget unbeaten army flank elaine frey know very clearly quality want comus know effort self-deception fall short quality willing lower standard moral requirement proportion fond boy point would hurt pride alarm sense caution suzette feel thoroughly justified tendency look rate attentive considerate lover elaine walk park gate feel essential suzette possess deny gate meet joyeuse spruce young rider prepare turn homeward get rid joyeuse come take lunch somewhere demand elaine jolly say youghal let s corridor restaurant head waiter old viennese friend mine look beautifully ve never lady s sure ask fatherly way re engage lunch success way just enough orchestral effort immerse conversation drown youghal attentive inspired host open doorway elaine could see caf� reading-room impose array neue freie presse berliner tageblatt exotic newspaper hang wall look young man seat opposite give impression centre most serious effort brain toilet food recall flattering remark press bestow recent speech n't make conceited courtenay ask look foreign newspaper hang know most get paragraph article persian speech youghal laugh s always chasten corrective thought may print portrait ve see feature hurriedly reproduce matin instance feel would veil turkish woman rest life youghal gaze long lovingly reflection mirror antidote possible incitement humility portrait gallery fame elaine feel certain soothed satisfaction fact young man knowledge middle east embarrassment minister question time debate show equally well-informed subject culinary dislike suzette could force attend witness neighbouring table would feel even happy head waiter ask engage ask elaine courtenay settle bill finish collect sunshade glove impedimenta hand obsequious attendant say youghal seem quite crestfallen say would horrid disappoint s look charmingly say elaine tell chapter x rutland gallery crowd especially neighbourhood tea-buffet fashionable throng art-patrons gather inspect mervyn quentock s collection society portrait quentock young artist ability just receive recognition critic recognition overdue owe largely perception fact hide s talent bushel must careful point exact bushel hide two manner receive recognition discover long s death s grandchild write paper establish relationship discover infant moses very outset s career mervyn quentock choose latter happy manner age many aspire young man strive advertise ware impart freakish imbecility quentock turn work characterise please delicate restraint contrive herald output certain fanfare personal eccentricity thereby compelling attention might stray past studio appearance ordinary cleanly young englishman perhaps eye suggest library edition arabian night clothes match appearance show taint sartorial disorder bourgeois garden-city latin quarter anxiously seek proclaim kinship art thought eccentricity take form fly face prevail social current day reactionary never reformer produce gasp admire astonishment fashionable circle refuse paint actresses-except course leave legitimate drama appear board debrett absolutely decline execute portrait american hail certain favoured state water-colour-line new york paper phrase earn crop angry criticism shoal transatlantic commission criticism commission thing quentock most want course perfectly right say lady caroline benaresq calmly rescue piled-up plate caviare sandwich neighbourhood trio young lady establish hopefully easy reach art continue address rev poltimore vardon always geographically exclusive london may more important most point view venice art portrait painting would never concern lord mayor simply grovel foot doge socialist m bind recognise right ealing compare avignon can expect muse put two level exclusiveness say reverend poltimore salvation art just lack prove downfall religion colleague cloth zealously proclaim fact christianity form attract shoal convert sort race tribe scarcely hear review book travel never read sort thing very world more sparsely populate nowadays simply teem human being particularly impress fact few million more less convert low stage mental development accept teaching particular religion chill s enthusiasm positively shake s conviction hear thing bring believe true very favourably speak buriats samoyeds kanakas rev poltimore vardon see resemblance voltaire live comparison modern cult fashion continue would favourably influence consideration base statistic fancy adopt certain style hat cut coat largely worn lancashire midland fancy favour certain brand champagne extensively patronise german summer resort wonder religion fall disuse country such ill-directed method ca n't prevent heathen convert choose say lady caroline age toleration could always deny say rev poltimore belgian regrettable occurrence congo would would stimulate waning enthusiasm christianity country label exclusive possession privileged few could induce duchess pelm instance assert kingdom heaven british isle concern strictly limit two under-gardeners pelmby possibly certainly dean dunster would instant reshape popular attitude religious conviction observance let idea get christian church more exclusive lawn ascot would quickening religious life such generation never witness long clergy religious organisation advertise creed line everybody ought believe million can expect indifference wane faith time just exclusive way art say lady caroline way say reverend poltimore pleasantry religion would sound quite clever advance early nineties to-day dreadfully warmed-up flavour great delusion would-be advanced satirist imagine can sit comfortably couple decade say daring startling thing age live defect may certainly stand still whole sherard blaw school discursive drama suggest mind early victorian furniture travelling circus will always relay people suburb listen mock bird yesterday sincerely imagine harbinger new revolutionise would mind pass plate sandwich ask trio young lady embolden famine pleasure say lady caroline deftly pass nearly empty plate bread-and-butter mean place caviare sandwich sorry trouble persist young lady sorrow misapply lady caroline turn attention newcomer very interesting exhibition ada spelvexit say faultless technique judge technique quite master-touch way pose noticed very animal art seem shut soul portrait nearly cry see dear winifred depict simply good-looking healthy blonde wish say lady caroline spectacle strong brave woman weep private view rutland galleries would sensational would certainly reproduce drury lane drama m unlucky never see sensational event ill appendicitis know lulu braminguard dramatically forgive husband seventeen year estrangement state luncheon party windsor old queen furious say disrespectful cook think such thing such time lady caroline s recollection thing n't happen court queen victoria notoriously vivid very widespread fear might day write book reminiscence make universally respect full-length picture lady brickfield continue ada ignore lady caroline s commentary possible expression seem deliberately concentrate foot beautiful foot doubt still hardly most distinctive part human being paint right people wrong end may eccentricity scarcely indiscretion pronounce lady caroline portrait attract more passing flutter attention costume study francesca bassington francesca secure highly desirable patronage young artist return enrich pantheon personal possession clever piece work throw unusual amount imaginative detail paint costume great louis s bright period seat front tapestry prominent composition could scarcely say form part background flower fruit exotic profusion dominant note quince pomegranate passion-flower giant convolvulus great mauve-pink rose grape already press gleeful cupid riotous arcadian vintage stand woven texture same note strike beflowered satin lady s kirtle pomegranate pattern brocade drape couch seat artist call picture recolte take detail fruit flower foliage earn composition name note landscape show broad casement left-hand corner landscape clutch grip winter naked bleak black-frozen winter thing die know rewakening picture typify harvest harvest artificial growth leave great deal imagination n't say ada spelvexit edge range lady caroline s tongue rate can tell s mean say serena golackly oh s good likeness dear francesca admit ada course flatter too fault right side portrait painting say serena posterity stare century s kind reasonable look just little good s good curiously unequal style artist continue ada feel personal grievance just notice lack soul most portrait dear winifred know speak beautifully feelingly gathering old woman s make look just ordinary dairy-maidish blonde francesca quite most soulless woman ve meet s give quite hush say serena bassington boy just comus stand look portrait mother feeling come suddenly once-familiar half-forgotten acquaintance unfamiliar surroundings likeness undoubtedly good artist catch expression francesca s eye few people see expression woman forget short moment absorb small care excitement life money worry little social planning find time send look half-wistful friendliness sympathetic companion comus could recall look fitful fleeting mother s eye few year young world grow such committee-room way mean re-discovery remember figure boyish mind good sort more ready see laughable side piece mischief labour forth reproof bygone feeling good fellowship stamp know probably great part own possible old friendliness still surface thing ready show again will friend become scarcer enemy day look picture wistful hint long comradeship comus make mind very much wanted thing early footing see again mother s face look artist catch perpetuate momentary flitting project elaine-marriage come spite recent maladroit behaviour part still count assure thing much immediate cause estrangement mother would remove rate easily removable influence elaine s money promise would find occupation would remove reproach waster idler lot career tell open man solid financial backing good connection might jolly time ahead mother would share good thing cark thin-lipped henry greech comus s detractor could take sour look word sight hearing thus stare picture study detail see really wistful friendly smile comus make plan disposition battle already fight lose crowd grow thick gallery cheerfully endure amount overcrowd would fiercely resent railway carriage entrance mervyn quentock talk serene highness lady lead life obtrusive usefulness largely impose good-natured inability say woman create positive draught number bazaar open frivolously-spoken ex-cabinet minister remark present moment whimsically apologetic think legion well-meaning young man woman ve give prize proficiency art-school curriculum feel ought show face picture gallery always imagine punishment world will perpetually sharpen pencil clean palette unending relay misguided young people deliberately encourage artistic delusion suppose shall get appropriate punishment world sin ask quentock much sin indiscretion thing most harm cause great trouble feel certain christopher columbus will undergo endless torment discover party american tourist see quite old fashion idea terror inconvenience world now must run ve get open free library somewhere know sort thing happens-one unveil bust carlyle make speech ruskin people come thousand read rabid ralph bite n't forget please m medallion fat cupid sit sundial just thing more-perhaps ought ask such nice kind eye embolden make daring request would send recipe lovely chestnut-and-chicken-liver sandwich know ingredient course s proportion make such difference-just much liver much chestnut amount red pepper thing thank much really now stare vague half-smile everybody nod distance serene highness make characteristic exit lady caroline declare always remind scramble egg slip piece toast entrance stop moment exchange word two young man just arrive corner momentarily hem group tea-consuming dowager comus recognise newcomer courtenay youghal begin slowly labour way youghal moment person society most crave world least possibility might provide opportunity game bridge dominant desire moment young politician already surround group friend acquaintance evidently make recipient salvo congratulation-presumably recent performance foreign office debate comus conclude youghal seem announce event congratulation connect dramatic catastrophe overtake government comus wonder press chance word coupling two name tell news chapter xi momentous lunch corridor restaurant elaine return manchester square stay numerous aunt frame mind embrace tangle compete emotion first place conscious dominant feeling relief moment impetuosity wholly uninfluenced pique settle problem hour hard thinking serious heart-searching bring solution feel just little inclined scare headlong manner final decision now very little doubt own mind decision right fact wonder seem long doubt wooer really enjoy honest approval love many week past imaginary comus now definitely walk dreamland see nearly quality appeal behalf absent fitfully present character real comus now instal youghal first place affection rapidly acquire eye quality rank high estimation proverbial buyer happy feminine tendency magnify worth possession soon acquire courtenay youghal give elaine justification sense choose wisely thing selfish cynical might appear time unfailingly courteous considerate circumstance would always carry weight judge man case value enormously heighten contrast behaviour wooer youghal eye advantage glamour combat even combat word wire-pulling throw fighter stand forefront battle carefully stage-managed honeycomb personal insincerity overlaid calculated mock-heroic really mean really count good wrong nation s development world s history shrewd parliamentary observer might warn youghal would never stand much high political world present brilliant opposition freelance lead lively meaningless foray dull purposeless foreign policy government scarcely blame congratulate handling foreign affair young politician strength character conviction keep man naturally forefront affair give counsel sterling value hand insincerity deep enough allow pose artificially successfully leader man shaper movement moment place public life sufficiently mark give secure footing world people count individually herd woman would make wife would chance too will skill become individual count balm elaine reflection wholly suffice drive feeling pique comus call slighting view convenient cash supply moment emergency find certain satisfaction scrupulously observe promise make earlier eventful day send messenger stipulated loan reaction compunction set remind fairness ought write tell news friendly fashion possible dismiss suitor burst quarter part more less quarrelling term true foresee finality parting permanence breach comus might even now think half-forgiven awakening would cruel letter prove easy write present difficulty own suffer compete urgency desire pleasanter write explanatory valedictory phrase elaine possess unusual quite overmaster hanker visit cousin suzette brankley meet rarely s house very seldom anywhere else elaine part never conscious feeling opportunity intercourse lack way adequacy suzette accord just touch patronage moderately well-off immoderately dull girl will usually try mete acquaintance know wealthy suspect possess brain return elaine arm particular brand mock humility can terribly disconcert properly wield quarrel description stand could legitimately describe enemy never disarm s presence misfortune magnitude fall would sincerely regret minor discomfiture would produce feeling very much akin satisfaction human nature know million inconsequent little feud spring flourish apart basis racial political religious economic cause hint perhaps crass unseeing altruist enmity place purpose world benevolence elaine personally congratulate suzette formal announcement engagement young man dissentient tailoring effect impulse now overmaster sense comus way explanation letter still blank unwritten stage unmarshalled sequence sentence form brain order car make hurried well-thought-out change most sumptuously sober afternoon toilette suzette feel tolerably sure would still costume wear park morning costume aim elaboration detail damn overmuch success suzette s mother welcome unexpected visitor obvious satisfaction daughter s engagement explain brilliant social point view girl suzette s attraction advantage might legitimately aspire egbert thoroughly commendable dependable young man would very probably win way long membership county council course road would open high thing say elaine might become alderman see photograph take ask mrs brankley abandon subject egbert s prospective career show say elaine flattering show interest ve never see sort thing use fashion engage couple photograph n't s very much fashion now say mrs brankley assertively complacency filter voice suzette come room wear dress wear park morning course ve hear engagement mother cry set work conscientiously cover same ground meet grindelwald know always call ice maiden first get know skate rink quite romantic n't ask tea day get quite friendly propose n't smite suzette mrs brankley hasten put fearful elaine might suppose egbert thing own way american millionaire quite take polish count very old family assure feel quite nervous tea-party mrs brankley give grindelwald sinister alluring reputation large circle untravelled friend place insolence birth wealth hold precarious check break forth scene savage violence marriage egbert will course enlarge sphere life enormously pursue suzette say elaine eye remorselessly take detail cousin s toilette say sad victory defeat suzette begin feel tragedy concentrate creation give such unalloyed gratification elaine come scene woman can immensely helpful social way man make career m glad find ve great many idea common make list idea hundred good book quite number same look bookish say elaine critical glance photograph oh s bookworm say suzette quickly s tremendously well-read s quite man action hunt ask elaine n't get much time opportunity ride pity comment elaine n't think could marry man n't fond ride course s matter taste say suzette stiffly horsey man usually gift overmuch brain much difference horseman horsey man well-dressed man dressy say elaine judicially may notice seldom dressy woman really know dress old lady acquaintance observe day people bear sense clothe acquire look clothes thrust give lady caroline quotation mark sudden tactfulness look cousin s frock entirely own idea young man enter room moment cause diversion welcome suzette here come egbert announce air subdue triumph least satisfaction able produce captive charm alive good condition scene elaine might critical please live lover outweigh number well-dressed straight-riding cavalier exist distant vision delectable husband egbert man small talk possess inexhaustible supply large variety society happen particularly immediate neighbourhood afternoon-tea table limited audience womenfolk give impression address public meeting would happy answer question suggestion gas-lit mission-halls wet umbrella discreet applause seem accompany everywhere exponent thing call new thought seem lend conveniently employment good deal stale phraseology probably course thirty odd year existence never notable use man woman child animal firmly-announced intention leave world good happy pure place find danger relapse early condition disappearance scene course powerless guard t mortal insure succession egbert admittedly mortal elaine find immensely entertaining would certainly exert draw such proceeding necessary listen conversation complacent appreciation bestow stage tragedy calamity can escape moment simple process leave s seat last check flow opinion hurried reference watch declare must move elsewhere elaine expect vote thanks accord ask signify favour resolution hold hand young man bid company rapid business-like farewell temper suzette s case exact degree tender intimacy would consider improper omit overstep elaine turn expectant cousin air cordial congratulation exactly husband choose suzette second time afternoon suzette feel sense wane enthusiasm possession mrs brankley detect note ironical congratulation visitor s verdict suppose mean s idea husband s good enough suzette observe snort express somewhere nostril brain smiling air heavy patronage deliver idea damaging counter-stroke hear engagement dear now say elaine quietly electrical effect come announce want hear suzette first will formally announce paper day two young man park morning ask suzette let see park morning very good-looking dark boy oh comus bassington know name anyway expect ve see portrait paper flying-man ask mrs brankley courtenay youghal say elaine mrs brankley suzette often rehearse privacy mind occasion elaine come pay personal congratulation engage cousin never least return enjoyable afternoon visit elaine find express messenger letter wait comus thank loan-and return suppose ought never ask write always deliciously solemn money matter could n't resist just hear news engagement courtenay congrats m too stoney break buy wed present m give bread-and-butter dish luckily still crest shall love think courtenay eat bread-and-butter rest life say matter elaine prepare write long kindly-expressed letter close momentous chapter life trace regret upbraid note walk mutual fairyland abruptly appearance more unconcernedly read letter again again elaine could come decision merely courageous gibe defeat represent real value comus set thing lose would never know comus possess useless gift perfection gift laugh fate even strike hard day perhaps laughter mockery would silent lip fate would advantage laugh last chapter xii door close francesca bassington sit alone well-beloved drawing-room visitor enjoy hospitality afternoon-tea table just take departure t�te-�-t�te pleasant rate francesca concern least bring information seek r�le looker-on tactful distance necessarily leave much dark concern progress all-important woo last few hour slender significant evidence exchange complacent expectancy conviction wrong spend previous evening brother s house naturally see comus uncongenial quarter put appearance breakfast table following morning meet hall eleven o'clock hurry past merely impart information would dinner evening speak sulky tone face wear look defeat thinly mask air defiance defiance man lose already lose francesca s conviction thing wrong comus elaine frey grow strength day wear lunch friend s house quarter special social information importance likely come early hand news hanker listen trivial gossip speculation flirtation case affair string acquaintance matrimonial project interested much nesting arrangement wildfowl st james s park course say hostess duly impressive emphasis privileged chronicler ve always regard claire marry family emily come say ve get news say claire s engage oh say emily s claire time s guess lucky man ca n't captain parminter say s always sweet joan emily said recording voice reel catalogue inane remark comfortable purring complacency hold hope early abandoning topic francesca sit wonder innocent acceptance cutlet glass indifferent claret lie open such unsparing punishment stroll homeward park lunch bring further enlightenment subject uppermost mind bad bring possibility escape hail distance merla blathington fasten enthusiasm lonely tsetse fly encounter outpost civilisation just think buzz inconsequently sister cambridgeshire hatch thirty-three white orpington chicken incubator egg put ask francesca oh very special strain white orpington n't see remarkable result put crocodile s egg hatch white orpingtons might write country life funny fascinating thing little green park-chairs say merla start fresh topic always look quaint know re stick pair tree heart-to-heart talk discuss piece very private scandal could speak tragedy comedy could tell flirtation proposal let devoutly thankful ca n't say francesca shudder recollection luncheon-table conversation course would make very careful say them-or merla rattle francesca s infinite relief espy acquaintance sit unprotected solitude promise supply more durable audience present rapidly move companion francesca free return drawing-room blue street await such patience could command come visitor might able throw light subject puzzle disquiet arrival george st michael bode bad news rate news give cordial welcome see n't wrong miss frey courtenay youghal chirrup seat francesca spare further spinning-out period uncertainty s officially give s appear morning post to-morrow hear colonel deel morning direct youghal please lump m fashionable see make same remark sugar tea unfailing regularity least thirty year fashion sugar apparently stationary say continue hurriedly propose terrace house division bell rang hurry time give answer get simply say ayes st michael pause narrative give appreciative giggle just sort inanity would remark francesca satisfaction know make criticism direct author begetter inanity question now blow fall know full extent weight feeling bringer bad news sit complacently nibble tea-cake scatter crumb tiresome small-talk foot wholehearted dislike could sympathise rate understand tendency oriental despot inflict death ignominious chastisement messenger bear tidings misfortune defeat st michael perfectly know thoroughly aware fact hope wish centre possibility elaine daughter-in-law purring remark mean little soul prompt contribute conversation easily recognizable undercurrent malice fortunately power polite endurance put such search repeat test day st michael plan busy little time-table afternoon visit self-appointed task forestall embellish newspaper announcement youghal-de frey engagement would hurriedly thoroughly perform ll quite best-looking most interesting couple season wo n't cry way farewell door close francesca bassington sit alone drawing-room could give way bitter luxury reflection downfall hope prudent take precautionary measure unwelcome intrusion summon maid just speed depart st michael give order home afternoon lady caroline benaresq second thought extend taboo possible caller send telephone message catch comus club ask come see soon could manage time dress dinner sit think thinking relief tear build castle hope castle spain structure probable side pyrenees solid foundation build miss frey s fortune assure unhampered comus obvious fact courtship serious reality young people much public name naturally couple match-making gossip day serious shadow cast scene persistent presence foreground background courtenay youghal now shadow suddenly stand forth reality castle hope ruin hideous mortification dust d�bris skeleton outline chamber still stand make mockery discomfited architect daily anxiety comus extravagant way intractable disposition gradually lull prospect make advantageous marriage would transform ne'er-do-well adventurer wealthy idler might even mould resourceful influence ambitious wife man definite purpose life prospect vanish cruel suddenness anxiety crowd again more insistent boy good chance matrimonial market miss transfer attention well-dowered girl would mark fortune-hunter would constitute heavy handicap most plausible wooer liking elaine evidently genuine way perhaps would rash read deep sentiment even spur own inclination assist fail win prize seem temptingly reach dashing prospect francesca see threatening own old anxiety precarious tenure present quarter put again familiar terror day foresee horribly future george st michael would come patter stair breathless intelligence emmeline chetrof marry somebody guards record office case might would uprooting life home haven blue street wander forth cheap unhappy far-off dwelling stately van der meulen companion host beautiful desirable thing would stuff stow soulless surroundings courtly �migr�s fall evil day unthinkable trouble think comus play card transform encumbrance son wealth command tragedy see loom front might avoid bad whittle easily bearable proportion money problem live approach more nearly simple question wish live rich daughter-in-law would surely see leave square mile mecca wilderness brick mortar house blue street could compound desirable residence would capable console francesca lose eden now detest courtenay youghal mock eye air youthful cynicism step overthrow golden hope plan non-fulfilment would make such world change future assuredly reason feel bitter young man dispose take very lenient view comus s own mismanagement affair greeting last arrive couch sympathetic strain lose chance heiress remark abruptly say comus coolly courtenay youghal add success add failure pursue francesca relentlessly temper try day ordinary limit think seem get continue comus remain uncommunicative hit say comus add deliberate bluntness suppose get sick borrowing money think borrow money say francesca fool enough borrow money girl favourably dispose courtenay youghal background wait step oust francesca s voice tremble misery rage great stroke good luck seem fall lap thrust act series act wanton paltry folly good ship lose sake traditional ha'porth tar comus pay press tailor s tobacconist s bill loan unwillingly put disposal girl court fling chance secure wealthy way desirable bride elaine frey fortune might making comus hurry usual effect own undoing calmness case come reflection more francesca thought matter more exasperate grow comus throw low chair watch trace embarrassment concern mortification come feeling sorry bitterly conscious defeat meet taunt least hint sympathy determine tantalise knowledge small stupid thing stand realisation ruin hope think capture courtenay youghal say francesca bitterly ve always deplore intimacy young man s hardly intimacy s make elaine accept say comus francesca realise futility further upbraiding tear vexation stand eye look handsome boy sit opposite mock own misfortune perversely indifferent folly seemingly indifferent consequence comus say quietly wearily exact reversal legend pandora s box charm advantage boy could want help world fatal damning gift utter hopelessness think say comus good description give moment flush sympathy outspoken affection mother son seem very much alone world just now general overturn hope plan flicker chance might stretch hand summon life old dead love good strong feeling know sting disappointment too keen flood resentment mount too high side allow chance more moment flicker nothingness old fatal topic estrangement come fore question immediate way mean mother son face again antagonist well-disputed field say francesca movement tragic impatience belie philosophy word gain cry spilt milk present future think ca n't indefinitely tenant-for-life fool paradise pull proceed deliver ultimatum force circumstance longer permit hold reserve s much use talk money know long experience can tell middle season m already oblige think leave town m afraid will think leave england equally short notice henry tell day can get west africa ve chance financial point view ve throw sake borrow little ready money luxury now must take can get pay wo n't very good first living dear west africa say comus reflectively s sort modern substitute old-fashioned oubliette convenient depository tiresome people dear uncle henry may talk lugubriously burden empire evidently recognise use refuse consumer dear comus talk west africa yesterday waste time school bad waste time west end people grapple study tropical disease west african coast country rapidly transform lethal chamber sanatorium comus laugh mockingly beautiful bit persuasive prose remind psalm even more company prospectus honest d confess lift straight rubber railway promotion scheme seriously mother must grub living ca n't england could brewery instance francesca shake head decisively could foresee sort steady work comus likely accomplish lodestone town minor attraction race-meeting similar festivity always beckon conveniently attainable distance apart aspect case financial obstacle way obtain employment home brewery sort thing necessitate money start pay premium invest capital undertaking forth money available can scarcely pay debt s use think ca n't sell ask comus make actual suggestion sacrifice look straight van der meulen moment francesca feel stifle sensation weakness heart stop beat sit forward chair speak energy fierceness dead thing can sell disperse long alive prefer keep holy place treasured possession dreadful suggestion make cherished household god souvenir keepsake past day would perhaps fetch very considerable sum auction-room distinct value own precious van der meulen comus look impious appraising eye most sacred francesca town residence confine bedroom illness great picture stately solemn representation long-ago battle-scene paint flatter flattery-loving soul warrior-king dignify even campaigns-this first thing visit return town convalescence alarm fire raise would first thing safety would trouble comus suggest part sell railway share soulless thing scolding long realise useless waste time energy comus concern evening unloose tongue mere relief give surcharged feeling sit listening comment purposely let fall remark hope might sting self-defence protest unsparing indictment more damaging irrefutably true more tragic come perhaps person world opinion care sit silent seemingly unmoved rehearse speech drawing-room comedy say method retort soft answer turneth wrath inconsequent shelve let s dress dinner meal many francesca comus eat s company late silent now full bearing disaster discuss aspect more say attempt ignore situation pass less controversial topic would mockery pretence would trouble sustain meal forward dragged-out dreary intimacy two people separate gulf bitterness heart hard resentment francesca feel sense relief able give maid order serve coffee upstairs comus sullen scowl face look rise leave room give half-mocking little laugh need n't look tragic say re own way ll west african hole chapter xiii comus find way seat stall straw exchange theatre turn watch stream distinguished distinguishable people make appearance matter course first night height season pit gallery already pack throng tense expectant alert wait rise curtain eager patience terrier watch dilatory human prepare outdoor exercise stalls box fill slowly hesitatingly crowd component unit seem most part recognise probability quite interesting play likely see bear particular face-value derive certain amount social dignity neighbourhood obvious notability could obtain recognition vague pleasure able recognise notoriety intimately close quarter woman auburn hair effective belligerent gleam eye ask man sit just comus look might create world six day destroy seventh forget name say neighbour write s author book woman wish wednesday know use convention woman writer plain dowdy now extreme build extravagantly decorative line buzz recognition come front row pit craning neck part less favoured seat herald arrival sherard blaw dramatist discover give ungrudgingly discovery world lady caroline already direct little conversational onslaught box gaze gently moment new arrival turn silver-haired archdeacon sit say poor man haunt fear will die general election obituary notice will seriously curtail space take election result curse party system point view take much room press archdeacon smile indulgently man exquisitely worldly fully merit name heavenly worldling bestow admiring duchess texture shoot pattern such genuine saintliness feel else might hold key paradise least possess private latchkey abode significant altered grouping thing observe church represent sympathises message sherard blaw man message find acceptance unbeliever lady caroline lady caroline blink eye dear archdeacon say can unbeliever nowadays christian apologist leave disbelieve archdeacon rise delighted chuckle must tell poulett say indicate clerical figure sit third row stall spend life explain pulpit glory christianity consist fact true find necessary invent door box open courtenay youghal enter bring subtle suggestion chaminade atmosphere political tension government fall good grace section supporter know busy predict serious crisis forthcoming division committee stage important bill saturday night successful cajolery effect now monday afternoon ministers would seemingly danger defeat here youghal say archdeacon will able tell happen forty-eight hour hear prime minister say matter conscience will stand fall hope sympathy notoriously ministerial side youghal greet lady caroline subside gracefully chair front box buzz recognition ripple slowly house government fall matter conscience say would man cut safety razor lady caroline purr gentle approval m afraid s true archdeacon say can effectively defend government s office several year archdeacon take refuge light skirmishing believe lady caroline see making great socialist statesman youghal observe great socialist statesman n't make re stillborn reply youghal play to-night ask pale young woman take part talk n't know say lady caroline hope s dull brilliant conversation shall burst tear front row upper circle woman restless starling-voice discuss work temporarily fashionable composer chiefly relation own emotion seem think might prove generally interesting hear music feel want mountain pray can understand feeling girl unburden shake head see ve hear music chiefly switzerland mountain time would n't make difference case say woman seem emergency emotion suit geographical condition want great silent plain side rush river think splendid music commence starling-voice further side girl sheep feed greedily come storm starling-voices seem impel extra effort knowledge four imminent interval act would hush constrained silence row dress circle late-comer cursory glance programme settle comfortable narrative evidently resume thread unfinished taxi-drive monologue say ca n't captain parminter s always sweet joan emily said curtain emily s contribution discussion hold entr'acte play promise success author avoid pitfall brilliancy aim interesting possible bear mind play comedy strive amusing remember law stage proportion permissible generally desirable part great whole hence careful give leading lady such clear commanding lead character play impossible get level term action piece now delay thereby duration run would materially prolong curtain come first act encouraging instalment applause audience turn stage begin take renew interest authoress woman wish wednesday sweep convalescent whirlwind subdue potentially tempestuous lady caroline s box ve just tread weight foot eminent publisher leave seat cry peal delighted laughter such dear say hope n't hurt say suppose think drive hard bargain hard was n't pet-lamb ve never tread pet lamb say lady caroline ve idea behaviour would circumstance tell say authoress come front box good survey house perhaps also charitable desire make thing easy might pardonably wish survey tell please girl sit courtenay youghal engage elaine point sit fourth row stall opposite side house comus seat interval turn give friendly nod recognition stand side gangway absorb moment look glass panel grave brown eye mock green-grey look last s depth comus first-night performance brilliant gathering spectator group coterie lively talker even counterfoil dull chatterer pervade atmosphere stage social movement intruding undercurrent political flutter compose tragedy chief character life know love bask life leave would reproduce again again stage interest social interest intrude interest same lively chattering crowd people thing point people recognise people didn't-it would unflagging animation sparkle enjoyment would stop utterly would unheard-of sun-blistered wilderness native pariah dog raucous-throated crow fringe mockingly s loneliness rode swelter mile chance meet collector police officer most likely close acquaintance hardly two idea common female society represent long interval climate-withered woman missionary official s wife food sickness veterinary lore become last three outstanding subject mind settle sink life foresee dread life boy dulness country rectory neighbourhood flower show cricket match form social landmark year feeling exile might very crushing might indeed lose sense change adventure comus live too thoroughly centre thing regard life backwater else stagnation stagnation young justly regard offence nature reason keep perverted mockery send decrepit invalid tour painfully world shuts panther narrow cage put wine put deteriorate gain process lose good time youth health good look world youth health good look count much time never return lose possession thus curtain sweep close act comus feel sense depression deprivation sweep bitterly watch last evening social gaiety slip end less hour would few month time would unreal memory third interval gaze chattering house touch arm lady veula croot suppose week s time ll high sea say m come farewell dinner know mother just ask m talk usual rot much will sometimes think advantage will will impertinence point re really good would anywhere else think play course can foresee end will come husband announcement longed-for child bear will smooth conveniently effective wind comedy commencement else s tragedy will say m glad happy ending lady veula move seat pleasant smile lip look infinite weariness eye interval last interval draw close house begin turn fidgetty attention stage unfolding final phase play francesca sit serena golackly s box listen colonel springfield s story happen pigeon-cote compound poona know colonel listen story good many time lady caroline mitigate boredom infliction fact invest certain sporting interest offer prize person hear oftenest course season competitor honourable understanding lead subject ada spelvexit boy foreign office present top list five recital score former suspect doubtful adherence rule spirit competition dear lady conclude colonel eleven dead pigeon become bandicoot know francesca thank story complacently inscribe figure margin theatre programme same moment hear george st michael s voice patter breathless piece intelligence edification serena golackly else might care listen francesca galvanise sudden attention emmeline chetrof fellow indian forest department s get pay ca n't marry four five year absurdly long engagement n't think very wait seven year wife patriarchal time probably live long enough celebrate own tercentenary modern condition seem foolish arrangement st michael speak sense grievance marriage project tie small pleasant nuptial gossip-items bridesmaid honeymoon recalcitrant aunt forth indefinite number year seem scarcely decent eye little satisfaction importance derive early special knowledge event loom distant presidential election change viceroy francesca listen startle apprehension mention emmeline chetrof s name news come flood relief thankfulness short enter nunnery take celibate vow emmeline could hardly behave more conveniently tie lover circumstance make necessary relegate marriage distant future four five year francesca assure undisturbed possession house blue street period know might happen engagement might stretch indefinitely might even come weight accumulate year sometimes happen protracted affair emmeline might lose fancy absentee lover might never replace golden possibility perpetual tenancy present home begin float more francesca s mind long emmeline unbespoken marriage market always haunt likelihood see dreaded announcement marriage arrange will shortly take place connection name now marriage arrange would shortly take place might indeed never take place st michael s information likely correct instance would never invent piece matrimonial intelligence give such little scope supplementary detail kind love supply francesca turn watch fourth act play mind sing p�an thankfulness exultation artificer send god reinforce substantial cord horsehair thread hold sword damocles head love home treasured household possession pleasant social life able expand more present security feed future hope still young enough count four five year long time to-night optimistic enough prophesy smooth thing future lie span fourth act carefully hold obviously imminent reconciliation lead character take little vaguely understand happy ending light look disperse audience feeling friendliness uppermost mind even sight elaine frey courtenay youghal leave theatre inspire tenth part annoyance entrance cause serena s invitation savoy supper fit exactly mood exhilaration would fit appropriate wind-up auspicious evening cold chicken modest brand chablis wait home give way banquet more festive nature crush vestibule friend enemy personal political jostle lock general effort rejoin temporarily estrange garment secure attendance elusive vehicle lady caroline find close quarter estimable henry greech experience joy come homeward wend sportsman chance shot present may expend remain cartridge government climb say provocative assumption private information subject assure government will kind reply member parliament befit dignity prime minister tell last night circumstances dear mr greech say lady caroline know prime minister wed truth wedded couple sometimes live apart rate comedy happy ending comus make way slowly lingeringly stall slowly light already turn great shroud-like dust-cloth swaythed ornamental gilt-work laugh chatter yawn throng filter vestibule melt final group step theatre impatient attendant give coat lock cloak room comus step portico look poster announce play anticipation could see poster announce th performance two hundred performance time straw exchange theatre would remote unreal would hardly seem exist exist fancy laugh chattering throng would pass portico th performance would know equally remote non-existent good-looking bassington boy oh dead rubber-growing sheep-farming sort chapter xiv farewell dinner francesca hurriedly organise honour son s departure threaten outset doubtfully successful function first place observe privately very little comus good deal farewell own particular friend unrepresented courtenay youghal question francesca would stretch point welcome male associate scarcely approve oppose include invitation hand henry greech provide comus job find part money necessary outfit francesca feel duty ask wife dinner obtuseness seem cling people garment life cause mr greech accept invitation comus hear circumstance laugh long boisterously spirit francesca note seem rise fast hour departure draw guest include serena golackly lady veula latter ask inspiration moment theatrical first-night height season easy get goodly selection guest short notice francesca gladly fall serena s suggestion bring stephen thorle allege loose feminine phrasing know tropical africa travel experience region probably cover much ground stretch great length time individual can describe continent strength few day stay coast town intimately dogmatically paleontologist will reconstruct extinct mammal evidence stray shin bone loud penetrate voice prominent penetrating eye man can listening ordinary way eye perform function listen vanity necessarily make unbearable spend much time society need wide field audience admiration mercifully calculate spread operation considerable human area crave attentive listener force interest wonderful variety subject able discourse fluently certain semblance special knowledge politics avoid ground too know definite definite could put forward argument congenial disposition prefer unchallenged flow dissertation modify occasional helpful question form starting point new offshoot word-spinning promotion cottage industry prevention juvenile street trading extension borstal prison system furtherance vague talkative religious movement fostering inter-racial ententes find tireless exponent fluent entertaining perhaps very convincing advocate real motive power various cause very closely identify spade-workers carry actual labour particular movement bear relation trowel-worker delve superficially surface able devote proportionately great amount time advertisement progress achievement such stephen thorle governess nursery chelsea-bred religion skilled window-dresser emporium own personality needless say evanescently popular wide shift circle acquaintance improve record socially much-travelled individual experience become classical most good houses-twice inclusion guest particular dinner-party very happy inspiration incline patronise comus african continent even slight acquaintance exception henry greech feeling nephew sour many year overt antagonism uncomfortable feeling present topic black-sheep export trade comus would express give undue prominence festive farewell banquet comus honour feast give contribute much success spirit seem string high pitch merriment more merriment cynical amused onlooker respond gaiety companion sometimes laugh quietly chance remark scarcely mirth-provoking nature lady veula watch narrowly come conclusion element fear blend seemingly buoyant spirit twice catch eye table certain sympathy seem grow consciously watch lugubrious comedy play untoward little incident mark commencement meal small still-life picture hang sideboard snap cord slide alarm clatter crowded board picture scarcely damage fall accompany tinkle broken glass find liqueur glass set seven would impossible match shiver fragment francesca s motherly love possession make peculiarly sensible feeling annoyance depression accident turn politely listen mrs greech s account misfortune four soup-plate involve mrs henry brilliant conversationalist flank speedily turn stephen thorle recount slum experience two entire family feeding damaged soup-plate gratitude poor creature present set table crockery apiece tear eye voice thank would impossible describe thank same describe say comus listening eye swiftly table gather evidence disconcert remark receive thorle s voice continue uninterruptedly retail story east-end gratitude never fail mention particular deed disinterested charity part evoke justify gratitude mrs greech suppress interesting sequel broken-crockery narrative wit subsequently match shatter soup-plate harrod s import plant specie sometimes flourish exceedingly make home dwarfing overshadow native specie thorle dominate dinner-party thrust original purport somewhat background serena begin look helplessly apologetic altogether relief filling champagne glass give francesca excuse bring matter intended footing must drink health say comus own dear boy safe happy voyage much prosperity life time safe happy return hand give involuntary jerk act raise glass wine stream tablecloth froth yellow bubble certainly turn comfortable auspicious dinner party dear mother cry comus must drink health afternoon make hand unsteady laugh gaily apparent carelessness again lady veula catch frightened note laughter mrs henry practical sympathy tell francesca two good way get wine stain tablecloth small economy life unnecessary branch learn mrs greech study carefully conscientiously stay-at-home plain-dwelling english child commits memory measurement altitude world s principal mountain peak woman temperament mentality know heart favourite colour flower hymn-tunes member royal family mrs greech would possibly fail examination nature know carrot over-long storage francesca renew speech-making chill seem fall effort festivity content refill glass simply drink boy s good health follow example comus drain glass brief thank very much sense constraint hang company mark uncomfortable pause conversation henry greech fluent thinker kind prefer thinking aloud silence descend mantle house commons official livery divest thoroughly possible private life propose sit dinner mere listener mr thorle s personal narrative philanthropic movement experience take first opportunity launch flow satirical observation current political affair lady veula inure sort thing own home circle sit listen stoical indifference esquimau might accept occurrence snowstorm more course arctic winter serena golackly feel certain relief fact import guest monopolise conversation latter too determine personality allow thrust many minute talkative m.p henry greech pause instant chuckle own shaft satire immediately thorle s penetrating voice sweep table oh politician exclaim pleasant superiority always fight thing consequence never able would tell unitarian horsedealer say brindisi politician unitarian horsedealer brindisi allurement unexpected henry greech s witticism expense front opposition bench destine remain unfinished wife s history broken soup-plate thorle prime ample succession story theme chiefly concern poverty thriftlessness reclamation reform character forth carry uninterrupted sequence remainder dinner want make people think say turn prominent eye hostess s hard make people think rate give opportunity say comus cryptically lady rise leave table comus cross pick lady veula s glove fall floor know keep dog say lady veula n't say comus n't house could swear see follow hall evening say small black dog schipperke ask comus low voice see to-night run chair just sit n't say would frighten mother see lady veula ask quickly six year old follow father downstairs lady veula say know comus lose father age six drawing-room serena make nervous excuse talkative friend really interesting man know eye sort movement just sort person turn loose drawing-room meeting send mission-hall unheard-of neighbourhood give sounding-board harmonium title woman sort chair ll perfectly happy must say n't realise overpower might small dinner-party say very good man say mrs greech forgive mutilation soup-plate story party break early most guest engagement keep belated recognition farewell nature occasion make pleasant little good-bye remark comus usual prediction prosperity anticipation ultimate auspicious return even henry greech sink personal dislike boy moment make hearty jocular allusion home-coming elder man s eye seem possibly pleasantly remote lady veula alone make reference future simply say good-bye comus voice kind respond look gratitude weariness eye more marked lie cushion carriage tragedy life say aloud serena stephen thorle last leave francesca stand alone moment head stairway watch comus laugh chat escort depart guest door ice-wall melt influence come separation never look more adorably handsome eye never merry laugh mischief-loving gaiety seem more infectious night farewell banquet glad enough life idleness extravagance temptation begin suspect would miss little rate high-spirited boy could attractive good mood impulse guest call hold more arm repeat wish happiness good-luck land promise welcome too distant day land leave want forget make forget month irritable jangling sharp discussion month cold aloofness indifference remember own dear comus day yore grow unmanageable pickle weariful problem fear l break wish cloud light-hearted gaiety very eve departure watch moment stand hall settle tie mirror quietly drawing-room very successful dinner party general effect leave depression comus lively musical-comedy air lip look wretchedness eye visit haunt leave soon chapter xv elaine youghal sit lunch speise saal vienna s costly hotel double-headed eagle k.u.k legend everywhere meet eye announce imperial favour establishment bask several square yard yellow bunting charge image double-headed eagle float high flag-staff building betrayed initiate fact russian grand duke conceal somewhere premise unannounced heraldic symbolism unconcealable reason nature s own blazonry several citizen citizenesses great republic western world two cobdenite member british parliament engage useful task prove cost live vienna exorbitant scale flit restrained importance land fatness come spy fancied over-charge bill welcome provide nail coffin fiscal opponent glory democracy may mislead never drive here brave deed dust-patterned world flash glitter sumptuous uniform representative austrian military caste also evidence discreet interval stray unit semetic tribe nineteen century european neglect unable mislay elaine sit courtenay elaborately appoint luncheon table gay high goblet bohemian glassware mistress three discovery first disappointment frequent more expensive hotel europe must prepare find country may chance stay depress international likeness secondly relief expect sentimentally amorous modern honeymoon thirdly dismay courtenay youghal necessarily expect markedly affectionate private describe marriage nature s bachelor begin see aptly description fit will german left never stop talk ask undying flow teutonic small talk rattle jangle intervene stretch carpet three woman cease talk instant ve sit here will presently moment say courtenay dish order come will deathly silence table german can see plat bring else possess great fear represent more toothsome morsel good money s worth order exuberant teutonic chatter balance side room even more penetrating conversation unflaggingly maintain party american sit judgment cuisine country pass find few extenuating circumstance mr lonkins want real deep cherry pie announce lady tone dramatic honest conviction corroborate gentleman apparently mr lonkins question real deep cherry pie same trouble way paris proclaim lady little jerome girl n't want eat more cr�me renvers�e d give could get real cherry pie real deep cherry pie assent mr lonkins way ohio use peach pie real good say mrs lonkins turn tap reminiscence presently flow cascade subject pie seem lend indefinite expansion people think food ask elaine virtue roast mutton suddenly come fore receive emphatic recognition even absent youthful jerome quote favour contrary say courtenay widely-travelled set man notably interesting career form home-sickness discuss lament cookery food ve never leisure stay home digest wandering jew probably babble unremittingly breakfast dish take long prepare never time eat waiter deposit dish wiener nierenbraten front elaine same moment magic hush fall three german lady adjoining table flicker great fear pass eye burst forth again tumultuous chatter courtenay prove reliable prophet same moment luncheon-dish appear scene two lady arrive neighbouring table bow dignified cordiality elaine courtenay two more worldly travelled elaine s extensive stock aunt happen make short stay same hotel young couple too correct rationally minded intrude niece significant elaine s altered view sanctity honeymoon life secretly welcome presence two relative hotel find time occasion give more society would consider necessary desirable few week young two restrained fashion unpretentious watering-place restaurant try give musical education addition s dinner feel instinctively would never wear more valuable diamond woman room would never person save steamboat disaster hotel fire child might perfectly able recite linden sun low feel certain induce elder aunt mrs goldbrook share sister s character human rest-cure most people find disturbing chiefly perhaps habit ask unimportant question enormous solemnity manner enquire trifling ailment give impression more concerned fortune malady get rid cold feel expect give postal address probably manner merely defensive outwork innate shyness woman command confidence telephone call courtenay comment young two woman youghal hurriedly flash room telephone system seem enter very largely young man s life telephone rob matrimony most sting say elder much more discreet pen ink communication get read wrong people elaine s aunt conscientiously worldly natural outcome stock conscientiously straight-laced many generation elaine progress pancake stage courtenay return sorry long say ve arrange nice to-night s jolly masquerade ball ve phoned get costume s alright will suit beautifully ve get harlequin dress madame kelnicort excellent soul chaperone ll take time m quite unreliable get fancy dress shall probably keep unearthly hour morning masquerade ball strange city hardly represent elaine s idea enjoyment carefully disguise s identity neighbourhood entirely unknown seem meaningless courtenay course different seem friend acquaintance everywhere matter progress point would make refusal seem ungracious elaine finish pancake begin take polite interest costume character ask madame kelnicort evening uncloak preparatory enter already crowd ball-room believe m suppose represent marjolaine montfort may say elaine courtenay declare want marry m ideal mistake character know enjoy masquerade ball ought throw own self character represent now courtenay harlequin half-way dinner could see dance eye six o'clock to-morrow morning will fall asleep wake member british house parliament honeymoon to-night unrestrainedly harlequin elaine stand ball-room surround laugh jostling throng pierrot jockey dresden-china shepherdess roumanian peasant-girls lively make-believe creature form ingredient fancy-dress ball stand watch experience grow feeling annoyance chiefly assist french say gay scene europe s gay capital conscious absolutely unaffected gaiety costume certainly interesting look music good listen extent amuse abandon scene make appeal watch game know rule issue interested elaine begin wonder early moment could drag madame kelnicort revel guilty sheer cruelty courtenay wriggle crush come joyous laugh courtenay look young handsome see could scarcely recognise to-night rise young debater make embarrassing onslaught government s foreign policy crowded house common claim dance just start steer dexterously heart waltz crowd look more marjolaine think mortal woman day could look declare marjolaine smile sometimes air wonder d leave enough tea servant breakfast n't mind teasing love look make splendid foil harlequin-my selfishness come fore again see really home moment re bore excellent kelnicort get heap dance winter n't mind sacrifice little later evening elaine find stand dance grave young gentleman russian embassy monsieur courtenay enjoy n't observe youthful-looking harlequin flash past look restless gorgeous-hued dragonfly good god give countryman boon eternal youth countrywoman too man elaine could think many countryman never could youthful courtenay concern recognise fitness remark recognition carry sense depression would always remain youthful keen gaiety revel grow staid retire thrust lively intractable comus mind perverseness thrust heart choose brilliant young man affair husband honestly let see selfish side character court prepare make sacrifice selfishness public man career consider thing would also make sacrifice harlequin spirit now reveal undercurrent nature inure idea particular form victimisation disconcert confront many man would patiently undergo martyrdom religion s sake would furiously unwilling martyr neuralgia think english love animal much pursue young diplomat such splendid animal lively want lively people look monsieur courtenay certainly animal mean high compliment animal ask elaine say angel say russian embarrassment think would angel animal would never get get animal must sense humour n't suppose angel sense humour see would use never hear joke perhaps say elaine tinge bitterness voice perhaps vegetable think most remind picture say russian first time elaine hear simile know say narrow gallery louvre attribute leonardo da vinci evidently impression make people solely external wa courtenay regard wa function place life painted background decorative setting people s triumph tragedy somehow to-night feeling general might bring impose force field could possess youth good look considerable wealth just make would think most people very satisfactory marriage already seem stand onlooker expect take lead part sort thing appeal ask young russian nod gay scrimmage masquerader prepared hear amused negative course answer costume ball fancy fair caf� chantant casino real life appeal russian real life sort thing maxim gorki deal interest immensely get sometimes madame kelnicort come prospective partner elaine deliver ukase more dance hotel special regret make retreat revel courtenay enjoy impression life young russian firm conviction elaine breakfast aunt table morning much usual hour courtenay sleep sleep happy tired animal give instruction call eleven o'clock time onward neue freie presse zeit toilet would occupy attention appear luncheon table many people breakfast elaine arrive scene room seem full really reason penetrating voice engage recount standard viennese breakfast fare fall expectation desire little jerome girl little jerome become president united state say elaine shall able contribute quite informing article gastronomic dislike paper aunt discreetly inquisitive previous evening s entertainment elaine would flirt mildly somebody would such good thing say mrs goldbrook would remind courtenay s attractive young man world elaine gratify hope refer ball detachment would show describe drawing-room show cottage industry difficult discern description affair confession slightly bore courtenay later day aunt receive much lively impression festivity abundantly clear rate manage amuse appear good opinion own attraction suffer serious shock distinctly very good temper secret enjoy honeymoon say mrs goldbrook sister attempt too much mean courtenay content try keep person amused happy thoroughly succeed certainly n't think elaine very happy say sister least courtenay save make great mistake could made-marrying young bassington also say mrs goldbrook help make big mistake life-marrying courtenay youghal chapter xvi late afternoon bank swiftly rush river river give haze heat water stagnant steaming lagoon seem whirl onward determination living thing perpetually eager remorseless leap savagely obstacle attempt stay course unfriendly river water commit peril hot breathless shade tree shore arise acrid all-pervading smell seem hang everywhere tropic smell monstrous musty still-room herb spice crush distil store hundred year window seldom open dazzling heat still hold undisputed sway scene insect bird seem preposterously alive active flit gay colour sunbeam crawl baked dust full swing pursuit several business fly engage heaven know fly-catcher busy fly beast human show such indifference temperature sun would slant downward earth would become fit arena revive activity sheltered basement wayside rest-house gang native hammock-bearers sleep chatter drowsily last hour long mid-day halt wide awake motionless thrall heavy lassitude european master sit alone upper chamber stare narrow window-opening native village spread thick cluster hut gird cultivate vegetation seem vast human ant-hill would presently astir teem human life sun god last departing stride rouse careless kick even comus watch could see beginning evening s awakening women squat front hut begin pound rice maize would form evening meal girl collect water pot preparatory walk river enterprising goat make tentative foray gap ill-kept fence neighbour garden plot hurried retreat show here least keep alert wakeful vigil hut perch steep hillside just opposite rest-house two boy splitting wood certain languid industry road group dog leisurely work quarrel pitch here band evil-looking pig roam busy forage excursion come unpleasantly athwart border-line scavenging tree bounded intersect village rise horrible tireless spiteful-sounding squawking iron-throated crow comus sit watch sense grow aching depression utterly trivial eye devoid interest real serious implacable continuity brain grow tire thought unceasing reproduction now side great rush swirling river tilling planting harvesting marketing store-keeping feast-making fetish-worship love-making bury give marriage child-bearing child-rearing shimmering blister heat warm night youngster school dimly recognise africa division earth s surface advisable certain nodding acquaintance trifling detail serious intensity father grandfather day little boy school would just intently long comus generation pass just shadow would lengthen fade mulberry tree english garden old stone fountain leaden otter prey leaden salmon comus rise impatiently seat walk wearily hut window-opening command broad view river fascinated depress ceaseless hurry onward sweep ton water rush time long face earth remain unchanged further shore could see spread interval teem village cultivate plot pasture clearing move dot mean cattle goat dog child course lose forest growth fringe bank hide more village human herding-grounds man dwelt work barter squabble worship sicken perish river endless swirl rush gleam water could understand primitive early race make propitiatory sacrifice spirit great river shore dwell time river two great force seem matter here relief turn outlook watch village life now begin wake earnest procession water-fetchers form long chattering line stretch river-wards comus wonder many ten thousand time procession form first village come existence play cricket-fields school spend christmas holiday paris careless theatre dance supper card-parties just now would alive remember comus bassington thought recur again again painful persistence morbid growth arise part loneliness stare dumbly toiling swelter human ant-hill comus marvel missionary enthusiast could labour hopefully work transplant religion homegrown accretion fatherly parochial benevolence heat-blistered fever-scourged wilderness man live groundbait die fly demon might believe hold s imagination healthy check kindly all-managing god never somewhere west country england comus uncle live rose-smothered rectory teach wholesome gentle-hearted creed express spirit little lamb make thee faithfully reflect beautiful homely christ-child sentiment saxon europe unreal fairy story seem here west african land body man little account bubble float oily froth great flow river require stretch wild profitless imagination credit undying soul life come comus accustom think individual definite masterful personality make several mark circumstance revolve ill most case indifferently criticise praise blame thwart tolerate give way case humdrum outstanding sphere importance little big dominate breakfast table harass government accord capability opportunity perhaps merely irritating mannerism rate seem highly probable soul here man simply make unit unnumbered population inconsequent dot loosely-compiled deathroll even own position white man exalt conspicuously horde black native save comus depress sense nothingness first experience fever throw lose soulless body great uncaring land die would take place few effect would inventoried send coast else would finish tea whisky leave behind-that would nearly time start halting place would dine rate eat lassitude fever bequeath make tedium travel interminable forest-tracks weariness defer long possible bearer loth let half-hour slip comus drag batter paper-covered novel pocket coat story deal elaborately tangled love affair surpassingly uninteresting couple even bookless state comus able plough way more two-thirds dull length bind cover page advertisement exile scan hungry intentness romance could never command name shop street address restaurant come bitter reminder world lose world ate drink flirt gamble make merry world debated intrigued wire-pulled fight compromise political battles-and recked outcast wander forest path steamy swamp lie grip fever comus read re-read few line advertisement just treasure much-crumpled programme first-night performance straw exchange theatre seem make little more real past already shadowy utterly remote moment could capture sensation again haunt love look push book wearily steaming heat forest rush river hem side two boy splitting wood cease labour straighten suddenly small two give resound whack split lath still hold hand fly hillside scream laughter simulate terror big lad follow hot pursuit steep bush-grown slope race twist dodge come sometimes close quarter hurricane squeal smack roll fight kitten break again start fresh provocation fresh pursuit now again would lie time pant seem last stage exhaustion would wild scamper dusky body flit bush disappear reappear equal suddenness presently two girl own age return water-fetching spring ambush four join joyous gambol light hillside shrill echo glimpse fly limb comus sit watch first amused interest return flood depression heart-ache wild young human kitten represent joy life outsider lonely alien watch could join happiness part lot would pass presently village bearer foot would leave indentation dust would most permanent memorial little oasis teem life life move such confident sense own necessary participation completely pass laugh throng card party race-meeting country-house gathering just mere name remember forget comus bassington boy love very never trouble greatly else really love now realise make life same time know chance come again would throw just surely just perversely fate play loaded dice would lose always person whole world care long could remember care perhaps more know care perhaps now wall ice mount blow cold-breath chill kill affection word well-known old song wistful cry lose cause rang insistent mockery brain love canna will ne'er come again love bring must exile epitaph mouth remember would comus bassington boy never come unutterable loneliness bow head arm might see joyous scramble frolic hillside chapter xvii bleak rawness grey december day hold sway st james s park sanctuary lawn tree pool bourgeois innovator rush ambitiously time again find must take patent leather foot ground stand hallowed ground lonely hour early afternoon worker work loiterer scarcely gather again francesca bassington make way restlessly stretch gravelled walk border ornamental water overmaster unhappiness fill heart stifle thinking power find answer echo surroundings sorrow lingers old park garden busy street leisure keep dead must bury dead whitehall place concorde quiet spot may still keep tryst living intrude memory bygone self generation forget even tourist-trampled versailles desolation tragedy can die haunt terrace fountain bloodstain will wash saxon garden warsaw brood memory long-dead thing coeval stately tree shade walk carp swim to-day pond doubtless swim lieber augustin living person immortal couplet st james s park lawn walk waterfowl harbour still association bygone order man woman happiness sadness weave history dim grey bright glowing fade pattern work fabric old tapestry here francesca make way intolerable inaction waiting drive forth home wait bad news news kill hope none kill merely end suspense early message say comus ill might mean much little come morning cablegram mean thing few hour would get final message preparatory forerunner already know much await message would tell know would never see comus again know now love thing world could hold sudden rush pity compunction cloud judgment gild recollection see beautiful wayward laugh boy naughtiness exasperate selfishness insurmountable folly perverseness cruelty spare even always know thing fate will love stop accuse excuse send forth prove death doubtless right reasonable hundred man pursuit career terrible thing would never come old cruel hopelessness always chequer pride pleasure good look high spirit fitfully charming way deal last crushing blow die somewhere thousand mile hope recovery word love comfort hope shred consolation wait hear end end last dreadful piece news would write nevermore life hers lively bustle street torture could bear want two day christmas gaiety season force genuine ring everywhere christmas shopping anxious solicitude self-centred absorption overspread west end make pavement scarcely passable certain favoured point proud parent parcel-laden surround escort young people compare note look quality offspring exchange loud hurried confidence difficulty success experience get right present shouted direction find article good mingle salvo christmas good wish francesca make way frantically carnival happiness lonely deathbed eye seem callous mockery pain could people remember crucifixion joyous birthday world mother pass happy company fresh-looking clean-limbed schoolboy son send fresh stab heart very shop bitter memory tea-shop often take tea day estrangement sit separate friend separate table shop extravagantly-incurred bill furnish material frequently recur scene recrimination colonial outfitter phrase whimsical mockery buy grave-clothes burying-alive oubliette remember bitter petulant name fling destined exile least hard fate pleased will never long francesca live brain serve would able forget narcotic would never give unrelenting unsparing memory would always remind last day tragedy already mind dwell detail ghastly farewell dinner-party recall incident ill-omen mark sit seven table liqueur glass set seven shiver fragment glass slip hand raise lip wish comus safe return strange quiet hopelessness lady veula s good-bye remember now chill frighten moment park fill again float population loiterer francesca s footstep begin take homeward direction seem tell message wait arrive lie hall table brother announce intention visit early afternoon would now know morning s bad news-the instinct wounded animal creep prompt keep sorrow long possible visit necessitate presence bring austrian friend compile work franco-flemish school painting inspect van der meulen henry greech hope might perhaps figure illustration book arrive shortly lunch francesca leave note apology plead urgent engagement elsewhere turn make way mall green park gentle voice hail carriage just draw sidewalk lady caroline benaresq favour victoria memorial long unfriendly stare primitive day remark believe fashion great chief ruler large number relative dependent kill bury more enlightened time invent quite way make great sovereign universally regret dear francesca break suddenly catch misery settle s eye matter bad news wait very bad news say francesca lady caroline know happen wish could say ca n't lady caroline speak harsh grunting voice few people hear use francesca cross mall carriage drive heaven help poor woman say lady caroline startlingly prayer francesca enter hall give quick look table several package evidently early batch christmas present two three letter salver cablegram wait maid evidently lookout bring salver servant aware dreadful thing happen pity girl s face voice come ten minute ma'am mr greech here ma'am gentleman sorry n't home mr greech say would call again half-an-hour francesca carry cablegram unopened drawing-room sit moment think need read know would find write few pitiful moment comus would seem less hopelessly lose put reading last terrible message rise cross window pull blind shut waning december day reseat perhaps shadowy half-light boy would come sit again awhile let look last love face could never touch again hear laugh petulant voice surely might look dead starve eye see hateful soulless thing bronze silver porcelain set worship god look would cold ruling deity home hold place dead boy move warm living breathe thing hers love turn eye youthful comely figure adore few foot painted canvas musty relic long departed craftsman now sight touch hearing even thought flash dreary year live thing canvas pigment wrought metal would stay soul shall profit man save soul slay heart torment small table side mervyn quentock s portrait her-the prophetic symbol tragedy rich dead harvest unreal thing never know life bleak thrall black unending winter winter thing die know re-awakening francesca turn small envelope lie lap very slowly open read short message sit numb silent long long time perhaps minute voice henry greech hall enquire call hurriedly crush piece paper sight would tell course just pain seem too dreadful lay bare comus dead sentence power speak bad news francesca m sorry say henry announce hear too henneberg here look picture continue seat side admire immensely work art give disagreeable surprise assure s genuine van der meulen s splendid copy still unfortunately copy henry pause glance sister see take unwelcome announcement even dim light catch anguish eye dear francesca say soothingly lay hand affectionately arm know must great disappointment ve always set such store picture must n't take too much heart disagreeable discovery come time most picture fancier owner twenty cent allege old master louvre suppose wrongly attribute heap similar case country lady dovecourt tell day simply dare n't expert examine van dykes columbey fear unwelcome disclosure picture such excellent copy s mean value own must get disappointment naturally feel take philosophical view matter francesca sit stricken silence crush folded morsel paper tightly hand wonder thin cheerful voice pitiless ghastly mockery consolation would never
