# Supplementary material for: A Complex Network Approach to Stylometry
Source: PLoS One. 2015 Aug 27;10(8):e0136076. doi: 10.1371/journal.pone.0136076 (PMC4552030; doi:10.1371/journal.pone.0136076)
Supplement: S1 File — (ZIP) [file pone.0136076.s001.zip › authorship_dataset/a6_when_william_came.txt]

cicely yeovil sit low swing chair alternately look mirror occupant room flesh prospect give undisguised satisfaction vain duly appreciative good look reflection see mirror young man see seat piano would come credit more severely critical inspection probably look longer great appreciation piano player own image good look inherit possession more less life ronnie storre comparatively new acquisition discover achieve speak own enterprise select own good taste fate give adorable eyelash excellent profile ronnie indulgence bestow cicely long plan complete philosophy life resolutely set work carry philosophy practice love little love even lover understand quote favourite poet transpose say life little life even materialist understand most people know take endless pain precaution preserve prolong life keep power enjoyment unimpaired few very few seem make intelligent effort understand really want way enjoy life ascertain good mean satisfy want fewer still bend whole energy paramount aim get want full possible measure scheme life wholly selfish could understand want feel good person pursue own end cater own want think act merely mean perpetually grateful lot well-meant usually unsatisfactory service case rich man give community free library probably community want free fishing reduce tram-fares cicely study own whim wish experiment good method carry effect compare accumulate result experiment gradually arrive very clear idea want life achieve disposition self-centred soul make mistake suppose can live successfully gracefully crowded world take notice human element instinctively more thoughtful many person genuinely unseeingly addict unselfishness also keep armoury weapon can mightily effective use sparingly really sincere individual knowledge humbug ambition enter certain extent life govern perhaps more know desire escape doom nonentity escape would effect own way own time govern ambition shade two good govern convention drawing-room ronnie sit such proportion hardly know intend room several merit moderately cool two o'clock particularly hot july afternoon cool many alcove servant noiselessly set improvise luncheon table tempting array caviare crab mushroom salad cold asparagus slender hock bottle high-stemmed wine goblet peep setting charlotte klemm roses cicely rise seat piano come say touch young man lightly finger-tip top very sleek copper-hued head re picnic-lunch to-day here s much cool downstairs room sha n't bother servant trot time good idea mine n't ronnie look anxiously see word picnic portend tongue sandwich biscuit give idea blessing young storre s profession ask concern great many friend independent income answer meal begin appreciative silence picnic three kind red pepper available caviare demand certain amount respectful attention heart ought singing-bird to-day suppose say cicely presently good man come home ask ronnie cicely nod s expect time afternoon m vague train arrive stifle day railway travelling heart singing-bird business ask ronnie depend say cicely may choose bird missel-thrush would perhaps sing loud stormy weather believe ronnie dispose two three stem asparagus make comment remark stormy weather ask domestic barometer set way say cicely see murrey long course will lot thing wo n't use m afraid matter may strain uncomfortable time mean will object ask ronnie least say cicely s quite broad-minded most subject realise age sensible people know thoroughly want determine get want please see lot spoil pay extravagant compliment good look music imagine time m danger get fond n't see harm n't suppose murrey will fact n't surprise take s general situation will trouble exasperate s time get accustom fait accompli will break horrible suddenness somewhere russia war break n't say ronnie somewhere wild eastern siberia shooting bird collect mile railway telegraph line know n't last very long come think home somewhere time week slip hearing quite think d capture baltic somewhere way turn marsh fever out-of-the-way spot finish get civilisation newspaper must bit shock say ronnie busy well-devised salad still n't see domestic storm come hardly responsible catastrophe happen say cicely ll come naturally feel sore savage see wo n't realise just ve reach stage sullen acquiescence ca n't help wo n't understand instance can enthusiastic excited gorla mustelford s debut thing sort ll think set callous reveller fiddle rome burn case say ronnie rome n't burn s burnt remain rebuild possible exactly ll say re much help protest ronnie whole thing just happen rome n't build day ca n't rebuild rome day know say cicely many friend especially murrey s friend take thing tragical fashion clear colony shut country house sort moral leprosy infect london n't see good say ronnie n't good s lot feel murrey will feel too foresee trouble disagreement ronnie shrug shoulder would take thing tragically see good say matter stand s too late day too early philosophical ca n't help present ve just get make good thing ca n't very turn gorla last moment m turn gorla anybody say cicely decision think would silly silliness n't appeal foresee storm domestic horizon gorla career think know add change tone wish would fall love gorla would make horribly jealous little jealousy such good tonic woman know dress also ronnie would prove capable fall love ve grave doubt present love few thing make-believe superior genuine say ronnie last longer get more fun s easy replace ve still s play coloured paper play fire object cicely footman come corner trained silence tactfully contrive make feel mr luton see madam announce shall say mr luton oh say cicely ll probably tell gorla s concert add turn ronnie tony luton young man spring people take care recoil scarcely twenty year age tightly pack chronicle vicissitude lie sprightly insouciant appearance fifteenth year live heaven know get sometimes minor engagement minor music hall sometimes temporary job secretary-valet-companion rove invalid dine now plover egg asparagus smart west end restaurant time devour kipper sausage stuffy edgware road eating-house always seemingly amused life always amusing possible somewhere such heart possess lurk rankle bitterness hard thing life scrap gratitude two friend help disinterestedly most intimate associate could guess existence such feeling tony luton just merry-eyed dancing faun fate surround street wood would high degree inartistic sound heart heartache dancing faun take day lively more assure turn joyousness become more real bad vicissitude seem suddenly musical friend gift mediocre marketable ability supply tony song obtain trial performance east end hall dress jockey particular reason costume suit sing quaff gay bubbly eccleston square appreciative audience include manager famous west end theatre variety tony song win managerial favour immediately transplant west end house score success droop music-hall industry moment badly need just great catastrophe man london world humour think witness inconceivable befall political ruin stare anxious look way word tony s song more less meaningless sing remarkably tune air slyness furtive joyousness appeal unaccountable manner people furtively unhappy try appear stoically cheerful must must s poor heart never rejoices popular expression london public moment man cater public thankful able stumble fit prevailing mood first time life tony luton discover agent manager leisured class office boy manner enter cicely s drawing-room air assurance manner become sheathed weapon court accessory trade implement more quietly dress usual run music hall success look critically life too many angle know clothes can make man can certainly damn thank lunch already say answer question cicely thank say again cheerful affirmative question hock tall ice-cold goblet propound ve come tell late gorla mustelford evening continue old laurent put s really big affair s out-russian russian course n't technique tenth training s ton advertisement name gorla advertisement s fact s daughter peer temperament say cicely decision make vague statement good cause laurent say observe tony discover temperament intend boom tell temperament finger tip too polite contradict n't tell really important thing mustelford debut profound secret more less must promise breathe word half-past four will appear six o'clock newspaper tony pause dramatic effect drain goblet make announcement majesty present informally unofficially still present flesh sort casual drop carefully herald unconfirmed rumour week ahead heaven exclaim cicely genuine excitement bold stroke lady shalem work bet suppose will right trust laurent see say tony know fill house right sort people s risk fiasco know s tell s big evening say exclaim ronnie suddenly give supper party here gorla night ask shalem woman crowd will awful fun cicely catch suggestion enthusiasm particularly care lady shalem think would just care outward appearance grace lady shalem woman blossom sudden importance constitute sort foster-mother fait accompli moment london denude most aforetime social leader see opportunity make most content bow inevitable stretch hand force smile graciously polite attention reciprocate lady shalem beauty wit grand lady traditional sense word fair way become power land more capable strong claim social recognition would doubtless overshadow displace course moment person good grace count cicely quite alive advantage good grace would fun say run mind possibility suggested supper-party would jolly useful put ronnie eagerly could get sort interesting people would excellent advertisement gorla ronnie approve supper-parties principle also think advantage might accrue drawing-room concert cicely project chief performer could bring contact wide circle music patron know would useful say cicely would historical s know might come thing dreadfully slack entertaining line just now ambitious note character make feel moment let s library work list people invite say ronnie servant enter room make brief announcement mr yeovil arrive madam bother say ronnie sulkily now ll cool supper party turn gorla rest certainly true supper already seem more difficult proposition cicely s eye moment two ll forget daughter e'en saphia cross sea quote tony mock laughter voice eye cicely greet husband feel probably very glad home more angry feel great certainty point even well-beloved can select wrong moment return cicely yeovil s heart singing-bird kind frequent lapse silence chapter ii homecoming murrey yeovil get boat-train victoria station stand wait attitude listlessness impatience porter drag light travel kit railway carriage search heavy baggage hand-truck yeovil grey-faced young man restless eye wistful mouth air lassitude evidently temporary characteristic hot dusty station blended crowd dawdling scurry people little stream suburban passenger pour now platform ant swarm garden path make wearisome climax wearisome journey yeovil glance quickly furtively direction air man constrain morbid curiosity look thing would see announcement place german alternatively english booking office left-luggage office refreshment buffet forth crowned eagle monogram display post box catch eye quick succession turn help porter shepherd belonging truck follow yard station string taxi cab slowly absorb outpouring crowd traveller portmanteaux wrap trunk two much be-labelled travel-worn stow taxi yeovil turn give direction driver twenty-eight berkshire street berkschirestrasse acht-und-zwanzig echo man bulky spectacled individual unmistakable teuton type twenty-eight berkshire street repeat yeovil get cab leave driver re-translate direction own language succession cab leave station block roadway moment two yeovil leisure observe fact viktoria strasse lettered side side familiar english name street notice direct public neighbour swimming bath also write language london become bi-lingual city even warsaw cab thread way swiftly buckingham palace road mall pass long front palace traveller turn head resolutely might see alien uniform gate eagle standard flapping sunlight taxi driver seem combative instinct slow turn mall point white pile memorial statuary front palace gate grossmutter denkmal announce resume journey arrive destination yeovil stand step house press bell odd sense forlornness strange drifting nowhere land cognisance moment later stand own hall object respectful solicitude attention sprucely garb groom lackey busy battered travel-soiled baggage door close guttural-voiced taxi driver glaring july sunshine wearisome journey poor dear dreadfully pulled-down look say cicely first greeting exchange s slow business get say yeovil m three quarter way look reflection mirror laugh ruefully see look five six week add ought let come nurse say cicely know want oh nurse enough say yeovil would shame drag small finnish health resort season very amusing place would bad n't talk russian must bury alive say cicely commiseration voice want bury alive say yeovil news world kind help despondent invalid convalescence speak little possible happen grateful letter also tell very little abroad foreigner s country s misfortune cause acuter more personal distress would home even home now anyway say cicely can jog road complete recovery own pace little quiet shooting autumn little hunting just enough keep fit overtire must n't overtax strength m get strength right say yeovil journey n't tire much might expect s awful drag listlessness mental physical bad after-effect marsh fever drain energy bucketful trickle again teaspoonful just now untiring energy shall need even more strength n't want degenerate slacker look here murrey say cicely ve dinner night m seemingly unwifely thing m leave alone old friend doctor holham come drink coffee smoke arrange know would man can talk thing good holham can tell happen will dreary story m afraid will want hear nightmare time now see calmer perspective feel nightmare still say yeovil feel say cicely air elder person tell child will understand thing good grow time always narcotic know thing seem absolutely unbearable bit bit find bear now dear ll fill notification paper leave superintend unpacking robert will give help want notification paper ask yeovil oh stupid form fill arrive say come business nationality religion sort thing re more bureaucratic use know yeovil say sallow greyness face creep dark flush fade presently leave colour more grey bloodless journey seem suddenly recommence own roof servant wait familiar possession evidence sense home vanish arrive wayside hotel ask register name status destination thing disgust irritation foresee london come alteration stamp coinage intrusive teuton element alien uniform crop everywhere new orientation social life such thing prepare personal evidence subject state come unawares moment speak lay armour cicely speak lightly hateful formality force would too come regard thing same acquiescent spirit chapter iii metskie tsar early stage fever get first inkling say yeovil doctor sit coffee recess big smoking-room just able potter bit daytime fight depression inertia feverish evening come delirious night game tracker attendant buriats speak very little russian language common converse matter concern food sport soon get understand subject easily able exchange idea day tracker distant trading-store get thing need store eighty mile point railroad eighty mile terribly bad road way centre transmitter news world tracker bring vague tidings conflict sort metskie tsar angliskie tsar keep repeat russian word defeat angliskie tsar recognise course king england brain too sick dull read further meaning man s reiterate gabble grow ill just give struggle fever make way good could point nursing doctoring could evening lonely rest-hut edge huge forest wait boy bring meal feverishly impatient know loathe soon bring explanation word metskie flashed think refer oriental potentate rebellious rajah perhaps give trouble follower possibly discomfit isolated british force out-of-the-way corner empire sudden know nemetskie tsar german emperor name man try convey shout tracker put breathless cross-examination confirm fear tell metskie tsar big european ruler conflict angliskie tsar latter defeat sweep man speak word use ship make energetic pantomime express sinking fleet holham hope false groundless rumour somehow crept confines civilisation sane balanced moment possible disbelieve suffer delirium will know rage torment agony night brain fight refought rumoured disaster doctor give murmur sympathetic understanding continue yeovil reach small siberian town struggle little colony russian trader official doctor two army officer put primitive hotel-restaurant general gathering place community know quickly news true russian most tactful european race meet stare insolent pity curiosity change attitude tell travelling briton longer eye interesting respect-commanding personality past day own room samovar bubble familiar tune smile red-shirted russian boy help buriat servant unpack wardrobe ask number newspaper could supply moment s notice give bundle well-thumbed sheet odd piece novoe vremya moskovskie viedomosti two complete number local paper publish perm tobolsk read russian speak fairly readily fragment disconnected telegram piece gather enough information acquaint extent tragedy work few crowded hour corner north-western europe search frantically telegram late date would put good complexion matter would retrieve ruin presently come page illustrated supplement novoe vremya publish week photograph long-fronted building flag fly label new standard float buckingham palace picture much more smudge flag possibly touch unmistakable eagle nemetskie tsar vivid recollection plainly-furnished little room inevitable gilt ikon corner samovar hissing gurgle table thrumming music balalaika orchestra come restaurant coherent thing can remember week week later discuss impersonal detached manner strong enough stand fatigue long railway journey finland holham encourage keep mind much war public affair possible glad know bad particular use deepen despondency drag detail now more less live man again want fill gap knowledge happen know much know little fragment russian newspaper information n't even know clearly whole thing start yeovil settle chair air man necessary talk now assume role listener start say doctor wholly unimportant disagreement frontier business east africa slight attack nerve stock market whole thing seem fair way settle negotiation affair begin drag unduly further flutter nervousness money world morning paper report highly menacing speech german minister situation begin look black indeed will disavow say here less twenty-four hour know know crisis knowledge come too late war two such civilised enlightened nation impossibility leader public opinion declare saturday following friday war indeed become impossibility could longer carry burst calculated suddenness just enough everywhere pressure come ship good ship seaman good seaman ship able cope ship plus superiority aircraft trained man good trained man could several place enemy could half-trained man untrained man could master science war moment s notice moment s notice get enemy nation apprentice arm even idle apprentice deem apprenticeship worth courage enough run loose land unharnessed electricity control force strike blow time heroism devotion drawn-out struggle hopeless can produce war soon begin reverse happen lightning rapidity first three day warfare newspaper make effort pretend situation could retrieve editor public alike recognise blow heart matter moment count might liken whole affair snap checkmate early game chess side think move bring requisite piece play side hamper helpless resource unavailable strategy discount advance nutshell history war yeovil silent moment two ask sequel peace collapse complete fancy even enemy hardly prepare consequence victory quite realise disastrous campaign would mean island nation closely packed population conqueror position dictate term please wonderful idea aggrandisement expand hour intoxication european combination ready say nay certainly power rash enough step contest term treaty impose conquer annexation probably never dream war war suddenly become temptingly practical warum nicht become theme leader-writers german press point britain defeat humiliate enormous power recuperation would dangerous inevitable enemy germany to-morrow britain incorporate hohenzollern empire would merely disaffected province navy make disaffection serious menace great tax-paying capability would available relieve burden imperial states annex warum nicht party prevail king know retire court delhi emperor east most overseas dominion still subject sway british isle come german crown reichsland sort alsace-lorraine wash north sea rhine still retain parliament clipped pruned-down shadow former self most function abeyance election hold difficult get decent candidate come forward get people vote make smile bitterly think year two seriously squabble vote course old party division more less crumbled liberal naturally black cloud steer country disaster justice more fault fault party democracy such government day must more less reflect idea temperament nation vital matter british nation day could persuade urgent need military apprenticeship deadly nature danger willing now half-frightened half-measures might say quarter-measures take reassure government day willing take political party group statesman say danger enormous immediate sacrifice burden must enormous immediate would meet certain defeat poll still course liberal party hold office nearly decade incur odium people madden defeat humiliation minister less responsibility military organisation perhaps attack nearly kill newcastle hide three day exmoor escape disguise conservative also eclipse more less voluntary case generation take stand supporter throne constitution suddenly find constitution throne fill alien dynasty political orientation vanish much same position jacobite occupy hanoverian accession many lead tory family emigrate british land sea shut country house retrench expense sell acre invest money abroad labour faction again bad odour liberal hob-nobbed too effusively ostentatiously german democratic party eve war exploit evangel universal brotherhood blunt single teuton bayonet hour come suppose time party division will reassert form will socialist party mercantile manufacturing interest will evolve sort bourgeoise party different religious body will try get represent yeovil make movement impatience thing forecast say must take time considerable time nightmare nightmare unfortunately say doctor reality surely nation such virile highly-civilised nation age-long tradition mastery can hold few thousand bayonet machine gun must surely rise day drive dear man say doctor might course give moment overpower garrison maintain here seize fort perhaps might able mine harbour fortnight could starve unconditional submission remember advantage isolated position tell favour sea dominion tell now sea dominion hand enemy would need mobilise single army corp bring single battleship action fleet nimble cruiser destroyer circling coast would sufficient shut food supply try tell final overthrow say yeovil shake voice remain subject race pole let hope good fate say doctor opportunity may come master power involve unsuccessful naval war nation perhaps time european crisis hang balance latent hostility might square concession independence hope watch hand conqueror count time tact weaken finally obliterate old feeling nationality middle-aged to-day will grow old acquiescent changed state thing young generation will grow never know different s cry delhi old indian proverb say strange half-european half-asiatic court will seem more more thing exotic unreal king water rallying-cry time history king further side indian ocean shadowy competitor alternate potsdam windsor want tell say yeovil pause tell holham obliterating process time tact seem pretty fairly start already buy newspaper soon land read train come read thing puzzle disgust announcement concert play first-nights private view even small dance advertisement house-boat week-end cottage string band garden party strike merrymaking dead body lie house yeovil say doctor must bear mind two thing first necessity life country happen true many thousand work man woman emigrate thousand upper middle class too people tie business could afford cut tie represent comparatively few many great business small business must people must feed clothe house medically treat thousand-and-one want necessities supply look instance much loathe come foreign domination pay tax alien government ca n't abandon practice patient set anew toronto allahabad could doctor would take place here doctor must servant motor food furniture newspaper even sport golf link hunting field well-nigh desert war begin get votary out-door sport become necessity very rational necessity number man work unnatural exact condition factor situation affect london more especially london influence rest country certain extent will see here much will strike indication heartless indifference calamity befall nation must remember many thing modern life especially big city national international world music art drama instance foreign name legion confront turn british devotee such art more acclimatise way munich moscow familiar life say stirling york year live think speak atmosphere jargon denationalised culture even never leave shore would take pain intimately familiar domestic affair view life galician gipsy dramatist gravely quote discuss opinion debt mistress cookery would shudder d'ye ken john peel piece uncouth barbarity can expect world sort permanently concern downcast crown charlemagne take place now top royal box theatre head programme state concert jew many land least london say yeovil even more now use say holham great extent disliker jew will fair admit genuine sense british remain british stick loyally misfortune honour man temperament else more teuton polish latin british expect would heartbroken london suddenly lose place political capital world become cosmopolitan city appreciate free easy liberty old day british rule stiff insularity ruling race chafe now put petty government restriction teutonic bureaucracy bring really eye more licence social adaptability london take aspect no-man's-land jew may consider dominant race rate ubiquitous pleasure cafe cabaret boulevard kind sort thing give berlin aspect gay capital europe last decade insidious leaven will help denationalise london berlin will probably climb old austerity simplicity world-ruling city great sense position responsibility london will become more more centre people understand life yeovil make movement impatience disgust know know say doctor sympathetically life enjoyment mean howl wolf forest call wild swan frozen tundra smell wood fire little inn mountain more music quick thud thud hoof desert mud free-stepping horse lead tent door droning flourish highly-paid orchestra can reel expensively feed audience taste modern london see crystallise lie very different direction people world speak dominant world present moment herd closely pack square yard possible worth say worth say say again listen same melody watch same artiste echo same catchword order same dish same restaurant suffer s cigarette smoke perfume conversation feverishly anxiously make arrangement meet again to-morrow week week repeat same gregarious experience herd corner western london watch restless intelligent eye would herd brighton dieppe same thing will find life sort forward just usual even more prominent noticeable now less public life kind yeovil say possibly buriat word nether world neighbour square band play interval evening now strike air yeovil already hear whistle several time landing air captivate suggestion slyness furtive joyousness run rise walk window open little wide listen last note die tune just play ask ll hear often enough say doctor frenchman write matin day call national anthem fait accompli chapter iv es ist verboten yeovil waken morning pleasant sensation household elaborate machinery smooth achievement s daily life noiselessly unceasingly work fever long weariness convalescence indifferently comfortable surroundings give luxury new value eye money always plentiful young day twenty-eighth year inherit fairly substantial fortune marry wealthy woman few month later characteristic man breed chief use put newly-acquired wealth seize opportunity give indulge unlimited travel wild out-of-the-way region comfort life meagrely represent cicely occasionally accompany threshold expedition such cairo st petersburg constantinople own taste matter rove more less condense area comprise cannes homburg scottish highland norwegian fiord thing outlandish barbaric appeal chiefly present artistic highly civilised stage management board covent garden want look wolf sand grouse prefer company intelligent fellow zoological society fine sunday afternoon regent s park bond union good-fellowship husband understand sympathise s taste least want share own way pleased comrade-like way happen run span self-reproach heart search way diverge separate adequate banking account constitute key matrimonial heaven least oil lubricate yeovil find cicely breakfast wait cool breakfast room enjoy appreciation recent invalid comfort resource meal order think advance seem fore-ordained beginning time small detail desire breakfasting mind seem realisation dish lurk unobtrusively hidden corner ask did want grill mushroom english fashion black moist sizzling extremely edible desire mushroom russe appear blanched cool toothsome white blanketing sauce s bidding service coffee prepare more forethought circumspection would preparation revolution south american republic exotic bloom reign profusion part house scrupulously banish breakfast-room bowl wild thyme flower weed meadow hedgerow give atmosphere country freshness keep morning meal look dreadfully tired still say cicely critically would recommend ride park get too hot new cob stable will just love lively good content present more sedate exercise likely give apt try jump skin fly tease park jolly walk just now think will form long journey say yeovil hour s stroll lunch tree ought fatigue unduly afternoon ll look two people n't count find too many old set say cicely hurriedly dare say will find way time present s exodus bredes say yeovil here bredes scotland place sutherlandshire n't come south now ricardes farm somewhere east africa whole lot valham get appointment sort straits settlement take family collard mother s place norfolk german banker buy house manchester square hebways ask yeovil dick hebway india say cicely mother life paris poor hugo know kill war friend allinsons paris too s clearance n't left expect will come time pitherby here s try make good thing new regime would say yeovil shortly s difficult question say cicely stay home face music live transplanted life british flag attitude might dictate patriotism thing face music thing dance say yeovil cicely pour more coffee change conversation ll lunch suppose club very attractive just now believe restaurant mostly hot middle day ronnie storre come s here pretty often day good-looking young animal mid-way talent genius piano-playing line long-haired semetic tcheque sort suppose ask yeovil cicely laugh vision ronnie conjure husband s word beautifully groom clip anglo-saxon expect ll play bridge play piano suppose wonder can play bridge want play piano m quite intolerant say yeovil anyhow promise ronnie else come lunch joan mardle will probably drop fact m afraid s certainty invite way hers brook refusal hand mitigating circumstance will point d'asperge omelette such few kitchen could turn n't late yeovil set morning walk curious sensation start voyage discovery land know turn park hyde park corner make way familiar path alley border row familiarity vanish leave region fenced-in lawn rhododendron bush come open space stretch bandstand bandstand still military band sky blue saxon uniform execute first item forenoon programme music serried row green chair yeovil remember spread acre small table most quota customer engage steady consumption lager beer coffee lemonade syrup background earshot band gaily paint pagoda-restaurant shelter number more commodious table awning give hint convenient indoor accommodation wet windy weather movable screen trellis-trained foliage climb rose form little hedge mean particular table could shut neighbour semi-privacy desire two decorative advertisement popularised brand champagne rhine wine adorn wall building central gable upper story flamboyant portrait stern-faced man image superscription might also find new coinage land mass bunt hang fold flag-pole gable blow now favour breeze long three-coloured strip black white scarlet whole scene elm tree tower absurd sardonic air change root yeovil stand minute two take detail unfamiliar spectacle certainly accomplish never attempt mutter turn heel make way shady walk run row first sight little change aspect well-known exercise ground two ride master canter yore attendant brood anxious-faced young girl awkwardly bump woman pupil horsey-looking man put marketable animal pace draw rail long conversation horsey-looking friend foot sportingly attired young woman sit horse career interval extremely game fox lead hound merry chase short way ahead seem much usual presently middle distance bright patch colour set whirl dust draw rapidly resolve group cavalry officer extend charger smart gallop mount sit horse perfection make brave show race past yeovil clink clatter rhythmic thud thud hoof become more patch colour whirl dust answering glow colour seem burn grey face young man see pass appear look sting rush blood accompany choke catch throat hot white blindness eye weakness fever break time rampart outward indifference man yeovil s temperament build coldly heartstrings row rider become suddenly detestable wanderer would run risk see insolently joyous cavalcade come gallop past again narrow stretch tree-shaded grass lie placid sunlit water serpentine yeovil make short cut turf reach gravelled bank ca n't read english german ask policeman confront step turf yeovil stare man turn look small neatly-printed notice official imperiously point two language make know forbidden verboten punishable straffbar walk grass three shilling fine say policeman extend hand money pay ask yeovil feel incline laugh m stranger new order thing pay say policeman receive quittance sum pay proceed tear counterfoil receipt three shill fine small pocket book may ask say yeovil hand sum demand receive quittance red white band sleeve stand bi-lingual say constable air importance preference give member force qualify language nearly police engage park duty bi-lingual many foreigner english use park nowadays fact fine sunday afternoon ll find three foreigner two english park habit more continental british take many german police force ask yeovil good few say constable such lot resignation change come fill somehow lot man use force emigrate find work kind everybody could n't take line wife child think t n't head family can chuck job chance find starvation s lot good many stay get good pay course duty much more multitudinous must say yeovil finger three shilling state document way ask grass plot park bound human foot everywhere see notice say policeman s three-fourths whole grass space s lot new gravel walk open direction people n't want walk grass ve get clean path walk parting reproof bi-lingual constable strode heavily loss consideration self-esteem unit sometime rule race evidently compensate extent enhanced importance official woman child think yeovil look retreat figure side problem child feed school woman folk care old mother perhaps home can break old case give hostage follow path serpentine pass archway bridge continue walk kensington garden moment view peter pan statue observe companion side group represent scene grimm fairy story alice conversation gryphon mockturtle episode look distressingly stiff meaningless sculptured form two space clear neighbour turf evidently reception further statue group yeovil mentally assign struwelpeter little lord fauntleroy german middle-class taste comment matter certainly give lead suppose idea childish fancy dead decent erect sort memorial day grow hotter park cease seem desirable place loiter yeovil turn step homeward pass way bandstand surround acreage table now nearly o'clock luncheon party begin assemble awning restaurant lighter refreshment shape sausage potato salad carry scurry waiter drinker lager beer small table park orchestra brilliant trapping take place military band yeovil pass musician launch tune doctor truly predict would hear repletion many day london national anthem fait accompli chapter v l'art d'etre cousine joan mardle reach forty leisurely untroubled fashion woman intend comely attractive fifty cultivate jovial joyous manner top-dressing hearty good will good nature disarm stranger recent acquaintance get know hastily re-arm aptly describe hedgehog protective mimicry puffball awkward remark make inconvenient moment undesired listener joan invariably make occasion present usually capable create certain popularity sort popularity dashing highwayman sometimes achieve habit travel particular highway great-aunt mother s side family marry often joan imagine justified claim cousin-ship large circle disconnected house treat relationship footing theoretical kinship enable exact luncheon accommodation plea keep lamp family life aglow feel simply come to-day chuckle yeovil just die see return traveller course know perfectly want n't see long must heap heap say think would risk odium third person occasion two company three nuisance was n't brave speak full knowledge fact luncheon party would case restrict yeovil wife see ronnie arrive hall show upstairs ronnie storre come believe say cicely re break tete-a-tete ronnie oh n't count say joan gaily s just boy look nice eats asparagus hear s get play piano really such pity will grow fat musician always will ruin speak feelingly m gravitate plumpness divine architect turn fearfully wonderfully build result charm eye add chin two three extra inch waist effect ruin fortunately can always find ronnie grow fat uninteresting supply boy look nice eat asparagus unlimited hullo mr storre talk very damaging hope say ronnie just enter room merely decide may life chin must remain single s chin begin lead double life s own opportunity depravity insensibly narrow need n't tell n't hankering depravity people coloured eye hair always deprave let introduce husband ronnie say cicely let s begin lunch two must feel honeymoon again say joan sit must quite forget s taste peculiarity last meet old emily fronding talk yesterday mention murrey expect home curious sort marriage tie say stupid stare way hers husband wife spend most time different continent n't call marriage nonsense say s good way thing yeovils will united devoted couple long heap married contemporary trundle divorce court forget moment young girl divorce husband last year second girl rumour contemplate similar step ca n't remember joan mardle remarkable able remember small detail family life two three hundred acquaintance personal matter bind political small talk moment official declaration house lord last say buy paper just come here leave tube exist title lapse three successive holder include present fail take oath allegiance take present ask yeovil nineteen none represent very leading family course will come gradually change dynasty become more more accept fact course will lot new creation fill gap hear certain pitherby get title sort recognition literary labour write short history house hohenzollern use school know s bring popular life frederick great least hope will popular n't know writing much line say yeovil occasional editing company prospectus understand historical research give satisfaction exalted quarter say joan may lack style perhaps august approval can make good defect style baron pitherby such kind heart kind heart more coronet know two quite dear man content service literature s blossom forth liberal patron art s take quite lot ticket dear gorla s debut second row dress-circle mean gorla mustelford ask yeovil catch name earth debut cried joan loud-voiced amazement n't hear has n't cicely tell funny n't hear s event season everybody s talk s suggestion dancing caravansery theatre good heaven suggestion dancing ask yeovil oh quite new explain joan rate name quite new gorla new public concerned enough establish novelty thing thing dance suggest life fern see rehearsal would equally suggest life john wesley probably fault imagination ve get too much too little anyhow understand thing take london storm last see gorla mustelford observe yeovil serious flapper think world urgent need regeneration certain would regenerate take miniature painting forget attempt ultimately quite serious art put cicely s study good deal abroad work hard master technique profession s mere amateur hankering footlights fancy will people say ask yeovil oh re simply furious answer joan idea daughter house mustelford prance twist stage prussian officer hamburg jew gaze dreadful cup humiliation s unfortunate course feel acutely still can understand point view n't see point view could possibly take say yeovil sharply gorla think necessity art own inclination demand dance public ca n't paris even vienna anywhere would good would think london present condition give joan indication look attitude fait accompli ask question discover husband wife divide fundamental issue underlay present moment cicely weave social scheme future yeovil come home frame mind threaten destruction scheme rate serious hindrance execution situation present joan s mind allure piquancy give grand supper-party gorla night debut n't ask cicely several people speak suppose must true tony luton young storre take care spread news project supper function order ensure change plan cicely s part gorla great friend mine say cicely try talk conversation take perfectly indifferent turn also think deserve little encouragement hard work think would kindness arrange supper party first night moment s silence yeovil say joan understand value occasionally tongue-tied whole question continue cicely silence become oppressive mope hold aloof national life take share life get participate seem more patriotic come dust marketplace withdraw wall sea course industrial life country say yeovil could criticise gorla interested organise cottage industry sort would help own people could understand n't think cosmopolitan concern music-hall business call personal sacrifice young woman good family moment present just moment present people want interest take say cicely argumentatively happen happen ca n't undo escape consequence can attempt make thing less dreary make people less unhappy word more content say yeovil german statesman end would labour encourage labour make people forget discontent work regalvanising social side london life may sum phrase travailler pour roi prusse n't think use discuss matter say cicely can see grand supper-party come say joan provocatively ronnie look anxiously cicely can see come re gift prophetic vision reliable kind say cicely course murrey n't take kindly idea gorla s enterprise wo n't party here ll give restaurant s can see murrey s point view sympathise m throw gorla pause uncomfortably protract duration say top-hole omelette say ronnie contribution conversation valuable chapter vi herr von kwarl herr von kwarl sit favourite table brandenburg cafe new building make such impose show such thriving business low end most patron call regentstrasse establishment new already achieve unwritten code custom sanctity herr von kwarl s specially reserve table acquire authority tradition set chessman copy kreuz zeitung times slim necked bottle rhenish wine ice-cool cellar always find early forenoon honoured guest preparation make usually arrive scene shortly eleven o'clock hour would read silently digest content two newspaper first sign flag interest part cafe s regular customer would march floor exchange word two affair day bidden wave hand opposite seat waiter would instantly place chessboard marshalled rank combatant required position contest would begin herr von kwarl heavily build man mature middle-age blond north-german type facial aspect suggest stupidity brutality stupidity mien mask ability shrewdness distinctly average suggestion brutality belie fact von kwarl kind-hearted man could meet day s journey early life teen fritz von kwarl make mind accept world philosophical resolution steadfastly adhere attribute excellent digestion unruffled happiness perhaps confuse cause effect excellent digestion may responsible least philosophical serenity bachelor type call confirm might label consecrate early youth onward present age never faint flicker intention marriage children animal adore woman plant account somewhat nuisance world woman rose asparagus would admit rob much charm charm thing tiresome thorny capricious always want climb creep place want resolutely droop fade desire flourish animal hand accept world make good child least nice child uncontaminated grown influence live world own making von kwarl hold acknowledged official position country residence open secret responsible real direction affair seek counsel nearly step meditate counsel very rarely disregard shrewd most successful enactment ruling power believe originate brain-cell bovine-fronted stammgast brandenburg cafe wood-panelled wall cafe set interval mount head boar elk stag roe-buck game-beasts northern forest carve armorial escutcheon principal city lately expand realm magdeburg manchester hamburg bremen bristol forth come shelf stand wonderful array stone beer-mug decorate fantastic device motto most pertain individually sacredly regular unfailing customer particular corner high shelf greatly ease nowise disturb sleep wotan huge grey house-cat dream doubtless certain nimble audacious mouse cellar three floor nimbleness audacity precious forwardness bird skilled gun grouse moor day wotan come march stately fashion polished floor halt mid way resume unfinished toilet operation proceed pay leisurely respect friend von kwarl latter say proud daily demonstration esteem many coveted order merit several friend acquaintance share distinction achieve black eagle succeed obtain slight recognition existence wotan daily greeting exchange proud grey beast march music slumberous purr kreuz zeitung times undergo final scrutiny push von kwarl glance aimlessly july sunshine bathe wall window piccadilly hotel herr rebinok plump little pomeranian banker step floor noiselessly wotan considerably less grace half-minute later engage slide pawn knight bishop fro chess board series lightning move bewilder look opponent play skill severally bring bear banking statecraft conduct game politeness punctiliously observe affair life running fire contemptuous remark aggressive satire accompany move mere record conversation would give uninitiated onlooker puzzling impression easy crushing victory assure player aha puzzle poor man n't know oho think will move much good will never see such mess can absolutely helpless helpless take bishop much care see give check now fright n't know mess game proceed brisk exchange piece incivility fluctuation fortune little banker lose queen result incautious move several woebegone contortion shoulder hand decline further contest sleek-headed piccolo rush forward remove board erstwhile combatant resume courteous dignity discard chess-playing moment see germania to-day ask herr rebinok soon boy recede respectful distance say von kwarl never see germania count tell noteworthy article to-day head occupation assimilation say banker importance write very pessimistic catholic paper always pessimistic thing world say von kwarl just unduly optimistic thing world line take say conquest britain can result temporary occupation notice quit always hang head can never hope assimilate people island empire sort maritime saxony bavaria teaching history saxony bavaria part empire past history england bind empire spite past history forth writer article study history very deeply say von kwarl impossible thing speak very island too norman conquest become assimilation comparatively few generation day say banker condition altogether different rapid transmission news mean keep public mind instruct happen fact can scarcely say public mind instruct same strong bond brotherhood man same nation exist now northumberland foreign devon kent normandy church day great international factor crusade bind man fight leader common cause also great national past forget case many factor certainly concede statesman must also take account will help most case recent history conquered stand attempt assimilation religious difference add racial take poland instance catholic part ireland breton seriously begin assert nationality french will remain more catholic practice sentiment neighbour here such complication bulk protestant nation catholic minority same may say british modern day alchemy sport drama bring man different race amicably two sportsmanlike german london football team will more break racial antagonism government council can effect stage long international tendency can see day banker nod head london great difficulty continue von kwarl must remember steady influx german war whole district change complexion inhabitant street might fancy german town can scarcely hope make much impression country district provincial town present must remember thousand thousand more virile restless-souled man emigrate thousand more will follow example shall fill place own surplus population teuton race colonise england old pre-christian day people fat meadow thames valley healthy upland sussex berkshire hunt elbow-room fly fever tropic somewhere now good scrub veldt thorn-jungles course course assent herr rebinok desirable process infiltration assimilation provide hostility conquered nation people great tradition ruling instinct strongly develop wo n't sit eye close hand fold carry process germanisation will keep quiet hopelessness situation century britain rule sea able dictate world consequence let slip mastery sea too costly onerous keep arouse too much jealousy uneasiness now sea rule wave break shore rattle key prison fire-eater herr rebinok confess dover say southampton see dark blot sea grey speck sky battleship cruiser aircraft realise mean heart beat just little quicker german fling england to-morrow three week time come again own term sea scout air scout spread organised network shipload foodstuff could reach country know can calculate many day independence starvation could endure will make attempt bring such certain fiasco brave man fight forlorn hope brave fight issue know hopeless say herr rebinok thing present can absolutely weigh germania point britain sea suppose court delhi engineer league league league interrupt statesman russia can watch hold western frontier delhi could throttle baltic trade five hour notice france holland incline provoke hostility would lose such course force world might array argue banker united state japan italy navy teaching history show strong power armed ready suffer hostility world ask von kwarl sentiment perhaps practice danger always weak dismembered nation think moment enfeebled scattered british empire overseas undefended territory temptation neighbour has japan glean harvest north american possession might slip keep has russia traditional temptation oxus mind make mistake napoleon make force europe threaten world aggression satiate insatiable cast overshadow power face world stand way make attempt spread branch space cover try set tributary canadian republic partition south africa dream dream make lord hindostan contrary give proof friendly intention neighbour france day squabble spain moroccan boundary proclaim opinion republic indisputable mission north africa coast north sea action language aggression continue von kwarl moment s silence world may fear dislike present rate will league rock attempt assimilation will founder find firm anchorage youth country generation threshold now must capture must teach learn coax forget course time anglo-saxon may blend german elbe saxon bavarian swabians blend prussian loyal united people sceptre hohenzollern doubly strong rome carthage roll empire west great charlemagne know could look slav latin asiatic face keep place central dominant force civilised world speaker pause moment drink deep draught wine invoke prosperity future world-power resume more level tone hand young generation briton may grow hereditary hatred repulse overture forget forgive wait watch time weakness assail crisis entangle can everywhere work will imperilled perhaps undone lie danger lie hope young generation danger say banker ponder von kwarl s remark moment two incense-clouds fat cigar danger foresee immediate future perhaps much danger element exasperation may ultimately defeat plan law military service will promulgate shortly can fail bitterly unpopular people island will bring line rest empire matter military training military service will will enforcing such measure enfuriate remember make great sacrifice avoid burden military service dear god exclaim herr von kwarl say make sacrifice altar chapter vii lure cicely successfully insist own way concern project supper-party yeovil say opposition feeling subject might gain point anxious give husband impression consult put victory possible footing compromise also relief able discuss matter range joan s disconcert tongue observant eye hope really annoyed silly supper-party say morning much-talked-of first night pledge give could n't seem mean gorla case would impolitic cry impolitic ask yeovil coldly would give offence quarter n't want give offence say cicely quarter fait accompli object solicitude say yeovil look here say cicely most disarming manner s just perfectly frank whole matter want live london present day must make s mind accept fait accompli good grace possible want live london n't want change way living start different condition place ca n't face prospect tear life root feel certain n't bear transplanting ca n't imagine recreate circle interest foreign town colonial centre even country town england india could n't stand london merely home world happen just world suit suit german occupation call calamity s molten deluge vesuvius need send scuttle pompeii course add thing jar horribly even get more less accustomed must just learn philosophical bear suppose bearable say yeovil few day ve land ve see thing can imagine will bearable re new say cicely n't wish come seem bearable retort yeovil ve breed rear unit ruling race n't want find settle resignedly member enslaved s need make thing bad protest cicely ve military disaster big scale s great political dislocation consequence s reason n't right time similar disaster history nation scatter wind wipe face earth still important racial unit racial unit foreign empire comment yeovil may arrive position dominant factor empire say cicely impress national characteristic perhaps dictate dynastic future whole trend policy such thing happen history may become strong enough throw foreign connection moment can effectually advantageously meanwhile necessary preserve industrial life social life reason must accommodate present circumstance distasteful may emigration colonial wilderness hold rigidly aloof life capital wo n't help matter really murrey will think thing bit will see course follow dictate sane patriotism god wish render harmless first afflict sanity say yeovil bitterly may content wait hundred year national revival creep crawl semblance independence world-importance m afraid n't patience philosophy sit comfortably wait change fortune wo n't come time come cicely change drift conversation introduce argument purpose define point view accustom yeovil lead nervous horse unfamiliar barrier require eventually jump case say immediately practical standpoint england good place shake trace fever pass time somehow hunting begin east wessex country look new master season strong enough might take could norway fishing summer hunt east wessex winter ll come bit hunt too ll house-party get little golf will old time yeovil look wife laugh old fellow use hunt hound regularly fierce time great civil war picture caton woodville think lead pack king charles s army parliament force just battle begin often think king must dislike more dislike man arm least care way fancy old chap would great many imitator nowadays come question sport soldier n't know say might assert german victory win golf-links britain n't see saddle particular form sport special responsibility protest cicely course say yeovil absorb perhaps more energy attention leisured class sport country leisured class bulwark official indifference working class big share apathy indirectly great share responsibility voting power hand leisure sit think clearly danger own industrial warfare more real threaten nation know sample german clerk german waiter case say cicely regards hunting civil war national war rage just now immediate likelihood good many hunting season will come can think war independence even distant possibility meantime hunting horse-breeding country sport generally thing most likely keep englishmen land many man hate german occupation try keep field sport alive right hand wo n't argue always think thing decide much good way long run cicely slip writing-room make final arrangement telephone all-important supper-party leave yeovil turn mind suggestion throw obvious lure lure draw fret fury possess inconveniently obvious nature detract effectiveness yeovil pleasant recollection east wessex cheery little hunt afforded good sport unpretentious manner joyous thread life run sleepy countryside merry brook career placid valley man come slowly eagerly activity life weariness long fever prospect leisurely season east wessex singularly attractive side side attractiveness tempting argument favour yield attraction small squire yeoman farmer doctor country tradesman auctioneer forth would gather covert-side hunt breakfast might local nucleus revolt enslavement land discouraged leaderless band wait mould resistance effective shape keep loyalty old dynasty old national cause steadily burn yeovil could see take position stimulate spirit hostility fait accompli organise stubborn opposition germanising influence bring play school youth countryside look steadily delhiward bait yeovil throw conscience slowly consider bait appeal strongly sense dry warm scent stable nip morning air pleasant squelch-squelch saddle leather moist earthy fragrance autumn wood wet fallow cold white mist winter day whimper hound hot restless push pack ditch hedgerow undergrowth bird fly cluck chatter pass hearty greeting pleasant gossip farmhouse kitchen market-day bar-parlours remember delight chase marshal brain make cumulative appeal come special intensity man little tired wandering more little draw jar centre life hot london sunshine bake soot grimed wall ugly incessant hoot grunt motor traffic give added charm vision hill hollow copse flicker yeovil s mind slowly sensuous linger detail imagination carry small sleepy pleasantly bustle market town place unerringly wide straw-littered yard half-full man quarter-full horse bob-tailed sheep-dog two try get everybody s way insist thick thing horse gradually detach crowd unimportant man come momentary prominence discuss appraise good point bad point finally bid always horse detach conspicuously rest ideal hunter rate yeovil s ideal ideal hunter mentally put pace pedigree brief history recount mentally see stable lad put jump two credit concerned inevitably see outbid less discerning rival secure desire piece horseflesh chief glory mainstay hunting stable carry truly cleverly many joyous long-to-be-remembered run scene recur half-waking dream long day weakness far-away finnish nursing-home dream sometimes tantalise mockery sometimes pleasure foretaste joy come now need scarcely dream longer right moment take actual part oft-rehearsed vision would exactly imagination place even bob-tailed sheep-dog horse imagining would wait absolutely ideal animal very might even limit dream pick couple desirable animal would probably few purchaser good class hunter day yore come reflection dream fade suddenly mind come throb pain thing moment forget weary hateful thing symbolise standard floated yellow black frontage buckingham palace yeovil wander snuggery mood listless dejection possess fidgetted aimlessly two book paper fill pipe fill waste-paper basket torn circular accumulate writing-table litter light pipe settle most comfortable armchair old note-book hand sort disjointed diary run fitfully winter month past year record noteworthy day east wessex telephone cicely talk arrange consult man woman joy good gallop love stricken fatherland letter unknown alphabet chapter viii first-night huge poster caravansery theatre varieties announce first performance uniquely interesting suggestion dance interpret hon gorla mustelford impressionist portrait severe-looking young woman give public idea danseuse might appearance further information add performance great dramatic event season piece information convey public few minute door open shape large notice bear brief announcement house full first-night function most seat reserve specially-invited guest else bespeak consider own importance visible such occasion even commencement ordinary programme evening gorla appear late list theatre crowd throng chattering expectant human being seem come early see else arrive matter fact rumour-heralded arrival personage particular draw people early seat give double edge expectancy moment first sight first hear bulk audience seem comprise representative chief european race well-distributed proportion give close consideration could see distribution geographically ethnographically diversify man woman paris munich rome moscow vienna sweden holland diver city country majority case jordan valley supply forefather common cradle-ground lack fire burn national altar seem draw universal impulse congenial flare footlights artist producer impresario critic agent go-between merely highly intelligent fearsomely well-informed spectator prominent chief seat represent more sparsely still fair number cheap place everywhere voluble emphatic sanguine sceptical prodigal word gesture eye seem miss acknowledge general restless dread see notice theatre-going london public also fair muster more particularly centre less expensive part house box stall circle sprinkling military uniform give unfamiliar tone scene eye previously witness first-night performance new condition yeovil stand aloof wife s participation social event make private arrangement personal spectator scene ticket-buying public secure seat row low-priced gallery whence might watch observant unobserved much talked-of debut gorla mustelford writing new chapter history fait accompli notice incessant undercurrent jangle laughter unending give-and-take meaningless mirthless jest catchword notice same thing street public place arrival london noisy empty interchange chaff laughter loss account londoner adapt irresponsible noisiness jesting tongue bubble naturally southern race effort volatile more noticeable obviously effort turning page book tell story bulgarian social life day turkish rule yeovil morning come passage seem throw light thing puzzle bondage advantage make nation merry far-reaching ambition scope development community squander energy trivial personal care daily life seek relief recreation simple easily obtain material enjoyment writer man know bondage speak rate authority london moment could say truth merry merely inhabitant make desperate endeavour appear crush catastrophe surround now babble tongue shrill mechanical repartee yeovil s mind book account theatre audience turkish day bulgaria light laughing crowd critic spectator bulgaria thought determine little nation come sharp sense irony people think dignity manhood learn trade discipline arm reward tear exhaust debt-encumbered campaign master own house bulgarian flag fly bulgarian mountain yeovil steal glance crown charlemagne set royal box capacious box immediately opposite set royalty lady shalem sit well-considered prominence confident press critic reporter would note presence two would describe misdescribe toilet already quite considerable section audience know name frequency graciously nod various quarter house suggest presence great many personal acquaintance attain desirable feminine altitude purse position people everywhere know sight never meet dress lady shalem woman commanding presence type suggest consciousness command may necessarily obey observant eye well-managed voice success life work also considerable extent result accident public history time person husband mr conrad dort contest two hopeless very expensive parliamentary election behalf party occasion declaration poll show heavy reduced majority wrong side might perpetrate apt misquotation french monarch s traditional message defeat pavia assure world lose save honour forthcoming honours list duly proclaim fact conrad dort esquire enter parliament door baron shalem wireskiln county suffolk success crown lady s effort achievement title social ambition seem unlikely make further headway new baron wife title money particular segment county society london title income compete people willing worship golden calf allow choice altar could justly say shalems oppressively vulgar insufferably bumptious probably chief reason lack popularity intense obvious desire popular keep open house such insistently open manner create social draught people accept invitation second third time sort people name give importance dinner party house gathering failure thinly-disguised form attend assiduous effort shalems play leading role world climb baron begin observe acquaintance gad entertain big scale much line quiet after-dinner pipe talk brother legislator ideal way spend evening come great catastrophe involve old order society national overthrow lady shalem decent interval patriotic mourning begin look take stock chance opportunity new regime easy achieve distinction title oasis social desert london become obtain recognition new growth overcrowded field observant eye agile brain quickly note circumstance ladyship set work adapt altered condition govern world lord shalem few peer kiss hand new sovereign wife few hostess attempt throw semblance gaiety lavish elegance travesty london season follow year disaster world tradesman purveyor caterer thousand dependent employment privately bless example set shalem house feeling might fait accompli august newcomer add old saxon kingdom accretion teutonic realm charlemagne duly beholden acquire subject willing forget bitterness defeat help forget also act imperial recognition earldom hold readiness baron know accept accomplished fact good grace wit cockatrice club assert new earl would take supporter coat arm lion unicorn oublie box lady shalem grafin von tolb well-dressed woman fifty-six year comfortable placid appearance alert suggest thoroughly wide-awake dormouse rich amiable intelligent adjective would describe character life-story own difficult social circle paderborn earn reputation most tactful discern hostess germany generally suspect come take residence london response wish express high quarter lavish hospitality dispense house berkeley square considerable reinforcement stricken social life metropolis neighbouring box cicely yeovil preside large lively party course include ronnie storre way chattering mood also include american dowager never know else tone literary distinction impart group presence augusta smith know pen-name rhapsodic pantril author play limited well-advertised success sheffield united state america author also book reminiscence entitle thing can forget beautiful eye knowledge dress pleasant disposition canker just little perpetual dread non-recognition genius woman augusta smith probably would unreservedly happy super-woman rhapsodic pantril live border-line discontent most ordinary remark frame view arresting attention say order sack potato air make enquiry love-philtre see colour curtain ask cicely throw note intense meaning question cicely turn quickly look drop-curtain nice blue say alexandrine blue colour colour hope say rhapsodie impressively general colour-scheme say cicely feeling hardly rise occasion say really true majesty come ask lively american dowager ve put nooest frock good diamond purpose shall mortify death n't see pouted ronnie feel certain d put put ruby orange opal people colour hair always barbaric display n't say ronnie chaste cold taste absolutely mistake think ought know protest dowager ve live longer world anyway say ronnie devastate truthfulness hair colour longer peace restore opportune arrival middle-aged man blond north-german type expression brutality stupid face sit front box few minute visit ceremony cicely appearance cause slight buzz recognition audience yeovil care make enquiry neighbour might learn decorated obviously important personage redoubtable von kwarl artificer shaper much statecraft man get public credit orchestra play selection gondola girl lead musical-comedy moment most audience more expensive seat rate hear same air two three time daily restaurant lunch tea dinner supper occasionally park justified treat music background slightly loud conversation hitherto indulge music come end episode number two evening s entertainment signal curtain alexandrine blue roll heavily upward troupe perform wolf present public yeovil encounter wolf north africa desert siberian forest wold see twilight steal dark shadow snow hear long whimpering howl darkness pine could understand magic lore grow age people four continent name pass hundred strange saying inspire hundred tradition now see ride stage tricycle grotesque ruffle neck clown cap head eye blink miserably blaze footlights response applause house stout atrociously smile man evening dress come forward bow capture training animal buy ready use continental emporium wild beast prepare music-hall market continue bow smile curtain fall two american musician comic tendency denote elaborate rag tatter costume succeed wolf musical performance merit comic business seem invent long man patent monopoly music-hall humour forthwith retire trade day yeovil reflect right monopoly might expire new business become available knockabout profession audience brighten considerably item number five programme signal orchestra strike rollicking measure tony luton make entrance rouse storm applause dress errand-boy west end shop livery box tricycle spruce decorative most ambitious errand-boy could see most ambitious dream song lively very audacious chronicle life scene big retail establishment sparkle allusion might fitly describe suggestive rate appear suggest meaning audience quite clearly gorla mustelford s dance likely even aid case long explanation programme final verse seem reach unpardonable climax stage policeman opportunely appear move lively songster obstruct imaginary traffic imaginary bond street house receive new number genial enthusiasm mingle applause demand early favourite orchestra strike familiar air few moment smart errand-boy transform now smart jockey sing quaff gay bubbly eccleston square audience hummed nod unstinted approval number gorla mustelford debut house settle yawn fidget chatter ten twelve minute troupe talented japanese juggler perform artistic quite uninteresting marvel fan butterfly lacquer box interval waiting destined interest way provide really important dramatic moment evening two uniform evening toilette already make appearance imperial box now observable quarter slight commotion unobtrusive reshuffling reseat eye suddenly quiet semi darkened house focussed figure public demonstration newly-loyal particularly wished none ripple whisper vast audience end end majesty arrive japanese marvel-workers display even less attention lady shalem sit front box lower observant eye programme massive bangle evidence triumph need stare chapter ix even remembered uninitiated unappreciative dancing gorla mustelford seem widely different much exhibit aforetime exponent posturing school naturally graceful movement undergone year arduous tutelage instinct sheer joyous energy action store nature unpromising negative quality produce style dancing might label conscientious departure accept method highly imaginative title bestow dance life fern soul-dream topaz forth least give audience critic talk mean absolutely induce discussion gorla mean great deal season dearth emptiness footlights box-office world performance receive welcome would scarcely befall more crowded prosperous day success indeed wait ready-made managerial profession concern leave undone way advertisement secure appearance rate popular favour loud interested applause personal business motive acclaim success swell exaggerated enthusiasm fairly numerous art-satellites unstinted praise certain can understand might subsequent verdict theatre-filling public majority favoured first-night audience determine set seal approval suggestion dance steady roll applause greet conclusion item dancer gravely bow thanks marked contradistinction gentleman present perform wolf permit luxury smile teach great deal say rhapsodic pantril vaguely impressively fern dance give applaud rate know now fern take life very seriously break joan mardle somehow wriggle cicely s box yeovil gallery watch gorla run ricochet stage look wagtail energetic pursuit invisible gnat midge wonder many middle age woman eagerly applaud would take least notice similar gymnastics part offspring nursery garden perhaps ask make much noise bitterer tinge come thought see bouquet hand thought brave old dowager torywood woman work work hard unsparingly day being state state fall helpless alien hand tired eye eldest son live invalid-wise south france second son lie fathom deep north sea hulk broken battleship burial-vault now grand-daughter stand here limelight bow thanks patronage favour meted cosmopolitan company lavish sprinkling uniform alien army prominent flower foot large golden-petalled bouquet gorgeous bloom tie broad streamer golden riband tribute render caesar thing caesar s new chapter fait accompli write night write audience pour slowly triumphant music jancovius s kaiser wilhelm march play orchestra happy inspiration peal ear great evening most successful evening say lady shalem herr von kwarl convey electric brougham cicely yeovil s supper party important evening add choose adjective deliberation give pleasure high quarter turn observant eye impassive face companion gracious lady reply deliberation meaning give pleasure evening remember gracious lady suppress sigh satisfaction memory high place thing fruitful precious computation cicely s party porphyry restaurant grow impose dimension ask come joan mardle lady shalem suggest several name last moment quite strong infusion teutonic military official world just cicely reflect supper give restaurant berkshire street quite ole time purr beam proprietor cicely s ear staircase cloak-room fill jostling laugh throng guest settle four table take place chance fancy lead late comer fit wherever could find room babel tongue various language reign table rattle knife fork plate popping cork make subdue hubbub gorla mustelford motive sound movement chatter guest scurry waiter sit motionless fatigue self-conscious silence great artist deliver great message sit lady peach s table dear boy cicely beg tony luton come late gerald drowly get spite effort dull try liven thing bit loud bark sound fur-seal call arctic ice come table mrs mentieth-mendlesohnn mendlesohnns invergordon wont describe proclaim glory subtlety gorla s achievement revelation shout sit see whole new scheme thought unfold eye could define think translate action good art can define just sit know see never see feel see s brain s life wonderful please break sharply fat quail aspic present question waiter voice mr mauleverer morle come table seal bark great distance rostand observe study emphasis call prince l'adjectif inopine miss mustelford deserve describe queen unexpected movement oh say hear exclaim mrs mentieth-mendlesohnn wide audience could achieve rostand call tell say mr morle break suddenly mistrust ability handle french sentence top voice mr morle repeat remark pass table command mrs mentieth-mendlesohnn s too good lose table grave impressive voice dwell length topic remote event evening lady peach consider social gathering nature intend recital minor domestic tragedy lose time regale company detailed history interrupted week-end norfolk cottage most charming delightful old-world spot could imagine clean quite comfortable just nice distance sea easy walk broad very place child d bring four day stay mean really delightful time sunday morning find leave springhead supply drinking water come uncover dead bird float fall somehow get drowned course could n't use water dead body float supply mile come now say linnet die spring quote tony luton intense feeling immediate outburst hilarity lady peach confidently look expression concern sympathy n't tony just perfectly cute n't exclaim young american woman enthusiasm lady peach entirely fail respond intend follow story account tragedy similar nature befall three year argyllshire now opportunity turn morosely consolation tongue salad centre table excellent von tolb lead chorus congratulation compliment gorla listen air polite detachment much sheikh ul islam might receive homage wesleyan conference close observer would seem probable attitude fatigue indifference flattering remark shower carefully study rehearse posture stage will appreciate more more fully time see can see too often could sit watch hour know just look forward morrow evening can see again know good idea chime chorus mouthful quail bite asparagus n't perform wolf wonderful exclaim joan fresh joyous voice rang room laughter woodpecker thing disturb complacency great artist hall consciousness share triumph perform bird animal course joan expect know pursue subject assurance hit particularly acceptable topic must take year training concentration master tricycle continue high-pitched soliloquy nice thing n't realise bit clever educational would dreadful put air would n't suppose knowledge able jump hoop wolf would justify certain amount side fortunately moment young italian journalist table rise seat deliver two-minute oration praise heroine evening speak rapid nervous french north italian accent much say could understand majority present applause unanimous rate brief permissible suppose witty opening mr gerald drowly watch wait moment italian enthusiast drop seat rattle hand-clapping rap fork knife table drowly spring foot push chair long separation beg endorse very aptly gracefully might add truly say previous speaker prelude real burden message dexterity come practice manage couple hurried sentence divert course remark own personality career inform listener actor note experience honour act here follow string name eminent actor manager day think might pardon mention fact performance peterkin broken nutshell win unstinted approval dramatic critic provincial press end long speech seem even longer hearer revert subject gorla s dancing bestow such laudatory remark leave draw chair again immediate neighbourhood sit aglow satisfied consciousness good work worthily perform act small part theatrical get charity announce joan ringing confidential voice clapham courier say minor part very creditably sustain very word feel must tell also say much enjoy miss mustelford s dancing tony luton cheer wildly s clever speech proclaim ask liven thing table good achieve result mr gerald drowly join lady peach unfavourable opinion form irrepressible youth ronnie cicely keep solicitous eye show sign intention fall love gorla more profitably engage pay court grafin von tolb hospitable mansion belgrave square invest special interest eye professional prince charm inducement encourage cult fairy godmother agree will come hear play promise say grafin must come dine night play promise also very nice come see tiresome old woman passionately fond music honest would tell also very fond good look boy age honesty must leave guess come thursday week can nice reign prince dine night poor man want cheer art reign prince very please nowadays make boast life liberal subject conservative now change still liberal subject unfortunately become socialist must play good many socialist germany mean ask ronnie depth politics concern ueberall say grafin emphasis everywhere n't know come good education bad digestion suppose sure digestion good deal husband s family example generation excellent digestion n't case socialism suicide young generation digestion worth speaking two suicide three socialist last six year now must really berliner late hour n't suit way life ronnie bent low grafin s hand kiss partly kind woman naturally invoke such homage chiefly know gesture show smooth burnished head advantage observant eye lady shalem note animated conversation grafin ronnie overheard fragment invitation accord latter take little fox little fox spoil vine quote music-boy would much destructive line principle good chapter x reflection te deum cicely awoke morning memorable evening satisfactory feeling victory achieve temper troubled sense achieve face reasonably grounded opposition burn boat glad reek burning drift unpleasantly jubilant incense-swinging te deum service last night mark immense step forward social career run patronage influential personage see quietly tactfully put service people such grafin von tolb power london world very long time come herr von kwarl useful quality brain temperament might conceivably fall favour unexpected turn political wheel shalems would probably little day long afternoon diminish social importance placid dormouse-like grafin would outlast quality make content mediocrity else very durable success accord circumstance may dictate character can thrust front wish ordinary power can thrust grafin friend cicely find altogether different position involve mere interested patronage lady shalem vista social success open mean just ordinary success popular influential hostess move important circle people naturally bad manner polite considerate dealing people usually hold aloof gracious amiable self-assured just little humble anxious concerned thing course intend happen woman tell intend great deal more trace pattern scheme social influence heart detest german occupation hateful necessity heart register hatefulness brain recognise necessity great fighting-machines german build maintain land sea air three solid crushing fact demonstrate hopelessness immediate thought revolt twenty year hence present generation old greyer chance armed revolt would probably equally hopeless equally remote-seeming meantime could effect way conqueror might partially germanise london hand thing skilfully manage british element empire might impress mark influence german fight man might remain prussian bavarian thinking man eventually ruling man could gradually come british influence even british blood english liberal-conservative centre might stand bulwark junkerdom socialism continental germany cicely reason fashion induce perhaps early apprenticeship reading nineteenth century article possible political racial development various country examine discuss put pigeon-hole probable happening sufficient knowledge political history know such development might possibly come pass sufficient insight actual condition know possibility remote armed resistance role see playing deft courtly political intriguer rally british element make agreeable german element political inspiration social distraction mind lurk honest confession probably over-rate power statecraft personality more likely carry current event control divert direction political day-dream remain day-dreams will spite clear light probability shine rate know usual want usual take step carry intention last night remain mind night important victory also remain anxious proceeding find victory entail serious loss cicely ill-regulated people treat first meal day convenient occasion serve difference contention leave day overlook press matter enjoy breakfast give yeovil unhindered opportunity enjoy discussion right cooking dish first taste orenburg tartar prevail topic particular morning blend trout toast coffee cosy nook smoking-room participation after-breakfast cigarette cicely make dash debatable ground n't ask supper-party say notice two morning paper list present say yeovil conquering race seem very represent several race represent say cicely function sort celebrate dramatic first-night bind cosmopolitan fact blend race nationality tendency age live blending race seem consummate already individual party say yeovil drily name mentieth mendlesohnn strike particularly happy obliteration racial landmark cicely laugh noisy very wearisome sort woman comment remind garlic s plant mistake conservatory still s useful advertising agent rub right way ll invaluable proclaim merit gorla s performance sundry s invite ll probably lunch to-day hotel cecil sit hundred yard table will hear emotional education can get see gorla dance caravansery seem salvation army say yeovil noise reach class people would n't trouble read press notice exactly say cicely gorla get quite good notice whole n't take fancy most standard say yeovil pick paper table side search column notice question wolf appear early evening s entertainment programme assure train entirely kindness would further kindness rate audience training wolf doubtless appreciate proper value expend miss mustelford s effort stage dancing assure again authority programme much-talked-of suggestion dance last word posture dancing last word belong immemorial right sex miss mustelford adorns would ungallant seek deprive privilege educational aspect performance concern must admit life fern remain private life still miss mustelford abandon own private life unavailing attempt draw fern gaze publicity suggestion suggest many thing announce programme chiefly suggest outstanding reflection stage-dancing advertise breakfast food can serve three minute preparation life-time youth time much more satisfactory allowance standard prejudice say cicely paper quite enthusiastic dawn give column quarter notice nearly complimentary say report fame dancer performance last night catch outstrip suggest dawn prejudice say yeovil shalem manage director big shareholder gorla s dancing event social season shalem most interested keep appearance rate london social season debut give opportunity imperial visit theatre first appearance festive public function conqueror conquer apparently experiment pass shalem reason feel pleased well-disposed gorla way add yeovil talk gorla m torywood day week torywood exclaim cicely tone exclamation give impression announcement very acceptable promise old lady would talk come siberian trip travel eastern russia know long trans-siberian railway build s enormously interested part case see again see many people nowadays say cicely fancy break very fond son know see great many thing care say yeovil sad old life leave think past part use play world work use get use seem could never grow old would die stand unfinished command lip now suppose tragedy grow old bitterly old can die cicely silent moment seem leave room turn say n't think would say gorla would occur drag name conversation say yeovil coldly case account dancing performance will reach torywood newspaper also record racially-blended supper-party cicely say know last night s affair definitely identify public opinion shalem clique many old friend would look distrust suspicion account unfortunate reckon less evil tear london life success pleasure possibility social dislocation severing friendship look great violent change state affair yeovil s attitude really trouble would give way prejudice accept point view know victory involved estrangement would bring mockery happiness still hope would come acceptance established fact deaden political malaise absorbing distraction field sport visit torywood misfortune might just turn balance undesired direction few week late summer early autumn remain hunting season preparation would hand yeovil might catch mesh old enthusiasm few week might fire sort enthusiasm enthusiasm would sooner later mean voluntary enforced exile part probable break own social plan ambition cicely know futility improvise objection real obstacle exist visit torywood graceful attention yeovil s part old friend decent ground could oppose influence visit come athwart yeovil s life hers disastrous effect kismet again reek burned smoulder boat mingle threateningly incense fume te deum victory leave room yeovil turn more item news morning s paper already arrest attention imperial aufklarung subject military service make public course day chapter xi tea shop yeovil wander piccadilly afternoon spirit restlessness expectancy long-awaited aufklarung deal new law military service appear moment might meet hoarse-throated newsboy run paper announce special edition would give term edict public sound movement detach isolated significance general whirr scurry street seem yeovil herald oncoming clamour rush look long endless succession motor buses van hoot grunt such newsboy see hang listlessly bear more attractive bait poster announcement earthquake shock hungary fear loss life green park end piccadilly changed respect lively thoroughfare yeovil remember affectionate regret great political club migrate palatial home shrunken habitation less prosperous quarter place fill flamboyant frontage hotel konstantinopel gorgeous turkey carpet spread wide entrance step boy circassian anatolian costume hang door dash forth un-oriental haste carry such message telephone unable transmit picturesque seller turkish delight attar-of-roses brass-work coffee service squat portico term obvious good understanding hotel management few door service club long piccadilly landmark landmark still home army aeronaut club constant come gay-hued uniform saxon prussian bavarian hessian forth portal mastering air creation scientific aerial war fleet second none world achievement conquering race pardonably proud good reason duly thankful gateway blazon badge club elephant whale eagle typify three armed force state land sea air eagle bore beak scroll proud legend last least eastward gaily-humming hive long shuttered front deserted ducal mansion strike note protest mourning noise whirl colour seemingly uncaring city side roadway gravelled path green park small ragged child street westminster look wistfully smooth trim stretch grass now forbidden two language set foot pigeon disregard change political geography walk usual wonder perhaps wonder sudden change distribution park human yeovil turn step hot sunlight shade burlington arcade familiarly know many new frequenter passage here change new condition requirement wrought more immediately noticeable anywhere else west end most shop western side clear place instal open-air cafe convert long alley sort promenade tea-garden flank side line haberdasher perfumer jeweller show window patron cafe could sit little table drink coffee syrup aperitif gaze minded pyjama cravat brazilian diamond spread inspection string orchestra hide somewhere gallery alternate grand opera gondola girl late gem transatlantic melody tightly-packed table arise babble tongue make chiefly german south american rendering spanish north american rendering english here sharp shaken-out staccato japanese sleepy-looking boy nondescript uniform wander fro customer offer sale matin new york herald berliner tageblatt host crudely coloured illustrated paper embody hard-worked wit world-legion comic artist yeovil hurry arcade here atmosphere stare alien eye jangle tongue want read news imperial aufklarung succession by-way reach hanover square thence make way oxford street commotion activity noticed newsboy poster still concern earthquake hungary vary reference health king roumania motor accident south london yeovil wander aimlessly street few dozen yard turn smoking-room cheap tea-shop judge flourish foreign element would less conspicuously represent quiet-voiced smooth-headed youth neighbour shop wholesale house sit drinking tea munch pastry read make fitful rattle domino marble-topped table clean wholesome smell tea coffee make feel cloud cigarette smoke cleanliness listlessness seem dominant note place cleanliness commendable listlessness seem unnatural undesirable much youth gather refreshment recreation yeovil seat table already occupy young clergyman smoke cigarette remains plateful buttered toast keen clever hard-lined face face man early stage european history might warlike prior awkward tackle council-board greatly avoid blow exchange pale silent damsel drift yeovil take order air mentally hundred mile utterly indifferent requirement serve bring calf's-foot jelly pot china tea ask yeovil would hardly surprise tea duly arrive table pale damsel scribble figure slip paper put silently side teapot drift silently yeovil see same sort thing musical-comedy stage differently can tell sir imperial announcement ask young clergyman brief scrutiny neighbour wait last half-hour look-out say yeovil special edition ought now add just lately come abroad know scarcely london now may imagine good deal very strange profession must take good deal class people see may call upper rate rich class come tell poor class community take new order thing badly say young cleric badly more sense helpless bitter bitter useless kind way produce great resolution look blame happen blame politician blame leisured class indirect way believe blame church certainly national disaster draw religion form thing may sure blame true londoner admit fault lie door never exclamation lip early childhood charge blameworthy punishable school discipline thing repugnant schoolboard child parent schoolboard scholar deserved punishment obvious fault might seem disciplinarian never exonerate happen public schoolboy private schoolboy upper middle class fling take thrashing find piece bad luck bert sid condemnation punish fault never commit naturally grown-up generation berts sids voter householder realise still less admit call tune politician dance choose vote-mongers so-called scare-mongers verdict vote-mongers time now bitter punish punishment thing school bear tax fall grievous source discontent military service will impose first time life will more lovable side character misfortune add young clergyman deep heart very real affection old dynasty future historian will perhaps able explain royal family great britain capture imagination subject genuine last fashion poor most matter-of-fact name public man politician philanthropist stand especial significance old queen dead king dethroned monarch young prince live sort domestic pantheon recollection proud wistful personal possession little remain proud possess favour often ask poor parishioner gift picture member old dynasty get princess mary old woman say last week nearly cry pleasure bring old bystander portrait fill gap collection queen alexandra s day bring wear fade wild-rose favour buy penny day tragedy enactment enforce military service people come ve longer country fight say yeovil young clergyman give exclamation bitter impatience cruel mockery whole thing now course work come lad really drift bad good quality clean combative strain blood natural turn adventure make ordinary anaemic routine shop warehouse factory unbearable splendid little soldier would make grandly discipline military training would steady after-life steadiness want adventure surroundings offer adventure practise mildly criminal misdeed get land reformatory prison successful keep clear detection walk prison yard experience operation discipline break build merry-hearted boy criminal ne'er-do-weel nature now see prison yard walk grey wall blue sky yeovil nod s good enough criminal imbecile say parson think boy might march tap drum laugh lip heart heart sometimes come touch case suppose think strange sort parson just define mind say yeovil man god infinite tenderness little devil clergyman flush fine epitaph s tombstone say especially tombstone crowded city graveyard suppose man god n't think could call man peace look strong young face suggestion fighting prior bygone day more marked yeovil mentally agree could learn thing life continue young man peace world peace god give take rest beat sword ploughshare beat enemy smithereens first long-drawn cry repeat again again detach throb hoot whir street traffic speshul military service spesh-ul young clergyman sprang seat staircase succession bound cause domino player novelette reader look moment mild astonishment few second again copy afternoon paper imperial rescript set forth heavy type parallel column english german young man read deep burning flush spread face ebb chalky whiteness read announcement end hand paper yeovil leave word courtly politeness benignant phraseology document run trenchant sear irony british bear subject germanic crown inhabit island great britain ireland habituate people disuse arm resolutely exclude military service national training political system daily life judgment unsuited race bear arm conform military discipline set new overlord propose violence feeling custom require personal military sacrifice service render subject german-born british subject crown remain people consecrate peaceful pursuit commerce trade husbandry defence coast shipping maintenance order general safety would guarantee garrison german troop co-operation imperial war fleet german-born subject reside temporarily permanently british isle would come same law respect compulsory military service fellow-subjects german blood part empire special enactment would draw ensure interest suffer periodical withdrawal training military call necessarily heavily differentiate scale war taxation would fall british taxpayer provide upkeep garrison equalise service sacrifice render two branch majesty s subject military service henceforth open subject british birth further necessity training exercise military nature exist rifle club drill association cadet corp similar body henceforth declare illegal weapon gun specify sporting purpose duly declare register open inspection require could own purchase carry science arm eliminate altogether life people show such marked repugnance study practice cold irony measure strike home great force nature utterly unexpected public anticipation guess various form military service aggressively irksome tactfully lighten case might event certain bitterly unpopular now come contemptuous boon remove stroke bogey compulsory military service troubled imaginings british people fasten cruel distinction actual fact enemy call splenetic scorn long year nation shopkeeper aye even level race shopkeeper longer nation yeovil crumple paper hand sunlit street sudden roll drum crash brass music fill air company bavarian infantry pomp circumstance martial array joyous swing rapid rhythmic movement street echo throb englishman s ear exultant pulse youth mastery set loud pagan music group lad tea-shop cluster pavement watch troop stare phase life share martial trapping swagger joy life comradeship camp barrack hard discipline drill yard fatigue duty long sentry watch trench digging force marche wound cold hunger makeshift hospital blood-wet laurel such thing might guess see cinema film darkly belong civilian nation function afternoon tea still languidly observe big drawing-room yeovil return berkshire street cicely play part hostess man perhaps forty-one year age look slightly old palpable attempt look very much young percival plarsey plump pale-faced short-legged individual puffy cheek over-prominent nose thin colourless hair mother more maternal prejudice excuse discover twenty odd year well-favoured young man easily imbue son same opinion slip year natural transition unathletic boy podgy unhealthy-looking man little weaken tradition plarsey never able relinquish idea youthful charm comeliness still centre person labour daily toilet devotion hopelessly lose cause often able inspire babble incessantly accessory futility life short neat complacent sentence voice ronald storre say remind fat bishop blessing butter-making competition babble keep eye fasten listener observe impression important little announcement pronouncement make present occasion patter forth detailed description upholstery fitting new music-room hanging violette parme furniture rosewood ornament room replica mozart statue vienna mozart play room absolutely mozart will get tired wo n't say cicely feel expect comment tremendous announcement get tired say plarsey fat little sigh resignation ca n't tell tired rubenstein day suppose shall tire mozart violette parme rosewood never think possible could tire jonquil now simply wo n't house oh scene day bring jonquil house m afraid dreadfully rude really could n't help could talk long summer day long winter evening yeovil belong race forbid bear arm moment would gladly content weapon nature endow might kick pommel abhorrent specimen male humanity see break conversation inspire flash malicious untruthfulness wonderful observe carelessly popular viennese statue mozart become friend inspect county council art schools tell find copy class-room poor substitute physical violence civilisation allow way relieve feeling effect make plarsey profoundly miserable chapter xii travelling companion train bearing yeovil visit torywood slide rattle westward hazy dreamland english summer landscape seen train window stark bare ugliness metalled line forget eye rest green solitude unfold mile slip tall grass meadow-weeds stand deep shock field field leafy boundary hedge coppice thrust high high touch low sweeping branch tree here overshadow broad stream border heavy fringe reed sedge wind green distance woodland meadowland seem indefinitely prolong narrow streamlet lose view growth foster disclose presence merely water-weed show riband rank verdure thread mellower green field stream bank moorhens walk jerky confident step easy boldness couple element disposal emergency more timorous partridge race apparition train look leg neck little forest elf flee human encounter distance tree line heron two flapped slow measure wing-beats air bent immeasurably long journey train hurtle frantically rail now meadowland change suddenly orchard close-growing tree already show measure come harvest strawyard farm building would slide view heavy dairy cattle roan skewbald dapple stand gate drowsily resentful insect sting bunched-up company duck halt seem irresolution charm horse-pond allure neighbourhood farm kitchen bank rush mill-stream setting copse cornfield village might guess just hint red roof grey wreathe chimney old church tower see window passing train brood happy settled calm dream murmur trout-stream far-away cawing rook land seem must always summer generally afternoon land bee hum wild thyme flower bed cottage garden harvest-mice rustle corn nettle mill-race flow cool silent water-weed dark tunnelled sluice make soft droning music wooden mill-wheel music carry wording old undying rhyme sing jolly uncaring uncared-for miller farmer ride grey mare mouse live merry mill-pin sweet music green hill dancer yellow song fancy linger olden time man take life child take long summer day bed last simple trust could explain yeovil watch pass landscape intent hungry eye man revisit scene hold high place affection imagination race even quick train follow winding road twist valley unseen distance picture farm hamlet hill hollow clatter inn yard sleepy woodland beautiful country say fellow-traveller also gaze fleeting landscape surely country worth fight speak fairly correct english unmistakably foreigner could allot certainty eastern europe beautiful country say reply yeovil add question german hungarian say english ask much england russia say yeovil purposely mislead companion subject nationality order induce talk great freedom delicate topic live foreigner foreign land shrunk hear country s disaster discuss even allude now anxious learn unprejudiced foreigner thought catastrophe cause lead strange spectacle wonder resume great nation such great nation modern time time carry flag language part world now short campaign shrug shoulder many time make cluck noise roof voice hen call brood rove chicken grow soft resume great world-commerce bring great luxury luxury bring softness warn thing happen own time eye would warn see generation rise military naval power japanese brown-skinned race live island rice field tropical sea people thought connection paper fan flower pretty tea-garden suddenly march sail world s gaze great power see too rise bulgars poor herd zaptieh-ridden peasant few student scatter exile bukarest odessa shoot generation armed aggressive nation history hand english saw thing happen war-cloud grow blacker big always more threatening own threshold sit grow soft peaceful grow soft accommodate thing religion religion say yeovil religion say companion emphatically come look christ sort amiable elder brother letter abroad worth reading empty divine mystery wonder faith naturally grow tired oh dreadfully tired know many english country part always tell church week set good example servant tire faith virile enough become real pagan dancing faun good young man trip morris dance ate health food believe sort socialism make great dulness great number will find plenty still remain social london yeovil give grunt acquiescence grow soft political idea continue unsparing critic old insular belief foreigner devil rogue substitute belief equally ground insular lack knowledge most foreigner amiable good fellow need talk pat become friend benefactor begin believe foreign minister would relinquish long-cherished scheme national policy hostile expansion come holiday ask country house show tennis court rock-garden young child listen hear solemnly state after-dinner debate literary club certain very prominent german statesman daughter school england future friendly relation two country improve prospect assure circumstance think laugh record fact man present politician statesman literary dilettante insular lack insight work mischief mischief hungary live too much cheek jowl racial neighbour many illusion austrian roumanians serb italian czech know think know think know want world know want knowledge send fly s throat keep grow soft british lion hurry inaugurate millennium lie gracefully lamb make two mistake two very bad millennium n't arrive lamb lie english gather say yeovil hungarian short burst satirical laughter always answer now angry soft here station add train slow commence gather belonging angry continue final word subject hate german raise hat punctiliously parting salute step platform place take large loose-limbed man florid face big stare eye immense array fishing-basket rod fly-cases forth type could instinctively locate loud-voiced self-constituted authority topic might happen discuss bar small hotel english ask preliminary stare yeovil time yeovil trouble disguise nationality nod curtly questioner glad say fisherman n't travel german unfortunately say yeovil travel partner same state concern mean predominant partner oh will soon right say loud assertiveness will right damn soon politics right say yeovil thing right different matter d'y'mean say fisherman assertion take shake shape give clever domineer people chance plant master land n't imagine give easy chance push shall little cleverer little hard little fiercer good deal more self-sacrificing lifetime ll right enough say fisherman mean business time last war n't war snap n't prepare wo n't happen again bless know m talk country hear people say yeovil privately doubt hear own opinion stand reason continue fisherman highly civilise race record ve lead whole world hold long lot damned sausage eat german n't believe know m talk ve travel world bit yeovil shrewdly suspect world travel amount more trip united state perhaps channel islands possibly week fortnight paris n't past ve get think s future say yeovil maritime powers past look spain holland instance past n't help let sea-sovereignty slip matter history very distant history s make mistake say sea-sovereignty n't slip wo n't s british empire sea canada australia new zealand east africa roll name tongue obvious relish list first-class battleship armoured cruiser destroyer airship reel would comfort hope situation say yeovil loyalty colony splendid thing pathetically splendid can little recover ve lose zeppelin air fleet dreadnought sea squadron new gelberhaus cruiser last word maritime mobility avail loyal devotion plus half-a-dozen warship keel ten scatter two ocean coast ll build say fisherman confidently ll build re wait enlarge dockyard accommodation get right class artificer engineer workman money will forthcoming somehow ll start build suppose ask yeovil slow bitter contempt victorious nation sit watch wait defeat foe create new war fleet big enough drive sea suppose watch keel add keel gun gun airship airship preponderance wipe even threaten sort thing generation twice protect australia new zealand enlarge dockyard hangar build dreadnought airship here s station m sorry say fisherman gather tackle rise depart ve listen long enough would n't agree talk day fact m out-and-out patriot re half-hearted s half-hearted parting shot leave carriage lounge heavily platform patriot never handle rifle mount horse pull oar never flinch demolish country s enemy tongue england never lack patriot type think yeovil sadly many patriot little patriotism chapter xiii torywood yeovil get train small clean wayside station rapidly form conclusion neatness abundant leisure devotion cultivation wallflower wyandottes prevail influence station-master s life train slide hazy distance tree meadow leave traveller standing world seem make equal part rock garden chicken coop whiskey advertisement station-master appear also act emergency porter take yeovil s ticket gesture kind-hearted person brush troublesome wasp return study poultry chronicle give reader sage counsel concern ailment belated july chicken yeovil call mind station-master tiny railway town siberia hold long intelligent converse poetical merit demerit shelley wonder result would engage english official discussion lermontoff matter shelley temptation experiment remove arrival young groom brown eye friendly smile hurry station take yeovil more world fleeting importance roadway four-wheeled dogcart pair famous torywood blue roan agreeable variation modern locomotion meet station high-class horseflesh ubiquitous motor landscape such nature wished whirl cloud dust quick spin ten fifteen minute twist hedge-girt country road roan turn wide gateway dancing rhythmic step park drive screen oak-crowned upland suddenly fall grey sharp-cornered building come view setting low grow beech dark pine torywood stately reposeful-looking house lie sleepy landscape couch watchdog pricked ear wakeful eye built somewhere last year dutch william s reign centre political life countryside storm centre discontent rallying ground affect circumstance day might entail stone-flagged terrace front house quaint leaden figure diana pursue hound-pressed stag successive squire lord torywood walk fro friend watch thundercloud political horizon shift shadow sundial political favour tap political barometer indication change work party campaign arrange support national movement fro respective generation man passion statecraft political combat strong vein many oft recur name echo wakeful-looking casement name speak anger exultation murmur fear anxiety bolingbroke charles edward walpole farmer king bonaparte pitt wellington peel gladstone echo time might grave name stone flag grey wall now tired old woman walk name lip never utter friendly riot fox terrier spaniels greet carriage leap roll yelp exuberance sociability horse coachman groom comrade absent long month hour indiscriminately affectionate puppy lie flat whimper yeovil s foot send little shower gravel wildly thumping tail two terrier race madly lawn shrubbery show blue roan speed really laughing-eyed young groom disentangle puppy yeovil s leg usher grey silence entrance hall leave sunlight noise stir life ladyship will see writing room tell follow servant dark passage well-remembered room tragic sudden contrast vigour youth pride life yeovil see crystallise dancing high-stepping horse scamper dog alert clean-limbed young men-servants age-frail woman come forward meet eleanor dowager lady greymarten more century ruling spirit torywood affair county suffice untiring activity mind body wide field national imperial service work scheme fight energy far-sightedness come probably blend caution bold restlessness scottish blood many educate mind arena politics public life weariness dust disgust fascinating study watch comfortable seat spectator home town house torywood writing-pad knee telephone elbow personal counsel trusted colleague persuasive argument halting adherent half-convinced opponent labour behalf poor ill-equipped fight idea right safety sanity fatherland spadework necessary leadership call come alike scope activity least achievement perhaps hardly realise force example lone indomitable fighter call half-caring half-discouraged laggard slow-moving now come room tired step tired king look french expressively call l'air defait charm heaven bestow old lady reserve high gift end always seem case lose sight dignity interest great dame still full prime fighting ruling power now yeovil s eye suddenly come very old stricken forlorn languor know death will weary wait spare long labour ceaseless building watch ward short autumn week see overthrow build fall asunder world labour life s end harvest home blight storm lay waste fruit long toil unsparing outlay victory goal death victory old heroic challenge always dream die fight last death victory god give bitterness defeat could measure word weariness life outlive happiness hope such eleanor dowager lady greymarten shadow young red blooded life torywood shadow too real die shadow strong substance surround yeovil talk long hurriedly late travel vast siberian forest river desolate tundra lake marsh wild swan rear brood flower carpet summer field winter ice-mantle russia s northern sea talk man talk avoid subject uppermost mind mind hearer look wound deformity too cruel take notice tea serve long oak-panelled gallery generation mustelfords romp play child remain effigy collection more less faithful portrait tea yeovil take hostess aviary constitute sole claim torywood possess consider show place third earl greymarten collect rare interesting bird somewhere time gilbert white pen last deathless letter successor title perpetuate hobby little lawn pond shrubbery partition various ground-loving specie high cage interlace perch rockwork shelf accommodate bird natural expression movement wing quail francolins scurry low-growing shrub peacock-pheasants strut sun pugnacious ruff engage perfunctory battle force habit now rivalry mating season chough raven loud-throated gull occupy section vast rockery bright-hued chinese pond-herons delicately step egret wade waterlilies marble-terraced tank two dusky shape see dimly recess large cage build hollow tree would lively owls evening come course many wandering yeovil contribute three four inhabitant little feathered town enclosure renew old acquaintance examine new addition falcon cage empty say lady greymarten point large wired dome tower high enclosure let lanner fly free day bird may reconcile comfortable quarter abundant food absence danger n't think thing could make falcon wild range cliff desert lose s own liberty feel quicker sympathy caged thing suppose silence moment dowager wistful passionate voice old woman now murrey must die cage n't strength fight age very real very cruel thing may shut eye pretend think time never really know mean bring think messenger could keep wait yard very last moment know now mean murrey young can fight fighter very humble servant fait accompli shall never servant fait accompli say yeovil loathe fight must first find weapon use use effectively must watch wait must wait too long say old woman time side young people must fight now fight new generation will spring weak memory old glory will survive eclat ruling race will capture young imagination youth murrey sex would become commercial traveller commercial traveller exclaim yeovil business take country contact class home shop inn railway carriage travel would work work mind boy girl come young father young mother too young couple man wife would awaken keep alive memory thing grand brave thing race would stir longing determination future must win would counter agent agent fait accompli course time government would find send country accomplish would carry work would murrey even losing battle fight fight yeovil know old lady fight last battle rally discouraged spur backward footman come announce carriage wait take station hostess walk hall come stone-flagged terrace terrace former lady greymarten watch twinkling bonfire tell waterloo yeovil say good-bye stand wan shrunken shadow great strength reality flickering life parrot man woman fluttered chatter london drawing room theatre foyer carriage swung bend drive yeovil look torywood lone grey building couch watchdog pricked ear wakeful eye midst sleeping landscape old pleading voice still ring ear imperious forlorn came silence tree echo golden horn call distance somehow yeovil know would never hear voice again know too would hear always message fighter know now shamefaced consciousness sprang suddenly existence summons would sound vain weary brain-torturing month fever leave trail lassitude spirit sluggishness blood quenching desire roam court adventure hardship hour waking depression rage interval delirium speculate sort detach listless indifference chance get life strength energy prospect fill corner lonely siberian graveyard finnish cemetery seem realisation time man already dead n't particularly matter allow dwell more hopeful side case always complete recovery await same yeovil yore little thin more line eye perhaps would life same way alert resolute enterprising ready start short notice desert upland eagle circle wild-fowl call reckon death evade hold doctor skill might exact compromise part man would free west now begin realise little mental physical energy could count own country never seem eye comfort yielding to-be-desired now pass alien keep become prison land much homeland london thin mockery season chatter horde empty-hearted self seeker hold attraction spell english country life weave now charm desert recede mist memory waning pleasant autumn day english woodland whir game bird clean harvested field grey moist morning saddle magical cry hound come misty hollow delicious abandon physical weariness bathroom bedroom long run heavenly snatched hour luxurious sleep stir life hunger come dinner hour jollity well-chosen house-party call compete trumpet-call yeovil know side choice would incline chapter xiv perfectly glorious afternoon last day july cool freshen touch rain drop again languorous warmth london look summer rain-washed sun-lit maximum come more fashionable street cicely yeovil sit screened alcove anchorage restaurant feeding-ground lately spring favour opposite sit ronnie confront ruin dish prawn aspic cool clean fresh-coloured good look eye companion perhaps ruffle soul call answering disturbance part superbly tranquil young man certainly call vain cicely set fetish onyx eye jade doubtless hunger time unreasonable perfectly natural hunger flesh blood religion life know exactly want see get possible guarantee occasionally experience desire else golden rule religion really live precept man observe principle religion too exactly immediate danger found new sect to-day day triumph say cicely young man wonder moment would care embark artichoke believe m more nervous add hate idea score great success ask ronnie divert mind moment artichoke question ramification sauce hollandaise vinaigre say cicely just nice-looking boy flatter spoil pretend fond ve get charming young body ve soul s such fascinating combination soul would dislike worship d much thing now step people will applaud say wonderful invite eat motor yacht soon begin happen ronnie lot thing will come end course ve always know n't really care soon world know irrevocably damage plaything great secret bind knowledge real affection afternoon will know great artist great artist great lover sha n't difficult replace anyway say ronnie imagine become modesty lot boy stand ready feed flatter put imaginary pedestal most more less good-looking turn amusing talk oh dare say could find successor vacate niche say cicely lightly thing m determine sha n't musician s unsatisfactory share grand passion grand piano shall delightful young barbarian would think saint saens derby winner claret n't too much hurry replace say ronnie care successor too seriously discuss may score success expect afternoon dear boy minor crowned head sea come hear play alone will count success most listener also ve secure real duchess achievement london to-day english duchess ask ronnie early life learn apply merchandise marks act ducal title english oh certainly least title bear constellation star-spangled banner n't suppose duke approve being here lend countenance fait accompli ve get republican blood vein kaiser quite attractive lodestar king more canon mousepace come continue cicely refer closely-written list guest excellent von tolb attend church lately canon longing meet just sort person adore fancy sincerely realise difficult will rich enter kingdom heaven try make nice possible world ronnie hold hand list think know most say cicely pass leutnant von gabelroth read ronnie hussar regiment quarter here friend grafin s ugly amiable m tell good cross-country rider suppose murrey will disgust meet outward visible sign roof encounter inevitable long london n't know murrey come say ronnie believe s look say cicely s just know joan ask loud voice england again n't ask overhear grafin arrange come hear play fancy will quite enough turkish coffee say ronnie decide artichoke turkish coffee certainly cigarette moment s peace serious business afternoon claim talk peace know ronnie just occur leave most important thing affaire never quarrel hate quarrel say ronnie domesticated s first time ve hear talk home say cicely fancy would apply most home say ronnie last boy-friend use quarrel furiously least week say cicely reflectively dark slumberous eye light magnificently angry would sheer waste god s good gift send passion now excursion past future make feel dreadfully instalment serial novel protest ronnie now get synopsis early chapter sha n't tease say cicely will live present future make arrangement tuesday s dinner party ve ask duchess would never forgive d find crowned head dine n't ask meet sudden hush descend company gather great drawing-room berkshire street ronnie take seat piano voice canon mousepace outlast moment subside regretful gracious silence nine ten minute ronnie hold possession crowded room tense slender figure cold green eye aflame sudden fire smooth burnished head bent low keyboard yield discipline riot melody strong deft finger world-weary landgraf forgot moment regrettable trend subject parliamentary socialism excellent grafin von tolb forgot canon say last ten minute forget depress certainty would great deal more want say immediate future thirty-five minute discourse would contract listen sunday cicely listen wistful equivocal triumph goose turn swan realise secret concern plan role goosegirl last chord die fire fade jade-coloured eye ronnie become more well-groomed youth drawing-room full well-dressed people rise explosive clamour applause congratulation sincere tribute appreciation equally hearty expression imitative homage great gift great gift chant canon mousepace must put great use talent vouchsafe purpose must fulfil purpose talent such responsibility must meet responsibility dictionary english language inexhaustible quarry canon hew fashion great reputation must gom blay schlachsenberg say kindly-faced landgraf world adore thwart equal proportion christmas will good time still keep christ fest schlachsenberg sozi keep tell schoolchildren christ myth never mind will vice-president landtag listen sozi good friend parliament house shall blay young friendt gonfince got heaven will gom beautiful say grafin simply make cry piano again please perhaps neighbourhood canon inspire command grafin genuinely charm adore good music unaffectedly fond good-looking boy ronnie piano taste matured pleasure repeated success measure nervousness may feel first completely pass sure audience play exist renew clamour excited approval attend conclusion performance triumph perfectly glorious triumph exclaim duchess dreyshire turn yeovil sit silent wife s guest n't just glorious demand heavy insistent intonation word say yeovil n't cry rise inflection n't just perfectly glorious n't know confess yeovil see glory n't come very much way lately exactly realise raise voice quote loudly benefit room roman shall arise heedless soldier s name sound deed shall win prize harmony path fame sort shiver surprised silence yeovil s end room word rang strong young voice s true s bad s damned true yeovil turn dozen see responsible vigorously express statement tony luton confront angry scowl face blaze heavy-lidded eye boy conscience soul priest parson reckon soul slumbering devil-god yeovil s taunting word break slumber life tony hard school right wrong high endeavour good resolve untaught subject sterling just help poor street scavenged man die brave-fronted death trench salamanca fire handful apprentice boy shut gate derry stare unflinchingly grim leaguer starvation just nameless lack young musician stand further end room bathe flood compliment congratulation enjoy honey-drops triumph luton push way crowd leave room trouble take leave hostess strange young man exclaim duchess now take room same breath m just die iced coffee yeovil escort throng ronnie-worshippers desire haven refreshment marvellous mrs menteith-mendlesohnn exclaim ring trumpet tone course always know could play mere piano playing tone-mastery sound magic mrs yeovil introduce new star musical firmament know feel afternoon just cortez poem gaze newly discover sea silent peak darien quote penetrating voice could belong joan mardle say can picture mrs menteith mendlesohnn silent peak circumstance measure imagination acknowledge fact great gift great responsibility canon mousepace assure grafin power evoke sublime melody akin power awakening thought musician can appeal dormant consciousness preacher can appeal dormant conscience responsibility instrument good evil young friend here may sure will use instrument good feel certain sense responsibility nice boy say grafin simply such pretty hair window recess rhapsodie pantril talk vaguely beautifully small audience subject chromatic chord advantage know talk advantage listener least share playing run tone-note malachite green declare recklessly feel safe immediate contradiction malachite green colour colour strive satisfy ruling passion demand gentle dextrous self-advertisement realise augusta smith craved refreshment move over-awed admirer haven peach iced coffee might consider certainty refreshment alcove really good-sized room sort chapel-of-ease large drawing-room already pack crowd feel could discuss ronnie s triumph mouthful fruit salad iced draught hock-cup brief human glory two three independent soul even now drift theme moment more personally interesting topic iced mulberry salad dear s specialite maison speak say rove husband bring recipe astrakhan seville such outlandish place wish husband would roam bit bring strange palatable dish such luck s get asthma keep gravel soil south aspect sort restriction n't think re pity least husband asthma captive golf-ball can always put hand want hanging violette parme furniture rosewood play mozart mozart friend want replica mozart statue vienna put corner room flower always really could n't could n't tired see everywhere could n't m know ve secure hero hour ronnie storre oh s join yachting trip third week august re afield fiume adriatic aegean wo n't jolly oh re ask mrs yeovil s quite small yacht know least s small party excellent von tolb take departure bear landgraf already settle date duration ronnie s christmas visit will dull know warn prospective guest landtag will sit bear-garden bear haf wildt schwein wood can show sport way ronnie instantly see well-fitting shooting costume tyrolese hat place very careful angle head confess detail boar-hunting departure von tolb party canon mousepace gravitate decently persistently corner duchess still concert pitch alternatively praise ronnie s performance mulberry salad joan mardle form group openly praise pay silent tribute salad just talk ronnie storre s music canon say duchess consider just perfectly glorious s great talent n't canon put joan briskly course s responsibility n't think music can such influence just eloquence can n't agree quarry english language course public property disconcert s own particular barrow-load sentence building material carry s eye canon s impressive homily ronnie s gift possibility hastily whittle weakly acquiescent quite quite taste iced mulberry salad canon ask duchess s perfectly luscious just hurry get s grace hurry opposite direction thank cicely past favour express lively gratitude tuesday come guest depart irritating slowness perhaps excellence cicely s buffet arrangement partly responsible great drawing-room seem grow large more oppressive human wave recede hostess flee last relief narrow limit writing-room sedative influence cigarette incline sorry triumph afternoon turn much predict lunch time idol onyx sweep pedestal pedestal air pack ready transport temple ronnie would flatter spoil hundred people just could conjure sound keyboard cicely feel great incentive flattering spoil ronnie would acquiesce dismissal good grace bear indifference sure guarantor perfect manner already social engagement come month share drifting apart would mutual intelligent amusing companion play game wish play fatigue keep pretence could believe let wonderfully good time single stipulation unwritten treaty comradeship good time whole-hearted pursuit material happiness would keenly would hunt different company cicely find effect cigarette less sedative dispose exact might necessary change brand ten eleven day later yeovil read announcement paper spite handsome offer increased salary mr tony luton original singer popular ditty eccleston square terminate engagement messrs isaac grosvenor leon hebhardt caravansery theatre sign deck hand canadian marine perhaps shred glory trumpet triumph july afternoon chapter xv intelligent anticipator wants two yeovil s london club two accustom frequent close door catastrophe perish face earth fitting sell paper lie store solicitor s office tit-bit material pen future historian transplant delhi whither remove early georgian furniture tradition seek reproduce st james s street atmosphere nearly condition tropical asiatic city would permit remain cartwheel considerably new institution spring existence somewhere time yeovil s last sojourn england join solicitation friend interest venture banker pay subscription absence never door could depressing comparison make present state aforetime glory yeovil turn portal afternoon adventurous detachment man break new ground challenge new experience enter diffident sense intrusion conscious standing member might recognise keeper door moment realise rajah s escort elephant might march entrance hall vestibule challenge general atmosphere scene suggest blend railway station cologne hotel bristol european capital second act most musical comedy score brilliant brilliantined page decorate foreground hebraic-looking gentleman wear tartan waistcoat clan adoption flit restlessly tape machine telephone box army occupation obviously establish firm footing hospitable premise kaleidoscopic pattern uniform sky-blue indigo bottle-green relieve civilian attire group cluster lounge card room corridor yeovil rapidly come conclusion joy membership turn very cursory inspection premise human occupant hail young man dress strenuous neatness remember meet past day house two common friend hubert herlton s parent bring world twenty year later put motor business take pardonable liberty completely exhaust idea hubert seem unlikely develop idea own subject motor business elect conduct connivance journalism stage tomato culture capital profession could enter short notice submit consideration nimble-minded relation friend listen suggestion polite indifference rude cousin demonstrate might achieve settled income two hundred thousand pound year propagation mushroom london basement walk life still undetermined promenade parent die leave carefully-invested income thirty-seven pound year point career yeovil s knowledge stop short journey siberia take range herlton s domestic vicissitude young man greet decidedly friendly manner n't know member here exclaim s first time ve club say yeovil fancy will last too much fight machine evidence here n't want perpetual reminder happen stare face try first keep alien element say herlton apologetically could n't carry club d stick line see d lose more two-thirds old member could n't afford exclusive matter fact whole thing decide head new syndicate take concern new committee instal good many foreigner know s horrid uniform flaunt place yeovil say air man could say great deal suppose wonder remain member condition continue herlton concern place necessity fact s profession source income good bridge ask yeovil m fairly successful player sorry live winning year year n't play card say herlton least serious stake winning losings would n't come tenner average year live commission introduce likely buyer would-be seller seller ask yeovil horse yacht old master plate shooting poultry-farms week-end cottage motor car can think look produce breast pocket bulky note book illusorily inscribe engagement here explain tap book ve get double entry likely client know note thing may sell thing may want buy sale cross-reference likely purchaser particular line article n't limit thing actually know people want theory carefully indexed theory thing people might want buy right moment can get opportunity mention article mind s eye possible purchaser also mind s eye frequently bring sale start chance acquaintance career print-buying day merely tell couple good print know quite reasonable price man more money know lay quite lot old print first purchase most collection get course net commission transaction see old man useful say necessary club large membership more mixed socially chaotic more serviceable course say yeovil suppose matter fact good many client belong conquer race see people get money say herlton n't mean say invading german usually people wealth live here escape crushing taxation fall british-born subject serve country soldier serve garrison money ship money forth ordinary tax state german shoulder rifle englishman shoulder else will help more gradual germanising big town comparatively lightly-taxed german workman here will much big spending power purchase power heavily tax english neighbour public-house bar eating-house place amusement forth will come cater more more money-yielding german patronage stream british emigration will swell diminish stream teuton immigration will equally persistent progressive military-service ordinance cunning stroke part old fox von kwarl civilian statesman clever bismarck smother feather-bed bismarck would try smash sledge-hammer get list noteworthy people ask yeovil turn drift conversation personal topic certainly say herlton turn page pocket directory letter y soon know england make several entry concern first place possible might volume siberian travel natural history note publish ve cross-referenced publisher know want book sort list may tell ve intention direction say yeovil amusement just say herlton cheerfully scribble hieroglyphic book branch business line too little gratitude author publisher introduce usually short-lived more serious entry item winter england would look hunter two use hunt east wessex remember ve get just very animal will suit country ready wait beautiful clean jumper ve put fence two ride much same weight stiffish price ask ve get letter d.o name heaven s name say yeovil now openly grin die curiosity tell d.o stand mean n't object pay good price really suit people course wo n't consider thing can get third imagine market value ve get suggestion book may stay country may clear disgust exist condition case would sell lot thing would n't want cart involve set entry whole lot cross reference m afraid ve give lot trouble say yeovil drily say herlton would simplify matter take grant stay here winter anyhow look hunter can lunch here wednesday come look animal s thirty-five minute train will take long motor two fifty-three charing cross could catch comfortably persuade hunt east wessex country season say yeovil must find convenient hunting box somewhere find say herlton whip stylograph hastily scribble order view card central possible meet grand stabling accommodation excellent water-supply big bathroom game larder cellarage bakehouse want bake own bread land enough nuisance acre two paddock same garden fond wild thing wood come edge garden wood harbour owl buzzard kestrel get detail book ask yeovil wood adjoining property o.b.k keep detail head say herlton quite reliable shall insist substantial rent buzzard say yeovil now mention seem indispensable accessory decent hunting-box look exclaim catch sight plump middle-aged individual cross vestibule air restrained importance delectable pitherby come book say exclaim herlton fervently delectable p nourish expectation barony viscounty early date most life spend street square occasional migration esplanade fashionable watering-place gravelled walk country house garden now noblesse impose obligation quite new catalogue want spring mind thing plain esquire may leave undone cause scandalised remark fierce light beat baron trigger-pulling obligation present pitherby never hit partridge anger year commission rend deer forest pedigree hereford home farm commission dozen swan swannery swannery may say idea say hearing give baronial air estate see know man get lot surplus swan stock sale now pitherby want heronry ve put communication client mine suffer superfluous heron course ca n't guarantee bird nesting arrangement will fall territorial requirement m get carp too quite respectable age carp pond think would look lady-wife discover interviewer feed carp own fair hand put same idea pitherby s mind idea many thing necessary endorse patent nobility say yeovil miscarriage bestowal honour least pitherby will absolve charge contributory negligence shall say wednesday here o'clock lunch first look horse say herlton return matter hand yeovil hesitate nod head harm look animal say chapter xvi sunrise mrs kerrick sit little teak-wood table verandah low pitched teak-built house stand steep slope brown hillside young child grave natural dignity nine year old girlhood maintain correct observant silence look carefully unobtrusively want guest check time time incursion ubiquitous ant obstinately dispose treat table-cloth foraging ground wayfaring visitor experience british blend eastern hospitality french naturalist travel thus afield quest feathered specimen enrich aviary bird-collecting balkan king previous evening shrug shoulder unloose vocabulary meagre accommodation afford native rest-house enchant receive invitation transfer quarter house hillside find pleasant-voiced hostess drinkable wine three brown skin english youngster able give mass intelligent first-hand information bird life region now early morning breakfast ere sun show rim brown-baked hill learn life little community chance part many year explain hostess husband alive appointment here healthy hill district pleasant memory place become necessary desirable let say leave english home find new occur bring boy little girl here eldest girl school paris labour cheap here try hand farm small way course very different work just superintend dairy poultry-yard arrangement english country estate many thing insect ravage bird depredation know small scale england happen here wholesale fashion mention drought torrential rain tropical visitation domestic animal disconcertingly different use humped cattle never seem behave way straight-backed cattle would goat goose chicken bit same here europe course farm servant utterly same class england unlearn good deal think know stock keep agriculture take note native way thing primitive unenterprising course accumulate store experience tread warily initiate improvement frenchman look brown sun-scorched hill dusty empty road show here middle distance brown sun-scorched hill scene look lizard verandah wall jar keep water cool numberless little insect-bored hole furniture heat-drawn line hostess s comely face present wandering frenchman s strong homing instinct marvel hear lady lively popular figure social circle english county town talk serenely way humped cattle native servant child change ask healthy here hill say mother also look landscape think doubtless very different scene outdoor life plenty liberty pony ride lake fine place bathe boat three boy now morning swim eldest sixteen allow gun good wild fowl shooting reed bed further end lake think part joy shooting expedition lie fact many duck plover come belong same specie frequent english moor river first hint give wistful sense exile yearning sky message dead bird s plumage could bring roll sea scorch plain education boy manage ask visitor young tutor live wild say mrs kerrick assistant master private school scotland give thing change many boy leave country come uncle small estate eight mile here three day week ride teach boy three day family living opposite direction day come here great boon such opportunity get boy educate course help earn living society place ask frenchman hostess laugh must admit look strong pair field-glass say difficult get good bridge four would get tennis tournament subscription dance particular corner england ignore distance forget fatigue want gregarious even limited scale two official chief social mainstay difficulty muster few available soul same roof same moment road will impassable quarter pony will lame stress work will prevent else come may touch fever little girl give birthday party here little girl guest come twelve mile attend forest officer happen drop evening feel quite festive frenchman s eye grow wonder think capital city balkan kingdom uttermost limit social desolation view parisian standpoint rate could get cafe chantant tennis picnic party occasional theatre performance foreign troupe now travelling circus speak court diplomatic function more less sociable character here seem day s journey reach evening s entertainment chance arrival tired official take nature festivity look again rolling stretch brown hill regard merely background little shut-away world now see foreground else again glance travel face hostess bright pleasant eye smile mouth live here child say here wilderness leave england leave hostess rise take side verandah beginning garden spread young fruit tree flower shrub bush pale pink rose exuberant tropical growth intersperse carefully tend vestige plant evidently bring more temperate climate bear transition bush tree shrub spread distance ground rise small hillock fall abruptly bare hillside garden see say englishwoman tree sacred tree say frenchman tree could grow england frenchman follow direction eye see tall bare pole summit hillock same moment sun come hilltop deep orange glow new light stole magic brown landscape time arrival exact moment sunburst three brown-faced boy appear straight bare pole cord shivered flap run swiftly air swing breeze blew hill blue flag red white crosse three boy bare head small girl verandah step stand rigidly attention hill young man canter view corner dusty road remove hat loyal salutation live here say englishwoman quietly chapter xvii event season first swelter room new osmanli bath cork street four five recumbent individual state moist nudity self-respecting inertia smoke cigarette make occasional pretence read damp newspaper glass wall glass door shut more torrid region further swelter chamber glass partition disclose dimly-lit vault patron establishment arrive stage pound knead sluice oriental-looking attendant splashing trickling tap flip-flap wet slipper wet floor low murmur conversation filter glass door make appropriately drowsy accompaniment scene new-comer flutter room beam occupant settle air elaborate languor long canvas chair cornelian valpy fair young man perpetual surprise impinge countenance chin seem retire competition rest feature beam recognition give friend acquaintance subside subdue linger simper matter drawl neighbour lazily drop end cigarette small bowl water help silver case table side matter say cornelian open wide pair eye unhealthy intelligence seem struggle undetermined battle utter vacuity suppose matter wear look idiotic complacency turkish bath say more noticeable fact wear else shalem house dance last night ask cornelian way explain air complacent retrospection say feel ve read column dawn last event season say cornelian quite most amusing lively function dawn say shalem practically own control paper favourable opinion might take grant whole idea revel quite original say cornelian personal narrative event forestall newspaper reporter might give public certain number guest famous personage world s history accompany guest typify prevail characteristic personage man julius caesar instance girl typify ambition shadow louis eleventh companion personify superstition shadow opposite sex see alternate dance evening dance shadow-partner quite clever idea young graf von schnatelstein suppose invent new york will deeply beholden say shadow-dances manner eccentric variation will rage eighteen month costume really sumptuous continue cornelian duchess dreyshire magnificent aholibah never see many jewel person course n't look dark enough character billy carnset shadow represent unspeakable depravity earth manage oh blend beardsley bakst get-up costume course own personality count good deal quite success evening leutnant von gabelroth george washington joan mardle shadow typify inconvenient candour put officially truthfulness hear version good gabelroth belong invading horde s often score joan blaze magnificence loud-voiced bessimer woman goddess juno peacock tail opal ronnie storre represent green-eyed jealousy talk ronnie storre jealousy will naturally wonder mrs yeovil forget costume d get dark-headed youth s trot everywhere last few day cornelian s neighbour kick furtively shin frown direction dark-haired youth recline adjacent chair youth question rise seat stalk further swelter room clever furnace room say unabashed cornelian now turn scarlet shall never know much embarrassment much process boil yeovil n't badly exchange s look ronnie see pitherby frederick great say cornelian s neighbour finger sheet dawn n't exactly would expect pitherby say cornelian s desperately anxious announce may concern write life hero uninspiring look woman suppose represent military genius spirit advertisement would more appropriate say opening scene revel effective continue cornelian shadow people recline dimly-lit centre ballroom indistinguishable mass human character march illuminated side room solemn processional music now shadow would detach mass hail partner name glide join procession last shadow find mate partner light turn blaze orchestra crash whirl nondescript dance music people just let pandemonium strut hour show legitimate programme dance begin amusing incident evening set lancer dance entirely seven deadly sin human exemplar course seven couple sufficient make set bring eighth sin forget sin patriotism would appropriate consider give dance say hush exclaim cornelian nervously n't know may overhear place ll get trouble n't dare new dance bunny-hug variety ask indiscreet cubby-cuddle say cornelian three four adventurous couple dance end evening dawn say strikingly new strikingly modern good description can give say cornelian sum comment grafin von tolb see dance really love suppose n't matter way add apparent indifference detailed account costume dawn companion laugh cynically n't read dawn morning paper say ball hour naked truth avoid turkish bath say cornelian kindly assume ve time glance weather forecast news china oh very say costume n't describe simply come host mr cornelian valpy resplendent emperor nero miss kate lerra typify insensate vanity many hard thing say nero unkind critic never accuse resemble feature very clear evidence produce shall refuse believe cornelian proof shaft lean gracefully chair launch forth detailed description last night s attire dawn unaccountably fail supply wear tunic white nepaulese silk collar pearl real pearl waist girdle twisted serpent beaten gold stud amethyst sandal gold lace scarlet thread seven bracelet gold arm head wreath golden laurel leave set scarlet berry hang left shoulder silk robe mulberry purple broider sign zodiac gold scarlet make specially occasion side ivory-sheathed dagger green jade handle hang green cordova leather point recital companion rise softly fling cigarette end little water-bowl pass further swelter room cornelian valpy leave still clothe look ineffable complacency still engage probability reclothing finery previous evening chapter xviii dead understand pale light november afternoon fade rapidly dusk november evening countryside housewives put cottage shutter light lamp make customary remark day draw barn yard poultry-runs greedy pullet make final tour inspection pick stray remain morsel evening meal much scramble squawk seek place roosting-pole think belong labourer work yard field begin turn thought homeward tavernward case might cold squelch slush water-logged meadow weary bedraggled unbeaten fox stiffly pick way climb high bramble-grown bank fling shelter labyrinth stretch tangle wood pack fierce-mouthed thing rattle copse gorse-cover fallow plough hedgerow wooded lane nigh hour press hard life last few minute recede suddenly background experience cold wet meadow thick mask wood oncoming dusk stay chase fox outstay short time would fall mechanically lick mud cake weary pad short time horseman hound would draw kennelward homeward yeovil ride deepen twilight rely chiefly horse find way network hedge-bordered lane presumably lead high road human habitation desperately tire day s hunting legacy weakness fever bequeath even could scarcely sit upright saddle mind dwelt complacently day s sport look forward snug cheery comfort await hunting box charm too even tired man eerie stillness lone twilight land pass grey shadow-hung land seem empty thing belong daytime fill lurking move life know sense very wood-gods wicked-eyed faun sunlit grove hill side old hellas surely watchful live thing kindred mould dusk-hidden wilderness field hedge coppice yeovil s third fourth day hound take account couple morning cub-hunting already feel different life foreign travel illness recent week london part tapestried background very slight distant connection present existence future try think great energy determination winter rate would hunt little shooting entertain few neighbour make friend congenial fellow-sportsmen might reach year thing would different would time look regain aforetime vigour mind body year hunting season would set find noble game take hand would enter correspondence old friend tropic backwoods would tell know thoroughly find level cease struggle fascination present surroundings slow quiet comfort interest country life appeal enervate force man death conquer pleasure chase well-provided detail dovetail assure luxury well-ordered well-staffed establishment exactly want exactly life here afford experience too passionate recur devotion old love scene come time man travel willingly world very much home alien standard float buckingham palace crown charlemagne public building official document grey ship war ride plymouth bay southampton water flag stern old generation briton never look thing seem inconsequent hedgerow wood fallow east wessex country horse hound-craft harvest game brood planting felling timber rear sell stock let grassland care fishery up-keep market fair thing immediately matter yeovil see moment disgust self-accusation settle life rustic littleness concern late nesting partridge defective draining loose-box hugely busy affair gardener s boy might grapple ignore struggle cry low bitter wistful dethrone dispossessed race glory glory struggle lend hand way ask such moment would life good life parody manhood upholster room art hanging rosewood furniture babble effect lane seem interminable aim object bisect gate gap disclose way landmark night begin draw increase shade darkness presently tired horse quicken pace swung sharp corner broad roadway stop air thankful expectancy low doorway wayside inn cheerful glow light stream window door brighter glare come side road large motorcar get ready immediate start yeovil tumble stiffly saddle answer loud rattle hunting crop open door innkeeper two three hangers-on hurry attend want man beast flour water horse hot yeovil s first concern begin clamour geographical information dismayed find cumulative opinion consult several join unbidden discussion place destination nine mile nine mile dark hilly country road tired man tired horse assume enormous far-stretching proportion dimly remember ask guest dinner evening begin wonder wayside inn possess endurable way bedroom landlord interrupt desperate speculation really brilliant effort suggestion gentleman bar say motorcar direction yeovil bind would doubt willing drop destination gentleman also hound yeovil s horse could stable inn fetch home groom morning hurried embassy bar parlour result news motorist would delight assistance fellow-sportsman yeovil gratefully accept chance obligingly come way hasten superintend housing horse night s quarter duly see tired animal s comfort fodder return roadway young man hunting garb livened chauffeur stand side wait car very pleased use mr yeovil say car owner polite bow yeovil recognise young leutnant von gabelroth present musical afternoon berkshire street doubtless see meet morning hunting kit escape observation too hound young man continue leave horse crow sceptre dolford live black dene can take right past door way yeovil hang moment overwhelm vexation embarrassment too late cancel arrangement unwittingly enter constrain put obligation young officer good grace could muster reflect meet own roof wife s guest pay reckon mine host tip stable lad help horse take place von gabelroth car glide dark roadway young german reel string comment incident day s sport yeovil lie comfortable wrap weigh measure humiliation cicely s gospel know want life take good care get want could apply test achievement own life was really want pursue uneventful way country squire share even sport pastime man nation conquer enslave fatherland car slacken pace somewhat small hamlet past schoolhouse past rural police-station new monogram notice-board past church little tree-grown graveyard corner wild-rose bush tall yew lie yeovil s own kinsfolk live part hunted find life pleasant day very long past quiet little gathering-place dead yeovil wont raise hat mute affectionate salutation now memory family to-night somehow omit salute turn head way dead race saw wonder three four month thing would seem impossibility now actually happen listen gay courteous tactful chatter young companion laugh now joking remark answer question interest learn hunting way tradition von gabelroth s own country car turn gate hunting lodge draw step law hospitality demand yeovil ask benefactor road come few minute drink little good wayside inn able supply young officer spend good part hour yeovil s snuggery examine discuss trophy rifle collect gun cover wall good knowledge woodcraft beast bird siberian forest north african desert new page familiar book yeovil find discourse eagerly chance guest european distribution local variation such such specie recount peculiarity habit incident pursuit capture cold observant eye lady shalem could rest scene would hail root fibre throw fait accompli yeovil close hall door depart visitor close mind crowd angry accuse thought wait intrude valet already get bath readiness few minute tired huntsman forget weariness consciousness thing languorous abandonment steam hot water induce brain limb seem lie content wake sleep world bathroom wall drop unreal distance somewhere steam cloud pierce hazy consciousness dinner choose cook would presently serve right appreciate lure drag bather nirvana land warmth steam stimulate after-effect bath take effect yeovil feel now much less tired enormously hungry cheery fire burn dressing-room lively black kitten help dress incidentally help require new tassel cord dressing-gown finish toilet kitten finish sixth most notable attack tassel ring hear front door moment later loud hearty unmistakably hungry voice resound hall belong local doctor also take part day s run bidden enliven evening meal entertainment inexhaustible store sport social reminiscence know countryside countryfolk live unwritten chronicle east wessex hunt conversation seem exactly right accompaniment meal story bring glimpse wet hedgerow stiff ploughland leafy spinney muddy brook rich old worcester georgian silver dinner service glow crackle wood fire pleasant succession well-cooked dish mellow wine world narrow again warm drowsy scented dining-room productive hinterland kitchen cellar important world loose box harness-room stable-yard again dark hushed region pheasant roost owls flit fox prowl yeovil sit listen story story man woman horse neighbourhood even fox seem personality personal history little hans andersen decide little reminiscence irish r.m perhaps just little more probable adventure baron munchausen new story evidently true small detail early alter somewhat repetition plant animal vary domestication time topic never touch family mention necessary add qualifying information use live such such place countryside know longer property sale already pass hand stranger man care allude grinning shadow sit feast send icy chill now again cheery jest most jovial story brisk run hound day stir warm pulse evening comfortable forgetting later night stillness bedroom dwindle noise retire household drop order silence door shut here fire rake thought hold come crowding body tire brain yeovil lie awake thought company world grow suddenly wide again fill significance thing matter hold action man matter hunting-box stable gun-room dwindle mere pin point universe large more absorbing thing mind dwelt grey cold sea dover portsmouth cork great grey ship war rock swing tide sailor sing doggerel english bitter sound adaptation germania rule t'e wave flag world-power float world see oven-like city india man look white sun-glare heat-baked dust welter crowded street listen unceasing chorus harsh-throated crow strident creaking cart wheel buzz drone insect swarm rattle call tree lizard man thought hungrily cool grey sky wet turf moist ploughland english hunting country man memory listen yearningly music deep-throated hound call game-bird stubble yeovil secure enjoyment thing man hunger know want life slowly hesitation surely arrive achievement unconfessed desire here instal own roof-tree good horseflesh stable man could desire sport lie door wife ready come help entertain neighbour murrey yeovil find life want accurse own eye argue palliate explain know turn eye evening little graveyard tree can explain thing dead chapter xix little fox take fox little fox spoil vine warm sunny may afternoon ten month yeovil s return siberian wandering sickness cicely sit small table open-air restaurant hyde park finish after-luncheon coffee listen meritorious performance orchestra opposite sit larry meadowfield absorb moment slow enjoyment cigarette also short-lived merit larry well-dressed youngster cicely s opinion distinctly good look opinion boy obviously share healthy well-cared-for appearance country-dweller turn town dandy suffer process blue black hair grow very low broad forehead brush smoothness give head appearance rain-polished sloe eyebrow two dark smudge large violet-grey eye express restful good temper animal immediate requirement satisfy lunch excellent jolly feed door warm spring air drawback arrangement absence mirror could look great many people could look cicely listen orchestra jerk strut fantastic dance measure listen look appreciatively boy side table soul moment seem cigarette scheme life know just want take good care get justify result ronnie grow tiresome success difficult replace world satisfaction able condole undesirable experience long interregnum feminine acquaintance few advantage purse brain look might figure yeovil woman never give justification allude poor cicely yeovil murrey dear old soul cool hope wish white heat disgust thing prepare accept philosophically new chapter married life man-and woman friendship open many rare gallop winter many cheery dinner gathering long bridge evening cosy hunting-lodge still hate new london hold aloof most town set show rigidly intolerant sprinkling teuton sportsman hunt shoot part country orchestra finish clicking caracoling accord short clatter applause danse macabre say cicely companion saint-saens good know piece say larry indifferently ll take word fraid n't know much music dear boy s just say cicely re such delicious young barbarian say larry dare say suppose know larry s father brilliantly clever man marry brilliantly handsome woman fate least intention larry take parent fashion s lunch open air quite catch season say cicely see everybody here fine day lady bailquist use lady shalem know husband get earldom more correct get suppose agog see great review fact precisely absorbing topic forthcoming boy-scout march-past engage countess bailquist s earnest attention moment historical occasion say sir leonard pitherby service literature present receive half-measure recognition miscarry will serious set-back fait accompli success will big step forward path reconciliation two race take will mean young generation side course can expect present will enough work suppose scout hang n't turn number say sir leonard anxiously course danger say lady bailquist quietly probably two-thirds available strength will hold third even sixth would enough would redeem parade calamity fiasco would nucleus work future want good start preliminary rally first step count to-day s event such importance course course first step road assent sir leonard can assure continue lady bailquist leave undone rally scout new order thing special privilege shower alone cadet corps allow retain organisation decoration merit institute large hostelry gymnasium provide westminster majesty s young son scoutmaster-in-chief great athletic meeting hold year valuable prize three four hundred take summer free charge holiday bavarian highland baltic seaboard parent scout obtain medal efficiency exempt part new war taxation people find burdensome certainly can say attraction hold say sir leonard special effort say lady bailquist worth make effort janissary empire young generation knock door progress thrust bar bolt old racial prejudice tell sir leonard will historic moment first corp little khaki clad boy swing gate park come ask baronet catch companion s zeal first detachment arrive three say lady bailquist refer small time-table afternoon s proceeding three punctually will follow rapid succession emperor suite will arrive two-fifty take position saluting base big flag-staff set boy will come hyde park corner marble arch albert gate accord district form big column little flag peg young prince will inspect lead past majesty will imperial party ask sir leonard oh important affair will emphasise significance occasion say lady bailquist again consult programme king wurtemberg two bavarian royal prince abyssinian envoy here will lend touch picturesque barbarism scene general command london district whole lot military bigwig austrian italian roumanian military attache reel impose list notable air quiet satisfaction sir leonard make mental note personage might send presentation copy new work frederick-william great elector popular biography souvenir to-day s auspicious event nearly quarter three now say let get good position crowd get thick come car just opposite saluting base say ladyship police pass will let ll ask mrs yeovil young friend join larry excuse join party barbarian s reluctance assist imperial triumph think ll push swimming-bath say cicely see again tea-time cicely walk lady bailquist literary baronet crowd spectator steadily grow dimension newsboy run front display poster intelligence essex wicket fall rapidly semblance county cricket still survive new order thing saluting base thirty forty motorcar draw line cicely companion exchange greeting many occupant lovely day review n't cry grafin von tolb break conversation herr rebinok little pomeranian banker sit side n't bring young mr meadowfield such nice boy want come sit carriage talk n't talk know say cicely s brilliant look could look say grafin ll thousand boy look presently say cicely laugh old woman s frankness think will thousand ask grafin anxious lower voice really thousand hundred perhaps uncertainty sanguine hundred anyway say cicely grafin turn little banker speak rapidly earnestly german most important consolidate position country must coax young generation degree must disarm hostility can afford always watch quarter source weakness can afford weak slav upheaval south-eastern europe become serious menace see to-day s telegram agram bad reading compute extent movement direct say banker agreed say grafin nature thing must let illusion ten year sooner perhaps shall face crisis will beginning shall need strength can afford weak here to-day important day confess anxious hark kettledrum exclaim commanding voice lady bailquist majesty come quick bundle car crowd police-kept line surge expectantly close formation spectator hurry side-walk stand crane neck shoulder early arrival archway hyde park corner come resplendent cavalcade swirl colour rhythmic movement crash exultant music life-guard gleam helmet detachment wurtemberg lancer flutter black yellow pennon rich medley staff uniform prance array princely horseman imperial standard king prussia great britain ireland emperor west most impose display londoner see catastrophe slowly grandly thunder music beat hoof procession pass crowd sward saluting base slowly eagle standard charge leopard lion harp conquered kingdom rise mast-high flag-staff flutter breeze slowly military precision troop suite take position central figure great pageant trumpet kettledrum suddenly cease music moment rise stead eager buzz comment spectator young prince look scout uniform king wurtemberg much young man think prussian bavarian uniform right man black horse s austrian austrian military attache von stoppel talk majesty organise boy scout germany know majesty look very pleased reason look pleased great event history two country mark new epoch oh see abyssinian envoy picturesque figure make sit horse grand duke baden s nephew talk king wurtemberg now buzz chatter spectator fall suddenly three sound stroke distant measure sinister clang clock strike three three o'clock boy scout sight hearing exclaim loud ring voice joan mardle can usually hear drum trumpet couple mile traffic get say sir leonard pitherby equally high-pitched voice course add vaguely take time get various unit must give few minute grace lady bailquist say restless watchful eye turn first hyde park corner direction marble arch again hyde park corner dark line wait crowd meet view yellow newspaper placard flit announce indifferent public fate essex wicket search eye could travel green stretch tree sward remain unbroken save casual loiterer small brown column appear drum beat come throb distance little flag peg mark position await scout-corps flutter meaningless isolation empty parade ground majesty talk unconcernedly officer foreign attache look steadily charger ear particular hang balance abyssinian envoy display untroubled serenity probably genuine elsewhere suite perceptible fidget more obvious elaborately cloaked privileged onlooker draw saluting point fidgeting more unrestrained six minute past three sign exclaim joan mardle explosive articulation can longer hold truth hark say hear trumpet instant concentration listening straining eye toot passing motorcar even sir leonard pitherby eye faith could locate much cloud dust park horizon now sound hear sound difficult define beginning dimension grow murmur crowd wake slowly dawn sensation wish band would strike air say grafin von tolb fretfully stupid wait here silence joan finger watch make further remark realise amount malicious comment could dramatically effective now slow slip intolerable second murmur crowd grow volume satirical wit start whistle imitation advance fife drum band take air resound shrill music phantom army march mock throbbing drum squealing fife rose fall packed mass spectator answering echo come distant tree mushroom night muster uniformed police plain clothes detectives sprang evidence side happen must disloyal demonstration whistler mocker pointedly invite keep silence two address take tree crowd young man stand watch long stretch road scout come draw will witness imperial triumph watch writing chapter history country s submission accept fact now dull flush crept grey face look partly new bear hope resurrect pride partly remorse shame burn eye shame choking sear shame self-reproach can reason dominant heart lay arm never hoist flag surrender give fight join rank hopelessly subservient thousand english home land young heart forget compound would yield young generation bar door pleasant may sunshine eagle standard float flap black yellow pennon shift restlessly emperor princes generals guard sit stiffly saddle wait wait
