# Supplementary material for: A Complex Network Approach to Stylometry
Source: PLoS One. 2015 Aug 27;10(8):e0136076. doi: 10.1371/journal.pone.0136076 (PMC4552030; doi:10.1371/journal.pone.0136076)
Supplement: S1 File — (ZIP) [file pone.0136076.s001.zip › authorship_dataset/a7_Adrift_in_New_York.txt]

missing heir uncle look to-night m florence sometimes doubt shall good surely uncle can mean child reason believe end can bear hear speak uncle say florence linden irrepressible agitation old man fifty-four true florence year make man old two great sorrow embitter life first death dearly beloved wife loss boy harvey long hear refer cousin s loss think become reconcile mean think regret might less poignant permit speak never cease think day night john linden pause sadly resume die might say become reconcile abduct age four revengeful servant discharge employment heaven know live dead impressed mind still live may misery may criminal unhappy father live luxury can enjoy care florence linden sink impulsively knee uncle s chair n't say uncle plead know love uncle john too uncle shade jealousy voice curtis waring enter library open door approach uncle press hand tall dark-complexioned man perhaps thirty-five shifty black eye thin lip shade dark mustache face trust even smile expression face soften could moderate voice express tenderness sympathy son elder sister mr linden florence daughter young brother orphan form part mr linden s household owe bounty curtis suppose business downtown receive liberal allowance uncle often draw assistance stand uncle s hand necessarily bring florence instinctively draw little slight shudder indicate repugnance slight curtis detect face darken john linden look say must forget nephew niece dear can take place boy lose long uncle say curtis must fourteen year fourteen year boy long dead say john linden vehemently will believe still live live hope day clasp arm very improbable uncle say curtis tone annoyance n't chance hundred cousin still live grave close long sooner make mind accept inevitable good draw feature old man show word depress effect mind florence interrupt cousin indignant protest can speak curtis exclaim leave uncle john hope long cherish presentiment harvey still live john linden s face brighten too believe possible florence say eagerly uncle believe possible probable old would harvey still live eighteen nearly year old strange always think little boy too florence rise little velvet suit last see sweet boyish face mother s look reflect still live interrupted curtis harshly rough street boy perchance serve time blackwell s island hardened young ruffian would bitter mortification recognize son s sorrowful part say uncle voice anguish most dread even live would care recognize cease think else regard dead curtis waring heart demand florence indignantly indeed florence ought know say curtis sink voice softly modulate accent know say florence coldly rise recumbent position draw aloof curtis know dearest wish heart find favor eye uncle know wish approve curtis florence equally dear hope may united case will division fortune will leave jointly believe sir say curtis faltering voice feign emotion feel believe fully appreciate goodness sure florence join florence can speak say cousin coldly uncle need assurance always kind always grateful john linden seem absorb thought doubt affection say show make joint heir event marriage fair say property boy still live sir protest curtis likely create unnecessary trouble can never know meanwhile florence will hold property trust specify will ask curtis make two will secretary first property bequeath florence second later lost boy event recovery course florence forget bulk property harvey sincerely wish boy might restore say curtis tone belie word believe loss property would affect little could make happy realize warmest desire uncle think part friend point already baselessness such expectation may say curtis say uncle sigh thoroughly convinced would destroy late will leave property absolutely florence uncle say florence impulsively make change let will stand curtis screen uncle s view dart glance bitter indignation florence girl mad mutter must forever balk let present say mr linden wearily curtis will ring bell tired shall retire couch early let help uncle john say florence eagerly too much strength child grow more more helpless too can help say curtis john linden support side nephew niece leave room assist chamber curtis florence return library florence say cousin uncle s intention express to-night make desirable understanding take seat lead sofa let talk matter gesture repulsion florence decline proffered seat remain standing please answer coldly will seat interview will brief will come point uncle john wish see united can never say florence decidedly curtis bit lip mortification tone cold scornful mingle mortification genuine regret capable love love fair young cousin profess love uncle john would disappoint cherished hope return cherished hope doubt speak more subject feel end wish leave charge protector can protect say florence proudly think consider hapless lot penniless girl cold selfish world penniless repeat florence accent surprise penniless uncle s bequest conditional acceptance hand ha say ask florence sink armchair helpless look tell more return curtis smoothly n't know heart marriage know would say property come could come assistance expressly prohibit plead uncle behalf vain florence too clear-sighted penetrate falsehood uncle s heart harden say shall too wise turn understand choice lie poverty union state correctly florence say florence arise will hesitate shrink poverty rear luxury will sooner live hovel tenement house interject curtis sneer tenement house become wife loathe girl shall bitterly repent word say curtis sting fury reply pale sorrowful glide room weep bitter tear seclusion chamber chapter ii stranger visitor curtis waring follow retreat form cousin sardonic smile toil can escape mutter here brow darken vex see repel advance loathsome thing would return love love cold happy can rival live quietly meet could win affection can turn surely ill-favored twice age still young man nay young girl s caprice shall come arm willing captive thought take turn arise seat walk secretary here two will deposit say making rich man beggar last existence safe boy may alive liable turn moment dead will destroy here make suggestive pause take bunch key pocket try success absorb work notice entrance dark-browed broad-shouldered man dress shabby corduroy suit intruder indulge short cough intend draw attention start guilty consciousness curtis turn sharply glance fall intruder demand angrily dare enter gentleman s house unbidden gentleman ask intruder intentional insolence own house present uncle s secretary pardon curiosity business much make laugh see gentleman pick lock leave such business man insolent fellow say curtis more embarrassed confess rough-looking man become possessed dangerous secret uncle s confidential agent business wish open desk key sick pshaw apologize give explanation can know more perhaps suspect say intruder quietly know perhaps uncle s heir n't too sure look here fellow say curtis thoroughly provoke n't know mean let inform presence here intrusion sooner leave house good will leave get ready curtis start foot advance visitor air menace exclaim angrily will kick door s matter window return stranger insolent leer s prefer n't leave will eject way reply rough visitor coolly seat luxurious easy-chair look angry face waring say oh wo n't may ask say curtis feeling uneasiness could account case seek interview uncle tell son still live can restore face curtis waring blanch stagger strike cry hoarsely lie truth beg pardon mind smoking coolly produce common clay pipe fill light ask curtis scan man s feature painful anxiety forget tim bolton tim bolton falter curtis n't seem glad see think australia three year get homesick come new york here three year chuckle bolton n't suspect asked curtis hollow voice keep saloon bowery s card call convenient curtis throw card grate second thought drop pocket boy ask slowly alive n't starve dare say would n't grieve actually city just know know mean n't know son rich man heir property look s mean n't work help saloon sell paper evening make generally useful ha education n't send board school college answer tim n't know greek latin mathematics phew s hard word n't tell want make scholar n't want never see hear again make bring new york could n't keep governor get homesick ai n't bowery world hanker n't pay money keep tim bolton n't deny s three thousand dollar kid s cost more ve care fourteen year s two hundred year break promise say curtis sternly s bad thing break promise retort bolton scarcely speak change come face stare open-mouthed curtis startle curtis turn saw feeling akin dismay tall figure uncle standing threshold left portal clad morning gown eye fix inquiringly bolton chapter iii unholy compact man curtis ask john linden point thin finger tim bolton look strangely place clay pipe sit luxurious library sumptuous chair man stammer curtis quite loss say poor man luck apply assistance answer curtis recover wit s governor say bolton think necessary confirm statement ve get five small child home starvin honor sad business man bolton s turn embarrass business repeat say m blacksmith m willing honest work commendable n't know very ill-bred smoke pipe gentleman s house excuse governor bolton extinguish pipe put pocket corduroy coat just tell same thing say curtis n't trouble uncle will inquire man s circumstance help can very curtis come think hear voice john linden slowly return chamber leave two alone governor s get old say bolton butler here fifteen year look young man n't suspect see carry son bolton hire put job hush wall ear let return business suit look here tim bolton say curtis draw chair lower voice confidential pitch say want money course n't give money know s want now say boy alive s very much alive necessity living ask curtis sharp hissing tone fix eye searchingly bolton see hint would take mean want murder say bolton quickly n't look scrupulous bad man admit say bolton gesture repugnance thief low blackguard perhaps thank heaven murderer would n't spill drop boy s blood fortune right n't give credit much sentiment bolton say curtis sneer n't look appearance deceitful ll drop subject can serve way can open secretary s line paper want uncle s will curiosity read understand m agreeable find money valuable welcome want paper will make attempt to-morrow night will safe eleven o'clock retire early house can force entrance will leave door unlock good plan here latchkey good may job will see shall know will big envelope tie narrow tape probably inscribed will suppose succeed shall see will come place bowery good-night curtis waring see bolton door let returning fling sofa can make man useful reflect element danger boy s presence new york will hard ca n't get rid tim bolton unexpectedly squeamish can apply gold possible s time matter come finish uncle s health rapidly fail doctor hint heart disease fortune wait long will soon mine work card right ca n't afford make mistake now chapter iv florence florence linden sit library follow evening attitude depression eyelid swell evident weep day interview uncle harshly insist yielding wish marry cousin curtis uncle object love marry love will come never say vehemently speak confidently miss say mr linden irritation listen uncle john alone love dislike loathe nonsense young girl s extravagant nonsense uncle can reason such foolish dislike can impressed uncle curtis bad man false treacherous pooh child more foolish think n't say curtis angel man least never meet such bad generality man marry will carry cherished wish florence long live shall glad see establish life leave wife curtis will recognize position will living house old home will maintain necessary marry uncle john will sure marry divide fortune curtis would become prey unscrupulous fortune hunter become wife curtis waring see incorrigible say uncle angrily refuse obedience wish command else uncle john will obey plead florence indeed thwart cherished wish willing obey unimportant matter forget debt owe forget dear uncle forget poor little child helpless destitute take arm give home care time parent could remember uncle hope will consider wholly ungrateful make matter worse own obligation refuse make return desire refuse comfort close day life marry cousin nearly concern happiness right ask sacrifice hold dear see incorrigible say john linden stormily know will consequence prepare listen persist balk shall leave entire estate curtis money will uncle claim more receive right florence fix mute look inquiry will give twenty-four hour more come sense persist ingratitude disobedience must find home oh uncle mean exclaimed florence deeply move mean shall allow tear move word will hear take twenty-four hour think say florence bow head hand give sorrowful thought interrupt entrance servant announce mr percy brabazon effeminate-looking young man foppishly dress follow servant room make impossible florence deny wish hope see miss florence simper thank mr brabazon say florence coldly slight headache awfully sorry word miss florence doctor tell bwains vewy active trouble headache presume mr brabazon say florence intentional sarcasm never headache weally miss florence vewy clevah will joke joke assure mr brabazon think might did n't see opewa last evening possibly often opewa s fashionable n't know n't hear music oh course ca n't always listen music n't know fwiend last evening englishman charming fellow assure s second cousin lord ll hardly credit re weally vewy intimate tell miss florence m perfect image cousin lord fitz noodle surprised weally vewy kind miss florence think great compliment n't know evewybody take englishman strange n't very glad may ask miss florence perhaps explain seem give pleasure would probably prefer englishman admit great admiration english character s gweat pity lord america now would allow bring english fwiend here n't care make new acquaintance even prefer own countryman n't america mr brabazon oh courth lord here plenty flunkey s awfully clevah pon word afraid too complimentary very good-natured always feel good-natured company miss florence wish could always really would n't trifle monotonous asked florence sarcastically marry say percy boldly break ice mean mr brabazon hope will excuse miss florence miss linden mean m awfully love long never dare tell feel nervous n't know will marry ll awfully oblige will mr brabazon awkwardly slip chair sink knee florence please arise mr brabazon say florence hurriedly quite question ask assure see say percy clasp hand sadly love aware may still hope can encourage mr brabazon heart free can never say percy gloomily thing shall bwooklyn bwidge climb parapet jump water end misewable life think twice adopt such desperate resolution mr brabazon will meet will kinder can never love heart break farewell cruel girl read paper tomorrow morning think unhappy percy brabazon mr brabazon fold arm gloomily stalk room position sad tempt smile say florence mr brabazon will thing emotion strong butterfly brief pause florence seat table draw writing material heart break murmur drive home know can turn uncle usually kind considerate must curtis exert baneful influence can leave word farewell take sheet paper write rapidly dear uncle tell leave house obey can tell sad feel reflect lose love must forth stranger know little girl give home grow atmosphere love feel very grateful try conform wish would obey else can marry curtis think would die let still live care part money leave think give place heart angry now will time pity forgive poor florence will never cease bless pray good-bye florence sign florence linden reflect longer entitle use name would seem carry claim uncle tear fall paper write heed sad hour life hitherto shield sorrow secure affection uncle never dream would come time would feel oblige leave world friendless penniless poor loss love hitherto enjoy complete note florence let head fall table sob sleep hour pass servant look notice mistress sleep content lower gas refrain wake sleep french clock mantle strike eleven five minute later door room slowly open boy enter tiptoe roughly dress figure manly vigorous stealthy step suspicious movement face prepossess start see florence sleeping gal say tim tell d find coast clear guess s sound asleep wo n't hear n't job ve get tim tell say s father s'pose s right same shall nab day family ll disgrace s queer life ve lead can remember sometimes feel leave tim settin wonder twould seem respectable boy approach secretary tool bring essay open brief delay succeed lift cover explore accord tim s direction hear cry fear turn swiftly saw florence eye dilate terror gaze ask alarm chapter v dodger boy sprang side florence siezed wrist strong young grasp n't alarm house say ll will gasped florence alarm boy evidently soften beauty answer tone hesitation n't know wo n't harm keep quiet here asked florence fix eye boy s face thief n't know suppose sad young miss pity poor boy must very poor would n't bring steal ai n't poor leastways enough eat place sleep n't earn living honest mean ca n't must obey order order guv'nor s sure tell open secretary guv'nor call ca n't tell would n't square must very wicked man ai n't exactly call angel ve see wuss man guv'nor mind tell own name know wo n't peach tom dodger dodger n't surname s ve get s m always call very singular say florence fix glance mingled curiosity perplexity young visitor two earnestly converse subdue light afford lower gaslight tim bolton creep door unobserved tiptoe room secretary snatch will roll bill escape attract attention oh wish could persuade give bad life resume florence earnestly become honest really care become miss ask dodger slowly indeed s very kind miss n't understand rich young lady m poor boy livin bowery diva s never mind miss such would n't understand life ve live thief drunkard bunco man m sure n't fit really think ask dodger doubtfullly good face mean good honest sure would trust ask boy earnestly fix large dark eye eloquently face florence would would leave evil companion become true good nature speak miss say dodger expressive feature show strongly move think could good try hard grow respectable sure could say florence confidently boy young outlaw move powerfully even fascinate hardly realize more feeling compassion wayward misguided youth could rich live nice house sociated swell father mine bad man n't belong church keep gin mill kid always live new york melbourne s australia miss long come new york guess s three year always man guardian poor boy ve get different father miss tear force eye florence remark bring forcibly mind position place answer impulsively alone world ai n't old gentleman life here father uncle very very angry very day order leave house cantankerous old ruffian sure exclaim boy indignantly hush must talk uncle always kind now s s old gentleman mad want marry cousin curtis man even s shame dude see come house little oh s different gentleman s mr brabazon n't want marry m glad n't look know enough come rain poor young man very brilliant think would marry curtis waring ve see too s get dark hair dark complexion wicked look eye too notice ve see such s bad man know ask florence eagerly look deceive murmur florence s wholly prejudice boy distrust too see dodger add aloud rich young lady suppose must leave house work living home more home say dodger impulsively come home home describe poor boy could will hire room quiet street shall sister will work give money kind glad think find friend need most could accept steal money would bad too thief thief wo n't more will give plan rob uncle will n't know guv'nor will say ll murder expect ll sure cut rough right dodger happen promise will never steal again s hand miss promise nobody talk never think much bein respectable growin somebody take interest ll try hard right moment mr linden clad long morning gown hold candle hand enter room start astonishment see florence clasp hand appearance lead stamp young rough shameless girl exclaim stern reproof company keep think way chapter vi tempest charge strange unexpected florence overwhelm could murmur oh uncle young companion indignant already feel florence consent accept friend resolve stand say old man bristle n't insult s angel doubt think rejoin mr linden tone sarcasm word miss congratulate elevated taste reason willing marry cousin curtis indeed uncle mistake never meet boy to-night n't try deceive young man open secretary sir rob bargain continue linden secretary examine miss will roll bill give money take young rascal take sir s lie money else could take n't allow call liar just take old man indeed uncle take just open secretary wake speak stand course shameless girl blush think niece glad think eye open too late old merchant ring bell violently arouse house dodger make attempt escape stand florence attitude protector short time elapse curtis waring servant enter room gaze wonder tableau present excited old man two young people friend say john linden tone excitement call witness girl blush acknowledge niece prove unworthy kindness presence cut bid never again darken door uncle ask curtis prepare presence dodger rightly conclude agent tim bolton could understand florence library late hour able understand evidently friendly relation young visitor repeat john linden introduce young ruffian house rob look secretary force open steal large sum money true sir say dodger calmly take money mean n't take cent open secretary mean take money stop oh stop repeat linden wither sarcasm perhaps will tell money n't discover will think curtis congratulate boy must manage give chance escape can search want continue dodger proudly wo n't find money think fool young burglar exclaim john linden angrily uncle let speak boy say curtis soothingly think will tell curtis convince thief curtis waring beckon dodger adjoining room now boy say smoothly give take secretary will see arrest sir n't take s just tell old duffer girl wake just d get secretary open n't chance money say curtis incredulous tone n't know come d examine pocket hurry moment may take know could n't did n't take paper kind ask curtis eagerly sometimes paper more value money n't take paper tim tell curtis quietly ignore allusion tim suit purpose get tim trouble unscrupulous agent know too much would compromise principal willing examine ahead curtis thrust hand pocket boy boy tall repay discovery very much perplexed did n't throw article floor demand suspiciously n't n't give young lady d say humph strange name dodger s queer name know live father leastways say s father grow suspicion mind curtis waring scan boy s feature attention could ill-dressed boy street boy appearance long-lost deeply wrong cousin say father demand abruptly want get trouble n't want get trouble tell will friend re good sort think first say dodger man live call tim bolton quickly ejaculate curtis scarcely get word sensible make mistake know tim inquire dodger surprise mean reply curtis lamely hear man bolton keep saloon bowery n't think would live such man did come house tonight stay perhaps now n't arrest say dodger suspiciously will keep promise sure n't pass paper money think now n't n't chance come room see gal asleep think would n't hear get desk open speak ask doin take seem very strange can understand uncle say money did else enter room talk miss linden n't see talk say old man want marry n't want tell exclaim curtis displeasure say d marry dude here early evenin mr brabazon s name word very confidential queer person select confidant maybe sir know m friend young lady perhaps would marry d take notice poor boy tell uncle send d take care brother would mr tim bolton s name n't would n't take live think would hardly suitable home young lady bring madison avenue certainly accounting taste miss florence s name n't tell s nice name decline hand accept protection will certainly proud distinction become mrs dodger n't laugh say dodger suspiciously n't propose think may return library say mr linden nephew return dodger examine boy find person say curtis confess puzzle appear high admiration florence suppose even confide dislike offer protection miss demand mr linden sternly uncle falter florence can join young person select please sake will arrest attempted burglary welcome take likely marry family may stay here to-night can call morning john linden close secretary leave room leave florence sobbing servant too retired curtis leave alone florence say accept hand will reconcile uncle say word can never speak curtis will take uncle word dodger call to-morrow eight will accept friendly service find new home ll hand miss good-night obstinate girl say curtis angrily time will come will bitterly repent mad decision chapter vii florence leaves home florence pass sleepless night come suddenly expulsion home childhood could fully realize could feel take last look familiar room well-remembered dining-room sit last time breakfast alone breakfast table usual hour half-past eight appoint dodger call eight true miss florence re ask jane warm-hearted table girl wait florence jane answer florence sadly s shame n't think uncle would hard-hearted disappointed wo n't marry cousin curtis n't blame miss never mr waring n't good enough say jane will marry man love would miss may make bold n't know jane say florence despondently ca n't walk street trusty friend call eight o'clock come admit young gentleman would n't call such boy poor boy think true friend say will find comfortable room somewhere can settle look work work living miss florence ask jane horrify must jane s great shame lady bear jane look light shall happy mind hand occupy work will n't know dodger will advise miss dodger s boy speak shure s get quare name name n't count much s heart think boy kind heart know long see yesterday first time young fellow here last night n't fit company miss florence forget jane longer rich young lady poor even dodger kind feel can trust poor miss florence say jane hesitatingly would mind borrow money ve get ten dollar upstairs trunk n't need s proud ll lend thank jane say florence gratefully think friend find two ll take money ll right get jane present twenty dollar purse will last can earn more miss twenty dollar will soon say jane disappoint find need sum kindly offer will let know promise thank miss point bell rang s mr curtis room say jane see want jane return brief time note hand mr curtis ask still here explain tell ask give florence take note open read line florence now time think plan leave old home hope come see foolish reflect carry life poverty squalid wretchedness homely uncongenial surroundings await wife will live life luxury high social position many young lady would glad accept chance recklessly reject accept hand will gratify excellent uncle make happy mortal will acquit mercenary motive now penniless disobedience leave sole heir uncle john love will chief object will permit make happy curtis waring florence run eye rapidly note heart respond resolution shake tell mr waring answer jane inquire say was tryin wheedle marryin ask jane wish change decision m glad ve give bounce say jane expression always refine would n't marry florence smile jane red haired nose euphemistically call retrousse even own circle regard beautiful hardly likely lead rich man overlook humble station sue hand jane least will blame refuse cousin s hand wo n't miss know miss florence here jane lower voice ve suspicion mr curtis marry already mean jane ask florence startle poor young woman call here last month inquire mr curtis very sorrowful-like poorly dress come door speak harshlike tell walk say could n't hear ve suspicion marry secretlike see wed ring finger jane would base infamous ask hand already marry ca n't help miss s just would n't mind doin oh s sly deceiver mr curtis d see foolin jane nod head emphasis intimate kind reception curtis waring would get attempt trifle virgin affection hope suspect true say florence gravely respect curtis n't think would base see young woman again try find live would make acquaintance friend need shure miss florence will needin friend true jane forget longer young lady fortune penniless girl oblige work living would uncle say know mr curtis wife n't know would honorable intimate such thing uncle john shure would n't particular s fault re oblige leave home street could n't take answer marry somebody else can find anybody wish indeed fix affection elsewhere respond florence sigh shure s twice old miss florence anyway n't mind much objection ll great deal marryin young man n't care marry jane n't think shall marry s very say miss florence lot girl say change mind n't mean live always young man interested jane maybe maybe n't miss florence get marry ll invite wedding ll promise come can hear bell think friend dodger come shall ask miss tell will ready accompany hall door open visitor prove dodger improve appearance limited mean would allow hand face thoroughly clean buy new collar necktie shoe polish shabby suit look quite respectable get full view florence see face frank handsome eye bright tooth pearl shure s great deal good lookin mr curtis whisper jane here mr dodger take miss florence s valise mind take good care will answer dodger heartily come miss florence n't mind walk fourth avenue ll take horse car strange guidance florence linden leave luxurious home know await haven refuge might find know dodger adrift new york chapter viii friendly compact florence step sidewalk turn fix last sad look house home many year never anticipate such sundering home tie even now find difficult realize moment come life rent twain sunlight prosperity darken obscure gloomy uncertain future hastily pack few indispensable article valise carry hand let take bag miss florence say dodger reach hand n't want trouble dodger ai n't trouble miss florence m strong look carry very kind dodger would s plenty would glad chance help say dodger glance admiration fair face companion n't know find say florence sadly even uncle turn s old chump ejaculate dodger tone disgust hush can hear word always kind considerate now evil influence cousin curtis turn come sure will regret cruelty would take would marry cousin will never exclaim florence energy bully say dodger excuse say apologetically ai n't use talkin young lady perhaps ai n't proper say n't mind dodger heart right place thank miss florence m glad ve get confidence ll try deserve ask young lady think moment get presence curtis persecution now reach fourth avenue surface car close hand re get car say dodger signal free hand ll tell more re florence enter car dodger following take seat side present noticeable contrast florence dress beseem station dodger spite manly attractive face roughly attired look work boy conductor come draw dime tender payment double fare money conductor s hand florence fully aware must pay dodger say ask boy ai n't friend money spare here let return money offer dime own purse can pay time miss florence s right now ll tell goin friend mine mrs o'keefe lodgin house just bowery see last night say s get good room can give two dollar week n't know much d willing pay can pay time least little money must find work soon mrs o'keefe nice lady ai n't lady answer dodger bluntly keep apple-stand corner bowery grand street s good respectable woman s good-hearted ll kind try make thing pleasant ai n't satisfied will present kindness need driven home childhood dodger live m goin take small room same house miss florence shall glad proud hear say m poor boy re rich lady rich dodger poor re reg'lar lady anyway ai n't kind m improve raise readin day rich man poor boy sell paper s thing way ai n't get eddication can read write ca n't dodger can read pretty ca n't write much will teach evening leisure will ask boy glad smile re very kind d teacher s bargain dodger florence s face first time lose sad look see opportunity help befriend must promise study faithfully will n't ll give leave lick sha n't forget say florence amuse will buy ruler good hard wood must look tell live hitherto n't tell miss florence ve live kid man name tim bolton keep saloon bowery houston street s tough place tell ve get bed corner s tuck closet day suppose drinking saloon s keep open very late pretty much night tim bolton relation say s father n't believe always live small kid always live new york australia tim country part time part time keep saloon melbourne thief burglar use come place know n't think terrible boy subject such influence ve make mind wo n't live tim longer can earn own livin sellin paper smashin baggage keep tim d d friend care will stand dodger heaven know need friend can friend help will ll get here miss florence tell mrs o'keefe d call stand ll show room leave car corner grand street dodger lead way apple-stand preside lady ample proportion broad celtic face seem indicate alike shrewd good sense kindly spirit mrs o'keefe say dodger young lady speak miss florence linden s welcome dear m very glad make acquaintance look rale leddy n't know ll room ve get can afford particular mrs o'keefe reverse circumstance must content humble home ll show here kitty come mind stand call girl thirteen street n't let anybody steal apple look jimmy mahone steal couple apple right nose mornin young spalpeen cross street boy fourteen run dodger dodger say d right tim bolton s s awful stew say ll skin alive n't come s'loon right chapter ix new home can tell tim bolton say dodger n't intend come n't mean dodger say ben holt incredulously m set oh dodger say florence m afraid will get trouble sake n't worry miss florence m old enough take care ve get tired livin tim may beat ll get hold first reach four-story tenement shabby brick evidently fill miscellaneous crowd tenant shop girl mechanic laborer widow live daily toil florence never visit part city heart sink follow mrs o'keefe dirty hallway rickety staircase second floor more flight stair dear say mrs o'keefe encouragingly ve get four room upstairs dodger florence reply begin understand cost secure freedom distasteful marriage madison avenue home room light clean luxuriously furnish here word inadequate describe contrast mrs o'keefe throw open door room twelve foot square furnish plain manner uncarpeted strip lay rug bedstead washstand mirror twelve fifteen inch place pine bureau couple wooden chair cane-seated rocking-chair dear say ask mrs o'keefe complacently nice comfortable would wish see very nice say florence faintly sacrifice truth politeness think use live here ask apple-woman m sure n't know bearded woman dime museum answer mrs o'keefe nod head live three month furnish room hard buy furniture cheap remember madam berger n't dodger oh see often get twenty-five dollar week d ought save money good-for-nothin husband drink hard earnin s hope n't drink say florence shudder idea succeed drunken tenant drop good sober lady work dime museum leave here two week n't d willin take place see re real leddy let alone dodger recommend hope ll room ll can make thing pleasant can room hour dear little cookin stove s'pose ll own cookin just present falter florence afraid n't know much cooking ll find deal cheap s more quiet gentale goin eatin'-houses ll help can glad thank mrs o'keefe very kind say florence gratefully perhaps just first would n't object take boarder let take meal n't think would eating-house alone sure dear wish ll glad company ll make term satisfactory doubt say florence feel very much relieved might bold kind work hardly know come suddenly shall n't get much money good would write paper mean oh mean author lawyer n't know much say mrs o'keefe fact n't mind tellin dear ca n't write earn good livin same apple-stand tell dear continue confidential tone good dale profit sellin apple s good sewin writin course young leddy would n't business florence shake head smile mrs o'keefe say afraid n't business turn hardly public employment lor miss s nothin get use s nothin dull business rain get use havin people look n't worth look mrs o'keefe say dodger slyly oh wid fun dodger say apple-woman good-naturedly ai n't much look know think s good deal look mrs o'keefe must weigh three hundred ve good mind box ear dodger weigh hundred ninety-five ca n't bother wid joke can sew miss florence would earn live way possible small blame girl dodger s room last year use sew livin early late work poor thing could n't make two dollar week could live ask florence startle know very little starvation wage pay toiling woman n't live just fade s belief poor thing n't get enough eat day two d make excuse take own table plate meat bit toast cup tay makin belave n't get chance cook get thin thin poor cheek get hollow die hospital last warm-hearted apple-woman wipe tear corner apron think poor girl sad fate describe wo n't die consumption mrs o'keefe say dodger ll take good fade hear now say apple-woman laugh will joke miss florence s good bye m glad s goin lave tim bolton ould thafe worruld now mrs o'keefe know d marry tim d ask marry d lie broom head impudence ask maggie o'keefe marries ag'in wo n't marry man wid red nose break gently mrs o'keefe tim just man break heart love mrs o'keefe aim blow dodger prove true name skillfully evade must goin say ve get work ca n't pay room rent week come dodger ask florence n't time evenin paper shall pier see ca n't get job smashin baggage n't think would want say florence puzzle s boy call s just carryin valise bundle sometimes show strangers way broadway last week old man pay dollar show way cooper institute gentleman d meet ag'in good-by miss florence ll time afternoon must goin too say mrs o'keefe ca n't depend kitty s wild slip girl just ll find dozen apple steal get hope wo n't feel lonely dear think will lie say florence headache throw bed feeling loneliness desolation come new friend kind could make uncle s love strangely lose home leave chapter x arch conspirator house madison avenue curtis waring leave possession field machination florence drive home disinherit leave sole heir uncle s large property prospect soon succeed fifty-four john linden look least ten year old feeble many man past seventy curtis seat breakfast table hour florence leave house look happy triumphant thing succeed conquest cousin s heart love really love florence capable love age scarcely persuade match way suitable fancy head table death uncle anticipate few month late more appear dislike more determine marry even will likely inherit john linden s wealth marry would make sure willing leave home youth renounce luxury life poverty marry think face become set expression stern determine florence shall mine declare resolutely will master fate bend will foolish girl dare match puny strength resolute will curtis waring else love ask anxiously could think none account uncle s chronic invalidism society entertained visitor midst great city florence uncle practically lead life recluse opportunity meet young man might prove claimant hand miss florence leave house jane inquire seat table most hour girl answer coldly dislike curtis much love admire florence sad very sad headstrong say curtis hypocritical sorrow sad own uncle s house return jane very very foolish n't know sir reason say jane significantly curtis cough doubt florence talk matter hand-maiden did say jane ask n't think poor child know sir alone sir boy here last night call ragamuffin say curtis scornfully certainly show extraordinary taste young lady family boy seem very kind respectable boy say jane quite win dodger s kindness young mistress may respectable sure position life very humble probably bootblack singular person select friend girl florence s stand high n't good retort jane more zeal good grammar did miss florence take cab just walk take clothing take handbag will send trunk find live just let know jane will willing answer jane independently look here jane say curtis angrily n't forget servant uncle s look wage miss florence n't need tell sir know enough know faithful service florence m faithful mr waring aware uncle justly displease cousin know s displeased sure good reason curtis waring bit lip girl servant seem openly defy imperious temper could ill brook take care say frown seem lack respect n't appear understand position house oh know scheme get poor young mistress house succeed great mind discharge girl say curtis lower brow servant sir will see will let remain time attachment miss florence make forget will find interest treat respectfully feeble step hear door john linden enter breakfast-room face sad heave sigh glance mechanically head table florence usually sit curtis waring sprang foot place uncle s side lead seat feel morning uncle ask feigned solicitude ill curtis n't sleep last night n't wonder sir much try is florence here sir answer jane promptly leave house hour look pain appear john linden s pale face did leave message ask slowly ask bid good-by answer jane quickly uncle n't let disturb now painful thought eat breakfast first will speak florence john linden eat very light breakfast seem lose appetite merely toy food arise table curtis support library very painful conduct florence s curtis say sink armchair understand fully uncle say curtis think make very angry misguided girl perhaps too harsh too stern uncle too harsh soul gentleness florence show very ungrateful curtis love girl mother seem live again act cruelly require obey leave house act good seek happiness really think curtis sure will end ask linden bend anxious look wily nephew florence yielding sure listen uncle florence capricious most girl age foolishly desire own way more serious can assure leave house seem show earnest think uncle can bend wish n't slight idea permanent separation merely experiment weakness expect will recall week late most weak man make mr linden angry strength doubt think say doubt shall find resolute say irritably will recall bravo uncle stick will yield unconditionally fortnight little patience will carry point will smooth sailing hope curtis word cheer will patient hope sha n't wait long morning paper shall humor deceive think curtis shall difficult part play sure succeed last chapter xi florence secures employment few day instal new home florence daze could settle mind plan self-support too unhappy enforced exile home sadden think uncle always kind permanently estrange mrs o'keefe kind dodger faithful friend could accustom poor surroundings suppose luxury essential happiness bad give way morbid fancy mrs o'keefe clear-sighted enough see sorry see downcast dear young lady say can help mrs o'keefe return florence try think wicked cousin dear n't think uncle could cruel turn year kindness s wicked curtis settin take word miss florence shure must wake-minded let such spalpeen set swate young leddy weak body mind mrs o'keefe right think curtis cause misfortune uncle will come right mind day never fear now dear shall give bit advice kind friend will promise consider say d get kind work take mind bit sewin writin come hand suppose would n't want mind apple-stand couple hour day answer florence n't feel equal would end good open air would bring rose pale cheek coop dark room ll fade get thin right will make effort must see work here dodger enter room usual breezy way hand brandish morning paper feelin florence ask give say miss florence request here s advertisement ll maybe suit show dodger say florence begin show interest boy direct attention follow advertisement wanted governess girl twelve must good performer piano able instruct french usual english branch term must moderate apply mrs leighton w street florence say s good sewin n't know dodger competent play pianner n't enough teach think may gift teaching n't teachin evenin make just clear mud n't mean just explain ca n't help understandin say florence suppose liberty refer can tell lady call office dodger esq mornin sunrise ll give full particular florence immediately decide apply situation more think more feel inclined little experience dodger satisfied enjoy teach good sew write accordingly hour later put street dress uptown address give advertisement handsome brown-stone house florence accustom live refresh contrast poor tenement live present mrs leighton home inquire florence miss answer servant respectfully shall say come apply situation governess answer florence feeling awkward make statement say servant perceptible decline respect wo n't step thank dress fine governess say nancy s likely ll put air fact florence dress accord past social position costly street attire never occur too dress governess take seat drawing-room five minute later rustling hear mrs leighton walk room applicant position governess ask survey elegantly attired young lady seat sofa mrs leighton answer florence easily feel more home house tenement teach very little answer florence smile wonder mrs leighton would say could see dodger pupil teaching child pardon n't look governess miss linden suggest florence fill sentence governess peculiar look mean dress more expensively dress average governess can afford lately circumstance require support able buy such dress present earnings glad hear say propose give large salary expect say florence quietly consider competent instruct music french english branch oh speak french madam would favor specimen piano play piano parlor florence remove glove take seat dash spirited selection strauss mrs leighton listen surprised approval certainly fine performer say engage would expect way compensation much time would expect give three hour daily nine twelve hardly know say expect pay fifty cent hour florence know very sum pay own education miserably small pay much more could earn sew will teach month term say pause mrs leighton look pleased know make great bargain oh way say can give reference can refer madam morrison name head celebrate female seminary educate will quite satisfactory say mrs leighton graciously can begin to-morrow madam will see pupil present florence bow withdraw afraid mrs leighton would inquire live would hardly dare name humble street call home walk fifth avenue just turn corner meet mr percy brabazon swinge slender cane dress extreme fashion miss linden exclaim eagerly aw indeed pleasure walk fine morning may aw pleasure accompany florence stop short deep embarrassment chapter xii friend dude percy brabazon look sincerely glad meet florence feel pleasure meet remind former life quite impossible allow accompany poor home east side thank mr brabazon engagement morning will hardly permit accept escort say suppose mean shopping n't mind assure will carry bundle add magnanimously would never fashionable mr brabazon carry bundle would lose social status n't mind miss florence long give aw approving smile will give now bid good-morning may aw pleasure call to-morrow evening miss linden evident hear longer reside uncle mr brabazon look surprise hear may ask aw wesiding friend answer florence briefly friend will likely hear may mention uncle displease practically disown miss florence say mr brabazon eagerly wo n't accept aw heart hand mother will charm receive aw will strive make happy appreciate devotion indeed mr brabazon say florence earnestly must decline offer will marry love n't mind say percy ll agree take feller ll learn time little wich know n't care can give good home uncle would give hope aw afraid can mr brabazon will allow look friend will call need friend s service will weally hand ought tell must now earn own living give lesson young pupil west street three hour daily n't mean say actually poor say mr brabazon horrify indeed wo n't let lend money ve get more need pon honor thank promise call need mr brabazon look pleased would mind tell teach miss florence florence hesitate sincere friendly young man s manner dude consent grant request teach daughter mr robert leighton miss leighton cousin say percy joyous excitement indeed know would hardly tell n't afwaid will vewy discreet say mr brabazon thank good-morning florence way cheer encourage spite success obtain employment friendly offer mr brabazon wrong get discourage say warm heart world enter humble home find dodger already eagerness manner light eye seem indicate good news dodger ve waitin hour see florence say ve get work sew button mend coat mean workin money can play pianner ca n't want young lady play pianner dime museum nine dollar week s bully chance just tell manager s friend mine young lady friend stunnin player want come see preposterous idea florence think consent play such place could n't expect dodger look matter same light answer very gently pleasantly very kind dodger look shall need accept friend s offer secure chance teach uptown ll get employ three hour daily fifty cent hour geewhillikens s good d work much twelve hour museum same pay see provide suit dodger little disappointed still could help admit would good florence teach three hour work ten twelve objection appear dime museum never occur florence send trunk now room dodger accompany expressman house luckily see jane arrange s old gentleman ask dodger florence want ask s feeble say jane shake head miss florence n't send come ask dodger bluntly curtis waring make believe ll come ask forgiveness hold tell dodger curtis viper answer dodger quite clear mind viper d step necktie n't dear young mistress would house twenty-four hour n't see old gentleman can let turn florence house s snake grass dodger may wicked just wish would happen miss florence lookin poor dear s lookin daisy worry much first now s workin day look more cheerful-like miss florence workin always bring lady s teachin little girl three hour day n't bad say jane relieve teachin genteel wish could see day will tell dodger sunday day ll central park menagerie three o'clock ll take trouble ll tell jane m sure ll day two afterward curtis waring ask hear cousin florence sir indeed stay n't send word hear dodger come expressman trunk curtis waring frown let demand sternly course n't ask business miss florence s trunk d know say jane independently never mind ought ask permission n't think d want wear miss florence s thing mr waring silly impertinent say curtis bite lip did boy tell n't worryin mr curtis curtis glance angrily cousin s devoted friend turn heel leave room ll bring term mutter girl seventeen shall defy chapter xiii tim bolton s saloon houston street west side bowery underground saloon proprietor already acquaint keep tim bolton peculiar taste shady characteristic fit such business early evening gas jet light characteristic scene sanded floor set several table seat motley company glass beer whiskey tim white apron move bar minister want patron scowl face fond work miss dodger s assistance boy understand business mixing drink often officiated hour time thus give guardian repute father chance leave place meet engagement tall erect gentleman enter saloon walk bar good-evening colonel say tim good-evening sir say newcomer stately inclination head really colonel serve civil war head georgia regiment stately courtesy southern gentleman weakness frequent indulgence strong fluid dispense tim bolton ll colonel whiskey straight sir s drink fit gentleman will join mr bolton course will say tim pour glass hand bottle colonel health sir say colonel bow same colonel respond tim nod s boy col martin always take considerable notice dodger naturally fond boy son own kill railroad accident dodger s age danged know answer tim crossly n't leave s clear ungrateful young imp d lie hand young rascal was son stepson answer tim hesitating see marry mother say tim consider explanation satisfactory resolve adopt ve always treat own flesh blood ve raise young kid now s leave can think reason leave always treat s great expense now s get old enough help must clear s most ungrateful cub see sorry use serve now s consequence here tie bar day night ca n't get place d likely rob bartender rob two three dollar day trust boy dodger would n't steal can say much s thing notice boy say colonel reflectively would n't drink more ask drink would always say thank colonel n't whiskey never ask take else whiskey s drink fit gentleman expect get boy could get day d hunt m tie here seed yesterday tim say red-nosed man just enter saloon company friend same general appearance wear silk hat dent soil stain dirt coat long superannuate wear general look barroom loafer seldom money lie wait liberal stranger hope secure free drink see hooker ask tim bolton sudden interest sell paper astor house think colonel say tim disgust becomin common newsboy might genteel employment did speak hooker ask leave say leave good grow respectable think say tim renew disgust did say live ask say relation say expect steal kid hope time find relation tim bolton s face change color evidently disturb could boy hear wonder suspicion very truth s nonsense say roughly time see hooker foller home find live right tim ought worth insinuate husky cough s ll take whiskey answer hooker look pleased anticipation re gentleman tim say gulp content glass wink briggs dilapidated companion look thirsty envy ll help hooker look dodger say very briggs could n't stand glass too tim ask briggs eagerly answer bolton irritably ve enough expense young rascal already colonel notice pathetic look disappointment face briggs stir compassion drink sir say turn overjoyed briggs thank colonel re gentleman two glass tim colonel drain second glass briggs pour tremble finger much dare follow suit last drop drunk breathe deep sigh measureless enjoyment bring boy here say tim ll stand couple glass re man tim say hooker ai n't briggs s hooker shake poor victim drink shake hand energetically long sink manhood intoxicate cup henceforth live gratify unnatural crave would sooner later bring drunkard s grave leave saloon colonel turn tim say whiskey sir ll hang can respect such man re bum colonel s live n't know re here day s drink s bring m incline give n't necessary make beast always drink gentleman sir colonel moment poor woman fade calico dress thin shawl shoulder descend step lead saloon walk bar has husband here to-night ask tim bolton frown s husband ask roughly wilson bill wilson n't here to-night even business come n't want sniveling woman here could n't help mr bolton say woman put apron eye bill come wo n't tell come home baby s dead n't cent house even tim move ll tell say take drink n't look strong sha n't cost cent say woman drop ruin happiness break home drop here good lady say colonel chivalrous deference money take hand astonished woman five-dollar bill heaven bless sir exclaim fervently allow see street gallant southern gentleman escort sidewalk d horsewhip woman s husband n't sell drop say return chapter xiv missing will hour depart colonel unexpected arrival well-dressed gentleman descend stair gingerly look fastidious disdain walk bar tim bolton fill order immediately observe length turn exclaim surprise mr waring bolton find way here expect come information ask question n't know can answer first cousin florence know n't likely place protection s boy dodger believe call run answer bolton briefly mean n't know mean n't set eye night mean such negligence remember certainly let get reach could help here tie bar day night m nearly dead want sleep would good close place week look could n't lose trade people would say close recovery send two man search idea see front astor house selling paper authorize agent see again follow home find live good astor house may see want see want restore right hush say curtis glance apprehensively say may overheard excite suspicion thing may secure find knowledge florence s whereabouts make think boy come trunk home would let strange two consider relationship afraid will find may tell mysterious disappearance cousin remind interrupted bolton tell hooker hooker man see front astor house n't believe father say think must steal young kid did say ask curtis evident alarm hooker say idea head may put two two guess long-lost cousin florence tim boy must get rid mean think mr waring m wo n't consent harm boy say n't mean will shock tender heart bolton say curtis sneer mean carry distance europe australia instance want keep new york uncle dead n't care become s good ve objection old gentleman grieve much first girl s loss fear would insist recall soothe tell remain firm would come yield wish think will ask tim doubtfully intend shall say curtis significantly bolton love girl more obstinate refusal wed make mind marry consent think estate want estate mark word bolton will will estate doubt mr linden make will favor bolton look intently face visitor hark bolton mystery can fathom uncle make two will early leave estate florence marry alone satisfactory estate son living will disappear possible ask bolton astonishment miss night burglary think boy dodger good heaven know will estate waring wipe perspiration brow sure give will demand eye bolton sharply see night robbery read will may lead dangerous suspicion would give cousin florence would perhaps bolton must get boy take will can will good must remember dodger longer small kid boy eighteen strong grow would n't easy manage long n't know interest will hold wo n't harm old gentleman likely live long n't know sometimes hope pshaw play hypocrite speak surely sin wish ca n't enjoy life might florence son restore mean bolton ask curtis suspiciously could mean merely occur say bolton innocently say quiet thinkin girl will come suppose time pass n't wo n't try find city wo n't hard shall represent leave city particular point necessary worry grave much good halfway mr curtis ware listen bolton set cast now thirty-six still dependent uncle s bounty debt creditor dispose trouble uncle worth n't know much think million get food clothes happiness mine avenue enjoyment would open estate must suppose get ask bolton will see recompense help will put write take fool put writing would place power can trust perhaps say tim bolton slowly rate will good-night will see again meantime try find boy tim bolton follow eye leave saloon would say say bolton know will much wish find hand hold power already chapter xv new governess wish luck dodger florence goin begin teachin mornin hope produce favorable impression very important please mrs leighton future pupil m sure ll suit nice look florence smile look pleased take pain dress personal appearance luckily provide handsome dress difficulty make presentable step shabby doorway sidewalk suppose tenant generally think visitor perhaps agent charitable association perhaps will judge favorably dodger say florence laugh headache day florence ll take place would look young tutor dodger afraid would dignify good-morning shall dinner glad find punctual miss linden say mrs leighton florence usher presence pupil daughter carrie florence smile extend hand hope will say little girl eye approval beautiful young lady pleasant surprise never governess expect meet stiff elderly lady stern aspect readily give hand florence look relieve carrie say mrs leighton may show miss linden way schoolroom right mamma little girl lead way upstairs room third floor schoolroom carrie say florence very pleasant room prefer front chamber mamma think might look street too much here yard look mamma seem very judicious say florence smile fond study ai n't exactly fond will good can expect know miss linden n't look expect glad sorry think would old maid stiff starch may robinson s governess marry carrie perhaps may regard old maid ll never old maid say carrie confidently too young pretty thank carrie say florence little blush say hope already say little girl impulsively ve get cousin will too young girl course young man name percy brabazon funny name n't see father frenchman florence glad already know percy s own mouth relationship save show degree surprise might betray acquaintance young man make think cousin would carrie always pretty girl masher s slang carrie sure mamma would n't approve use such word n't tell just slip percy want very much marry florence surprise hear good reason know true handsome young man ask demurely s funny look s awful good-natured n't sort young man would conclude carrie amusing positiveness hope n't let mind run such thing quite too young oh n't think much percy dude spend sight clothes always look just come bandbox business independent fortune mamma say europe last year think carrie must give talk attend business check think little conversation would help get acquaint now show book will assign lesson n't give too long lesson please miss linden will take care task strength n't want pupil grow sick hand hope wo n't too strict may robinson make two mistake governess make learn lesson again will promise too strict now let see book rest forenoon devote study florence excellent scholar art impart knowledge very important able few luminous word explain difficulty make clear seem pupil obscure time slip quickly pleasantly noon pupil realize ca n't twelve say carrie surprise must defer further study to-morrow great deal pleasanter school miss linden dread study home now hope will continue carrie can say time pass pleasantly florence prepare resume street dress carrie say oh forgot mamma ask invite stay lunch take lunch soon school twelve o'clock wo n't detain long thank carrie will stay pleasure glad n't sit table alone mamma never here time shopping make call poor sit table alone will much pleasure florence mean sorry accept invitation meal get home mean luxurious manner serve mean enjoy mrs o'keefe good friend kindhearted woman model housekeeper florence make fastidious early training lunch course plain meal furnish good quality table service such might expect luxurious home just florence rise table mrs leighton enter room street dress glad remain lunch miss linden say will company little girl very sociable carrie hope good girl give miss linden trouble ask miss linden mamma say carrie confidently indeed very say florence foresee shall get admirably glad hear apt indolent wo n't miss linden mamma make study interesting florence leave house carrie pronounce eulogium lead mrs leighton congratulate secure governess produce favorable impression little girl was keep school florence ask dodger enter humble home afraid ll find dinner cold never mind dodger take dinner lunch house teaching hereafter mrs o'keefe need wait place pleasant wish good luck dodger wish grant lucky too florence ve make dollar quarter mornin sell paper surely gentleman give fifty cent takin valise long branch boat seem get rich say florence smile chapter xvi dodger becomes ambitious dodger dodger busily successfully sell evening paper front astor house turn quickly hear name call glance rest two man dress soiled white hat shabby suit apparently hold imbibe recognize hooker briggs wait too many time tim s saloon recognize say cautiously want tim send answer two unison want want come home say ca n't get will get say boy independently tell m goin re wrong dodger say hooker shake head solemnly ai n't father ai n't say continue hooker look puzzle n't make ought know put briggs ought know chime hooker doubt ca n't make believe s relation mine just argy point say hooker coaxingly would n't good maybe would just s good boy make anxious ask dodger suspiciously say hooker cough re tim s friend n't know s goin give ask boy shrewdly glass whiskey reply hooker briggs unison maybe d make two wo n't say dodger moment s thought n't want lose here s dime apiece can get drink somewhere else re trump dodger say hooker eagerly hold hand always dodger say briggs similar motion now n't let tim know ve see say newsboy warningly wo n't interesting pair amble direction bowery tim send feller soliloqized dodger guess ll change office maybe tim will droppin mornin ll hard get rid chump happen use take morning paper pier north river take chance sell passenger boston port arrive fall river boat different point advantage often get chance serve guide stranger visit city first time porter carry valise luggage bright wideawake boy pleasant face manner find service considerably demand count money end week find much encouragement receive average dollar twenty-five cent day s good sellin paper alone think tim n't likely come here wonder n't think settin evening spend hour sometimes more pursue study direction florence first attention give chiefly improve reading spelling dodger fluent first style spell many word strikingly original ai n't stupid florence ask day spell word three syllable such ingenious incorrectness convulse young teacher merriment dodger make excellent progress sometimes droll ca n't help laugh n't mind think really gettin undoubtedly make great many mistake say dodger dubiously must remember take lesson short time n't think can read good deal more easily n't trip often m afraid ll get tired teachin fear dodger long see improve shall feel encouraged wish know much scholar will time must n't get discourage wo n't say dodger stoutly little gal can learn d ought ashamed n't big boy eighteen n't size boy count dodger know ai n't goin give let little gal get ahead keep determination dodger will succeed time never fear whole florence enjoy pupil faculty teaching become very much interested dodger think rough diamond see making manly man feel privilege assist development intellectual nature again pick good deal slang nature associate set work improve language teach refinement necessarily slow process begin find time gradual change come want grow gentleman dodger say day m too rough florence m ignorant street boy ignorant street boy life n't see grow polished gentleman shall never brabazon young man say dodger n't think will say florence laugh n't want become effeminate dude think would less now florence ask dodger brighten sure hope n't doubt n't seem natural-like re fashionable young lady very fashionable dodger just present high-toned young lady tip-top rough bowery boy get rapidly did hear andy johnson become president united state age twenty-one could read write twenty-one repeat dodger m eighteen know readin writin sure andy johnson teach read write wife keep improve course time become united states senator vice-president afterward president now n't expect equal see reason become well-educated man content work keep working will keep florence say dodger earnestly find relation n't want ashamed first time refer uncertain origin wo n't tim bolton tell family ve ask more n always say s father make mad strange say florence thoughtfully young cousin steal many year son old gentleman live madison avenue son uncle john quite break cousin s loss feel live wish cousin florence say dodger thoughtfully will adopt cousin brother prefer would cousin cousin let now bind strong tie uncle take ll forget poor dodger wo n't dodger s hand come friend forever ll try disgrace florence ll learn fast can see n't grow gentleman chapter xvii mysterious adventure several week pass change way position employment dodger florence settle respective form labor able pay modest expense save rainy day florence source regret enjoy work now lament luxurious home lose feel sore heart uncle make sign regret separation receive message forgiveness reconciliation forget say bitterly cast utterly heart care money think kind uncle always kind last trouble steel heart forever learn chance meeting jane mr linden get very nervous low-spirited say girl sits hour hour library look fire a-fotchin deep sigh few minute see photograph take last spring hand look sad-like lay dear uncle think sometimes s belief d send curtis would let surely curtis can exercise restraint frequent talk old gentleman n't know say s sure wicked expect can set oh s cunning villain even cousin miss florence think uncle unhappy jane say florence thoughtfully miss never very bright cheerful know never think s gettin more more feeble think ought call risk send might worth tryin miss florence result conversation florence make mind very afternoon seek old home just reach front step ascend door open curtis appear start sight cousin florence say tell come here anxious uncle say tell curtis know s never vigorous health say curtis evasively usual same thing would more else s agreement marry fix eye face eagerly florence shake head glad help uncle say can agree marry demand roughly love never shall respond firmly word refuse thing will restore uncle health happiness too much ask fix eye keenly uncle insist marriage influence matter answer curtis falsely secret reason will disclose desire florence learn distrust word wily cousin may see ask perhaps will tell can permit can permit uncle s guardian seek control wish save serious agitation see find still rebellious shock might kill reason doubt word say florence coldly think resolve keep apart listen will tell secret uncle john heart disease doctor assure unwonted agitation might kill instantly sure would expose such risk speak apparent sincerity florence feel certain word truthful very say will give see ready accede wish mine answer walk slowly would never meet muttered curtis old gentleman would ask come term scheming would upset happy invention mine heart disease continue low laugh believe will dare run risk give shock time quiet tenor dodger s life interrupt startling event still continue visit pier afternoon six o'clock stand pier await arrival day boat albany small supply evening paper arm sell dozen boat touch pier stand watch various passenger leave boat turn step different direction touch shoulder look see standing side man slender figure gray hair whisker boy say stranger city can ask assistance sir certainly answer dodger briskly know station elevated road sir want uptown know very little city will accompany guide will pay right sir answer dodger just job seek will walk few block want take carriage n't necessary strong spite gray hair indeed appear dodger notice walk elastic step young man face certainly show trace wrinkle live west say stranger walk here ten year never ride elevated road say dodger n-no answer stranger curious hesitation reach station staircase purchase ticket air man thoroughly accustom suppose n't want longer say dodger prepare resign valise carry way remarkably light consider size shall need say hurriedly may distance walk get uptown right sir dodger glad further service require would course increase compensation would feel entitle ask enter car sit side side old gentleman draw paper pocket begin read dodger leave own device sit quiet look surprise old gentleman accord own representation ride elevated road first time seem feel curiosity subject conduct respect experienced traveler s queer customer thought dodger s long pay job get hundred twenty-fifth street strike river dodger carry valise wonder re ask length reach wooden house three story stand here stranger stop ring bell door open hump-backed negro look curiously dodger room ready julius ask old man sir boy take valise upstairs will follow two flight stair walk dodger follow old man negro latter open door room dodger obedient direction take valise deposit chair hardly door close hear slip bolt mean dodger ask amazement chapter xviii trap hold open door exclaim aloud answer say let continue hero begin kick panel time answer stop kicking boy will come fifteen minute explain think dodger strange thing happen can wait fifteen minute sit cane chair two room look ordinary bedroom furnish usual manner singular appearance book shelf few book old number magazine window look yard room small sufficient light apartment dodger look cursory manner feel particular interest surroundings fifteen minute wait think queer think necessary lock wait impatiently time pass seventeen minute pass hear bolt draw fix eye eagerly door see open two person enter hump-backed negro carry waiter plate buttered bread cup tea person old man dodger s great amazement person well-remembered see curtis waring set waiter table julius say waring dodger look stupefaction get more more bewilder now can say curtis tone authority negro bow dispose waiter withdraw know boy ask curtis turn now address dodger mr waring remember last see sir uncle s house madison avenue quite right come here old man valise bring albany boat curtis smile draw pocket gray wig whisker understand now n't sir understand get here trick answer curtis coolly deem wise use little stratagem must hungry sit eat supper talk dodger hungry past usual supper time see reason accept invitation accordingly draw chair table begin eat curtis seat chair few question ask arrange interview quite add significantly very sir ahead cousin florence right take assume know sir know answer dodger slowly very tell n't think want know curtis frown necessary know say emphatically will ask may tell ca n't wait must tell ca n't mistake can wo n't say dodger look companion full face curtis waring dart wicked look seem ready attack boy audacious enough thwart restrain say let pass present question ask document take uncle s desk night burglary emphasize last word dodger look surprise take paper say deny open desk ask curtis come examine content presence uncle find document will disappear considerable sum money look sharply dodger n't know sir take can hardly make believe open desk propose take intend take order would n't own free will moment get desk open hear cry look see miss florence look startle run side complete robbery n't talk feel ashamed never steal would n't try n't tell know mean tim bolton tim bolton know tell take will money eactly now come take give n't n't see night curtis waring regard boy thoughtfully story straightforward agree story tell tim hand deny take miss article disappear curtis decide tim lie story concoct probably bolton will money latter care thought make uneasy know tim bolton unscrupulous man quite capable injure see way clear young friend say story even plausible article miss florence position take wish think cousin florence rob desk sir n't florence would n't such thing say dodger warmly florence way speak young lady tell call florence use call miss florence n't care seem two become very intimate say curtis sneer florence good friend never good friend very affect n't point know continue stern tone could arrest enter break open uncle s desk burglarious intent suppose could say dodger florence would testify take understand refuse give information will money sir n't refuse would tell know curtis regard boy perplexity appearance tell truth dodger honest truthful countenance lend confirmation word speak boy tell truth could become will money former might possible uncle destroy disappearance money present independent difficulty will care say length thief welcome money considerable sum would find will could say dodger earnestly positive n't give bolton positive sir n't see tim night may speak truth may will talk again to-morrow curtis arise chair n't mean keep here say dodger alarm shall oblige wo n't stay exclaim dodger excitement run door mean get curtis draw pistol pocket aim boy understand boy say earnest trifle dodger draw curtis open door bolt chapter xix attempt escape dodger discomfort complain occur florence would alarm long absence now seem certain would remain overnight could escape would take care fall such trap again window look distance ground great room third floor dare imperil life attempt descent rope hand would feel afraid make attempt examine bed see rest cord slat already say house part city much settle solitary outskirt country village could reveal position person insure interference might obtain freedom thought tear blank leaf book room hastily pencil follow line keep prisoner house induced come here trick please get join come demand release week dodger could write creditable note greatly improve influence instruction florence dodger now post window wait anxiously pass might attract attention throw paper wait fifteen minute see approach young man twenty-one look young mechanic return daily work now dodger s opportunity put head window call hello young man look see window want ask catch paper read throw leaf flutter gentle evening breeze find way ground pick read young man look say ll door inquire good word door ring bell julius come door s wanted boss say ve get boy lock room tell boss throw paper tell keep prisoner say ask julius young man read note aloud say black imp demand sternly ready wit julius serve emergency dat boy crazy loon boss answer readily keep shut fear ll kill n't say ejaculated young mechanic n't look n't dat s fact boss fact dat boy artfullest lunytick seed try kill mother last week true dat s boss look innocent baby let d kill somebody sure never would believe say young man want take risk boss might see believe s get carvin'-knife n't dare get would much niggah s life worth answer young man hastily n't want see never crazy folk m sorry give trouble come door oh trouble boss guess ve fix dat boy chuckled julius ca n't get ahead old julius crazy loon dodger wait anxiously young man get interview hope would force way third floor draw bolt release imprisonment keep watch window young man reappear look eagerly did ask let shout look odd expression suspicion repulsion re good say impatiently lock here reason enough too make say re crazy loon did black man say inquired dodger indignantly say try kill mother carving-knife hide room s lie outrageous lie exclaim dodger eye flash n't tantrum say man alarm wo n't good want understand more crazy sho know good s carving-knife n't get never negro tell lie just door again insist see would n't dast d stab say man fearfully listen say dodger get patience m crazy m newsboy baggage-smasher old man get bring valise here lock wo n't station-house send policeman here ll see say young man believe word dodger say wo n't say dodger tone discouragement miserable nigger make believe lunatic ll anyway forthwith begin pound kick forcibly julius come upstairs run inclined believe dodger really become insane want boy inquire door want unbolt door let could n't nohow say julius would much place worth will give dollar five dollar will let man bring here bad man try cheat cousin young lady fortune n't know nothin bout say julius right keep here n't know nothin bout m actin accordin order look here say dodger bethink just happen tell young man call here just now crazy julius burst loud guffaw expect laugh said d get long carvin'-knife hid room make lie demand dodger sternly could n't get rid way oh scared look tell try kill mother negro burst hearty laugh exasperate dodger exceedingly long mr waring keep here tell dodger ask pause n't say come here again say d come to-morrow most likely will bring light could n't d set house fire seem useless prolong conversation dodger throw bed early hour undress think might possibly chance escape night morning come find still prisoner solitary dwelling chapter xx midnight ride curtis waring entrap dodger double purpose merely think possible boy will know begin think boy s presence new york dangerous plan john linden might time learn son appearance grieve bitterly still live person street boy would end hope inherit estate few month more danger would feel convince uncle s tenure life would brief essential thing seem get dodger city first step already take will soon appear scarcely dodger fail attempt obtain assistance unaccountable drowsiness overcame considerably surprise n't know s come say ca n't more seven eight o'clock feel sleepy can hardly keep eye open n't work hard usual to-day ca n't understand dodger reason surprised n't usually retire eleven o'clock city new york many street tolerably fill even midnight people get way sit much later country dodger exception rule here ready drop sleep eight o'clock mystery know cup tea drunk supper drug direction curtis waring ulterior purpose will soon appear may lie else think dodger n't much fun sit dark can sleep much five minute scarcely pass head strike pillow hero fast asleep eleven o'clock hack stop front house curtis waring descend stay here say driver will passenger detain will make right come pay right sir say hackman n't care long pay time curtis open door pass-key find julius doze chair hall wake sleepy-head say has happen leave here sir boy try get did n't see could keep door bolt n't sir throw piece paper out'n window sayin kep prisoner here young man pick come house ax curtis look alarm say inquire apprehensively tell boy crazy loon dat try kill mother week carvin'-knife hid room good julius n't give credit such fertile imagination s dat massa ask julius look puzzle n't know such skillful liar yah yah laugh julius quite comprehend compliment reckon can twis trufe pretty massa curtis julius say curtis approvingly here s dollar negro quite effusive gratitude young man say look scare tol could see boy n't afeared carvin'-knife say guess would n't n't crazy folk curtis laugh heartily end boy make more trouble pound kick see matter n't give satisfaction guess bed ought deep sleep time will see julius may ask help bring julius naturally coward feel quite brave company upstairs curtis waring curtis draw bolt enter chamber glance fall dodger fast asleep bed glad boy undress say will save great deal trouble now julius can take foot will lift head will take downstairs s'pos'n wake massa curtis wo n't wake take care sleeping potion strong enough produce profound slumber eighteen hour seems dead say julius nervously tush fool s more dead hackman look curious two man appear sleeping burden curtis feel explanation require boy very painful disease say doctor give sleep draught abroad health circumstance think good wake drive slowly carefully pier n't want boy arouse can help right sir julius may lock door come shall need help get board ship right massa curtis mind n't sleep carriage black rascal add curtis see negro find hard keep eye open right massa ll keep awake get home will instruct hackman take home yah yah ll ridin gentleman journey successfully accomplish take hour accord direction hackman force pace drive slowly reach north river pier indicate pier large stanch vessel columbia bind san francisco cape horn dark second officer pace deck curtis waring hail time get early to-morrow morning captain tell bring passenger captain tell stateroom ready sir late true boy asleep will see make voyage health suffer pain think would wake will direct stateroom mate summon steward dodger still unconscious bring board quietly transfer bunk prepare critical moment poor dodger quite unconscious boy s name ask mate arthur grant captain list board asleep need see transact necessary business pay passage money julius bring valise julius contain boy s clothing take stateroom julius right massa curtis usual time new york san francisco ask curtis address mate four six month four month very short six month very long ought get five month perhaps little sooner average weather very believe more say good-night good-night sir way five month soliloquized curtis five month much may happen time hope possession uncle s property can snap finger fate chapter xxi seasick passenger good ship columbia get fifty mile way dodger open eye look languidly first feeling succeed wildest amazement eye take unusual surroundings sleep bed find awaken ship s bunk arise birth motion vessel slight feeling dizziness compel resume recumbent position must dream think dodger s very queer dream sea suppose explain listen hear swish water beat side vessel note pitching ship unsteady feeling head such sea will readily recall dodger become more more bewilder s dream s most real dream say seem ship s cabin continue look think get seasick wonder people get seasick dream pitch dodger instinctively cling edge berth save throw let see say try collect scattered recollection sleep house uptown house curtis waring lure make prisoner house somewhere hundred twenty-fifth street now seem board ship could get here wish somebody would come could ask come dodger get berth try stand cabin floor know stagger intoxicated head begin feel bad partly doubt account sleeping potion unconsciously take moment steward enter cabin hello young man get ask ask dodger look dazed expression re good ship columbia sure sea course land fifty mile more less judge long here seem poor memory come board last evening suppose curtis waring bring say dodger begin get bearing gentleman come mate tell n't know name ship bind san francisco cape horn suppose know never hear ship columbia never idea make sea voyage steward look surprise suppose guardian arrange did n't tell guardian ll ask capt barnes know passenger fare pay fare pay san francisco ask dodger more more sea mentally physically n't take deadhead columbia can tell time twelve o'clock feel hungry n very return dodger ghastly expression come face tumble berth look very pale steward smile see say get initiate s muttered dodger feebly re seasick ll hardly able appear dinner table make sick think eating say dodger feebly sink berth thought unexpected position give way overpower feeling seasickness never try way find sensation agreeable vessel would stop pitching groan oh happy dry land vessel would n't stop even minute motion hand seem increase natural get land expose more violent wind sweep open ocean seasickness swallow draw minor care anxiety dodger too much affected consider unexpectedly find passenger california lie flat say steward will feel long last groan dodger feel quite miserable oh ll feel good to-morrow ll bring porridge presently can get clown good stomach right day dodger feel considerably good venture deck look surprise storm wave white foam eye could see tumult uproar ship toss cockle shell sailor work unruffled new sight head feel exactly right strong wind enter dodger s lung feel exhilarate eye brighten begin share excitement scene pace deck stout bronze seaman dress make clear even inexperienced eye dodger captain good-morning master grant say pleasantly get sea leg name unfamiliar dodger could see remark address sir answer sea sir ll get use bless ll stand old sailor get frisco long voyage captain ask dodger five month probably may get little sooner depend wind weather five month say dodger tone dismay captain laugh ll grand experience lad arthur say captain encouragingly arthur name arthur just call master grant arthur grant name board ship dodger glad name provide know dodger heretofore name would excite surprise recently feel need name n't see would n't answer purpose must write forget resolve would seem queer forget own name n't enjoy much seasick time answer oh strong healthy boy will soon right n't look invalid never sick life guardian tell send sea voyage health did mr waring say n't know object sea trip ask capt barnes surprise may tendency disease system hereditary tendency say captain pause were parent healthy die young answer dodger hesitatingly account guardian s anxiety look strong enough conscience re healthy will voyage end n't know clothes say dodger new source perplexity present ca n't get shirt collar five month will find plenty clothes valise has n't give sir may ask steward n't think guardian would send five-months voyage change clothing captain laugh heartily n't know mr waring very say dodger awkwardly downstairs inquire valise question haunt curtis waring send sea voyage chapter xxii passenger dodger seek steward ask valise n't stateroom ask functionary n't see remember now put luggage passenger will show take dodger part ship freight store point sizable valise card attach inscribe name arthur grant must say suppose answer dodger glad find new name give would suppose valise belong person take valise stateroom find key tie handle open prove contain very fair supply underclothing sock handkerchief etc tooth brush hair brush comb sponge never life dodger supply clothing four white shirt two tennis shirt dozen handkerchief same number sock three change underclothing begin feel gentleman say dodger complacently bottom valise envelope seal inscribe name dodger rate think hero suppose curtis waring open envelope find inclose twenty-five dollar bill few line write half-sheet paper dodger read interest curiosity follow dodger money inclose reach california will find use send will find new country good chance rise city new york advise stay grow country new york influence bad man permanently separate know early history tim bolton detect crime flee escape consequence son nephew mother sister quite superior right name arthur grant will assume hereafter enter list passenger name think take will uncle s desk incline think know bolton expect notify return money expend behalf case can write madison avenue curtis waring dodger read letter twice puzzle seem letter take interest soliloquize rate give money clothes pay passage california wonder n't believe get bad influence tim must reason part letter dodger agree curtis assert positively nephew tim bolton positive relationship case curtis must early acquaintance tim s rate seem know past life dodger now comprehend present situation fully passenger ship columbia chance leave ascertainel inquiry vessel would put anywhere would make long voyage direct would four month rate could communicate florence meantime mrs o'keefe recognize good friend would conclude dead very provoke think could even telegraph would relieve anxiety feel sure florence enough friend feel anxious just close valise young man dark complexion attractive intellectual expression enter cabin nod pleasantly dodger say suppose arthur grant sir answer dodger decide adopt name ought become close friend believe passenger passenger too say dodger decide brief scrutiny new acquaintance name randolph leslie last five year reporter lead new york daily paper work closely health become somewhat affected doctor recommend sea voyage arrange pretty long paper work oh leading tribune world herald sun sometimes sometimes reason take trip can hardly same mine n't look health require travel answer dodger smile understand gentleman engage passage say sea health robust n't give much thought health intend remain california n't know intend reply dodger n't know california wake stateroom young man look surprised did n't know destination vessel come board ask bring sleep curious look story tell course n't want curious anyway can help advice way quite ready dodger pause briefly young man look friendly might help penetrate mystery present baffled rate experience qualify give friendly advice dodger feel stand need ought tell begin say poor boy make living good could carry baggage sell paper etc n't think bad did live lodge house lately live man keep saloon bowery tend bar name reporter know bowery pretty tim bolton tim bolton know place think must see face look familiar soon set eye very likely good many people come tim s could n't pretend remember was tim relative n't believe always think get hold kid n't remember time n't suppose always live new york live several year australia tim same business come year more think live new york tim tell bear new york understand leave tim now may ask n't business good want burglary young reporter start surprise say new tack tim never look man would shrink violation law murder n't think would tim n't quite bad n't bad man alive hard customer want enter house madison avenue open desk lead trip tell n't mind thus invite dodger tell story randolph leslie keep finish show letter find valise chapter xxiii golden gate certainly remarkable letter say reporter hand dodger loss understand interest man appear feel look enemy say dodger enemy n't spend much money object amend leslie shrewdly know connection man never hear enter house dodger flush think entrance mansion madison avenue burglar seem know more also seem anxious get new york farther good harm could new york ask dodger puzzle question can answer say instrumental get cousin florence house want marry would consent think hate old seventeen look thirty-five difference year n't great enough constitute obstacle provide love thirty year old sure florence would prefer curtis waring n't flatter vain enough already time may come may ask good office miss linden ask miss linden also entitle share uncle s estate just nearly relate mr waring can understand wish get rid n't know want send distance suppose ca n't relationship likely poor street boy relate rich man mr linden n't seem likely admit say leslie musingly suppose continue pause use speculate matter now important point four five month must spend shipboard n't know can say dodger ca n't sell paper ca n't smash baggage appear need provide board lodge reach shore seem strange ve always hustle living make proposal first let ask education suppose accomplished scholar m ignorant make em answer dodger drolly tim afraid send college fear d get know too much business tend bar require acquaintance latin greek would know more wish florence teach night new york now ve get give necessarily listen arthur come new york journalism teach school two year believe may say tolerably successful suppose take scholar very much mr leslie m afraid n't get money enough pay true will need money land california twenty-five dollar wo n't still money necessary intend charge very kind mr leslie considerin n't know say dodger gratefully contrary think know very kindness motive somewhat mixed service also find employment will make day less monotonous collection book trunk enough need will agree will commence study to-morrow very much d show florence see improve see n't care much talk feel awfully ignorant four month great deal can accomplish n't know quick learn two lesson can judge two day later mr leslie pronounce opinion favorable exaggerate ignorance say dodger great deal learn hand quick retentive memory very anxious learn shall make learn faster florence say dodger probably would succeed good girl hold male teacher boy long willing study day long think will say two three hour think talent arithmetic n't expect make fit bookkeeper hope make equal most office boy time reach san francisco intend california n't know new york shall money enough twenty-five dollar would little way passage evidently mr waring intend return would provide more just afraid will harm florence would hand protect randolph leslie smile seem take great deal interest florence may make free name mr leslie little old might suspect nature interest old year young lady seventeen bring old year boy eighteen n't think need apprehend harm miss linden mr waring may cheat rightful share inheritance uncle good health sir very feeble man old man very old n't believe sixty really mr linden fifty-four confirm invalid look old say likely live very long answer dodger look could knock feather ve hear florence say afraid uncle could live long probably curtis waring count can keep florence uncle apart few month mr linden will die will inherit whole estate will speak letter show n't know sir provision evident think important get possession favorable will keep carefully unfavorable think man would hesitate suppress doubt right sir n't know much will say dodger suppose never make suppose remark reporter smile never leave say dodger would good expression tutor feel incumbent correct grammar wish would mr leslie mean get san francisco shall seek employment san farncisco daily paper six month year spend will restore health enable live draw moderate saving expect shall work too get money take new york now must ask reader imagine four month week pass favorable weather whole voyage unusually short dodger reporter stand deck eager interest watch passage golden gate little late queen city pacific come sight crown hill part city build vast palace hotel conspicuous object foreground chapter xxiv florence suspense must now return new york dodger s old home return usual hour florence mrs o'keefe particularly disturb think errand unusual length would return hour two late eight o'clock come hour boy accustom repair florence s room study still n't make appearance dodger s late evening mrs o'keefe say florence room landlady shure s likely s brooklyn harlem wid bundle ll comin soon hope will pay errand keep long hope too florence s good boy dodger did tell serve rapscallion try stale apple day would hear big black-bearded man come ask apple can two penny say n't get say must widout say ll see say think fellow pick big apple walkin make mad come thafe worruld say silence old hag say actilly call old hag want two hoodlum hangin know d carry apple just wit end dodger come corner dodger scream man s take apple widout lave license dodger brave lion walk man say give apple pay s impudent young rascal say man raisin apple mouth n't get chance bite dodger flip hand knock sidewalk pick was n't man mad just ll smash boy growl m baggage-smasher say dodger can smash wid man fist strike dodger dodge blow give wid right just come cop s say man try run wid apple say come say cop re want station-house s lie say man pay woman apple young rascal knock hand know boy say cop ai n't kind ll let buy five apple lady pay em man make ugly face n't want lock pay dime five apple dodger very brave say florence sometimes think too daring liable get trouble ll get never fear dodger can take care nine o'clock come florence become alarmed aware much depend company faithful friend humble station again mrs o'keefe s room apple-woman buy grocery just return get anxious dodger say florence nine o'clock s nine o'clock boy shure s use bein hour night shall feel relieve come home shure d miss n't first time late perhaps terrible tim bolton get hold suggest florence tim n't bad florence n't fit company s bad man tim did n't send dodger commit burglary n't d never make dodger s acquaintance s true n't make burglary more excusable n't really think tim bolton get hold wo n't keep long ll make oath might keep night dodger would come morning florence somewhat cheer mrs o'keefe s refusal believe dodger serious trouble could wholly free uneasiness eleven o'clock come bed very unwillingly get very little rest night morning come still dodger show know fairly start long voyage recover consciousness florence take very light breakfast usual time mrs leighton s meet pupil study hour remain lunch hurry stop mrs o'keefe s apple-stand just lady prepare home prepare dinner see dodger mrs o'keefe ask florence breathlessly n't florence ve eye watchin n't show can ask florence anxiously might see tim find s get hold let shure n't know care much boy say mrs o'keefe shrewd look florence s anxious face n't care friend now s matter wid bridget o'keefe ask apple-woman excuse mrs o'keefe know very friend kind friend too forget s right florence re flustrated s forget few friend ca n't spare continue florence s come wid ll see tim tell short walk bring two strangely assort companion entrance tim bolton s saloon m afraid mrs o'keefe say florence come wid dear wo n't let harm ai n't use such place ve here more fill growler careful step florence tim bolton stand bar hear step look carelessly entrance see florence indifference vanish come bar advance meet miss linden say florence shrink cling companion s arm can rough man m bad may think s tell tim say mrs o'keefe tell florence bad man thank mrs o'keefe can offer glass whiskey apple-woman accept feel alarmed tug arm see florence would place embarrassing position accept exercise self-denial mrs o'keefe mean insensible attraction whiskey never drink excess say thank kindly mr bolton wo n't take just now ll remind offer day own way mrs o'keefe now can miss linden oh mr bolton break florence unable bear suspense longer dodger chapter xxv find clew tim bolton look florence undisguised astonishment dodger repeat know suppose lure n't business prefer make living way ask come home last night shure room house put mrs o'keefe n't show think might get hold say bolton inquiringly mistake n't see boy week tim bolton speak straightforwardly chance doubt word live mr bolton continue florence stay answer bolton dodger always very regular comin home must happen say florence anxiously might get run suggest apple-woman cop mighty officious dodger would never deserve arrest florence say quickly thrue florence innersent party nab know young man standin strate corner waitin car cop come arristed disorderly conduct shameful say florence indignantly thrue dear might police headquarters inquire boy s run think mr bolton ask florence tim bolton seem busy thinking finally bring hand forcibly bar say begin see florence speak fix eager look inquiry face saloon-keeper believe curtis waring bottom say cousin exclaim florence astonishment cousin miss linden can poor dodger boy take part friend would n't account hat more powerful reason would mind tell can conceive can present answer bolton cautiously prefer say subject will say boy s disappearance interferes plan will see ca n't find become will mr bolton shall grateful afraid misjudge think enemy dodger s mistake boy kid ve rough time maybe may time chance show old tim bolton good friend will believe now mr bolton say florence impulsively hold hand burly saloon-keeper surprise evident pleased also take little hand respectfully own ample palm press friendly manner s thing more want believe miss linden say friend also thank mr bolton now let work find dodger can count miss linden ll tell live ll send bring news may hear live mrs o'keefe good friend here n't kyard tim say apple-woman ll give strate number know place business come ll let florence know tell always home two relieve mind helpless bewildered feel tim bolton would make valuable ally tim turn hooker briggs lounge table wait generous customer invite bar boy say tim see dodger lately answer two unison hear hear baggage-smashin steamboat landing say hooker see can see hear right tim two leave saloon take westerly route north river pier three hour later return hear ask bolton did see dodger n't see hear find boy friend say last see dodger last evenin see pier albany boat doin carryin valise man kind man look gray hair gray whisker tim puzzle description suspect curtis concern abduction man could man passenger albany boat suppose look queer albany boat come man lyin valise boy think goin somewhere boat come just mix passenger come entrance pier two boy ask carry valise shake head dodger come engage right tim bolton nod knowingly plan say man want get hold dodger puzzle say old man hair beard gray curtis beard hair black boy say n't look old man hair walk young man tim bolton s face light sudden intelligence ll bet hat curtis disguise soliloquize s could find mr bolton say briggs longing look bar enough earn whiskey walk gentleman hooker briggs need second invitation will take note mrs o'keefe drink course will tim say hooker eagerly take mr bolton entreat briggs can say tim generously wait minute ll ready find sheet note paper scribble message mrs o'keefe tell miss linden clew surtin cozen get dodger wo n't hurt will get city wen hear more will right t bolton chapter xxvi bolton make discovery see bolton say thoughtfully curtis waring afraid boy s circumvent neatly game little plan dish must find certain s gettin dodger way tim bolton must set wit work spoil little game bolton succeed secure service young man experience tend bar eight o'clock don good attire hail fourth avenue surface car get get proper street make way madison avenue ascend step john linden s residence door open jane eye visitor friendly glance want ask hostile tone mr waring home n't know miss florence home know ask friend hers jane evidently think florence must make queer friend see lately ask eagerly see to-day trouble need money n't boy dodger disappear afraid happen oh sorry good friend miss florence see know try help ask mr waring say jane suspiciously shall tell wish would think gettin dodger way m goin try find wo n't tell n't understand shall make think side home last night dinner time n't come home twelve ought know forget latchkey get let wo n't again ll let stay first see dodger doubt did say sir will directly wo n't step library shall meet old gentleman ask bolton tone hesitation chamber directly dinner think s fail hope immediate danger say bolton anxiously s worry miss florence s belief home d live good n't ask mr curtis tell ll come soon ll firm n't see part mr linden want marry such disagreeable man s plenty good husband could get come sir ll tell soon come shall see miss florence soon think tell give thing will come right time ll tell bolton usher library fashionable furniture look quite place feel draw cigar pocket light nonchalantly lean luxurious armchair begin smoke curtis waring fix s fact soliloquize suppose master here old man n't likely interfere still will uncle way wait fifteen minute solitude end time curtis waring appear pause threshold frown see await jane tell gentleman wait see say right suppose gentleman say curtis sneering tone gentleman remark bolton coolly habit receive visit gentleman class suppose object call shall hard n't pay sneer day think bolton remain outwardly unruffled answer ca n't say particular business see see cousin recently florence ask curtis eagerly say did speak n't seem more willin marry curtis waring frown foolish girl say n't know own mind look gal know own mind particularly pshaw can know really expect marry time mr waring certainly inherit uncle s fortune course thinkin boy boy dead exclaim bolton jump foot irresistible excitement n't fool wait finish sentence dead prospect concern can identify lost child john linden can would believe interest keep silent just want know suppose can make interest will get property n't believe count chicken hatch course know boy leave say bolton answer curtis indifferently cousin believe can learn get hold desire cynical smile play face curtis waring propose get ask shrug shoulder right think bolton shrewdly manner easy see curtis quite ease regard dodger know ask business come mr waring say pause course devote interest quite fair make wait come fortune allow think n't seem consider can bring boy here make know uncle son lose long quite sure can bring boy here ask curtis florence ask send boy quite liberty tim bolton say curtis mock smile glad rate show mind very sharp quite sharp n't understand will more explicit s power make use boy city likely find kill bolton begin curtis interrupt boy safe will tell much say reason can guess think new york proper time come safe may come time help cunning plan mr tim bolton suppose say bolton assume air mortification discomfiture use remain here longer quite right wish pleasant journey home give love florence see man fiend soliloquized bolton walk leisurely place business let get hold dodger will foil chapter xxvii dodger strikes luck dodger land san francisco spite fact make journey will feel natural exhilaration pleasure new striking circumstance scene find place year city mean now probably contain two hundred thousand people lively earnest enterprising seem busy hopeful dodger catch contagion walk reporter modest hotel rate dollar day montgomery street randolph leslie ask san francisco thus arthur will remember dodger feeling name hitherto know hardly likely recommend adopt give curtis waring think shall much answer dodger everybody seem wideawake think will good new york think poor boy will more chance make living here new york too know get place anywhere would recognize tim bolton s boy accustomed tend bar gentleman would remember buy paper here nobody know can start fair great deal say return leslie think try first will write letter florence tell right long take letter here new york seven day take four month seem wonderful great difference come sea cape horn speeding country express train could know florence get dodger say anxiously suppose think dead forget letter give vessel speak coast brazil think straight chance favor idea good write mean will discuss future plan plan mr leslie shall try secure reporter s berth daily paper call chronicle will wait few day few hundred dollar can afford take little time look wish provide less twenty-five dollar n't worry arthur say randolph lay hand affectionately boy s shoulder shall allow want thank mr leslie say dodger gratefully s new friend n't want expense large enough strong enough earn own living true feel sure will chance enterprising city buy copy day s paper dodger look eagerly advertising column length see advertisement read follow want young man assist office local express inquire st think would answer such place ask n't see rate venture gain may inquire way suit shabby let lend mine nearly same size thank mr leslie fine feather make fine bird know neat dress always increase chance applicant employment carry too apt excite suspicion remember friend mine advertise bookkeeper applicant young man wear sixty-dollar suit ruffled shirt handsome gold watch diamond pin man taste strongly impress young man s elegant appearance largely strength engage less six month discover swindle extent eight hundred dollar aesthetic bookkeeper will leave diamond pin home say dodger smile suppose ask recommendation will indorse happen know two prominent gentleman san francisco president bank presume indorsement will sufficient dodger hotel put suit mr leslie s get boot black company young reporter express office afraid will engage already say reporter chance will good enter good-sized office prominent street dodger inquire mr tucker small man forty keen-eyed alert eye attentively mr tucker say see advertisement assistant mr tucker say dodger modestly fill place let see say tucker reflectively ninth young man apply place still open afraid wo n't want reject many n't know long city just arrive new york idea mine get money enough think would prefer remain city good education never college answer dodger smile good n't care college man practical man poor scholar mr leslie tell write fair hand let see specimen writing now dodger take special pain voyage improve penmanship excellent result happen specimen furnish good fortune please mr tucker good say will part time take order handwriting plain will never mind latin greek wo n't need chinese would more serviceable here can work to-morrow morning to-day necessary answer dodger promptly mr tucker seem pleased answer to-morrow morning let hour eight morning six night very sir wage will fifteen dollar week will suit dodger want indulge loud whoop exultation fifteen dollar wildest hope too politic express delight content say shall quite satisfied oh way suppose ought reference say mr tucker general thing judge good deal outward appearance can refer friend mr leslie here will indorse ask expressman shrewdly leslie smile see mr tucker thorough man business can refer mr president bank city sufficient sir sure would refer feel satisfied would speak favorably wo n't take trouble inquire stay pacific hotel shall take private apartment day two pass office randolph leslie say ve splendidly arthur n't feel millionaire work to-morrow may take room will cheap short time engage neat suite room two number palace hotel twenty dollar month day leslie procure position san francisco chronicle twenty-five dollar week chapter xxviii florence receives letter discovery tim bolton curtis waring hand disappearance dodger partially relieve anxiety florence partially might detain captivity even good accident life limb know would try get word early opportunity order relieve fear week week pass tidings come length end ten week note come write rough sheet paper envelope mark foreign stamp run thus dear florence sure worry disappearance perhaps think dead never life ship columbia bind san francisco cape horn just now officer tell coast brazil ship come north hail give letter carry home hope few line will reach right suppose must keep san francisco n't tell come here trick cousin curtis waring n't time tell drug bring sleep wake forty mile sea n't worry good friend board mr randolph leslie reporter new york daily paper advise get san francisco work earn money enough get home say can know can get high pay give lesson day say learn fast ship here must stop take good care remember mrs o'keefe will write again soon get san francisco dodger p s n't let curtis hear might try play trick san francisco florence s face radiant read letter dodger alive good spirit letter arrive afternoon put street dress apple-stand read letter mrs o'keefe ejaculate apple-woman s ould thafe worruld curtis waring get hold poor dodger just tim tell seem mighty quare want stale poor dodger now could understand seem strange mrs o'keefe say florence thoughtfully think might dodger friend n't seem sufficient explanation n't think ought show letter mr bolton suggest same ll give florence ll get mattie tend stand slip wid tim s right will mrs o'keefe mattie play corner summon now mattie just mind stand n't runnin boy will get wid whole mornin s profit hear mum n't eatin here here s apple can apple-woman carefully pick consider unsalable s speck mrs o'keefe object mattie ca n't bite speck rest apple good re gettin mighty particular mattie bit piece sound part apple mrs o'keefe safe distance give rest lame bootblack pick good apple own eating bridget o'keefe awful mane wid apple soliloquized mattie m too smart tryin pass old specked apple n't take three good m sinner arrive front saloon mrs o'keefe penetrate interior meet tim door come whiskey old lady ask tim jesting tone ll take florence ve get news wo n't come n't see place s get letter dodger n't mean ejaculate tim sudden interest come see good afternoon miss linden say tim gallantly ve news dodger here letter bolton read attentively curtis smart say hand could n't think good plan get rid boy will take several month reach frisco ca n't get wo n't money dodger say will try save money enough pay way will take good n't take long come car cost great deal money may take dodger year earn enough pay way railroad year exclaim florence genuine dismay year addition time take will end time jail hope answer bolton jocularly afraid uncle will longer land living shadow come florence s face poor uncle john say sadly terrible think may die think hardly leavin whole fortune curtis continue tim least thing trouble say florence woman s queer thing say tim shrug shoulder here s fortune maybe million rightfully n't give thought compare loss uncle s affection money great deal more practical affection perhaps standpoint mr bolton say florence dignity offense miss ve live long ll look thing different m glad hear lad curtis harm d get even send jail quiet determined look replace tim bolton s usual expression easy good humor could say would ingratiate more florence thank mr bolton say earnestly shall always count help believe true friend dodger too miss believe say smile quite captivated tim would satisfaction miss florence continue ll give curtis ware lickin deserve persecutin gettin turn uncle s house thank mr bolton would n't satisfaction see curtis injure way re too good christian miss florence wish deserve praise can hardly lie claim now mr bolton tell can help dodger n't see can now will most three month reach frisco might write time get will direct post office think ll sense enough ask letter wish could send money afraid will land penniless land good health can trust makin livin new york boy bring n't goin starve paper sell errand run ll light foot frisco take word florence feel good deal encourage tim s word assurance home heart perceptibly lighten soon trial own time would make forgetful dodger chapter xxix mrs leighton s party miss linden say mrs leighton day fourth month dodger s absence carrie perhaps tell give party thursday evening tell answer governess expect prof bouvier furnish dancing music fact engage just receive note state unwell leave unprovided very inconsiderate part add lady tone annoyance florence reply take different view professor s letter care offend mrs leighton circumstance continue lady occur really quite nice performer might fill place shall willing allow dollar evening say florence feel embarrassed shrink appear society present separation family could think good excuse notice hesitation mrs leighton add patronizingly second thought will pay dollar prof bouvier charge ten dollar will kind enough come good attire seem provide dress madam will difficulty score hope governess family think right command service will come say florence meekly feel would refuse enter handsomely decorated room night party look nervously fear see know early day notice percy brabazon face light see expect see manage convey caution quiet movement would wise mrs leighton know previous acquaintance percy determine get opportunity speak young lady aunt mary ask standing piano carrie s governess answer mrs leighton carelessly seem quite ladylike person understand see good day play absence prof bouvier will introduce aunt ask mrs leighton search look inquire carrie s progress study say cunning percy oh certainly answer aunt quite deceive word miss linden say let introduce nephew mr brabazon wish inquire carrie s progress study lady sail part room can assure mr brabazon say florence young charge make excellent progress can easily believe instruction say percy very glad take such interest cousin add florence smile great credit s excuse know get chance talk miss linden may say miss florence answer florence decidedly wo n't must very formal tell teaching very indeed must awful bore think n't think carrie warm-hearted affectionate girl very bright give very little trouble n't think could take pupil miss linden young girl young man fact could teach mr brabazon lots thing very sound spelling grammar pity answer florence mock seriousness afraid aunt would hardly consent boy size schoolroom perhaps could give private lesson afternoon would possible just mrs leighton come say miss linden say carrie quite satisfied mind answer percy excusable duplicity think method excellent tell might able procure pupil objection long interfere carrie s hour miss linden call music will piano play stauss waltz florence incline head obediently let escort piano miss linden say percy thank answer florence formal tone hour florence engage play waltz gallop lanciers music lady proud daughter s proficiency volunteer service relieve florence now can dance say percy low tone will give waltz wait second dance percy brabazon prompt present soon permit lead florence dance excellent dancer attract general attention florence really enjoy dancing forgot time guest sufferance move rhythmic grace handsome room percy dispose prolong dance florence cautious think will rest now mr brabazon say will favor again later evening plead hardly think will wise hour later ask again florence could find heart say would wise pair jealous eye fix miss emily carter considerable time try fascinate mr brabazon wealth make very desirable match view decide penchant florence alarm indignation throw shade governess really too humiliating murmur vexation girl own station care much eye florence marked hostility mamma say see mr barbazon carry mrs leighton s governess really think very discreditable mrs carter look gold eye-glass couple girl really governess add very dress n't know get dress really governess seem very bold poor florence deserve unkindly remark suppose try ensnare young brabazon say emily spitefully people class very artful n't think would call mrs leighton s attention percy brabazon nephew know true suggestion good emily mrs carter quite desirous daughter bring alliance percy readily agree second plan look mrs leighton take seat side nephew seem quite attentive governess commence indeed way dance three four time believe look mark say mrs leighton quite inconsiderate oh great consequence quite stylish governess doubtless nephew take will suit view say mrs leighton coldly shall speak to-morrow pray n't really matter small consequence quite natural fact leave matter quite right mention twelve o'clock day florence just complete lesson carrie mrs leighton enter room please remain moment miss linden say few word say mrs leighton s tone cold unfriendly florence feel unpleasant come chapter xxx florence follow home listen madam say florence incline head wish speak last evening miss linden hope playing satisfactory mrs leighton good fault find music come expectation glad madam refer behavior miss linden n't understand mrs leighton florence respond unaffected surprise please explain dance several time nephew mr percy brabazon twice madam understand oftener immaterial hardly seem conscious position position mrs leighton ask florence quietly look employer face ahem answer mrs leighton little ill ease hire musician act invite guest sorry give instruction conduct say governess coldly dance aware prohibit sorry miss linden persist misunderstand mr brabazon different social position look hardly proper devote more lady did aware n't think circumstance take task n't invite attention seem glad receive undoubtedly gentleman certainly nephew part instruct proper surely very plausible miss linden think right tell conduct comment lady guest unbecoming will remember extenuation unaccustomed society doubtless erred ignorantly florence bow forbear make remark wish speak further mrs leighton think will bid good-morning governess leave house mrs leighton ask encounter governess victory rest force acknowledge least matter doubt miss linden faithful teacher appear appreciate difference exist guest think reflection will see right stricture conduct florence leave house indignant mortified new regard social inferior feel sure many mrs leighton s position would see harm behavior previous evening four day afterward florence enter madison avenue car ride downtown scarcely reach seat eager voice address miss linden fortunate meet florence look see mr brabazon sit nearly opposite feel esteem sorry see mrs leighton s rebuke fresh mind could source embarrassment discover subject probability fresh reprimand kind say mr brabazon hope might meet again soon pleasant time party think time day change mind may ask aunt mrs leighton take task dance twice was absurd ejaculate percy necessarily absurd say social position different unbecoming receive attention rubbish exclaim percy warmly afraid ought listen such stricture word employer wish n't teach ca n't join wish enjoy work ought relieve necessity must accept thing find say florence gravely way say percy quickly understand think mr brabazon grateful afraid can never percy remain silent ask florence uneasily care companion learn live intend get fourteenth street must bid good-afternoon already fifteenth street can service will ride thank say florence hastily quite unnecessary good morning percy descend car part car sit young lady listen sensation pleasant conversation take place florence mr brabazon emily carter jealousy excite evening party drop veil fear recognize mr brabazon acquaint too intend get fourteenth street decide remain longer car will find girl live resolve conduct percy brabazon positively disgraceful evidently good captivate feel mrs leighton would shock thought nephew s make low alliance find can put guard keep seat still keep veil possible florence might recognize car move steadily onward turn bowery earth lead miss carter ask never neighborhood wo n't give perhaps verge important discovery still car speed grand street florence leave car follow unconscious aristocratic fellow-passenger florence stop moment speak mrs o'keefe apple-stand re wid work florence goin home mrs o'keefe ll wid ve get nasty headache ll lie hour cross street notice veil young lady follow ear shot listen conversation length reach tenement house florence s humble home ve learn more bargain say emily carter malicious exultation repay come horrid part city wonder mr brabazon know charmer live will see mrs leighton know rate chapter xxxi florence discharge mrs leighton sit boudoir stern face tightly compress lip miss carter call previous afternoon inform astounding discovery make respect governess ring bell janet say governess come may bring here ma'am s catch wonder thought janet note grim visage employer florence enter house tell mrs leighton wish see wonder s matter now ask has hear meet nephew car enter room see wrong wish see mrs leighton say answer mrs leighton grimly will seat florence sit few foot employer wait explanation certainly prepare mrs leighton s first word miss linden live florence start face flush live low part city answer hesitation sufficiently definite live street think east bowery right madam lodge apple-woman answer florence calmly tenement house madam actually come such squalid home instruct daughter exclaim mrs leighton indignantly wonder bring terrible disease house case disease humble dwelling make home sorry expose daughter danger kind would merciful dispensation providence ought truly thankful idea receive house inmate tenement house truly shocked apple-woman mother assure answer florence smile could repress aunt way relate humble friend miss linden taste must low select such home such friend state purse selection kindness show mrs o'keefe need friend will explain location meet madison avenue car yesterday nephew mr percy brabazon come think florence could see aloud madam appointment mean insult mrs leighton demand florence rise look lady flash eye never insult anybody reply mrs leighton pray resume seat florence may assume accidental talk freedom old friend correctly inform seem make acquaintance very readily miss linden seem singular say least meet nephew single evening become such intimate friend will surprise mrs leighton say mr brabazon old friend meet frequently heaven s name ejaculate mrs leighton residence good heaven exclaim scandalized lady nephew percy visit house apple-woman madam know live will explain previous statement say mrs leighton haughtily present suffering reverse circumstance short time very differently situate wo n't inquire change circumstance feel compel perform unpleasant duty florence feel call make reply wait mrs leighton finish speaking shall oblige dispense service daughter s governess quite question employ person live tenement-house florence bow acquiescence feel very sad become attach young charge cost pang part supply income would deprive bow decision madam say proud humility will find here sum owe payment extra week notice thank may bid carrie good-by mrs leighton think more quietly dissolve unfortunate connection good florence s heart swell tear come eye could press request destined obtain privilege mrs leighton deny carrie become impatient come downstairs burst room keep long miss linden say mamma keep florence silent leave explanation mrs leighton miss linden resign position governess carrie miss linden wo n't make miss linden mamma think good answer florence moisten eye n't exclaim carrie stamp foot angrily wo n't governess carrie behave very unbecomingly say mother will tell mamma send miss linden will tell time want know now very much displeased carrie very much displeased mamma pretend defend carrie conduct hardly respectful enough mother fault warm heart mother always cold selfish get tired say mrs leighton miss linden here to-day may give carrie usual lesson shall get bid good-by now good-by mrs leighton carrie florence schoolroom last time florence give young pupil partial explanation cause lead discharge care live poor house miss linden say carrie impetuously will make mamma take florence smile know would return reach humble home severe headache lie mrs o'keefe come late see s matter florence ask bad headache mrs o'keefe work too hard florence wid teacher give headache sha n't again get teaching s say discharge s florence explain matter mrs o'keefe become indignant s mean trollop mrs leighton exclaim d tell face live will good interfere good friend willing receive governess tenement house shure use live grand house n't now n't mind too much mavoureen ll soon gettin scholar sleep now ll sleep headache florence finally succeed follow advice humble friend resolve leave morrow care morrow twelve dollar spend hope position earn more chapter xxxii exciting adventure dodger soon become accustomed duty tucker s express office new san francisco home find mr tucker exacting unreasonable man watch new assistant closely first few day quietly take measure end first week pay salary agree fifteen dollar week arthur say sir make mind sir say dodger look inquiringly hope satisfied think may say n't seem afraid work always accustom work induced take son rich man place now occupy never stroke work always school n't take kindly work seem afraid would call more bargain evening particularly busy ask remain hour overtime will very inconvenient mr tucker say young man engagement friend leave extra work suppose know happen saturday evening can guess return dodger smile tell think duty too heavy constitution seek easy place let see keep hour overtime last wednesday sir make objection work just sir always willing stay need good sha n't forget dodger feel proud success put fifteen dollar feeling satisfaction never save sum same time curtis waring favor send here reflect n't mean occasion feel grateful dodger find could live eight dollar week begin lie seven dollar week view securing fund sufficient take new york hurry leave san francisco feel florence might need friend find make progress slowly time price first-class ticket new york hundred twenty-eight dollar expense sleep berth amount now twenty-two dollar extra look dodger would compel wait least six month position set return journey time dodger receive letter florence speak discharge mrs leighton shall try obtain position teacher say conceal anxiety sure large city can find dodger know good difficulty beset path applicant work could help feel anxious florence new york say would see florence n't suffer will write let know need will send money time meet adventure deserve note seven o'clock evening find mission street street corner attention draw woman poorly dress hold hand child three clothing shabby attitude despondency clear ill trouble dodger possess quick sympathy own experience make quick understand feel trouble woman make appeal feel instinctively need help beg pardon say much deference address favor fortune seem need help god know say woman sadly perhaps can service will tell child taste food yesterday can easily remedied say dodger cheerfully restaurant close eat supper will come ashamed impose kindness stranger murmur woman n't mention shall very glad company say dodger heartily poor boy may ill able afford expense millionaire say dodger n't see immediate prospect build palace nob hill live san francisco s wealthy citizen very supply money will accept kind invitation small restaurant neat appointment most san francisco restaurant price remarkably moderate expense twenty-five cent three obtain satisfactory meal woman child seem enjoy dodger glad see former become more cheerful time child s face look familiar dodger resemblance see could life decide can thank kindness say lady arise table n't know famish n't ask dodger hungry more money enough buy meal n't look say now good place earn good salary native san francisco madam ca n't tell bear know little family here short time come new york say woman sigh wish again come here n't answer prefer dodger add hastily objection husband desert leave shift support child take sew hard way earn money too many poor woman ready work starvation wage suffer know answer dodger live here woman mention street poor room third floor explain glad sure stay danger eject owe two week rent middle third week can pay end week shall force street poor child much rent pay dollar week three dollar will relieve present might three hundred say woman bitterly quite can supply three dollar three hundred would mean too kind too generous ought accept such liberal gift mamma tire take arm say child poor child foot day sigh mother try lift child own strength undermine privation clearly unable let take say dodger here little jump raise child easily mother s protest carry arm will see home madam say fear child will too heavy hope could carry child twice heavy reach room last poor welcome repose street n't expect see husband again ask dodger ca n't compel support n't know answer woman despondently will tell name may come day name say woman curtis waring dodger stare overwhelm surprise chapter xxxiii important discovery curtis waring ejaculate dodger face show intense surprise name husband possible know ask woman strike dodger s tone know man name will describe can tell tall dark hair sallow complexion black eye long thin nose particular oh tell find live new york nephew rich man expect inherit wealth influence cousin young lady drive home wa afraid would deprive estate partly reason partly revenge would agree marry could marry exclaim unfortunate woman already marry family friend know already marry n't think would trouble much must stop exclaim wildly husband shall give else florence concern cousin wish deprive possible attach man treat meanly ask dodger surprise time treat appear love murmured reply can forget father child dodger understand nature woman mystery female heart evidently think poor woman very foolish cling such pertinacity man curtis waring mind tell come marry ask four year meet city reply san francisco girl never california consider pretty add remnant pride fade to-day look closely face dodger ready believe grief privation change appearance altogether efface bloom beauty youth rate seem think live palace hotel make acquaintance small social gathering house uncle orphan perhaps more ready marry account did mr waring represent wealthy say expectation wealthy relative mention live tell truth marry secure apartment kearney street live child bear three month afterward mr waring claim call san francisco business say might absent six week leave hundred dollar urge careful short money need considerable expense journey leave never see hear tell mrs waring say would oblige visit several place colorado claim mining property tell hope bring considerable money think mean stay altogether n't know think live patiently perfect confidence husband make money last ten week six find penniless did receive letter time worried last money give begin pawn thing more tempt pawn wedding-ring could bring mind think ill husband force alternative conclude meet accident perhaps die feel certain tell evening know can hardly say know know good deal good wish would now san francisco please explain dodger tell briefly story abduction motive could get new york can understand n't understand friend florence cousin compel leave uncle s home curtis waring make set heart match choice marry curtis leave house forfeit chance estate choose leave house ought know right marry say poor woman understand dislike florence man love fear might induce marry ought know uncle ought know say dodger mrs waring ca n't see way clear new york would know just will agree stand help will answer woman earnestly will see again to-morrow evening here money help present good-night dodger walk ponder remarkable discovery make likely prove utmost importance florence uncle s displeasure wholly base refusal marry curtis waring prove curtis already married man would seem bar reconciliation thas particularly satisfactory would bring curtis disfavor florence would reinstate rightful place uncle s family more recognize heiress least portion large fortune last consideration might weigh much florence dodger more practical wish restore social position lose knavery cousin san francisco distance three thousand mile dodger feel loss act even mr linden inform nephew wife living san francisco statement would doubt deny curtis would brand woman impudent adventuress absent always wrong say french proverb event very much disadvantage seem imperatively necessary dodger curtis waring s wife new york confront unprincipled man scheme bring sorrow many easy decide plan carry present difficulty seem insurmountable expense journey new york dodger mrs waring child would very five hundred dollar obtain money problem randolph leslie probably sum dodger could conscience ask lend unable furnish adequate security insure repayment could find nugget think dodger knit brow would easy nugget rare enough gold field still rarer city street trust wholly luck trust will-o'-the-wisp sure success own castle spain time might come dodger own effort could accumulate need sum would require year least time mr linden would probably dead absorb disturb reflection dodger walk slowly darken street hear stifled cry look beheld sight startle sidewalk lie prostrate figure man bludgeon hand bend ruffian purpose too clearly evident chapter xxxiv just time dodger strong stout boy gather dash ruffian such impetuosity fall intended victim bludgeon fall hand work instant lift raise menacing position discomfited villain break volley oath proceed pick brutal-looking fellow large dodger tall majority man give stick exclaim furiously come take return dodger undaunted fellow take word make rush hero vigorous blow bludgeon make cautious repeat attack curse cry tooth d chaw doubt would answer dodger n't think will rob man none business shall make business d may lock give stick ll make rush dodger strike such blow arm wince pain now shall summon police can please dodger strike stick sharply sidewalk three time ruffian apprehensive arrest run corner just time rush arm policeman man ask city guardian turn dodger rob man man hurt ask prostrate man bewildered tone will take care will take charge fellow can get sir ask dodger bend fallen man latter answer struggle foot look confused way ask happen attack ruffian find sidewalk bend club hand must follow imprudent enough show well-filled pocketbook saloon stop take drink doubt plan relieve narrow escape sir doubt presume fellow ready take life find necessary will leave now sir think can manage stay feel upset stay sir palace hotel course know certainly will take arm thank little say find sumptuous hotel hardly equal america come room young man want speak still early evening dodger s time own hesitation accept stranger s invitation third floor stranger produce key open door large handsomely-furnished room match please light gas dodger proceed now first time obtain good view man rescue man average height probably fifty dress neat business suit look substantial merchant please seat dodger sit easy-chair conveniently young man say stranger impressively great favor dodger feel true disclaim very glad come just say large sum money think ask companion five hundred dollar five hundred dollar would mere trifle would n't trifle sir say dodger poor ask man earnestly good situation pay fifteen dollar week ought consider poor suppose considerable sum money give would five hundred dollar able defeat scheme villain restore young lady right seem interesting tell circumstance dodger tell story briefly could encourage find stranger listen attention know say reflectively rich man case very similar poor boy time know give sir dollar think generosity sir n't exactly liberal did accept tell n't wish inconvenience ask much money suppose will tell wallet eleven thousand dollar bank note security fortune say dodger dazzle mention such sum lose plenty more most serious peril life opportune assistance escape loss fully appreciate magnitude service evidence please accept bill draw roll two bill hand dodger boy glance mechanically start amazement bill five hundred dollar give thousand dollar gasp aware consider life worth least james swinton never fail pay debt sir thousand dollar s more deserve tell wife return chicago affair will blame give more seem belong liberal family sir detest meanness would err side liberality now agreeable will order bottle champagne solace little incident thank mr swinton make mind drink strong water tend bar new york see give dislike liquor kind sensible young man right wo n't urge card come chicago call will sir dodger leave palace hotel feel favorite fortune always money need quickly supply resolve return new york soon could manage take wife child curtis waring would cost five hundred dollar would same amount leave mr tucker reluctant part dodger good assistant say will pay twenty dollar week will induce stay would stay very important return new york mr tucker expect get place new york good come san francisco time will make place thank sir mrs waring overjoy dodger call offer take new york shall see curtis again say can thank dodger unwilling disturb dream happiness think exceedingly doubtful husband would equally glad see chapter xxxv darkest day florence leave employ mrs leighton few dollar reserve fund would last long make effort obtain employment desire position governess make application answer advertisement ladylike manner evidently impress lady apply suppose teach say madam family teach daughter mrs leighton west street hear lady course liberty refer madam hesitation tone excited suspicion very will call make inquiry will call to-morrow morning can give decisive answer florence fervently hope might prove favorable apprehensive good reason appear present day mrs cole say afraid miss linden will suit may ask florence inquire school calmness call mrs leighton answer speak teacher tell thing make seem inexpedient engage say perhaps inquire prefer know bad say encourage attention nephew forget difference social position also connection sort recommend admit miss linden very ladylike appearance can hardly expect admit house important position governess child daughter niece apple-woman did mrs leighton say relate apple-woman miss linden own surprise true mrs cole live house such person humble friend mine kind can very fastidious own affair sorry disappoint miss linden will quite impossible employ will bid good-morning mrs cole say florence sore heart good-morning will think understand position apply position public school n't think residence would objection florence leave house sad despondent see mrs leighton unfriendly representation would prevent get opportunity teach must seek more humble employment florence get place ask mrs o'keefe pass lady s stand mrs o'keefe answer florence wearily woman think n't know enough object live fashionable quarter least objection m sure ve get nate clane home look nate wax time n't exactly stylish say florence faint smile rate woman want d know n't want seem mrs leighton speak very highly trollop d give box ear drat impudence say irate apple-woman will doin now think can get sewing mrs o'keefe miss florence ll get vest make s hard work poor pay must take can get sigh florence can choose d tend apple-stand miss florence s mrs brady want sell account rheumatic ve get trifle saving bank enough buy d make dollar day easy n't think mrs o'keefe will kindly see get sewing will see can get result mrs o'keefe bring florence course day dozen vest pay munificent sum twenty-five cent florence very little idea undertake expert needlewoman prove adequate work utmust industry could make vest day would barely pay rent true money lay could draw would soon expend become shure wo n't let starve florence say warm-hearted apple-woman mrs o'keefe ca n't consent live m strong m makin more money nade could n't think thank kindness shure might write letter uncle florence would expect case consent marriage curtis would n't advise s mane blackguard d say face weeks roll florence begin show effect hard work confinement grow pale thin face habitually sad husband saving governess closely could spite economy dwindle none leave henceforth must depend twenty-five cent day seem well-nigh impossible emergency pawnbroker occur variety nice dress also handsome ring give uncle last birthday feel sure must cost fifty dollar trial part seem alternative uncle withdraw affection say scruple pawn ring symbol love longer exist enter pawnbrowker s first attract attention hold ring much will lend ask frighten find such place pawnbroker examine carefully practiced eye detect value professional admit ring drug market young lady say ve get more know ll give four four dollar four dollar repeat florence dismay must cost fifty buy tiffany s mistake dear did buy uncle give may say pay fifty dollar say pawnbroker wag head know good will give ask florence desperately ll give five dollar penny more say broker survey distressed face shrewdly can take could florence must money fear pawnbroker would give more make ticket say wearily sigh leave place timid ashamed wholly discourage dark hour sometimes dawn great overwhelming surprise await scarcely leave shop glad voice cry find last florence look saw dodger old dodger see nicely dress young gentleman large friend part six month brighter more intelligent manly look dodger falter dodger come san francisco dodger point direction pawnbroker s shop pawn ring shall get much get five dollar give ticket pawnbroker very reluctant part ring make sure would reclaim help emerge street dodger say ve come restore right give curtis ware most disagreeable surprise come home ll tell ve strike luck florence re share chapter xxxvi mrs o'keefe new role time lose see bolton arrange plan campaign curtis waring accomplishment plan anticipate impending disaster uncle s health become poor strength undermine think desirable employ sick nurse advertisement insert morning paper luckily attract attention bolton must mrs o'keefe say apple-woman important house friend florence boy watch bridget o'keefe fool leave manage result large number applicant mrs o'keefe select curtis mr linden s nurse express willing work four dollar week low demand seven will now enter house last scene story take place mr linden weak emaciate sit easy-chair library feel morning uncle ask curtis enter room very weak curtis n't think shall good engage nurse uncle desire expect morning curtis wish confine bedside nurse say jane servant enter send mrs o'keefe enter sober attire nurse drop curtsey nurse engage say curtis sir name please mrs barnes sir experience nurse plenty sir uncle mrs barnes new nurse hope will find satisfactory look good woman say mr linden feebly think will suit indade sir ll try uncle say curtis downtown business attend leave care mrs barnes shure ll take care sir can mr linden ask new nurse tone sympathy can minister mind diseased ll take good care mr linden n't wife daughter sore thought wife daughter niece sir n't know drive unkindness repent bitterly s now too late n't send come home would gladly n't know curtis try find vain say chicago take chicago say governess family brow st patrick think mrs o'keefe curtis n't natural-born liar m sure d come d send sir say aloud think asked linden eagerly m sure n't know send know party would sure find s young man call dodger can find miss florence can know niece s name hear somewhere mr waring think think young man would agree chicago find sir make bold say will tell will need money desk will find picture niece roll bill give send sir will ll take advice wo n't say mr curtis might think foolish true friend succeed ll give curtis surprise mighty disagreeable ll bind soliloquize mrs o'keefe think mrs barnes will retire chamber will assist assist mr linden room return library mrs barnes s young man inquire say jane enter send jane visitor dodger neatly dress thing mrs o'keefe ask splendid dodger here s money re chicago bring florence n't nivir mind re pretend wo n't take money give florence s hers right wo n't give curtis surprise s wife find comfortable boarding house carry programme s very anxious see husband more fool kape home sight s knowin ll dodger dear kape eye apple-stand mistrust mrs burke s runnin will old gentleman seem very sick s wake rat curtis would kill soon n't interfere ll soon circumvent snake grass miss florence will soon come own curtis waring will cold most try marry florence wife already s bad make em dodger wo n't fault mr linden s eye open wickedness chapter xxxvii diplomacy mrs o'keefe mrs o'keefe warm-hearted woman sad draw face mr linden appeal pity let poor man suffer can relieve ask morning curtis accord custom downtown invalid s sick chamber begin act mysterious manner tiptoe door close approach mr linden s bedside air unfold strange story whist now say finger lip matter ask invalid alarm can bear surprise sir bad news s good news must promise tell curtis florence messenger can hardly reach chicago n't sir promise say mr linden disturb ll tell sir florence chicago n't understand say beg pardon sir curtis say know new york motive could thus misrepresent matter n't want take ca n't believe mrs barnes love want marry could n't marry consent take mrs barnes confuse wo n't deceive s rason plinty s marry already true demand mr linden excitement s true enough more token to-morrow whin s wife will come here tell seem know much family m friend pore girl ve drive house would marry rascally spalpeen s schemin get property hand re friend florence s house leave home can whin s workin finger bone wid sewin keep starvin god ve let curtis waring wind little finger s ve mr linden soon can see florence soon can bear sooner good ll to-morrow m thinkin wo n't tell curtis promise ll manage sir n't worry now mr linden s face lose anxious look later day curtis look room surprise uncle look say sir answer nurse ve soothe indeed seem very accomplished nurse faith sir n't say may ask soothe inquire curtis anxiously tell miss florence would soon home think right hold hope may prove ill-founded know mr curtis dare say understand business mrs barnes uncle disappoint afraid consequence will lamentable think ll live long sir curtis shrug shoulder very hard tell uncle very feeble man die suppose property suppose florence come seem mrs barnes take good deal interest family affair say curtis suspiciously s true sir n't take interest nice gentleman curtis smile good find florence marriage will take place matter little property leave think miss florence n't care marry think cousin ought marry s foolish fancy ll get thrue sir first husband cousin always agree barrin occasional fight n't think florence will fight mrs barnes surprise mr curtis nice-lookin gentleman n't marry curtis eye keenly face tell never see want marry cousin grow say belave marryin meself first marry sivinteen long mrs barnes s long mr curtis m old woman now thirty-five last birthday curtis come laugh outright suspect true nurse would never see fiftieth birthday again just age say make laugh wo n't suspect soliloquize wily nurse s pretty big lie even shure look old mr curtis say aloud wid worry losin two fond husband look much old oh very preserve mrs barnes curtis uncle s chamber feel uncle ask think answer mr linden coldly forget mrs barnes revelation right make effort will soon strong again think may may live ten year annoy fervently hope say curtis false ring voice uncle detect new nurse help wonderfully make good selection will see soon discharge curtis inwardly resolve being here prolong uncle s life keep still wait estate must clear house must allow buoy unfounded hope tell florence will soon return seem convinced course know may return doubt chicago now think family europe hear curtis ask mr linden unwonted sharpness source information present care impart rest assure can get still want marry curtis most certainly shall insist change mind uncle make mistake decide correct come curtis ask influence hostile bring bear must nurse will quietly dismiss to-morrow pay week s wage warning s evidently meddler chapter xxxviii close scene day tim bolton dress jaunty style walk step linden mansion mr waring home ask sir downtown ll step wait please show library jane take confidence nurse show room mention hour later curtis enter long here bolton short time send business new uncle fail fast likely die soon n't surprise die week suspect curtis mean help ask will step property course little difficulty way can overcome help ca n't get give foolish notion boy lose still alive happen true must know die want make new will revoke leave property will n't know long think boy live n't believe will see drawback see can improve situation want sign paper confess abduct boy instigation must mention will say year two late time material die typhoid fever can say dare reveal now impel remorse get write ca n't remember word here right say bolton take paper tuck pocket ll copy own handwriting much give thousand dollar cash ca n't meet loss gaming table n't dare ask money uncle time think thoroughly steady much value estate four hundred thousand dollar worm uncle s lawyer day expect help amount thousand dollar thousand dollar good deal money four hundred thousand uncle may die sure seem very confident good reason leave promise honor pay two thousand dollar get estate happen poor dodger rightful heir let three hundred dollar year now n't mind tell can harm california whew smart get drug send board ship bind san francisco cape horn fact get little suspicious want put reach temptation clever rascal curtis suppose prize slip finger wo n't take precaution want document bring afternoon copy sign will attend rest conversation unseen listener portiere mrs barnes nurse john linden hear word say think now sir whisper mrs o'keefe give real name terrible would believe curtis capable such crime really true mrs barnes lost boy alive sure see know know sir too tell good boy curtis tell might criminal might n't s dacent honest boy iver trod shoe leather ll proud sir s california s get shall see to-day florence too hark hear door bell re here now think confront curtis feel weak mrs barnes let lean can welcome sir nurse push portiere two enter library mrs barnes rotund smiling mr linden gaunt spectral look rise grave curtis eye pair startled look mrs barnes say angrily mean take uncle bed bring here much life worth seem unfit duty nurse will leave house to-morrow will engage substitute shall lave whin git ready mr curtis waring say nurse arm akimbo maybe somebody else will lave house mr linden curtain twenty minute hear word say curtis turn livid heart sink s true curtis say john linden s hollow voice hear abduct boy make life lonely year oh man man could heart curtis stare parch lip unable speak content drive house dear niece florence make act cruelly fear will forgive just door open florence rush room sink uncle s foot oh uncle say will take florence never again leave ask fix eye dodger stand shyly doorway ll tell sir say tim bolton own son steal kid hire curtis waring s lie say curtis hoarsely come boy say mr linden glad light eye last heaven hear prayer ejaculate will never separate ready die now hope live many year feel new lease life baffled growl curtis waring dart furious look three boy impostor say deceive son see mother s look face curtis waring eye open last villainy deserve hand will make provision surprise curtis waring s deserted wife bring california dodger enter room lead hand young child oh curtis say reproachfully could leave come husband little child begone woman say curtis furiously will never receive recognize oh sir say turn mr linden shall curtis waring say mr linden sternly receive woman treat properly shall receive will receive income two thousand dollar year payable quarterly mrs waring will remain here child husband provide home curtis slunk room too wise refuse uncle s offer wife live chicago treat fairly fear will lose income mr linden look ten year young opening story florence dodger now know harvey linden live dodger competent private tutor make deficiency education early speak marriage possible florence may marry cousin tim bolton turn new leaf give saloon carry country hotel fifty mile new york five thousand dollar bank present dodger father s sanction consider quite reputable citizen mrs o'keefe still keep apple-stand unwilling give too handsome sum bank call often two child call midst prosperity florence dodger will never forget time adrift new york end l burt s catalogue book young people popular writer duane street new york books boys joe s luck boy s adventure california horatio alger jr mo cloth illustrated price story chock full stir incident amusing situation furnish joshua bickford pumpkin hollow fellow modestly style rip-tail roarer pike co missouri mr alger never write poor book joe s luck certainly good tom bootblack road success horatio alger jr mo cloth illustrated price bright enterprising lad tom bootblack ashamed humble calling always lookout good lad start cincinnati look heritage mr grey uncle hesitate employ ruffian kill lad plan fail gilbert grey tom bootblack come comfortable fortune mr alger s good story dan newsboy horatio alger jr mo cloth illustrated price dan mordaunt mother live poor tenement lad pluckily try make end meet sell paper street new york little heiress six year confide care mordaunts child kidnap dan track child house hide rescue wealthy aunt little heiress delighted dan s courage many good quality adopt heir tony hero brave boy s adventure tramp horatio alger jr mo cloth illustrated price tony sturdy bright-eyed boy fourteen control rudolph rugg thorough rascal much abuse tony run get job stable boy country hotel tony heir large estate rudolph consideration hunt tony throw deep course tony escape fate provide brave act rich friend secure right tony prosperous very entertaining book errand boy phil brent won success horatio alger jr mo cloth illustrated price career errand boy embrace city adventure smart country lad philip bring kind-hearted innkeeper name brent death mrs brent pave way hero s subsequent trouble retired merchant new york secure situation errand boy thereafter stand friend tom temple s career horatio alger jr mo cloth illustrated price tom temple bright self-reliant lad leave plympton village seek work new york whence undertake important mission california adventure west startling reader will scarcely close book last page shall reach tale write mr alger s most fascinating style sale bookseller send postpaid receipt price publisher l burt duane street new york books boys frank fowler cash boy horatio alger jr mo cloth illustrated price frank fowler poor boy bravely determine make living foster-sister grace new york obtain situation cash boy dry good store render service wealthy old gentleman take fancy lad thereafter help lad gain success fortune tom thatcher s fortune horatio alger jr mo cloth illustrated price tom thatcher brave ambitious unselfish boy support mother sister meagre wage earn shoe-pegger john simpson s factory tom discharge factory start overland california meet many adventure story tell way make mr alger s name household word many home train boy horatio alger jr mo cloth illustrated price paul palmer wide-awake boy sixteen support mother sister sell book paper chicago milwaukee railroad detect young man act pick pocket young lady railway accident many passenger kill paul fortunate enough assist chicago merchant gratitude take employ paul succeed tact judgment start road business prominence mark mason s victory trial triumph telegraph boy horatio alger jr mo cloth illustrated price mark mason telegraph boy sturdy honest lad pluckily win way success honest manly effort many difficulty story will please very large class boy regard mr alger favorite author debt honor story gerald lane s success west horatio alger jr mo cloth illustrated price story gerald lane account many trial disappointment pass attain success will interest boy read previous story delightful author ben bruce scene life bowery newsboy horatio alger jr mo cloth illustrated price ben bruce brave manly generous boy story effort many seeming failure disappointment final success most interesting reader tale write mr alger s most fascinating style castaway florida reefs james otis mo cloth illustrated price tale smack salt sea moment sea queen leave low new york bay breeze leave becalm coast florida can hear whistle wind rigging creak straining cordage heel leeward adventure ben clark hero story jake cook can fail charm reader writer young people mr otis prime
