# Supplementary material for: A Complex Network Approach to Stylometry
Source: PLoS One. 2015 Aug 27;10(8):e0136076. doi: 10.1371/journal.pone.0136076 (PMC4552030; doi:10.1371/journal.pone.0136076)
Supplement: S1 File — (ZIP) [file pone.0136076.s001.zip › authorship_dataset/a7_do_and_dare.txt]

could keep post office mother right say herbert carr mother sit little sit room plain cottage two occupy boy five herbert afraid wo n't much chance would want take mother man selfish herbert office small seek income last year inquired herbert mrs carr refer blank book lie table post-office account keep answer three hundred ninety-eight dollar fifty cent n't think would much inducement able-bodied man could work business father glad mother lose arm war could engage business require hand true herbert afraid will more will willing relieve duty old mrs allen call office to-day tell understand movement foot ebenezer graham appoint squire walsingham s nephew understand squire will throw influence scale will probably decide matter s very mean squire walsingham say herbert indignantly know depend office living most man selfish dear herbert old schoolfellow father s substitute father war wound true herbert afraid consideration wo n't weigh much john walsingham great mind see mother objection objection afraid will good mr graham ought ashamed profit store want post office also store alone pay handsomely mr graham fond money mean rich man true enough mean man town few word need explanation conversation explain pretty herbert s father return war loss arm fortunate enough receive appointment postmaster thus earn small strict economy adequate income fever terminate earthly career middle age mr graham rival applicant office mr carr s service war think give superior claim secure month elapse death mrs carr carry post office temporary appointment woman good business capacity already familiar duty office assist husband especially sickness nearly whole work devolve most village people favor retain local influence squire walsingham nephew great petition favor latter secure numerous signature already file department washington congressman district political friend squire mrs carr aware movement displacement already nine o'clock herbert s conversation mother end resolve defer call squire walsingham morning nine o'clock forenoon young hero ring bell village magnate little delay usher presence squire walsingham tall portly man fifty sleek evidently excellent term indeed five year old nephew ebenezer graham look young two relationship united state senator could more dignify deportment esteem great consequence selfish man free mean trait characterize nephew carr boy say squire pompously look spectacle herbert enter door name herbert carr say herbert shortly know life certainly say squire little ruffle failure grand manner impose young visitor call carr boy herbert fancy call carr boy ask favor think prudent show dissatisfaction resolve come point call squire walsingham commence ask will use influence mother retain charge post office ahem say squire somewhat embarrassed charge post-office department sir aware postmaster general will influence recommendation people village very true say squire complacently very true very proper pretend say recommendation would weigh authority washington indeed member district personal friend mine know situate continue herbert think state case briefly possible father unable save money ahead mother can keep post office shall get nicely lose shall hard time surprise father s long tenure office save say squire tone indicate surprise reproof much chance save salary four hundred dollar year say herbert soberly support family three ahem say squire sagely s will s way improvidence great fault low class n't belong low class say herbert flush indignation squire walmsgham secretly ambitious represent district day congress feel make mistake wo n't aspirant office speak low class squire hasten repair error term intend imply condescend explain mean say improvidence prevail fault income small n't much chance improvident say herbert spend income debt debt unable pay say squire walsingham young constituent mean young friend apprehend take right view public office design support privileged class luxury luxury four hundred year reply herbert speak general term say squire hastily mean say can recommend person office simply need income sir know mother understand duty office complaint make make good postmaster possibly say squire non-commitally oppose principle confer office woman man more efficient good qualify discharge responsible duty sir say herbert heart sinking understand favor appointment mother glad hear mother say squire can conscientiously favor appointment woman postmaster wayneboro mean prefer appointment nephew think herbert mother competent discharge duty say face show disappointment spite would ask influence schoolmate father s lose arm act substitute already say wish mother say squire color way ready help indeed may able secure situation sir mr graham need boy store think will take recommendation tom tripp ask herbert tripp boy unsatisfactory mr graham tell herbert know would employ mr graham tom tripp work early late dollar week board hard suspicious taskmaster continually find fault sheer necessity would leave mr graham s store long confide unpleasantness position herbert more enlist sympathy indignation herbert feel would work mr graham price more especially seem likely storekeeper likely deprive mother office income work mr graham sir say appear very particular young man say squire walsingham would willing work sir ahem say squire somewhat mollify will think case herbert leave house feel mother s removal matter time chapter ii herbert s chance herbert leave house squire walsingham sober frame mind see clearly mother would long remain office official income would find hard get sure receive pension eight dollar month consideration husband s service war eight dollar would support family small mean earn living sure wayneboro agricultural town mainly hire farm seem way open little sew mother might able procure would probably pay less dollar week blow fall sooner expect course week mrs carr notify ebenezer graham appoint successor direct turn paper property office receive official notification afternoon mail evening favor call successor ebenezer graham small man insignificant mean-looking feature include pair weazel-like eye turn-up nose require skillful physiognomist read character face meanness stamp unmistakable character good-evening mr graham say widow gravely good-evening ma'am say storekeeper ve call see mrs carr post office presume hear hear successor just long husband alive n't want step shoe willing step mine say mrs carr smile faintly just gov'ment appear think man ought charge responsible position shall glad manage office good see ma'am stand reason man fit business woman say ebenezer graham smooth tone want get awkward business easily possible woman know make adorn domestic circle et cetery adorn domestic circle wo n't give living say mrs carr bitterness know grasping spirit man would allow retain office comin say new postmaster course appreciate position widder much mean m make offer boy herbert herbert look book read listen interest hear benevolent intention new postmaster ready give place store proceed ebenezer always keep boy think wage give will help widder carr see combine business consideration feller creeters mrs carr smile faintly spite serious strait could help amuse notion ebenezer graham s philanthropy s become tom tripp ask herbert abruptly thomas tripp n't exactly kind boy want store say mr graham s harum-scarum sort boy shirk work suspect stop play way send errand yesterday five minute longer need goin sam dunning s carry grocery thomas n't seem appreciate privilege bein connect business mine tom tripp hardly blame recognize good luck occupy position receive dollar week fourteen hour daily work dozen scolding throw know will suit good tom ask herbert think necessary thank mr graham proffered engagement learn just expect pay re different sort boy say ebenezer attempt pleasant smile ve bring different ve hear re smart capable boy n't afraid work sir fairly pay work new postmaster s jaw fall look uneasy always grudge money pay even paltry dollar poor tom always calkerlate pay fair wage say ai n't rich ca n't afford fling money much pay tom tripp ask herbert know want draw mr graham pay thomas dollar fifty cent week answer storekeeper tone indicate regard whole munificent sum work seven morning nine o'clock night proceed herbert hour say ebenezer know make money speak grammatically make pretty long day observe mrs carr ma'am s long work get pay presume course ma'am proprietor could n't think work such sum say herbert decidedly mr graham look disturb reason desire secure herbert familiar routine post-office work say might able offer leetle more know tend post office s worth somethin ll give lem see twenty-five cent more dollar seventy-five cent week herbert mother exchange glance hardly know feel more amused disgust visitor s meanness mr graham say herbert wish secure service will pay three dollar week storekeeper hold hand dismay three dollar week boy exclaim sir will come short time sum get use management post office shall feel justified leave can good must think make money say ebenezer hastily think can afford pay salary twenty minute new postmaster try beat prospective clerk herbert obstinate ebenezer ruefully promise give price chiefly absolutely necessary engage more familiar post-office work herbert agree work morning chapter iii prodigal son herbert look forward very joyful anticipation new engagement form know very ebenezer graham employer necessary earn income now two dollar week sorry too displace tom tripp point uneasiness soon remove tom drop just mr graham leave house inform herbert work day farmer neighborhood dollar week board glad hear tom say herbert heartily n't want feel deprive employment welcome place store say tom m glad give mr graham seem think make iron could work machine get tired hope pay more dollar week agree pay three dollar say herbert tom whistle genuine amazement old man lose sense exclaim must crazy offer such wage n't offer tell would n't come less n't see come pay such price want take care post office know n't soon learn will reduce wage shall leave hope ll store work two three day spend remove post office corner eben-ezer graham s store removal superintend herbert interfere extent employer required much work store hero agreeably surprised begin think get good anticipate end first week storekeeper close shutter say expect herbert d just lieves take pay grocery good store sir answer herbert prefer pay money pay such good buy n't see odds make say ebenezer come same thing n't come same thing retort herbert want pay good ahem save trouble ll just charge buy give balance saturday night prefer money mr graham say herbert firmly storekeeper considerably will draw three dollar bill drawer hand young clerk s good deal money herbert say boy ai n't many man would pay such good salary earn cent mr graham say herbert view salary question differ essentially employer morning mr graham receive letter evidently disturb refer content necessary explain son nineteen year age boston two year previous take place dry-goods store washington street ebenezer graham jr eben generally call respect father same feature quite mean concern willing spend money own selfish pleasure fond play pool card contract dangerous fondness whisky consume money could spare necessary expense even more will presently appear fail meet board bill regularly eben serve apprenticeship father s store fact tom tripp s predecessor tire father s strict discipline small pay require purchase clothes boston seek wide sphere eben justice must admit good business capacity able father exercise self-denial make money-getting chief enjoyment would doubt become rich man time could make companion pay pleasure now come letter bring disquietude storekeeper run thus dear sir understand father mr eben graham boarder house last six month regret trouble now owe six week board can get cent know poor widow dependent board money rent house expense minor law make responsible bill dislike trouble oblige justice ask settle board bill inclose will great favor will send amount thirty dollar week rent come respectfully susan jones feeling man ebenezer graham can imagine read unpleasant missive thirty dollar groan can graceless boy think fool money leave bill settle keep shall ruin s too bad slave here eben waste substance riotous living ve great mind disown let own way fetch poorhouse choose easy man cast son even poorly supply natural affection ebenezer graham eben s mother intercede father bitterness spirit mail registered letter mrs jones cause anguish suddenly make appearance store father say nonchalantly take cigar mouth n't expect see bring here eben ask mr graham uneasily car bring stockton ve walk rest way ve hear say father frown get letter last night mrs jones say write say eben shrug shoulder come say father voice trembling anger n't pay board bill six week n't money say eben composure positively aggravate father n't money wage ample pay expense cost more money live boston think father n't get ten dollar week sir age get seven save two dollar week n't live boston father n't smoke cigar say father angrily fix eye son smoking much pay miserable weed re mistake father s very good article pay eight dollar hundred eight dollar hundred gasped mr graham wonder ca n't pay board bill ca n't afford spend money cigar oh can father choose re rich man rich man repeat mr graham nervously would take rich man pay bill n't tell come home lose situation father meddlesome fellow tell employer occasionally play game pool tailor come store dun old boggs give long lecture walking paper here ebenezer graham sorely trouble n't favorite mine confess matter sincere sympathy chapter iv herbert loses place ebenezer graham difficulty ascertain eben bill amount aggregate forty-seven dollar add board bill make total seventy-seven dollar mr graham s face elongate perceptibly bad enough say lose income also make matter worse n't chance firm take sir reply prodigal see flare express opinion pretty plainly would n't take d come wo n't give recommendation say ebenezer groan sir say ruin prospect boston concern say father bitterly may ask expect get plan say eben cheerful confidence would california ca n't get situation san francisco can mine very fine word say father sarcastically propose get california can steamer isthmus union pacific road n't mean get money pay fare suppose will supply say eben strike assurance ejaculate mr graham expect advance hundred dollar make work early late support spendthrift son ll pay soon able say eben little abashed doubt d pay same way pay board bill say ebenezer may excuse sneer can invest money good advantage will say eben sullenly will leave suggest plan plan can think eben old place store will dismiss carr boy can attend post office store work tend country grocery salesman city store exclaim eben disdainfully seem thing leave s own fault still salesman city eben take cigar mouth think rapidly say pause agree will pay will pay will pay ten dollar week same get hanbury deane s ten dollar week ejaculated ebenezer n't get more guess s little mistake calculation father say eben significantly n't make least forty dollar week include post office mistake ridiculously mistake say father sharply presume entirely question forget will get board tom tripp receive dollar week board pay herbert carr pay leetle more admit ebenezer will give ll give board clothes say ebenezer seem more make boston earnest ask eben genuine dismay certainly n't bad offer suppose young man can get money ought get money two year sum ve waste boston will cripple pay bill storekeeper groan thought inroad payment would make bank account re poor think seventy-five dollar will cripple say eben know father s circumstance too move representation shall poorhouse many year undertake pay bill eben perhaps exaggeration spendthrift son can get great deal money ca n't get money father say eben decidedly can buy cigar let alone thing n't want smoke cigar ll great deal say father sharply understand s necessary health say eben absurdly wo n't smoke expense say ebenezer decidedly n't smoke never know good come same must money will people say young man age cent pocket think father very mean ll allow fifty cent week say mr graham pause wo n't seem think six seven year old finally considerable haggling mr graham agree pay son dollar week cash board clothes reflect oblige board clothe son rate save dollar herbert s wage say will ready work must few day loaf father hard work long time need rest can begin monday morning ll get herbert show prepare mail wo n't trouble post-office work way father happen post office think mrs carr carry time woman ai n't fit public position kind apply position get s mrs carr s get pension say ebenezer shortly eight dollar month n't ai n't much support family ll else suppose n't much wayneboro n't lookout can take sewing wash suggest ebenezer trouble much care neighbor s herbert can earn m take place oh ai n't obligation provide livin ve get enough take care family d let keep post office say eben less selfish father own interest concern would scruple father s case precisely same s lucky ve get little extra income say ebenezer bitterly now ve get bill pay suppose shall accept offer father say eben present hope ll think good california plan s fellow know last year mine now s worth five thousand dollar must very different sort person retort father sagaciously would never succeed ca n't boston ve never chance try grumble eben sound sense father say failure home very likely follow failure home case seem disprove assertion such case failure change success earnest work say young reader never give certainty home tempt chance success distant state prepare disappointment engagement make eben mr graham call herbert presence herbert say wo n't need saturday night son store will require can tell prepare mail et cetery very sir answer herbert wholly surprise disappointment know could make three dollar week way leave wayneboro chapter v eben s scheme saturday night come end herbert s engagement post office pocket three dollar employer grudgingly give set way home wait minute herbert say eben ll walk herbert n't care much eben s company too polite say wait eben appear hat cane m sorry cut place herbert say young man thank answer herbert n't fault n't want store proceed eben fellow s stand counter city store fit s old man s fault herbert make comment eben proceed say s old man s fault s awfully stingy know herbert know think would good taste say suppose wayneboro dull live city remark say village dull hole father expect stay here cooped little country store wo n't stay here long may sure will n't know want california ca n't old man come requisite amount tin ll soon situation again wo n't stand way m very particular say herbert must find just say eben place will enough boy young man entitle look high way ve get view may bring five thousand dollar month herbert stare companion surprise know short cut wealth mean ask incredulously say eben suppose n't care tell oh n't mind s lottery oh say herbert tone disappointment answer eben may think lottery fraud know man boston draw last month prize fifteen thousand dollar ticket cost dollar say such case ca n't very common say herbert good share common sense uncommon think return eben nodding n't mean say many draw prize large prize five thousand dollar thousand would very comfortable draw prize even five hundred would n't now herbert admit would d send ticket monday morning s mail continue eben n't hard old man s mad run debt wo n't give cent will favor ask herbert cautiously lend two dollar ve get know pay to-night would send two ticket agree give quarter draw n't fair may say herbert n't money lend three dollar pocket moment n't mine must hand mother give chance win prize ll promise give draw pay money thank ca n't spare money get miserly old man say eben forced laugh eben say herbert seriously n't seem understand position mother lose post office eight dollar month income ve earn three dollar week week may earn see ca n't afford spend money lottery ticket suppose caution lose five hundred dollar risk gain money risk say herbert firmly oh please say eben evidently disappoint think d make offer see win big prize thank friendly intention say herbert afraid good many more blank prize would n't pay lottery man carry business common sense can forbear point press attention young reader scheme gain wealth most foolish spend money lottery ticket estimate sagacious writer much likelihood draw large prize lottery strike lightning let hope very small guess wo n't farther say eben abruptly become convinced herbert could prevail lend money good-night say herbert good-night mother m work say herbert enter little sit room throw week s wage young hero cheerful temperament look feel sober say graham comfortable living boy proceed first father take post office now son rob place n't discourage herbert say mother god will find way trouble herbert train reverence religion faith providential care heavenly father mother s word recall cheerfulness right mother say more hopefully feel low-spirited to-night wo n't feel more n't see live wo n't let trouble tonight let part leave rest god say mrs carr wo n't support idleness sure way relief will come ready help god help help repeat herbert exactly to-morrow sunday wo n't let worldly anxiety spoil day monday come will think day herbert mother attend church neat apparel see cheerful face likely guess serious condition affair debt sure employment come soon likely ere long barely enough money ahead last two week monday morning come bring burden care wish factory wayneboro say herbert tell boy age sometimes earn six seven dollar week hear here seem work farm farmer expect boy take pay principally board consideration possible hope shall separate meal will try thing first say herbert would fish dinner mother time n't particular value might fishing herbert will save buying meat indeed can hardly afford herbert feel good idleness take pole shed dig supply bait set bank river mile grassy lane lead main street walk river pole shoulder destined solitude tree branch hang river sit young man perhaps twenty-five year age book hand chapter vi herbert s good luck good-morning say young man pleasantly good-morning answer herbert politely recognize young man never see visitor city board hotel village tavern could designate seem studious young man always book hand pleasant face pale slender evidently poor health see try luck fishing say young man sir else bring here too else judge appearance same reason idle sir poor health sir never trouble way fortunate health blessing overestimate good money suppose sir present think value little money want ask young man earnestly sir just lose place post office think see post office sir mother charge office two week transfer mr graham employ attend duty serve customer store saturday night succeed son just return city mother widow sir know live point father serve war sir injury receive hasten death young man look thoughtful say much mr graham pay service three dollar week excuse question mother depend quite mother receive pension eight dollar month five dollar week altogether very little two dollar now sir true health strength will bring money respect more fortunate mother father mother m sorry sir thank pity lose parent now ask affair fair tell begin rich n't look envious counterbalance feeble constitution doctor say lung affect study law state health oblige give present least practice profession rich need practice say herbert may excuse still think companion s lot happy need practice profession earning money concern want occupy mind doctor say ought take considerable out-door exercise suppose physical condition make indolent chief exercise thus wander bank river read tree n't very severe exercise say herbert smile still keep open air now tell plan hope find will enable help mother n't seem much chance find wayneboro think could get place city might even would find difficult earn own living would chance help mother herbert naturally sanguine hopeful look sober just bite draw good-sized pickerel give new direction thought exclaim triumphantly look pickerel must weigh two pound say young man rise examine fish interest let use pole see luck certainly young man ten minute later succeed catch small pickerel perhaps size herbert s will say n't come catch two hour herbert friend alternately use pole result quite handsome lot fish more fish want say young man bring n't want hotel hear landlord say would buy would suit say herbert want fish want money come really n't know pass forenoon pleasantly usually get tire own company day seem long believe see way clear good way spend time say want place would employer sure business say young man smile business pursuit health pleasure just now think can help shall very glad can mr name george melville let explain idea want company relieve solitude company shall enterprise enough hunting fishing follow good faith doctor s direction say herbert smile would good post office say would seem pay good time much would consider service worth ask mr melville content leave say herbert suppose say six dollar week six dollar week exclaimed herbert amaze n't enough ask melville smile more can earn mr graham think over-pay three dollar week will find different man mr graham herbert aware six dollar large pay generally give boy age can afford pay doubt will find money useful will quite set foot again mr melville say herbert earnestly very generous oh n't know hard taskmaster may find say young man playfully way consider already enter duty to-day first day now come hotel see can get fish happen know two guest lady daughter anxious good fish dinner market here think landlord will glad buy mr melville right mr barton landlord purchase fish herbert sell sixty cent promptly pay n't pay morning s work ask melville n't know money ought mr melville say herbert now employ catch part waive claim compensation say young man would novel sensation receive money service render will say herbert tell never earn dollar life herbert look incredulous really true say george melville life pass school college never occasion work money luck n't know think work money receive happy tell now n't feel more satisfaction sixty cent just pay earn sir think happy man usefully employ n't forget never sigh opportunity lead idle life suppose dinner ready may home come three o'clock very sir herbert make good time home eager tell mother good news engagement chapter vii eben grows envious mother say herbert enter house bring enough fish dinner wait see luck would herbert get dinner ready will wait little shall hungrier mother say herbert mrs carr could help notice beam look som s face look receive legacy herbert say herbert laugh say display sixty cent receive landlord ten cent more receive whole day s work store say get herbert sell mess fish mr barton hotel must good luck fishing say mother look pleased help mother mr melville young man city board hotel help fish herbert make good beginning could n't help feel little depressed leave morning reflect pension depend seem unlucky eben graham come home just time deprive place store piece good luck mother n't see say mrs carr naturally puzzle good situation already herbert save good news last tell mother engagement mr melville s companion handsome compensation receive six dollar week repeat mother indeed generous herbert trust providence mother trust vain dinner herbert chore mother hotel meet new employer find occupy large pleasant room second floor table window cover book thirty forty volume arrange shelf always bring book herbert say young man very fond reading hitherto occupy too much time perhaps way too much interfere necessary exercise hereafter shall devote forenoon kind outdoor exercise company afternoon can read can converse shall read now mr melville ask herbert here recent magazine will select article read will rest eye pleasant companion read s self article interested herbert mr melville surprise finish find nearly five o'clock n't reading tire herbert ask melville sir evident lung strong mine five o'clock melville dismiss young companion wish come evening ask herbert oh would n't think take evening post office stay eight o'clock probably necessary wo n't task much shall come to-morrow nine o'clock n't very early say herbert smile n't get very early health wo n't allow cultivate early rise shall breakfast much nine see n't mean overwork mr melville would involve overwork shall certainly easy time think herbert walk homeward reflect satisfaction pay rate dollar day quite earn indeed to-day earn sixty cent sum receive fish supper herbert store purchase article mother wait mr graham person article call would amount nearly dollar storekeeper say cautiously course prepare pay cash certainly sir return herbert mention know income small say ebenezer apologetically more last week say herbert enjoy prospect surprise storekeeper ai n't find ask mr graham face indicate curiosity sir engage companion mr melville stay hotel n't know want companion say storekeeper disposition criticise affair neighbor often find country place think need answer herbert much pay now queried ebenezer six dollar week n't mean ejaculate storekeeper man must crazy n't think say herbert smile got plenty money take continued ebenezer good share curiosity tell rich much money get n't tell declare re lucky s fact interested listener conversation person eben store day take herbert s place know position mean suit young man employ store boston come small country grocery might certainly consider descent small compensation allow satisfy eben even more dissatisfy learn fortunate herbert select companion rich young man just would flatter make more desirable companion mere boy herbert hero leave store eben call tell father young man city ask herbert repeat pay six dollar week ask eben enviously course n't ask much fix price think very rich say eben thoughtfully think splendid chance would thought eben could get intimate man might set business day perhaps take europe world much time expect mr melville ask herbert answer question seem man easy get very much eben inwardly decide could would oust herbert desirable place substitute very mean thought eben inherit meanness father herbert say will favor ask hero will take place store evening feel want take walk answer herbert soon run home tell mother s good fellow sha n't lose ll give ten cent need n't pay eben ll favor re trump herbert come soon can eben release store hotel inquire mr melville leave unsuspecting young substitute post office chapter viii eben s assurance young man wish see mr melville say servant george melville look surprise book say may show must herbert think door open visitor show mr melville find old person herbert eben distort mean feature regard pleasant smile wait receive welcome come forward extended hand believe mr melville say inquiringly name say melville look puzzle n't remember meet see father s store very likely say eben eben graham son ebenezer graham postmaster indeed account face look familiar resemble father very closely m chip old block modern improvement say eben smirk father s always live country ai n't very stylish ve employ boston couple year past get little city polish n't show much think melville refrain say come home assist father say politely exactly answer eben feel country store n't sphere propose city probably shall eventually may stay here wayneboro can make satisfactory arrangement assure wish take herbert carr s place herbert tell assume duty ad interim assure ad interim quite ready give place herbert suit wonder fellow drive think melville eben long leave doubt herbert tell make engagement continue eben desire come business soon possible make mutual arrangement course very nice tell think quite much gainer say melville herbert right easily suit say eben course eben add clear throat herbert n't much companion few year old n't know seem very pleasant companion young sure herbert nice boy father glad help give place large salary pay drive thought melville come point mr melville say eben make bold call suggest little difference arrangement indeed say melville coldly idea singular visitor propose strike emphatically eben interfere unwarrantable manner affair see continue eben m good deal age herbert ve advantage reside city herbert n't naturally more company again herbert could work post office store nearly can ll undertake get father give place shall happy make arrangement hunting fishing else choose sure enjoy company mr melville conclude eben rub hand complacently survey george melville insinuating smile certainly take considerable trouble arrange matter say melville sarcasm eben detect oh trouble say eben cheerfully see idea come head herbert tell arrangement think d come see mention herbert ask george melville curiosity n't n't know herbert would look get herbert take place store run see matter way year old herbert sha n't ask more pay fact willing leave pay liberality very considerate say melville hardly know amuse provoke cool assurance visitor oh return eben complacently guess ve fetch reflect look mr melville small half-closed eye certainly surprise very much mr graham say melville nature suggestion wo n't take consideration question think more own pleasure mine latter concern make mistake suppose herbert s youth drawback qualification companion indeed youth cheerful temperament make more attractive eye hope mr graham will excuse say suit good possibly could eben s countenance fall look quite discomfited mortified n't suppose raw country boy would likely suit gentleman taste reside city say asperity will chance correct impression say melville slight smile n't care accept offer say eben regretfully thank will excuse suggest mr graham would more considerate apprise herbert object ask take place evening probably idea mean supersede eben toss head must n't think mr melville say extra pay six dollar n't seem much earn ten dollar week boston stay probably raise twelve really consent sacrifice offer enter employment six dollar week just more convinced decide good retain herbert wish interfere prospect city oh say eben judge too n't care city just ve confine pretty steadily few week country hunting fishing will good george melville bow say eben feel excuse staying longer reluctantly rise think good ve propose say can let know will say melville s queer young man mutter eben descend stair s funny prefer country boy herbert young man s see life get city polish same price too n't seem see own interest m sorry would good deal more interesting few hour day tend store father s thing sure wo n't long m fit high position hope downright impudence cool assurance think young man will bear palm think george melville unwelcome visitor leave room herbert danger would probably surprise know consider company intolerable bore will tell herbert to-morrow good turn friend try chapter ix solitary farmhouse eben sensitive cool reception meet hand mr melville would disturb feel angry disappointed desirous come herbert express hard see way boy injure seem quite clear present punish herbert wait occasion herbert learn morning mr melville manner eben try undermine deprive situation naturally indignant n't think eben graham could mean exclaim certainly mean thing herbert say george melville can afford treat young graham contempt unable injury shall morning mr melville ask herbert row river say melville know boat can walter ingalls boat think can hire know sir may ascertain can will avoid loss time boat readily loan two soon river mr melville first take oar quickly fatigue resign herbert strong muscular age companion observe strong steady stroke say herbert dispose envy strength endurance get tire very easily strong boy ask herbert never much endurance mother feeble constitution consumptive inherit weakness fortunate money mr melville oblige work true would give fortune strong herbert notice hectic flush mr melville s cheek white transparent hand sympathy arouse see say thoughtfully more fortunate think health strength blessing overestimate herbert lot whole happy even life will probably brief still many source satisfaction enjoyment river lead village flow wooded bank here cottage set midst field lie stern melville enjoy tranquil passage attention suddenly attract boy stand bank frantically wave hat melville first see can boy want ask herbert immediately look exclaim surprise s tom tripp row shore see want say melville quickly already brief space time touch bank s matter tom s tramp house steal can lie hand answer tom excitement house farmer cole s mr cole farmer tom tripp work tom explain farmer village leave wife alone tramp come door ask meal mrs cole get visitor look find man boldly demand money unceremoniously possess silver spoon arm ask melville n't know n't think know help see come field see window mrs cole think field help physical courage physical strength always weak man often excel strong man bravery george melville thoroughly rouse injustice brutality hearty contempt stand see ruffian triumph come herbert say let help poor woman heart answer herbert eye flash describe appearance herbert george melville scene will few minute relate happen farmhouse mrs cole engage ironing hear knock door answer summons find confront ill-looking fellow dusty travel-soiled garment reveal character wearer wish ask farmer s wife m hungry say tramp can give eat answer mrs cole cheerfully good woman could find heart turn fellow creature suffer hunger enough spare come sit table visitor follow kitchen take seat table farmer s wife pantry bring loaf bread plate cold meat tramp long attack few mouthful lay knife fork s coffee ask warm coffee answer n't drink coffee morning breakfast two three hour shall get glass water n't cider seem particular say mrs cole grow indignant same want cider say tramp impudently cider answer mrs cole shortly pretty farmhouse cider growl tramp can make coffee order own house demand mrs cole angrily would think take hotel take please say tramp husband here would n't dare talk unguarded admission make impulse moment mrs cole feel imprudence soon utter word too late recall husband ask tramp face light gleam exultation answer mrs cole evasively visitor see correct much money house demand abruptly money gasped farmer s wife turn pale money did n't speak plain enough ask tramp angrily thief n't dare call thief say tramp menacingly honest man ask question borrow money borrow say man grin ll hand come again ordinary circumstance would money enough farmhouse anxious happen farmer cole sell yoke ox money receive hundred dollar upstairs bureau drawer thought n't suppose tramp aware enough terrify mrs cole sink chair panic course tramp infer considerable sum house come hurry say roughly ca n't wait here day keep money husband s say mrs cole terrify prudence right ll pay re may collect spoon too m open boarding house continue chuckle shall need oh heaven shall ejaculate frightened woman chapter x excite scene d upstairs get money will say tramp boldly will say mrs cole terrify time tom tripp look window get idea situation unobserved river bank run hope expect see could interfere impudent robber already see lucky anticipate meanwhile mrs cole upstairs know save money carry wish heartily husband take hundred dollar know would serious loss husband moderately think possible tramp might know large sum house could sure resolve make effort save large part money wallet take two five-dollar bill remove drawer put bed linger long dare downstairs two bill hand get money growl tramp n't take say satisfy breakfast give re fool say tramp rudely much get ten dollar ten dollar say tramp disdainfully take large sum money husband sir say poor woman nervously n't enough get more money house n't lie know use talk way say mrs cole forget timidity moment ca n't help use d good trifle upstairs bring rest money hear oh sir oh sir repeat tramp impatiently ca n't stay here day tell suppose must say poor woman s sensible ll find gain try fool ll give just three minute find money bring ll leave spoon want ve already tell come two minute pass n't want kill mrs cole utter shriek dismay turn obey command unwelcome visitor loud clear voice hear just window stay mrs cole help hand ruffian shall harm voice george melville tramp turn swiftly stare ill-disguised dismay melville herbert business demand blustering tone make business defend lady thievish design say melville exclaim tramp contemptuously could twist little finger d try say melville show least trepidation mrs cole man possession spoon just hand ten dollar george melville turn tramp kind enough lie spoon table say give ten dollar mrs cole hand must think m fool say tramp think prudent man say will let bluster tramp may regret time george melville speak usual tone voice tramp puzzle know weapon unarmed make feel ill ease superiority physical strength dispose think george melville pistol could understand dare confront man twice size strength n't care spoon say will take money will return money say melville calmly will make demand tramp defiantly will ll see say tramp desperately spring melville meantime enter house stand six foot distant stay exclaim melville resolutely draw pistol level formidable antagonist settle stranger say tramp ve get advantage time just wait meet again willing wait time say melville shrug shoulder desire cultivate acquaintance friend spoon say tramp throw table now money tramp look george melville melville still hold pistol hand level breast thief large man brave cower resolute glance small opponent wo n't interfere give money ask will let fire perhaps wo n't keep agreement suggest tramp nervously man word say melville calmly calm resolute tone free excitement impress tramp confidence draw note vest pocket thrust throw table now may say answer george melville stand door draw still hold pistol position tramp pass sorry may say get range weapon watch stride yard fairly mrs cole say oh can thank save wretch glad instrument deliverance say melville politely fortunate pistol mr melville say herbert perhaps say melville smile pray put mr melville say farmer s wife always make nervous see loaded pistol melville bow put pistol pocket unpleasant visitor say may relieve fear say pistol load load exclaim herbert tom tripp concert load knowledge year could stand man ask farmer s wife wonder think load reply melville answer purpose very reluctant use loaded pistol high idea sacredness human life objection playing fear man melville herbert remain farmhouse hour return farmer resume river trip return noon walk main street herbert see town constable approach air man business did wish speak mr bruce ask herbert warrant arrest arrest exclaimed herbert amazement complaint eben graham abstract postage stamp money post office last evening chapter xi try theft herbert stare constable blank amazement charge steal stamp money post office say make charge demand herbert great excitement eben graham n't know mean say hero turn george melville mean say melville fellow envious angry can supersede evidently want injury must imagine eben could mean mr bruce believe thief n't herbert say constable very much will start arrest may sure want ask herbert will justice slocum two o'clock necessary lockup ask herbert shrink natural repugnance enter temporary house tramp law breaker herbert answer constable friendly tone ll take let home dinner will call quarter two course shall find ready accompany mr bruce impatient meet eben graham tell face guilty mean contemptible falsehood charge theft person village know will believe will also call house herbert say george melville accompany office justice shall ask leave give detail eben graham s visit last evening thank mr melville say herbert glad believe word story easily deceive herbert quite possible stamp money steal false friend accuser guilty course herbert tell mother happen agitated alarmed become calm herbert tell eben s probable motive make charge can behave shamefully exclaim indignant parent n't think capable mother poor opinion suppose ca n't prove innocent herbert say mrs carr anxiously prove guilty mother answer herbert know much law quarter two constable bruce mr melville walk house door open herbert n't take leg bail herbert say constable jocosely mr bruce hand hurry meet mr eben graham see can look face shameful behavior oh mr bruce never think would call home such errand say mrs carr point break n't worry mrs carr say constable anybody may charge theft innocent son good friend wo n't see treat injustice herbert s mother desirous accompany office justice persuade remain herbert know indignation would able silent see eben graham justice slocum elderly man mild face gray hair herbert enter greet friendly way sorry see here boy say sure mistake know baby n't believe guilty theft now submit judge slocum say eben graham sit corner mean feature look mean more insignificant usual submit prejudge case silence sir say judge slocum warmly dare impugn conduct herbert own son would give chance prove guilty hope ll excuse judge say eben cringing sorry believe boy guilty steal bad say bad eben graham say herbert contemptuously very careful swear falsely n't need instruction herbert carr consider criminal trial say eben maliciously mistake sir say george melville arrest make man boy criminal sure much oblige information mr melville say eben spitefully ve choose nice companion right say melville gravely much good hire eben wince reply george melville whisper herbert willing accept lawyer much sure case very simple very grateful offer accept say herbert propose record whole scene detail give general idea proceeding eben graham swear witness depose leave herbert charge post office previous evening return examine stamp content money drawer find surprise five dollar money six dollar worth stamp miss know miss ask melville know precisely much money drawer many stamp count just sir singular time make count n't know sir suppose end day would more appropriate time n't think answer eben shortly lead make count suspect herbert s honesty ask mr melville very reason say eben malicious glance herbert n't little curious select boy honesty doubt fill place ask george melville carelessly n't anybody else know post-office work answer eben very good now mr graham objection will tell want get post office last evening eben fidget see come make nervous want little rest answer pause ask question ask eben move uneasily desire answer know return eben sullenly wish tell answer question witness say judge briefly hotel reply eben evasively call answer eben reluctantly come last now business tell herbert would suit companion say witness think answer clever recommend place pursue questioner relentlessly eben hesitate cleverness come again aid tell would willing come just oblige say did herbert know make proposal ask remain post office absent view deprive position just secure employ would get father take again store post office say eben defend implied charge treachery tell eben nod triumphantly even melville admit treat herbert meanly way say melville n't strange ready recommend place boy honesty doubt n't know thief say eben somewhat abashed suspect honesty reason count money stamp leave office least reason give office say eben uneasily stamp miss was suspect take stamp money know now mr graham answer make application application take employ herbert want keep say witness sullenly precisely fail application home discover money stamp steal sir very much surprised will sir discovery remarkably well-timed herbert obtain position seek straightway discover proof dishonesty eben color insinuation plain enough even understand two thing say may call attention judge very remarkable coincidence miss stamp money find person defendant n't search will take say ready submit examination say melville herbert say emphatically oh n't likely d find now say eben sneer plenty time put em willing mother s house search say herbert promptly oh ai n't say eben significantly eben s answer take herbert lawyer judge surprise chapter xii eben s trump card guess re part letter say speak produce letter stamp seal postmark letter address messrs jones fitch chestnut street philadelphia make think letter contain money postage stamp mr graham ask george melville ve see advertisement jones fitch weekly paper advertise send several article address receipt seventy-five cent postage stamp very inference draw n't see answer eben malicious triumph s part stamp letter put post office herbert carr morning true say herbert quietly maybe n't guess ll find herbert carr s name sign letter say eben see letter mr graham sir know herbert carr s name sign n't know pretty sure think herbert carr write letter sir objection say melville will settle matter open s want say eben graham also say herbert mr melville deliberately cut open end envelope small penknife draw folded sheet contain small sheet postage stamp fall floor see say eben triumph sheet stamp contain twenty-five three-cent stamp represent value seventy-five cent shall read letter sir ask melville judge objection melville read aloud follow wayneboro august lst messrs jones fitch inclose seventy-five cent stamp will glad send article advertise weekly gazette truly herbert carr herbert listen reading letter amazement never write letter say never hear jones fitch s likely story sneered eben graham submit judge slocum prove case n't find stamp leave show will steal seventy-five cent worth stamp will steal six dollar worth agree mr graham say george melville will kind enough sit table write dictation ask eben suspiciously never mind surely can objection n't know think s foolishness sit pen hand shall write ask write messrs jones fitch demand eben look discompose s affair write eben write word seem find difficulty clear try disguise handwriting ask inclose seventy-five cent stamp proceed george melville want throw suspicion ask eben throw pen keep writing say judge eben very deliberate seem very particular pen letter very say melville now wish herbert carr take pen will dictate same letter herbert readily take seat just vacate eben rapidly write word dictate finish task mr melville take two copy first examine hand original letter justice slocum ask honor say compare three note decide original write herbert carr mr eben graham witness eben graham look very ill ease flushing paling turn examination submit say very extraordinary way treat witness justice slocum pause say find mr eben graham s copy unmistakably same handwriting original letter purport write herbert carr s falter eben say george melville triumphantly seem clear young client victim base conspiracy engineer man bring charge dishonesty ask honorably discharge request grant say justice slocum herbert can clear innocent charge make protest begin eben graham mr graham say justice severely word express scorn detestation conduct deliberately contrive plot ruin reputation innocent boy never harm herbert carr desire liberty sue arrest false charge trump eben begin look frightened wish punish mr graham say herbert enough honesty vindicate say justice eben fortunate boy forbear eben graham slunk justice s office look mean more contemptible herbert surround friend congratulate happy issue trial chapter xiii eben s last hope fails ebenezer graham take stock son s charge herbert prejudice favor herbert feel particularly friendly man shrewdness common sense know herbert fool eben make know fact stamp money miss say keenly become em n't know answer eben can guess enough guess say father shortly know herbert carr take place last evening s doubt take stamp money n't very likely feel sure sure mean charge can see say ebenezer understand eben intend boy arrest would consent know eben slip store arrange arrest father s knowledge indeed learn trial already commence eben make excuse absence eben return father greet tone very cordial eben hear ve make fool defend property father say eben sullenly think d appreciate good ve charge innocent boy theft now friend will lie rob say word ask eben m eben graham m goin say word now s time say ca n't pull wool eye money s stamp somebody s get em herbert carr n't herbert carr s somebody m ashamed say herbert carr mean say take ask eben wo n't bring charge can prove shall watch pretty closely case n't wish work long throw situation say eben loftily verv leave town ai n't leave town present board eben regard father dismay re send adrift ask consternation m support idleness give situation store ll work somebody else wish could think eben thinking rich young man hotel seek position companion shall leave wayneboro say s here farmer collins want hire man hire man repeat eben scornfully think hire farm might great deal bad answer ebenezer sensibly dry-goods salesman boston n't get beg assure say eben air consequence will work store expect stay home say father hark eben graham add n't report more loss money stamp make responsible eben work uneasy frame mind see succeed impose father clear-sighted old gentleman strongly suspect miss article eben might tell feel incline five-dollar bill mail lottery agent new york payment ticket southern lottery stamp even now possession would sell first opportunity plan throw suspicion herbert utterly fail cold look greet show villager thought attempt wo n't stay wayneboro much longer eben inwardly resolve s dull hole creation can get somehow large place here s positively hire farm indeed father ought ashamed recommend such thing son s would give two hundred dollar would california trouble more plenty people make money california n't ticket draw prize eben calculation would draw prize thousand dollar n't too much expect several amount several considerably large picture independent would prize would tell father could get display same time large roll bill reach california could buy interest mine perhaps three four year could return home twenty time rich father pleasant think persuade good luck actually come must wait few day ticket come lottery would draw week ticket arrive two day later eben take care slip envelope pocket let father else see unpleasant question might ask get money pay mr graham know very son five dollar few day eben must remain wayneboro lottery draw unlucky would consider plan raise money get wayneboro day trial triumphant acquittal herbert see eben come store buy grocery mother good-evening herbert say eben eben say herbert coldly way business n't want speak n't bear malice account little affair herbert say eben smoothly little affair call might very serious affair duty say eben duty charge innocent person theft n't see else could take thing say eben probably know anybody say herbert contemptuously mean demand eben color know good much owe thirty-three cent money say herbert walk store hate boy say eben scowl herbert s retreat figure put too many air just city man s take charity pay expense time ll able come hope herbert unforgiving nature feel eben wrong deeply see reason would repeat injury get chance least partial understanding eben s mean nature utter selfishness feel wish ebenezer graham very close hard-working man honest world tolerably respect wayneboro popular eben seem high road become rascal week slip circular contain list prize draw send eben run eye flutter excitement hope list lucky number number ticket include draw blank curse luck mutter savagely old man need n't think stay here wayneboro wo n't give money west say chapter xiv trip boston to-morrow herbert say george melville part day shall propose new excursion herbert regard inquiringly want boston make few purchase principally consult physician hope feel bad mr melville say herbert genuine concern come feel regard employer always kind considerate feel usual wish consult dr davies come winter would advise spend massachusetts mr melville shall look place think herbert soberly hardly likely know would obtain position desirable now fill hope will able mr melville say earnestly hope shall surprise doctor order wo n't want come to-morrow certainly object boston object repeat herbert eagerly good fact hero well-grown boy sixteen never boston three time trip commonplace may seem travel young reader promise large amount novelty pleasurable excitement shall glad company herbert hardly feel strength enterprise travel alone even trifle trip boston hour will mr melville will take second train nine o'clock will afford time enough save get usual time herbert would prefer first train start half-past seven would give long day city course feel employer decide wisely will quite treat boston say three time life certainly much traveler herbert say george melville smile young may see good deal world die hope will must delightful travel young strong say melville thoughtfully make great deal difference enjoyment herbert fail put appearance hotel considerably time leave train george melville smile punctuality wish herbert say could look forward much pleasure feel trip to-day wish too mr melville rate shall enjoy companion ticket buy take place passenger car just train ready start herbert see young man ticket hand hurry platform s eben graham say surprise enter car just get car wonder leave wayneboro good probably boston day perhaps buy good herbert think doubtful ebenezer graham would trust son say eben part see herbert board train aware fellow passenger journey tolerably long forty mile consume hour last roll depot train fairly stop passenger begin crowd door car let remain crowd pass say george melville disagreeable get throng save very little time very sir look car window herbert see eben graham walk swiftly platform could forbear wonder bring city doctor s office tremont street say mr melville shall immediately may wait time will tiresome shall let please can meet parker house school street two o'clock very sir know hotel can find answer herbert confidently believe will also get attend part business shall very glad say herbert sincerely make feel more important transact business boston here check hundred fifty dollar merchant bank continue george melville payable bearer will trouble get money may present bank ask five ten few small bill very sir herbert feel proud much confidence repose hundred fifty dollar seem large sum money feel george melville rich man draw much time bank ask think course need caution take good care money ll sure sir walk tremont street mr melville pause doorway opposite common doctor s office upstairs say will part here meet hotel late may dining room n't see reading room door dining room look very sir think shall time bank open now can cash check left herbert walk slowly look shop window observe interested attention people meet must very pleasant live city think much time wonder country boy draw city feel cup happiness would full could get position city store always find reality equal anticipation long hour strict discipline city office mercantile establishment much freedom picture pay board bill shabby board house seldom find much leave amusement needful expense majority boy would good remain country home least can live comfortably small expense take such employment may fall way will stand much good chance reach competence middle life help crowd rank city clerk salesman many hard-working clerk middle age live poorly lay city remain native village might reach modest independence hardly expect herbert would feel thus show glitter city shop street produce natural effect walk buoyantly see three time much city boy would turn school street pass parker house meet mr melville just reach see eben graham emerge hotel walk washington street eben look see herbert wonder think hero follow few step eben chapter xv obliging guide washington street old south church office sale railroad ticket western point office eben enter inquire price ticket western city think herbert hear say day want west hero s curiosity naturally arouse stand entrance could see hear pass charge ticket chicago hear eben ask twenty-two dollar answer young man counter may give say eben speak draw vest pocket roll bill begin count requisite sum herbert surprise suppose eben merely make inquiry price ticket imagine really can mr graham give money ask can start ask eben receive string ticket clerk three afternoon eben seem please reply carefully deposit ticket vest pocket turn office emerge catch sight herbert start look surprised annoyed herbert carr exclaim come here mingle surprise certain nervousness manner herbert think come boston mr melville say herbert coldly oh ejaculate eben air perceptible relief mr melville office physician tremont street leave own device look n't get lose say eben affected gayety here little business old man herbert believe view see think necessary say good-morning say herbert tone polite cordial good-morning oh way just inquire cost ticket st louis say eben carelessly indeed think old man will let say eben prefer st louis chicago ask herbert watch face eben attentively eben s face change look searchingly hero could read face oh decidedly answer slight pause n't think would care chicago ticket chicago pocket think herbert suspiciously s own affair entirely mine train take wayneboro ask eben anxiety shall four o'clock may train say eben possibly shall get time take early try deceive think herbert good-morning say formally walk wish n't meet mutter eben may give old man clew shall safe way can herbert keep way find bank difficulty enter look unaccustomed bank watch see get check cash present turn will ask pay teller five ten few small bill answer herbert promptly teller select requisite number bank bill quickly pass herbert hero count make sure correct put pocket give feeling responsibility carry much money feel incumbent very careful shall now ask would charlestown ascend bunker hill monument know fear would get parker house time fix mr melville still might able address sprucely dress man thirty-five meet door bank beg pardon sir can tell bunker hill monument mile answer stranger could get parker house o'clock could repeat man briskly sure could n't know way take charlestown horse car will land couple minute walk monument can tell time sir little past eleven never bunker hill monument lad sir live country forty mile seldom come boston see see say stranger eye snap very peculiar way patriotic young american ought see place warren fall could tell take car certainly will say quickly fact let see pull silver watch vest pocket ve great mind n't trouble sir say herbert oh will trouble business n't press morning n't long time n't object company will accompany very kind say herbert quite sure inconvenience shall very glad think can get parker house o'clock will guarantee say stranger confidently young friend glad see particular keep business engagement varied business experience observe precisely class destine win favor employer attain solid success seem very sensible man think herbert advice certainly good come way say stranger cross washington street scollay s square close hand shall find charlestown horse car course herbert yield guidance new friend walk court street say stranger point large somber building left courthouse last time enter present trial young man acquaintance fall evil course yield temptation steal employer sad sight say stranger shake head think must say herbert oh will young man yield seduction pleasure exclaim stranger feelingly convict ask herbert sentence three year term state prison answer companion always make feel sad think fate young man think would sir mention warning just begin life continue stranger here car charlestown car sign bunker hill large letter come two get board ride cornhill presently stranger point faneuil hall behold cradle liberty say course hear faneuil hall sir herbert gaze interest building hear much short ride charlestown get foot steep street head tall granite column crown summit bunker hill stand giant sentinel guard chapter xvi new battle bunker hill just opposite monument small one-story structure view shaft may purchase ticket obtain small admission fee say herbert s companion much ask hero twenty cent herbert thrust hand pocket necessary money companion say let pay ticket say n't make motion will pay say herbert really can permit pay mine still speaker make movement purchase ticket herbert settle matter lay dollar desk ask two ticket begin see spite disclaimer guide intend whole n't please would offer frankly accept n't mean pay say young man pass door admit inner apartment exit small inclosed yard reach entrance spiral staircase ascent make herbert answer understand guide tell truth falsehood deceit enter monument commence ascent tiresome ascent say many step ask herbert three hundred reply different point ascent come landing could catch glimpse outward world long narrow perpendicular slit side monument last reach top herbert s guide look sharply seem disappointed find lady gentleman child also enjoy view herbert never high indeed never high building look novel sense enjoyment fine view here say true assent companion let point different town visible naked eye wish would say boy guide point cambridge chelsea malden charles mystic river gleam sunshine glittering dome boston state house conspicuous object herbert feel worth companion could service feel extra twenty cent pay companion s ticket judicious investment notice surprise companion seem annoy presence party already refer scowl shrug shoulder look low voice inaudible speak say herbert stay here day matter return herbert surprise indeed seem very pleasant people especially attract sweet face little girl wish fortunate enough possess such sister last finish sightseeing prepare descend herbert s companion wait sound descending step die turn herbert say quick stern tone now give money pocket mean say herbert recoil stare speaker undisguised astonishment mean just say return hundred fifty dollar pocket need deny see draw bank put thief demand herbert matter must money say stranger come exclusively get mean business make step herbert boy face unflinchingly answer resolutely mean business too money mine shall give take care say menacingly alone here boy man know will fight get money say herbert quail look staircase treacherous guide stand practically prisoner top monument n't fool say stranger may give money first last n't propose give say herbert employer trust mean true trust can tell take could help now hand never exclaimed herbert resolutely ll see say companion seize boy grappling herbert strong boy age accept challenge antagonist man find boy powerful master easily anticipate confound mutter wish knife herbert make vigorous resistance opponent superior strength would ultimately get good throw herbert try thrust hand coat pocket step hear tall man western appearance step scene hello say survey two combatant surprise s let boy alone skunk speak seize man collar jerk foot mean ask turn boy rob hundred fifty dollar say man glibly fall boston car relieve roll bill draw bank boston get say ask western man turn herbert now foot answer herbert lie draw money merchant bank boston man see cash check follow offer come here ask direction s likely story sneer young man friend here too sharp believe n't call friend say western man bluntly m more convinced re scamp n't propose stay here insult let boy give money wo n't arrest n't too much hurry young man want see thing bank draw money merchant bank boy get thing reverse see draw inveigle confidence pick pocket look here stop right story n't hang say tall westerner hold finger say meet boy horse car come charlestown horse car say rogue abash ve give now make scarce scoot rascal look face tall resolute man west think prudent obey start descend well-planted kick accelerate progress fall several step bruise knee thank sir say herbert gratefully lucky come just rascal get hand money miserable scamp answer herbert s new friend d police-man handy d give charge ve come clear wisconsin see warren fall n't expect come such critter bunker hill herbert point new friend object view repeat information recently acquire feel could spare more time descend stair jump board horse car bind boston chapter xvii acceptable present clock old south church strike herbert ascend step parker s hotel walk reading room george melville already time herbert say smile hero make appearance sir begin think miss appointment bunker hill ascend monument sir fight summit mr melville look herbert amazement fight top bunker hill monument ejaculate sir let tell story tell mr melville say certainly remarkable adventure herbert still sorry occur herbert s turn look surprised will tell prove worthy confidence can trust care money also teach lesson beware knave matter plausible may n't get surprise sir discover real character man sorry meet n't distrust people necessary distrust everybody journey world will make many agreeable trustworthy acquaintance will safe confide necessary cautious give confidence too soon oh n't mention meet somebody wayneboro say herbert eben graham meet washington street did speak sir suppose to-night n't think will mr melville employer look inquiringly see buy ticket chicago know continue herbert speak n't admit speak afternoon train afraid appropriate father s fund say melville doubt ebenezer graham would voluntarily furnish mean west just occur say herbert n't think eben would steal perhaps shall likely hear return must hungry will dinner herbert follow mr melville dining room good dinner order partake herbert look bill fare high price quite startle use patronize hotel seem price ask single dish ought enough pay whole dinner two know cost meal home dream would amount much more hotel check bring herbert look two dollar exclaim cost awful amount live boston oh dinner can get much cheap most place boston say george melville smile use parker s generally come here glad n't cost much live wayneboro say herbert could n't afford even meal day n't ask doctor say remark melville leave dining room excuse mr melville n't lack interest advise west first october colorado southern california herbert s countenance fall first october would soon come pleasant profitable engagement mr melville would close sorry say gravely sorry few week say melville look forward journey lonely monotonous now companion think may pleasant time mr melville ask herbert feeling must confess slight twinge jealousy think perhaps would willing accompany say melville would really take mr melville cried herbert joyfully will good always want travel quite take breath think hardly venture alone continue george melville shall need look detail journey look fall sick think would willing hope wo n't fall sick mr melville will take good care know sure will herbert would man indeed already begin think young brother thank mr melville say herbert gratefully glad think mother will object leave home herbert know shall provide can arrange send money regularly mother ask boy n't think suffer want guard emergency can leave sum money start dinner mr melville propose herbert accompany walk washington street walk slowly herbert use eye diligently display shop window novel attractive length pause door large handsome jewelry store two fine boston want here herbert say employer shall stay come may look herbert idea cost fine stock store provide see must valuable wonder purchaser enough could find justify keep large supply watch chain ring numberless article gold silver see would look watch say melville salesman come forward inquire wish gold silver sir silver way please lead way case glass cover herbert see dozen silver watch size grade lie ready inspection price can get fair silver watch ask melville swiss waltham waltham may patronize home manufacture here watch will sell fifteen dollar say salesman draw neat-looking watch medium size will keep excellent time give good satisfaction very will buy recommendation silver chain select pretty pattern george melville pay watch chain herbert say employer leave store very pretty sir suppose wonder want two watch say melville perhaps n't take gold watch west fear thief reason unfortunate lose gold watch will buy fact buy silver watch chain exclaimed herbert intensely delighted will convenient provide watch traveler need put pocket see look very kind mr melville say herbert gratefully could n't buy value more herbert arrange watch chain suit must confess engross large part attention wonderful often occasion consult first walk come possession chapter xviii thief trouble visit suburb boston ask melville answer herbert know very little city town time spare will board horse car ride roxbury very much mr melville say herbert tone satisfaction may remark roxbury time separate municipality annex boston wait long car open car kind common use pleasant season draw secure seat leave dover street washington street still narrow broadens wide avenue call neck gay vehicle sort herbert find much attract attention doctor tell ought good deal open air say melville think would act suggestion much pleasanter take medicine think answer herbert emphatically arrive end route melville herbert remain car return city reach crowded part washington street surprise await herbert small jewelry store see man come walk rapidly mr melville say herbert excitement see man man try rob bunker hill monument hardly utter word man dart shop bareheaded pursue herbert s morning acquaintance cry stop thief thief take heel policeman hand seize collar man ask jeweler s clerk come panting steal diamond ring counter answer clerk think watch s lie say thief boldly search say clerk ll find make mistake come station house prepare complaint say policeman time crowd gather thief appeal gentlemen say reputable citizen st louis come boston buy good protest outrage mistake conspiracy n't know thief dress bystander dispose put confidence see herbert george melville leave car join throng might speak confidently n't look thief say bystander benevolent-looking old gentleman say say thief more boldly s pretty state thing respectable merchant ca n't enter store here boston insult charge theft friend acquaintance here would tell simply ridiculous make such charge can explain station house say policeman duty take know gentleman say philanthropist refer speak herbert press forward say quietly know pass morning company thief turn quickly n't seem gratify see herbert boy mistake say hurriedly never see see sir retort hero see draw money bank state street scrape acquaintance try rob bunker hill s lie say prisoner hoarsely wish make charge effect ask policeman sir mention know support charge gentleman indicate jeweler s clerk old gentleman appear lose interest prisoner herbert s statement escort further delay station house gold watch diamond ring find person scarcely needful add try sentence term imprisonment very city charlestown attempt rob herbert always retribution quickly overtake wrongdoer say melville st louis will hardly proud man claim citizenship dishonesty n't seem pay case say herbert thoughtfully never pay case herbert say george melville emphatically even man could steal enough live sure find would enjoy ill-gotten gain honest man enjoy money work hard add risk detection severe penalty imprisonment seem fatal mistake man overstep bound honesty enroll criminal agree mr melville say herbert thoughtfully n't think shall tempted will think man quick detection reach depot little four o'clock george melville send herbert ticket office purchase ticket remain waiting room might accustom duty likely devolve say smile herbert purchase ticket turn surprise see ebenezer graham enter depot labor evidently considerable excitement see herbert occupy thought unpleasant nature boy greet respectfully herbert carr say come boston morning sir see son eben here gasped mr graham sir same train see speak reach city know here ask ebenezer face haggard anxiety see five minute answer herbert reluctant tell father know would confirm suspicion might entertain see demand ebenezer quickly railroad ticket office old south church know buy ticket ask ebenezer anxiously answer herbert overhear purchase ticket chicago ebenezer groan face seem more more wizened pucker think exclaim bitterly own son rob flee thief herbert shock surprise n't ask particular ebenezer volunteer morning say foolishly give eben hundred dollar send boston pay bill good recently buy wholesale house milk street know would send herbert feel gratify manifestation confidence especially recently charge rob post office interrupt mr graham continue soon eben fairly begin feel sorry send get extravagant way boston tease give money enough west noon discover take fifty dollar more amount intrust could n't rest way boston find bad house milk street find see eben know happen graceless boy rob father hundred fifty dollar probably way west time start three o'clock train think say herbert give reason think ebenezer seem utterly cast confirmation bad suspicion herbert call mr melville think might able say comfort chapter xix ebenezer graham s grief much lose son mr graham ask george melville nearly two hundred fifty dollar groan ebenezer count pay city creditor terrible terrible wring hand bitterness spirit sorry say melville still more sorry demand ebenezer sharply n't lose lose consciousness integrity leave home know thief little ll care say mr graham shrug shoulder s laugh sleeve most likely way dupe cheat father old eben mr graham will twenty november answer ebenezer apparently puzzle question young let hope may see error way repent wo n't bring money object ebenezer querulously clear think more money lose son s lack principle will give money may give son purify prepare take honorable position society s bad bad say stricken father care labor toil take save money hope loss money will distress mr graham exactly say ebenezer hesitating shall take money saving bank make graceless boy steal clear ebenezer graham would poorhouse consequence loss can hardly offer consolation say george melville suspect will call pay more money son n't mean say ebenezer grimly will find necessary support will hardly courage send assistance let try say ebenezer eye snap may throw own resource compel work hard will probably good thing can happen hope will hope will say storekeeper may find easy time home pay will stranger wo n't pay more debt ll publish notice say give time wo n't pay more debt contracting might run debt enough ruin now time become age george melville consider storekeeper justified take step say train ebenezer get measurably reconcile loss busy brain begin calculate much money would save cease responsible eben s expense living prospective debt drawback know would grow rich year know also sum just cost would good end year beginning man character perhaps good form consolation could suddenly occur mr graham need clerk place son now eben herbert say ready take surprise herbert think effect own business prospect get place thank mr graham say n't call trampin huntin fishin work say ebenezer very agreeable work sir stand reason ca n't earn much way would n't give twenty-five cent week such doings willing pay more mr melville ask herbert demurely smile much pay now ask ebenezer cautiously six dollar week six dollar week repeat storekeeper incredulous amazement sho re joke can ask mr melville sir ebenezer regard george melville inquiring look pay herbert six dollar week say smile never ejaculated ebenezer s strange thing hear name conscience can boy earn much money trampin perhaps would worth much else say melville herbert suit need cheerful company ai n't goin keep long figger mr melville ask mr graham bluntly think shall considerable time mr graham willing pay herbert large salary might feel just release engagement pay more n six dollar week gasped ebenezer ai n't quite crazy would take get post office would n't expect take less can earn elsewhere mr graham say herbert no-o answer storekeeper slowly evidently nonplus absolute necessity get clerk inability think suitable person tom tripp might work business say ebenezer thoughtfully s bind farmer inspiration come herbert know mother would glad earn little else wayneboro think say might make arrangement mother make sort mail time least could n't think answer ebenezer relieve think d come to-morrow mornin ca n't will say herbert n't meet mr melville nine o'clock ll expect guess ll come see mother evenin see ca n't come arrangement may add mr graham propose mrs carr agree render assistance need three dollar week require morning couple hour close afternoon very glad convert much time money make feel more independent say n't want feel work herbert maintain family single-handed same evening herbert broach plan travel mr melville might expect mother first startle dispose object herbert set advantage family touch young man s need companion skillfully eloquently last bring regard proposal favorably feel george melville could safely trust boy own time would partly occupy owe arrangement just make assist post office herbert carry point tenth october arrive date george melville fix departure mrs carr put herbert s wardrobe order buy capacious carpetbag umbrella look forward eagerness day journey commence long think dream west plain city never suppose would privilege make acquaintance rate become twice present age unexpected happen monday george melville start chicago chapter xx old acquaintance chicago time traveler reach chicago put palmer house herbert much impress elegance hotel sumptuous furniture luxurious table must consider inexperienced traveler might excuse admiration business chicago shall remain two three day say george melville herbert quite reconcile delay service require employ time make familiar famous western city keep eye open find new interesting step day pass low portion city attention call young man wheel barrow cabbage vegetable little advance course singular seem familiar figure young man herbert quicken step soon come glance enough disguise pair overall coat herbert recognize spruce dry-goods clerk eben graham eben recognize herbert same time start flush shame theft guilty detect honest plebeian labor herbert carr exclaim stop short eben find change say eben dolefully recognize anywhere n't mean sink very low glance pathetically wheelbarrow refer employment n't agree honest business true never dream stand counter boston wait fashionable lady come seem more ashamed wheel vegetable steal think herbert correct happen business eben ask curiosity must starve cheat money soon come here n't know turn eben explain lose money gambling house might cheat own fault venture competition old more experienced knave thirty-six hour food continue eben fall man keep vegetable store offer employ fortunate find employment say herbert fortunate repeat eben tragic tone much wage think get ca n't guess five dollar week find answer eben mournfully would fashionable friend boston say could see would n't mind say long get honest living happen here ask eben story tell few word always luck say eben enviously wish chance mr melville very rich rich n't know rich think d lend money enough get home n't know will ask will tell make request eben answer herbert cautiously apply father old man n't more heart grindstone say eben bitterly think write refuse suppose here letter say eben draw pocket greasy sheet note paper see say son letter eben graham receive letter surprised hear trouble man sow also shall reap young man will rob father hard earnings capable could ruin deserve get want send money come home continue wicked work shall wash hand already give notice country paper give time shall pay more debt contracting glad hear engage honest employment good expect would surprise hear jail advice stay make useful employer may time raise wage five year hence turn new leaf lead honest life may give place store present would leave ebenezer graham say n't rough son say eben occur herbert eben hardly deserve very liberal treatment father son oh old man awfully mean close-fisted say eben care more money else way melville treat mr melville say herbert emphasize mr always kind considerate pay pay more could get anywhere else pays hotel travel expense course good salary herbert say eben suddenly want favor ve always know know little chap come store use give stick candy n't remember answer herbert truthfully same young n't remember eben want lend ten dollar herbert memory old time herbert generously incline ordinary occasion feel occasion feel eben deserving object even feel able make large loan could forget young man now ask favor bring false charge steal will excuse eben answer begin can afford lend large sum would pay soon could perhaps would say herbert much confidence seem forget charge steal short time wonder face ask lend ten dollar sum mistake mutter eben show sign confusion rate wo n't say more trouble must excuse decline lend lend five dollar plead eben want buy lottery ticket sure win prize can pay five dollar would n't lend money purpose dearest friend say herbert buy lottery ticket most foolish investment could make wo n't buy say eben lend money will use buy clothes will excuse say herbert coldly n't think d mean whine eben friend distress n't look friend very good reason retort herbert walk eben look scowl hatred d humble boy s pride mutter slowly resume march chapter xxi col warner herbert return hotel find george melville reading room conversation tall dignified-looking stranger brother mr melville ask latter herbert come forward speak melville colonel young friend confidential clerk herbert carr glad make acquaintance mr carr say colonel affably extend hand speak col warner herbert explain george melville herbert naturally polite shake hand colonel say glad make acquaintance talk mr melville say colonel sorry hear travel search health sir hope will find journey beneficial oh doubt doubt ve know twenty-five take age employer think die consumption n't suppose sir say herbert melville too feel surprised notice stalwart proportion former consumptive ha ha dare say say colonel laugh n't look much now certainly n't colonel say melville curious know overcome threaten danger sir come west mere coming west cure sir life live return col varner n't stay city wilderness live log-cabin buy horse ride day keep open air find strength return chest expand twelvemonth could afford laugh doctor never return old symptom ask melville interest never four year new york remain nearly year now fifty hale hearty year decidedly let advise follow example mr melville intention start west live very much indicate say melville now hear experience confirm resolve good glad hear leave chicago to-morrow probably west intend think colorado could n't know colorado book fact own valuable mining property ahem gilpin county way take rich man n't invest way perhaps view n't think answer melville fact anxious become rich enough present need just say colonel might marry even would money enough say col warner finish sentence delighted hear very fix fact friend call ha ha nabob say rich enough spare still may surprise still objection make little more money col warner nod head vigorously watch george melville see effect extraordinary statement very natural colonel say melville believe most people want rich perhaps vigorous health might same wish present chief wish recover health ll sir ll short order too can turn attention money-making perhaps say melville smile young friend here add colonel take rich fortune still make col warner say herbert smile easy thing world here boy say colonel paternally start to-morrow inquire turn melville think egad ve great mind accompany say colonel n't ve get business chicago pure air prairie good shall glad company colonel say melville politely thank sir decide ll see again fix hour ll conform arrangement very colonel think new acquaintance col warner herbert ask melville alone seem very good opinion answer herbert very pleased n't man exactly taste seem representative western man look much consumptive sir feel interest account say melville seriously time could become strong stalwart would willingly surrender one-half nay nine-tenths fortune ill health great drag man largely curtail enjoyment deprive ambition n't see remedy would n't work case mr melville say herbert earnestly perhaps may rate feel incline try glad colonel travel shall able question detail cure seem bluff genial fellow n't expect enjoy companionship much hope derive benefit way mr melville meet old acquaintance walking say herbert indeed eben graham look prosperous hardly wheel barrow vegetable speak want borrow money surprised think time money did lend find want money buy lottery ticket tell would n't lend money good friend purpose very sensible herbert distress might let few dollar treat meanly wayneboro seem earn living presume n't enjoy business complain lower accept such place n't occur lower steal money father suppose n't seem later day herbert come col warner corridor hotel ha young friend say affably glad meet thank sir friend change morning answer herbert slightly smile way herbert name herbert n't may offer cigar say col warner colonel open cigar-case extend herbert thank sir n't smoke n't smoke n't smoke cigar may offer cigarette n't smoke colonel indeed remarkable sir age smoke think good consumption ask herbert ha ha perhaps know say colonel change conversation feel great interest friend very kind soul most interesting young man rich too glad rich would value health more money say herbert sure sure way n't know much property friend sir never tell answer herbert surprise question keep such matter close now n't never hesitate own quarter million quarter million s size pile fortunate col warner say herbert sincerely two year hence shall million wo n't cigar ll see later s strange man think herbert wonder statement can rely somehow herbert doubt begin distrust colonel chapter xxii mountain stage pass several day change scene leave herbert melville palmer house chicago surround stately edifice surge crowd now change mountainous district man might ride twenty mile see house fact limit know territory colorado generally know colorado contain hundred mountain summit ten thousand foot sea level perhaps account general elevation recommend physician good health resort trouble lung complaint time speak most travel stage now railroad unite different portion link steel make travel less cumbersome laborious party complain enjoy jolting lumber stage-coach col warner party profess feel extraordinary interest george melville anxious show country regain health lonely sir repeat colonel answer remark george melville sir s populous city compare here build cabin wood twelve month n't see white face many indian colonel ask herbert indian say twenty mile cabin indian village trouble ask herbert curiously try answer colonel night lie awake hear stealthy step peep crevice log just head bed way bed skin bear kill could see string ute prepare besiege afraid ask herbert little mischievously know pretty colonel would say afraid repeat colonel indignantly take plenty fault continue col warner modestly cowardice n't sir never see human being white black red stand fear say redskin collect cabin prepare break door level revolver bring foremost man throw confusion retreat little way advance again horrible yell give lose get shot bring warrior time son chief same scene repeat make long story short repulse advance finally three leave conclude prudence good part valor flee leave dead wound many ask herbert morning find seven dead redskin two lie point death certainly thrilling adventure colonel say george melville smile egad say confess n't care meet such oh danger danger say colonel airily comparatively speaking fact chief danger different sort sleigh upsetting tip canyon suppose mean speak gentleman road road agent generally call mean highwayman much danger meet ask melville s chance quite habit attack stage-coach plunder passenger sometimes make rich haul must inconvenient passenger say melville ca n't law reach outlaw n't seem man business year never catch very true say fellow traveler s jerry lane instance succeed thus elude vigilance authority say colonel see lane indeed honor relieve five hundred dollar could n't help ask herbert cover revolver draw mine n't live take aim stage time ride horseback lane large man ask george melville large continue colonel live secret haunt forest suppose oh n't confine place travel good deal sometimes st louis hear sometimes even visit new york recognize look outlaw see might think prosperous merchant banker s curious say herbert fact say colonel travel stage-coach solitude take chance now carry money conceal inner pocket n't very likely find course wallet just show give stout florid gentleman present listen conversation ill-disguised nervousness new york capitalist german birth inspect mine propose purchase interest name conrad stiefel good gracious say idea man run such risk would stay home decidedly object rob man rob different way new york say george melville mean mr melville default clerk abscond cashier swindler excellent social position oh n't mind thing say mr stiefel can look man point revolver terrible hope dear sir take good care money say stiefel complacently carry belt waist s good place commend prudence sir say colonel evidently wise judicious man wo n't think look laugh stiefel say may think mr stiefel say tall thin passenger look book peddler contend money safe place indeed mr parker know keep say col warner pleasantly ca n't get take stocking say tall man look self-satisfied manner very good pon soul say colonel really n't know shall adopt hide place old traveler too old adopt new idea meet good think would find interest colonel say parker look flattered say colonel genially suppose change subject n't much chance call produce money part still say s cautious see begin feel hungry gentleman anywhere place supper ask stiefel wish could step good broadway restaurant feel empty mile hence gentleman shall reach echo gulch halt night s rude cabin will provide supper shelter announcement give general satisfaction colonel prove right stage soon draw front long one-story building bear pretentious name echo gulch hotel chapter xxiii startle revelation stout black-bearded man stand front hotel welcome stage passenger take clay pipe lip nod welcome glad see stranger say here peter black rascal help gentleman baggage door throw open party file comfortless look apartment end rude bar passenger least seem know landlord col warner advance greet face beaming cordiality john say world use landlord growl inaudible drink colonel first audible remark n't care s confound dry travel mountain road walk gentleman col warner n't drink alone exception herbert george melville passenger seem inclined accept offer come melville say colonel friend must join please excuse colonel answer melville would prefer drink oh nonsense oblige now thank travel health would prudent just say melville little whisky would warm good opinion thank same colonel think must count colonel shrug shoulder beckon herbert can come anyway health wo n't prevent melville interfere know would give offense hope young clerk would refuse thank say herbert wo n't object glass sarsaparilla sarsaparilla repeat colonel amazement s n't keep medicine growl landlord root-beer ask herbert take say landlord contemptuously n't get root-beer whisky s good enough man hope ll excuse say herbert use strong drink old ask colonel contemptuously sixteen sixteen year old n't drink whisky young friend education sadly neglect dare say answer herbert good-naturedly gentlemen say col warner apologetically boy stranger n't use free western way s get making man wo n't long ll get squeamishness walk bar quick herbert melville stand apart rest company empty glass apparently gulp clear refusal cause regard dislike suspicion accommodation echo gulch hotel luxurious chamber scarcely large small closet clap-boarded plastered merely contain bedstead washing accommodation provide downstairs herbert george melville assign single room would object room large use indulge open complaint fare same way n't luxury herbert say melville answer boy n't mind n't afraid may keep awake coughing herbert get sleep sleep sound top wish wakeful kind invalid more easily annoy small inconvenience sturdy health more easily suit mr melville just lief sleep downstairs chair give whole bed account herbert congratulate roommate travel alone might pack colonel time would even less desirable bedfellow usual worthy colonel content single glass whisky follow several time utterance become thick face glow dull brick-dust color col warner assign adjoining chamber closet may call retire early herbert george melville strangely enough herbert usually good sleeper short nap wake turn look companion moonlight night see sleep quietly wonder s get think think sleep morning try compose sleep more effort make broad awake become sometimes seem such unaccountable deviation ordinary habit heaven-sent herbert lie awake suddenly become aware conversation carry low tone room first voice hear recognize colonel say passenger get money s stiefel probably carry big sum gold note speak chance stage rob uncommon nervous s stiefel growl voice herbert difficulty recognize landlord s oh s fat red-faced german talk reckon s come buy mine somewhere colorado ll save trouble will good joke john oh stiefel carry money belt waist infer gold good s tall thin man name parker proceed colonel s smart think ll pull stocking get money ha ha find colonel ask landlord admiration drew sir n't know confide ll wonder deuce hide place suspect passenger refer mention case colonel able tell precisely money keep milksop would n't drink inquire landlord melville could n't find keep cash probably keep pocket n't look cautious man s boy clerk secretary melville s n't money n't worth attention very glad hear think herbert n't care receive attention such gentry would think colonel league stage robber think gentleman herbert begin understand col warner real name draw conversation stage robber artfully manage discover passenger keep supply money clear league landlord echo gulch hotel altogether probable intend waylay stage day serious condition affair time read story adventure herbert wish too might experience kind now opportunity come hero dispose regard matter different eye can ask anxiously escape danger threaten to-morrow chapter xxiv morning walk herbert find difficult sleep anxiety feel burden too great alone bear desire speak subject george melville difficulty undetected account thinness partition room could hear col warner latter would also able hear stage start seven o'clock morning time decision must make first question take passage anticipate half-past five herbert turn bed find bedfellow awake mr melville whisper important communicate can here account danger hear room willing dress take little walk breakfast george melville s physical condition make usually favorable early rise know herbert enough understand satisfactory reason request herbert say will get word exchange mr melville s discretion prevail curiosity ten minute fully dress descend stair stir woman landlord s wife light fire order prepare breakfast regard two surprise perhaps little distrust re stirrin early stranger say answer melville courteously take little walk breakfast may sharpen appetite humph say woman s curious would n't get early n't oblige ai n't much see outdoors new part country say melville may chance see will breakfast ready ask herbert hour more less answer woman shortly will time say landlady evidently think early-rising singular proceeding suspicion arouse resume work herbert friend walk open door reach spot dozen rod more distant melville turn young clerk ask herbert discover mr melville stage stop to-day passenger plunder discover ask melville startle conversation overhear chamber chamber occupy col warner conspirator say herbert quietly possible ejaculate melville can deceive propose waylay stage presume will passenger tell know matter herbert engage plot landlord much surprise say melville thoughtfully ill-looking man appearance fit part highwayman very think colonel league sure n't remember skillfully col warner draw passenger hide place money yesterday tell landlord will doubt make use knowledge mr melville could rest tell might decide seem quite providential keep awake last night herbert blow would come unprepared even knowledge impend hardly know might decide stage suggest hebert to-morrow can stay here way travel colonel seem think money would attack to-morrow could stay hotel keep appear principal robber true say herbert puzzle n't think would quite soon stand chance rob stage attack here can make mind desert fellow passenger seem cowardly send plunder give hint danger could n't result would would know long compel remain secluded spot mr melville say herbert suddenly thought just strike hope may show way danger sorry say wo n't herbert remember mention make yesterday stage certain famous bandit name jerry lane remember think possible col warner may same certainly startling suggestion herbert reason think guess part remember colonel say man size might confine western country might meet new york st louis meet colonel chicago may surmise herbert say george melville pause occur worthy landlord might famous outlaw question description refer seem fit colonel thing make little incredulous mr melville jerry lane take cool courageous colonel appear more boaster look can talk can act see description appearance could judge good two walk slowly thoughtfully startle rough voice re early stranger turn swiftly see dark forbid face landlord approach unobserved hear think herbert anxiously take little walk say melville pleasantly breakfast will ready soon d soon re goin stage morning goin reckon say landlord eye sharply intend say melville will walk little farther return house landlord turn retrace step echo gulch hotel think hear say ask herbert think wonder bring here probably want make sure stage laudably anxious many victim much plunder possible tell stage decide decide else mr melville positively will time think did hear attack point five mile here say herbert gather conversation overhear two friend reach hotel find col warner already downstairs good-morning gentleman say take walk never walk breakfast part often say melville case persuade young friend repay good appetite ca n't persuade try glass bitter mr melville ask colonel thank colonel will excuse breakfast s ready announce landlady stage passenger sit long unpainted wooden table food plainest spite impending peril knowledge herbert ate heartily melville seem preoccupied chapter xxv melville makes sensation col warner seem very good spirit eat drink violent enjoyment affable usual george melville regard curiosity man appear desperado outlaw think distinguish majority man meet ordinary intercourse problem study col warner fail observe unconscious intentness melville regard reason please lose appetite mr melville say lightly look egad vain man conclude striking appearance wo n't gainsay colonel answer melville adroitly confess very hungry will confess mind indeed make father confessor say colonel suspicion annoyance remove ready reply may say melville take hint cease regard colonel latter make generally social generally popular stage drive door breakfast usual bustle passenger bestow george melville intend watch narrowly landlord col warner detect possible secret understanding must exist deprive opportunity very good reason landlord disappear again see departure driver gather rein crack whip stage start herbert look george melville little anxiously know course decide take two will remember know intended attack stage start melville quietly take opportunity hand pocketbook herbert say briefly will safe case attack wo n't consider suspicious money suggest herbert roll bill pocket-fifty dollar answer melville further opportunity speaking passenger come stand herbert already take seat coach employer say herbert would n't ride driver sir answer herbert promptly understand mr melville s wish will give more room will good view sir shall quick manner herbert make change take care look significantly melville boy might thus excite suspicion first mile very little conversation col warner speak gentleman say fairly way let hope will mar pleasure anticipate ask george melville skillful driver guarantee wo n't tip mr melville perhaps refer chance stage stop enterprising road agent suggest parker oho sit wind quarter say colonel laugh lightly least chance chance very slight speak differently yesterday say german capitalist n't mean assure safe here ride interior new york suppose whiling few idle minute glad hear say german n't meet gentleman answer melville prepare give warm reception speak draw revolver pocket sit door exposed situation put shooting iron mr melville say col warner exhibit slight shade annoyance let exchange place prefer post danger very kind colonel say melville quietly n't care change quite satisfied seat dear sir insist say colonel make motion rise keep seat colonel insist stay answer melville physically formidable young man resolute ring voice show earnest really dear sir say colonel try conceal annoyance quite mislead foolish talk suppose nervous possibly may special reason return george melville mean demand colonel quickly interested ought know colonel right say german know danger fair inform dispose agree gentleman say melville briefly good reason think company passenger mark plunder col warner start quickly recover laugh uneasily tush say put faith deceive friend passenger take more seriously evidently know say parker answer melville col warner look searchingly speak now time test george melville s nerve take bold step gentlemen say regret say reason believe man stage league road agent statement naturally make sensation seven passenger regard rest new-born suspicion seem whole much reason suspect man exception melville find look distrust pooh melville must bad dream say col warner first recover self-possession really give credit first-class sensation gentleman may take stock cock-and-bull story shall fear fellow passenger regard gentleman shall allow disturb silly fear air calm composure colonel speak serve tranquilize rest passenger wish put credit assurance colonel speak sensibly say mr parker mr melville assign reason remarkable belief dispose think take alarm too quick course course sensible man will think say colonel friend shall tempt laugh insist entertain such hobgoblin fancy advice put weapon turn attention scenery can assure gentleman worthy admiration just observe wall canyon tree grow point gentlemen say melville glad take view last speaker positive proof man agree deliver hand road agent space hour sir shall answer exclaim colonel furiously struggle secure weapon face livid passion two passenger german short very powerful forcibly prevent chapter xxvi council war sure say ask passenger turn puzzled look george melville midst general excitement produce revelation sit unmoved indeed comparatively calm courage physical strength mean inseparable frail young man strength probably equal herbert s fearless face peril would daunt many stalwart six-footer reply very natural question george melville repeat essential part conversation take place col warner landlord col warner s countenance change inwardly execrate imprudence make secret plan know intended victim true col warner ask parker s lie return colonel oath gentlemen say george melville calmly can choose will believe will suggest man manage very adroitly find keep money can also consider cause invent story clear passenger incline put faith melville s story gentlemen say colonel angrily never insulted life man wealth travel business worth quarter million least associate road agent much reason fear most ridiculous young man may well-meaning most extraordinary hallucination belief dream nonsense retail ask driver stop stage say mr benson gentleman philadelphia mr melville s story trustworthy may time reach spot highwayman lurk must general consultation decide proposal approve driver draw stage n't propose remain company man grossly misjudge say colonel dignity make motion leave fellow passenger stay here sir say mr benson tone authority can spare dare detain sir exclaim warner menacingly say german just stay mr colonel decide company produce revolver colonel think prudent obey disgust fooling say re pack coward driver say george melville stage rob several time driver admit last time two month happen mile did see gentleman ask point colonel answer driver reluctantly last ride day stage rob answer driver passenger exchange glance common impulse turn col warner see would take damaging revelation disguise might clearly disconcert true colonel ask benson answer col warner hesitation rob rest four hundred dollar wallet road agent make just now pooh-pooh idea robbery say such thing say now return colonel sullenly good deal money willing take chance doubtless money would return probability reason believe secret understanding thief infest part country word insult let arm sir will bad softly softly good friend say german proposal make mr melville let proceed journey let man draw revolver ready use need colonel must can communicate enemy suppose refuse sir very good friend think shall use little force say german carelessly point weapon captive will compulsion say colonel protest outrage wealthy capitalist chicago know more road agent deceive unsophisticated young man know much world four-year-old child s fine mare s nest find sneer disturb equanimity george melville glad believe colonel innocent claim say own word overheard last night contradict now say pass spot indicate attack will release give opportunity seek leave company passenger resume place stage exception herbert again take seat driver george melville mention herbert overhear conversation colonel land lord fear expose boy future risk col warner sit sullenly german benson evidently ill ease restless glance show intent plan escape such vigilance guard seem much chance stage keep way enter narrow roadway line side thick growth tree melville watch colonel narrowly see spite attempt calmness excitement fever heat cause very evident point tall figure bound underbrush disguise black mask pair black eye blaze fiercely stop stage thunder driver will put bullet head driver direct instantly obeyed chapter xxvii col warner changes front may seem daring thing man stop stage full passenger require surrender money valuable time again unsettled portion west most part stage passenger take surprise road agent know desperado ready murder cold blood dare oppose present instance passenger warn danger ready meet brown course masked man landlord see four revolver level stage let horse friend dead man say conrad stiefel calmly two can play game brown take surprise destine still more astonished col warner protrude head window say friend give little plan wo n't work such language confederate fully rely wholly disconcert masked robber ll blow mutter stare ludicrous perplexity fellow conspirator friend say colonel shall really necessity shoot n't leave alone armed resolute think good defer little scheme brown quick-witted see confederate try cunningly avert suspicion take course remain course think betrayed natural consequence exasperate release hold horse fix eye colonel fiercely mutter wait get chance ll pay idiot think warner shrug shoulder ca n't see force must make thing plain speak few word rapidly spanish brown evidently understand face show dawning comprehension state affair stand stage drive say ask conrad stiefel suspiciously hear sir say colonel loftily owe rescue ruffian now can understand much misjudge conrad stiefel easily satisfied hear say mexican lingo n't understand say benson very gentleman ready explain tell man attempt molest shoot track n't speak english ask stiefel suspicion fellow same meet mexico speak spanish make sure understand convince right ask benson name sir manuel cordova well-known mexican bandit seem find way neighborhood reckless desperado address boldly very sorry meet dark night explanation very fluently speak probably present believe colonel say exonerate charge george melville make five mile col warner leave stage gentlemen say sorry leave pleasant company mining claim neighborhood must bid farewell trust think hereafter will acquit injurious charge make take credit drive ruffian stop hope wo n't forget interfere colonel propose leave stage indeed passenger unanimous accept departure relief spite plausible representation regard general suspicion wish know meaning spanish lingo say german conrad stiefel can interpret mr stiefel say george melville quietly knowledge spanish say ask more eagerly say fool n't see plot discover n't fault will soon join explain revelation make sensation league road agent say parker certainly moment doubt say melville stagger see order rascal shrewd villain say benson hope sha n't encounter again chapter xxviii conspirator council needless say col warner s intention leave stage join fellow conspirator advantage remain longer fellow traveler opportunity plunder pass present likely return little apprehensive would try detain suspicion would awkward number side arm unsettled country would elephant hand idea enter mind stage passenger instantly dismiss stage fairly way col warner house know ask horse news colonel ask farmer call really league band warner chief answer colonel gloomily bad luck might unfortunate circumstance s s plenty good money stage coach brown mean sharp-eared rascal hear arrange detail plan spoil too late now ask farmer eagerly can follow overtake say shoot pain thank alert six-shooter readiness must postpone plan s fellow mean revenge ferret secret plan must bide time shall keep track soon colonel well-mounted way rude inn sleep night dismount enter ceremony eye fall landlord s wife engage household employment s brown ask abruptly somewheres reply long home matter two hour come home awfully rile would n't tell s happen ve meet disappointment s s matter passenger get good ask woman husband s guilty secret know quite manner man marry find little game answer warner shortly see advantage waste word confederate s wife way brown answer mrs brown point particular direction col warner tie horse small sapling walk direction indicate find landlord sullenly recline large tree re say survey warner lower brow pretty mess ve make job say landlord bitterly s much fault nay more say superior coolly mean demand brown cordially would persist discuss plan last night room warn might overhear overhear spy listen talk young man melville travel boy keep stage way blab whole thing stage mention n't tell lie shoot spot n't survive five minute answer colonel coolly companion would lynch brown n't look would inconsolable occur fact ambitious succeed place hold colonel chief desperate gang outlaw might dangle branch tree moment follow plan good friend brown would particularly uncomfortable might shoot say brown sullenly prevent give timely warning course s disappointment shall good luck time ve get propose keep track melville boy revenge time n't care much money foil must suffer meanwhile want help plan two confer mutual confidence re-established chapter xxix new home woods george melville definite destination travel pleasure health purpose select residence high location dry air would favorable pulmonary difficulty week later find temporary home afternoon herbert horseback time public line travel few present come suddenly neat one-story cottage edge forest stand alone evidently home aim add grace civilization rudeness frontier life rein simultaneously melville turn herbert say herbert ideal residence satisfy rude cabin find comfort enjoy new england situation fine too say herbert look admiringly cottage stand knoll side tall stately tree purling brook left roll silvery current gentle declivity front mile open country great mind call inquire live here say melville perhaps can arrange stay here night good plan mr melville george melville dismount horse approach tap handle whip door s inquire smothered voice rouse sleep stranger friend answer melville sound moving tall man clad rough suit come door look inquiringly melville boy companion attire rude face refine indefinable air would more home city country delight see say cordially offer hand n't live palace servant absent will deign become guest will can comfort anticipate request say melville let introduce george melville invalid profession just come new england search health young friend here herbert carr private secretary faithful companion find poor-health hardly dare come alone very welcome herbert say host pleasant familiarity come make home cottage contain two room use bedchamber sit room wall few picture small bookcase side room twenty-five book easel unfinished picture corner small collection ordinary furniture probably artist suggest melville hit use pen pencil mention name know melville popular magazine writer propose give real name will know robert falkland familiar name mr falkland say melville expect find here probably answer falkland leave haunt civilization unexpectedly month even publisher n't know search health queried melville exactly feel need change run rut want get leave lodging new york buy ticket st louis arrive determine come here live communion nature see scarcely anybody enjoy whole sometimes longing see new face build cottage buy former occupant furnish become characteristic taste long live here three month stay draw close business will put call new york fact appoint to-morrow departure melville herbert exchange glance evident same thought mind mr falkland say george melville proposal make artist eye surprise say will buy cottage willing falkland smile seem providential say artist man letter apt short money confess ponder credit good anybody hundred dollar pay expense east arrive plenty publisher will make advance future work can probably make bargain say mr melville please name price now propose show ignorance real estate value colorado name price george melville pay home wilderness fact know can say give falkland check amount boston bank hundred cash liberal mr melville say falkland gratify afraid business man find business man overpay right business man answer melville wish health would admit extra hundred dollar think worth much come comfortable home ready hand will really home such log cabin look forward could thank say falkland wo n't pretend indifferent money ca n't afford earn considerable sum unfortunately never could keep money provide future n't know would say melville fortunate bear fortune sometimes sorry incentive poverty induce work suppose exchange lot say artist lightly n't object wealthy heart answer melville give health literary artistic talent bargain afraid transferable say artist wo n't prolong discussion now neglect rite hospitality must prepare supper guest must know here wilderness own cook dishwasher let help say melville mr melville say herbert more line often help mother home n't believe experience confess green hand say melville laugh irish girl just import say very willing whole think boy can assist say falkland mr melville consider aristocratic visitor herbert son toil will minister necessity way get supply ask melville eight mile mining camp store ride week oftener bring home need name camp deer creek will point herbert leave bridle path lead thank will great advantage know just live herbert s help appetizing repast prepare three partook keen zest day falkland take leave melville boy companion leave settle new home chapter xxx terrible moment melville s purchase comprise cottage content picture book include fortunate herbert strong fond outdoor sport such hunting fishing could content melville easily fatigue spend least day cabin book most new great unfailing resource article falkland leave two gun herbert melville make frequent use herbert natural taste hunting home gun own able gratify taste much desire often breakfast two sally forth wander neighbor wood gun hand generally melville return first leave herbert fatigue continue sport way hero acquire skill precision aim enable make very respectable figure even old practice hunter morning melville return home herbert lead ardor chase wander farther usual aware fear lose compass know bearing make way wooded path startle hear voice hurry forward scene intrude dramatic enough arm fold white man hunter apparently stand erect face distance seventy-five eighty foot indian gun raise level former n't shoot red rascal say white man ve get drop allow power indian laughed guttural way hold gun poise shoot play victim cat play mouse kill white man afraid say indian tauntingly real curiosity indian consider great triumph warrior can inspire fear foe make show white feather afraid retort hunter afraid indian n't flatter pesky savage return white man coolly eject flood tobacco juice mouth brave man drawback need n't think afraid indian shoot suggest enemy watch effect announcement shoot white man want live course want live never see healthy white man n't goin die would n't die hand red rascal indian great warrior say dusky denizen wood straighten speak complacently indian may great warrior horse thief same say hunter coolly white man soon die indian wear scalp remark indian manner likely disturb composure even brave listener hunter s face change impossible reflect such fate pang death final brutality ha white man afraid now say indian triumphantly quick observe change expression victim afraid say hunter quickly recover s enough disgust decent man think scalp will soon dangle belt filthy heathen suppose wo n't know m dead skulk dog step red hound punish try steal horse make great mistake beat shoot rid earth indian forget white man s blow white man die indian revenge s'pose s s come say hunter tone resignation tarnal fool come mornin gun would sing different song again indian laughed low guttural unpleasant laugh herbert listen secret shudder full malignity cunning triumph suggestive fate reserve white foe aggravate latter make impatient blow fall seem inevitable n't shoot red savage cry wait indian wished gloat mental distress foe prolong own feeling power enjoy consciousness moment could put end life man hate blow feel degrade resolve never forget forgive same feeling often lead race torture hapless victim may long possible enjoy spectacle agony reason hurry speed way fatal bullet again indian laughed take aim make feint firing withhold shot pale resolute intended victim continue face think fatal moment come brace meet fate destine disappoint long goin last red hound demand ve get die ready indian can wait say savage smile enjoyment would n't find prudent wait say hunter s easy enough threaten unarmed man friend would happen foil cowardly purpose white man send friend suggest indian tauntingly herbert listen colloquy vary emotion anger indignation stir cold-blooded cruelty savage stand motionless see party hold weapon level indian ready shoot instant s warning brought horror scene violence feeling human life sacred great repugnance use weapon even seem urgent duty feel young rest weighty responsibility could save life man own color kill disable red man indian life too sacred threaten life forfeit claim consideration herbert hesitate see longer safe see unalterable determination indian kill hunter face pale fix pull trigger bullet pass shoulder savage latter utter shrill cry surprise dismay weapon fall foot press left hand wounded shoulder hunter amaze interruption such essential service lose moment avail bound forward savage know purpose pick fallen weapon level wounded foe fire bullet mean disable kill penetrate heart savage stagger fall face distort rage disappointment table turn red friend say hunter coolly s life mine time moment herbert pale shocked relieved press forward hunter see first time boy fire shot ask hunter surprise answer herbert owe life s debt jack holden n't likely forget chapter xxxi jack holden indian question terrible thing see man stretch death minute stand full life strength herbert gaze dead indian strange sensation pity relief could hardly realize interposition would hunter indian would lose life hunter more use such scene calmness unruffled s end dog say touch foot dead body make want kill ask herbert revenge answer holden injure s way look day catch varmint stealin good hoss d get too n't come home just might shoot most man would hate take man s life stealin take way whip lyin handy take lash rascal bare dozen time tell dust d serve bad leave ugly look eye know enough d try get even long most year s long time indian never forget injury insult know bidin time always armed keep good lookout mornin catch disadvantage d take walk leave gun home prowlin soon see thing stand d kill sure n't come nick time glad say herbert seem terrible thing shoot man m glad n't kill mebbe enemy say jack holden wo n't trouble conscience mite n't look indian man s snake grass poisonous serpent s call say jack holden herbert shake head could n't assent feel different doubt re tenderfoot ai n't use way reptile n't see answer holden see ask herbert judge correctly holden refer special experience ll tell see m old settler western country ve travel pretty much region rockies ve see good deal red man know way man trampin montany afternoon pard prospectin come clearin see sight make feel sick smokin ruin log cabin devil set fire n't refer lie six dead body man wife two boy somewhere age little girl maybe ten baby butcher savage layin hunter s vernacular gore easy see d kill baby broken skull seize poor thing foot swing side house dashin brain herbert shudder feel sick picture ruin home wretched family rise imagination indian course proceed holden re bear savage such thing come natural good indian ask boy may answer jack holden doubtfully n't see many re scarce plum boardin house puddin reckon present jack holden s view mine prejudice frontier frontiersman severe judge indian neighbor usually look side picture apt take consideration wrong indian undeniably receive extreme sentimentalist deplore indian wrong represent brave suffering oppressed people quite just view indian question s name youngster ask holden curiosity natural circumstance herbert carr live nigh here herbert indicate could location home know live mr falkland son mr falkland re live alone come here young man mr melville buy cottage mr falkland oblige east n't say re neighbor live three mile here know mr falkland use see now good fellow mighty queer s use settin paintin picture s good n't admire picture mr holden ask herbert s call n't quite catch mr holden n't name n't call mister m plain jack holden call jack will prefer say herbert dubiously course n't much style wood wo n't come home take look cabin ai n't use company can sit social smoke ll manage find eat thank mr holden mean jack must get home mr melville will feel anxious shall late mr melville call way kin friend employer young man twenty-five long two here much week n't melville morning delicate health consumption get tire sooner must come see reckon hope will get lonely sometimes would borrow read mr melville plenty book read repeat jack thank n't care much book newspaper now different man know s world leave book minister schoolmaster n't read fill time jack pipe s good book lad m goin set smoke now wish extra pipe thank say herbert politely n't smoke n't smoke old sixteen sixteen year old n't smoke raise east answer herbert smile smoke three foot high goin say could n't get smokin read folk will different taste allow reckon ll goin sha n't bury ask herbert glance dead indian would n't bury wo n't leave here ll bury ll help now boy make point ll come to-morrow dig hole put ll take liberty carryin home shootin iron wo n't need s two part friendly manner herbert turn face homeward grave thoughtful chapter xxxii blazing star mine noon day george melville herbert rest country trip sit rude wooden settee hero make superfluous board place directly front house figure see approach long stride shadow neighbor wood close hand herbert espy s mr holden exclaim jack holden lad say hunter correct man re live jack holden unconventional bring rude school manner concern occur question might good frame mr melville answer gentleman see herbert look embarrass herbert constant value companion s trump boy continue holden n't d end jack holden yesterday herbert tell indeed tragic affair sacrifice life deplorable seem necessary indeed could disable disable echoed hunter would n't answer long shot soon reptile get d trail ag'in sir life n't complain way thing turn bury ask herbert ve shove s good deserve sneakin rascal m glad make acquaintance mr melville did n't know change neighbor boy tell yesterday ve tramp mornin give call very kind mr holden sit here m more home here answer holden stretch ground lay gun colorado very much see say melville herbert probably tell object come here say ailin way lung weak here feel good strong n't seem matter boy healthy appetite answer herbert smile wo n't hurt anybody mr melville smoke thank queer n't see can sir d homesick pipe s company tell chap s alone get speak take mr holden here health say m tough hickory nut drop s more likely indian bullet disease m forty-seven year old n't know sick fortunate mr holden expect n't answer question m interested mine mr melville deer creek herbert visit store day last week hear blazing star mine believe own say holden s good mine would make rich little more money work indication favorable ask melville look s mean sir star first-class property s pity n't work s say mr melville ve proposal make mr holden could manage call jack would seem more social mean jack say melville smile give money enough develop mine ll make much need ask melville five hundred dollar s bargain tell wish assume business care say melville jack holden look disappoint just say respond herbert may feel differently continue melville d lad partner say holden briskly money say herbert surprise george melville smile mine good say will advance money necessary purchase interest pay may become rich can repay money suppose n't mr melville object herbert can repay large sum whole herbert will take risk very kind mr melville say herbert face glowing anticipation owner mine chance make large sum money naturally elate n't herbert want see mine first ca n't afternoon ask holden eager settle matter soon possible long journey say melville hesitating can stay overnight say jack holden come morning very let dinner herbert will set table will see ca n't offer friend here refreshment hungry sure long walk ve hit mr melville say holden allow m hungry wolf n't set table oh answer mr melville smile pleasantly ai n't use say holden anyhow wo n't make difference victual dinner ready three sit ample justice jack holden make such furious onslaught two could hardly keep pace fortunately plenty food melville believe economical housekeeping dinner set deer creek already explain name mining settlement now way prosperous town name change rude primitive jack holden lead way blazing star mine point capability promise wait anxiety melville s decision n't understand matter very say melville willing take good deal trust desire will buy mine pay five hundred dollar interest buy herbert hooray shouted holden give hand pard partner now know speak grip herbert s hand pressure strong painful necessary business herbert find owner blazing star mine deer creek colorado hope mine will turn herbert say melville smile wish might mother s sake say herbert seriously wo n't fault n't say partner shall stay here now get work ought help ask herbert mr melville will want will hire man here help charge share expense matter arrange herbert ride two three time week look property chapter xxxiii good news mine herbert news mine ask melville two week later herbert s return deer creek whither alone rich development jack say know mr melville say mine richly worth five thousand dollar bravo herbert would make worth twenty-five hundred say boy complacently could sell figure could pay two thousand dollar own think mr melville continue herbert eye glow pride pleasure n't rich boy may even herbert n't hurry sell advice present favorable indication continue may realize considerably large sum jack say say bind hold hope will luck herbert mr melville n't forget indebted good fortune say boy earnestly n't buy property could n't know ought get share ef profit george melville shake head dear boy say more share money already sometimes feel ashamed compare lot consider money work least can consider lord s trustee good fall way wish rich man think mr melville world would happy say herbert true herbert hope believe considerable number feel obligation good shall very glad mother s account can home money enough make independent work way mr melville find letter mother deer creek post office shall read private herbert private mr melville may explain deer creek already obtain such prominence post-office department establish office learn herbert request mother address place draw letter pocket read aloud quote essential portion very glad hear make long journey safety now health herbert mention home letter stage-coach adventure know would disturb mother think expose such risk will good know say mr melville friend agree very satisfactory continue herbert read letter charge mr melville seem excellent conscientious young man can learn good mother think very kindly say melville evidently pleased right too mr melville say herbert emphasis will doubt improve dear herbert travel such pleasant auspex boy can learn observation book miss very much separation advantage can submit cheerfully ask relation mr graham still post office thus nearly whole work devolve respect treat mr g know very penurious grudge cent pay pay last saturday night small sum agree assist much say large expense fuel light etc ask would n't agree work two dollar week three confess strike dumb such exhibition meanness tell would quite impossible spend time office ask various question proper way prepare mail etc think intention possible get n't know absolutely insist would good accept reduction give altogether two dollar week will count small household hear such meanness mr melville demand herbert indignantly here mr graham make sure two thousand dollar year clear profit anxious reduce mother three two dollar week certainly very small business herbert think man become mean indulgence defect shall write mother give place sooner submit such reduction three dollar week small enough conscience approve advice herbert mr graham really cramp money poor business would different seem excuse extreme penuriousness pleasant would pay fly visit wayneboro say herbert thoughtfully never appreciate home leave pleasure must leave future will keep very true home want fix herbert already catch popular western phrase man must depend blazing star mine say melville smile young reader may know herbert prosper financially neglect cultivation mind book leave mr falkland number standard history elementary book french include dictionary treatise natural philosophy german grammar reader know french german mr melville inquire hero make first examination library herbert tolerable scholar wish would study very much will make proposal likely considerable time disposal will study will teacher good say herbert eagerly wish study philosophy will aid position illustrate subject experiment herbert sensible boy fond study see advantageous proposal secure private tutor soon find excellent mr melville never teacher unusual aptitude teaching hard decide herbert enjoy more hour now regularly pass relation teacher pupil must say also george melville evince aptitude teaching herbert show equal aptitude learning task voluntarily undertake most boy would find irksome find source pleasure satisfaction very short time find able read ordinary french german prose comparative ease never good pupil say george melville believe first say herbert laugh true speak veteran teacher wo n't too much elate compliment chapter xxxiv two old acquaintances reappear rude hotel keep outlaw introduce name brown sit two man will reader need introduction already appear story brown col warner may confess jerry lane know west unscrupulous robber chief band road agent depredation characterize audacity success brown ostensibly innkeeper business honest enough veil man s real trade defy alike law honesty country turn gentleman property merchant cattle owner speculator character act excellently succeed make acquaintance man design rob two man wear sober look business more legitimate good time dull time late succeed want money captain say brown sullenly lay black pipe smoke brown answer warner will continue call s dry time n't understand captain continue brown want give money first must tell get answer warner shrug shoulder mean say money ask brown frowning enterprise take lion s share n't always chief part ca n't spend whole quite spare need travel ve get soft thing grumble brown good time tie fourth-rate tavern wood n't much more say warner musingly expect keep first-class hotel demand brown defiantly course brown continue warner soothingly n't let quarrel ca n't afford let talk reasonably say n't fault thing wrong fault find little cash last store break open nineteen dollar muttered brown contemptuously nineteen dollar say n't pay trouble sorry fail see fault good luck time time ask brown somewhat placated soon please will tell remember stagecoach full passenger fool time ought always mean get track melville spoil plot overhear give passenger very rich boy tell reason rely statement want revenge same time relieve doubtless large sum money keep m recently ascertain matter live small cabin eight mile mining town deer creek know place precisely live boy would easy enough rob see man deer creek yesterday tell melville buy boy share rich mine think least five thousand dollar gold bill cabin brown s eye glisten cupidity would big haul say course would now brown grumble save little affair benefit mine wo n't let rest find will divide share alike mean captain mean friend brown sha n't charge take lion s share case five thousand dollar informant seem think share shall twenty-five hundred dollar exactly twenty-five hundred dollar will pay hard luck lately say brown face clearing very handsomely too shall start to-morrow morning will set early morning way brown s just let wife else know right answer brown cheerfully morning two worthy set meritorious errand brown tell wife vaguely reply question call few day business expect evade further question answer mistake mrs brown naturally jealous suspicious temperament doubt excite breast shall say ask say may say n't know answer brown brusquely n't think much man keep secret wife say mrs brown coldly n't think much man tell wife retort brown s right kitty need n't concern captain expedition successful need keep secret mrs brown more convinced compel accept statement husband would vouchsafe part state journey new ground familiar settled portion colorado difficulty find cabin occupy george melville now happen reach modest dwelling wood three o'clock afternoon herbert ride deer creek look mining property time expect george melville leave alone know young reader literary taste will understand leave alone lonely stock book buy predecessor unfailing resource take italian know little read original divina comedia dante work consume many hour likely soon to-day reason melville find more difficult usual fix mind pleasant study presentiment come evil make unusually restless event hour wont fleet-footed pass unusual slowness find longing return young friend n't know get to-day say melville s three o'clock day seem very long wish herbert would return feel uneasy n't know hope presage misfortune shall sure happen herbert see again speak george melville rise chair put hat take short walk neighbor wood hear tramp approach horse look window see two horseman close hand start dismay two man loss recognize stagecoach companion col warner landlord essay part road agent chapter xxxv melville peril col warner companion enjoy effect presence intended victim smile manner bode little good melville dismount steed advance door cabin melville say warner ironically see forget forget answer melville regard visitor uneasily friend mr brown perhaps remember remember circumstance last see reply melville imprudently brown frown speak generally leave companion talk neighborhood think d call continue col warner walk gentleman see fit say melville suppose would polite say glad see regard truth can say admire candor mr melville walk brown ha word nice home here did n't expect see kind wilderness book picture really now brown quite tempted ask friend melville entertain few day n't think would suit say melville dryly probably more fond exciting adventure book boy live ask warner drop bantering tone look searchingly still n't see deer creek business melville see rapid glance satisfaction interchange two visitor realize make imprudent admission suspect design rob voluntarily assure alone could proceed interruption sorry see say warner d renew pleasant acquaintance melville reply herbert would directly occur would fresh piece imprudence would doubtless lead proceed object visit could keep boy companion actually return would least two two even would mean equally match might occur help suppose herbert will return evening reply can see remain expression satisfaction appear face two visitor prepare sorry ca n't stay say warner business importance will limit stay brown n't see use delaying growled brown partial companion feline amusement play intended victim contrary word blow sometimes blow come first come business continue brown impatiently address associate purpose friend brown mr melville solely pleasure see lead friend call afternoon melville nod suppose say little unfinished business will remember owe return manner see fit throw suspicion time travel shall very glad convince injustice say melville lead believe friend now present league rob money valuable very right mr melville still polite express suspicion rudely instrumental defeat plan ca n't express regret col warner jerry lane suppose real name jerry lane say warner proudly may confess know deal say jerry lane will understand mean business answer melville quietly know reputation say outlaw curious pride unenviable notoriety man say head gang reckless assassin outlaw implicate score robbery atrocity satisfactory young man say lane drop false name advise careful talk may bad now come business much money house ask right propose take now answer question gentleman will very poorly pay trouble take visit very little money course say want answer can remember forty fifty dollar pocketbook brown utter oath breath lane look uneasy s lie say brown speak first tell five thousand dollar here informant badly mistake very wise perhaps worldly matter certainly such fool keep large sum money lonely cabin perhaps much return lane n't pretend say much tell george melville draw pocket wallet pass outlaw count money wish say can verify statement lane open wallet avidity draw content apparent first glance sum contain small count prove amount forty-seven dollar few silver coin two robber look dismay possible would certainly very poorly pay trouble expect believe mr melville say jerry lane sternly money cabin easily fool probably carry more conceal somewhere premise will produce ready pass check mean say melville grow pale spite know report desperate character guest mean suppose will kill satisfy rapacity say lane curtly now answer gentlemen can accomplish impossibility say money hand mean deny rich ask lane deny point question ask produce money believe brown ask captain turn subordinate n't strictly true say brown deserve die more money true chime lane more will produce secret hoard none must deal usual way brown rope convenient tree ll find two seize melville resistance drag violently cabin adjust rope neck young man pale give lose chapter xxxvi mine is sold friend peril herbert too exciting day deer creek excite arrival capitalist new york avowed errand buy mine report deer creek turn step thither mine owner qui vive attract attention monied man understand intend capitalize mine purchase start company work new improved method replace old rude appliance first employ mr compton mining expert shrewd man weigh carefully representation make reserve opinion clear man would readily take want man deer creek ready palm poor worthless mine mine owner seek owner blazing star ground mine look most recent development most favorable prospect excellent might indeed peter expression seem likely jack say herbert shall invite mr compton visit mine answer jack holden willing keep would n't sell could get price price twenty-five thousand dollar whole mine twelve thousand five hundred mine say herbert cheek flushing excitement feel ve figure right lad say partner would leave twelve thousand pay mr melville sum pay beginning right again lad jack exclaim herbert know mean mean rich mother could move nicer house could live ease rest life would twelve thousand dollar would give fund would establish business relieve anxiety jack s too bright real may able sell mine figure herbert n't let count chicken hatch may disappoint m willin keep mine sell jack here mr compton come say herbert capitalist paused address herbert say mine lad owner answer herbert promptly pride owner mr holden answer herbert point jack may examine mine quite welcome sir possibly fact mine alone press purchase predispose mr compton regard favor facility offer jack holden thoroughly understand business give necessary explanation hour spend examination mr compton come business mine sale ask sir price twenty-five thousand dollar low price jack holden waste word praise mine produce favorable impression capitalist deal ll take answer s bargain herbert find difficult realize few word make rich boy remain silent heart deeply thankful much know now able rejoice mother s heart relieve pecuniary care anxiety ve make good bargain sir say say jack holden own part n't particular sell mine young partner here differently place money will come handy young mine owner say mr compton regard herbert curiosity sir believe young mine owner here resident state temporarily sir come here friend lung weak expect return east soon sir come see commission merchant boston intention follow business life may able find place thank sir good to-morrow say mr compton will come here complete purchase jack say herbert new purchaser mine leave work here come let tell mr melville good news good thought lad two mount horse leave deer creek little suspect sorely need chapter xxxvii rescue herbert companion draw forest cabin home former suspicion george melville such dire peril boy indeed thinking satisfaction employer would feel good fortune somehow feel great hurry get jack say herbert shall enjoy tell mr melville good luck s fine chap melville say jack holden mean disrespect unceremonious fashion speech s good friend jack return herbert warmly s pity s ail oh s much strong come here unfavorable symptom disappear maybe ll outgrow uncle give die consumption melville s age die last year age seventy-five must slow consumption jack say herbert smile mr melville can live long think friend will reason complain rich lad n't know rich know plenty money much power rich man say herbert musingly now mr melville change whole life first meet work three dollar week now worth twelve thousand dollar herbert repeat beam face good news lose freshness novelty much could now comparatively rich herbert justice principally think sweet reflect could bring peace joy independence mother happiness confer bring truest enjoyment selfish man eat drink lodge prince unwilling share abundance know lose even boy girl may try experiment need rich give pleasure come jack let ride faster hurry say herbert perhaps quarter mile distant cabin emerge forest could now see cottage surroundings see paralyzed george melville rope neck stand tree col warner tree swinge rope branch brown big burly brutal pinion helpless young man strong arm good heaven see exclaim herbert road agent quick shall too late jack see see already act quick think raise weapon cover brown sharp report burly ruffian fall heart pierce unerring bullet herbert dash forward seize rope release friend thank heaven herbert save life murmured melville tone heartfelt gratitude s exclaim jack holden look tree raise gun more n't shoot exclaim man know col warner ll come manner expect flurry brave man outlaw lose hold fall foot holden shall mr melville ask jack deserve die n't kill bind give authority hate let easy say jack melville wish colonel short reprieve way jail bullet unknown assailant pierce temple jerry lane notorious road agent die live violence chapter xxxviii conclusion intention george melville remain colorado winter improved health tragic event just narrate conspire change determination herbert say business connect sale mine complete would home n't suppose would remain here alone feel enough mr melville feel enough find unfavorable symptom come can travel again anxious get place come lose life hand outlaw little need delay preparation soon make embarrassment cottage soon remove ll buy mr melville say jack holden ca n't sell mr holden will give fair price n't understand say george melville smile will sell prefer give thank mr melville know exactly poor man sale mine jack say melville emotion would forget herbert owe rescue violent ignominious death want pay mr melville sure n't will accept cabin pay mark esteem ground jack accept cottage pleasure herbert try tempt make visit east already treaty mine would two stay day chicago way boston wonder eben still here think herbert soon question answer pass suburban portion great city see young man saw wood front mean dwelling stout negro stand hand pocket survey job proprietor colored restaurant eben work eben spruce dry-goods clerk now miserable-looking tramp outward appearance clothes ragged soil spruce city acquaintances know would pass recognition eben eben turn swiftly hear name call flush shame overspread face herbert ask faintly eben n't seem very prosperous never think sink low answer eben mournfully see wood colored man talkin interrupt boss angrily ai n't good worfless white man beg meal vittles coz starvin jest shut mouf work eben sadly resume labor herbert pity spite folly wickedness eben owe man add owe dinner n't interfere return colored man much dinner worth ask herbert put hand pocket wuf quarter money now eben come ve very unfortunate wail eben would wayneboro ask herbert anywhere answer eben eagerly ca n't make livin here starve sometimes eben ll make bargain will take home will turn new leaf try lead regular industrious life ll answer eben ll take to-morrow n't old friend see rag say eben glance shame tattered clothes shall come will rig anew re good fellow herbert say eben gratefully m sorry way treat s right say herbert herbert keep promise take eben barber shop also bath previously purchase complete outfit eben emerge look more spruce dry-goods salesman yore day long mrs carr sit little sit room sew plenty leisure work now mr graham undertake attend post-office duty natural think absent boy hear long time shall see again think wearily knock door rise open could reach fly open boy taller handsome arm oh herbert could say tone full joy miss will now mother hope herbert perhaps can find wayneboro even n't pay mother interrupt herbert laugh way speak rich boy rich mother bring home twelve thousand dollar mrs carr could believe first herbert tell story give joyful credence last eben receive warm welcome finally father propitiate agree give son employment own store s hard experience west subdue pride really turn new leaf promise herbert father will probably year give quarter interest firm firm s name will ebenezer graham son herbert mother move boston hero learn business counting room mr compton live pleasant house south end mr melville restore very fair measure health board home devote time literary pursuit tell author brilliant paper recent number north american review herbert find time study guidance friend former employer already become very creditable scholar french german english literature enjoy present prosperity good hardship pass reach
