# Supplementary material for: A Complex Network Approach to Stylometry
Source: PLoS One. 2015 Aug 27;10(8):e0136076. doi: 10.1371/journal.pone.0136076 (PMC4552030; doi:10.1371/journal.pone.0136076)
Supplement: S1 File — (ZIP) [file pone.0136076.s001.zip › authorship_dataset/a7_Only_An_Irish_Boy.txt]

john saddle horse bring door speaker boy fifteen handsomely dress judge air tone person considerable consequence own opinion least person address employ stable father colonel anthony preston inferior social condition master godfrey always address imperious tone john look answer respectfully master godfrey horse sick disease father leave order n't account s horse say godfrey intend take maybe s father pay none impudence john answer godfrey angrily master know m think say john twinkle eye s father s master m master horse anyway saddle colonel would blame object john n't ll report get dismiss ll take risk master godfrey say servant good-humoredly colonel wo n't unreasonable send obey own order here john right godfrey know vex more inordinate opinion own consequence feel humiliated disobey servant able punish audacity feeling increase presence third party stand just fence third party hero must take separate paragraph describe age godfrey possibly little short stout freckled face full good humor same time resolute determine appear will own incline interfere ready stand own right dress compare very unfavorably young aristocrat bite lip vexation fact hero dress heroic vest coat rag pant pair shoe two three time too large make order give gentleman nearly double size fit too much wear straw hat summer brim semi-detached part brown hair find way now godfrey just mood pick quarrel somebody excuse quarrel john glad pitch young stranger demand usual imperious tone contraction brow irish boy answer droll look slight brogue business lean fence again demand godfrey imperiously shure n't know fence know now quit lean now n't hurt matter tell n't want beggar here shure n't see say boy demurely beggar shure m gintleman indepindent fortune look say godfrey disdainfully keep here say irish boy tap bundle carry shoulder wrap red cotton handkerchief stick thrust knot s name andy burke s n't feel obligation answer question say godfrey haughtily n't make ask s different irish boy son colonel anthony preston return godfrey impressively now think royal duke maybe queen victoria s old boy fellow become impertinent faith n't mean look proud gintale s jist mistake make know duke america say godfrey suspiciously now d say andy make say re jist picture earl barleycorn s ildest son see leave ireland godfrey possess large share ridiculous pride feel pleased compliment clear sincerity live ask slight lower tone live shure n't live anywhere now m live village mother come here month n't come workin farmer work give come home maybe ll find work here think know mother life say john hear conversation live road mile little house two room s old jake barlow use live thank sir guess ll goin mother ll expectin know s look anxiety come boy s honest good-natured face question address john godfrey quite sure think inquiry make pride touch know mother beggar say sneer n't associate such low people mane mother say andy quickly too look angry threatening demand godfrey d take say andy good-humored face now dark passion think afraid such beggar sneered godfrey appear forget speak gentleman shure n't know return andy hotly re gentleman insult mother ll come here minute ll give bating john say godfrey angrily will drive beggar now john s sympathy andy young master great admiration godfrey witness year father s employ too much boy s arrogance selfishness feel much attachment take part present quarrel would prefer espouse cause irish boy would polite determine preserve neutrality ai n't business master godfrey say must fight own battle here say godfrey imperiously advance part fence andy burke lean will take say mother wo n't re blackguard rich man s son blood rush godfrey s face instant palpable insult rich man s son son heir colonel anthony preston broad acre ample bank account call blackguard low irish boy passion get good run gate eye flash fire bent exterminate impudent adversary chapter ii skirmish andy burke boy run opponent own size age propose submit quietly thrashing godfrey design give drop stick bundle square scientifically aristocratic foe godfrey pause instant m give thrashing say bad thrashing now ask andy undismayed come thin m ready re impudent young ruffian godfrey s aristocratic blood boil retort strike andy latter know come swift flash ward fetch godfrey blow full nose start blood now pain sight blood combine fill add fury attempt seize andy waist throw here again foil young irish boy evade grasp seize turn adroit movement foot trip godfrey fall heavily andy withdraw little offer hold godfrey would sure similar circumstance get enough ask n't fair exclaim godfrey jump hastily deeply mortified worst presence john sooth say enjoy young master s overthrow rush impetuously andy blind own impetuosity adversary keep cool self-possessed course advantage engagement terminate godfrey stretch more sidewalk renew assault interruption interruption come form colonel preston return business meeting citizen interested establish saving bank village s godfrey call commanding tone godfrey know father speak must obey desist contemplated attack look father say sulkily punish irish boy impertinence john grin little way put father say look very much punish n't get fair hold say godfrey sulkily impertinent say say gentleman andy burke listen attentively say n't attempt justify sometimes suspicion say father quietly godfrey son father sensible enough fully aware fault indulged mother father fault colonel preston fair just man sensible view home discipline overrule wife character may judge fact son closely resemble vain haughty proud put air consider quite fine lady village condescend associate wife minister doctor few rich inhabitant even take care show regard superior unpopular son companion two stand mrs preston sure defend godfrey complain father same n't think d turn let low boy insult complain godfrey call low s irish boy most distinguished man irish boy irish descent n't think prove point s beggar m beggar exclaim andy speak first time never beg penny life look rag say godfrey scornfully would rag too buy own clothes think respect very much more circumstance return father colonel s a-givin think john grin two n't young master harm name inquired colonel preston turn now hero son seem more say andy burke live here ve just come town sir mother live here live n't know sir just know point john calcerlate mother life old jake barlow s house say john oh widow burke know believe mrs preston employ sometimes andy s name catch fight son very creditable good cause call mother low woman say andy run hit godfrey put too many air talk equal appear more equal strength say father think perfectly right hope ll profit lesson receive gentleman think andy ai n't hard boy s poor colonel preston house godfrey linger moment want parting shot adversary could fight word blow look here say imperiously n't let see here again n't want see can look way say andy independently house think father s s same thing d stay home mother thank say andy re very kind may come road sometimes walk side andy laugh longer provoke amuse same token d come mother s house say good-humoredly n't want come miserable shanty say godfrey disdainfully may come keep side road say andy slyly godfrey get disgust war word blow ragged opponent seem get good turn heel enter house sure would sympathize dislike contempt andy course mother idea know mrs burke employ mother occasionally assist house occur would fine piece revenge induce dispense hereafter poor woman s service bent accomplish creditable retaliation leave young opponent master field must goin say andy pick bundle suspend stick will find house mother life easy question course address john just turn stable ca n't miss answer john s mile road stand little way s few hill potato front yard long see mother s three month know come to-day would write finger n't very ready pen mine say john d take lick time write letter come see time boy ll lick say andy laugh guess can manage andy smile own conviction also bundle shoulder trudge light heart see mother sister warmly love chapter iii andy mother house widow burke daughter live very humble paint many year original coat wear leave dark time-stained mrs burke come town short time dwelling could hire hold rent mean mary now eleven year old move scanty furniture make look much home possible mrs burke always poor now daughter irish tradesman receive quite good education time marry small farmer consider fair circumstance come bad year misfortune various kind come last heavy fever prostrate husband bed sickness wife watch night day devotion love avail die find leave hundred pound debt pay advise america two child five year live various place little sum leave passage three pay long melt force get living could come crampton leave andy work farmer place last live obtain sew could family village obtain chance help ironing colonel preston s washing too hard strength great time introduction engage make shirt dozen engage make dr plympton village doctor idea andy hear leave place speak wish could see andy sigh look work mother sight would eye good s such lively lad andy always good spirit shure s get good heart mother dear would n't lonely here would send mary poor must stay can get work colonel preston s mother to-morrow dear m always lonely perhaps would come mary dear mrs preston would n't object m thinkin andy home would n't feel lonely speak andy creep window hear word plan surprise wait last moment announce wait hear reply mother would say think ll see soon mary dear make say mother n't know ve get feeling bone ll soon meet blessed saint grant may bone right time mother say merry voice andy pop stoop position show window simultaneous scream mary mother andy exclaim mary n't nobody else say andy ungrammatically come andy darling come tell say mother drop shirt work rise foot ll jiffy say andy light leap clear window sill stand presence mother sister vie hug return prodigal ll choke sister mary say andy good-humoredly maybe think m beau n't speak beau eleven year old say mother n't tell come faith mother work give think d pack trunk come see mary s glad see andy dear continue mother take survey son s appearance first time re lookin beggar clothes rag andy laugh faith s mother mend em m more use hoe needle will sew hole re bed andy sure re lad mother jist wait see atin mother ll think ve get healthy appetite never think andy poor lad must hungry mary see closet s bread mother say mary indeed bread potato main living mother daughter adopt cheap seldom venture extravagance meat reason doubtless mrs burke s want strength sometimes feel faint dizzy work needle meat house mary bit mother see s egg widow keep few hen henhouse corner yard egg usually sell andy home now need hearty must more extravagant usual mary quickly return couple egg here mother two black hen settin drive can hear cackling shure andy need more will boil fry andy ask mother way mother m hungry enough eat em raw s hungry work walkin ten mile wid bundle let alone fightin fighting exclaim mrs burke pause draw table fightin andy chime mary chorus mother say andy fight ask widow anxiously boy feel big king maybe big s name hear father call godfrey godfrey preston exclaim mrs burke consternation s name live big house mile road make fight andy inquire mother anxiously begin could n't know think irish boy could insult call name too much hope n't hurt throw twice mother father come put stop fight father say take part mother find scold son shure s gentleman colonel preston gentleman s n't son m thinkin godfrey n't father s mother favor faith n't call favoring say andy old lady ugly big-feelin son s hard woman andy work day week mother say andy wholly pleased hear mother employ mother young enemy andy help ironing to-morrow s day wish could stay home work mother say andy soberly n't look strong mother dear m afraid re oh andy quite shall too now home miss very much seem lonely must find way earn money mother say andy m young strong ought support can help andy say mrs burke cheerfully take shirt resume sewing m afraid re too steady work mother say andy shall iron to-morrow s change sewing andy mary s time take egg andy soon partaking frugal meal set enjoy simple leave particle egg crumb bread chapter iv mrs preston godfrey preston difficulty father always mother right wrong sure obtain sympathy present instance fail receive father moral support deem entitle enter house seek mother mrs preston spare lady thin lip sharp hatchet-like face own room look godfrey enter godfrey s matter ask see son s face unmistakable expression discontent matter enough mother father s always know appear forget son now come just thrash boy yard boy nobody know mother irish boy reason punish ask mrs preston adopt godfrey s version affair impudent lean fence order ragged boy bundle stick course would n't move thrash was father come midst take part take part irish boy n't see mr preston can unfair say wife duty stand family feel ashamed scold impudent boy course enjoy suppose will think can impudent again doubt will speak father really n't inconsiderate stain coat godfrey think ground oh say godfrey embarrass happen slip wrestle fellow fall again directly give can tell father n't stop d lay continue swagger tone will see godfrey always confine truth indeed find hard time admit wrong worst even mother sometimes suspect account trifle distorted forbear question accuracy mother son sort tacit compact stand make common cause colonel preston n't know boy n't live neighborhood ask mrs preston pause s just come town ll tell s son woman come work week mrs burke tell name andy burke ought know place too impudent position think shall speak mrs burke son s bad behavior wish d discharge s good way punish boy n't object godfrey mrs burke capital hand iron shirt father s never look nice here godfrey look little discontented essentially mean think would excellent plan strike son mother might threaten mother little tell make boy behave ll discharge will certainly speak subject godfrey table mrs preston introduce subject godfrey s wrong surprise mr preston take part godfrey rudely assault morning think godfrey wrong dear reason generally appear think own son wrong ready take part stranger say mrs preston complain manner n't think quite right just say husband good-humoredly must say godfrey generally wrong very unjust n't mean would glad praise overbear consider inferior frequently ashamed manner treat boy reason feel proud must maintain position position n't think need ask son entitle degree consideration will receive consideration enough deserve republic suppose equality mrs preston toss head s enough say n't consider man sawing wood living rate would treat courtesy rich good education reason treat contempt n't share sentiment say mrs preston thankful know position mean uphold dignity family hope son will same colonel preston shrug shoulder wife sweep room know old sentiment subject aware likely become convert more democratic idea afraid will spoil godfrey think boy get intolerable glad irish boy give lesson seem fine-spirited lad will help can ellen say mrs preston morning mrs burke come let know ma'am s come announce ellen hour later mrs preston rise seat laundry good-morning mrs preston say mrs burke good-morning return stiffly mrs burke hear son behave very badly godfrey yesterday n't andy ma'am say mother quietly s good well-behaved lad godfrey tell make brutal assault quite forget superior position sure master godfrey n't strike first ask mother even son n't strike ask mrs burke eye flash spirit meek generally improper say mrs preston decisively n't see ma'am andy n't boy stand still strike understand say mrs preston freezing tone uphold son atrocious conduct ma'am stand andy s good boy strike master godfrey strike first enough say mrs preston angrily shall require service to-day mrs burke just ma'am say mrs burke quiet pride think sink heart gap would make scanty income chapter v profitable job finish work colonel preston s mrs burke home see mrs preston again latter send money service ellen mrs preston say re come week say ellen tell morning angry take part boy master godfrey godfrey s hateful boy see say ellen grammar little defective s always put air strike andy andy strike m glad say ellen emphatically hope ll again n't want boy fight andy s peaceable lad ll quiet s let alone s just poor father wo n't let anybody trample s s right say ellen m sorry re come again mrs burke ellen need money ll stand boy iron real beautiful ve hear mrs preston say often wo n't get nobody ll suit hear anybody else want help ellen will send ellen faithfully promise mrs burke home sorry lose engagement sorry stand andy proud andy home return find enough home occupy day mean search employment mother get find cut brush obtain neighbor wood mother say point considerable pile ll enough stick last good thank andy dear ll save mary good deal trouble word tone lead andy ask s matter mother has happen ve get work mrs preston andy got to-day mean m work again complain andy say mother ask hero listen attention say ought strike godfrey tell strike first say thin say ought strike say mother say andy n't boy stand still let anybody beat good mother bully s hit nail head ould lady say tell need n't come again work m glad re goin mother n't want work let own ironin ould spalpeen general andy s speech tolerably clear brogue become little excited present more marked more angry slight mother would contemptuous say chivalrous feeling respect mother boy age ought more especially mother widow andy m very sorry money ll lose much mother seventy-five cent ll make mother know will can andy work hard get pay small might tell mrs preston m dirty spalpeen maybe d take mother would n't slander own boy d take twenty time s way talk mother say andy pleased n't afeared ll get somehow more token here s three dollar bring home yisterday andy pull pocket six silver half-dollar offer mother get andy ask surprise get way overwork wo n't starve last will andy s cheerful tone effect mother perhaps re right andy say smile rate wo n't cry s time to-morrow ll see can find work suppose n't find andy suggest sister ll take washing say andy laugh s iligant washer d make would n't now nobody d hire more andy supper alone would get bread tea andy need meat s grow boy say mother mary dispatch butcher s pound beefsteak make meal considerably more attractive mrs burke feel extravagant particularly just income diminish could n't bear stint andy first eat mean save part andy s breakfast hero find declare would n't eat bit mother eat too force take share good can keep decent share strength bread tea alone morning andy search work very definite idea apply conclude put application anywhere could pause front house deacon jones hard-fisted old farmer reputation parsimony know village andy newcomer ignorant would n't hire good strong boy ask enter yard deacon look work farm can milk work carver s name andy burke live mother mrs burke little way road know widder burke get work wait minute ll see deacon bring old scythe barn feel edge much danger dull hoe scythe need sharpening say come turn grindstone here s job anyhow think andy wonder ll give sit begin turn grindstone deacon bear heavily make hard turning arm ache perspiration stand brow certainly pretty hard work must prepare earn money mother still time seem long scythe intolerably dull take long time make impression kinder hard turnin ai n't say deacon say andy scythe ai n't sharpen long s dull hoe time patience work wonder length deacon careful inspection blade scythe release andy toil hour remark reckon ll put scythe place come andy linger respectfully remuneration labor ought give quarter think deacon show disposition pay andy become impatient guess ll goin say right ai n't get more say deacon ll take pay now say andy desperately pay inquire deacon innocently turn grindstone n't mean ter say expect say deacon tone surprise say andy ca n't work hour n't expect pay such trifle say old man fumble pocket finally bring two cent kind popularly know bung-towns generally recognize true currency say injured tone ll pay n't think d charge little help andy look proffered compensation mingled astonishment disgust never mind say can keep need more n m thinkin n't want ask deacon surprise n't m poor boy n't work hour two cent em bad d take pay s cur'us boy say deacon slowly slide penny pocket calc'late expect more just little job think m make money andy yard idea dawn deacon save two cent face luminous satisfaction chapter vi two old maids s mean man see think andy think work year find divil bit work will know luck store andy quarter mile two-story house old-fashioned neat live two maiden lady very uncertain age misses priscilla sophia grant aware relationship exist distinguished ex-president very respectable family connection independent property own bank stock bring annual income twelve hundred dollar addition house occupy dozen acre land thereunto pertaining now colossal fortune country place crampton make ladies large property priscilla elder two general manager sophia content echo stronger-minded sister very apt assent remark repeat say just mild inoffensive creature very charitable amiable little give opposition always great harmony keep gardener out-of-door servant work cultivate land sawed split wood run errand make generally useful drawback unfortunately would occasionally indulge excess certain fiery alcoholic compound sell village tavern natural consequence get drunk usually good sense keep way influence liquor hitherto good lady bear retain employ crisis arrive morning come order inebriated drunken folly actually call miss priscilla darling offer kiss miss priscilla course horrify express law sophia say come faint idea offering kiss just say sophia presume just course could n't think employ longer could n't think might ask kiss again just just say sophia excitement manner neighbor would talk just tell very sorry would necessary find work somewhere else will work inquired sophia rare original suggestion must get somebody else must acquiesce sophia suddenly receive light very dark subject n't know can get just moment knock door priscilla answer person keep domestic servant gardener ve bring load wood order ma'am say teamster shall put backyard john john leave will show put cape-bonnet indicate place yard want wood dump return house s very awkward john act say tone annoyance n't know saw split wood could n't say sophia original suggestion course would perfectly absurd just n't believe enough wood saw split last day must split course really n't know neighborhood could get john john know perhaps would n't kiss tell suggest sophia afraid goose say priscilla composedly just slip sophia s mouth force habit sister use hear take particular notice present occasion just time andy release severe unrequited labor deacon jones come see wood unload yard idea strike maybe can get chance sawin splittin wood ll try anyway wonder live immediately open front gate march front door knock vigorously s somebody door say sophia perhaps s john come say priscilla afraid open might want kiss again ll say sophia rise unwonted alacrity might want kiss ll tell ll say priscilla decisively accordingly two sister mutual protection door open guardedly courage return see boy want ask priscilla just chime sophia ve get load wood yard commence andy just say sophia want sawed split just answer young sister brighten can inquired priscilla try see answer andy re man just chime sister faith soon will say andy can see split wood man see name andy burke hibernian inquired priscilla n't know mane same say andy perplex nation belong oh s want ma'am m irish boy say name burke ma'am relate burke great orator irishman believe just say sophia great-grandfather ma'am answer andy never hear eminent orator think claim would improve chance obtain job saw splitting wood great-grandfather exclaim priscilla astonishment really most extraordinary poor n't would n't goin sawin wood ma'am just say sophia think grandson great burke come employment say priscilla respect easily take think must hire sophia just perhaps could take john s place altogether just must find understand gardening just andy stand wait patiently decision hope might favorable course wrong tell lie think engagement depend very good boy main altogether perfect reader destine find chapter vii andy obtain place understand care garden ask miss priscilla answer andy promptly use agricultural labor ve workin farm summer man just leave must hire somebody else just chime sophia competent just try say andy really think d sophia say priscilla turn sister just ll try week compensation require wage mane course sophia speaker much give man ask andy shrewdly twenty-five dollar month board ll suit say andy audaciously farmer s work receive board dollar week boy man folk get more boy ll much work day say andy stoutly really n't know say think ll give five dollar first week will decide future just say sophia m eat here inquired andy will make home here will put john s room shall begin shall need wood split right ma'am s dinner time ll just home get bite keep strength can dinner here will ready hour just right say andy m agreeable live village now mother live road bit very split wood ll call dinner ll find ax saw shed andy find article refer straight-way work really smart boy work phrase work will greatly elate secure profitable job mean give satisfaction keep five dollar week board seem magnificent income compare very favorably wage farmer belknap s work summer s lucky come here say ply saw energetically queer old lady especially s always sayin just d tell d get fifty-seven grand-children ll bet d say just miss sophia look window see new man work occasionally priscilla set table glance window passing take hold know observe just respond sister think work fast john just s very strange great-grandson great burke just saw wood too just think must kind sister just wo n't try kiss priscilla say sophia sudden thought goose sister say priscilla just assent force habit time dinner ready andy summon woodpile nowise sorry summons hearty appetite time just now increase unrequited labor turn grindstone deacon jones half-hour spend new task misses grant own work observe excellent cook dinner now table plain very savory invite andy s eye fairly dance satisfaction rest roast beef vegetable emit odor highly satisfactory character farmer s last work table plentifully supply cooking very rudimentary sit andrew say miss priscilla think name call andy ma'am mean andrew shall give meat thank ma'am will rare ma'am rare enough anyhow sophia andrew make joke say priscilla decorous smile just priscilla sophia smile also suppose family reduce poverty andrew would seek employment character true ma'am say andy mouth full family property lose faith ma'am speculation say andy hazard guess very sad sophia must never speculate just priscilla might lose money saw wood living say sophia brilliant idea andy amuse picture thus suggest come choking recover violent attack cough afraid sophia scarcely make living way say priscilla smile just acquiesce sister long country andrew six year ma'am andy keep work industriously appetite prove quite equal emergency evident enjoyment dinner gratify lady eccentric kind-hearted least mean will ma'am ask hero may saw wood andy resume work work faithfully afternoon time large pile wood ready stove half-past four miss priscilla appear door andrew say ma'am feel tired little ma'am mother know ma'am would home tell ma'am would can now supper prefer ll now remember want come sleep here feel safe man house andy feel flatter refer man ll time name ma'am say here nine o'clock very ma'am andy put coat hurried home want tell mother mary good news engagement such unexpected good wage mrs burke look inquiringly enter house andy ask think lose n't lose easy mother shure ve work work ve get place already lucky andy ll think mother much think get board mind dollar week say three dollar re lucky boy andy m glad say five dollar week mother ask andy exultation re jokin now andy say sister n't believe ve get place thin s five dollar week m get ask ould maid m workin miss grant expect re mighty queer old lady m always sayin just miss sophia grant just say andy mimic must n't andy s re workin re mighty kind m goin sleep to-night want man purtect mary laugh call man andy could burglar try get d give paddy drum say andy supper ready announce mother cheerful meal andy much good mother expect seem likely would get spite discharge mrs preston chapter viii midnight alarm s time goin say andy clock indicate twenty minute nine wish could sleep home andy say mother want purtect say hero little importance ll pack clothes handkerchief ve get little carpetbag say mother look more respectable earn enough money must new suit clothes much will cost mother think can get cheap suit fifteen twenty dollar get money will call tailor see shure ll feel gentleman suit mary get carpetbag ve pack andy s clothes ready mary soon reappear carpetbag andy set return presently clock strike nine knock door misses grant elder open door punctual andrew say approvingly ma'am clothes point bag carry few ve get ma'am m goin buy more ve get money enough right want look respectable just remark sophia feel time speak brilliant idea seize girl could give dress n't say matter-of-fact priscilla man continue sophia brilliant idea just assent sister now bring end suggestion time andy house hold cap hand carpetbag feel tired ask priscilla ma'am perhaps would bed would s just same ma'am very follow will show room sophia perhaps come too front stair house proper two room low floor two chamber extension use kitchen room use john former servant room andrew say miss priscilla sophia will lift latch door open reveal small chamber ceiling partly slope two window very plainly furnish look very comfortable andy glance look satisfaction considerably more attractive bed attic occupy house farmer last work ve put feather bed bottom s summer say miss priscilla right ma'am s thing ve forget priscilla suggest sophia gun oh glad remind andrew can fire gun ma'am say andrew glibly never see gun fire always want make trial menfolks house expect fire robber try enter house expect ma'am ask andy eagerly might come course can fire gun would improper lady just interrupt sophia shall leave think would dare would dare ask andy shure d glad chance see brave ll show gun now closet corner room point big unwieldy musket andy corner loaded ma'am ask load year more john never occasion use hope wo n't robber come add kind-hearted spinster perhaps shoot arm kill just say ma'am believe say sophia shall own room just two maiden withdraw andy leave own reflection undress quickly deposit bed prove very comfortable bed thing prevent sleep gun never even hand now absolute disposal make feel sense importance feel young devolve duty defend house occupant burglary shure m most man reflect andy can shoot gun anybody wonder will robber come to-night thought andy wish would might excuse fire gun seem very little chance miss priscilla say load more year time john never occasion use seem discouraging wonder would let gun thought andy somehow could get mind gun lapse hour wide awake meanwhile priscilla sophia asleep interest gun finally occur andy would get look gun want make sure understand fire important reason might burglar come very night suppose unable fire gun consequence ignorance two lady murder bed course think andy get bed find match light candle put bureau chest drawer call country step softly closet take gun murder heavy thought andy n't think heavy must pound bullet now say suppose big thafe poke dirty head winder say give money ll break head d put gun point way here andy bring gun position difficulty put finger trigger d say continue andy rehearse part jump thafe ll put bullet head unlucky moment finger accidentally pull trigger instantly tremendous report noise increase shattering window pane bullet probably charge too heavy gun kick andy astonishment find lie flat floor gun lie oh murder ejaculate bewildered boy dead shure divil s gun will ould wimmen say ll think s bloody burglar gettin house shure ll slip pant ll come see s happen pick slip pant scarcely get trembling voice miss priscilla hear door chapter ix follow report gun may suppose arouse lady sleep hear ejaculate miss priscilla clutch sister arm just mutter sophia bewilderment s gun burglar exclaim sophia alarm afraid shall run suggest sophia must leave boy murder perhaps shoot say sophia gleam hope rate duty see happen m afraid whimper sophia cover head can stay here say more courageous priscilla will leave alone must ll too say sophia tooth chatter fear creep bed throw shawl shoulder advance entry tremble excitement fear find andy weltering gore suggested priscilla n't say such horrid thing shall scream say sister come tremulous knock mention close last chapter andy open door person meet gaze two miss grant sophia ready drop fright see gore priscilla ask tremulously hurt andrew ask elder sister ma'am fire gun ma'am make did burglar try get exactly ma'am say andy think might see exactly say andy little embarrassed hear noise just say sophia n't wait appear window andrew ma'am would fire first want scare em perhaps right n't see trace can look ma'am two lady window already explain suffer discharge peer timidly course see burglar sure burglar andrew ask priscilla ma'am could n't swear harm breakin winder ma'am never mind will mended to-morrow afraid andrew ask miss sophia bit answer andy valiantly ai n't afraid burglar long gun m match em brave exclaim timid lady might kill bed m glad hire priscilla more bed just s bully way get scrape say andy lady file chamber expect d scold plague take old gun kick bad mule oh andy re lucky boy get day andy obtain permission take gun afternoon chore want get use ma'am say kick last night dear ask sophia n't know gun kick kick n't get leg andy explain could mean gun s kicking say use good need take need exercise just horse ma'am say singular andrew say priscilla just observe sister s fact ma'am say andy get skittish just horse take sometimes ll right very may take careful oh ll careful ma'am say andy alacrity now ll fun say find supply powder shot closet proceed appropriate come time supper andrew say miss priscilla ma'am m always hand meal time answer hero s s hungry say sophia brilliantly re right ma'am say andy stomach always tell s supper time s good watch say priscilla smile good deal cheap observe sophia brilliant idea andy start road gun shoulder intention little distance strike field make wood think would good chance bird squirrel n't many step encounter godfrey preston antagonist three day previous now godfrey n't see hear andy day learn mother great satisfaction discharge mrs burke employment imagine would trouble andy andy know aware already secure place see hero come curiosity lead stop find could gun carry shoulder obtain look intently andy wait speak andy prefer leave gun ask godfrey tone entitle ask question shure belong owner say andy smile course know say godfrey impatiently m quite fool quite repeat andy emphasize last word way make godfrey color mean say mane word repeat n't trouble repeat hear thank wo n't n't tell gun n't very likely steal say godfrey provoke maybe ll tell owner can n't tell more say andy apparent innocence goin shootin suppose now make ask return andy impudent fellow say godfrey provoke never impudent gentleman say andy pointedly mean say gentleman demand angrily suit say andy coolly re irish boy shure know ca n't tell news m irish boy m proud same ll never ould ireland irish low set now maybe never hear burke great orator shure irishman n't name andy burke n't great-grandfather must proud great-grandson say godfrey sarcastically never axe doubt re right s time goin sha n't get bird would come particular company keep m would n't invite say andy quick witted opponent know get gun say godfrey follow eye retreat figure hero sure n't gun ten steal somebody godfrey s curiosity destine gratify afternoon might see andy turn yard misses grant two hour afterward shoot get use fire gun likely catch again such adventure record last chapter chapter x andy s debut school first september come come opening fall school first day andy work yard see boy girl book feel longing too know very education very much neglect know less book boy age ought wish could school term say s use wishin mother need wage must keep workin same thought come misses grant andy employ now six week unfailing good humor readiness oblige win favor feel interested progress same moment thought refer pass andy s mind miss priscilla say sister fall school begin to-day s godfrey preston just pass book arm just suppose andrew would school boy age just n't think could spare day just say sophia alacrity n't much work now summer could chore early morning could school forenoon work afternoon just priscilla shall give less wage think need money give mother call tell suggest sophia will dinner time just dinner andy rise table miss priscilla introduce subject good scholar andrew m mighty poor ma'am study much ma'am ve work high indicate point two foot ground dear say sophia must very small ma'am very small size ve think andrew perhaps could spare day could school forenoon could learn three hour would ma'am would n't n't want grow poor ignorant crathur hardly able read write can school to-morrow ask teacher will take day can get early get chore school oh ma'am can easy think schoolbook house year nephew stay school think book still closet thank ma'am ll save buyin n't get money spare shall give same wage andrew will work less thank ma'am re very kind try improve time school become great-grandson such distinguished orator ll try ma'am say andy look little queer allusion great edmund burke fact ashamed deceive kind old lady n't now own deception lose confidence determine hereafter speak truth resort deception morning twenty minute nine andy leave house provide book joyfully take way schoolhouse quarter mile distant ascend small hill stand attract attention group boy already arrive old adversary godfrey preston irish boy come school say tone disgust andy burke hope say charles fleming s good fellow s irish boy say godfrey sneer american boy say charles good-humoredly can associate want sha n't say godfrey s agree godfrey say ben travers make toady godfrey s andy now come charles fleming reply call cordially come school andy say andy m glad thank say andy s matter fellow godfrey bill travers walk haughtily toss head charles fleming laugh n't think good enough company say m anxious say andy good n't think could get work come school work miss grant now let come school day s bully ould lady loaf s good bread will sit ve get desk say s just d charlie maybe godfrey preston want sit would n't disappoint say andy sly humor sit invite ll long day schoolhouse andy deposit book desk charlie fleming s could n't wish good more agreeable companion charlie son dr fleming village physician general favorite town account sunny attractive manner affability independent resolute need leader school godfrey aspire also leader extent account father s wealth high standing see colonel preston son still doubtful much attach godfrey too selfish disposition offensively consequential manner inspire devoted friendship ben travers flatter follow simply son rich man such case occur sometimes american schoolboy generally too democratic sensible attach importance social distinction schoolroom playground teacher certain ebenezer stone man thirty upward enter andy ask permission attend school part time such case former term objection offer teacher andy seat regularly admit member school find necessary put low class begin naturally bright know opportunity learning very limited could expect know much andy old enough now understand worth knowledge devote earnestly study course three week promote high class anticipate recess come scholar pour playround charles fleming godfrey preston happen pass side side see ve take irish boy sit say mean andy burke invite desk-fellow congratulate high-toned aristocratic associate observe godfrey sarcastically thank glad would n't condescend take seat n't condescension work living father cut father s acquaintance reason father could live work n't choose s show good sense s different kind work saw splitting wood such low labor strike godfrey ought bear somewhere else america country labor consider honorable ought live monarchy n't believe associate inferior n't look andy burke inferior say charlie poor sure good fellow help support mother sister would place charlie fleming hear playground come choose baseball wait answer charlie run field schoolhouse game take place chapter xi game ball come here say conrad fletcher come here charlie choose game must make haste recess will right conrad first choice devolve conrad choose ephraim pinkham note catcher take elmer rhodes say charlie john parker say conrad henry strauss godfrey preston conrad s choice can play andy ask charlie say andy take ve good mind resign say godfrey low voice ben travers n't fancy playing irish boy too fond play give place antipathy andy charlie fleming s side first charlie bat pitcher godfrey really fair pitcher consider very superior charlie finally succeed hit ball feebly narrowly escape lose first base save bat elmer rhodes hit two foul fair ball finally put three strike meanwhile charlie fleming get third base henry strauss succeed strike ball catch center field rapidly send first base henry could reach throw catcher time prevent charlie fleming get run half-way home base see danger run third base andy take bat knock andy call charlie fleming right say andy quietly can prevent say godfrey determine send poor ball get hero three strike first ball send six foot right batter andy stand position course too wise attempt hit such ball ball several foot head too take notice third would hit dodge n't knock ball ask godfrey will give good say andy coolly n't believe know bat say godfrey sneer n't believe know pitch return andy s send ball whiz left ear want waist-high say andy waist two foot low ear godfrey now resolve put ball waist-high swiftly andy could hit never see andy play hero wonderfully quick eye steady hand strike ball such force left field charlie fleming get difficulty andy make home run s splendid hit exclaim charlie enthusiasm n't think could play ve play to-day say andy composedly tell would get mean say godfrey look chagrin result mean demonstrate andy player contribute brilliant success send swift ball knock would forcible six side two consider will catch ask charlie fleming want pitch will say andy right can catch can bat ll cut score andy soon show novice catch rarely let ball pass godfrey s turn come bat already andy determine put godfrey possible thing strike call godfrey strike foul impossible catch now andy run make bind air catch very brilliant piece play godfrey side put boy side applaud piece brilliant field capable applaud godfrey throw bat spitefully say fleming n't give good ball give much good give andy say charlie s chime two boy wo n't play more say godfrey just bell rang game bring close andy receive compliment boy brilliant playing receive modestly admit probably could n't make such catch again very disagreeable godfrey hear andy praise proud ball-playing see andy altogether superior rate opinion boy ingeniously contrive mingle compliment sneer re more use baseball book say true say andy re head tall boy class know say andy n't school much ashamed n't know more ought say andy ve school life hope know more soon anyway can play ball say charlie fleming d good scholar ll help want help thank charlie now enter schoolroom andy take book study hard determine rise high class soon possible agreeable reflect old large boy present class very say teacher recitation continue recite way will soon promote ll good sir say andy listen word pleasure wish come afternoon too andy say friend charlie fleming walk home charlie must work mother s right andy d same place n't such foolish idea work godfrey preston ai n't very fond say andy laugh anybody else godfrey preston get fight first day see call mother name hit knock flat serve right s disgustingly conceited nobody ben travers time ben rich lose property d see soon would leave n't friend worth ve get consolation say andy laugh nobody money andy say charlie sure much charlie say andy warmly re ten time good fellow godfrey hope say charlie n't say very much andy friendship cement end charlie speak andy s good quality home time afterward andy surprise invitation spend evening dr fleming s feel little bashful finally sorry whole family delightful andy welcome warm friend charlie s pleasant atmosphere doctor s fireside quite forget look inferior being dr fleming poor boy lucky chance providence put way obtain education dispose now prosperity forget day early struggle andy find spite three hour take school able require misses grant glad hear success school continue pay five dollar week service money regularly carry mother pay new clothes stand much need chapter xii little difficulty already say godfrey preston conceited arrogant boy very high idea own importance expect would acknowledge altogether successful would andy burke look member superior class case might condescend patronize chieftain might case humble retainer andy n't want patronize godfrey never show manner feel socially greatly vex godfrey mother use iron house say ben travers day mother discharge n't see boy treat equal wo n't part course n't equal say subservient ben s good joke act say godfrey discontentedly s impudence right say godfrey explanation most impudent boy know wish father would send fashionable school n't meet such fellow s bad public school meet sort person course suppose burke will hod-carrier kind man member congress very likely say godfrey loftily will claim old schoolmate mine disgust course need n't notice n't mean course week occurrence compel godfrey notice detest schoolfellow scholar very pleasant boy twelve name alfred parker son poor widow universally amiable obliging disposition morning school engage game require run accidentally run godfrey just come hill considerable force now very evident wholly unintentional godfrey greatly incensed mean little scamp exclaim furiously excuse godfrey n't mean run n't indeed n't n't see ca n't help ought more careful take make more careful say seize collar trip lay flat shame godfrey say boy standing small boy godfrey answer say again ll serve same way alfred try get godfrey put knee breast let godfrey say alfred piteously ca n't breathe hurt ll teach run say bully n't mean want make sure again let say alfred return godfrey press more heavily little fellow begin cry help hand andy burke happen come hill just see natural chivalry prompt always take weak side alfred good quality dislike godfrey bad hesitate moment run seize godfrey collar powerful grasp jerk twinkling eye completely turn table put knee godfrey s breast say now know let demand godfrey furiously s alfred ask say andy coolly n't n't choose answer prostrate boy foam mouth rage humiliation n't choose let shall suffer say godfrey struggle vain hand oh need n't try hard get can hold here day choose re low irish boy re low just now say andy let n't let alfred run mean n't andy say alfred stand tell godfrey throw press breast hard hurt way say andy increase pressure prostrate enemy godfrey renew struggle vain please let now andy say alfred generously ll promise touch more will wo n't promise say godfrey wo n't promise low beggar must feel low beggar s knee say andy would n't get look get advantage ll give chance andy rise foot godfrey relieve pressure arise too sooner fly enraged tiger hero andy quite equal strength cool advantage result few second find more see say andy n't safe attack wo n't keep longer touch alfred again ll give bad godfrey arise ground shake fist andy ll make remember say want remember say andy godfrey n't answer make way schoolroom sullenly thank andy say alfred gratefully save godfrey hurt good deal s brute say andy warmly n't afraid alfred come tell touch again ll give wo n't must very strong andy say little boy admiringly knock just easy andy laugh did know irish boy could n't fight ask m fist brain alfred s never school much re get fast andy m tryin alfred say s shame big boy know much little boy ll soon get ahead andy meanwhile godfrey take place school feel comfortable outrage thought andy regard much audacity throw put knee breast make grind tooth think want revenge way mean finally decide report andy teacher possible induce punish teacher know father s man influence say will believe ragamuffin n't ll try get turn bell rang recess rest scholar hurry playground godfrey linger wait boy teacher godfrey ask master mr stone want make complaint andrew burke say godfrey brute say godfrey excited manner dare come school begin knock put knee chest would n't let make know n't willing associate reason ask teacher keenly suppose say godfrey aware andy burke quarrelsome say teacher behave school know must very will inquire matter recess godfrey seat triumphant n't doubt enemy would severely punish chapter xiii godfrey s rebellion make complaint godfrey wait impatiently recess close order might see retribution fall head andy long wait meanwhile miss playground s godfrey ask boy n't want come get licking andy burke ai n't much sorry ll cure air n't know come natural put air anybody insult godfrey remark ben travers toady look hear andy ben travers say must look s goin punish ask andy s ben let come ben show disposition come could talk threaten word succeed blow never hand fact coward ought keep quiet just class usually most noisy andy idea godfrey would complain teacher matter clearly wrong would rely father s position carry mr stone poor man think wo n't dare take part low irish boy son heir colonel preston know side bread butter wo n't such fool offend father say know very doubtful father would espouse cause mr stone would probably suppose would would answer same purpose present occasion andy re-enter schoolroom rest boy termination recess see godfrey seat latter dart glance malicious triumph noise enter mr stone say andrew burke come forward considerably surprised andy come forward look modest self-possession teacher s face complaint enter andrew mr stone begin sir ask andy charge godfrey preston violently assault throw just school commence true sir answer andy promptly charge kneel prevent get true say andy quite composedly surprise act manner say mr stone think quarrelsome bully hope say andy did godfrey tell knock say would associate andy laugh hope ll excuse laugh sir say respectfully d associate boy godfrey least reason attack sir n't mind sir d ask alfred parker alfred parker call teacher come forward alfred obeyed know andrew attack godfrey preston sir account account explain morning school play boy accidentally run godfrey get mad throw violently press knee breast could hardly breathe beg let would know accident lie ground andy burke come sooner see run throw godfrey get same manner think serve right utter last word godfrey scowl ominously andy s face brighten glad alfred brave enough speak alter case considerably say teacher boy witness affair can substantiate say let raise hand herman reynolds raise hand herman know present sir just alfred say say godfrey ask mr stone sternly n't mean insult irish boy say godfrey haughtily remember sir speak more become manner did attack alfred parker say business run answer question kneel breast oblige say sir sir say godfrey reluctantly complain treat similar manner andrew business touch interfere see maltreat young schoolfellow ashamed say teacher chime sentiment boy involuntarily applaud boy arise exclaim three cheer teacher three cheer give will strictly speak order mr stone sensible man notice take say thank boy glad find agree point sympathy weak oppressed godfrey preston complaint dismiss advise cease act part bully may get similar lesson andrew exert strength hope will always just cause may take seat also alfred boy would applaud again mr stone say wave hand enough boy time precious must now lesson first class arithmetic godfrey equally surprised angry turn affair take boil indignation nervously move seat slight pause apparently take determination take cap walk door mr stone s attention draw godfrey demand quickly home say godfrey will wait end school would sir make difference would sick sir good cause leave shall permit insult sir n't wish stay demand teacher sharply godfrey would say see teacher s keen eye fix n't dare hesitate repeat mr stone andrew burke good reason leave school would true meted same punishment undertake inflict small boy take seat father will take school say godfrey angrily shall none mourn absence take seat last remark teacher still incensed godfrey lead temporarily forget bidden take seat resolve leave schoolroom make rush door mr stone seize godfrey collar drag shake proceed seat place emphasis way treat rebel say forget preston time make mind resist command count advance much severer lesson godfrey pale passion hand twitch convulsively wish mr stone power five minute would treat bad alfred parker boy passion very pleasant spectacle enough say godfrey compel stay school remainder forenoon soon could get run home determine enlist mother cause chapter xiv mr stone is call account home godfrey give highly color narrative outrageous manner abuse choose represent give account mother father home indeed absent day two distant city mrs preston indignant outrage godfrey say compress thin lip mr stone dare treat way surprise say godfrey more respect father s prominent position look n't evidently unfit keep school shall try persuade father turn wish might say godfrey would teach treat proper respect anybody would think irish boy son most important man town godfrey mother appear take grant teacher treat pupil accord social position certainly very proper youthful reader will hope agree n't want school afternoon mother say godfrey n't wonder say mother will tell will will send letter mr stone ask call here evening will take occasion express opinion conduct s good mother say godfrey joyfully know mother sharp tongue long hear mother give teacher hate think school afternoon note mr stone apologize need to-morrow will upstairs write note quickly write put carefully pocket godfrey school enter schoolroom step desk hand note mr stone here note mother say superciliously very say teacher take gravely quite time summon pupil open read mr stone sir son godfrey inform treat very unjust manner find impossible account shall glad can find time call house evening order may hear lip explanation occurrence haste lucinda preston preston say mr stone read note may say mother will call evening appear least disturb content note receive rich own eye most important lady village fact large share self-respect independence likely submit browbeat try just treatment scholar charge fail misunderstand ignorance design present instance feel right resolve maintain justice conduct importance occur afternoon godfrey very quiet orderly feel could afford wait malicious joy look forward scold mr stone get mother wo n't dare talk say hope ll make apologize ought school evidently godfrey very inadequate idea teacher s pluck think such thing possible school dismiss godfrey home drop hint ben travers mother haul mr stone coal express ask ben godfrey finish say godfrey ll turn perhaps mr stone will say say ben doubtfully wo n't dare say godfrey confidently know father could get kick school s spunky master say ben toady understand character mr stone considerably good godfrey ll tell to-morrow morning say godfrey right expect ll apologize maybe will answer ben think highly improbable did give note mr stone ask mother say say d come appear look little nervous say godfrey speak accord fact accord wish think say mrs preston look satisfaction will find make mistake treat outrageously give right leave mother say godfrey more force elegance might express more properly son say mrs preston shall endeavor impress mind impropriety conduct half-past seven mr stone ring bell mrs preston s door usher delay good-evening mrs preston say bow son bring note afternoon request call comply request seat mr stone say lady frigidly offer hand thank say teacher equal ceremony invite suppose can guess object request say mrs preston think state note desire explanation manner treat son forenoon mr stone pardon madam son room sir decline discuss matter can understand object presence teacher subject authority apparently desire find fault manner exercise authority improper discussion point take place may stay room mother ask godfrey alarm l miss spectacle mr stone s humiliation really n't see return mother madam say mr stone rise will bid good-evening sir speak subject distinctly decline speak son reason already give very singular sir will humor whim godfrey may leave room ca n't stay compel send godfrey very ill grace now madam say teacher objection tell first reprimand son brutal treatment young schoolmate forcibly carry seat endeavor leave schoolroom permission mrs preston s turn surprise expect overawe teacher find firmly independently defend course mr stone say son tell praise irish boy school violent brutal assault make praise praise promptly interfere prevent godfrey abuse boy small young godfrey good cause punish boy refer act self-defense doubtless misrepresent affair madam take andrew burke s word form judgment testimony eyewitness know son s character own statement low irish boy refer madam irish boy learn low mean compare son wealth must n't blame say hold entirely equal respectability important point superior really sir language most extraordinary moment interruption godfrey listen keyhole find difficult open door slightly interest manage stumble door fly open fall forward knee carpet sitting-room chapter xv mrs preston s discomfiture godfrey rise foot red mortification mother look disconcert mr stone say glance significantly godfrey mrs preston matter godfrey ask sharply accident say godfrey sheepishly can shut door take care let such accident happen again unknown reason mr stone prefer present must godfrey find say withdraw silence appear form prejudice godfrey mr stone say mrs preston may form unfavorable judgment point say teacher judge conduct say andrew burke superior insult family ludicrous beg pardon mrs preston must dissent statement andrew burke possess excellent quality godfrey deficient poor work boy none bad remember position treat son proper respect venture say godfrey will receive respect entitle may ask expect treat deference father rich boy seem proper expect treat account think son s social position command respect mrs preston entirely disagree say mr stone firmly teacher social position child come pupil poor boy will receive same instruction same treatment precisely son rich parent behave will always find friend teacher son godfrey shall just complaint make treatment will give credit good conduct faithful study more andrew burke pupil same circumstance mr stone surprise singular style talk wish social distinction certainly madam schoolroom least must social difference aware can equally rich honored may world s rule mean maintain strict impartiality schoolroom will require andy burke apologize godfrey violent assault certainly justify conduct son wrong irish boy interfere wait come report matter meanwhile stand see alfred parker inhumanly treat presume matter greatly exaggerate madam understand decline make reparation son reparation manner treat must talk little purpose make clear son receive desert course entitle reparation term mr stone say mrs preston thin lip compress indignation godfrey can meet fair treatment shall compel withdraw school must please madam say teacher quite unmoved threaten withdrawal rich pupil shall report colonel preston treatment son objection madam pursue very unwise course alienate wealthy patron patron madam say mr stone proudly return faithful service moderate wage receive obligation part child instruct really think mrs preston man very independent poor teacher resolve shot good taste must surprise mr stone say school trustee refuse employ again mistake utterly say teacher dignity suppose such threat consideration will make swerve duty propose mention will state last term shall teach village engage double salary neighboring city mrs preston disappoint hear certainly vexatious man treat son little consideration actually take part work boy promote good situation think make feel power now see anticipation realize speak mr stone consider interview close rise good-evening mrs preston say good-evening sir respond coldly bow withdraw godfrey think play part eavesdropper again hear door close hurry room mother say inquire eagerly obstinately refuse make reparation tell think treatment say godfrey surprise mother s remonstrance produce great effect express opinion very plainly must say s very impudent man idea poor teacher put such air continue mrs preston toss head say irish boy superior d knock say godfrey wrathfully mrs preston lady suppose join son s wish still occur mourn very much mr stone meet reverse would see pride humble reflect own great less justifiable ought tell would lose school say godfrey would frighten poor man depend money get teaching teach here term good tell afraid mistake godfrey offer considerably high pay place godfrey s countenance fall disagreeable mother learn mr stone promote profession shall school again mother ask pause say mrs preston energy determine mr stone teacher shall will take care let know neighborhood keep home hope teacher will man understand respect social position n't care put equality such boy andrew burke fit associate think mother say godfrey low beggar d come perhaps shall chance day colonel preston return home whole story tell color guess matter actually stand become son s partisan privately mr stone obtain version affair right mr stone say end son choose act bully must take consequence mrs preston look same light insist take godfrey school sake peace must must construe show disapproval part course matter thank colonel preston say teacher warmly can regret mrs preston s displeasure approval highly value will encourage path duty chapter xvi christmas present godfrey n't return school fancy would more aristocratic boarding school mother concur view enter scholar melville academy situate melville twelve mile distant fortnight come home spend sunday occasion flourish tiny cane put more air miss much own family andy find school considerably more agreeable departure will now suppose twelve month pass time andy grow considerably now quite stout boy improve also education misses grant take kind interest progress manage spare day succeed term continue attend school know three hour learn six more diligent quite average standard boy age fact andy observing boy realize education essential success life mr stone talk subject give advice andy determine follow may infer say andy still work misses grant grow accustom way succeed give perfect satisfaction accomplished quite much work john predecessor latter man christmas approach miss priscilla say day sister n't think sophia would give andrew christmas present just return sophia approvingly very faithful oblige time just think would good thing give pair spectacle suggest sophia absent-mindedly sophia goose just acquiesce sister meekly such gift would very inappropriate just pair boot suggestion would good boot would very useful think would give would contribute amusement course must consult taste own boy just say sophia promptly lady add enlarge idea course now question boy just say sophia admission throw much light character present buy just andy help decision enter cap hand say can spare miss grant would skate pond pair skate andrew ma'am say andy boy will lend pair andrew can will home early ma'am thank miss priscilla say ask sophia alarm mean find give andrew pair skate just say sophia will think suppose store buy pair wo n't need try ask sister say priscilla n't need fit exactly boot two sister make way village store ask look stock skate skate miss priscilla ask shopkeeper jocosely sophia answer priscilla could joke occasionally oh priscilla answer matter-of-fact sophia n't tell sure could skate say andrew sophia goose just joke just lady never thing select good pair store pay andy return skate priscilla say skating andrew bully say andrew enthusiastically skate borrow alfred parker s too small make suppose would pair own ca n't afford buy pair just ll tell want maybe ll help buyin andrew know christmas comin ma'am want buy mother nice dress christmas present calico thick winter alpaca laine expect n't know name want much would cost think could get good laine fifty cent yard see store afternoon many yard would want ma'am twelve think would six dollar just say sophia think time take part conversation ve get money ma'am ll give miss sophia will kind enough buy sure will andrew say priscilla kindly glad such good son just andrew see say andy mother wo n't buy always want buy thing mary want well-dressed same old clothes want new dress want christmas ma'am wo n't too much trouble two day to-morrow sophia will buy dress thank here s money andy count six dollar bill miss priscilla take charge day fulfil commission purchase fine dress pattern village store cost more six dollar pay own pocket report andy just supper home spend christmas eve place bundle hand n't beautiful exclaim delight wo n't mother glad get ll think good son andrew shure ought good s jewel mother right andrew always hear boy speak mother great pleasure mother good son shure ma'am say andy more kindness heart discretion hope ll just say sophia force habit sophia goose say priscilla blush little just priscilla too old marry andrew say priscilla thank wish shure ma'am prime life just say sophia brighten shall sixty spring can hardly prime life readin lady get marry seventy-nine ma'am just say sophia eagerly miss priscilla care pursue subject think continue very obliging buy christmas present here andy sooner see skate face brighten most evident satisfaction s just want say joyfully re regular beauty m much oblige sophia want get pair spectacle think would suit andy fit laughter idea lady join thank again hurry home hardly know give great pleasure own present mother s will stop describe andy s christmas retrospect carry reader forward september andy meet adventure eventually considerable effect fortune chapter xvii introduces adventurer colonel preston already say rich man own real estate town crampton house live property chiefly stock different kind include considerable amount stock woolen manufacture establishment situate melville twelve mile distant dividend pay semi-annually first april october custom colonel preston date drive melville receive dividend drive again now unfortunately welfare community person unwilling make living honest industry prefer possess unlawfully mean maintain unprofitable life certain black-whiskered individual find too know new york seek country ready stroke business might offer particular line chance lead step melville put village inn begin institute inquiry answer might serve purpose avert suspicion casually mention capitalist thought settle town dress plausible manner statement doubted thing make inquiry regard manufactory dividend pay express desirous purchase stock inquire name principal owner stock first mention colonel preston perhaps might sell stock suggest landlord can see ask james fairfax name assume adventurer can see here answer landlord day two will here first month receive dividend will stop probably generally dine come will introduce pleasure mr fairfax appear hear satisfaction say would make colonel preston offer part stock most property invest real estate new york say manufacturing stock tell think favorably melville mills glad settle say landlord shall probably say fairfax very much pleased town people time colonel preston drive usual put hotel colonel say landlord s gentleman stop desire introduction indeed name james fairfax neighborhood city new york shall happy make acquaintance say colonel courteously must return mill shall couple hour probably directorial meeting will tell colonel preston attend director meeting also collect dividend amount eight hundred dollar eight one-hundred-dollar bill put pocketbook return hotel dinner dinner quite ready colonel say landlord will ready fifteen minute gentleman wish introduce ask colonel preston think would save time introduce now will speak directly dark-complexioned man black whisker eye sinister appearance eye oftenest betray real character man sign fail colonel preston keen observer skilled physiognomy judging mr fairfax manner merely pleased will pardon obtrude colonel preston say stranger great ease manner happy make acquaintance sir stranger neighborhood city new york home lead here recommendation friend know desire locate country melville very much much may settle here colonel preston man business here want local interest stake town quite natural sir business man will understand now come point find manufactory here woolen manufactory give understand prosperous profitable correctly inform mr fairfax pay twelve cent dividend several year excellent good rate get most city investment also city investment bank stock horse-railroad stock say mill stock pay good majority large owner mill stock colonel preston sir large believe inform would willing part never think afraid could replace would satisfactory n't blame course occur considerable amount might willing sell generally hold good stock get possession indeed would buy more market must surplus fund think adventurer must see ca n't manage get possession here landlord appear announce dinner ready dine here say fairfax will take two hour reach home oblige dine here shall dine seem glad present happen permanent guest hotel may ask live crampton hear favorably intend come see place fact use city country road blind afraid lose way wo n't ride afternoon mr fairfax ca n't bring quite welcome seat chaise way eye adventurer sparkle invitation colonel preston fall trap lay think good accept too eagerly certainly very kind colonel preston answer affected hesitation afraid shall trouble too much trouble say colonel preston heartily lonely ride shall glad companion lonely ride thought fairfax good purpose shall fault come pocket line dividend just collect will pocket think say will accept pleasure suppose can easily engage bring melville oh livery stable can easily obtain horse driver dinner proceed fairfax make unusually social agreeable colonel preston congratulate prospect beguile loneliness way such pleasant company fairfax speak stock such apparent knowledge colonel imagine gentleman large property surprising deceive adventurer really understand subject speak several year clerk broker s counting-room wall street loss situation occasion abstraction security part dispose detect consequence try sentence three year imprisonment end period release further taste honest life ally class thrive prey community man colonel preston propose take companion lonely ride home chapter xviii riding highwayman get chaise mr fairfax say colonel preston thank say adventurer accept invitation now say colonel take rein touch horse lightly whip road pleasant inquired fairfax latter part lonely mile run wood still summer day pleasant evening agreeable suppose say fairfax absently colonel preston would startle could read thought pass mind companion could know sinister design would scarcely sit side chat easily indifferently will postpone plan get part road speak think fairfax would interrupt suppose quite safe travel anywhere road remark adventurer oh say colonel preston laugh thief highway robber pay compliment visit neighborhood keep large city place will reward effort precisely say fairfax glad hear carry considerable amount money to-day day payment mill dividend occasion use money deposit good say fairfax want find aloud say oh two would bold highwayman would venture attack carry pistol say colonel preston n't idea carry firearm might mistake read daily paper recently case man accidentally shoot son pistol habit carry disadvantage sure say fairfax pistol quite power say s good thing know way ask merely keep conversation family man colonel preston sir wife son fifteen advantage respect always devote business time matrimony time enough mr fairfax oh suppose settle neighborhood can introduce marriageable young lady say colonel preston pleasantly thank say fairfax same tone may avail offer wo n't take supper home evening say colonel hospitably shall glad introduce mrs preston son board school shall able let see child absence leave alone godfrey s absence would lament more father character disposition different arrogant overbear manner selfish father hope association boy would cure part objectionable trait home much indulge mother could see fault long oppose little chance amendment ride converse various topic conversation sufficient importance report length enter portion road line side natural forest fairfax look suppose colonel preston wood refer sir extend mile traverse mile fairfax say n't object colonel preston will step moment s tree peculiar leaf would examine certainly mr fairfax say colonel wonder tree could see tree unusual character chaise stop fairfax jump seem forget object dismounting examine foliage tree step horse s head seize bridle mr fairfax ask colonel preston surprise time fairfax withdraw pistol pocket deliberately point companion good heaven mr fairfax mean colonel preston say adventurer want money know considerable sum acknowledge exclaim colonel preston startle highway robbery precisely say fairfax bow mockingly honor ride highwayman will good enough give money haste surely joke mr fairfax hear such practical joke test courage least frightened jump chaise again will proceed s very kind way put say fairfax coolly correct counterfeit genuine article fairfax name wo n't tell might inconvenient man can look equanimity prospect lose money colonel preston may excuse wish part eight hundred dollar could escape pistol fairfax hold horse s bridle strong grasp could parley carriage come might save money seem way resolve try mr fairfax say really represent hope will consider natural end such career turn entreat more honest course life may come time say fairfax present necessity too great oblige produce pocketbook will give hundred dollar keep matter secret will good expose penalty law colonel preston hundred dollar will satisfy eight hundred dollar shall leave spot transfer possession refuse will subject unpleasant alternative blow brain say coolly surely would guilty such crime mr fairfax say colonel preston shudder would desire take life must money prefer keep money will compel act ll gain case shall take life first money afterward man dine few moment converse freely think colonel preston adventurer become impatient colonel preston say abruptly produce money instantly will fire alternative reluctant hand colonel draw pocketbook hand content highwayman sudden crash bush fairfax pistol dash hand young hero andy burke resolute face stand gun level happen quickly colonel preston fairfax take surprise latter still retain hold bridle stare young hero intrepidly come intended victim oath stop pick pistol fall hand arrest quick decisive tone andy let pistol alone pick will shoot spot chapter xix baffle robber fairfax pause andy s threat boy true look cool resolute gun point look positively dangerous thwart very moment triumph boy could endure young man say dangerous business n't make scarce wo n't likely return ll take risk say andy coolly confound think d frighten say fairfax n't want kill say further attempt intimidate andy n't mean let say hero quietly match gun n't believe load try pick pistol ll convince power will say andy energetically prevent take gun faith return andy quaintly ll take powder ball first m thinkin fairfax think too reason conclude try certainly provoking position lie pistol ground just foot try pick boy would put bullet furthermore provoke reflect stop parley colonel preston might secure money much desire andy come resource try bully success would try cajoling temptation look here boy say desperate man would leave murder thank say andy d n't want hurt say must n't interfere must n't interfere colonel must money pocketbook must maybe ll say eight hundred dollar tell matter know wo n't interfere ll give two hundred thank say andy independently m poor irish boy ai n't thafe never mane bravo andy say colonel preston await little anxiety result offer fairfax stoop suddenly could get hold pistol andy strike head gun-barrel cause roll quick adroit movement get hold pistol fairfax recover crack head now say andy triumphantly gun shoulder present pistol lave here mighty quick ll shoot give pistol say discomfited ruffian guess say andy s property n't know maybe take thraveler give ll peaceably wo n't take robber s word say andy goin give pistol fire may load again n't catch weasel asleep answer andy shrewdly ve great mind make march village give perlice suggestion mean pleasant highwayman particularly reflect andy show resolute boy doubly arm now quite power carry threat n't fire say never attack inimy rare say andy always indulge brogue more usual exciting circumstance make explanation reader may notice difference dialect different time shall meet again boy say fairfax menacingly turn distance few foot thank sir need n't thrubble say andy ai n't anxious mate meet ll know say maybe will wid say andy point pistol n't shoot say fairfax hastily quicken pace get way dangerous companion andy laugh highwayman disappear distance think would n't wait long say andy say colonel preston warmly behave hero m irish boy say andy laugh shure n't make hero such n't care irish dutch hero shure sir s lucky whin spalpeen want rob happen gun afternoon get work miss grant say might shootin want shure n't expect ud robber would afther shootin come just nick time were n't afraid n't stop think see big blackguard p'intin pistol think d hand jump chaise andy ride home wid gun sure wo n't leave gun too good service already to-day ve make anyway say andy display pistol silver-mounted altogether very pretty weapon s regular beauty say admiration will hand real owner s say colonel preston time andy chaise rapidly village n't come just andy poor eight hundred dollar s big pile money say andy know habit large sum money own possession considerably more would lose say colonel preston less importance andy wonder will much money thought andy now ll tell think right andy pursue colonel andy listen attentively make present money acknowledgment service n't want colonel preston say andy n't help money know n't lad say colonel mean give same take pocketbook andy make more remonstrance n't think ought take sir thankin same will give hundred dollar mother ca n't refuse andy s eye dance delight know much good money would mother relieve necessity work hard now compel thank sir say ll make mother s heart glad save hard work here money andy say colonel hand young companion roll bill again andy pour warm protestation gratitude munificent gift colonel preston pleased believe good boy andy say good sign boy think much mother d ashamed sir say andy soon reach village andy get misses grant s gate soon astonish simple lady narrative encounter highwayman think ll come here ask sophia alarm come andy could fire gun sophia frighten death could n't kill afterward just answer sophia little bewildered shot andrew ask minute afterward n't feel say andy jocosely andy s heroic achievement make still more value misses grant rejoice handsome gift receive colonel readily give permission carry mother supper chapter xx news was receive always pleasant carry good news andy hasten joyful foot mother s humble dwelling andy re breath s happen ask mrs burke afraid bein rob say andy robber would n't get much would steal andy n't know mother ai n't poor think look now here display roll bill twenty five make quite thick roll get much andy ask sister mary much ask mother hundred dollar answer andy proudly hundred dollar repeat mother apprehension oh andy hope n't steal did know stale mother say andy think might tempt money s mother mine exclaim mrs burke astonishment re joke now andy m s come colonel preston send present afraid tellin truth andy say mother doubtfully send much money listen ll tell mother ll see s truth ve tellin thereupon tell story adventure highwayman save colonel preston rob mother listen pride andy speak modestly could see act brave manly way make proud colonel andy conclude want give hundred dollar n't take say would give could n't say ag'inst here mother hope ll spend n't feel belong andy mean keep mother ll use nade n't keep much money house andy might rob can put part saving bank mother course adopt andy carry eighty dollar deposit saving bank melville few day afterward meanwhile colonel preston tell story andy s prowess home mrs preston prejudice andy listen coldly seem colonel preston say make altogether too much irish boy put enough air make sick already never observe dear say colonel mildly else think level godfrey godfrey s superior respect oh exalt own flesh blood wo n't stay listen disturb unnecessarily dear intention adopt place son great service after-noon display coolness courage very unusual boy age eight hundred dollar poor oh can give fifty cent will pay service call fifty cent repeat husband dollar give hundred dollar hundred dollar scream mrs preston very mean woman insane aware dear perfectly preposterous give such sum such boy ought say give mother willing accept s likely story say mrs preston incredulously want make favorable impression perhaps get more misjudge dear know artful intriguing young rascal give hundred dollar refuse give godfrey ten dollar last week very good reason liberal allowance must keep need money ask lavish hundred dollar boy feel justified good give sum lose eight hundred n't boy never shall suppose will strut boasting great achievement gun suspect godfrey would hardly venture say colonel smile oh course godfrey vastly inferior irish boy remark mrs preston ironically admire family much suppose take would marry mother establish place such apprehension dear good course outlive will effectually prevent marry pledge word alive shall think elope very jest say mrs preston toss head precisely opinion dear observe precisely interview terminate very provoke mrs preston husband give hundred dollar andy burke s mother thing could undone write account affair godfrey know would sympathize fully view case give extract letter father seem perfectly infatuated low irish boy course allude andy burke give hundred dollar yesterday ride home melville eight hundred dollar pocketbook say stop highwayman demand money life very singularly andy come just nick time gun make great show interfere finally drive man father report full praise andy say give hundred dollar two three would quite enough even rescue real doubt very strange boy spot just right time still more strange full-grown man frighten boy fifteen fact think call put-up job think robber andy confederate whole thing cut dry man make attack andy appear frighten sake reward dare say two share think matter n't say father infatuated irish boy would make angry doubt will agree may say here godfrey eagerly adopt mother s view equally provoke father s liberality young enemy father say wo n't give ten dollar ask can lavish hundred dollar andy money give own son sooner later boy will come sooner later will show true color father will oblige confess deceive put patience think shall expect home friday afternoon week usual andy quite unconscious large space occupy thought mrs preston godfrey extent trouble try duty succeed fully satisfy misses grant come feel strong interest welfare three week later sophia grant village store errand return home look greatly alarm matter sophia ask sister look see ghost just priscilla say n't mean may ghost short time mean smallpox town s get colonel preston wife wo n't stay house pack expect poor man ll die somebody take care ll spread ll die certainly startling intelligence andy pity colonel always treat occur mother pass attack smallpox youth could take care colonel danger resolve consult chapter xxi model wife colonel preston return trip boston probably unconsciously expose terrible disease refer take sick wife wholly unsuspicious husband s malady send doctor latter examine patient leave sick-chamber beckon mrs preston follow matter doctor ask mrs preston physician look grave regret say mrs preston smallpox smallpox shriek mrs preston oh will become dr townley disgust find first thought stricken husband s catch n't doctor ask great agitation sorry say madam think will take can take say same room wail mrs preston never know awful danger oh would n't smallpox world n't die mark life n't much beauty spoil think doctor think prudently keep must leave house will brother s house recover say mrs preston agitation exclaim doctor surprise leave husband alone ca n't take care must see ca n't say mrs preston fretfully ca n't expose life good expose time visit say doctor never smallpox vaccinate believe m sure n't know people sometimes take smallpox even vaccinate frightened could good say doctor gravely decide leave husband doctor must duty boy answer mrs preston catch excuse eagerness must live know course could good would different would godfrey father mother die look face hope would express approval intention doctor too honest truth disgust woman s selfishness would say politeness forbade rate trap approval selfish cowardly determination wish mrs preston ask course husband must take care hire nurse doctor nurse will much more good could will know just most smallpox really much good husband course can pay high wage ask add mrs preston great fear make life liberal suppose will good thing wish engage nurse doctor will kind shall pack clothes immediately whole think will town godfrey school board present must see prevent come home will husband s chamber bid good-by can think would useless exposure will think explain doctor tell hope will get very soon feel duty now godfrey s account sure will see duty wonder excuse would son pretext think doctor say will request see good care get two nurse think n't spare expense extraordinary liberality mrs preston think physician chamber patient doctor say colonel preston n't tell matter seriously sick sorry say dangerously necessarily smallpox say patient thoughtfully s awkward thing tell wife leave doctor say must tell wife doctor just tell say very much startle now think circumstance ought run risk take care account godfrey perhaps right say colonel preston slowly surprise hear give pang want engage nurse will necessary pause ask little late soon possible board school godfrey place shall see think good risk come chamber carry infection godfrey suppose prudent return sick man heart wish wife show less prudence little more feeling think nurse ask think widow burke might dare come disease know few slight mark still leave face course would willing pay liberal price price say colonel preston energetically service assure shall soon forget must see wife will leave directly pray say colonel preston tell wife say pause hope soon recover may safe come subdue bitterness voice doctor detect wonder give message request sure hope dr townley say mrs preston shall torture anxiety hope will write daily poor husband get perhaps paper might carry infection say doctor test real extent solicitude n't think answer mrs preston hastily whole need n't write might communicate disease godfrey find godfrey very useful doctor think will bear anxiety can continue think nurse think mrs burke poor will come offer good price try get think will come must husband need immediate attention get come dr townley oh husband may want ca n't room duty dear son will permit hope mr preston understand motive presume say doctor equivocally tell great sacrifice leave bedside terrible trial duty son make imperative doctor bow drive humble dwelling mrs burke errand briefly explain can come ask authorize offer ten dollar week time spend would come minute doctor shall mary shall stay house will gladly take charge very kind doctor would n't want expose n't mind n't think danger ve smallpox already can ready five minute tell mary pack thing house ll take good care less hour mrs burke instal bedside sick man nurse enter house mrs preston leave bind railway depot m glad re here say greet widow burke unwonted cordiality sure will take good care husband tell doctor pay ask ll good mrs preston money answer mrs burke husband shall get good care can cure ve doubt carriage here must tell husband sorry leave mrs preston leave stranger fulfill own duty bedside husband thus happen andy come home find mother already sister point start doctor s house idea already carry chapter xxii colonel preston s recovery four week afterward will introduce reader bedchamber colonel preston sickness severe time recovery doubtful mrs burke prove careful devoted nurse intelligent faithful enough carry direction physician feel morning colonel preston ask doctor just enter chamber doctor feel quite appetite look good decidedly good disease spend force retreat field credit belong dr townley part great share belong faithful nurse mrs burke shall soon forget obligation say sick man significantly now colonel preston say mrs burke make too much little impossible mrs burke good nursing doctor s skill owe life hardly know most doctor sir follow direction expense own health show effect long-continued care wo n't take long pick say mrs burke cheerfully danger contagion doctor ask patient quite would write mrs preston mean give good nurse just willing stay will stay long need sir mrs preston may wish return now s further danger will write thank following letter dispatch mrs preston mr preston dear madam give great pleasure inform husband recover danger now infection can return safety will doubtless glad see very ill indeed danger life thanks devotion mrs burke prove admirable nurse now high road recovery respectfully john townley think will bring say doctor reckon host day receive following letter scented paper dear doctor townley can think rejoiced receive tidings husband s convalescence tortured anxiety last four week can think wretchedly anxious could endure stay bedside duty imperatively require lose flesh anxiety wear now gladly will resume place bedside husband restore skill glad nurse prove faithful good chance shall liberally pay doubt money will welcome n't think might more prudent defer return week will safe think owe boy very careful know contagion may still exist hard remain longer would fain fly bedside mr preston feel say love may expect week accept thanks attention shall never forget believe dear doctor obliged lucinda preston dr townley throw letter deep disgust woman more disgustingly selfish exclaim husband might die concern course show letter colonel preston latter read grave face doctor think hear sigh wife very prudent say touch bitterness voice will here week say doctor else answer think will run risk say sick man cynically mrs preston return week full week arrive own house doctor just come front door husband ask still weak course sure say anxiously danger infection slight madam say dr townley coldly glad can see more can imagine exclaim clasp hand much suffer suspense doctor remain cool unmoved n't feel could respond fittingly absolutely incredulous mrs preston see nettle know hypocrite doctor silence imply own conviction mine hard position continue husband easy time say doctor significantly good care mr burke good nurse admirable must pay offer ten dollar week humph say mrs preston doubtfully eye five dollar would liberal compensation good chance adequate say doctor disgust money can pay such service hers speak risk run case know person twice attack disease n't think husband will relapse ask mrs preston fresh alarm same care short time longer shall must stay course duty light now six dollar week remainder time will enough n't think n't say doctor bluntly quite sure husband will consent reduce wage faithful care save life oh know say mrs preston slowly quite willing pay mrs preston upstairs enter husband s chamber oh dear husband exclaim theatrically hurry room affected emotion glad find much good glad see lucinda say colonel preston speak coldly slight affectation sentimental joy pass good deal leave exclaim wife oh heart rent anxiety think lie sick duty keep side godfrey ask husband take notice last speech poor boy send love anxious see let come friday afternoon say sick man doubt statement want believe true shall will write mrs preston resume place house time could understand husband s manner grave formerly sometimes see watch intently little turn sigh find intense selfishness want feeling could never again regard formerly even try hard time show affection cover heartless neglect chapter xxiii mrs burke has good fortune mrs burke remain week longer nurse colonel preston end time mr preston think enough dispense nurse accordingly prepare take leave shall always remember kind service mrs burke say colonel warmly duty sir say widow modestly would duty faithfully glad see again say widow more get assure say trouble come word place hand envelope understand contain compensation service thank take departure mrs preston curious know much husband pay nurse ask question hundred dollar reply hundred dollar repeat tone imply disapproval think agree come ten dollar week here ten week six true richly earn give ten dollar week consider very handsome remuneration position life say mrs preston pointedly lucinda attention probably live sickness think hundred dollar much pay husband s life exaggerate value service say wife dr townley say same thing infatuate woman say mrs preston impatiently justice oh own way pay agree great windfall deserve mrs preston say more time find husband too infatuated term agree open subject godfrey come home adopt view case low son try get can father say s just wish could make father see say mrs preston seem prepossess favor can give hundred dollar can give little extra money m ask same evening will give ten dollar father ask oh various thing need give allowance three dollar week good many expense will meet reasonable expense much money age n't see wo n't give money say godfrey discontentedly n't think need generous enough refer give plenty money irish boy mother render great service boy save rob mother probability save fall victim smallpox affair scarcely proper boy criticise father s way dispose money confess think godfrey right comment extraordinary liberality burke observe mrs preston lucinda say husband gravely own wife desert sick bed leave wrestle alone terrible dangerous disease fortunate enough find mrs burke devoted nurse money pay adequate compensation intend part speech startle mrs preston never husband complain desertion sickness hope impose excuse give save godfrey now see altogether successful regret refer mrs burke bring reproach feel necessary say extenuation want live godfrey say flushed face would take such time great trial continue put handkerchief eye perfectly dry will say more say colonel preston gravely shall refer undervalue obligation mrs burke mrs preston think good reply thing husband say comment godfrey father speak give more money mrs burke suppose shall know perhaps will leave money will say godfrey very likely such thing contest will give much mrs preston right husband intend give devoted nurse will more anon thing buy cottage mrs burke occupy heir non-resident mrs burke n't learn pay rent storekeeper act agent owner house longer mrs burke say shall pay rent say mrs burke colonel preston recently buy house mrs burke call house colonel mr mrs preston sit servant announce wish speak seem good deal business mrs burke say wife very unpleasant tone none care conceal say smile show mrs burke here jane continue address servant good-morning mrs burke say pleasantly good-morning say mrs preston coldly good-morning sir m glad see look much good oh feel pretty now n't find just now colonel preston landlord here mrs preston prick ear news also husband mention recent purchase think would buy house market come pay rent habit pay fifteen dollar quarter wo n't hard landlord say colonel preston welcome live house suit free rent too much kindness say mrs burke quite overwhelm unexpected liberality mrs preston think too could say s kindness side mrs burke put money n't want doubt will find use buy new dress thank colonel preston very generous very grateful say widow grateful also mrs burke want repair just let know shall attend thank sir house very comfortable soon take leave buy house colonel preston ask wife month n't say else business mrs preston would say more think expedient remember bring chapter xxiv andy s journey first april succeed year miss sophia grant take severe cold serious indeed such make prudent remain indoors occasion little derangement sister s plan sister habit first april october take journey boston partly change partly time certain bank own stock declare dividend take opportunity collect spring seem doubtful could want money part least send andrew suggest miss sophia sister state difficulty general miss priscilla approve sophia s suggestion strike more favorably n't know might say slowly boy trust just think smart boy just can take care remember save colonel preston robber just hand never boston could ask n't suppose would particular difficulty could give necessary direction just ll propose supper andy woodshed armful wood miss priscilla stop boston andy ask ma'am wish ma'am send business ll ma'am say andy eagerly most boy age proposition could more agreeable think could find way city fear ma'am say andy confidently generally know sister sick n't leave course ma'am say andy quite approve plan open way journey own bank stock first april pay dividend now send think can get bank get money bring safe ll ma'am say andy ll think now week send must start monday ll day ma'am say andy day name miss priscilla finally decide send andrew caution say own family monday morning just morning train start andrew appear platform modest village depot small carpetbag hand lend misses grant give ticket boston say station master godfrey preston return boarding school just purchase ticket overhear n't much care speak andy curiosity overcome pride boston ask say andy important business has miss grant turn n't say morning want take place think d stoop hire boy say godfrey haughtily would n't need stoop say andy ai n't too tall godfrey wince tall age want andy grow faster now scarcely old quite two inch taller make difference tall rejoin gentleman n't work living grow lawyer wo n't work money course ll hire man work living s very different come ve finish business soon will ca n't tell humph n't wonder run n't tell anybody say andy bantering tone get money pay ticket would give know impudent say godfrey cheek flushing question say andy dare say steal look here godfrey preston say andy rouse indignation insinuation d good say again know s good advance step threatening look godfrey instinctively recede come speaking inferior say ca n't mean n't know anybody s inferior godfrey turn heel wrathfully mutter low beggar andy hearing resent whistle locomotive hear car come high anticipation pleasure andy get journey close hundred mile wish longer never much traveler scene greet eye novel hear good deal boston also want see money miss grant give defray expense ten dollar own mother receive two donation colonel preston make andy keep wage own use now seven dollar week keep three sum able lie supply money trunk take ten dollar maybe ll see want buy city say n't mean dwell journey very exciting railway trip even hundred mile nowadays indeed car run track embankment altogether too exciting agreeable sake young hero really begin irish boy glad say sort take place good time time clock old south steeple indicate noon andy s train drive boston maine railway depot front haymarket square inquire way washington street first direction andy receive miss priscilla hero first question address very civil young man politely give andy necessary direction short time reach washington street way court street thing inquire way merchant bank lady own large amount stock merchant bank ask andy boy blacking-box denote occupation ll show mister say boy come young guide take bank take side door court-house say massive stone building andy suspect fool wander random find way room trial open eye cheat think andy maybe ll get even retrace step again find street fraudulent young guide grin face clean await appearance chapter xxv merchant portland look here young chap say andy make tell merchant bank n't ask bootblack grin s bank ll want time n't wonder d make mistake lock money get money merchant bank ask m goin see wo n't give n't cheat maybe d invite dine hotel stoppin ask street boy quite know much andy s story believe most fashionable hotel parker s re good guessin perhaps d dine n't know d let say boy doubtfully ll show s nice eatin house n't charge much twould n't fashionable enough shall dine alone see come tryin fool grandfather andy leave boy doubt jest really lose dinner andy n't parker house expense pay misses grant feel would n't right extravagant expense shall come eatin house presently say find bill fare expose price andy examine find expensive place really feel hungry morning s ride determine attend business get dinner accordingly enter seat table waiter come await command ll ask bring plate roast beef cup coffee say andy quick n't eat three week n't think plate will enough say waiter laugh ll begin say andy order quickly fill andy set work energetically strange run acquaintance least expect andy idea know anybody eating house n't look feel special interest company present recognize soon enter watch strong interest interest friendly might infer scowl survey will matter surprise reader say observer fairfax attempt rob colonel preston defeat andy recognize boy appearance voice deep feeling resentment run breast foil disagreeable enough foil boy most humiliating vow revenge opportunity occur reason feel exultant see enemy walk eating house ll follow say ll hard n't get even trick play happen andy recognize fairfax two reason first adventurer sit hero face front room see doubtful would recognize man expect see fairfax skilled disguise long black-whiskered individual formerly know motive prudence shave black hair whisker now appear red wig whisker same hue reader would know effectual disguise let try will guarantee wo n't know come look likeness mirror dispose order andy also order plate apple dumpling eat great satisfaction would n't mind eatin here day think maybe ll business here day ll come here dine fairfax dinner wait andy arise arise follow desk pay same time careless recognition feel confident disguise now think andy must bank n't know bank get street ask gentleman meet sir can direct merchant bank state street say gentleman past will come will show thank sir say hero politely merchant bank say fairfax begin feel interested wonder s perhaps can raise little money revenge add inducement now follow hero andy bank fairfax follow room andy receive dividend sparkle eye see thick roll bill represent doubt considerable sum money money must mine say ca n't boy s must send person loss will get trouble very likely will consider thief would just suit andy careful put money pocketbook wallet supply misses grant put pocket button coat tight determine lose carelessness last business visit bank same street necessary call receive dividend again fairfax follow again see andy receive considerable sum money s fat picking here think fairfax now must manage way relieve money s altogether too much youngster n't wonder money belong man try rob conjecture know fairfax mistake make comparatively little difference money long chance get possession fact finance very flourishing condition just present could good follow honest respectable business avoid dishonest shift infraction law compel resort start wrong difficult persuade even now would much amend life way state affair think great piece good luck fall boy charge large sum money youth inexperience would less trouble rob old person andy already decide would spend afternoon hear good deal boston museum large collection curiosity play perform pleasant anticipation visit place paradise country people now business conclude determine first must inquire way turn see fairfax recognize can direct boston museum ask certainly pleasure say fairfax alacrity fact suppose afternoon performance sir hear good deal n't live city say fairfax merchant portland maine come city buy winter stock good come twice year generally try enjoy little here stay city overnight say andy here museum reach museum reader aware situate tremont street stair say fairfax n't object will take seat shall glad company say andy politely reserve seat adjoining furnish adventurer intended victim enter museum chapter xxvi spin web short interval play commence andy improve examine large stock curiosity gather part world gratification visitor fairfax keep side speak freely see seem andy strangely familiar feature voice could tell red whig whisker mislead andy finally set mere chance resemblance meet formerly dismiss mind length increase crowd pour lecture-room remind play begin shall take seat say fairfax andy assent speedily seat propose speak play novelty andy see dramatic representation thoroughly enjoy fairfax more accustomed such thing pretend equally interested feel way could ingratiate good andy s confidence last building ask fairfax tiptop say andy promptly n't think capital answer fairfax simulated delight glad company n't enjoy alone way pass night hotel n't know suppose adams house ve get stop overnight somewhere might pleasant company adams house washington street very ten fifteen minute walk s good place m willing excellent hotel moderate price might now engage room spend evening very say andy soon reach adams house neat unpretending hotel enter walk desk fairfax speak clerk can give room certainly enter name shall room ask fairfax calmly now andy objection theater present companion care take room stranger know might very respectable man somehow andy know manner inspire little repulsion remember considerable money consideration alone render imprudent put power companion say little awkwardly think d take separate room very say fairfax tone indifference really feel very much disappointed think might little more sociable andy take hint say can take room can give adjoining room desire say clerk fairfax here enter name hotel register nathaniel marvin portland maine andy put real address companion s course fictitious venture give name fairfax might recognize andy highwayman little plan interfere servant call room clerk promise find adjoin precisely alike very comfortable mr burke say fairfax tone apparent satisfaction think shall comfortable night guess say andy stay here now m wash face take walk want see city think ll lie awhile feel tired perhaps shall meet later shall see morning right say andy few minute chapter xxvii drop game fairfax object remain want see way get andy s room night might rob sleep great satisfaction find door two room accommodation person same party wish adjoin apartment lock fairfax unprepared such emergency take bunch key pocket try lock would very nearly fit again fairfax prepare take same pocket file begin patiently file key fit try several time find fit last success crown effort door open eye dance exultation see might same room say now young rascal shall take money revenge same time carefully lock door feeling necessary present downstairs take supper andy see meanwhile young hero see sight walk washington street boylston street turn reach tremont street see common look pleasant andy cross street enter walk wherever fancy lead find comparatively secluded part here meet adventure must describe shabby-looking individual front suddenly stoop pick pocketbook appear fill money look meet andy s eye fix want here s pocketbook say somebody must drop andy interested seem considerable money say finder open see say andy hai n't time get leave city train mean n't time advertise get reward owner will sure offer stay city long m to-morrow must wish know seem plunge anxious thought ll tell ll say bright idea suddenly strike take pocketbook advertise owner find will give reward whole will belong right say andy hand course say shall expect find ll give shall city ll tell give ten dollar ll make s steep say andy heft must lot money m afraid reward might less ten dollar say andy m great hurry give five possible andy acquaint drop game might agree policeman hove sight shabby individual scuttle further ceremony leave andy little surprised pocketbook hand s such hurry think hero open pocketbook light flash perceive money stuff roll paper want swindle think andy s lucky n't pay five dollar anyway ll keep pocketbook worth put pocket take trouble remove content chapter xxviii guest two hotels andy wander nine o'clock determine see much city possible limited time disposal last become tired return hotel fairfax seat reading-room look andy enter look city ask say andy want improve time suppose first visit see good deal new s new say andy feel tired walk much doubt bed now guess ll turn sha n't quite stay here quietly n't feel tired shall course hour two good-night say andy good-night hope ll sleep sound say fairfax certainly entirely sincere wish success plan depend soundness hero s repose andy upstairs light gas bedroom notice door communicate try find lock s right say andy nobody can get way lock principal door bolt also seem make perfectly secure now think undress shall put money important question five hundred thousand dollar belong misses grant duty take even more care belong guess ll put bolster reflect cover sheet nobody can get can see careful empty pocket come pocketbook sham content mention already make ll leave pocket say smile m afraid lose power would n't much prize man take m sure lay clothes chair middle room jump bed soon sink deep sleep meanwhile fairfax remain reading-room sleepy tell andy mind full scheme robbery appear promising glad andy retire early would asleep sooner would make thing favorable enter young companion s chamber intention secure plunder adopt western phrase come downstairs leave hotel return soon andy discover loss door two room would naturally point thief n't room half-past ten hour later andy retire would give chance get fast asleep must asleep now think reach corridor chamber situate stand moment andy s door listen often young hero guilty snore to-night weary begin indulge nocturnal disturbance sound hear very satisfactory fairfax boy s fast asleep mutter ll room make quick work fairfax re luck fortune take turn softly open door own room enter light gas door communication two room listen again cessation sound hear determine make attempt take proper key pocket fit lock turn door open step adjoining apartment dark andy extinguish gas bed gas own room make sufficiently light purpose catch sight andy s clothes lie chair place glance cautiously hero lie extend bed arm flung see reason alarm quickly glide chair noiseless step remove boot way precaution thrust hand pocket coat come contact false pocketbook seem bulky full money fairfax never doubt right quickly thrust own pocket just andy move little bed fairfax retreat hastily door close now sooner get hotel good think boy may wake discover loss n't likely may happen rate s very much good safe side stop examine prize secure doubt contain money stop count might involve peril put boot glide chamber downstairs clerk desk say surrender key late keep open midnight certainly reply right may late leave key street hail passing car tremont street ride distance court street get board charlestown car hour find city everywhere know granite shaft commemorate battle bunker hill make way hotel take room enter here name james simmons portsmouth new hampshire anxious examine prize desire show chamber follow servant conduct impatient step steal money burn pocket want know much more resolve take early train morning west think secure discovery wanted sir ask servant linger door say fairfax impatiently s right might little more polite mutter snubbed servant downstairs now exclaim fairfax exultingly now let see much get draw pocketbook pocket open heart give quick thump turn ashy pale glance rest worthless roll brown paper stuff curse boy cry fierce bitter disappointment fool n't stop long enough open pocketbook come blind stupid fool badly nay bad expose suspicion n't get penny show will dwell bitter self-reproach intense mortification feel completely fool boy despise verdant inexperienced way world think success grasp miss certainly disagreeable enough occur might adams house even now repair blunder likely andy awake very weary boy age likely disturb sleep night might retrieve error would wiser ll say length downstairs leave hotel knowledge clerk jump horse-car return boston enter adams house half-past twelve o'clock claim key desk upstairs room scarcely light gas knock hear door open unsuspiciously turn pale recognize clerk company officer law s want falter want brief reply gasp charge enter adjoining room steal pocketbook boy sleep s lie say tone nervous must submit search say officer mean insult demand fairfax assume air outraged virtue give chance clear suspicion respectable merchant portland never insulted life say fairfax charge prove groundless will make ample apology say officer fairfax compel submit search curse stupidity throw worthless pocketbook neglect course very significant evidence find variety key already refer carry great many key say officer n't crime carry key demand fairfax sullenly improper use make suspect will open door chamber key try open door light flash room andy get come here young man say officer can identify pocketbook can say andy bed pocket coat lie chair certainly wonderful pocketbook just find gentleman s pocket fairfax s eye bent malignantly andy light flash now recognize know say man stop colonel preston try rob lie curse exclaim fairfax spring forward try throw andy quick enough officer interpose seize collar fast mr marvin name n't allow such game sit want baffled adventurer jerk chair continue eye andy savagely s affair talk young man ask officer andy briefly relate adventure fairfax former occasion ll trouble come mr marvin fairfax say officer s hotel lodging provide such resistance useless detect thief name register two hotel compel occupy less agreeable room station-house detect will explain chapter chapter xxix startle event sometimes mere presence person room sufficient interrupt even sound repose event entrance fairfax act mysterious way andy light stream room slumber disturb eye open just adventurer retire suppose booty hero immediately take situation naturally little bewildered just arouse sleep short time real state case dawn power say s man museum see money come ll get see quietly noiselessly get bed chair feel pocket discover loss stuffed pocketbook andy want laugh forbore sound hear room s good joke dirty thafe say andy s welcome money s get wo n't carry m thinkin prudence suggest thought fairfax find worthlessness booty would come search real treasure ll fight think andy still know conflict would unequal considerably superior strength andy determine come might would defend trust perish attempt come determination hear door adjoining chamber open softly could hear step corridor evidently thief find actual character booty impression valuable maybe ll come think andy guess d give notice desk come ll get hot water hastily dress lock door downstairs first remove money pillow put pocket find clerk desk ha man come ask andy mr marvin five minute say come say would late return ask keep open twelve did want find police find say andy ask clerk surprise rob leave door unlocked door room open steal pocketbook pocket coat asleep awake just time see door much money s joke say andy laugh money fold paper get hold wrong pocketbook thereupon tell story drop game come victim useful turn bogus treasure s right pocketbook say conclusion wish would take care to-morrow money n't mine n't want run more risk ll lock safe say clerk much several hundred dollar very fortunate escape say clerk true say andy may come find fool ll call policeman ll make short work reader already hear fairfax marvin return meet reception calculate andy inform morning would necessary appear witness order secure conviction day judge delay sentence inform accuse charge more serious offense stop traveler highway trial count must come high court remand prison case call calendar andy inform would summon witness case also colonel preston answer would ready call will anticipate event say testimony andy colonel consider conclusive court strength mr fairfax alias marvin sentence several year imprisonment hard labor andy meet further adventure present visit satisfaction deliver money send collect miss priscilla grant now advance story three month come afternoon miss sophia grant return walk visible mark excitement rush breathless panting sister s presence s matter sophia ask priscilla such awful thing gasp wo n't believe tell seem sudden good heaven sophia tantalize just gasped sophia n't tell ll shake colonel preston s dead drop dead store ten minute see startling intelligence too true suddenly instant s warning colonel summon life succumb fit apoplexy event course make great sensation village most interest affect fortune young hero chapter xxx colonel preston s will mrs preston cold woman devoted wife too selfish supreme love woman bestow husband still colonel preston s lifeless form bring house experience violent shock companion nearly twenty year unexpectedly take might touch most callous few minute mrs preston forgot thought husband long thought own selfish interest come midst apparent grief question force consideration husband make will course give utterance query know expect prudent enough keep appearance neighbor pour house offer sympathy receive cambric handkerchief press eye dint effort succeed squeeze few formal tear bosom appear heave emotion mentally calculating much colonel preston probably leave sha n't stay dear mrs preston say worthy mrs cameron tone full warm interest sympathy thank say mrs preston low voice very kind would leave alone must sad alone sorrow say neighbor can bear sorrow alone say newly make widow perhaps peculiar would prefer really wish say reluctantly wish thank kind offer know own feeling presence would increase pain say make same offer excite great surprise mrs preston never lean sympathy ready sympathy trouble self-poised self-contained fact reason popular neighbor still distress ready forget extend same cordial sympathy would case person company crave time son godfrey alfred turner offer morning accept offer thanks last leave alone servant bed dead husband low part house longer sit handkerchief press eye face wear usual look calm composure busily think husband s fate own future leave will much leave think will probably house mrs preston determine find possible course ought come godfrey soliloquize n't think right leave money charitable institution long wife child live fortunately husband brother sister perhaps would divide property will shall third shall control godfrey s property come age think will boston live friend mrs boynton very pleasant house worcester street settle somewhere n't know much mr preston worth sure shall enough always want live city village intolerably stupid people shall glad get could good woman kind heart prompt proffer sympathy hear word would likely obtrude more hard cold woman hold such low estimation mrs preston take lamp hand begin explore husband s desk often think death suppose think immediate cause belief make will now begin open drawer untie parcel paper time come seek length diligence reward middle pile paper find label will heart beat open need now past ten o'clock likely caller late hour look cautiously even peer window darkness could find observation might fear recite length item will cover page foolscap enough quote two item mrs preston read anger dissatisfaction follow item young friend andy burke son widow burke village consideration valuable service render occasion mark regard interest give bequeath sum five thousand dollar mother token gratitude faithful nursing dangerously sick smallpox give bequeath free incumbrance cottage present resides item town give five thousand dollar interest annually appropriate purchase book public library benefit citizen provide town will provide suitable place keep balance property leave wife son equal proportion wife guardian godfrey attain majority colonel preston know rich seem adequate provision mrs preston look light contrary deeply incensed two legacy mention make more absurd waste five thousand dollar house irish boy mother say n't suppose much husband s fault artful woman get wheedle know now willing come here take care sick want wheedle leave money low-lived boy artful design hussy tell face cold usually impassible woman deeply excited selfish nature make grudge husband s estate indeed godfrey person care think unjust disposition regard husband make property red spot glow usually pale cheek grievance money leave town claim town husband think give five thousand dollar rob godfrey wrong right care people set common farmer mechanic condescend associate else here minister s doctor s family speak soon shall city n't care never set eye again boston can find suitable society more mrs preston think more feel aggravate thought large share husband s property fix eye thoughtfully document hold hand strong temptation come disappear say money would mine godfrey s would wiser irish boy mother would stay belong godfrey would own burn would just delude false view persuade right suppress will steady hand hold flame lamp watch slowly consume gather fragment throw now whisper triumphantly prepare bed lucky find will chapter xxxi mrs preston s intentions godfrey return home day father s death never witness death frighten time propriety exhibit none stormy impetuous grief warm-hearted affectionate boy would likely exhibit nature mother leave alone show resemblance ask know much property father leave n't know never tell affair ought think must leave hundred thousand dollar godfrey s eye sparkle s pile money say n't say mrs preston woman n't need much money man say godfrey selfishly man say mother dryly father may leave will case may leave part property think inquired godfrey alarm n't think will will find say mother quietly never speak make course would n't fair would fit property shall get mine twenty-one s long time wait say godfrey grumblingly boy shall probably guardian hope ll give large allowance father will must board school n't want boston live think shall will take can school ll jolly say godfrey eye sparkle anticipation ve get tired miserable town say mother shall more privilege boston can theater often please ca n't will see soon shall move city soon business will allow must settle father s affair here ca n't would leave alone ask mother little touch wounded affection feel attach son indeed feel affection wo n't miss mother ll awfully stupid here know ll come city soon get business mrs preston disappoint surprise son reflect own selfishness would look theater just present say soon father s death godfrey say look discontent early think amusement father lie unburied room leave room whistle could gainsay mother s objection think hard luck funeral country village public occasion friend neighbor expect present invitation assemble house mrs burke andy feel truly sorry death colonel preston friend mrs preston see enter solemnity occasion thought intrude re legacy will disappoint ve take good care godfrey see also thought characteristic business irish boy father s funeral ought know good poke want even godfrey decency let thought remain unspoken service proceed follow foot funeral procession andy mother never occur intrude want show respect memory friend day funeral squire tisdale call house invite mrs preston squire smattering law often act executor settle estate invite come here squire tisdale say mrs preston speak affair course very try think business soon death dear husband here press handkerchief tearless eye feel duty boy course say squire soothingly ca n't give way feeling much want feeling say mrs preston manner wonderfully cool collect consider grief desire think experience husband did colonel preston leave will ask squire n't think never mention make did hear make ca n't say suppose will search wo n't more proper make search squire tisdale say widow interested party suppose search can tell husband keep private paper certainly keep desk lock soon die here key will probably very probably shall soon ascertain squire tisdale take key mrs preston lead way late husband s desk momentary fear seize early will two copy last think ought make sure look paper too late now seem very improbable will early would doubtless destroy drafting find reassure await tranquillity result search search careful thorough mrs preston desire know wrong andy mother town unnecessarily anxious appear perfectly fair assure squire tisdale will provision carry letter will here say squire careful search expect would find say widow necessary make sure place husband keep paper will look drawer trunk say mrs preston n't think will find none find can more mrs preston ask squire advice squire tisdale use business would aid experience willingly say squire feel flattered husband leave will suppose estate son undoubtedly ought proceed apply letter administration will enable settle property will help take necessary step certainly settle estate rapidly possible intend remove boston indeed shall sorry lose can content here will remind poor husband say mrs preston application handkerchief still tearless eye squire tisdale impress idea more feeling think n't think say sympathetically doubt right mrs preston lose time apply letter administration soon get say will lose time eject irishwoman house husband buy ll make pay rent too time chapter xxxii mrs preston s revenge andy burke pass house mrs preston month colonel preston s death godfrey board school show front door come here say godfrey imperious tone andy turn head pause talk ask sure s want mother want see right ll come can door say godfrey seem find pleasure make disagreeable know can n't mean say andy walk front entrance godfrey stand door good enough say offensively n't mind n't ask say andy just move will godfrey stir very say andy turn tell mother would let come want say godfrey length move n't care much come oblige mother maybe wo n't say say godfrey disagreeable smile ll soon know say andy enter house godfrey call upstairs mother burke boy here ll directly answer can sit andy sit chair hall receive invitation enter sitting-room wait mrs preston appear wonder little want think likely errand service wish employ know extent dislike mother mrs preston come downstairs dress black show mark sorrow loss husband indeed look good health usual can come sitting-room say coldly andy follow godfrey feel malicious pleasure hear know mother intend say believe name andrew commence ma'am mother occupy house belong late husband ma'am answer andy now begin guess object interview find examine husband s paper pay rent last six month s true say andy offer pay colonel preston tell n't want rent say could s likely story say godfrey sneer s true story say andy firm voice steadily eye young antagonist may true may true say mrs preston coldly true suppose husband give mother paper kind agree let house rent-free n't get paper say andy think say godfrey sneer forget write quiet godfrey say mother prefer manage matter mother paper show proof assert ma'am colonel n't think necessary just tell mother first come rent need n't trouble come again errand say nurse sick smallpox d never forget d buy house expressly aware mother nurse husband sickness say mrs preston coldly also know husband pay very handsomely service s true ma'am say andy fine generous man colonel ll always say really seem reason addition compensation mother receive present rent much rent pay husband buy house fifteen dollar quarter pay rent six month find owe husband s estate thirty dollar colonel preston tell n't pay know mother say would n't tell lie say andy indignantly say say mrs preston now manage estate question rest decide mother sufficiently pay service shall claim rent last six month andy silent moment speak may mrs preston ll speak doctor ll say n't know doctor matter say mrs preston haughtily want get excuse pay say godfrey sneer mind business say andy excusably provoke hear mother say godfrey let beggar insult very face speak very improperly son say mrs preston speak very improperly first say andy sturdily appear understand respect say mrs preston emphasis ve treat disrespectfully m sorry say andy godfrey must n't insult call name enough say mrs preston repeat mother indebted six month rent thirty dollar desire will pay soon possible thing more must request find home plan house occupy re goin turn house sure say andy dismay house say mrs preston occur might suppress will course andy know suspect mother faint idea remember colonel preston s will kind life know n't say andy s get use n't know place can get lookout say mrs preston doubt can get somewhere say house mine view ca n't stay end quarter ma'am wish finish business here soon possible shall boston long can stay first month s three day long enough find place say mrs preston turn andy rise follow word see would use appeal more time tone firm determine evidently move will thought andy walk slowly silently road feel need consult somebody old more experienced just nick time meet dr townley friendship feel confidence can stop minute dr townley say want speak can spare two minute andy say doctor smile andy explain case quite true say doctor colonel preston intend mother pay rent tell mother write proof suppose will pay shall lend money need doctor ve get money enough must move three day shall ll tell own small house occupy grant melton set west to-morrow family ll let mother same rent s pay thank say andy gratefully s good house ve live s good change perhaps wo n't landlord mrs preston say doctor smile ll risk say andy two day afterward transfer make mrs preston disappoint godfrey still more find malice widow burke harm advice doctor andy defer pay thirty dollar claim rent avail twelve month allow payment debt estate decease anybody else d pay say andy mrs preston treat meanly n't mean hurry delay make mrs preston angry advise quite legal chapter xxxiii andy loses place andy mother move dr townley s cottage improvement house live hitherto great difference rent pay pay fifty dollar rent dr townley would gladly charge comparatively poor man could afford generous heart would dictate fair income skillful good practice son college expense considerable drain father s purse still money save andy s weekly earnings burke able live very comfortably still pay rent real misfortune store andy miss sophia grant take sick lung fever sickness last week leave considerably debilitate think sophia dr townley ask priscilla anxiously remain weak bad cough feel alarmed ll tell think miss priscilla say doctor sorry fact air here altogether too brace sister will inland town east wind feel must too say miss priscilla live girlhood can separate suppose would unwilling leave afraid must make mind lose think doctor sophia will strong enough return here afraid effect lung fever always feel long time will improve doubt return harsh air would fear bring old trouble ask want know would keep place tell shall try sell truly sorry miss priscilla dr townley n't expect place will seem much home particular place think niece marry small town syracuse new york state n't east wind ll get priscilla s name hunt cottage can live move right suppose d soon weak lung must humor ll write priscilla get boarding house ll start week person removal likely affect seriously young hero hope andy ll able get place say priscilla communicate doctor s order sister just priscilla s good boy will give good recommendation just know will call tell can look position just andy answer call miss priscilla saw wood sawdust sleeve long andy ask mistress year ma'am wish could keep year come ca n't ask andy startle andy s matter miss priscilla wrong andy quite satisfied n't lose money ma'am ll work less ca n't afford pay much ve pay thank andy n't sister s lung weak dr townley order move less exposed place move town m sorry say andy reason lose good place shall miss andy just chime miss sophia cough see weak sister s lung s account sha n't come again ma'am andy doctor say will never safe hope will get good place hope ma'am need n't think prepare give good recommendation feel perfectly satisfied way just say sophia thank ma'am too miss sophia ve try duty faithfully andy soon ma'am week can get doctor say ca n't get too soon look see can get place somewhere will ma'am ll stay last day ll need pack shall to-morrow ll write recommendation thank ma'am andy sleep much usual night wage main support mother sister could think place village likely employ little money save n't idea spend would last long wish dr townley want boy think andy d work doctor anybody else village s nice man care just much poor folk rich folk sure godfrey preston dr townley already boy turn could afford pay andy high wage receive misses grant really seem vacant place village young hero fill course trouble week misses grant get village give andy present old-fashioned silver watch size shape turnip andy glad get old-fashioned thank warmly day afterward walk slowly village street come godfrey preston strut air importance mother remove boston visit town little business hello say godfrey halting hello say andy ve lose place n't ask godfrey sneer live eat expect answer andy shortly can get eat mean get enough perhaps wo n't long may poorhouse shall find mean demand godfrey angrily mean sha n't re proud beggar m more gentleman d thrash wo n't demean s lucky might get thrash re irish boy m proud same wo n't find country godfrey walk somehow could never get good andy hope ll see beg rag day think boy andy often reduce such point chapter xxxiv will last three month pass very unsatisfactorily andy small country town live little opportunity boy industrious earn money farmer generally son own already provide assistant manufacturing establishment village furnish employment n't agriculture andy idea learn carpenter trade carpenter willing take apprentice unfortunately unwilling pay wage first year board apprentice hero feel mother s sake would make such engagement three month stock money andy mother save fact enough leave pay quarter s rent dr townley thing unsatisfactory state happen material effect andy s fortune reader will glad know improvement explain must period shortly colonel s preston s death day meet doctor street stop speak dr townley say favor ask shall very glad serve colonel preston say doctor thereupon colonel preston draw pocket sealed envelope large size want take charge say certainly say doctor surprise please read write envelope doctor attention call envelope read inscribe large distinct character open six month death see want explanation say colonel here paper contain envelope important wo n't tell come open will explain colonel likely live long case ca n't follow direction course ca n't tell duration life still think will outlive shall reclaim paper meanwhile shall glad take charge course will slight favor ask may prove important way need tell perchance wife n't want force keep secret mrs townley know may depend think may colonel preston set mind rest will take care paper colonel preston die long afterward doctor naturally think paper will leave occur might will case could n't understand enjoin keep six month open whole conclude will seat supper table time mrs townley say suddenly henry long colonel preston die let see say doctor thoughtfully six month to-morrow time open envelope give charge dear feminine curiosity inspire thought say doctor smile perhaps right own little inquisitive matter glad mention much mind let day pass sorry fulfill letter promise make friend suspicion nature document think might will ca n't understand delay six month interpose colonel preston may reason possibly fully trust wife s attention request may afraid married life altogether harmonious mrs preston always strike very selfish woman doubt evidently regard superior rest respect godfrey self-conceited disagreeable young jackanapes would n't give much chance honorable distinction life ll tell boy will opinion beat race life andy burke andy good boy afraid family poorly now fear fact n't appear much opening lad andy village hear mr graves storekeeper get old want get boy young man small capital take interest business eventually succeed would good chance andy small capital probably n't ten dollar world s pity capitalist would n't mind start dear most precious property readily convertible cash n't quite see way assist n't think henry country doctor likely get rich think colonel preston seem take interest boy might live might probably would mrs preston godfrey hate burke poison good reason know chance help quarter think day dr townley immediately breakfast draw envelope already refer private paper break seal open surprise excitement discover inclosure last will testament deceased friend accompany following note dear friend dr townley duplicate will execute recently express well-considered wish disposition property original will may find execute open envelope case course will value can destroy aware valuable paper liable loss injury deem prudent place duplicate possession lose may see carry execution name executor sure regard will accept trust fulfill good ability always feel utmost confidence friendship will account trouble present occasion friend anthony preston letter dr townley turn perusal will content fill equal surprise pleasure five thousand dollar andy burke repeat capital will start boy life good habit will make sure competence can buy interest graves store balance will invest give handsome addition income s bequest town library capital idea will great deal make town attractive powerful agency refining educate people just mrs townley know husband come room henry say paper important say colonel preston s last will testatment possible leave property leave five thousand dollar town library remember andy burke leave five thousand dollar give mother house use live s splendid will mrs preston say remain see say doctor laugh chapter xxxv mrs preston is unpleasantly surprise dr townley think consult town authority course pursue appear town interested will decide doctor mr graves chairman selectmen boston day inform mrs preston discovery will interview deem good mention matter andy mother mrs preston establish showy house south end last live desire theater opera think could afford set carriage godfrey place private school anxious prepare admission harvard college hope seem destined disappoint godfrey want see life enjoy intention submit drudgery hard study godfrey say mother morning receive letter teacher complain n't work m work death answer godfrey n't expect hurt work want college oh ll get somehow n't want stand scholar ask leave poor fellow get work living rich may lose money n't mean suppose will work graduate college study law might get congress say mother guess ll know enough say godfrey carelessly want good time bad extort mother large allowance spend bar billiard saloon day bring home drunk schoolfellow oh godfrey can exclaim selfish woman fairly alarm s account hush old woman hiccoughed godfrey mrs preston mortify think say godfrey s schoolmate know say say apologetically persist godfrey m gen'leman s son n't want interfere gen'leman s son put bed awake morning splitting headache morning day doctor mr graves choose call mrs preston prepare servant come upstairs announce two gentleman parlor want see two gentleman look nancy em look country mum refer mr graves rustic look doctor would readily pass bostonian give name mum will directly suppose wo n't stay long mrs preston sail parlor air city lady proudly imagine stop short surprise recognize visitor course suspect nature business dr townley arise enter good-morning mrs preston say hope find quite say mrs preston coldly never doctor unpleasant feeling understand admirer good-morning mr graves come city occasionally n't often get time come doctor think ought come indeed sorry say just must ask defer communicate business say doctor business repeat mrs preston seat surprise business importance short husband s will come light husband s will exclaim mrs preston think check suddenly say think destroy would let cat bag vengeance think leave will say doctor finish sentence really leave two two s execute two exactly alike leave hand likely story say mrs preston excitedly case ask hear contain envelope request open six month decease time expire may ask provision pretend will demand mrs preston visible excitement mrs preston say doctor dignity appear forget address gentleman fabricate will seem insinuate provision leave five thousand dollar town establishment public library five thousand dollar andy burke small house use live widow burke bad come spite criminal act must lose ten thousand dollar bad hate despise profit loss simply outrageous dr townley say speak husband s will mrs preston n't believe make can doubt mr graves examine familiar handwriting husband hesitation pronounce will genuine colonel preston must insane really make such will medical adviser say dr townley quietly never detect least sign unsound mind fact rob wife child enrich irishwoman son proof enough insanity pardon madam such bequest make day legacy husband leave ample fortune danger impoverish bring will feel incur risk shall contest will say mrs preston passionately would advise proof genuineness overwhelming suppose never see will mrs preston unexpected question spite strong nerve turn pale falter course say slight pause husband assert positively note make say doctor bend eye searchingly suspect truth distrust wife lead colonel preston take precaution disappearance mysterious mean cried mrs preston sharply altogether alarm mean express surprise business will say name will executor shall take immediate measure will admit probate make mind contest can give notice legal adviser case add significantly question disappearance will will come will consult lawyer say mrs preston say determination already make conscience make coward doctor s last hint alarm much decide make opposition set will bitter pill swallow grave say dr townley leave house woman destroy will think ask mr graves startle feel sure let predict also will contest will afraid doctor right chapter xxxvi s ends andy quite unconscious good fortune come manly stout-hearted boy fact get discourage willing anxious work seem work would leave home time try fortune elsewhere entreaty mother n't lose morning dr townley s visit boston hero knock doctor s front door dr townley home ask andy say doctor overhear inquiry come right re just boy want see andy enter twirl hat awkwardly hand good-morning andy say doctor cordially take seat thank sir say andy sit matter look blue morning faith doctor s way feel entirely re sick let feel pulse m sick s discourage stout boy good health discourage ca n't get work m afraid ll starve strike say doctor fix eye andy enjoy effect intended announcement would n't talk starve rich andy rich echoed andy shure doctor re jokin n't get seventy-five cent world now s joke andy wish sigh andy good authority worth five thousand dollar andy stare earnest see re laughin doctor say suspect dr townley make game earnest tell such big falsehood now ask hero bewilder perhaps dream somebody tell colonel preston leave five thousand dollar will jokin true ask andy eagerly doctor s face tell really mean say maybe dream too colonel leave mother house use live true doctor tell quick say andy tremble excitement boy s true m glad first congratulate good fortune hold hand hero seize unable repress exultation throw cap ceiling indulge extempore dance doctor meanwhile look benevolent gratification excuse doctor could n't help pant s right andy discourage now divil bit doctor s wild joy n't think starve andy ll wait bit n't know sit ll tell andy hear account need repeat now continue doctor ll tell plan mr graves want take boy store will buy interest business become partner think willing take say ll think doctor think good opening mr graves want retire business long probably time twenty-one will leave hand will pay weekly wage perhaps entitle portion profit more enough support comfortably say shall new firm village graves burke andy s eye sparkle proud anticipation dream form s d thing say oh will mother say must tell mean andy tell come ll mr graves store ll talk arrangement mrs burke s delight own success andy may imagine too get despondent seem fairy tale find owner house boy likely take partnership principal trader village invoke blessing memory colonel preston large-hearted generosity come pass could help speculate mrs preston would say understand very would very angry mrs preston dispute will might fear own criminal act would bring light godfrey even more disturbed success low irish boy beg case yield entreaty never dare take confidence respect destruction will subject may trace future career mrs preston year later induced expectation aid social standing marry adventurer appear flourishing business state street broker spurious representation manage get hold property appoint godfrey s guardian result may foresee manage spend waste whole godfrey twenty-one mother penniless andy now sole representative firm graves burke receipt excellent income hear misfortune old enemy regard memory old benefactor voluntarily offer mrs preston allowance five hundred dollar cost pride great deal accept favor boy look irish boy necessity great pride see way escape poorhouse ungraciously accept andy care thanks feel duty ask reward consciousness mrs preston allow make home rend free mrs burke s old house andy build good more commodious instal mother mistress mrs preston grow old fast appearance fret cease fortune position lose husband leave hear godfrey andy secure passage california lead disreputable life rumor kill drunken brawl sacramento long able learn true loss fortune bad afraid character tendency prosperity adversity would build good character lead honorable career course respect different hero already prosperous seem likely add wealth grow esteem good portion community success aid indeed good fortune serve demonstrate favorable effect honesty industry good principle individual success first will last achieve prosperity respect community begin life irish boy
