# Supplementary material for: A Complex Network Approach to Stylometry
Source: PLoS One. 2015 Aug 27;10(8):e0136076. doi: 10.1371/journal.pone.0136076 (PMC4552030; doi:10.1371/journal.pone.0136076)
Supplement: S1 File — (ZIP) [file pone.0136076.s001.zip › authorship_dataset/a7_Risen_from_the_Ranks.txt]

sorry part harry say professor henderson very satisfactory efficient assistant shall miss thank sir say harry try faithful interest say professor emphatically perfect confidence relieve great deal anxiety would very easy position cheat considerable sum money credit resist such temptation say harry glad hear say show inexperience money great tempter nowadays consider many defalcation breach trust read daily confidential position force conclude honesty rarer virtue think reason believe assistant last winter purloin least hundred dollar unable prove submit loss may same winter ca n't induce change resolution remain employ will advance pay thank professor henderson say harry gratefully appreciate offer even accept make mind learn printing business enter office centreville gazette believe sir much pay will get shall receive board first month six month agree take two dollar week board wo n't pay expense must say harry firmly lay money n't sir fifty dollar pocket-book give eighty dollar home wo n't able lie year perhaps money shall gain knowledge good trade good remain learn business sir perhaps right n't fancy magician too old change move make good living family contribute innocent amusement public earn money fairly agree sir say harry think useful employment would suit everybody read life benjamin franklin want learn printer excellent business doubt make mind will dissuade paper own can give old friend professor henderson occasional puff shall glad say harry smile shall wait time first old now sixteen may qualify editor five six year advise try rate editor america man influence look forward say harry seriously satisfy remain journeyman life even sympathize ambition harry say professor earnestly wish good success let hear occasionally very glad write sir see stage door must bid good-by vacation get chance come way mrs henderson will glad receive visit good-by hearty shake hand professor henderson bade farewell late assistant read bound rise thus familiar harry walton s early history will need explanation precede conversation benefit new reader will recapitulate briefly lead event history boy sixteen hero harry walton old son poor new hampshire farmer find great difficulty wrest few sterile acre living family nearly year lose cow prevalent disease money compel buy squire green rich mean neighbor six month note very unfavorable term require great economy make end meet seem possible chance able meet note maturity mr walton forfeit ten dollar principal interest ready squire green hard-hearted creditor mean enough take advantage poor neighbor s necessity slight chance recede unreasonable demand circumstance harry old boy ask father s permission world earn own living hope save pay father s note ambition kindle read life benjamin franklin award school prize expect emulate franklin think imitate might attain honorable position community harry s request first favorably receive send boy world earn own living hazardous experiment father less sanguine son experience suggest difficulty obstacle inexperienced youth know possess present case mr walton reflect little farming town live offer small inducement boy remain content farmer required capital farm too small course could give harry part come age whole harry s plan become mechanic seem bad permission accord hero little bundle clothes leave paternal roof quest employment adventure harry obtain employment shoe-shop pegger few week suffice make good workman able earn three dollar week board sum hope save enough pay note hold squire green father two unforeseen obstacle misfortune lose pocket-book pick unprincipled young man name luke harrison also shoemaker always pecuniary difficulty earn much high wage harry luke unable resist temptation appropriate money own use harry ascertain thus succeed obtain restitution small portion hard-earned saving second obstacle sudden depression shoe trade throw work more most occupation shoe business liable sudden fluctuation suspension most industrious ambitious workman often compel spend enforced week idleness able save employ thus end year find fault own good beginning find work hero visit shoe establishment hope employment search vain chance emergency make acquaint professor henderson well-known magician conjurer custom travel fall winter town town give public exhibition skill want assistant sell ticket help generally offer position hero salary five dollar week needless say position gladly accept business harry prefer reason justly honorable good remain idle find professor henderson call considerate agreeable employer may infer conversation chapter begin service very satisfactory close six month satisfaction pay note father give disappointing selfish scheme grasp creditor meet adventure travel professor highwayman undertake rob come second good thus enable add fifty dollar saving financial condition opening present story already set forth necessarily omit many interesting detail find bound rise give reader information require enable understand narrative harry s subsequent fortune chapter printing office jotham anderson editor publisher centreville gazette sit desk pen editorial paragraph office door open harry walton enter good-morning mr anderson say hero remove hat good-morning friend believe advantage reply editor hero take aback n't occur engagement less important event publisher begin afraid place keep open name harry walton explain travel prof henderson last winter call here get bill print oh remember now agree take office say editor harry s great relief air n't change mind still want printer sir leave professor suppose leave yesterday pay five dollar week offer six would stay course know ca n't pay such wage present sir agree give board first month two dollar week six month afterward will worth first good deal less would earn professor henderson know sir willing come good see earnest printing good sign want understand just expect need disappoint sha n't disappoint sir say harry confidently make mind printer n't receive office would try get somewhere else more need say want begin ready time trunk tavern can bring house please hotel-keeper will send expressman come house now will introduce wife editor s home just street printing office follow harry cross street open front door lead way sitting-room pleasant-looking lady middle age seat dear say bring new boarder look harry inquiringly young man husband explain office learn printing take contract make second benjamin franklin ll more able say mrs anderson smile incline severe mrs anderson fear correct can guide-post point way travel can show harry walton name propose put afraid must give room attic say mrs anderson house small chamber second floor occupy particular say harry accustom elegant accommodation will follow upstairs will show room pause third landing mrs anderson find door small comfortable bed-room carpet floor paint yellow scrupulously clean bed two chair bureau wash-stand complete list furniture shall room very say hero closet say lady point door corner large enough contain trunk choose put hope n't smoke oh indeed say harry laugh n't get mr anderson s last apprentice journeyman now smoker scent room very careless light continually alarm l set house fire finally get nervous ask board somewhere else work mr anderson now probably see office see two young man case speak young name john clapp danger smoking n't think would good expensive ca n't afford see think alike say mrs anderson smile sure will get shall try give trouble say hero tone evidently sincere impressed mrs anderson still more favorably wo n't find very hard suit hope suppose will here supper will quite convenient trunk tavern could stay morning wish oh come take possession room now leave order trunk bring here thank hour supper half-past five thank will speak mr anderson minute editor look harry reappear settle arrangement mrs anderson ask sir believe hope room very comfortable wo n't take long feel home did ask smoke sir think would s clapp fall harry s attention draw thin sallow young man twenty stand case opposite side room mrs anderson afraid would set house fire say young man thus refer feel nervous surprising uncle hers lose house way suppose n't smoke walton sir clapp smoke health see stout robust say editor little satirically n't harm say clapp little testily oh n't interfere think would good give habit ferguson n't smoke compositor man thirty case distant clapp s ca n't afford say ferguson could clapp wife two young child support smoke n't cost much say young journeyman think reckon n't keep account spend need can always tell much leave s use keep account can tell stand can tell take much trouble see must agree disagree say mr anderson afraid clapp n't second benjamin franklin ask clapp young friend here say editor oh query sneer ll great honor m sure office come chaffing clapp say mr anderson harry hasten disclaim charge clapp s sneer affect disagreeably admire franklin say n't much danger turn second edition professional already see walton say editor shall work mr anderson ready ready now prompt wo n't such hurry work week hence say clapp think shall say harry anxious learn fast possible oh forget want become second franklin sha n't think hero seem try make disagreeable mr ferguson will give instruction set work say employer harry glad old journeyman receive first lesson young chapter iii harry stumble acquaintance supper harry tavern see trunk group young man bar-room look enter luke harrison surprise mean pleased see creditor harry recognize same instant say luke walton say luke bring centreville professor henderson n't here leave oh re job ask luke tone satisfaction apt dislike injure reason feel mean friendly m say harry quietly ve find work centreville gone pegging shop different business n't say ask luke curiosity m office centreville gazette m learn printing business ve get friend office john clapp never tell n't know come work afternoon printer s devil say luke slight sneer believe answer hero quietly get good pay much first can get money luke harrison understand last allusion turn abruptly wish pay money owe harry reason sorry see village fear conversation continue harry would ask money would disagreeable moment john clapp enter bar-room nod slightly harry walk luke greet cordially many point resemblance draw habit intimacy will drink harrison say clapp n't mind answer luke alacrity walk bar soon pledge fiery fluid very likely benefit meanwhile harry give direction trunk leave room ve get new devil office say luke drain glass come afternoon hear tell know ask clapp surprise know want sort fellow oh s sneak pious chap wants angel angel stand s make mistake turn devil say clapp good say luke laugh re unusually brilliant to-night clapp s saint set n't style s mean dirt know several month never offer treat time s much afraid spend cent dollar wo n't many dollar spend just present s work board oh s get money save say luke fellow hang cent get ask lend few dollar just day two would n't hate such mean fellow will cigar ll treat time say luke think polite take turn treat companion s four five time thank say sorry anderson take fellow office need n't much say sha n't trouble much n't look first set eye suppose old mother anderson will could n't abide smoking wo n't trouble way s too mean buy cigar say could n't afford s come way clapp shall take ride can get nest monday afternoon three right ll manage get same time ll whiston take supper hotel fellow good get now wo n't cost more five dollar apiece altogether ll get carriage charge fact m little low fund wo n't matter griffin will wait pay harry s character waa unfavorably discuss take walk observe interest main feature new home here professor henderson too much occupy time get very clear idea centreville interest acquire hill overlook village obtain excellent view summit pleasant well-built village perhaps three thousand inhabitant outlying farm farm-house principal street dwelling store closely build make seem quite city-like shire town county large place neighborhood country people mile trade store farmer wife come centreville make purchase just lady live radius thirty mile visit new york boston similar purpose altogether centreville quite lively place town considerable local importance fact weekly paper own contribute bring notice situate little hillock building belfry might take church play-ground indicate different character fact prescott academy call name founder endow fund ten thousand dollar erect building own expense land buy purpose academy also local reputation benefit confine child centreville twenty pupil town board principal elsewhere town make whole number student attendance eighty average stand eminence refer harry s attention draw academy could help form wish too might share advantage much learn know little think brood poverty prevent gratify desire know would good also reflect knowledge may acquire printing office wall academy college soon get settle say mean get book study little day way franklin never can editor s certain know more now qualify teach must know look village lie harry dispose congratulate new residence look pleasant place say get little acquainted shall enjoy very sure course shall feel lonely just first engross thought take heed step remind abstraction foot suddenly come contact boy lie tree pitch headfirst holloa exclaim latter n't take foot-ball beg pardon say harry jump confusion busy think n't see hope n't hurt serious did n't hurt bump head little strike earth stone might different idea here very kind bow low perfect stranger say eye twinkle humorously suppose would polite follow example ll excuse say harry laugh thank take great burden mind n't outdo politeness really n't tumble head may soft s thing clear ought know ve take trouble come here stumble really feel ought strike friendship say heart say hero chapter iv oscar vincent allow introduce say stranger boy name oscar vincent boston present student prescott academy service speak doff hat bow show profusion chestnut hair broad open brow attractive face light pleasant smile harry feel draw feeling long ripen friendship imitate s frankness also take hat reply let introduce turn harry walton junior apprentice office centreville gazette sometimes profanely call printer s devil good say oscar laugh business think shall just start office first time to-day uncle start say oscar now chief editor daily paper boston say harry interest did find hard rise hard worker hear say use sit late night apprenticeship study improve mean say harry n't think lazy nephew say oscar afraid place remain lazy ask harry smile s frankness little n't improve opportunity might father want make lawyer put here prepare harvard envy say harry much enter college daresay shall tolerably say oscar n't hanker boy say swallow dose castor oil ll tell good ask harry paused enter naval academy qualify naval service always sea n't father approve would n't mind enter navy officer willing enter merchant service n't send naval academy ca n't enter receive appointment member congress member can appoint vacancy ca n't want prepare harvard study latin greek study long two year look greek lesson playfully tumble will let look book never see greek book sometimes wish never say oscar s lazy harry open book greek reader middle extract xenophon look awe unintelligible letter can read can understand mean ask look book so-so must know great deal oscar laugh wonder dr burton would say hear say principal academy give blow ignorance to-day miss irregular greek verb m exactly dunce n't think shall greek professor speak way will think n't know word latin greek language own chance learn s language know more latin greek english mean french spend year french boarding-school three year france uncle mine fact editor urge father send learn considerable french much else can speak understand pretty wish advantage say harry french schoolmate would n't come first american think carry revolver dirk-knife dangerous idea american boy find tame carry deadly weapon venture speak get pretty soon expect college year summer suppose shall ready time stay town suppose keep place oh ll can see must come room see come evening live dr barton s family hope oh doctor way look fellow room house keep work time would n't suit board mrs greyson s south-east corner church common get evening particular come take look den sanctum ought call talk member editorial profession quite say harry smile oh ll come time will come sha n't disturb bit greek lesson finish s ve get evening come will sit fire chat old friend thank oscar say harry irresistibly attract bright lively acquaintance shall enjoy call make acquaintance feel lonely get say oscar use home n't mind two boy walk oscar s boarding-place large house considerable pretension village oscar s room large handsomely furnish attract harry s attention furniture collection hundred book range shelf end room father s house always difficult obtain necessary life book necessarily regard superfluity dozen volume harry read re-read compel depend such could borrow here again privilege scanty most neighbor poorly supply father fine library oscar exclaim few book say oscar father fill couple box send large library seem large library say harry father reading poor can afford buy book say matter-of-fact tone least attempt conceal many boy would tempt hide oscar note new friend say book cost money n't always money spare read book more read good study afraid read waverley novel now read never see see would read will lend pleasure say oscar notice interest harry regard book will say harry eagerly ca n't tell much oblige will take good care oh sure here try ivanhoe ve just read s tip-top thank will take recommendation nice room s pretty comfortable father tell fix suit say would n't mind expense would study think anybody might study such room such fine collection book m lazy sometimes say oscar shall turn new leaf day astonish everybody to-night study ll tell ll did pop corn sometimes ve get corn here ma'am greyson popper stay here alone minute ll run get oscar run stair speedily return corn-popper now ll jolly time say draw arm-chair make home xenophon virgil greek latin chap call ll tell em transact important business ca n't disturb say wo n't apt call say harry n't pleasure know n't always pleasure can assure harry pass corn-popper chapter v young f f b two boy sit front fire pop eat corn chatting thing acquaintance improve rapidly harry learn oscar s father boston merchant calcutta trade counting-room long wharf oscar year old old child sister thirteen name florence young brother charlie now ten live beacon street opposite common harry never live boston know fashionable street difficulty infer mr vincent rich man feel wide gulf socially oscar son very poor country farmer son merchant prince oscar s manner indicate faint feeling superiority pleased harry may say hero show foolish subserviency rich boy think mainly oscar s superiority knowledge latter ahead harry score boast harry return oscar s confidence acquaint own adventure start earn own living oscar most interested apprenticeship ventriloquist must jolly fun say n't mind travel can perform trick few say harry show s good fellow wo n't show professor henderson would n't trick generally know could show more article use can ahead professor m attention serve apprenticeship magician harry will undertake describe few simple trick pick now exhibit entertainment companion enough say quite satisfactory oscar profess intention puzzle boston friend vacation arrive half-past eight knock hear door come call oscar door open boy own age enter name fitzgerald fletcher also boston boy son retail merchant business washington street father live handsomely suppose rich rate fitzgerald suppose very proud fact generally let new acquaintance understand very speedily father man property family move first circle boston society cultivate acquaintance boy belong rich family fail show superiority feel less abundant mean example consider intimate oscar social position mr vincent high own family give excuse also call oscar boston try ingratiate also oscar s sister florence disgust air could flatter success direction oscar very little liking school-fellows often meet fitzgerald often call such occasion treat politely enough nature rude cause fitz elaborately dress feel handsome clothes would help convey impression wealth anxious establish particular pay attention necktie boast great variety school-mate lofty ambition such able gratify fitz say oscar see visitor draw chair fire make comfortable thank oscar say fitzgerald leisurely draw pair kid glove think would drop see right will pop corn thank answer fitzgerald shrug shoulder n't fancy article n't n't know s good fancy pass pop corn party boston say people would stare would n't know think would more sensible eat beg pardon n't introduce friend harry walton harry classmate mine fitzgerald fletcher esq boston fitzgerald appear perceive title esq sportively add name take seriously please recognition social superiority bow ceremoniously hero say formally please make acquaintance mr walton thank mr fletcher reply harry bow turn wonder think fitzgerald idea true position young hero would waste much politeness fact harry dress suit give friend city fashionably cut keep still very good condition occur fitz give short name receive school-fellow might boston friend oscar s just enter academy might account meet perhaps aristocratic boston family intimacy oscar render probable might cultivate acquaintance hint speak enter academy mr walton can oscar s friend city suppose oh live centreville can think fitz considerable less cordiality manner continue impel curiosity n't think meet just come village oscar understand thoroughly bewilderment visitor enjoy know weakness fitz could imagine feeling would change ascertain real position harry friend explain connect centreville gazette capacity ask fitz surprise profanely term printer s devil n't harry believe right say hero smile suspicion relation would shock new acquaintance indeed ejaculate fitz purse lip say turn nose nature save little trouble world bring here think need say oscar harry read manner strange oscar vincent first family boston demean keep company low printer boy harry jolly time pop corn evening say oscar choose ignore school-mate s changed manner indeed ca n't see fun oh ve get taste ha harry taste differ say hero politely think remark fitz significant emphasis was amuse use singular pronoun expressly ignore presence young printer n't friend harry amusing trick learn travel professor henderson ventriloquist magician really quite accomplished say fitz covert sneer pretty company oscar take think long circus business ask turn harry never circus business excuse say travel ventriloquist three month perform here last winter indeed n't father n't approve attend such common performance attend first-class theatre italian opera s foolish say oscar miss good deal fun professor henderson s entertainment now remember see harry take money door n't now understand make face seem familiar see afternoon way never printing office come will show very glad oscar perhaps wait little learn rope know very little wo n't come too fitz ask oscar must really excuse drawl fitz hear printing office very dirty place afraid soil clothes especially stunning cravat flatter s little extra say fitz always gratify compliment cravat wo n't n't slight curiosity such place assure shall alone let know ready receive harry wo n't forget oscar wonder allow such low fellow call first name think fitz really proper pride say rise must s hurry fitz ve get write letter home evening n't finish greek good-evening oscar good-evening fitz good-evening mr fletcher say harry evening ejaculate fitz briefly look low printer-boy close door stair chapter vi oscar become professor afraid friend wo n't thank introduce say harry fitz leave room fitz snob say oscar make ridiculous put air assume more father good business may rich n't know n't much boast n't think shall very intimate say harry smile evidently printer s apprentice very low eye influential editor will willing recognize let stimulate ambition n't easy half-educated boy rise such position feel know very little can help harry shall very glad m much scholar can help little instance want learn french could hear lesson correct exercise will say harry eagerly ll tell ll shall buy french grammar come room two evening week recite get time study home wo n't give great deal trouble oscar bit shall can buy grammar will lend mine ll set lesson now take book-shelves french grammar invite harry sit give necessary explanation pronunciation word accord first lesson seem easy say harry can take more easy modern language least account many word similar evening shall come oscar tuesday friday will suit remember harry mean very strict discipline way will call professor ll call professor want ll leave high title fitz wo n't use rod oftener absolutely necessary right professor vincent say harry laugh ll endeavor behave propriety wonder would say home say oscar know take profession teacher strange may seem harry reputation home-circle decidedly lazy account great man seldom appreciate hit nail head time glad nail way henceforth will submit resignation injustice misconstruction meet common fate great man time oscar nearly ten will bid good-night harry rise ca n't tell much oblige kind offer just postpone thanks find good teacher sure sure will can good-night ll expect friday evening shall see fitz to-morrow shall give love never mind say harry smile m afraid would n't appreciate perhaps harry leave lively companion feel most fortunate secure friendship find very agreeable attractive likely great use promote plan self-education too much good sense perceive chance rise influential position lie qualify enlarge limited knowledge improve mind make good beginning think learn french will take latin think oscar will willing help too morning commence work printing office few hint ferguson soon comprehend make very rapid progress re get fast harry say ferguson approvingly say hero glad decide printer wish n't grumbled clapp young journeyman n't much s hard work poor pay just wish brother s shoe bookkeeper boston salary twelve hundred year plod fifteen dollar week may good day say ferguson n't see chance place would save part salary office perhaps paper own n't sneer clapp family support earnings n't help ca n't save fifteen dollar week mean wo n't say ferguson quietly n't mean ca n't expect get wife two child support get two dollar week more perhaps get debt owe man dollar say ferguson emphatically n't save two dollar week actually support four fifteen dollar week salary say n't want mean say clapp mean live comfortably course economical oh hang economy say clapp impatiently old man use lecture economy get sick hear word good thing persist ferguson ll think day even n't now guess mean run opposition young franklin sneer clapp indicate harry listen discussion little interest think will agree pretty say ferguson smile franklin s good man imitate two franklin office will time clear return clapp can become franklin n't catch imitate old fogy know mean stingy old curmudgeon exclaim clapp irritation s strong language clapp say mr anderson look desk smile n't correspond general estimate franklin s character n't care say clapp doggedly would n't franklin could too much self-respect ferguson laugh harry want fear offend young journeyman evidently work bad humor n't think re danger say ferguson mind fellow-workman s little ebullition temper clapp scowl deign reply partly perhaps know say outset ferguson take fancy young apprentice s get good solid idea say mr anderson harry absent n't thoughtless most boy age look ahead think right judgment say mr anderson promise faithful workman promise more say ferguson mark word mr anderson boy make mark day little too soon say n't judge see industrious ambitious bind succeed world will hear mr anderson smile see new apprentice think ferguson altogether too sanguine s good faithful boy admit take more rise distinction smart boy turn smart man d drug market ferguson hold own opinion time will show right day ferguson say harry come house take tea to-night ve speak wife want see thank mr ferguson say harry shall very glad come ll wait ready can walk right will ready five minute set ferguson s modest home mile distant pass village street harry s attention draw two boy approach recognize fitzgerald fletcher even more stunning necktie harry first meet sport jaunty little cane swing neatly gloved hand wonder ll notice think harry rate wo n't want politeness good-afternoon mr fletcher say meet fitzgerald stare superciliously make slight possible nod asked ferguson boy great contempt printer devil low apprentice answer harry introduce two evening evidently n't care keep acquaintance fitz ask companion turn s low fellow printer s devil answer fitz shortly happen know oscar vincent introduce oscar s queer fellow belong first family boston set know actually invite boy room s good-looking boy printer think drawled fitz s low apprentice mean keep distance chapter vii pleasant evening house say ferguson pause gate harry look interest cottage contain four room kitchen ell part plot quarter acre connect neat very unpretentious n't palace say ferguson add cheerfully s happy home ve read more can say palace step right make home enter tiny entry mrs ferguson open door sitting-room pleasant-looking woman face wear smile st welcome hannah say ferguson new apprentice harry walton glad see say offer hand husband speak quite welcome can put humble fare always accustom say harry begin feel quite home child hannah two child boy girl six four year respectively bound room answer look shyly harry many minute shyness wear little girl sit knee boy stand harry fond child readily adapt young acquaintance supper soon ready plain meal harry enjoy could help compare ferguson s plain pleasant home clapp s mode life latter spend much suffice fellow-workman support wife two child easy see find good enjoyment life new business ask mrs ferguson hand harry cup tea name say hero smile wonder name come apply printer s apprentice more apprentice say mrs ferguson never hear say husband seem libel trade comfort stick business ll outgrow name lucky n't call wife wo n't pronounce word child catch mother ask willie mouth full n't necessary know boy know mr clapp ask harry see never speak never ask tea say ferguson n't think would enjoy good taste very different mine view life equally different think say harry now think would agree very clapp dislike business stick must get living way sum money say five thousand dollar would still remain printer case would probably buy paper start publisher printer s just say harry know may able partnership day carry plan would say harry afraid will good can raise five thousand dollar n't need much mr anderson start capital thousand dollar now comfortable circumstance s hope rate cherish hope day n't always journeyman manage save hundred dollar year much saving bank hannah four five hundred dollar interest take four year save five more happen worth thousand dollar journeyman printer n't get rich very fast hope save five year say harry plan may come pass shall editor publisher think would prefer editor say wife diffident power line composition say ferguson n't afraid undertake local item come elaborate editorial leave hand always writing say harry course school-boy s practice mean practise more leisure hour suppose write poem gazette walton harry smile ambitious enough reply will try plain prose say ferguson earnestly plan may come wait patiently will harm prepare can might write gazette think mr anderson would put shall sign p d ask harry p d stand doctor philosophy n't aspire such learn title p d also stand printer s devil see joke advise improve write will way franklin remember write article slip door printing office care know author shall give piece pie mr walton say mrs ferguson thank too say willie extend plate willie always fond pie say father printing office pi such favorite supper mr ferguson show harry small collection book twenty-five number neatly arrange shelf n't much library say few book good none buy many year book expensive outlay would make too great inroad small surplus always think library say harry father very poor few book book school-book study gain school prize life franklin few book apt prize more say ferguson apt profit more read history china ask harry look friend s book never see say hero two volume take say ferguson laugh harry surprise open hand reveal checker-board see appearance deceitful can play checker never try will easily learn shall teach game wish would sit harry soon become interested game require certain degree thought foresight will make good player say companion must come often play thank may often take lesson french want get fast possible know village give lesson french oh s professional teacher oscar vincent academy boy teach take two lesson week tuesday friday evening indeed good arrangement come harry relate particular meeting oscar s capital fellow conclude very different boy meet room point street oscar seem rich n't put air treat very kindly credit s sham aristocrat put most air believe will make somebody walton lose time get work time lose wish oscar s place prepare harvard learn hear lecturer say printing office poor man s college give great many instance printer rise high world particularly own country encouraging hear lecture begin think harry follow example position might study too n't realize importance now read useful book sure n't study n't too late now ferguson shake head now wife child say day evening pass socially perhaps would divorce say wife smile would get time study doubt would make happy hannah ready part just young friend here quite old enough marry prevent pursue study harry prepare editorial duty harry smile thoughtfully first time form definite plan future ferguson s plan realize live long enough say will editor exert influence world ten o'clock bid good-night mr mrs ferguson feeling pass pleasant might prove profitable evening chapter viii fletcher s views social position get finely harry say oscar vincent fortnight later credit teaching regular verb now will give lesson translate shall find interesting say harry satisfaction here french reader say oscar take shelf dictionary end wo n't give lesson may take much time same time three four irregular verb three time fast commence french perhaps good teacher say harry smile n't wonder say oscar explain satisfaction now lesson sit ll chat oh way s thing want speak ve get debating society school call clionian society most student belong would join very much think would admit n't see ll propose meeting thursday evening nomination will lie week act meeting wish would never belong debating society learn speak s re use s first time know trouble jove remember knee tremble first get say mr president feel eye want sink floor now can get chatter good n't mean can make eloquent speech kind can talk minute s notice subject wish could oh can ve try few time s settle ll propose meeting lucky fall oscar know mean m guide philosopher friend sort thing hope ll proper veneration s new character would believe harry home regard rattle-brained chap dignified professor know n't shame great man seldom appreciate home oscar know shall get certificate certify steady erudite young man ll give great pleasure holloa s knock come shout oscar door open fitzgerald fletcher enter room fitz say oscar sit make comfortable know friend harry walton believe believe honor meet here evening say fitzgerald stiffly slightly emphasize word honor hope mr fletcher say harry more amused disturb manner aristocratic visitor thank health good say fitzgerald equal stiffness forthwith turn oscar deign devote more attention harry hero intend remain short time longer circumstance oscar s attention would occupy fletcher intimate term think might spend evening more profitably home study ll excuse oscar say rise will leave now evening insist harry will excuse come friday evening thank work printing office evening fletcher deign inquire study reading spelling suppose sneer fletcher study french indeed return fletcher surprise can study teacher teacher professor vincent say harry smile n't know develop french professor fitz s s superior teaching ca n't say scholar get famously must great bore teach say fletcher taste say fitzgerald unpleasantly good-night oscar good-night mr fletcher say harry make exit re strange fellow oscar say fletcher harry s departure very likely particular strangeness refer now would think give lesson printer s devil n't know mean hold position society n't know hold particular position society family live beacon street move first circle sure mother would disgust demean give lesson vulgar apprentice n't propose give lesson vulgar apprentice know mean walton printer s devil n't know objection n't morally wrong printer s devil queer fellow oscar course n't mean daresay s enough place seem very forward presume know s equal equal knowledge n't surprise would time d astonished see fast get daresay mean social position seem ca n't think social position s worth think doubt deserve found money would n't give much course know high class more refine printer devil vulgar apprentice suppose put oscar laugh refinement consist wear kid glove stunning necktie suppose high class call more refine mean demand fletcher note character necktie ca n't say n't suppose regard representative high class n't sure say fletcher complacently suppose see right refer now listen prediction twenty-five year now boy look vulgar apprentice will occupy high position will glad number acquaintance speak oscar say fletcher scornfully speak say hope can command good associate friend may doubt seem carry say fitzgerald pettishly n't see very wonderful dirty hand see more course fellow meddle printer s ink must dirty hand faugh say fletcher turn nose same time regard complacently own finger carefully keep aloof would soil mar aristocratic whiteness fact fitz say oscar argumentatively upper ten call spring just such beginning friend harry walton own father commenced life printing office say occupy high position present really say fletcher little take aback know vincent s father rank high own daresay own ancestor always patricians fletcher wince know enough father commenced life boy country grocery mutation fortune rise proprietor large dry-goods store washington street none family care look beginning career overlook fact creditable rise rank rise wealth mr fletcher purse-proud parvenu owe consideration enjoy commercial position fitz understand patrician lineage carefully ignore little grocery certain country relation occasionally pay visit wealthy relative spite frigid welcome receive oh suppose exception fletcher admit reluctantly father smart harry walton know aim predict will influential editor day get greek lesson ask fletcher abruptly relish course conversation take want translate passage could n't make right hour later fletcher leave vincent s room snob think oscar oscar right chapter ix clionian society thursday evening main school academy building light group boy vary age thirteen nineteen stand different part room member clionian society weekly meeting take place eight o'clock precisely president take place teacher s desk secretary side rap order preside officer alfred dewitt member senior class now nearly ready college secretary member same class name george sanborn secretary will read minute last meeting say president order obtain george sanborn rise read report accept committee prepare report ask president finance committee report chairman recommend fee admission establish dollar member assess twenty-five cent monthly mr president say fitzgerald fletcher rise foot would say word reference report mr fletcher floor mr president wish say disagree report committee think dollar altogether too small ought least three dollar prefer five dollar again sir committee recommend monthly assessment ridiculously small sum twenty-five cent think ought dollar mr president ask gentleman reason say henry fairbanks chairman finance committee tax member such extent sum report sufficient defray ordinary expense society leave small surplus mr president return fletcher will answer gentleman n't want throw open society can raise dollar want exclusive society mr president say oscar vincent rise ask gentleman many speak certainly speak n't want society exclusive many can afford pay exorbitant sum desire fix admission fee monthly assessment willing exclude good fellow desire become boast heavy purse gentleman just speak remark oscar greet applause general enough show opinion nearly mr president say henry fairbanks oppose gentleman s suggestion offer amendment possible objection individually pay increase rate recommend sure treasurer will gladly receive laughter applause greet hit fletcher more arise somewhat vex reception suggestion n't choose commence gentleman will address chair interrupt president mr president n't choose pay more member can inconvenience say n't believe too democratic favor admit anybody everybody society mr president say james hooper congratulate gentleman flourish state finance own part ashamed say can afford pay dollar month assessment require oblige offer resignation much good think fitzgerald hooper poor coarsely clothe look fortunately give utterance thought mr fletcher put recommendation form amendment ask president kind enough state fletcher second action course take nomination membership now order say president propose friend henry walton henry walton ask member mr president may answer gentleman ask fitzgerald fletcher rise foot nominee vote evening order mr president say oscar glad gentleman report information mr fletcher may speak desire name will refer committee nomination hardly necessary mr president merely wish inform society mr walton occupy dignified position printer s devil office centreville gazette mr president say oscar may ask indulgence society long enough say quite aware fact will add mr walton young man excellent ability confident will prove accession society can permit further remark matter will come course committee nomination say president business order debate debate further proceeding shall speak special interest meeting group member discuss matter come evening fletcher approach oscar vincent say ca n't see oscar try get printer s devil society s good fellow smart enough credit bootblack centreville suppose d propose say fletcher sneer might smart friend walton very particular friend say fletcher same tone n't ask open pocket-book show much money prefer associate gentleman associate printer s devil consider gentleman fletcher laugh scornfully strange idea gentleman say hold same say james hooper come time hear last portion conversation n't think full purse chief qualification gentleman labor disqualification must resign claim consider gentleman work farm two year come school way earn money pay expense here fletcher turn nose reply hooper good scholar influential society fletcher s eye unworthy consideration look here fletcher make confoundedly exclusive idea ask henry fairbanks respect say fletcher surly tone admirer say fairbanks mean ask fletcher suspiciously way believe self-respect n't see endanger admission oscar s friend society expect associate equal term printer s devil ca n't answer good fellow shall welcome rank most eminent man apprentice trade printer believe name prejudice n't see henry walton oscar s room n't appearance s matter appearance ask oscar look low s must decidedly contradict fitz shall appeal confidently member society come know soon will sure else share ridiculous prejudice harry walton opinion true gentleman reference purse bind rise hereafter take word s plenty room rise say fletcher sneer true take refer oh say oscar sarcasm quite aware pinnacle eminence even flunk greek occasionally fitzgerald fail greek recitation day school parlance sometimes term flunk bit lip mortification reference walk leave oscar master situation good vincent say george sanborn disgust see fletcher take say henry fairbanks never see fellow put many air altogether too aristocratic associate ordinary people say oscar foolish pride hope will time get rid ought bear england republic bear england would unhappy belong nobility say alfred dewitt look here boy say tom carver say mortify fitz s pride get plan view tom know pedler come town month buy rag sell tinware see come early week will see privately post fitz s relation position hire come school inquire fitz represent cousin course fitz will deny indignantly will persist show know family good splendid exclaim boy laugh wo n't fitz rave s doubt boy ll arrange ll authorize ahead tom can draw necessary fund fletcher retire room angry opposition proposal receive warning humiliation await chapter x tin-pedler reader live large city probably familiar travel tin-pedler make appearance frequent interval country town village new england stock tinware embrace large variety article culinary purpose range milk-pans nutmeg-graters contain wagon large capacity shape box sit enthrone merchant prince most trader receive little money most transaction form barter whereby exchange merchandise rag white color accumulate household gladly trade bright tinware cart usually depend two immense bag white colored rag time sell paper manufacturer may very paper description print manufacture rag collect abner bickford proprietor such establishment describe first sight would hesitate class yankee long limb long face shrewd twinkle eye long nose expression man respect fear nobody unpolished manner know little book belong same resolute hardy type man year past sprang arm fight bravely idea strong manhood would stand unabashed king such man mortify pride fitzgerald fletcher tom carver watch arrival centreville walk cart accost good-morning mr bickford good-mornin young man ve get advantage never see know tom carver service glad know live maybe wife would tinware mornin say abner relax gaunt feature smile n't say come say tom enter joke maybe d tin-dipper young boy maybe would ve get give see ve cut eye-teeth else can m trade n't know sell rag trade ll give two cent pound s too cheap come ask help trick boy want play number sho n't say aint exactly line ll tell s chap school academy know s awfully stick s time brag belong first family boston turn nose poor boy want mortify just say abner nodding drive ahead think d call school ask pretend cousin would make mad oh see say abner nodding would n't own tin-pedler cousin say tom want think relation rich would n't mind add suddenly occur abner s feeling might hurt good say abner see aint stuck-up kind ve get relation boston rich stick never em s name chap re talkin fletcher fitzgerald fletcher fletcher repeat abner whew s joke s joke ask tom surprise is relation sort second cousin mother father own cousin n't see re second cousins s splendid exclaim tom can hardly believe s mother s name fletcher roxanna fletcher afore marry jim fletcher boy s father use work grandfather s store hampton get kinder discontent boston s lucky say s mighty rich now never nigh cause know look country cousin n't believe pokin nose aint want really truly fitz s cousin s boy s name seems s kinder queer s'pose s fust-claas name sound stick wo n't boy roar hear willing enter plan say abner ll ca n't abide folk s stick d own cousin thank mr bickford want come long stay town expect stop overnight tavern ca n't get day come academy to-morrow morning half-past eight school n't begin nine boy will play ball ll give introduction cousin ll suit enough ll come tom carver return triumph communicate boy arrangement make mr bickford unexpected discovery genuine relationship exist fitz tin-pedler communication listen great delight little hilarity boy discuss probable effect project meeting fitz will perfectly raving say henry fairbanks s will take pride much ll deny relationship probably say oscar can ll see n't would death aristocratic claim admit suppose oscar d say cousin s business answer oscar promptly believe would oscar s snob hope family stand high fletcher s s point leave discuss say oscar father universally respect sure rise rank printer s devil friend harry walton would n't ridiculous turn nose walton just stand now father thirty year would same thing sneer father give hand oscar say henry fairbanks ve get nonsense m sure compliment deserve henry say oscar nonsense n't kind believe fitz suspicion cousin tin business n't believe must know poor relation live country probably think little possible long n't intrude greatness suppose satisfied long suspect connection such plebeian course sort man tin-pedler tom ask oscar s pretty sharp fellow educate polish know seem sensible idea say never see fletcher n't want poke nose n't want show good sense also say cousin fitz n't very high compliment d say same thank oscar compliment exalt wo n't mind strut little tom humorously throw head strut mock pride sure say oscar n't belong first family boston friend fitz belong second family ca n't blame ca n't help wo n't blame course consider low afraid tom n't get cousin tin trade fitz poor fitz little dream impending trial afraid would n't sleep wink to-night wish think much fitz say henry fairbanks can see dignified pace way toss head satisfied fitzgerald fletcher esq ll bet five cent wo n't strut much to-morrow afternoon say tom interview new cousin hush boy word more s fitz come hill would n't suspect s might defeat plan stay chapter xi fitz cousin morning eight boy begin gather field seminary begin play ball take little interest game compare tragedy real life tom jocosely call expect soon come fitz appear scene early fact boy call induce come school early usual significant glance exchange make appearance fitz suspect quite unaware attract more attention usual punctually half-past eight abner bickford tin-cart appear street twitch rein begin ascend academy hill look say tom carver tin-pedler s come hill wonder expect sell ware boy know fitz answer fitzgerald scornful look know tin-pedler tom s mouth twitch eye dance anticipation fun time mr bickford bring horse halt jump box approach group boy suspend game n't want tinware say boy secret want know perhaps n't get tin enough pay never mind ll buy old rag two cent pound harvey say tom carver can sir name fletcher ask abner appear recognize tom want fitz say harvey surprise gentleman s name fletcher say tom place hand shoulder astonished fitzgerald fitz fletcher say abner interrogatively name fitzgerald fletcher say young bostonian haughtily loss understand desire see abner advance hand extend face light expansive grin cousin fitz say heartily mean say n't know sir say fitzgerald draw entirely mistake person n't know guess s mistake fitz say pedler familiarly n't remember cousin abner use trot knee baby give hand memory old time must crazy say fitzgerald cheek red indignation more exasperated see significant smile face school-companions s'pose too young remember say abner haint see ten year sir say fitz wrathfully try impose native boston course say imperturbable pedler cousin jim s father boston boy say s work way mighty rich man father rich aint father wealthy always say fitzgerald n't cousin fitz say abner boy use work grandfather s store hampton get sort discontented boston did hear tell cousin roxanna s mother see mean insult fellow say fitz pale passion n't know object pretend relation want pecuniary help hear boy talk say pedler burst horse laugh abner bickford n't want pecuniary help call tin-cart ll keep guess need n't claim relationship say fitzgerald scornfully n't low relation s say abner emphatically aint sure can say mean insult can talkin relation say aint em need n't put coat re reckoning guess remember mother very susan baker true fitz es answer fitz reluctantly tell say pedler triumphantly perhaps cousin say henry fairbanks tell n't say fletcher impetuously know mother s name fitz ask tom fellows tell say fitzgerald can say never know say tom use call sukey baker say abner use deestrict school mother same class n't see mother baby many child get must decline answer impertinent question say fitzgerald desperately begin entertain first time horrible suspicion pedler s story might true might cousin resolve never would admit never would pretentious claim aristocracy pride humiliating discovery make judge school-fellow fear would look seem kind rile find cousin say abner now fitz s foolish aint rich sure m respectable n't drink chew ve get five hundred dollar lay bank re welcome five hundred dollar say fitz mean tone wither sarcasm d orter considerin earn hard work seems ve get high notion fitz mother kind flighty ve hear mine say cousin jim s father mighty sot gettin rich seem ought deny own flesh blood n't know refer sir n't seem want own cousin course re common tin-pedler know m tin-pedler n't change bein cousin wish father here expose falsehood hold say abner re goin leetle too n't let man boy charge lyin cousin n't stand nohow abner s tone convinced fitzgerald earnest must take care too n't wish more say say fitz say boy say abner turn crowd now form circle cousin leave aint mean fitz treat way come house aint way d treat come fitz say tom behave right would treat cousin way n't cousin know say fitz stamp rage wish n't say abner could pick d indicate tom blood ca n't wipe re cousin even n't quite sure right relationship ask henry fairbanks gravely fitz here say belong first family boston belong first family hampton say abner grin nobody n't look guess hear fitz say oscar sensible shake hand cousin shake hand cousin echoed boy seem want insult say fitz sullenly say oscar ll prove will shake hand sir will say abner heartily can see re young gentleman wish could say much cousin fitz oscar s example follow rest boy advance turn shake hand tin-pedler now fitz s turn say tom decline say fitz hold hand much look marm young say abner boy ca n't stop longer n't think cousin fitz would stuck just father s make money good-mornin three cheer fitz s cousin shout tom give will mr bickford make acknowledgment nod grin remember mother write cousin fitz say parting fitz too angry reply walk sullenly deeply mortified humiliated week afterward would more surely throw rage allusion cousin tin-pedler good effect follow venture allude social position family presence school-mate find politic lie air superiority chapter xii harry join clionian society week later harry walton receive following note centreville may th dear sir last meeting clionian society elect member meeting will hold thursday evening academy building truly george sanborn secretary mr harry walton hero read letter satisfaction would pleasant become acquaint academy student think most advantage membership would afford way write speak never attempt debate dread attempt first time know desirable would accomplish effort willing make effort walton ask clapp notice letter hold hand can read say harry humph say clapp get academy boy n't say ferguson oh re stuck-up set n't find exception say harry mostly sone rich man look work living clapp jealous envious disposition always fancy slight intend think say harry would join society elect shall become member see thing turn good plan harry say ferguson will great advantage wish chance attend academy couple year say hero thoughtfully n't say clapp s good study latin greek rigmarole wo n't bring money will say ferguson education will make man more competent earn money rate many case cousin use school father able send college now lawyer boston make four five time income n't money alone education worth pleasure educate think say harry n't see say clapp would n't bookworm anybody s walton learn french good can tell good know little more say harry beginner now dr franklin would never become distinguished satisfy know apprentice say ferguson oh re bring franklin again ve get say clapp sneer forget walton try second franklin n't see much chance say harry good-humoredly could clapp seem ill-humor conversation continue late night luke harrison drink more good consequence clapp severe headache improve temper come thursday evening harry say oscar vincent society will introduce fellow will less awkward know thank oscar shall glad accept escort thursday evening come oscar harry enter society hall arm arm oscar lead companion secretary introduce glad see mr walton say will sign name constitution formality require slight pecuniary disbursement add oscar much entrance fee ask harry dollar win pay treasurer oscar introduce hero president lead member welcome cordially good-evening mr fletcher say harry observe young gentleman good-evening sir say fletcher stiffly turn heel offer hand fletcher n't feel whisper oscar visit poor relation day tin-pedler give such shock sensitive system n't recover n't imagine mr fletcher such plebeian relative say harry interview rich amuse sport death poor fitz make most distant allusion tin-pedler hearing will become furious will careful oh wo n't harm fact boy get too overbearing put altogether too many air lesson will good ought here society call order oscar harry take seat exercise proceed regular order president announce declamation fitzgerald fletcher mr president say fletcher rise must ask excuse time prepare declamation mr president say tom carver circumstance hope will excuse mr fletcher last week addition family chorus laughter loud long sally amuse fletcher look flush provoke mr fletcher excused say president unable refrain smile will member volunteer speak place will pity exercise incomplete fletcher angry want revenge somebody bright idea come would place printer s devil admission society resent awkward position rise malicious smile face mr president say doubtless mr walton new member honor join society will willing supply place shall certainly glad hear declamation mr walton hardly fair call such short notice ca n't speak harry whisper oscar n't sure can get harry start surprise name first mention quickly resolve accept duty high reputation home speaking recently learn spirited poem familiar doubt many young reader call shamus o'brien story irish volunteer arrest participate irish rebellion turn spirit pathetic harry rehearse night confidence strong retentive memory president s invitation rise foot say mr president will can hope member society will make allowance time special preparation eye fix interest hero advance platform bow composedly commence declamation long interest increase harry proceed recitation lose diffidence forget audience enter thoroughly spirit piece especially trial scene shamus call plead guilty guilty harry surpass speak spirit fire bring house passage lord ask life-time think treason crime call cheek stand alone here hot blush shame coldness fear stand grave receive death-blow god world would answer would ask think rebellion carry pike fight ould ireland first close shed heart s blood bitterest foe answer tell again stand here perish s glory cause willing vein run dhry now sake ready die applause subside harry proceed conclusion declamation bow modestly leave platform hall fairly shake stamping join fletcher sit scowl dissatisfaction result different hope expect bring discomfiture hero give opportunity achieve memorable triumph credit old boy say oscar seize wring hand harry latter resume seat ought stage thank say harry glad get n't fitz mad think d break look harry look fletcher sour expression sit upright look straight n't look happy whisper oscar comically harry come laugh aloud luckily fletcher s peace mind succeed restrain wo n't call again hurry see continue oscar sure gratify mr walton s spirit declamation say president rise congratulate add fine speaker society hope often pleasure hear declaim fresh outbreak applause exercise follow meeting member society crowd harry congratulate success congratulation receive modestly confirm favorable impression make declamation jove old fellow say oscar walk home begin proud great credit teacher thank professor say harry n't compliment too much may become vain put air ll get fitz call remind printer s devil chapter xiii vacation begin academy long election member clionian society summer term prescott academy close examination take place tenth june vacation follow last first day september course clionian society compose academy student suspend meeting same length time indeed last meeting season take place first week june evening too short too warm weather favorable oratory last meeting election hold officer serve following term same president vice-president choose secretary decline serve term harry walton considerably surprise find elect place fitzgerald fletcher vote indeed express opinion shame elect printer s devil secretary society say oscar printing department literature clionian literary society n't course literary society printer s devil literary s literary tin-pedler say tom carver maliciously fletcher turn red manage say prove n't object connect tin business mean insult demand fletcher angrily tin business oh beg pardon s cousin s deny relationship say fletcher will thank refer again vulgar pedler really fitz speak roughly consider s cousin harry walton s fine fellow excellent handwriting very glad vote fitzgerald walk little disgusted allusion tin-pedler success harry walton obtain office secretly aspire fancy would sound put secretary clionian society name would give increase consequence home tin-pedler would relieve mind hear mr bickford carry suddenly apoplectic fit tie kindred would take trouble put mourning honor harry walton sit oscar vincent s room last evening term just finish recite last french lesson would oscar s assistance time come make excellent progress say oscar two month begin french now take long lesson translation good teacher think can get help summer doubt may find difficulty can mark will explain come ll tell still write ll answer shall write french wish would oscar will m lazy pen can find time will good way keep french shall boston summer oscar family summer residence nahant sea-shore place twelve mile boston hope father will let travel little own account want saratoga lake george would splendid wish could harry thank oscar perhaps can secure fletcher s company will much good printer s devil may show bad taste prefer company low employment thank oscar much oblige fitz hint nice would somewhere n't see light ask n't secure board cousin tin-pedler make angry walk disgust ca n't help pity little harry account occupation partly warm summer day get work case can lounge shade travel pleasure sha n't vacation n't expect n't think could spare n't mind hope good deal study sha n't would perhaps position s good deal difference latin greek scholar can talk french bottom ladder time lose begin mount ladder harry n't discourage can climb must work n't get high enough stop rest question want ask french book would recommend finish reader nearly now telemaque will good book take easy interesting get french dictionary can buy can use mine may copy telemaque will send boston agreed provide will let pay would buy get old copy very ornamental complete will send mail thank oscar kind n't flatter harry favor refer trifle will ask favor return wish would help pack trunk s detest much generally tumble thing helter-skelter get good scolding mother inspect trunk ll save trouble bring want carry home pile floor ll packing thousand thanks french say take load mind way here s lot photograph would remember professor very much oscar take choice n't justice beauty stunning description aware convey idea lofty intellect sit enthrone classic brow such welcome would think hear end self-conceit oscar say harry laugh know n't most people think beautiful photographer tell sister visit frightfully homely man country want picter take result place seem dissatisfy n't think say artist ye-es answer slowly n't get sweet expression mouth very good say harry laugh s s matter picture precisely glad artistic eye detect want hold s knock s fitz ll bet hat come cry fletcher walk good-evening fletcher say oscar see m pack walton pack s capital packer indeed sneered fletcher aware mr walton line business term refer charge packing trunk mr walton think fifty cent would right answer harry perfect gravity can give job mr fletcher might know time particular handle thing walton careful can vouch honesty say oscar carry joke wage printing office large would glad make little extra money must very inconvenient poor say fletcher supercilious glance hero kneel oscar s trunk answer harry quietly long work shall complain sure say fletcher father wealthy shall work suppose fail suggest oscar very improbable supposition say fletcher loftily impossible impossible course say fitz such thing happen ve get fall refer mr bickford could give interest tin business good-evening say fletcher relish allusion good-evening course shall see city suppose ought tease fitz say oscar visitor depart enjoy see disgust look time trunk pack harry regret take leave friend summer chapter xiv harry becomes author closing academy make quite difference life centreville number board scholar thirty few number often see street postoffice withdrawal leave vacancy harry walton feel quite lonely first cure loneliness occupation plenty great part day spend printing office evening early morning occupy study reading become very much interested french find advance rapidly occasionally take tea mr ferguson s always enjoy already say ferguson hold very similar view many important subject evening house latter see file weekly paper prove examination number weekly standard literary paper issue boston take paper family say ferguson contain quite variety reading matter story sketch essay seem quite interesting say harry will lend number would father never take literary paper mean limited could afford think good investment few paper can obtain year more worth subscription editor will useful become familiar manner such paper conduct harry home take dozen copy paper sit late read thus engage idea strike could write would accept publication standard great ambition learn write press feel old enough commence n't succeed first time can try again reflect more think more plan very possible influence example franklin boy teen contribute article brother s paper time authorship suspect finally decide commence write soon could think suitable subject find easy could think plenty subject qualify write feel little interest rightly decide could succeed good bearing own experience hope future finally decide write ambition propose introduce harry s essay page will give general idea tend show view life begin define ambition desire superiority most man more less affected manifest very different way accord character find here will quote passage specimen harry s style mode expression denounce ambition wholly bad avoid think ought make distinction true false ambition desire superiority honorable motive lead honorable exertion will mention napoleon illustration false ambition selfish bring misery ruin prosperous nation again ambitious dress good neighbor principal thought centre tie cravat cut coat young man richness style dress belong sex beau brummel noted instance kind ambition say fully time devote toilet display street society now very low form ambition wrong indulge waste time could much employ harry now proceed describe regard true praiseworthy ambition define desire excel would service human race instance old franklin induce honorable ambition work way high civil station commanding position scientific world mention columbus ambitious extend limit geographical knowledge make brief reference difficulty discouragement triumph way success close appeal boy young man direct ambition worthy channel even could leave great name might least lead useful life die satisfaction think service race will give very fair idea harry s essay remarkable striking originality idea very creditably express boy year even more credit good judgment unfolding principle mean guide own life must suppose hero genius write essay difficulty occupy two evening write employ third revise copy cover five page manuscript accord estimate would fill two-thirds long column standard prepare thing find nom plume shrink sign own name long consideration last decide franklin name sign maiden contribution press carry post-office afternoon work printing office drop unobserved letter-box want postmaster learn secret would receive directly note address envelope rest week harry work weigh important secret secret even share ferguson essay decline think might very possibly want know accept print would time enough make know few minute mind literary venture preoccupation observe fellow-workmen office rally good-naturedly ferguson different spirit clapp seem unusually silent harry say ferguson re love know say harry smile s too early ve know boy age fancy love more likely think great discovery say clapp sneer know s second franklin thank compliment say hero good-humoredly n't deserve n't expect make great discovery present suppose expect set river fire day say clapp sarcastically afraid would n't much good try say harry too sensible take offence n't easily suppose day shall proud same office great man pursue clapp really clapp re hard young friend say ferguson n't put air superiority pretend uncommon s very kind such intellect s get too say clapp m glad find say harry n't very high idea intellect wish more reason find fail attempt provoke harry ridicule clapp desist dislike none less fact clapp get bad way high aim life care chiefly pleasure present moment find luke harrison congenial companion associate more excess morning previous clapp enter printing office evidently influence liquor sharply reprimand mr anderson n't choose interfere mode life unwise ruinous may consider say long interfere discharge duty to-day clearly incapacitate labor right complain happen again shall oblige look journeyman clapp care leave place just present money save even somewhat debt might time get place sullenly agree more careful future work afternoon circumstance compel submit put bad humor make more disposed sneer unreasoning prejudice harry stimulate luke harrison very sufficient reason hate hero succeed injure old proverb slow forgive injure chapter xv literary debut harry wait eagerly issue weekly standard receive mr anderson exchange centreville gazette usually come hand saturday morning harry likely obtain first chance examine paper ordinarily send post-office arrival morning mail hand tremble unfold paper hurriedly scan content look vain essay ambition even reference disappoint soon become hopeful again could n't expect appear soon reflect city weekly print day advance may appear leave suspense week hopeful doubtful turn success first offering press rally time time silence office continue keep secret contribution slight know last saturday morning come again set post-office again open paper tremble finger eagerly scan well-filled column time search reward first column last page glory print treasured essay flash pleasure tinge cheek heart beat rapidly read first print production great event life literary novice first see even byron say t pleasant sure see s self print young hero essay read remarkably expect very likely prejudice favor read three time way printing office time feel satisfied wonder reader will think write boy think harry probably many suspect say thought good sensible article moderately express practised critic would readily detect mark immaturity very creditable production boy sixteen shall tell ferguson think harry whole conclude remain silent just present know ferguson take paper wait see would make remark hear speak know writer think hero just reach office discover satisfaction follow editorial reference article print column essay ambition new contributor contain good idea especially commend perusal young reader hope hear franklin again s good think harry glad editor shall write again soon possible make look bright harry ask ferguson re-enter office has leave fortune know say harry look happy usual seem harry spare answer question clapp strike grumbling usual wish somebody d leave fortune would n't see here long would ask fellow-workman cut work begin d europe jolly time can fortune know economical can save enough three year pay short trip bayard taylor two year spend five hundred dollar oh hang economy drawl clapp n't suit know feller s economize fifteen dollar week could oh doubt sneer clapp man ca n't starve come take supper night say ferguson good-humoredly can judge believe starve clapp n't reply invitation would enjoy quiet evening fellow-workman evening billiards card accompany bet game would much more mind bayard taylor make such cheap tour europe ask harry soon afterward young journalist great desire travel lately publish account tour n't buy many book buy would read very much can time thank monday very agreeable surprise await harry copy say mr anderson s table here s selection first page say mr anderson cut two give part clapp could harry believe eye own article ambition reproduce gazette delight see s self print first time delight see first article copy mark appreciation can mistake still harry say manner unconcerned possible hand low essay clapp set signature franklin cut name paper essay cut substitute would n't clapp feel disgust think harry know set article mine believe would fit too considerate expose fellow-workman such contingency work silence evening write publisher standard inclose price two copy last number desire send mail wish keep intend forward father know would sympathize success aspiration accompany paper letter say want improve write much can want more printer sometime shall try qualify editor editor can exert good deal influence community hope will approve plan time harry receive following reply dear son indeed pleased proud hear success great matter think show earnest determination win honorable position honorable labor sorry narrow mean permit give advantage wealthy father can bestow son send college give opportunity afterward study profession think natural ability would justify such outlay ala poverty always hold shut shut chance culture college boy must printing office make good will find mean instructor franklin alone many most eminent influential man graduate will glad hear sell cow buy squire green get place prove much good send much love mother wish say miss very much indeed know good centreville would home help make content n't forget write week affectionate father hiram walton p s print more article shall interested read harry read letter eager interest feel glad father please stimulate increase exertion poor father say lead hard life cultivate rocky little farm hard work poor pay hope store get rich even will take care easy time issue gazette appear harry inform ferguson confidence author article ambition congratulate harry say friend excellent essay think express n't wonder now tell sound know authorship ask clapp opinion say sure wo n't hurt feeling may shall get ahead say rubbish harry laugh would confirm decision know write say doubt n't let discourage keep write mean ll become editor time chapter xvi ferdinand b kensington already mention john clapp luke harrison intimate occupation differ printer shoemaker similar taste take similar view life discontent lot fortune assign work case shoe-bench seem equally irksome often lament hard necessity compel suppose listen conversation walk village street evening time smoke cigar say luke say john clapp ve get tired kind life here ve office year m cent rich enter work dog just case say luke ve shoe-makin fourteen ll blest can show five dollar save life s bad say clapp n't prospect case s feller fifteen dollar week wo n't old anderson raise wage think ought get rich pay now clapp laugh scornfully ferguson might never spend cent take twenty-four hour think reader familiar mr ferguson s view way life will see unjust justice can expect angry discontented man just say luke feller live bread water get suit clothes year might save aint style mine s strange lucky man say luke get rich tryin never lucky buy ticket lottery course n't draw just luck say clapp fare good seem fortune spite here twenty-five year old m worth two dollar owe more tailor re rich say luke get fourteen dollar week s less dollar more less n't amount much say clapp ll tell luke resume pause m get sick centreville say luke n't make much difference fifty dollar d try luck somewhere else ll wait m gray-headed get much ca n't borrow d lend n't know d borrow wish way get california california repeat luke interest would d mine think s money make know say clapp emphatically know s old school-mate mine ralph smith two year last week return home hear letter much think bring much eight thousand dollar eight thousand dollar n't make mine just money enough pay passage now two year can lie live gentleman s lucky mistake bet might lucky ay s rub fellow ca n't travel point conversation well-dressed young man evidently stranger village meet stopping ask politely light clapp afford stranger village say curiosity never here come new york indeed live new york d stay come such beastly place centreville live here ask stranger wonder live such beastly place say smile would n't know reason reason ca n't get stranger laugh cruel parent ask much say clapp plain reason n't get money enough get town s same say luke harrison gentlemen meet say stranger m hard n't look say luke glance flashy attire clothes pay say stranger laugh s more n't think likely take gentleman good respect ve get situation starvation pay say clapp m office centreville gazette m shoemaker s shop s beastly business young man spirit say luke m gentleman large live wit pretty poor live sometimes say stranger think ll agree pretty m glad ve meet ought know good s card draw pocket highly glaze piece pasteboard bear name frederick b kensington n't card say clapp name john clapp mine luke harrison say bearer appellation m proud know gentleman objection ll walk clapp luke accede readily indeed proud see company young man dashing manner fashionably dress pecuniary way new acquaintance own confession scarcely stay mr kensington say clapp hotel s poor place style course ca n't help wonder mr kensington can bring such one-horse place n't mind tell fact ve get old aunt live two mile here s alone world get chick child worth least ten thousand dollar see think say clapp want come share stamp want see ca n't get old girl say kensington carelessly think chance good n't know hear s pretty tight-fisted ve run here chance will make heir give five hundred dollar hand ll california see ll turn california repeat john clapp luke unison talk just come say john old school-mate mine just return eight thousand dollar gold lucky fellow s kind haul d make know much cost price just present can hundred dollar second cabin might thousand say luke clapp ca n't raise hundred dollar apiece save life ll tell say kensington two fellow just company d can raise five hundred dollar old girl ll take can pay get john clapp luke harrison astound liberal offer perfect stranger motive delicacy accept grasp hand new friend assure would suit right say kensington s agree now boy suppose tavern ratify compact drink say amen answer clapp insist stand treat just say say kensington come late three parted company luke john clapp delight new friend stagger home uncertain step indulge bright vision future prosperity chapter xvii aunt deborah miss deborah kensington sit old-fashioned rocking-chair cover cheap print industriously engage foot stocking maiden lady sixty thin face thick seam wrinkle prominent nose bridge spectacle sharp gray eye thin lip shrewd new england woman know very take care increase property inherit nephew correctly inform close-fisted establishment carry regard economy income eye city man would count small save year thus increase accumulation sit placidly knit interruption come shape knock front door ll say rise lay stocking hannah s room wo n't hear hope aint mrs smith come borrow butter aint return last half-pound borrow seem think neighbor get support thought mind open door mrs smith present figure old lady s gaze see considerable surprise stylish young man book arm jump conclusion book-pedler annoy several persistent specimen class travel merchant ve get book sell say open attack may aint get money throw mr ferdinand b kensington young man question laugh heartily old lady stare amaze angry n't see laugh say offend laugh idea take book-pedler aint retort aint aunt deborah n't know ask young man familiarly call aunt demand old lady puzzle m brother henry s son name ferdinand n't say ejaculate old lady d never ave think aint see little boy n't look little boy aunt say young man touch luxuriant whisker time pass declare say deborah come ll talk old time come city new york s ve live time n't say bring way see aunt deborah s long ve see think d come m glad see ferdinand say old lady flatter such degree dutiful attention fine-looking young man poor father s dead aunt s dead three year suppose n't leave much n't very forehanded aunt leave n't matter much seein child big enough take care still aunt would comfortable leave few thousand dollar aint doin look say deborah survey critically nephew s good clothes ve earn fair salary s very expensive living great city new york humph s accordin manage live snug can get cheap anywhere reckon doin salesman t stewart lead dry-goods merchant pay get thousand dollar year s fine salary d ought save good deal n't realize much cost live new york aunt course live here could live sum pay high price new york n't need spend such sight dress say deborah disapprovingly beg pardon aunt deborah s mistake store-keeper new york expect dress tip-top look genteel credit n't n't spend much dress board s very expensive can get board here two dollar week say aunt deborah two dollar never pay less eight dollar week city can get poor board boarding-house must make great deal money say deborah young d maybe new york keep re rich aunt n't need tell rich say old lady quickly ve get take care own farm n't farmin n't pay much always hear pretty comfortable say old lady maybe save income aint great look cheap living centreville n't fling money n't spend quarter much dress look old lady'a fade bombazine dress ferdinand very ready believe n't dress here suppose answer aunt wo n't talk money matter just funny take book-pedler book make think s book bring present aunt deborah n't say say old lady gratify let look s copy pilgrim s progress illustrate know would n't trashy book write nowadays bring really ferdinand re very considerate say aunt deborah turn leaf manifest pleasure s good book shall glad stoppin hotel village must come stay here can get em send thing time thank aunt shall delight seem pleasant see again many year n't look old see last miss deborah know very look old still please compliment receive same assurance m afraid eye aint very sharp ferdinand say feel m gettin old m sixty-one come october n't call fifty look aunt really n't m afraid tell fib sometimes say aunt deborah say very graciously survey nephew very kindly heigh s good poor father child school-house hill now s m leave alone alone aunt dead get nephew ferdinand m glad see shall glad pay good long visit can place long mr stewart give vacation aunt leave good leave place gettin thousand dollar year say old lady accent strong disapproval aunt think very foolish say deborah emphasis perhaps wo n't know leave could good thousand dollar year say deborah surprise offer two thousand dollar san francisco n't say ejaculated deborah let stocking drop sheer amazement s positive fact must smart clerk n't say say ferdinand laugh goin week think must come bid good-by first m real glad see ferdinand say aunt deborah more warmly consider prosperous would call help here destine find mistake chapter xviii aunt nephew n't think can come here to-morrow aunt deborah say ferdinand little late ll stay hotel to-night come baggage morning very nephew now re here must stay tea thank aunt will little think mornin henry s son tea say aunt deborah n't look ferdinand n't think s curis too very picter boy ve change good deal aunt deborah say nephew little uneasily sure now s hair use black now s brown really ca n't account aunt deborah survey young man spectacle ve get good memory aunt say ferdinand forced laugh now ef hair grow darker n't wonder pursue aunt deborah aint often black turn brown s aunt can explain say ferdinand slight pause know french barber can change hair shade want can sure now n't laugh aunt young lady use n't fancy dark hair french barber change color three month n't say fact aunt make pay too much give fifty dollar aunt s call wasteful say aunt deborah disapprovingly could n't satisfy nat'ral color hair mind black s handsome brown re right aunt would n't n't miss percival engage aunt deborah fact find n't domestic n't know keep house care dress draw s marry somebody else now m glad hear say deborah emphatically jade would n't proper wife want good girl s willin kitchen look thing carry s worth agree aunt say ferdinand think politic view request mean make agree hie aunt view wife aunt deborah begin regard nephew quite sensible young man look complacency wish ferdinand say farmin aunt could stay here manage farm heaven forbid think young man shudder bore death old lady think would put frock overall plough hoe potato s good healthy business pursue aunt deborah unconscious thought pass nephew s mind would n't spend much dress m gittin old n't want make promise d very likely will ef satisfy way manage re very kind aunt say ferdinand m afraid n't cut farming know never live country say old lady bear country live ten year old sure say ferdinand hastily too young take notice farming boy ten know such thing sure re right fact aunt deborah man bear farmer bear trader now ve get talent trading s reason ve get such good offer san francisco get know man use business new york first man work know san francisco full money trader make more here s reason can afford offer large salary send get letter last week get aunt may hotel say young man hesitate certain s good offer n't nobody centreville get large salary suppose n't need cheap living here hope get ferdinand ll save money d ought save two-thirds pay will try aunt ll wantin get married bimeby ll convenient money begin sure aunt see know manage always consider good manager say deborah complacently ef poor father faculty would n't die poor can tell conceited old woman faculty think ferdinand say quite different wish aunt would good ought get prospect little old woman know real prospect think young man course ought say excuse few minute nephew say aunt deborah gather knitting rise chair must see tea maybe d read nice book bring thank aunt think ll take little walk place ll allow sartin ferdinand come hour tea ll ready aunt ll remember deborah kitchen ferdinand take walk field laugh time time amuse return time sit supper aunt deborah provide good dish plain quite palatable supper young man say now aunt think will get hotel ll come morning ferdinand fetch trunk aunt good-night good-night think young man tramp hotel ve open campaign make believe favorable impression pack lie tell sure old lady come catch twice particularly color hair lucky thought french barber deceive poor old soul n't think could very handsome must change fearfully evening john clapp luke harrison come hotel see see aunt ask clapp take tea good time oh play dutiful nephew perfection old lady think sight agree say tell young look humbug generally clapp laugh good part joke will promise keep dark course n't breathe living soul two fellow n't aunt n't aunt true nephew new york know know enough family matter gull old lady hope raise few hundred dollar joke luke clapp could appreciate laugh heartily deception practise simple aunt deborah particularly ferdinand explain get difficulty different color hair real owner name assume must drink say luke walk gentleman m agreeable say ferdinand say clapp never refuse good offer say poor aunt deborah little dream dupe design adventurer bear relationship chapter xix romance ring ferdinand b kensington call remove morning house aunt deborah latter receive very cordially partly pleasant relief solitude lively active young man house partly force look poor relation need pecuniary assistance even feel considerable respect prospective recipient income two thousand dollar eye magnificent salary ferdinand part spare pain make agreeable old lady mercenary object please find curious hear great city unknown london paris gratify long account chiefly imaginative character listen greedily include personal adventure figure very creditably here specimen way aunt deborah say casually notice ring middle finger n't notice ferdinand s very handsome think ought aunt deborah say young man cost enough handsome much cost ask old lady curiosity guess aint judge such thing ve get plain gold ring get sort stone stone diamond aunt deborah n't say let look aint get color look glass s very expensive much think cost maybe five dollar five dollar ejaculate young man can think aunt deborah n't guess much say old lady misunderstand say expensive five dollar would n't say cost more great deal more did cost ten dollar more fifteen see aunt idea cost diamond ring may believe ring cost six hundred fifty dollar scream aunt deborah let fall knitting surprise s true six hundred fifty dollar little piece gold glass ejaculate old lady diamond aunt glass n't look bit better'n glass say proceed deborah energy s sin shame pay much money ring more year s salary ferdinand agree aunt would very foolish wrong young man small salary mine buy expensive ring hope aunt deborah inherit too much good sense get ask old lady moderate tone give give would give such costly present rich man life save aunt deborah n't say ferdinand say aunt deborah interested tell will aunt n't often speak say ferdinand modestly seem boast know never way happen now good tough lie say ferdinand old lady suspend work bent forward eager attention know course new york brooklyn opposite side river people ferry-boat ve hear ferdinand m glad now ll know story correct summer board brooklyn heights use cross ferry morning night wall street ferry great many banker rich merchant use cross daily also mr clayton wholesale dry-goods merchant immensely rich know sight never speak thursday morning remember even day week boat unusually full mr clayton lean side-railing talk friend railing give way fall backward water immediately swallow merciful man ejaculate aunt deborah intensely interested ferdinand course scene confusion excitement continue ferdinand dramatically man overboard will save say more will exclaim instant sprang railing boil current were n't frighten death ask old lady could swim course could more swim way new york brooklyn catch mr clayton collar sink third time shout boatman come help n't much more tell take board boat row shore mr clayton recover sense realize save life name young man ask grasp hand ferdinand b kensington answer modestly save life say warmly very glad say show wonderful bravery oh answer know swim n't see drown eye shall never cease grateful oh n't think say must think answer now senseless corpse lie bottom river shudder mr clayton say let advise get home soon possible will catch death cold will say must come insist handsomely treat may depend mr clayton give new suit clothes morning take tiffany s s good jeweller new york buy diamond ring first offer money feel delicate take money such service tell buy ring declare ejaculate aunt deborah adventure seem ferdinand would take money aunt can sell ring get hard hope sha n't oblige certainly behave very ferdinand see mr clayton now sometimes n't seek society fear would think want get more much money think d give ask aunt deborah practical nature thousand dollar perhaps more seems would take people would say s jump water n't think get reward now aunt wo n't think very strange wear such expensive ring course make difference n't buy n't see folk can such fool throw hundred dollar such trifle aunt everybody n't sensible practical now agree think s very foolish still m glad ve get ring can turn money need see n't part gift n't think mr clayton would blame course would n't ferdinand n't see need money re goin get such handsome salary san francisco sure aunt s else wo n't speak to-day to-morrow may want ask advice matter business ll advise good can ferdinand say flattered spinster see aunt re clear-headed shall place great dependence advice think ll take little walk now just stretch limb ve make good progress say young man lounge farm old lady swallow to-morrow must come grand stroke think would n't propose to-day fear d suspect ring story chapter xx business transaction ferdinand find life farm-house slow particularly enjoy society spinster call aunt play valuable stake mean play game strike iron hot say s good rule shall know hot must risk take chance old lady aunt deborah hasten action curiosity arouse ferdinand s intimation wish advice matter business morning breakfast say ferdinand want consult may tell now time here think young man ll tell aunt know offer large salary san francisco tell say day can lie salary time become rich man sure can difficulty way must course must say old lady see point unfortunately cost considerable money n't get enough money pay fare aunt very expensive living new york unable save salary much cost two hundred fifty dollar s good deal money will great deal pay lose good place hope say old lady sharply n't expect pay expense dear aunt say ferdinand hastily can suspect such thing propose ask spinster somewhat relieved want ask advice sell ring s worth six hundred dollar very true hardly part ll tell think cost six hundred fifty dollar will give security will lend five hundred dollar permission sell fail pay note six month way aunt ca n't accommodate matter will lose will pay handsome interest know money n't know think must nephew would n't think ask lend money security business business say very true ferdinand ask score relationship will make business proposal n't believe ring would fetch six hundred dollar would bring just fifty dollar represent profit now aunt ll make regular business proposal ll lend five hundred dollar ll give note five hundred fifty bear interest six cent payable six month make sure say year place ring hand leave sell end time fail carry agreement sha n't keep health old lady attract idea make bonus fifty dollar cautious averse part money n't know say ferdinand reply five hundred dollar good deal money aunt n't know can offer little good term give four hundred seventy-five ll give note five hundred fifty ca n't make much interest anywhere else d accommodate say old lady hesitating most avaricious person captivate prospect make extra-legal interest know would aunt deborah n't want ask money favor strictly business transaction afraid could n't spare more four hundred fifty very wo n't dispute extra twenty-five dollar consider much income m get n't great importance ll give note five hundred fifty certainly n't know ought take much interest s worth course could raise sell ring n't n't know ll ll get ink can write bill aunt deborah n't get money here ve get house man pay mortgage last week n't invest money mean put saving bank would n't get six cent now bonus offer will equal twenty cent really feel able pay much aunt tell will worth more ferdinand ll settle matter now ll get money shall give note ring triumph say young man old lady leave room re badly sell aunt deborah s good job n't think would little trouble fifteen minute money hand aunt deborah take charge note valuable diamond ring careful ring aunt deborah say ferdinand remember expect redeem again ll take good care nephew never fear little small could wear would deborah kensington look diamond ring neighbor would think crazy ll keep safe place wo n't wear now aunt deborah must speak arrangement n't think would start san francisco soon possible know enter duty soon get ferdinand think ought wish could spare time spend week aunt business business motto business pleasure very proper too ferdinand say old lady approvingly think leave centreville tomorrow may must write let know get place will shall glad know take interest now aunt errand will walk village come middle afternoon wo n't dinner think aunt very ferdinand come soon can hour later ferdinand enter office centreville gazette mr kensington say clapp eagerly new speak moment private mr clapp right clapp put coat shut door say ferdinand ve succeed get money quite much anticipate ca n't carry plan ask clapp soberly fear leave cold ve form new california very expensive ll west say st louis try fortune say m agree can luke too ll take lend fifty dollar shall pay soon able will let friend know ll undertake propose start to-morrow morning whew s short notice want get soon possible fear old lady change mind want money s re right course must give situation short time get ready trouble say clapp ve hate business long time shall too glad leave s same luke wo n't shed many tear leave centreville ll meet evening hotel depend ready start morning right ll let luke know may think singular ferdinand make liberal offer two comparative stranger young man justice plenty fault dispose generous money particular obtain clapp luke harrison recognize congenial spirit willing sacrifice obtain companionship long fancy likely last perhaps doubtful present eager associate own plan chapter xxi harry promote clapp re-enter printing office highly elate mr anderson say editor leave ferguson harry walton look surprise mr anderson ask get place west indeed long view long mr kensington just call soon want leave now short notice know leave town to-morrow morning wish success here money owe sha n't see again clapp ask ferguson ll just look say good-by now must home get ready ferguson say mr andersen clapp s departure sudden think can get two hand very sir m willing work little longer harry here pretty quick compositor now fact n't enough work three think need n't hire journeyman work hard must increase wage shall save money sha n't object say ferguson smile say harry intend rate raise harry s wage find nearly much journeyman hereafter will give five dollar week board oh thank sir say harry overjoy good fortune ferguson will give hour more daily will add three dollar week pay thank sir think can afford now give mrs ferguson new bonnet ask morning n't want overwork two arrangement prove satisfactory will continue suppose will buy wife new bonnet too harry say ferguson may buy new hat luke harrison turn nose old day will luke clapp always perhaps too n't know will raise money clapp matter perhaps new friend furnish money indeed friend turn advantage rate harry suppose celebrate come take supper great pleasure harry indeed make happy promotion employ month board-wages compel trench small stock money save employ prof henderson unable send money father circumstance straiten find very hard make end meet evening write letter father inclose ten dollar remain fund saving same time inform promotion few day later receive following reply dear son letter give great satisfaction conclude promotion duty faithfully win approbation employer wage now earn will amply pay expense may reasonably hope will still increase become more skilful experienced glad hear use leisure hour such good purpose try daily improve education way may hope time qualify position editor honorable influential profession proud belong money considerately inclose come right time brother need new clothes will enable provide send love hope hear often affectionate father hiram walton harry s promotion take place just beginning september week fall term prescott academy commence village street again become lively return student harry busy case oscar vincent enter printing office greet warmly oscar say harry face light pleasure glad see would shake hand afraid would n't harry display hand soil printer s ink ll shake hand spirit harry pass time very busy oscar very lazy scarcely open book study-book vacation much french nearly finish telemachus splendidly way harry receive paper send contain essay credit boy mr anderson sit desk catch last word harry ask write paper harry blush sir reply write two three article boston weekly standard indeed see republish gazette mr anderson say ferguson refer n't remember article ambition insert week good article did write walton air n't tell too bashful say ferguson glad know can write say editor shall call assistance get paragraph occasionally shall very glad can say harry gratify harry learn editor say ferguson will give chance practice mr anderson return exchange way oscar say harry printer s devil longer promote journeyman congratulate harry will fitz now use take much pleasure speaking printer s devil sorry deprive pleasure did see much vacation oscar use meet day walk washington street swinge light cane wear stunning necktie usual come term come same train has n't call pay respect answer harry smile n't honor probably expect make first call harry suppose will hand week clionian hold first meeting will n't forget call room time want examine french see much progress make thank oscar now must get tough greek lesson prepare to-morrow suppose will take twice long usual always hard get work again long vacation good-morning n't forget call room soon say to-morrow evening will come gentlemanly fellow friend say ferguson name harry ask mr anderson oscar vincent father editor boston son john vincent say mr anderson surprise sir know father reputation man great ability oscar smart fellow too hard student shall glad bring house evening harry shall glad become acquaint thank sir will give invitation very possible harry rise estimation employer intimacy son man stand high own profession event harry find time treat great respect consideration mr anderson often call write paragraph local matter position might regard pay assistant editor chapter xxii miss deborah s eye are open aunt deborah feel good stroke business lend ferdinand four hundred fifty dollar receive return note five hundred fifty secure diamond ring worth even more plume shrewdness time feel little twinge idea exorbitant interest exact relative say money worth say extenuation s goin get two thousand dollar year n't want lend money d saving bank obleege such casuistry aunt deborah quiet conscience carefully put ring bond mortgage d think little ring worth much say s clear waste money ferdinand n't buy give very foolish gift too railly make nervous take care s little might get lose easy aunt deborah plume shrewdness easy get advantage bargain accept ring security considerable loan question genuineness rely implicitly nephew s assurance genuineness just rely assertion relationship time soon come undeceived day neighbor stop horse front house jump wagon walk door knock good-morning mr simpson say old lady answer knock wo n't come thank miss deborah ca n't stop morning post-office just now see letter think d bring letter say aunt deborah surprise correspondence very limited s post-marked new york say mr simpson n't know new york say old lady fumble pocket spectacle maybe s old beau say mr simpson humorously joke bring grim smile face old spinster must goin s offer marriage n't forget invite wedding aunt deborah house seat accustomed place carefully open letter turn page glance signature astonishment sign affectionate nephew ferdinand b kensington ferdinand exclaim surprise think californy time could write new york s'pose ll explain hope n't lose money lend first sentence letter destine surprise miss deborah more dear aunt commence many year meet afraid forget many year repeat miss deborah bewilderment earth can ferdinand mean s five week yesterday here must crazy resume reading often mind make little visit engross business unable get salesman t stewart must hear large retail dealer city three year employ promote degree now receive quite good salary news write feel justifed get marry wedding fix week thursday very glad could attend suppose would consider long journey rate can assure delight see present occasion would maria ca n't come write rate memory old time just possible bridal tour white mountains week shall call let know will convenient receive day affectionate nephew ferdinand b kensington miss deborah read letter daze read second time could comprehend purport ferdinand marry never say word here n't say word californy again say n't see year merciful man see now fellow impostor exclaim miss deborah jump foot excitement want deceive old woman flash come money succeed too carry four hundred fifty dollar true leave note security terrible suspicion enter old lady s mind ring might genuine must know exclaim disturbed spinster ll brandon jeweller s inquire s paste deborah kensington re big fool centreville miss deborah summon abner farm servant field order instantly harness horse want brandon want ask abner sure ca n't drive fur take care horse ll interrupt work object abner never mind work say deborah impatiently must right s very important business would n't dinner ll get dinner tavern s get old woman think abner n't spend money tavern dinner might dine home interruptin work too s business deborah ready wait horse drive door get set abner try open conversation find miss deborah strangely unsocial appear take interest detail farm work speak s mind guess think abner know right hand deborah clutch ring genuineness come entertain such painful doubt might genuine try hope even come impostor hope small feel presentiment would prove false man receive story manner become possessed doubtless false rest blind groan deborah secret see n't look family goose believe story changin color hair old fool s drive jeweller s say miss deborah reach brandon surprise abner comply deborah get wagon hastily enter store can miss kensington ask jeweller recognize old lady want show ring say aunt deborah abruptly tell s worth produce ring false ferdinand intrust jeweller scan closely s good imitation diamond ring say imitation gasped deborah n't think genuine s worth value gold appear genuine may worth three dollar three dollar ejaculated deborah tell cost six hundred fifty tell try deceive re sure imitation can doubt s think mutter old lady face pale rigid pay oh glad service good-afternoon say deborah abruptly leave store drive home abner quick can say n't dinner abner remark say d get tavern did drive m hungry ll pay dinner poor aunt deborah loss alone trouble fond money humiliate think fall such easy prey design adventurer present bitter mood would gladly ridden fifty mile see false ferdinand hang chapter xxiii plot fletcher intimacy harry oscar vincent continue former term latter volunteer continue give french lesson hero now partly conversational character harry thoroughly earnest long able speak quite creditably first november fitzgerald fletcher leave prescott academy return home boston finish education feel appreciate fellow-students ambitious elect official position clionian society aspiration gratify might accept disappointment bear could aggravate elevation harry walton presidency common member boy social inferior president more fitzgerald could stand incensed announcement vote immediately rise point order mr president say warmly must protest election walton member prescott academy unconstitutional elect president will gentleman point constitutional clause violate walton s election say oscar vincent mr president say fletcher society found student prescott academy office confine member school harry walton rise say mr president election great surprise idea thought position feel highly compliment kindness deeply grateful mr fletcher say kindly allow share benefit society satisfy think will make choice president will put vote say preside officer ready accept mr walton s resignation will signify usual way fletcher raise hand alone oppose say president hand harry s now raise mr walton resignation accept say preside officer call assume duty new position harry rise modestly advance chair already thank gentleman say honor confer select preside officer add will discharge duty good ability applaud fletcher sit unpleasant scowl face wait result balloting vice-president secretary elect position clionian would probably retain illustrious name roll honor confer member form heroic resolution longer remain member mr president say last vote announce desire terminate connection society hope mr fletcher will reconsider determination say harry chair would inquire gentleman s reason say tom carver n't way society manage say fletcher predict will soon disband n't see sign say oscar gentleman really sincere desert clionian hour danger insist resignation say fletcher move accept say tom carver second motion say boy sit resignation unanimously accept fletcher ought feel gratify prompt grant request intend strike dismay society proposal withdraw consternation visible apparently willing let rise seat mortify wrathful gentlemen say comply request deeply grateful longer consider honor belong clionian trust new president may succeed new office capacity printer s devil fletcher unable proceed interrupt storm hiss midst hurriedly make exit want president s s matter say tom carver whisper neighbor could n't blame want member society come same conclusion generally say fletcher good undignified resentment parting taunt level harry regard mean ungenerous strengthen sentiment favor hero bear honor modestly fact tom carver fond fun conceive project mortify fletcher readily obtain co-operation classmate must premise fitz vain reading declamation secret suspicion choose devote talent stage would make second booth self-conceit make more easy play follow joke fortnight later young lady village propose hold fair raise fund public object head committee arrangement sister doctor s wife name pauline clinton will explain following letter fletcher receive succeed day fitzgerald fletcher esq dear sir understanding superior reader glad assistance lend eclat fair propose hold evening th will kind enough occupy twenty minute read such selection opinion will popular interest desirable let know soon possible piece select may print programme respectfully pauline clinton committee note reach fletcher time still smart disappointment obtain promotion clionian society read flushed triumphant face never think question genuineness true superior reader more natural invite give eclat fair exercise talent feel deserved compliment great honor solicit give public reading elect president clionian society wo n't laugh now think fletcher immediately start oscar s room make know new honor fitz say oscar secret guess errand come very thank oscar answer fletcher stately manner new ask oscar carelessly much say fletcher s note just receive whew exclaim oscar affected astonishment accept suppose ought oblige say fletcher wo n't much trouble know sure s good cause hear reading oh secret small village say fletcher s certainly great compliment has anybody else invite read think say fletcher proudly rely could n't get chance would quite honor sake family n't feel liberty interfere arrangement say fletcher n't wish share glory n't read enough suppose must give say oscar tone resignation way decide read n't quite make mind say fletcher tone importance just receive invitation know n't answer shall soon home good-night oscar good-night fitz mad fitz will find sell say oscar deserve treat harry meanly chapter xxiv read difficulty reach home fletcher look speaker select three poem think could read good effect selection make sit desk write reply invitation follow miss pauline clinton hasten acknowledge polite invitation occupy twenty minute read choice selection approach fair pay much attention reading hope able give pleasure large number will doubtless honor occasion presence select three poem poe s raven battle ivry macaulay marco bozarris halleck shall much pleased humble effort add eclat occasion very respectfully fitzgerald fletcher say fletcher read letter satisfaction think will high-toned dignified show highly culture refine will copy mail fletcher see letter deposit post-office return room ought practise read poem handsomely say suppose shall get good notice gazette will buy dozen paper send friend will see person consequence centreville even n't get elect office high mighty clionian society sorry can reproduce withering sarcasm fletcher put tone last sentence demosthenes practise oratory seek sea-shore fitzgerald repair piece wood mile distant unfortunate selection will appear happen tom carver hiram huntley stroll wood espy fletcher approach open book hand hiram say tom s fun come s fitz fletcher speaker hand s practise reading wood let hide hear fun m say hiram will good place hide here hollow tree ll very apt halt here right ahead ll follow quickly conceal tree unobserved fletcher eye book ten foot tree pause guess ll good place say aloud s disturb here now shall begin think ll try raven first may practise appropriate little speech fletcher make low bow assemble tree clear throat commenced ladies gentlemen give great pleasure appear evening compliance request committee think humble effort would give eclat fair professional reader find pleasure recite noble production good author hope give pleasure ll think say fletcher complacently now ll try raven deep sepulchral tone fletcher read first verse quote midnight dreary ponder weak weary many quaint curious volume forget lore nod nearly napping suddenly come tapping gently rap rap chamber door tis visitor mutter tapping chamber door more fancy fletcher really hear slow measured tapping tree seem start look nervously noise stop decide deceive visible boy tree make demonstration fletcher read following verse chamber turning soul burn soon again hear tapping loud surely say surely window lattice let see thereat mystery explore let heart still moment mystery explore t wind more here indescribable unearthly noise hear interior tree wailing discontented ghost good heaven s ejaculated fletcher turn pale look nervously grow late branch partially strip leaf rustle wind fletcher somewhat nervous weird character poem probably increase feeling make very uncomfortable summon courage enough voice shake little permit interruption end familiar poem know become more more wild weird draw conclusion gloomy surroundings effect mind fletcher scarcely utter last word burst wild sepulchral laughter hear few foot cry fear proceed fletcher clutch book run wild speed enchant spot dare look indeed never stop run pass shadow wood way homeward tom carver hiram creep place concealment throw ground roar laughter never such fun life say tom wonder fitz think wood enchant probably leave hurry stand order wish could see must make fearful noise frightened must home time think ll find trick invitation get letter miss clinton tell mistake will terribly mortify meanwhile fletcher reach home tire breath temporary fear quite sea cause noise hear could suspect school-fellow visible idea wood time wonder animal reflect fearful noise must find place practise reading would n't wood again fifty dollar fletcher s reading destine long continue get home school day find following note leave forenoon mr fitzgerald fletcher dear sir beg thank kind proposal read fair think must mistake matter never contemplate reading write subject intimate fear shall time spare such feature circumstance might attractive behalf committee beg tender thanks kind proposal respectfully pauline clinton fletcher read letter feeling can imagine describe already write home most boastful manner invitation receive know could contradict would generally report gratified parent city friend now would compel explain dupe endure jeer plan trick more could endure form sudden resolution would feign illness home day could let infer sickness alone compel give idea appear public reader fitz immediately act decision day find way boston never return prescott academy student chapter xxv invitation boston harry doubly glad now receipt moderate salary welcome evidence rise estimation employer satisfactory also circumstance money likely useful five dollar week say harry ought enough pay clothes miscellaneous expense rest will give father will help take care rest family hero make proposal letter paragraph father s letter reply glad dear son find considerate dutiful offer indicate indeed hard time support family always able give comfort desire perhaps own fault part afraid faculty get make money many unexpected stroke good fortune last evening letter reach mother state cousin nancy recently die st albans vermont accordance will mother receive legacy four thousand dollar mother s consent one-fourth devote purchase ten acre adjoin little farm balance will invest yield annual income hundred eighty dollar many would think small addition income will enable live much more comfortably remember ten-acre lot east belong heir reuben todd excellent land adapt cultivation will fully double value farm see dear son new era prosperity open now relieve care anxiety year oppress feel sure comfortable support accept salary desire possible save deposit reliable saving institution year twenty-one will little capital start business will able lead more prosperous career father know feel necessary caution unnecessary expenditure will remind extravagance comparative would reasonable expenditure rich would imprudent harry read letter great joy warmly attach little home circle thought comparatively provide give fresh courage decide adopt father s suggestion very week deposit three dollar saving bank begin account think can keep shall feel quite rich end year several week roll thanksgiving approach harry toil case day oscar vincent enter office hard work see harry say say harry ca n't afford idle want idle three day say oscar harry look surprise ask know vacation wednesday monday academy thanksgiving home spend time want boston ask harry startle inexperienced seem very long journey father mother give permission invite shall show letter ll take grant oscar afraid ca n't nonsense s prevent first place mr anderson ca n't spare ask s ask editor hear name mention invite harry spend thanksgiving vacation boston afraid ca n't spare father sanction invitation write morning get letter morning tell ask harry come now country editor great respect city editor indeed know reputation new england man influence ability feel dispose accede request say pleasantly course harry shall miss mr ferguson dispose little additional work will get monday say mr ferguson shall very glad oblige harry say old workman hope will good time settle question harry say oscar joyfully ve get pack ready start to-morrow morning s tuesday know already harry hesitate oscar observe s matter now say ll tell oscar say harry color little father rich man live handsomely n't clothes good enough wear visit house oh hang clothes say oscar impetuously n't clothes invite s still oscar come see think fitz fletcher say think snob n't say harry smile n't make more ridiculous objection n't think ridiculous mr ferguson would n't place say ferguson here think place feel sure right value harry more clothes wear harry surrender discretion say oscar see ferguson side suppose shall say harry long ashamed none harry ll first sensible word ve speak morning want tell much appreciate kindness oscar say harry earnestly n't kind friend even printer s devil very true great objection still will overlook way inducement n't mention may very likely see fitz city study home now hear know may get great party honor think likely ask harry smile might happen occur admit still make ceremonious call afraid might send word home would loss doubt will leave time settle question sure hand time morning train right oscar harry love new scene natural boy sixteen hear much boston feel strong curiosity see city weekly standard print paper already appear author connection must here divulge secret harry s ambitious contribute literary paper pay contribution judge essay very marketable leisure moment write humorous sketch entitle tin pedler s daughter shall give idea plot here will say really humorous betray much novice might expect harry copy good hand resolve carry boston offer person editor standard effort accept obtain compensation chapter xxvi vincents home harry bashfully impart oscar plan respect manuscript latter enter enthusiastically request privilege read story harry await judgment anxiety harry capital say oscar look perusal really think oscar n't think would n't say think might say friendship n't say good read mind read good many bad think manage denouement re french scholar ll venture word admirably hope editor standard will think n't paper boston argus instance ll try standard first already write right n't want office wish would shall bashful trouble way father s name know ll take care mention sometimes influence merit know increase income write city paper even make fifty dollar year would clear gain harry s desire natural idea many share editor successful weekly could give information subject certainly dearth aspire young writer scott shakspeares embryo country write publication succeed get print world would scarcely contain book paper would pour uncounted thousand groaning press two boy arrive boston take carriage oscar s house situate beacon street common handsome brick house swell front such use build boston family oscar harry room former share luxuriously furnish harry think hero always accustom plainness country home now old fellow make home say oscar can get dinner s water towel brush n't expect look very magnificent say harry must tell mother country would make offer dare say oscar always open good offer s m size large last year s suit wardrobe will fit thank oscar say harry ll accept offer to-morrow to-day may understand first appear family n't want wear false color understand say oscar instinctive delicacy hour later bell rang dinner harry introduce friend s mother sister former true lady refine kindly smile make hero feel quite home glad meet mr walton say oscar speak frequently oscar s sister maud beautiful girl two year young harry feel little more bashful young lady soon enter animated conversation often come boston mr walton ask first visit say harry dare say oscar will play sort trick cousin visit country poor fellow hard time say oscar laugh use leave street corner dodge doorway amusing see perplexity look could n't find shall try ask harry very likely ll prepare might tie rope mr walton say maud keep firm hold will oscar consent will see here father father friend harry walton glad see mr walton say mr vincent belong profession hope time sir printer rise rank know compositor harry look editor great respect stout squarely build massive head thoughtful expression appearance harry s anticipation feel would proud mr vincent man boston could hardly believe man control influential organ honor community printer boy paper connect ask mr vincent centreville gazette see quite respectable paper different think harry great city daily let dinner say mr vincent consult watch engagement immediately afterward table harry sit maud oscar first feel little bashful feeling soon wear dinner hour pass very pleasantly mr vincent chat very agreeably man thing good qualify shine kind conversation editor city daily compel exceptionally inform harry listen such interest forget eat oscar charge want appetite must leave haste say mr vincent dinner oscar take grant will take care friend certainly father shall look guardian adviser friend very fit mentor oscar say maud young lady need guardian young frivolous suppose old judicious thank will own last first will come time n't singular harry sister much conceit remarkably modest never discover oscar say harry smile right mr walton say maud see side look brother mr walton need experienced friend afraid n't answer description miss maud n't doubt will prove competent wish pleasant walk sister s jolly girl n't think ask oscar maud leave room n't exactly say can describe even more attractive brother could n't pay high compliment come ll take walk common soon common dear bostonian saunter walk pleasant shade stately elm look say oscar suddenly n't fitz fletcher say harry n't see ll join fitz glad see oscar say fletcher extend gloved band toss light cane arrive morning n't see harry walton fletcher arch brow surprise say coldly indeed aware mr walton city visit say oscar fletcher look surprise know vincents stand high socially seem extraordinary receive printer s devil guest give printing business ask superciliously little vacation indeed s very dirty business would soon chimney-sweep taste fitz say oscar taste chimney hope father wo n't interfere n't taste such low business say fletcher haughtily printer s devil would rate take ll sure sooted fletcher laugh joke never could see wit joke direct long stay beastly school ask stay beastly school mean academy ready college study recite private tutor shall meet harvard lucky enough get fletcher hope oscar would invite call house visit family high social position wait vain fool oscar make country clod-hopper think stylish young man walk idea associate printer s devil hope know chapter xxvii office standard day thanksgiving harry bring carpet-bag manuscript story start oscar office weekly standard buy last copy paper thus ascertain location office oscar turn last page run sketch same length harry s fully good harry say editor may think ought story regular contributor kenella kent ll take name nom plume mean write name franklin will very essay appropriate story suppose suggest name oscar will fitz fletcher mr fletcher would permit take such liberty would n't want take much let see suppose must task invention will old nick people would think write story fair hit hold ve get just name frank lynn think object name n't understand mean two name frank lynn n't see s good plan ll adopt know may make name illustrious harry ll dedicate first boot oscar vincent shake hand accept dedication mingled feeling gratitude pleasure wait get say harry laugh n't count chicken re hatch first egg lay s here office building contain large number office name respective occupant print slip black tin entrance harry find office weekly standard locate heart begin beat oscar say harry naturally excite anticipation interview could open gate authorship ask oscar mine beat number year too matter-of-fact oscar own story might feel differently shall pass own make negotiation harry tempted say occur might prove embarrassment future decline proposal climb dark very elegant staircase find harry knock young lady long ringlet roll manuscript hand follow upstairs advance confidently open door two boy follow think ceremony knock needless find large room corner partition editor s sanctum middle-aged man direct paper large room pile paper range shelf side apartment two boy hesitate advance young lady ringlet enter office open door ll wait say harry easy hear conversation pass young lady editor could see good-morning mr houghton say good-morning take seat please say editor pleasantly contributor sir answer young lady would become engage new contributor present still bring examination may leave wholly unknown fame say young lady air consequence probably hear prunella prune possibly n't present recall editor meet many name know character article poetess sir also write story poetry drug market twice much offer can accept still always glad welcome really meritorious poem trust humble effort will please say prunella here line nightingale very much praise village shall read wish say editor mean cheerfully miss prune raise voice commenced star-eyed nightingale nobly dost sail air bird can compare tuneful song thee doth belong sit hear thee sing tireless wing dost fly make feel sad make feel bad know heave many sigh warbler sky much more ask editor first verse fifteen more say prunella think shall time present hear read may leave will look leisure suit say prunella much will worth n't understand much would willing pay oh never pay poem say mr houghton ask miss prune evidently disappoint contributor kind enough send gratuitously fostering american talent demand prunella indignantly american poetical talent n't require fostering judge load poem send pay story presume pay good popular story here say prunella untie manuscript read may read first paragraph please n't time hear more title bandit s bride way open night tempestuous lightnings flash cerulean sky deep-voiced thunder roll end firmament landscape spain rocky defile gayly prance forth masked cavalier roderigo di lima famous bandit chief ha ha laugh demoniac glee night fit purpose ere pass isabella gomez shall mine think will say mr houghton hastily afraid style wo n't suit reader demand prunella sharply can assure sir praise excellent judge village too exciting reader carry weekly corsair pay contribution really ca n't say much expect story will make five column think twenty-five dollar will right afraid will disappoint ca n't afford pay such price corsair small circulation paper much pay two dollar column expect more say prunella will write price send suit paper will pay price will write story to-morrow good-morning sir good-morning miss prune young lady ringlet sail editor s room oscar nudge harry say now turn come follow n't frighten chapter xxviii accepted editor standard look surprise two boy editor accustom receive such young visitor courteous say pleasantly can young gentleman editor standard asked harry diffidently wish subscribe already write paper harry continue indeed say editor poetry prose harry feel flatter question mistake poet feel very complimentary know much trash weekly find way standard office guise poetry would feel less flatter write essay name franklin hasten say remember very sensible essay too young write sir hope improve grow old time oscar feel impel speak friend seem harry too modest friend assistant editor new hampshire paper centreville gazette announce indeed say editor look surprised certainly young editor friend quite right say harry hastily compositor paper write editorial paragraph say oscar unimportant too editor ask editor standard address oscar smile exactly say oscar editor s son perhaps acquaint father john vincent city son say editor respectfully know father slightly able journalist thank sir very glad receive visit glad print pen sure say oscar smile talent writing n't develop friend here take naturally duck take water bring essay mr franklin ask editor turn harry address nom plume know real name permit introduce friend harry walton say oscar harry story bring story say harry blush first attempt may suit shall glad will take trouble examine pleasure say editor long two column humorous character editor reach hand take manuscript unroll read first few line seem strike attention will amuse few minute will read say n't often will break custom time thank sir say harry exchange say editor point pile floor may find interest pick paper begin read harry could help thinking verdict pronounce manuscript great deal hinge could feel able produce would command compensation small would make proud happy try gaze furtively paper editor s face anticipate decision latter too much accustom read manuscript show impression make fifteen minute pass look mr walton say first attempt success harry s face brighten may ask plot original know sir n't think read course fault construction dialogue might amend here very creditable will use standard desire sir much willing pay oscar strike editor hesitate custom pay novice just first say mr walton keep writing would soon command compensation harry would dare press matter oscar diffident indeed easy bold friend s cause s own n't think worth pay worth print persist principle feel oblige pay poetry say editor oh say oscar poet n't need money live flower dew-drop editor smile think prose-writers require more substantial sir will tell matter stand say editor mr walton beginner reputation make make will worth fair price brother editor see say oscar story must worth will fill two column n't print would pay somebody write two column reason say still ordinary rule base justice distinction make new contributor old favorite sir pay first small sum speaker john vincent s son would doubtful reasoning would prevail editor yield may break rule case friend say editor must satisfy very small sum present will satisfy sir say harry eagerly story will fill two column commonly pay two dollar column such article practised writer will give thank sir accept say harry promptly year may see way clear pay more mr walton must consider give opportunity win popularity regard part compensation present quite satisfied sir say harry heart fluttering joy triumph may write more sketch shall happy receive examine must disappoint time time reject manuscript sir will take hint need improving will revise friend s story sir say oscar humorously give such hint knowledge world may suggest doubt such suggestion mature friend will materially benefit say editor smile open pocket-book draw two-dollar bill hand harry shall hope pay often say similar contribution thank sir say harry feel business end boy withdraw reach foot stair oscar take cap bow low mr lynn congratulate say ca n't tell glad feel oscar say harry face radiant let suggest owe commission impress editor propriety pay much ask ice-cream will satisfactory right come copeland s ll celebrate success become manner chapter xxix mr clinton s party oscar harry reach home meet maud flourish hand appear note maud ask oscar love-letter n't flatter oscar girl would foolish write love-letter invitation party saturday evening mrs clinton s think will decline say oscar would n't leave harry alone oh include too mrs clinton hear here expressly include invitation alter case ll harry wo n't afraid n't know behave fashionable party say harry oh ve get make model say oscar ll right did see such conceit mr walton say maud remind fletcher say harry fitz fletcher way will probably family acquaint clinton invite say maud good s promise fun say oscar ll see fitz good company manner afraid wo n't enjoy meet say harry probably n't see say maud shall tell harry certainly begin fletcher regard infinitely superior walton here father rich walton s poor again harry printer work living fitz consider degrade harry elect president debate society office fitz want hope say maud mr fletcher s dislike affect peace mind mr walton materially say harry laugh way maud say oscar tell fletcher s pride mortify school discover relationship tin-pedler tell story already familiar reader graphically tell oscar serve amuse sister deserve mortification say shall remember show arrogance party fletcher admire maud say oscar sister room favor n't reciprocate undertake say will take depend saturday evening come harry oscar sister start party hero confess inability dance diligently instruct lancer oscar feel confidence able get serious blunder course must dance harry say n't want wall-flower may say harry shall know none young lady sister maud will dance first lancer will get partner second may dispose oscar wisely say n't forget mentor enter brilliantly light parlor already full oscar introduce friend mrs clinton glad see here mr walton say hostess graciously oscar depend introduce friend young lady forget diffidence mrs clinton n't know trouble way see misjudge painfully bashful hide say hostess smile escort sister seat harry say oscar way two will dance first lancer miss maud will accept awkward partner say harry oh mr walton ll give hint wrong five minute later fletcher touch oscar shoulder oscar sister ask say oscar point fletcher near-sighted first notice harry walton sit young lady advance make magnificent bow pride good-evening miss vincent say good-evening mr fletcher very glad favor party presence thank mr fletcher n't turn head compliment may hope will favor hand first lancer sorry mr fletcher engage mr walton believe acquaint fletcher first time observe hero face wear look mingled annoyance scorn meet gentleman say haughtily mr fletcher meet frequently say harry pleasantly n't expect meet here say fletcher marked emphasis probably say harry invitation friend oscar s aware dance say fletcher curious subject n't much learn printing office city indeed fletcher think waste time enough hero turn again maud may pleasure hand second dance ask will put desire thank happen harry maud take floor find fletcher perhaps make harry more emulous get make blunder rate succeed set suspect first appearance public dancer fletcher puzzle hope harry would make ridiculous throw set confusion dance pass smoothly time fletcher lead maud know own interest would keep silent harry little discretion surprised see walton here begin did n't know city meet oscar surprise social position entitle appear such company first know printer s apprentice fletcher want say printer s devil venture presence young lady will rise high dare say say fletcher sneer will rise time journeyman salary fifteen dollar week mistake mr walton will rise much high many prominent man spring beginning must trial come here father day-laborer believe course never accustom refinement polish n't detect absence say maud quietly believe throw social distinction meet son laborer equal term say maud meet partner s glance democratic could even meet son tin-pedler equal term provide gentleman blood rush fletcher s cheek tin-pedler ejaculate suppose son relation tin-pedler consider would make good bad connection tin-pedlers say fletcher hastily tell make supposition mr fletcher fletcher think sure maud hear mortification school disturb little spite assurance feel believe story annoy much venture make reference harry poor fitz say oscar way home maud give account conversation afraid will murder tin-pedler time get rid such odious relationship chapter xxx two letters west vacation too soon brief harry look great satisfaction kindly receive family man stand high profession ambitious enter gratify curiosity see chief city new england mean least secure position pay contributor standard suppose will write story soon say oscar say harry get plan already write more can get standard send weekly argus will will wait standard print first sketch can refer write argus perhaps right s advantage present wo n't know re boy judge style n't think would infer way harry suppose father could find opening reporter paper would willing accept sure would say harry slowly even qualify more chance rise city paper n't know stay here may many year control paper own want politics would more chance country city would politics too young decide could service way n't see desire harry think right way work hope n't want promote fit work hard two three year wish industrious harry wish know much oscar say more shall form mutual admiration society say oscar laugh harry receive cordial welcome printing office mr anderson ask many question mr vincent hero feel employer regard increased consideration account acquaintance great city editor consideration still increase mr anderson learn hero s engagement weekly standard three week later standard publish harry s sketch accept same price latter print harry write third sketch call phineas popkin s engagement inclose weekly argus letter refer engagement standard reply receive following letter boston jan mr frank lynn dear sir enclose three dollar sketch phineas popkin s engagement shall glad receive sketch similar character length accept will pay same price therefor b fitch co highly satisfactory harry now accept contributor two weekly paper addition income would likely reach hundred dollar year would able lie much more salary gazette feel high road success see young compositor meet success appreciation abroad mr anderson call more frequently write paragraph gazette work gratuitous harry willingly undertake feel way prepare career steadily look forward present compensation justly reason small importance compare chance improvement view ferguson prove very judicious friend fully concur indeed harry become more intimate possible feel clapp s departure mean regret remark day mr anderson examine mail look suddenly say think mr ferguson ve get letter clapp letter clapp inquired ferguson interest letter date st louis n't appear very think california represent here letter ferguson take reading hand harry run thus st louis april jotham anderson esq dear sir perhaps will surprise hear feel would hear centreville work long man induce harrison come here leave lurch three day reach st louis say san francisco money enough pay own expense luke provide money pretty hard time first pawn clothes starve finally get job democrat office week luke get n't pay very scratch could part time work n't find coming west crack ferguson harry walton still work come gazette office take old place n't get five dollar ahead pay travelling expense will send thirty dollar will come right work come hope early reply respectfully henry clapp send money mr anderson ask ferguson now walton get learnt n't need workman shall respectfully decline offer harry ferguson glad hear feel clapp s presence would make office more agreeable here s letter walton also post-marked st louis say mr anderson just afterward harry take surprise open s luke harrison say look signature want send thirty dollar ask ferguson listen will read letter dear harry commence will perhaps think strange write use good friend write tell n't place n't get want get now ask favor will lend thirty forty dollar pay fare home will pay month two month sure get work will also pay few dollar borrow time ought thoughtless keep put now harry know money can lend just ll sure pay need just get post-office order send luke harrison r street st louis ll sure get give respect mr anderson also mr ferguson friend luke harrison chance first-class investment harry say ferguson want join would pay money friend keep n't want unkind disobliging say harry n't feel give luke money know would never pay say will luke will mad ca n't help mr anderson harry write decline lend latter return receive letter luke denounce mean miserly hunk even cause regret decision chapter xxxi step upward real life incident call notice occur daily month year pass sometimes course life quiet uneventful harry walton daily work unfailing regularity devote large part leisure reading study write sketch boston paper find grow steadily wiser good inform account savings-bank grow slowly steadily nineteenth birthday propose look again worth five hundred dollar reader favor fortune may regard small sum small small youth harry s position save small earnings great value sum habit self-denial save hero form start right way make beginning likely lead prosperity end altogether easy save sum harry s income always small might incur charge excessive extravagance spend whole deny many occasion most boy age would yield temptation spend money pleasure personal gratification reward thought get world birthday mr ferguson say enter printing-office particular morning ask ferguson look case interest venerable may ask n't feel very venerable say harry smile nineteen sixteen enter office printer s devil learn business pretty thoroughly good workman now fifteen year old too modest mr ferguson quite true rapid accurate ought receive high pay will come time know make write paper s extra work much make way last year can tell figure last night hundred twenty-five dollar put cent savings-bank quite addition income shall make more year receive two dollar column hereafter sketch congratulate harry more heartily think deserve recent sketch show quite improvement write year really think say harry evident pleasure hesitation say write great ease formerly style less novice hope think course prejudice own favor may rely indeed increased pay proof did ask increase editor standard write voluntarily consider contribution worth additional amount must very pleasant tell harry ve great mind set opposition story line say harry smile would slight particle imagination fact m too practical matter-of-fact never talent writing kind time may become publisher village paper n't aspire partner know ferguson may time will rise high harry afraid overrate observe closely time long feel destine rise rank content remain n't feel harry harry s cheek flush eye light wo n't deny such thought sometimes say may end often end ambition accompany faithful work now always work can help fortune end will fortune will help hope rate say harry thoughtfully fill honorable position work might know year boy young man to-day hereafter fill high position community state may lot fall will try rate qualify responsibility come will try discharge conversation here interrupt entrance mr anderson editor gazette strong first make acquaintance seem robust enough now thin move slow gait easy say undermine strength severe fit sickness certainly appearance several year old harry enter office feel morning mr anderson ask ferguson feel weak languid indisposed exertion kind need change precisely think doctor advise change scene very morning letter brother wisconsin ask come visit doubt would good would can ca n't take paper say mr andersen despondently can leave harry edit absence mr ferguson exclaim harry startle proposition harry editor repeat mr anderson practised writer more two year write two boston paper young old harry ask editor nineteen to-day sir nineteen s very young editor very true n't much age qualification mr anderson true say editor meditatively harry think could edit paper two three month think could say harry modest confidence heart beat high thought important position likely open plan would make paper interesting already begin form mind never occur really think could say editor would remove obstacle going way harry would find new boarding-place mrs anderson would accompany shut house perhaps ferguson would take say harry glad n't know humble fare would good enough editor harry smile wo n't put air say commission make afraid ca n't offer high pay service capacity say mr anderson shall charge sir say harry thank opportunity enter short time profession ambition belong brief consultation wife mr anderson appoint harry editor pro tem begin make arrangement journey harry s weekly wage raise fifteen dollar waa pay ferguson four dollar week board hero find nineteen editor old established paper publish country village share influence county state chapter xxxii young editor number centreville gazette contain follow notice pen mr anderson first time connection gazette purpose take brief respite duty state health render vacation desirable opportune invitation brother west accept absence may extend two three month interim commit editorial management mr harry walton connect paper different capacity nearly three year mr walton very young man already acquire reputation contributor paper high standing boston feel assure subscriber will reason complain temporary change editorship old man give quite handsome notice harry say ferguson hope shall deserve say harry begin now realize young assume such responsible duty would seem more appropriate undertake ca n't write enough harry read ca n't produce regard business management feel competent advise shall certainly guide advice ferguson may interest reader will raise curtain show young hero capacity editor time ten day mr anderson s absence harry accustom work compositor forenoon early part afternoon three five occupy editorial chair read letter write paragraph see visitor just seat man enter office look inquisitively would see editor say editor say harry dignity visitor look surprise youngest-looking editor meet say fill office long long say harry can sir can first let introduce dr theophilus peabody will seat dr peabody probably hear say visitor ca n't say surprise say doctor disgust find unknown must hear peabody s unfailing panacea afraid young say dr peabody compassionately account peabody s panacea let tell sir great remedy age effect more cure relieve more pain soothe more aching bosom more good medicine existence must satisfaction confer such blessing mankind say harry incline laugh doctor s magniloquent style consider benefactor mankind sir medicine fully introduce thousand groan bed pain ignorant small sum fifty cent could restore health activity s pity pity mr walton mr walton call sir ask co-operate make known world influence extend medicine liquid sir form pill twenty-four box let show doctor open wooden box display collection very unwholesome-looking brown pill try sir wo n't harm thank would n't pill will cure wo n't cure ve get list fifty-nine disease circular relieve peabody s panacea may cure more fact ve tell consumptive patient considerably relieve single box wo n't try would here circular contain account remarkable cure perform permit present box thank say harry dubiously ll probably sick long say doctor cheerfully pill will come handy doctor say ferguson gravely find hair get thin top head think panacea would restore say doctor unexpectedly case portsmouth gentleman head smooth billiard-ball take pill complaint surprise course three week find young hair sprout bald spot ca n't sell half-a-dozen box may dozen two dollar ferguson course jest find hard forbear laugh especially harry join doctor urge purchase to-day answer can try mr walton s box help can order more may able get say doctor persuasively may centreville panacea know can surely get difficulty cheap will sell wo n't take to-day say ferguson decisively n't tell can say harry find doctor s call long would insert circular paper wo n't take more two column shall happy insert regular advertising rate think say dr peabody disappointed might gratuitously give box n't business such term say harry think return box keep say doctor will willing notice doubtless harry rapidly pen paragraph read aloud dr theophilus peabody leave box unfailing panacea claim will cure large variety disease could n't give list disease insinuate doctor fifty-nine say sir afraid must decline harry resume writing doctor take leave look satisfied here ferguson say harry visitor retire take pill much good may take now growth hair fortunate dr peabody hear merriment follow would give editorial staff centreville gazette maliciously dispose underrate favorite medicine would n't editor say harry notice say ferguson pill-tenders blacking manufacturer most liberal editorial profession wish jeweller piano manufacturer free manufacture would good gold watch shall soon want piano daughter may depend ferguson such gift come shall claim editorial perquisite wo n't quarrel come harry hero here open bulky communication asked ferguson essay immortality soul cover fifteen page foolscap shall publish supplement dr peabody s circular sure circular would more interesting reading essay come signed l s lemuel snodgrass retired schoolteacher fancy great writer ll offended n't print wo n't ll tell get say editorial paragraph receive thoughtful essay l s immortality soul regret length preclude publish gazette would suggest author print pamphlet suggestion will regard complimentary may get job print see shrewd ferguson will follow advice chapter xxxiii unexpected proposal temporary editorship harry feel liberty make decide change character arrangement paper ambitious improve able different department mr anderson become indolent collection local news merely publish such item voluntarily contribute harry day s work make little tour village gather news think would interest public make arrangement obtain news similar nature neighbor village result course month make gazette much more readable really gazette give good deal more news use common remark probably consequence improvement new subscription begin come centreville alone town neighborhood gratify encourage harry now feel right tack department devote considerable attention condensed summary news part world give preference large space course american news aim supply take daily paper brief record event such would likely hear course work add labor compositor occasional sketch boston paper absorb large share time indeed very little left disposal rest recreation afraid work too hard harry say ferguson mr anderson s work own too enjoy say harry work hard know feel pay satisfaction find labor appreciate mr anderson get will find necessary employ assistant editor wo n't let paper get former dulness will accept say harry make offer feel more more must editor certainly show competent position make beginning say hero modestly time think could make satisfactory paper day two month mr anderson s departure ferguson harry surprise altogether agreeably entrance john clapp luke harrison look prosperous fact decidedly seedy west effect improvement fortune clapp ask ferguson come st louis n't feel incline stay s beastly place come starve clapp would find place beastly fair day s work require fair wage young reader st louis need heed disparage remark luke ask harry west good clapp n't catch again say luke n't s crack hard work get money enough get luke mention kind hard work money obtain may state here evening s luck faro table supply money enough pay fare boston railway year might find still st louis hard work n't suit constitution say ferguson slyly can work anybody say luke n't luck people lucky enough fare pay west get rascal leave shift aint much luck ve always shift always expect reply oh re model sneered clapp always sober steady deacon wonder n't make walton same sort say luke say harry real mean send money write n't say harry firmly work hard n't feel give ask give want borrow s same thing likely repay again mean insult bluster luke never insult anybody tell truth know luke harrison reason say would n't leave friend suffer plenty money pocket say luke injured air different sort fellow would ask five dollar keep can get work ve come empty pocket ll lend five dollar need say harry judge luke s appearance tell truth will say luke brighten s good fellow ll pay just soon can harry place much reliance assurance feel could afford loss five dollar loss prove might prevent luke s obtain money more questionable way s mr anderson ask clapp look office s michigan couple month n't say run paper ferguson say harry mean edit harry say fellow-workman whew ejaculate clapp surprise two year printer s devil s rise rank say ferguson can say truth gazette never good charge much old anderson pay take place ask luke quite much surprised clapp n't ask extra pay fifteen dollar week compositor re say luke enviously got big pile money lay n't bank harry write story boston paper also say ferguson make hundred two way folk bear luck say clapp discontentedly here six eight year old place cent fall wish lucky might few hundred dollar rate say ferguson n't choose spend money earn good wage man must little enjoyment ca n't drudge time s good now clapp convince blame present disagreeable position lay blame fortune thousand could see harry s good luck legitimate consequence industry frugality two leave office decide seek old boarding-house remain week wait turn day harry receive following letter mr anderson dear walton brother urge settle permanently west offer partnership paper vicinity health much improve here west seem place embarrassment paper could dispose gazette two thousand dollar cash could see way clear remove ca n't ferguson buy number send show quite capable fill post editor ferguson can mechanical part think will good chance write likelihood purchasing friend jotham anderson harry s face flush eagerly read letter would suit good make arrangement could provide purchase money likely present difficulty chapter xxxiv friend need harry show ferguson letter receive ask friend buy paper n't see can mr anderson want two thousand dollar cash much get five hundred seven hundred fifty say ferguson thoughtfully harry s face brighten ca n't partnership ask speak say ferguson would suit perfectly difficulty money mine add will enough perhaps mr anderson would take mortgage establishment balance n't think say expressly want cash harry look disturb think would lend money same term ask squire trevor man village likely money lend street now run harry ask step minute hero seize hat request return immediately follow squire trevor stout puffy little man repute shrewd capitalist excuse call squire trevor say ferguson want consult matter business harry just show squire mr anderson s letter squire read deliberately want advice say look perusal buy paper worth anderson ask think difficulty harry can raise twelve hundred dollar give note balance ll able pay two year prosper afraid wo n't mr anderson want cash ca n't lend money squire trevor continue ferguson bluntly village capitalist shake head ask last week could oblige say boston day yesterday buy railway stock likely enhance value leave short could n't manage say ferguson soberly present say squire decidedly must write mr anderson offer mortgage secure rest will good course may agree term say harry hopefully visitor leave office will hope event letter despatch week answer receive sorry mr anderson write decline proposal immediate need whole sum ask paper can obtain shall come centreville would prefer remain here receipt letter ferguson give work forenoon make tour village call think likely money lend small expectation success feel ought try everywhere give good chance absent harry welcome visitor professor henderson magician employ spend three month year relate bound rise take seat professor say harry cordially delighted see grow harry say professor hardly know n't meet leave enter office nearly three year business very much indeed receive fifteen dollar week good prospect future would excellent little more capital n't see need capital journeyman printer chance buy paper would edit would say magician incredulously editor last two month boy nineteen professor n't dream edit paper nineteen indeed old now harry laugh too modest professor let show last two issue professor take glass sit considerable curiosity read paper edit three year assistant did write article ask pause point leader last issue gazette sir jove can write s worthy man twice age thank professor say harry gratify learn write harry give old employer account literary experience mention connection two boston weekly paper ought editor say professor can much nineteen bright future depend little circumstance could buy paper would try win reputation money difficulty want money much need eight hundred dollar price such paper command price two thousand dollar ferguson can raise twelve hundred consider good property mr anderson make comfortable living pay office work advantage own compositor would give considerable editor also n't mind say harry paper own think willing work night day chance raise sum need very small ferguson moment see can find willing lend n't expect success n't apply ask professor n't know money spare might conjure presto change know professor magic can find money anywhere need work scene say harry smile n't know secret sober earnest n't practise magic twenty-five year can lend money want will harry seize hand shake delight can express gratitude say send paper gratis pay seven cent interest money agreed more give exhibition village to-morrow night must give good puff great pleasure ll write now take place see follow example city daily ll print handbill good want money will week mr anderson wo n't expect money here ferguson enter efface harry make signal silence professor introduce say ferguson luck none answer fellow-compositor evidently dispirit nobody seem money shall give plan n't mean give perhaps ll tell find money will n't mean say begin ferguson eagerly mean say money find prof henderson agree let true say ferguson bewilder believe say professor smile harry juggle money know use business can make bargain soon hardly necessary say prof henderson get excellent notice number centreville gazette opinion deserve chapter xxxv fletcher s opinion harry walton two week business arrangement complete ferguson harry become joint proprietor centreville gazette latter sole editor change receive favor village harry editor pro tem two month show competence position give prominence also town nineteen already class minister doctor lawyer help also weekly paper contribute boston pay more raise sketch more frequently print now very pleasant long hero find overburden work matter harry look pale say ferguson morning bad headache feel sort n't wonder work too hard n't know nearly much compositor editorial work write sketch boston paper can get less paper must edit n't give writing boston paper ll tell take boy train printer will relieve wholly time command good wage shall able pay good idea ferguson know boy want learn printing n't get young brother very thing say harry briskly father write last week get write offer place office will letter write immediate answer receive favorable nature boy glad leave home father pleased charge old brother become editor part proprietor gazette harry write oscar vincent announce promotion oscar college now nearly two year seldom meet two warm friend time time exchange letter oscar s reply harvard college june dear mr editor suppose s proper way address now congratulate heart brilliant success rapid advancement here nineteen rattle-brained sophomore n't mind call way least credit possession brain very badly probably first third class imply respectable scholarship here can hardly realize know two three year printer s apprentice wo n't use fletcher s word lift responsible position sole editor truly rise rank speaking fletcher way know classmate occupy honorable position somewhere foot class likely stay receive faculty leave absence unlimited period meet yesterday swinge little cane look dandify use hallo fletcher say ve just get letter friend ask harry walton never friend mine say fitz turn delicately chiselled nose beggarly printer s devil hope wo n't feel sensitive manner fitz speak ve make two mistake say s beggar printer s devil use retort fitz last first ll glad hear s get has wage raise twenty-five cent week sneered fitz lose place say fletcher actually look happy dash happiness add s get good s snarl buy paper mr anderson now sole editor part proprietor boy buy paper cent money education mistake several hundred dollar writer considerably ahead ll run paper ground say fitz prophetically ll give firm root crazy country lout say fitz n't much edit little village paper see friend fitz think may danger vanity feed compliment source think would offset candid opinion disinterested impartial scholar fitz tell father step take oscar say boy succeed show right spirit would give place paper very likely stay perhaps notice handsome notice give paper yesterday really think high opinion talent mine course show singular lack discrimination re friend wo n't make fuss cram summer examination hot work find can tell summer niagara shall return way st lawrence montreal see thousand islands rapid may send letter two gazette will give puff editorial column letter actually write very lively readable harry feel quite justified refer complimentary way fletcher s depreciation trouble very little will make bad reflect time will come hope shall rise high enough wholly indifferent such ill-natured sneer brother arrive time set work harry three year smart harry likely rise high work satisfactorily make good progress six month able relieve harry labor compositor enable give more time editorial duty board ferguson s comfortable home good plain fare meanwhile harry acknowledge improve paper most satisfactory evidence popular approval effort come increase subscription list course make paper more profitable end twelve month two partner pay money borrow professor henderson own paper incumbrance pretty good year s work harry say ferguson cheerfully say harry ll still year chapter xxxvi conclusion thus trace detail step harry walton ascend condition poor farmer s son influential position editor weekly newspaper call mind now longer boy future career will less interest young reader hope may interested hear detail successive step rise still high position influence harry approach twenty-first birthday wait deputation citizen neighboring town invite deliver fourth july oration first dispose modesty decline consultation ferguson decide accept good ambitious produce good impression experience debating society give moderate degree confidence self-reliance time come fully satisfied public expectation say oration model eloquence could expect advantage limit never claim extraordinary genius certainly write deliver very creditable young orator favor receive may influence people centreville nominate elect new hampshire legislature few month later enter body young member long connection debate society experience gain parliamentary proceeding enable become useful working member successively re-elected several year show such practical ability obtain state reputation twenty-eight receive nomination congress elect close vote time remain charge centreville gazette course long relinquish task compositor brother s hand foolish idea work feel could employ time more profitably way judicious management gazette attain circulation influence never reach income derive double yield day predecessor ferguson enable lie few hundred dollar year harry never seek wealth content comfortable support competence influence popular respect gratify important trust receive ambitious creditable honorable ambition seek promote public welfare advance public interest speaker writer sometimes misrepresent people whole justice few week take seat congress young man usher private room look see man own age dress attempt style whole wear look fade gentility mr walton say visitor hesitation name wo n't take seat visitor sit appear ill ease nervously fumble hat speak can ask harry length see n't know say stranger ca n't say recall feature see great many person school prescott academy office centreville gazette harry look more closely exclaim astonished recognition fitzgerald fletcher say flush mortification fitzgerald fletcher glad see say harry cordially forget old antagonism exist rise offer hand fletcher take air relief feel uncertain reception prosper wonderfully say fletcher shade envy say harry smile printer s devil know never mean stay position rise rank n't say fletcher bitterly unfortunate tell n't mind say harry sympathetically father fail three year say fletcher find adrift money fall drift now employment come to-day see will exert influence get government clerkship even low class may rest assure mr walton need proud fitzgerald fletcher sue mean support boy despise look surely world full strange change mutation fortune here chance harry triumph old enemy never think fill sympathy social scale cordially promise see could fletcher delay inquiry find fletcher qualify discharge duty clerk secure appointment clerkship treasury department salary twelve hundred dollar year income fletcher would regard wholly insufficient need adversity make humble thankfully accept hold position still discharge duty satisfactorily glad claim hon harry walton acquaintance never sneer now printer s devil oscar vincent spend several year abroad graduation act foreign correspondent father s paper now father s junior partner respect ability general favorite society account sunny disposition cordial good nature keep intimacy harry walton indeed good reason harry four year marry sister maud two friend brother-in-law harry s parent still live long weigh poverty first make acquaintance legacy come opportunely improve condition provide comfort long stranger chief satisfaction come harry s unlooked-for success life past life poverty privation forget gratitude great
