# Supplementary material for: A Complex Network Approach to Stylometry
Source: PLoS One. 2015 Aug 27;10(8):e0136076. doi: 10.1371/journal.pone.0136076 (PMC4552030; doi:10.1371/journal.pone.0136076)
Supplement: S1 File — (ZIP) [file pone.0136076.s001.zip › authorship_dataset/a7_The_Errand_Boy.txt]

phil little difficulty phil brent plod snow direction house live step-mother son snow-ball moist hard strike just ear sting emphasis pain considerable phil s anger rise turn suddenly eye flash fiercely intent discover commit outrage doubt intentional look direction see mild old gentleman spectacle appear difficulty make way obstructed street phil need tell old gentleman take such unwarrantable liberty look ear give first clew hear chuckle laugh seem proceed stone wall run roadside will see decide plunge snow surmount wall time see boy own age run field fast deep snow would allow s jonas shout wrathfully think sneaking fellow jonas webb step-brother freckled face show degree dismay calculate discovery run faster fear wing step anger prove more effectual spur phil overtake brief run effect boy pant make throw snow-ball demand phil angrily seize jonas collar shake let alone say jonas struggle ineffectually grasp answer make throw snowball demand phil tone show intend trifle choose answer jonas spite get good prudence hurt continue eye gleam malice think might hard cannon-ball return phil grimly ve get say fun say jonas begin see need prudent very n't idea fun perhaps wo n't mine say phil forcibly draw jonas lie snow kneel side rub face briskly snow doin goin murder shrieked jonas anger dismay wash face say phil continue operation vigorously say quit ll tell mother ejaculate jonas struggle furiously tell say phil jonas shriek struggle vain phil give face effectual scrubbing desist think avenge bad treatment suffer get say length jonas scramble foot mean feature work convulsively anger ll suffer shout wo n't make say phil contemptuously re mean boy village willing leave opinion know ll tell mother home tell jonas start home phil attempt stop see jonas reach street plod angrily homeward say suppose shall hot water ca n't help mrs brent always stand precious son can wo n't make matter much bad phil conclude home allow little time storm spend force jonas tell story delay hour walk slowly side door open door brush snow boot broom stand door open inner door step kitchen phil s first glance satisfy dispose hope mrs brent never call mother thin acid measure voice sitting-room adjoin soon satisfied reprieve philip brent come here phil enter sitting-room rocking-chair fire sit thin woman sharp visage cold eye firmly compress lip child would voluntarily draw sofa lie outstretched hulking form jonas little difficulty here mrs brent say philip manfully philip brent say mrs brent acidly ashamed look face n't know say philip brace attack see sofa victim brutality continue mrs brent point recumbent figure son jonas jonas emphasize word utter groan philip could help smile seem ridiculous laugh say step-mother sharply surprised delight brutality suppose mean treat jonas brutally see confess mrs brent confess brutality speak side jonas doubt retort mrs brent sarcasm s case wolf lamb again n't think jonas represent matter happen say phil tell fling snow-ball head hard lump ice say throw little snow playfully spring tiger s little mistake say phil snow-ball hard enough stun hit little high would n't hit again ten dollar ai n't n't believe mother say jonas sofa demand mrs brent frown lay snow wash face soft snow might give death cold say mrs brent evident hostility sure poor boy will pneumonia now consequence brutal treatment say attack say phil indignantly doubt very much exaggerate chime jonas sofa phil regard step-brother scorn ca n't tell truth now jonas ask contemptuously shall insult boy presence say mrs brent little spot color mantle high cheek-bone philip brent too long endure insolence think woman can insolent impunity will find mistake time understand may lead lower tone learn cent own wholly dependent bounty did father leave money ask philip father answer mrs brent coldly chapter ii strange revelation philip start irrepressible astonishment word fall lip step-mother seem earth crumble foot feel more certain existence universe son gerald brent person amaze declaration jonas forget moment part play sit bolt upright sofa large mouth wide open stare turn philip mother exclaim tone indicate utter surprise bewilderment will repeat mrs brent ask philip brief pause certain hear aright speak plain english believe say mrs brent coldly enjoy effect communication say mr brent late husband father n't believe burst forth philip impetuously n't wish believe mean answer step-mother unmoved n't wish believe say boy look eye very polite doubt lady s word say mrs brent sarcasm such matter believe s word say phil ask proof prepare satisfy sit will tell story philip sit chair regard step-mother fixedly son demand mr brent s get too fast jonas continue mother suddenly turn hulking son very intelligent countenance expression greedy curiosity understand say secret speak m answer jonas readily very now proceed philip hear probably very small father mean mr brent live small town ohio call fultonville hear say remember business engage keep hotel small hotel large place require trouble many guest few stop house business man town drummer great city occasion stay night evening gentleman arrive unusual companion word boy three year age boy bad cold seem need womanly care mr brent s wife mother woman teach call mother correct second mrs brent feel compassion child volunteer take care night offer gladly accept course child take mrs brent s own room treat simple remedy morning seem much good father real father seem quite gratified prefer request new friend would take care week travel cincinnati business dispatch promise return resume care pay favor mrs brent predecessor naturally fond child readily agree proposal child leave father start cincinnati here mrs brent pause philip regard doubt suspense say oh want know rest say mrs brent ironical smile interested story madam true n't much more tell say mrs brent week pass recover cold become lively fact seem feel quite home new surroundings unfortunate father never came never come repeat philip hear mr mrs brent come conclusion whole thing prearrange get rid luckily become attach child own decide retain course story tell satisfy villager represent son friend readily believe late husband leave ohio travel hundred mile eastward place drop explanation represent own son romantic n't philip look searchingly face step-mother woman regard such could read contradict story calm impassive countenance great fear fall might tell truth feature show contending emotion profound distrust dislike step-mother could bring put confidence tell proof ask father s word mean course mr brent s word tell story marry feel right know n't tell ask philip incredulously think would make unhappy n't mind say philip lip curl answer mrs brent curious smile never pretend now less cause brutal treatment boy jonas endeavor look injured could change expression countenance explanation quite satisfactory mrs brent return philip n't think stand much high estimation yesterday today n't lose much n't give proof wait minute mrs brent leave room up-stairs speedily return bring small daguerreotype represent boy three year did see ask answer philip take hand eye curiously mr mrs brent decide leave hand proceed picture take same dress come view establish identity time afterward inquiry make daguerreotype represent bright handsome child dress tastefully more would expect city child bear country enough resemblance philip look now convince really picture more show say mrs brent produce piece white paper daguerreotype fold writing philip readily recognize hand man regard father read line picture boy mysteriously leave charge mr brent april never reclaim rear own son think enter record way come hand preserve help art appearance time first come gerald brent recognize handwriting ask mrs brent answer philip dazed tone perhaps say triumphantly will doubt word now may picture ask philip answer good claim paper paper prefer keep say mrs brent nod head suspiciously n't care proof destroy philip seem take meaning daguerreotype hand leave room say mother chuckle jonas freckled face show enjoyment s good joke phil n't guess wo n't quite uppish chapter iii phil s sudden resolution phil leave presence mrs brent feel suddenly transport new world long philip brent bad know tumultuous state feeling thing seem clear prospect wholly change plan future also mrs brent tell wholly dependent intend remain home pleasant good dependent bounty such woman would bad resolve leave home strike such foolish idea independence sometimes lead boy desert good home uncertain skirmish world simply cause feel now real home begin would need money open pocket-book ascertain available fund consist dollar thirty-seven cent n't quite enough begin world resource own gun friend would ready take hand boat also could probably sell village street meet reuben gordon young journeyman carpenter earn good wage money spare phil say reuben friendly way just want meet say phil earnestly n't tell would buy gun want sell n't want money will bring ll sell ll buy d want ask reuben cautiously six dollar too much ll give five can say phil pause soon can let money bring gun to-night ll pay right know want buy boat sell too seems re closin business say reuben shrewdly m leave planktown n't say declare goin new york guess got prospect perhaps strictly true phil definite prospect feel must chance large city new york willing work feel measurably justified say n't think buyin boat say reuben thoughtfully phil prick ear hint possible customer d buy mine say quickly ll sell cheap cheap ten dollar s too much cost fifteen s second-hand now know say reuben s just good new m take five dollar see n't think want enough pay ten dollar will give reuben finally agree pay seven dollar seventy-five cent more less bargaining pay money evening delivery good n't think ve get more sell say phil thoughtfully s skate very good ll give tommy kavanagh ca n't afford buy pair tommy son poor widow very much pleased gift phil convey just supper just supper take gun key boat reuben gordon thereupon give money agree shall tell mrs brent phil say shall leave note decide announce resolve person would seem too much run too much self-respect evening return reuben gordon s say mrs brent think ought tell m to-morrow mrs brent look work cold gray eye survey phil curious scrutiny reply think shall new york seek fortune many n't always find say mrs brent cold sneer reason s chiefly account tell yesterday say dependent n't even entitle name brent say s true say phil n't want dependent prefer earn own living prepared say right know neighbor will say will say drive home wo n't true n't pretend enjoy home suppose can stay here can stay n't object going understand own accord willing enough take blame blame very get sheet note-paper write direction phil take sheet note-paper father s desk sit comply mrs brent s request dictate follow leave home own wish consent mrs brent seek fortune wholly own idea hold else responsible philip brent may keep name brent say step-mother know phil wince cold word pleasant reflect wholly ignorant parentage thing more say mrs brent eight o'clock call most intimate tell leave home voluntarily will answer phil perhaps would prefer to-morrow to-morrow morning very to-morrow morning repeat jonas enter room moment phil s plan briefly disclose give skate say jonas ca n't ve give tommy kavanagh s mean might think first grumble jonas n't know tommy kavanagh friend anyway can let boat gun sell s too bad n't know expect need money bring pay expense get work will pay expense new york wish say mrs brent thank shall money enough answer phil shrink receive favor hand mrs brent please will justice remember offer thank shall forget evening just bed mrs brent open trunk draw folded paper read follow husband s will boy generally know philip brent suppose incorrectly son bequeath sum five thousand dollar direct same pay may select guardian hold trust attain age twenty-one need never know say mrs brent low tone will save jonas hold paper moment undecided destroy finally put carefully secret hiding-place take leave home own accord whisper henceforth will probably keep suit can say drive chapter iv mr lionel lake six month might cost philip pang leave home father live boy never receive aught kindness even step-mother secretly dislike venture show secure affection suppose father trouble mrs brent jonas caution mother get trouble treat phil badly boy know side interest lie faithfully obeyed death mr brent jonas mother change course think safe snub philip planktown seventy-five mile distant new york fare two dollar quarter large sum pay consider phil s scanty fund wish get great city soon possible decide would actually cheap ride walk consider would buy meal way take seat car place valise full underclothes seat train very full seat appear require mile mile speed way phil look window interest town pass very few boy age sixteen travel car limited mean uncertain prospect phil feel cheerful actually buoyant minute take planktown city hope make living outset perhaps fortune end presently perhaps way young man stylishly dress come car station seem clear come car halt reach seat phil occupy hero observe glance rest valise politely remove say would sit here sir thank answer young man sink seat phil sorry inconvenience say glance bag oh return phil put valise seat want passenger more considerate passenger observe young man car woman elderly party take three extra seat accommodate bag box seem selfish remark phil selfish say pause minute seat pass terribly afraid want sit n't offer move stop long enough make feel uncomfortable pass n't think fare bad would sit consider compliment ask phil smile choose say much call more agreeable company old party allude new york sir live expect live brought country perhaps planktown oh planktown ve hear s nice place never visit got folk phil hesitate light revelation make mrs brent know answer call answer definitely many say goin school new york college perhaps ve get cousin columbia college wish know enough college say phil know little latin greek never care much latin greek presume think business position shall try get place may find little time necessary find doubt able pay board awhile short time say phil may able help place know good many prominent business man grateful help kind say phil decide luck meet such friend n't mention struggle early day present fix name philip brent good name lionel lake sorry n't get card perhaps may pocket-book let see mr lake open porte-monnaie utter exclamation surprise jove say fix phil look inquiringly take roll bill house aunt stay last night explain mr lake must neglect replace hope lose say phil politely oh aunt will find take care shall get trouble leave temporarily fund can get money city suggest phil doubt necessary stay train ten mile short city mr lionel lake seem very much perplexed know car say reflectively occur phil offer loan scantiness own resource warn would prudent remain silent finally mr lake appear idea get five dollar philip say familiarly sir answer philip slowly ll make proposal lend will give ring security worth twenty-five dollar easily draw vest-pocket neat gold ring sort stone setting say mr lake ll give ring address can bring office to-morrow morning ll give five dollar dollar accommodation s good interest n't might keep ring sell suggest phil oh afraid look honest will trust say young man careless off-hand manner say bargain answer phil occur could earn dollar more easily would favor very polite young man right five dollar phil s scanty hoard hand mr lake return give phil ring put finger also hand phil scrap paper pencil lionel lake broadway m much oblige say good-by get station phil congratulate good stroke business conductor enter car follow young lady come phil seat young lady say ring boy s finger aha ve find thief say conductor boy give ring steal young lady speak place hand phil s shoulder stole repeat phil gasp n't understand oh say conductor roughly chapter v overbear conductor matter honest boy may sudden charge theft likely make look confused guilty such case phil assure say earnestly steal ring get demand conductor roughly man position will make disagreeable man always think ill chance fact prefer credit fellow bad quality good hand young man just leave car say phil s likely story sneer conductor young man habit give valuable ring stranger give advance five dollar young man s name ask conductor incredulously s name address answer phil draw pocket paper hand mr lake lionel lake broadway repeat conductor such person very much doubt probably confederate right say return phil indignantly n't n't snap conductor know wish return ring young lady will positive hers must wo n't get trouble shall hand policeman soon reach new york phil certainly dismayed feel might difficult prove come honestly possession ring fact add conductor story too thin conductor say new voice boy injustice speaker old man gray hair form still robust least sixty five sit seat just phil thank sir say phil gratefully understand business say conductor impertinently n't need instruction young man say old gentleman very dignified tone usually find official class polite gentlemanly exception ask conductor rudely right put oar will answer reference boy say story correct hear whole conversation young man receive ring can testify tell truth rate receive steal property know steal young man entire stranger suspect unscrupulous adventurer boy experience enough judge man very s innocent can prove s bring trial say conductor sir s none business young man ask short time want know very particular sir inform richard grant president road conductor s face curious interesting study hear announcement know old man insult right discharge position bully show now incline humble save place beg pardon sir say compose tone know would n't speak claim treat gentleman even connection road say say boy s right wo n't interfere continue conductor testimony would clear charge might bring say president see enter car know opportunity take ring ll give ring s want say young lady willing lose five dollar say philip boy say president take grant young lady s claim just philip draw ring finger hand young lady car friend sit hope sir say conductor anxiously wo n't prejudice account affair sorry say ca n't help feel prejudice return president dryly wo n't allow feeling injure inquire find efficient officer thank sir glad presence save boy victim injustice let lesson future conductor walk look quite chop-fallen philip turn new friend very much indebted sir say find serious trouble glad prevent injustice lad sorry could save loss also enterprising rogue five dollar belong hope loss will serious more third part capital sir say phil ruefully sorry suppose dependent own resource sir parent ask mr grant interest sir step-mother plan willing tell new york try make living can commend plan young friend good reason think good reason sir hope run home sir leave home step-mother s knowledge consent n't want wholly discourage will tell too come new york age same object view less money pocket possess now president railroad say phil hopefully hard struggle reach position afraid hard work sir favor perhaps may lucky may call office city feel inclined mr grant speak put phil s hand card bear name address wall street thank sir say phil gratefully shall glad call may need advice seek advice follow will exception general rule say president smiling thing more meet loss serious allow bear accept bill sir right bear commence phil look bill say n't make mistake ten-dollar bill know accept five evidence interest way philadelphia washington return new york shall return three four day time will find office luck think phil cheerfully spite mean trick mr lionel lake chapter vi signor orlando phil reach new york very fair spirit find thanks liberality mr grant good financial position leave home leave depot find street new york feel stranger threshold new life know great city enter loss seek lodging s cold day say sociable voice elbow look phil see speaker sallow-complexioned young man black hair mustache loose black feel hat crush crown give rakish look sir answer phil politely stranger city expect sir never mind sir ai n't use ceremony signor orlando signor orlando repeat phil puzzle italian return signor orlando wink s people think bear vermont irish yankee come name take answer companion see dear boy m professional professional singer clog-dancer believe pretty know public continue signor orlando complacently last summer travel jenks brown s circus course ve hear winter employ bowerman s variety bowery appear night two matinee weekly must confess phil considerably impress professional character signor orlando never meet actor public performer description dispose high respect man fill such conspicuous position sure very impressive signor orlando s appearance face indicate talent dress shabby man familiar public man gift see stage say phil respectfully shall dear boy shall ll get pass mr bowerman way n't know answer phil puzzle find cheap boarding-house n't know city answer signor orlando promptly come house house mean boarding-house s distance suppose take horse-car right answer phil relieved find guide labyrinth great city live fifth street bowery very convenient location say orlando may take liberty call thus fifth avenue ask phil know difference oh s peg style vanderbilt astor price moderate ask phil anxiously must make money last long can n't know shall get place sure might room ve get hall bedroom perhaps might manage think prefer room say phil reflect signor orlando stranger oh ll speak old lady guess can accommodate hall bedroom mine third floor pay dollar quarter week can get meal please think will suit say phil thoughtfully leave car minute s walk bring shabby three-story house brick stable opposite group dirty child play front hang say signor orlando cheerfully poet say place home true much regret home question attractive signor orlando ring bell stout woman german aspect answer call haf come herr orlando say lady hope haf bring two week rent owe good time mrs schlessinger say orlando see bring bruder now ask lady unfortunately name orlando cough philip brent suggest hero just philip brent glad see mr prent say landlady actor signor orlando n't know may happen come business mrs schlessinger want room landlady brighten two room vacant new lodger godsend vill show mr prent room haf say come up-stairs mr prent good woman toil staircase panting asthmatic phil follow interior house dingy exterior quite dark second landing throw open door room low hall reach step say point fade carpet rumple bed cheap pine bureau little six-by-ten looking-glass surmount peautiful room single gentleman even man wife friend mr brent marry say signor orlando waggishly phil laugh will shoke signor orlando say mrs schlessinger price room ask phil three dollar week mr prent ought four steady young gentleman know phil wonder steady young gentleman friend signor orlando will ask full price more can afford pay say phil shake head think show mr brent hall bedroom mine suggest signor mrs schlessinger toil staircase two new acquaintance follow throw open door depress cell know new york hall bedroom five foot wide eight foot long nearly fill cheap bedstead cover bed two inch thick surmount head consumptive-looking pillow paper tear wall place rickety chair wash-stand bear mark extreme antiquity very neat room single gentleman remark mrs schlessinger phil s spirit fall survey future home sad contrast neat comfortable room home room signor orlando ask faintly two pea answer orlando would recommend take could n't good could signor answer presence landlady owe two week rent say phil secret shudder ll take rent satisfactory dollar quarter week say mrs schlessinger promptly ll take week wo n't mind pay advance suggest landlady pay own rent advance phil s answer draw dollar quarter purse pass landlady ll take possession now say hero can water wash face mrs schlessinger evidently surprise want wash middle day make objection phil wash face hand signor orlando dine restaurant bowery chapter vii bowerman s variety restaurant take signor orlando throng patron o'clock whole appear belong high social rank doubtless respectable table-cloth generally soil waiter greasy look phil say feel quite hungry enter signor find two place table sit phil examine greasy bill fare find could obtain plate meat ten cent include bread butter dish mashed potato cup tea would five cent additional can afford fifteen cent meal think call plate roast beef corn beef cabbage say signor s very fill remark phil wo n't give mouthful beef prove quality such phil care more order piece apple pie afterward feel still hungry see re bind square meal say signor phil bind confess feel uncomfortably full spend twice much signor dispense tea pie superfluous luxury evening signor orlando bend step bowerman s variety hope day two get complimentary ticket mr brent say much ticket ask phil fifteen cent best reserve seat twenty-five cent believe will extravagant say phil own expense good say signor huskily ll feel repay ll bind bowerman always give public money s worth performance begin eight o'clock wo n't half-past eleven less five cent hour comment phil splendid head ve get say signor orlando admiringly could n't work figure ai n't province seem phil slender cause compliment say seem clear computation companion s ability performance refine talent employ first-class still phil enjoy fashion never power attend many amusement new naturally look interest appearance new friend fellow-lodger signor orlando appear dress gorgeous array sing song credit loudness voice quality end noisy clog-dance elicit much applause boy gallery share evening s entertainment moderate sum ten cent signor call stage bow thanks give dance permit retire finish part entertainment afterward come citizen s dress take seat auditorium phil mr brent ask complacently think signor orlando much applaud audience very loyal say proud performer two half-grown boy hear phil pronounce name companion gaze awe-stricken famous man s signor orlando whisper know reply such fame say signor pleased tone phil people point street very gratify doubt say hero occur would care point performer bowerman s signor orlando well-pleased n't doubt phil impress popularity perhaps even envy n't stay entertainment course familiar signor phil feel tired sleepy pass part afternoon explore city walk several mile lodging-house open door pass-key mrs schlessinger give climb room third story undressed deposit bed bed luxurious thin pallet rest slat thin could feel slat covering insufficient latter deficiency make throw overcoat quilt hardness bed soon sleep soundly to-morrow must look place say signor orlando can give advise dear boy buy daily paper sun herald look advertisement may prominent business man look boy size phil know good way follow signor orlando s advice frugal breakfast bowery restaurant invest few penny two paper mention begin first place pearl street enter direct desk front part store advertise boy say ve get brusque reply course more say phil walk little dash first rebuff place find dozen boy wait join line vacancy fill turn come place appearance seem make good impression ask several question name philip brent old just sixteen education school six ought know place sir live parent sir just come city lodge fifth street wo n't wish boy live parent poor phil allow hope length likely get place abrupt termination conversation dispirit make three more application again come succeed more fact live parent defeat application seem very hard get place think phil must confess feel little homesick wo n't make more application to-day decide broadway walk busy thoroughfare wonder morrow would bring forth winter ice sidewalk directly front phil walk elderly gentleman suit fine broadcloth gold spectacle seem indicate person prominence social importance suddenly set foot treacherous piece ice vainly strive keep equilibrium arm wave wildly gold-headed cane fall sidewalk would fall backward phil observe danger time rush assistance chapter viii house twelfth street difficulty gentleman right phil pick cane hope hurt sir say good boy say gentleman little shake suddenness slip would wish sir please perhaps require shall glad company thank sir live city sir propose come here search employment phil say think possible old gentleman might exert influence favor dependent may earn ask gentleman regard attentively little money sir shall need earn misfortune good thing boy employ liable get mischief rate shall glad find work sir apply anywhere phil give little account unsuccessful application objection make say old gentleman thoughtfully more confidence place boy live parent two walk reach twelfth street considerable walk phil surprise companion walk could easily take broadway stage old gentleman explain find good say spend time open air even walking tire good twelfth street turn live married niece say just side fifth avenue door handsome four-story house brown-stone front old gentleman pause tell phil residence sir will bid good-morning say phil come lunch say mr carter hospitably way mention name oliver carter longer actively engage business silent partner firm nephew marriage nominal head thank sir answer phil sure invitation intend accept see reason accept hannah say old gentleman servant open door tell mistress bring boy home dinner sir answer hannah survey phil surprise come room young friend say mr carter may want prepare lunch mr carter two connect room second floor use bed-chamber furniture handsome costly phil use city house think luxurious phil wash face hand brush hair bell rang follow new friend lunch lunch set front basement phil mr carter enter room lady stand fire boy phil s age lady tall slender light-brown hair cold gray eye lavinia say mr carter bring young friend lunch see answer lady here new acquaintance would speak know name name here old gentleman hesitate truth forget philip brent may sit here mr brent say mrs pitkin lady s name thank ma'am make uncle s acquaintance morning continue take seat head table service answer mr carter lose balance heavy fall philip come assistance very kind sure say mrs pitkin tone very cold philip say mr carter grand-nephew alonzo pitkin indicate boy already refer say alonzo stare philip very cordially very thank answer philip politely live ask alonzo moment s hesitation fifth street s bowery n't boy shrug shoulder exchange significant look mother fifth street fashionable street indeed quite reverse phil s answer show nobody phil begin suspect unfashionably locate feel circumstance improve might remain live unfashionable street could say phil table manner show lack good breeding seem quite home mrs pitkin s table fact act great propriety alonzo addict fast eating greediness could n't walk home alone uncle oliver ask mrs pitkin presently pity trouble mr brent come trouble respond philip promptly suspect consideration prompt remark admit little selfish take young friend s time say old gentleman cheerfully infer tell particularly valuable just now business position mr brent ask mrs pitkin madam look place morning live time city come here yesterday country think country boy very foolish leave good home country seek place city say mrs pitkin sharply may circumstance lavinia make advisable suggest mr carter know phil s reason come doubt understand answer mrs pitkin tone significant phil wonder think get trouble home ca n't judge hope master philip may find good satisfactory opening now reach city short time lunch new york generally plain meal mr carter invite philip come up-stairs again want talk prospect philip say silence two leave room mrs pitkin say alonzo n't n't ma uncle bring boy home very extraordinary sudden interest perfect stranger think ll leave money ask alonzo betray interest n't know may lead lonny n't look right such thing know d punch boy s head remark alonzo sudden hostility uncle s money ought come ought right observe mother must see boy n't get ascendency phil would very much amaze overhear conversation chapter ix old gentleman proves friend old gentleman sit arm-chair wave hand small rocking-chair phil seat conclude good reason leave home philip say mr carter eye hero keen friendly look sir father s death home step-mother case ask old gentleman shrewdly sir else son two n't agree seem know sir say phil surprise know world phil begin think mr carter s knowledge world very remarkable begin wonder could know more could suspect secret mrs brent communicate speak decide rate wait mr carter kind comparative stranger continue old gentleman wo n't inquire too minutely circumstance n't look boy would take such important step leave home satisfactory reason thing help phil s courage rise hear word mr carter evidently rich man could help willing keep silence let new friend talk want place continue mr carter now fit hard question answer sir n't know good education sir know latin french can write good hand shall show sir write few line private desk phil hand paper mr carter very good say old gentleman approvingly favor good account sir still sit again continue will give sum interest phil resume seat interest eight hundred forty-five dollar sixty cent four year three month twelve day eight one-half cent phil s pen move fast perfect silence five minute announce result let look paper will soon tell correct brief examination old gentleman adept figure say beaming smile entirely correct smart boy thank sir say phil gratify deserve good place good will probably get phil listen attentively last clause quite satisfactory say mr carter evidently talk must get pitkin take phil know lady already meet name pitkin rightly conclude husband mean hope more agreeable wife think philip philip say mr carter evidently make mind will try find place afternoon shall very much oblige sir say philip gladly already tell nephew business active silent partner general shipping business store franklin street will give letter nephew will give place thank sir wait minute will write note five minute later phil way town credential pocket chapter x phil calls mr pitkin phil pause impose business structure look see could see sign would show reach destination look front building see large letter sign enoch pitkin co door-way sign learn firm occupy second floor up-stairs open door enter spacious apartment look hive industry numerous clerk counter pile good indication prosperous business carry person young man eighteen perhaps more incipient straw-colored mustache shock hair tow-color young man wear variegated neck-tie stiff standing-collar suit clothes extreme fashion phil look hesitatingly young man observe look ask condescendingly can son such address person less three year old come upset gravity phil mr pitkin ask believe can see objection remark young man facetiously shall find youth indicate small room partition private office extreme end store thank say phil proceed find way office question arrive door partly open look arm-chair sit small man erect figure air consequence forty-five look old cheek already seam look querulous cheerful nature soon show sign age opposite mr pitkin say phil interrogatively say small man frown instinctively note sir phil step forward hand missive mr pitkin latter open quickly read follow boy will present service morning want employment seem educate ca n't offer post errand boy will guarantee will give satisfaction can send post-office office such errand may pay five dollar week charge sum truly oliver carter mr pitkin s frown deepen read note pish ejaculate tone low audible phil uncle oliver must crazy name demand fiercely turn suddenly phil philip brent meet gentleman give letter phil tell know letter suppose sir request give place read answer phil indignantly humph want give place errand boy will try suit sir want begin soon possible sir come to-morrow morning report first freak uncle oliver s mutter turn phil signify interview end chapter xi phil enters duty phil present good season morning store franklin street come direction youth see store previous day come opposite direction latter evidently surprise halloo johnny say s bring here again business answer phil buy firm inquire youth jocosely to-day day say young man laugh say very witty thing phil n't know form expression slightly vary become popular phrase day laugh belong church ask youth stop short own mirth make ask n't laugh would see laugh come s hard honor bright come business amusing see soon cheap clerk talk quietly identify firm employ object often imply personal interest success prosperity firm make clerk more valuable case g washington wilbur young man now converse phil will presently appear work here answer phil simply work here repeat mr wilbur surprise has old pitkin engage mr pitkin engage yesterday phil reply n't know want boy post-office bank re errand boy s way start say mr wilbur patronizingly now salesman would n't old position wage get five dollar five dollar week ejaculate mr g washington wilbur amazement come re chaff remarkable say answer mr wilbur slowly n't get much errand boy get two dollar did pitkin tell would pay five dollar week mr carter tell old gentleman mr pitkin s uncle request mr pitkin take mr wilbur look grave s shame commence shame get five dollar week get dollar week more errand boy m worth cent ten dollar week old man give six hardly keep glove cigar wo n't give more last month ask raise tell n't satisfy might elsewhere n't mean soon will show old pitkin ca n't keep man experience such paltry salary dare say den claflin would glad pay worth phil want laugh mr wilbur look scarcely old appearance callow youth refer man experience find hard resist n't stair ask phil right follow say mr wilbur ll take superintendent room report mr pitkin believe wo n't here awhile say wilbur just come mr wilbur fully hour early usual phil touch hat politely say good-morning good-morning return employer regard sharply boy hire yesterday sir come up-stairs phil follow mr pitkin up-stairs walk sales-room hope understand say mr pitkin brusquely engage request mr carter oblige feel grateful mr carter say phil quite know come n't engage boy know could give city reference hope wo n't disappoint say phil hope answer mr pitkin tone seem imply expect phil begin feel uncomfortable seem evident would closely scrutinize unfavorable spirit mr pitkin pause desk stand stout man grayish hair mr sanderson say new errand boy name boy philip brent will give ha mail come n't send post-office may send boy mr sanderson take desk key hand philip key box say notice number open bring mail n't loiter way sir philip take key leave warehouse reach street say wonder post-office confess mr sanderson know would probably consider disqualification post fill walk broadway say suppose post-office must principal street phil mistake time post-office nassau street old church utilize purpose very different originally devote reach broadway phil salute bootblack grimy honest-looking face shine boot mister say boy grin morning morning answer phil sorry wo n't give job say bootblack tax come to-day ai n't get enough pay em phil amuse new acquaintance scarcely look heavy taxpayer pay big tax ask thousand dollar less answer knight brush guess s less say phil s head s level young chap post-office here mile reckon street s nassau street will show way ll give ten cent right walk ll good come s name ask phil become interested new acquaintance boy call rag dick indeed lively young bootblack history afterward give volume probably familiar many reader time bootblack begin feel spur ambition lead subsequent prosperity s queer name say phil try live say dick comical glance ragged coat originally wear man six foot height swing box shoulder lead way old post-office chapter xii mr lionel lake again phil continue conversation ragged dick much amuse quaint way express reach murray street dick say follow ll cut city hall park short way soon reach shabby old building new yorkers oblige content post-office phil secure mail matter pitkin co just leave office notice just ahead figure look very familiar flash sudden old train acquaintance lionel lake immediately hurry forward touch arm mr lake several letter hand start nervously turn touch recognize phil appear wish boy ask loftily want speak word mr lake young man shrug shoulder mistake person say name lake very likely say phil significantly s call meet train repeat boy strangely mistake name pause slightly john montgomery just please name little business ca n't stop business urgent say lake will brief lend five dollar ring afterward discover steal want return money mr lake look apprehensively wish hear phil say must crazy say never see whole course life shake phil s detain hand hurry phil say resolutely ca n't deceive mr lake give money will call policeman now happen policeman pass just lake could see infamous outrage say important appointment ca n't detain take money give charity phil gladly receive pocket bank-note relinquish hold mr lake rejoin dick interested eye-witness interview see ve get pluck say dick s phil tell ai n't bit s'prised say dick could tell look man skin m even rate say phil now ll get office thank guidance here s quarter promise ten cent s worth quarter hope meet again ll meet astor s party say dick grin invite come yesterday mine n't come say phil smile maybe ll come to-morrow s queer chap think phil s fit good black boot hope ll luck get phil detain interview mr lake make extra speed reach warehouse fair time deliver letter send errand entire day keep busy leave moment pitkin mansion listen conversation mr mrs pitkin uncle oliver get more more eccentric day say lady bring home boy lunch to-day pick street boy s name philip brent ask husband believe know ask lady surprise engage errand boy exclaim mrs pitkin could n't help bring letter uncle request offer pay wage own pocket really get very serious say mrs pitkin annoy suppose take fancy boy appear already say husband dryly mean suppose adopt get pretty fast lavinia such thing happen sometimes say lady nod happen would bad poor lonny even case lonny wo n't poor-house mr pitkin n't realize danger here s uncle oliver worth quarter million dollar ought leave probably will may leave boy must prevent must say boy n't suit discharge give time objection suspect will hard find fault look reliable boy look artful young adventurer say mrs pitkin vehemently depend mr pitkin will spare pain ingratiate uncle oliver s favor will see mrs pitkin gift can call gift very suspicious temperament mean grasping could bear idea even small part uncle s money own family indeed relationship uncle oliver close cousin estrange relative marry poor bookkeeper milwaukee name never mention pitkin household mrs pitkin trust distance apprehend danger source know rebecca forbush even now new york widow child struggle make living sew take lodger would feel less tranquil know dream boy dread very day make acquaintance despised relation way happen phil soon tire room take fifth street neatly keep comfortable again find restaurant cheap likely absorb salary bill-of-fare attractive chance take side-street second third avenue neighborhood thirteenth street three four-story building line block frame-house two-story-and-basement see sign board gentlemen see similar sign attention specially draw see pleasant-looking woman enter house air proprietor woman recall philip own mother bear striking resemblance would board face recall dear dead mother think phil impulse moment just woman enter ring door-bell door open immediately woman just see enter seem phil look mother s face inquire unsteady voice take boarder answer wo n't step chapter xiii phil s new home house poorly furnish cheap furniture unexpected air neatness great difference respectable squalid poverty first apparent small house hero find look boarding-place say philip can afford pay high price think ask high price such plain accommodation can offer say mrs forbush sort room desire small room will answer hall-bedroom head stair will look mrs forbush lead way narrow staircase philip follow open door small room refer show neat bed chair wash-stand few hook clothing might hang plain enough air neatness characterize present room room say brighten much charge room board four dollar include breakfast supper answer mrs forbush lunch provide will satisfactory say phil place town could come lunch rate would come mr say widow interrogatively name philip brent mr brent will come time to-morrow generally ask small payment advance guarantee applicant will really come sure can trust thank quite willing conform usual rule say phil draw two-dollar bill pocket hand widow part mutually pleased phil s week present lodging would several day tired feel would much more comfortable mrs forbush ready make small pecuniary sacrifice needful conversation record take five minute materially delay phil already say absent store errand day phil become instal new boarding-place present supper three boarder two young salesman third avenue store wife occupy square room same floor phil female teacher employ city public school remaining room occupy drummer often call several day comprise list boarder phil s attention call young girl fourteen sweet attractive appearance ascertain daughter mrs forbush young lady julia forbush cast frequent glance phil unusually good-looking boy would naturally excite notice young girl whole seem pleasant social circle phil feel find home day occupy store g washington wilbur hear young man say s mr carter come store mr oliver carter make way directly office mr pitkin sit come phil work get young friend ask familiarly very thank sir find duty very fatigue oh sir comfortable time s right work cheerfully will win good opinion employer n't forget come see soon thank sir seem pretty solid old man remark mr wilbur very good term answer phil smile wish introduce say wilbur n't know ask phil surprise n't often come store generally office clerk n't chance get acquaint hardly take liberty say phil oh keep want say mr wilbur evidently annoy n't care shall entirely willing introduce good chance seem appease mr wilbur become more gracious philip say hour closing approach ca n't come call evening will answer phil readily indeed find hard fill evening glad way suggest want tell secret live ask phil east twenty-second street right will come half-past seven wilbur live large house phil room chair room mr wilbur put visitor sit bed mystery young man s manner clear throat say phil tell secret phil s curiosity somewhat stirred signify would hear time want confidant say mr wilbur wish trust mere acquaintance ahem matter quite delicate phil regard increased interest flatter selecting say will keep secret phil say mr wilbur tragic tone may surprise hear love phil start want laugh mr wilbur s serious earnest look restrain ai n't young venture say nineteen answer mr wilbur heart make account year original borrow phil could tell love long ask phil three week lady know return mr wilbur worship afar never even speak matter n't very meet first broadway stage name n't know n't know much know live lexington avenue whereabouts twenty-ninth thirtieth street would see house answer phil see mr wilbur wish answer come might see two boy mr wilbur consider young man large experience really scarcely more boy bend step lexington avenue walk northerly direction reach twenty-eighth street door house avenue open lady come s ejaculate mr wilbur clutch phil arm phil look see tall young lady three four inch tall friend many year old look companion surprise young lady love ask n't daisy ask lover fervently much judge daisy answer phil little embarrassed young lady large feature eye very pretty chapter xiv consult oracle phil hurt feeling companion refrain laugh difficulty n't appear know say say wilbur n't chance make know think can make favorable impression daisy ask phil outwardly sober inwardly amuse always take way girl reply mr wilbur complacently phil cough save laugh struggle inclination lady inadvertently drop small parcel carry hand two boy close arrow bow mr wilbur spring forward pick parcel heart beat wildly say tender owner graceful bow captivate smile miss believe drop thank good boy answer daisy pleasantly mr wilbur stagger strike fall discomfiture face show mortification anguish feel hear say ask hollow voice call boy n't answer mr wilbur sadly perhaps may near-sighted say phil consolingly think ask mr wilbur hopefully quite possible short know must say g washington wilbur face more serene n't would notice mustache true speak kindly see old would different n't think doubt thing say mr wilbur tone calm resolve inquired phil curiosity must wear stove-pipe hat say small near-sighted person might easily suppose young now stove-pipe hat shall look much old presume can make acquaintance again will mistake phil n't wear stove-pipe n't want look old errand-boy would n't look tall hat perhaps mr pitkin would hardly course salesman will different mr wilbur begin recover complacency rudely disturb suppose would n't think marry present salary say phil six dollar week would n't support married pair very firm would raise salary always man marries resource indeed worth two thousand dollar leave aunt keep trust twenty-one receive interest now congratulate say phil really pleased hear companion s good fortune money will come handy expect s get money continue mr wilbur course love alone mercenary still will help marry will say phil amuse confident manner mr wilbur speak marriage lady know absolutely philip say mr wilbur marry want stand groomsman city can afford buy dress-suit might consent thank true friend say mr wilbur squeeze hand fervently two return mr wilbur s room chat early hour phil return own boarding-place time pass phil wilbur spend considerable time store mr g washington wilbur apart amusing trait youth good principle good disposition phil glad company sometimes cheap amusement often money spare such purpose week phil s entrance duty mr wilbur make proposal phil startling nature suppose fortune tell phil say would help fortune hurry n't object say phil smile want know fate store say wilbur think fortune-teller know good ask phil incredulously tell strange thing say wilbur instance aunt mine fortune-teller ask would marry tell would marry twenty-two tall light-complexioned man come true word say mr wilbur solemnly marry three month twenty-second birthday husband just kind man predict was n't strange fortune-teller might easily guess most girl marry young tall light-complexioned man say wilbur triumphantly wish particularly know ask phil know marry know daisy phil much favor scheme finally agree certain veiled lady advertise qualification herald seventh daughter seventh daughter gift power read future mr wilbur make choice call evening show anteroom time mr wilbur call dread presence somewhat nervous agitated brace afterward express want phil attendant say madam would allow forward alone fifteen minute afterward re-enter room radiant face hear good news ask phil mr wilbur nod emphatically whisper two wait s right marry fortune-teller say give name describe know will soon ask phil slyly twenty-four answer mr wilbur soberly perhaps may mistake perhaps think old doubt knowledge rate can wait mine last rich thirty year old worth twenty thousand dollar congratulate wilbur say phil smile right least gentleman say attendant phil enter inner room look curiosity tall woman sit sort throne hand rest table tall wax-taper supply place light day studiously exclude room thick dark curtain woman s face black veil give air mystery come hither boy say clear commanding voice phil advance wholly unimpressed feel skeptical woman bent forward start slightly scan face eagerly chapter xv phil fortune-teller wish hear past future ask fortune-teller tell past say phil view test knowledge seeress leave uncongenial home seek fortune new york leave regret leave miss phil start amazement certainly true shall find fortune seek ask hero earnestly way expect think alone world fortune-teller pause look searchingly boy return phil boy father living can consider alone father dead return phil grow skeptical mistake likely mistake such matter father die few month father still live say fortune-teller sharply contradict n't see can say attend funeral attend funeral man name bear father phil much excite confirmation step-mother s story entertain serious doubt true think might trump mrs brent drive home interfere succession part mr brent s property step-mother s story true ask breathlessly tell son mr brent story true say veiled lady real father lady immediately reply seem peer distant space say slowly see man middle size dark-complexioned lead small child hand pause house look inn lady come inn kindly aspect take child hand lead inn now see man alone little child remain see grow become large boy scene change inn disappear see pleasant village comfortable house boy stand door well-grown now lady stand threshold step turn thin sharp-faced lady welcome little child can tell boy ask fortune-teller fix eye phil answer flushed face show excitement feel say n't know learn say phil wonderfully exact will answer question ask say father real father live veiled lady bow head can say look search delay long circumstance can explain prevent seek claim will tell now seek think will find last can bring stay circumstance work favorably must wait drawback two enemy count enemy man woman step-mother ejaculate phil immediate conviction guess aright boy jonas son woman call step-mother harm can afraid say phil raise head proudly too confident mean capable harm mrs brent mother fear will interfere son right more can tell ask phil enemy two more also woman son puzzle can think live city know mrs pitkin employer s wife dislike old man cause see n't want kind family tell say fortune-teller abruptly can tell strange thing say phil will tell know much stranger more tell can say veil lady impatiently least tell much pay think receive fee take friend here tell good fortune fool say fortune-teller contemptuously see want predict wave hand phil feel excuse remain long leave room slowly find mr wilbur anxiously await tell phil ask eagerly tell sort wife would n't ask answer phil smile think d want know tell tell quite number thing past life event childhood n't care say wilbur shrug shoulder know want know marry girl adore see wilbur n't adore anybody love course make difference say wilbur m glad come phil ai n't answer phil slowly see s such satisfaction know come right last marry know n't twenty-four will nearly thirty time say phil slyly wo n't look say mr wilbur wince little thirty shall worth twenty thousand dollar ca n't save very soon six dollar week true feel sure shall raise soon fortune-teller say get rich ca n't remember oh say would make fortune way expect queer say mr wilbur interested could mean suppose mean would save competence five dollar week maybe think wilbur advantage young lady marry know marry n't know husband true say wilbur seriously can find name will write anonymous letter ask call veil lady chapter xvi mr brent s strange temptation now phil fairly establish city circumstance require country town call home mrs brent sit engage needle same room make important revelation phil jonas enter house stamp snow boot supper most ready mother ask jonas four o'clock reply mrs brent m hungry bear guess s skating wish would post-office supper jonas might letter expect hear phil say writing say mrs brent indifferently will please did'nt know would write money chuckle jonas would send say mrs brent would repeat jonas look mother surprise would send dollar two people need n't talk always avoid gossip expect letter anybody mother ask jonas pause dream last night receive important letter say mrs brent money ask jonas eagerly n't know such letter come will give money bring letter contain money say mrs brent will give dollar enough say exclaim jonas fond money m post-office mrs brent let work fall lap look intently flush appear pale face show sign restlessness strange say allow affect dream superstitious can get idea letter will reach to-night will important bearing life feeling too will relate boy philip rise seat begin move room relief restless state mind window look jonas excitement rise see approach see mother look window hold aloft letter letter come say heart beat faster wont important letter slow jonas incline vex deliberation son advance house come last mother ve get letter letter philadelphia say n't phil know writing give jonas say mother outwardly calm inwardly excite know philadelphia mother cut open envelope withdraw inclosed sheet money ask jonas eagerly just luck say jonas sullenly wait minute say mother letter really important ll give twenty-five cent read letter manner soon show deeply interested will look shoulder read continental hotel philadelphia feb dear madam write matter great importance happiness shall most anxiously await reply would come person lay attack rheumatism physician forbid travel inform widow gerald brent thirteen year keep small hotel small village fultonville ohio date day register guest alone son boy three accompany wife dead affection center child morning leave charge husband pursue journey day see boy write mr brent seem strange require explanation explanation ready give brief flee undeserved suspicion circumstances need detail connect name mysterious disappearance friend fact trifle dispute take place presence witness strengthen suspicion know innocent unable prove flee take child reach fultonville become alive ease might trace child s companionship resource leave husband impress kind warm-hearted specially impress gentleness treat little philip feel could safely trust dare confide secret simply say would leave boy recover temporary indisposition outward calmness inward anguish leave darling know see again time pass nevada change name invest slender sum mining vary fortune make large fortune last good fortune still await poor mining hut two month come man confess guilty murder suspect confession reduce writing swear magistrate now last feel free man now could charge crime soul revolt matter conclude first thought boy see thirteen long year could claim now world could endow gift fortune could bring luxury could satisfy father s affectionate longing could immediately ascertain write fultonville postmaster learn mr brent move settle gresham state new york learn also philip still live detail learn care long boy still live now may guess wish intention shall pay handsomely kind care philip must boy again separate too long can understand attach will find home mr brent own can see often boy tenderly rear will favor come bring boy expense journey shall course reimburse will take care pecuniary part obligation shall amply repay already explain can come person claim dear child telegraph will reach philadelphia will engage room philip will stay gratefully oscar granville mother here slip paper drop letter say jonas pick hand mother check philadelphia bank sum hundred dollar s same money n't ask jonas jonas ll keep promise wo n't mrs brent silently draw pocket-book two-dollar bill hand jonas jonas say wo n't breathe word will tell secret right mother start philadelphia to-morrow s jolly exclaim jonas overjoy ll keep mum letter mother will tell just now shall know very soon mrs brent sleep much night mind intent daring scheme imposture mr granville immensely wealthy doubt pass jonas son philip thus secure fortune own child chapter xvii jonas join conspiracy later evening mrs brent take jonas confidence silent secretive woman nature could plan carry impart would gladly jonas must active accomplice let know must evening jonas tire day s skating lie lounge mrs brent rise deliberately seat peep adjoining room window make sure eavesdropper resume seat say jonas get want speak awfully tired mother can hear lie here jonas hear speak person must hear get chair draw close mine jonas rise curiosity stimulate mother s word manner letter mother ask relate letter journey to-morrow jonas wonder letter send mother hundred-dollar check make further objection draw chair front mother say ahead mother m listen would rich jonas ask mrs brent would n't would adopt very rich man pony ride plenty pocket-money fine clothes end large fortune would just suit mother answer boy eagerly chance follow direction implicitly will mother say jonas eye shine desire tell ll remember tell philip evening leave mr brent s hotel remember true father disappear jonas letter receive afternoon philip s real father ejaculate jonas alter usual expression surprise philadelphia very rich man phil will rich say jonas disappoint think say would philip s father never see three year old continue mrs brent take notice son s tone difference make mother jonas say mrs brent bend son choose tell philip wo n't know difference understand jonas understand s bully idea mother can pull wool old man s eye think wish would use such expression jonas gentlemanly young gentleman right mother can manage very careful worth trouble jonas think mr granville name must worth quarter million dollar take philip whole will probably head ve get mother exclaim jonas admiringly tip-top chance chance ten thousand must just tell oh ll mother must begin must take philip s name must remember longer jonas webb philip brent ll bully joke say jonas very much amused would phil say know take name must know henceforth must endeavor keep way again must consider step-mother own mother understand first mother start philadelphia to-morrow father lie sick continental hotel jonas roar delight manner mother speak sick stranger oh ll fun mother shall live philadelphia n't know will mr granville think good mother live here course shall will make condition can part boy shall mr granville s boy public will private shall more mother son afraid will spoil say jonas old granville will suspect seem care too much selfish nature jonas crop mother feel pang would reconcile part forever sake brilliant prospect large fortune mr granville could offer outwardly cold such affection capable expend graceless ungrateful boy seem forget may feeling matter say mrs brent coldly inward pain result plan permanently separate would never consent just mother say jonas ill grace n't look much phil will difficulty still mr granville never see philip three year old favor think mr brent s first wife shall tell n't know will guide circumstance perhaps may would n't discover deceive manage place mother write uncle jonas take charge will let nominal rent plan miscarries shall place come philadelphia mother will trouble journey shall pack clothes own to-night course jonas meet mr granville must seem fond must tell kind fact must act precisely philip might expect mother must careful call jonas will spoil know rest assure shall guard careful philip jonas burst guffaw new name s just play-acting mother say will pay good say mrs brent quietly think will begin call philip soon leave town may get accustom right mother ve get good headpiece will manage thing properly consent guide will right oh ll mother wish way can bed must stay late to-night pack trunk day pair adventurer leave gresham early available point mrs brent telegraph mr granville way son long separate chapter xviii conspiracy succeeds handsome private parlor continental hotel man forty-five year age sit easy-chair middle height dark complexion pleasant expression right foot bandage rest chair morning daily ledger hand read mind judge absorb look occupy thought can hardly realize say half-aloud boy will soon restore arm separate cruel fate shall soon again remember dear child look leave fultonville care kind inn-keeper sorry dead widow shall suitably repay kind devotion reach point knock hear door come say mr granville servant hotel appear lady boy parlor sir wish see mr granville considerable control feeling heart beat fast hear word will show say tone show trace agitation servant bear message mrs brent jonas sit hotel parlor mr granville agitate two conspirator wholly ease red spot mrs brent s cheek way express emotion jonas fidget uneasily chair stare curiously mind tell say mother low voice remember act boy suddenly restore long-lost father depend first impression wish wish say jonas wipe perspiration face suppose suspect wo n't tell n't look gawky act naturally just servant reappear come up-stairs say gentleman will see thank say mrs brent rise come jonas rise manner cur expect whipping follow mother servant s flight say servant can take elevator consequence mrs brent begin jonas say eagerly let s ride elevator ma very philip say mrs brent minute later two stand door mr granville s room stand presence mr granville look eagerly door pass mrs brent glance rest boy follow start quick feeling disappointment picture lose boy would look none vision resemble awkward-looking boy stand sheepishly side mrs brent mr granville presume say lady madam mrs brent point jonas boy leave fultonville thirteen year philip father jonas advance awkwardly mr granville s chair say parrot-like tone m glad see pa really philip say mr granville slowly m philip brent suppose name granville now come here boy mr granville draw boy look earnestly face kiss affectionately change little child mrs brent say half-sigh s expect sir three year old leave seem hair complexion light can judge good say mrs brent plausibly see daily change perceptible greatly indebted devoted care husband grieve hear mr brent dead sir leave six month grievous loss sir give philip also shall feel quite alone world press handkerchief eye see come look own boy dear madam n't think shall cruel take wish now live must accompany home shall willing accept room house seat table oh mr granville can thank great kindness receive letter depress thought lose dear philip child own would different none affection center very naturally say mr granville become attach benefit doubtless feel affection love good lady philip supply place own mother die infancy sir answer jonas stolidly want live pa sure shall boy separate too long already henceforth will live mrs brent shall live live pa ask jonas country-seat few mile chicago answer mr granville will soon enough ought apologize mrs brent invite room rheumatism make prisoner hope rheumatism will soon leave sir think will excellent physician already much good may remain here few day wish philip remain meantime here course philip will ring bell n't see bell answer jonas bewilder touch knob jonas will ring bell ask curiously electric bell ejaculate jonas n't use such language philip say mrs brent hastily father will shock see mr granville philip associate country boy spite care adopt language mr granville disturb countrified utterance occur new-found son need considerable polishing quite understand mrs brent say courteously young will plenty time get rid objectionable habit phrase here servant appear tell clerk assign lady boy room floor vacant mrs brent philip may room present will john dinner table sir take possession room philip dinner will send later thank sir mrs brent usher handsome apartment face radiant joy exultation say most difficult part chapter xix narrow escape detection conspiracy mrs brent enter dare require great coolness audacity inducement great son s sake decide carry course necessary identify could disclose mr granville deceit practice circumstances lessen risk detection mr granville confine room hotel week jonas city alone day scare occupy seat chestnut street car jonas stand front driver gentleman observe sit end car espy mrs brent come here ask surprise cross take seat color come subdued tone answer philadelphia little visit mr pearson latitude ask gentleman perhaps mr brent hear dead indeed sympathize sad loss sigh widow great loss suppose jonas large boy now say n't see two three year grow say widow briefly hope mr pearson would discover jonas fear boy might betray unconsciously stay long philadelphia think answer mrs brent new york afternoon would ask permission call mrs brent breathe more freely call hotel mean avoid course glad see answer feel quite safe say get thirteenth street thank heaven say mrs brent wo n't discover continental hotel situate corner chestnut ninth street mrs brent fear jonas would stop car point boy observe mother meet acquaintance intent watch street sight reach ninth street mother son get enter hotel guess ll stay stairs awhile say jonas philip say come want billiard-room say jonas grumble very important say mrs brent emphatically now curiosity jonas excite follow mother elevator room third floor mother ask jonas door mother s room close meet gentleman know horse-car say mrs brent abruptly mr pearson use give candy n't call important recognize say mother stay here must exceedingly prudent suppose call hotel fall mr granville might tell son name jonas philip fat would fire say jonas exactly glad see danger now want stay here own room two three hour ll awfully tiresome grumble jonas necessary say mother firmly mr pearson leave new york afternoon train now two o'clock leave car thirteenth street might easily call hotel general rendezvous visitor city meet stair would probably know curiosity would arouse ask stay n't appear hear question s pretty hard ma patience say mrs brent work interest can thwart plan n't care inherit large fortune let can gresham give ll say ma say jonas subdue very day mr granville send mrs brent lose time wait mrs brent say decide leave philadelphia to-morrow quite able sir ask good assumption sympathy doctor tell may venture shall travel pullman car know shall secure whole compartment avail comfort luxury money can command sir money good friend such case true mrs brent see time poorly supply now happily ease can philip ready mr granville answer mrs brent promptly ready to-day matter shall glad get start glad hear think philip will western home buy fine country estate chicago merchant failure compel part philip shall own horse own servant will delighted say mrs brent warmly use none thing mr brent much love mean provide such luxury mrs brent understand fully rich care boy own love much own son mr granville sure thank providence able repay extent great debt incur can repay wholly will take care too shall enjoy ease luxury shall good room house special servant wait thank mr granville say mrs brent heart fill proud anticipation state hereafter live care put long separate philip certainly love son say mr granville ordinary manner cold constrained seem woman affection would easily take captive philip seem find way heart must much care apt love benefit mr granville credit mrs brent affection philip uneasily conscious boy s return bring satisfaction happiness fondly anticipate begin philip look suppose son would look look granvilles indeed unusually countrified aspect conversation mingle rustic phrase shock father s taste suppose come way bring country boy associate think mr granville fortunately young time polish soon reach chicago will engage private tutor shall remedy defect education can improve son s manner want grow gentleman day three start chicago mr granville s real son heir continue live cheap lodging-house new york star jonas ascendant poor philip seem destined year poverty hard work even now threaten serious misfortune chapter xx left cold course phil utterly ignorant audacious attempt deprive right keep apart father long more meet know continue up-hill struggle living give very little thought prediction fortune-teller consult n't dream short-cut fortune could find could live wage board cost four dollar week washing lunch two dollar more thus compelling exceed salary dollar week know reserve fund could draw small grow constantly small again clothes wear see way obtain money buy new phil become uneasy question come mind write step-mother ask trifling loan money hers would condition own property hand come mr brent know attach even tie blood unite certainly mean phil care estate length phil bring write following letter new york march dear mrs brent suppose ought write good excuse offer hope jonas will continue let tell succeed thus fortunate enough obtain place large mercantile establishment service pay five dollar week more boy generally get first place indebted partiality old gentleman senior member firm chance oblige fare still find hard get sum economical possible board wash cost six dollar week buy clothing time time nearly spend extra money know keep look respectable way clothing circumstance shall apply loan say twenty-five dollar year two hope earn enough entirely independent present can expect father mr brent undoubtedly intend provide n't think need apologize make request still reluctantly would prefer depend entirely regard jonas truly philip brent phil put letter post-office patiently wait answer mrs brent surely can refuse say wholly relieved expense take care phil feel sure money would send begin look little ready-made clothing store see price could obtain suit would every-day use find store bowery could secure suit look would answer thirteen dollar mrs brent send twenty-five would leave twelve underclothing reserve fund meet weekly deficit could avoid three four day pass letter come answer ca n't mrs brent wo n't least answer letter think uneasily even n't send twenty-five dollar could n't help send still feel uneasy view position would find case letter remittance come period anxiety heart leap joy broadway see familiar form reuben gordon young man already mention phil sell gun leave gresham reuben exclaim phil joyfully come town phil brent exclaim reuben shake hand heartily m thunderin glad see thinkin five minute wonderin hang n't tell come new york morning m goin stay cousin father s live brooklyn night want ask mrs brent jonas afraid might sick write four day n't get answer write gresham course answer phil surprise n't mean say hai n't hear leavin gresham say reuben evident astonishment leave gresham mother leastwise mrs brent jonas clear three week nobody s hear word nobody village n't know ve ask phil amazement goin ask s'posed course d write let know n't even know leave gresham s call cur'us ai n't treatin right accordin idea house shut two day brother mrs brent come open bring wife child seem re goin live somebody ask sister jonas n't get satisfaction say n't rightly know believe travelin think might canada phil look feel decidedly sober information understand course now letter answer look outcast home long come new york earn living feel voluntarily oblige now absolutely throw own resource must work starve ve treat real mean say reuben never mrs brent jonas matter work phil answer question several honest country friend ask mind preoccupy answer question random finally excuse ground must get store evening phil think seriously position must very evident expense exceed income need clothing chance get wage raise year already receive more pay customary give boy phil decide lie position frankly friend city likely help mr oliver carter old gentleman friendly kind feel would rate repulse come decision feel determine lose time call mr carter supper brush hair carefully make look circumstance would admit bend step twelfth street reader will remember mr carter live niece ascend step ring bell open hannah recognize admit former occasion calling good-evening say phil pleasantly mr carter home sir answer hannah n't know florida gone florida repeat phil heart sinking start start afternoon s ask uncle oliver ask boy s voice look hannah phil recognize speaker alonzo pitkin chapter xxi met chance ask uncle oliver demand alonzo superciliously answer philip oh s say alonzo disdainfully answer phil calmly feel provoke alonzo s tone mean offensive remember n't boy get uncle oliver get give place pa s store deny get return phil warmly good luck favor suppose come money say alonzo coarsely sha n't ask rate say phil angrily would n't good say alonzo s use ask ma say adventurer design uncle oliver rich shall ask mother favor say phil provoke sorry meet uncle dare say sneered alonzo just woman poorly neatly dress come stair face trouble just come mrs pitkin face wear chilly proud look mr carter leave city really n't know will return phil hear say home would benefit violently prejudice would listen word say think would harbor resentment long murmur poor woman never seem hard man phil gaze poorly dress woman surprise attempt conceal recognize familiar figure landlady could house ask mrs forbush exclaim philip exclaim mrs forbush surprise great own never ask young lodger work aware employ cousin s husband acquaint rich uncle see year know demand mrs pitkin turn surprise young gentleman lodge house answer mrs forbush young gentleman repeat alonzo mock laugh philip look sternly share human nature would give satisfaction thrash insolent young patrician alonzo choose consider want here young man ask mrs pitkin frosty tone address phil course wish see mr carter answer phil really mr carter seem very much request sneer mrs pitkin doubt will very much disappoint hear lose will florida see think add pause will call again mr carter will understand motive call cruel lavinia say mrs forbush sadly name mrs pitkin say lady frigidly forget cousin surely care remember mrs forbush good-day alternative mrs forbush say good-day also descend step philip join street really cousin mrs pitkin ask answer mrs forbush bear same relationship mr carter much girl educate same expensive school offend relative marry mr forbush fault poor chiefly think effort lavinia pitkin cast family meet uncle oliver philip explain circumstance already know reader mr carter seem kind-hearted man say n't believe would cast influence party think say mrs forbush will tell continue pause draw here afternoon struggle hard keep head water mr brent find hard meet expense can meet rent to-morrow fifteen dollar dare hope could meet uncle oliver face face explain matter would let money sure would say phil warmly florida will probably remain month two least say mrs forbush sighing even city suppose lavinia would power keep apart doubt would mrs forbush cousin dislike very much suppose boy talk son alonzo most disagreeable boy meet mother seem very much oppose interview uncle lavinia always jealous suspicious disposition say mrs forbush see alonzo baby two year old julia bear estrange relative marry poor man mrs forbush rent ask phil tone sympathy n't know shall try get landlord wait n't know will feel wish plenty money would gladly lend need sure would philip say mrs forbush offer good accompany ability good heart dictate feel friend very poor say phil fact trouble income five dollar week expense n't know keep may stay three dollar week can pay four say mrs forbush forget own trouble sympathy hero mrs forbush ca n't afford need money much perhaps more more support poor julia sigh mother bear heritage poverty heaven know get god will provide mrs forbush say philip n't know spite trouble feel cheerful confidence thing will come can possibly imagine young youth more inclined hopeful mature year wish dampen cheerfulness keep let comfort phil could hear conversation take place mrs pitkin alonzo departure might feel less hopeful dreadfully annoy woman turn year say mrs pitkin tone disgust really cousin ma ask alonzo disgrace low marriage cast dispose n't know could meet uncle oliver afraid would worm confidence get unfortunate boy fall may get speak uncle oliver behalf n't work pa n't get pa discharge uncle oliver thought alonzo will speak father very evening chapter xxii phil bounce saturday usual such establishment pay-day store phil s employer week s wage put small envelope hand various clerk phil cashier get money put quietly vest-pocket daniel dickson cashier observe say brent open envelope surprised phil request envelope five-dollar bill represent week s salary find small slip paper write ominous word service will require week append notice name firm phil turn pale embarrassed loss place very serious matter mean mr dickson ask quickly ca n't inform answer cashier smile unpleasantly selfish man sympathize care long remain prosperous hand paper ask phil boss mr pitkin course mr pitkin still little office phil make way directly may speak sir ask hero quick hurry answer pitkin very forbidding tone discharge sir ca n't detail n't need long satisfy say pitkin brusquely respect fail satisfy sir n't put air boy return pitkin n't want s might give little notice say phil indignantly make stipulation kind believe would fair sir impertinence young man wo n't stand n't need instruction manner conduct business phil time perceive discharge decide reference way perform duty discussion remonstrance would unavailing see sir regard justice will leave say d delay say pitkin irascibly phil emerge street sink heart available fund consist money just receive seventy-five cent change know walk home slow step look sad spite usually hopeful temperament enter house meet mrs forbush hall notice gravity bad luck philip ask answer phil lose situation indeed return landlady quick sympathy difficulty employer aware assign reason discharge ask explanation merely say want longer n't chance take sure n't discourage philip smart boy wo n't long place meanwhile welcome stay here long roof cover thank mrs forbush say phil warmly true friend trouble stand stroke good luck to-day say mrs forbush cheerfully former boarder allow remain here five six week employment send thirty dollar payment bill boston find position shall able pay rent lucky may phil cheer ready sympathy landlady begin take more cheerful view matter will bright early monday see ca n't find place say perhaps may good day succeed sober hour differently situate three month home relative now practically alone world home could claim share even know step-mother jonas sunday forenoon attend church sit sacred precinct mind tranquilize faith cheerfulness increase monday buy herald make tour inquiry wherever see boy want place ask could produce recommendation last employer decide old place ask very reluctant ask favor kind man treat shabbily mr pitkin seem necessary crushed pride make way mr pitkin s private office mr pitkin say here exclaim pitkin scowling need n't ask take s use n't ask answer phil here would letter recommendation may obtain place say pitkin wag head n't impudence impudence ask phil could ready employer ask letter wo n't get say pitkin abruptly home none city come country advise may country place city poor phil thing indeed look dark letter recommendation mr pitkin would impossible secure place could maintain city n't wish sell paper black boot path now open rough time think will try get discourage turn heel walk store pass counter wilbur stand young man say awfully sorry philip s shame n't break d offer lend fiver thank same kind offer wilbur say phil come see will soon leave store wander aimlessly street four day later sick hope defer make way wharf charleston savannah boat vague idea might get job carry baggage feel must let pride interfere could earn honest penny happen charleston boat just passenger just landing phil stand pier gaze listlessly disembark start surprise heart beat joyfully just descend gang-plank tried friend mr oliver carter suppose thousand mile florida mr carter exclaim phil dash forward philip exclaim old gentleman much surprise come here did mr pitkin send chapter xxiii explanation would hard tell two more surprised meeting philip mr carter n't understand mr pitkin come hear return n't telegraph say old gentleman n't think know say phil n't send pier sir store time ask mr carter puzzle longer mr pitkin s employ discharge last saturday discharged mr pitkin give reason say service longer require speak roughly decline give recommendation tell unable secure employment elsewhere mr carter frown evidently annoyed indignant must inquire say philip call carriage will astor house take room intend mr pitkin s shall explanation outrageous piece business phil rejoice hear end resource outlook decidedly gloomy make mind sink pride business newsboy day very unexpected arrival mr carter put quite new face matter call carriage mr carter enter happen soon sir ask phil seat think florida couple month start intention reach charleston change mind expect find friend st augustine learn already return north feel lonely decide return very glad now did receive letter letter query philip look mr carter surprise certainly give alonzo letter direct boarding-house request mail contain ten-dollar bill never receive such letter sir would great service money mean find hard live five dollar week now even possible alonzo could suppress letter say mr carter rate never receive here else inquire say mr carter alonzo tamper letter perhaps appropriate money will bad hardly think would sir n't generous know boy good fond money sake spend sake hoard tell learn florida learn house twelfth street call sir call see find hard get salary want mrs forbush lose mrs forbush repeat old gentleman quickly name sound familiar mrs forbush niece say phil hope rise heart might able kind landlady good turn tell sir ignorant meet just mrs pitkin s did call too see ask old gentleman sir get very cold reception mrs pitkin very rude say much prejudice call again s cold selfishness understand motives very idea mrs forbush city poor sir hard struggle maintain daughter board house sir strangely thing come nearly relate lavinia mrs pitkin tell marry wish family can see now unreasonably prejudice lavinia trump story husband now lead believe quite destitute foundation could keep alive feud feel now very foolish lend selfish end course object get whole fortune boy phil doubt say would seem too influence selfish motive much prejudice mrs forbush tell allow say say mr carter earnestly poor rebecca much good nature disposition mrs pitkin say poor great difficulty pay last month s rent say philip live phil tell sort house n't brown-stone front answer phil smile poor cheap house good can afford hire very much mr carter very kind find hard get tell will keep long roof head just now can pay board income will come again philip say old gentleman phil understand would restore place mr pitkin s establishment yield unalloyed satisfaction sure would make unpleasant mr pitkin still would accept meet disagreeable thing could time reach astor house phil jump first assist mr carter descend take mr carter s hand-bag follow hotel mr carter enter name register name ask philip brent sir will enter name too stay here ask phil surprise shall need confidential clerk present will fill position will take two adjoining room phil listen surprise thank sir say mr carter give order trunk send steamer take possession room philip s room small considerably more luxurious occupy house mrs forbush money philip ask old gentleman twenty-five cent answer philip n't very large sum say mr carter smile here let replenish pocketbook draw four five-dollar bill wallet hand phil can thank sir ask phil gratefully wait more thank let tell try harm mr mrs pitkin great service see mrs forbush evening can spare let know need n't anxious mean can liberty mention see sir tell will call to-morrow may take mr carter draw hundred-dollar bill wallet pass phil get change office say come soon can joyful heart phil jump fourth avenue car front hotel start way town chapter xxiv raise rent leaving phil will precede house mrs forbush manage pay rent trouble time come necessary decide would retain house following year new york many young reader may know first may moving-day lease generally begin date engagement make generally march st mr stone landlord call widow ascertain propose remain house suppose may say mrs forbush difficulty make monthly payment move would involve expense might time could secure boarder new location ca n't say landlord fifty dollar month very cheap house mean forty-five mr stone say mrs forbush n't say landlord pay last year true ought get fifty dollar wo n't pay somebody else will mr stone say widow troubled voice hope will considerate much could get forty-five dollar month pay indeed can pay more pardon say affair mine say landlord brusquely ca n't pay rent mean move small house stay here must prepare pay fifty dollar month n't see can answer widow dejection ll give three day consider say landlord indifferently ll make mistake give house affair landlord leave house mrs forbush sit depress julia say daughter wish old enough advise dislike move n't dare engage pay such rent fifty dollar month will amount six hundred dollar year say julia good figure seem great sum would little enough mrs pitkin say julia feel lady s prosperity unjust poor patient mother struggle hard scanty livelihood oh lavinia roll wealth sigh mrs forbush ca n't understand uncle oliver can bestow favor selfish woman n't ask philip s advice keep house say julia must explain philip julia already excellent friend may say mutually attract poor philip own trouble say mrs forbush lose place malice jealousy mr mrs pitkin sure lavinia cause dismissal n't know will able get wo n't send mother ca n't pay board answer mother warmly philip welcome stay long roof head can pay board answer seem very satisfactory julia rise impulsively kiss mother s good mother say would pity send poor philip street seem philip say mrs forbush smile faintly mother know n't brother phil seem just brother just door open philip enter room generally come home look depress long ineffectual search employment now fairly radiant joy phil ve get place know exclaim julia notice glad expression good really get place philip ask mrs forbush present think shall employer certainly treat very say phil smile pay twenty dollar advance age wonder pass say widow course believe philip seem extraordinary more extraordinary come say phil send money too exclaim mrs forbush great surprise can know tell stranger use know still feel interest mrs forbush can say widow look bewilder n't want keep suspense longer may say uncle oliver uncle oliver florida come home charleston happen pier see could get job smash baggage see walk gang-plank old quarter mr pitkin s tell way treat make angry drive astor house room too act private secretary new situation phil say julia good really feel kindly say mrs forbush hopefully send will call to-morrow say phil action speak loud word hundred dollar roll bill send say own accord suggestion mine julia say mrs forbush turn daughter believe god hear prayer good day store philip include add phil smile want share good fortune mother good consult phil keep house oh mrs forbush thereupon tell philip landlord s visit proposal ask high rent hesitate take house say handsome gift uncle oliver n't know may venture think think mrs forbush good decide see uncle may plan own rate good consult will call to-morrow now let pay week s board philip shall want money receive debt debt mrs forbush prefer pay shall here supper mr carter expect astor house shall probably come call to-morrow return hotel walk broadway phil come face face alonzo pitkin think ll ask letter uncle give post think phil wait alonzo close hand chapter xxv alonzo is puzzle alonzo share curiosity soon see phil s approach determine speak ascertain plan petty malice inherit mother hope phil unable find place distress would serve right say alonzo try get uncle oliver s good grace s'pose would cut ll find ca n't fight ma oh s alonzo s salutation meet answer phil pa bounce n't continue alonzo complacently answer phil discharge suppose mean ve get right first time say alonzo get place ask feel interested ask phil particularly answer alonzo appear quite amuse suggestion ask curiosity s'pose n't mind tell find place sort place ask alonzo disappoint need particular s'pose sneer alonzo re probably sell paper black boot mistake much good situation father alonzo s low jaw fall very sorry hear n't employer ask recommendation n't seem think necessary reply phil d know pa sack would n't want guess know get ask question alonzo too familiar can call mr pitkin phil laugh alonzo s assumption dignity make comment want ask letter mr carter give post ask phil alonzo indeed surprise say dismayed truth judge feel letter contain money open appropriate money own use bank-note pocket very moment wish spend hoard s queer question stammer letter refer letter mr carter give mail give such letter mail answer alonzo scarcely know say n't receive know give letter demand alonzo puzzle n't care tell know such letter hand know write s'pose say alonzo flippantly also ten-dollar bill n't receive letter phil fix eye searchingly face alonzo s pretty story say alonzo n't believe uncle oliver would such fool send ten dollar get now want get much more pretend n't receive mistake say phil quietly n't get letter know write ask alonzo triumphantly feel question crusher n't care tell know deny n't remember uncle oliver give letter will kind enough give address florida may write find wo n't say alonzo angrily think very cheeky ask such thing ma right say most impudent boy come s enough alonzo say phil quietly ve find want find ask alonzo tone betray apprehension never mind think know become letter mean say open take money demand alonzo redden would n't charge anybody such mean act feel satisfied d say alonzo bullying tone find re work ll let know pa bounce just please n't think word will injure gentleman good fortune work n't too sure think would n't mind boy ll refer pa ma ll give good setting n't doubt say phil indifferently turn call alonzo quite satisfy curiosity say board woman come see ma same day house ask leave alonzo look pleased know mother feel uneasy two dread l make concerted attempt ingratiate rich uncle ma say behave very badly alonzo could help add mrs forbush excellent lady say phil warmly could hear friend speak lady s poor poverty sneer alonzo none bad uncle oliver ca n't bear indeed say phil pause see else alonzo would say ma say disgrace relation give see tell come sneak house again will write letter effect will see get say phil letter wo n't miscarry n't care take notice say alonzo loftily very kind waste much notice say phil amuse alonzo see fit answer walk head air quite easy mind world ask could boy find uncle oliver give letter post learn open take money d big fuss guess d meet again see day ll different direction s artful may get trouble needless say mr mrs pitkin know alonzo s tamper letter much would oppose phil s receive such letter would too wise sanction such bold step say mr carter phil return see rebecca mrs forbush sir hand money overjoy much receive generous sum learning reconcile poor girl say old man forget now worn woman afraid must suffer much meet many hardship sir wo n't mind now live future shall bright past will call to-morrow philip shall sir way meet alonzo broadway detail conversation take place afraid take money say mr carter sorry relative mine act way let keep benefit may derive will prove dearly purchase chapter xxvi wonderful change may order carriage philip say mr carter morning pick handsome seat four sir five minute carriage door now philip will see long-neglected niece mrs forbush give driver necessary direction mrs forbush many carriage-callers say philip smile perhaps will more hereafter say mr carter ought long lose sight always rebecca lavinia let latter prejudice cousin disposition education sincerity superior see philip old fool world young never too late mend mr carter say phil smile s very true even young philosopher say n't claim originality mr carter way philip notice always express very correctly education must good sir thanks father man always regard father fair latin scholar know greek prepare college ask mr carter interest sir would father live step-mother say foolishness would money throw perhaps prefer incur expense own son suggest old gentleman jonas would n't consent detest study would decidedly object college way n't hear lately leave old home know strange time reach humble dwelling occupy mrs forbush rebecca live say mr carter sir quite nice mrs pitkin s return mr carter thoughtfully philip ring bell two admit humble parlor long wait mrs forbush agitation could overcome enter presence long estrange wealthy uncle rebecca exclaim old gentleman rise show emotion see change fifteen year make niece last meet girl uncle oliver kind visit cried mrs forbush tear start eye kind nonsense very unkind neglect long n't fault could keep apart lose husband uncle poor kind good man make happy begin think old fool rebecca philip think too oh mr carter exclaim hero philip assert mr carter quite right tell never too late mend mrs forbush will think take strange liberty sir n't object good advice even boy julia just enter room bright attractive girl hold bashfully mother say julia uncle oliver carter hear speak mamma scold dare say julia come give old uncle kiss julia blush obey uncle s request know child rebecca look age now tell engagement morning two uncle oliver will find carriage door will please put bonnet shopping shopping fit manner more befitting relative mine fact niece rebecca actually shabby know uncle many way spend money neglect dress very likely understand thing different now now n't hour get ready fashionable uncle say mrs forbush n't change make enter carriage drive large fashionable store necessary lady s toilet include dress quite complete could obtain mrs forbush favor select very plain article uncle overrule point costume much more costly uncle object mrs forbush thing wo n't correspond plain home mode living think boarding-house keeper arrayed fine lady give take boarder will none philip will really live uncle house too poor course move will speak point purchase length shopping re-enter carriage drive madison avenue say mr carter driver uncle oliver give wrong direction rebecca know live madison avenue ask mrs forbush must know own furnished house madison avenue late occupant sail europe last week look tenant find will move to-morrow act house keeper take care philip hope julia will present home can thank kindness uncle oliver say mrs forbush joyful tear will live more will such rest hard struggle late year can repay humor whim say uncle oliver smile will find very tyrannical least infraction rule will lead send packing treat same way mr carter ask philip exactly discharge will fly refuge mr pitkin will frying-pan fire vengeance time reach house elegant brown-stone front prove entrance furnish most complete elegant manner mr carter select second floor own use good-sized room third assign philip mrs forbush tell select such room julia desire much fine mrs pitkin s house say philip will jealous hear doubt precisely desire will fitting punishment treatment own cousin arrange morrow mrs forbush julia close small house leave direction sell humble furniture auction mr carter philip would come astor house will pitkins say hear think philip afraid will feel bad chapter xxvii unpleasant surprise important change occur life philip brent poor cousin mrs pitkin remain blissful ignorance alonzo tell encounter phil broadway intelligence hero give secure place may rest assure boy lie lonny say mrs pitkin boy n't get place easily especially ca n't give recommendation last employer s just think ma say alonzo still phil look good spirit saucy can believe last very lonny boy naturally impertinent probably put deceive get money pay way say alonzo puzzle probably sell paper black boot low part city could make enough live course would n't let know hope re right ma d give much catch black boot city hall park anywhere else d give job would n't feel mortify catch doubt would ve great mind town to-morrow look very lonny may want alonzo look vain phil latter employ writing attend account mr carter time find protege thoroughly qualify such work nearly week pass chance uncle oliver now new york considerable time pitkins meet reason suspect florida day mrs pitkin s caller mrs vangriff fashionable acquaintance mr oliver carter uncle believe say visitor meet broadway day look very must fortnight uncle oliver florida florida repeat mrs vangriff surprise lonny ask mrs pitkin appeal son will two week thursday must mistake say visitor see mr carter broadway twentieth street day yesterday quite mistake assure mrs vangriff say mrs pitkin smile person deceive fancied resemblance wrong mrs pitkin say mrs vangriff positively somewhat acquaint mr carter stop speak sure ask mrs pitkin look startle certainly sure call name certainly even inquire answer believe think live answer mrs pitkin coolly possible consider startling nature information receive probably uncle oliver return sooner anticipate merely pass city important business interest west n't think merely pass city friend mine see fifth avenue theater last evening mrs pitkin actually turn pale sallow complexion would admit surprised hear admit say alone know lady boy possible uncle oliver marry design widow mrs pitkin ask positively terrible dare betray agitation mrs vangriff sit thorn lady see fit take leave turn alonzo say hollow voice lonny hear woman say bet think uncle oliver get marry again ask hollow voice n't wonder mite ma consolitary reply will become poor boy look likely receive uncle oliver s handsome property break perhaps s engage suggest alonzo sure say mother brighten affair may break oh lonny never think uncle artful trip florida trick put scent ma must find soon possible uncle oliver stay will see try cure infatuation evidently try keep dark would come room find ma n't know s puzzle s'pose hire detective would n't dare uncle would angry find s'pose phil know suggest alonzo n't know hardly probable know live woman call here say cousin remember lonny will order carriage will must very careful let know uncle oliver new york n't wish meet right ai n't fool can trust ma soon pitkin carriage door mrs pitkin alonzo enter drive shabby house recently occupy mrs forbush s low place say alonzo contemptuously regard disdainfully small dwelling suppose good can afford live lonny will get ring bell ask mrs forbush live alonzo request door open small girl shabby dress harmony place rebecca s child suppose say mrs pitkin look carriage window mrs forbush live here ask alonzo n't mrs kavanagh live here n't mrs forbush use live here ask alonzo suggestion mother believe move week know move n't boy name philip brent live here n't know mrs forbush move ask alonzo again suggestion mother guess could n't pay rent very likely say alonzo last receive answer please ma n't more find here say tell driver home say mother reach house twelfth street surprise store think s up-stairs mum say hannah look important tell quick s uncle oliver mum just get home florida guess s somewhere else mum s pack thing alonzo will see say mrs pitkin excite must know mean chapter xxviii unsatisfactory conference mr carter take article bureau pack open trunk mrs pitkin enter alonzo needless say niece regard employment dismay show clearly propose leave shelter roof uncle oliver exclaim sink chair gaze old gentleman spell-bound mr carter turn turn face niece oh lavinia say quietly ask niece see pack trunk intend leave falter mrs pitkin think will make change say mr carter indeed sad surprise say mrs pitkin mournfully return florida never change mind reach charleston long city week never come indeed unkind way offend mrs pitkin put handkerchief eye tear make attempt touch heart uncle aware rebecca forbush city ask old gentleman abruptly ye-es answer mrs pitkin startle see ye-es come here day treat ask mr carter severely turn poor woman house regard evident poverty tell very angry would hear name mention ye-es may say know uncle oliver hold communication many year true more shame think carry wish discourage visit also think might dangerous rival favor might deprive alonzo expect share estate oh uncle oliver can think poorly mr carter eye niece half-smile injustice lavinia return great injustice glad hear feel less objection now tell future plan ask mrs pitkin apprehensively live ten year roof communication say rebecca think fair now show attention accordingly instal mistress house madison avenue shall henceforth make home mrs pitkin feel earth sink foot hope scheme many year come naught hated dreaded cousin constantly society rich uncle rebecca play card say bitterly play seek seek know city learn philip fresh dismay boy worm way confidence say mrs pitkin bitterly act badly mr pitkin oblige discharge run mischief discharge demand mr carter sternly husband seize opportunity get rid boy know interested soon think way refuse boy reference philip could scarcely hope get employment will ask mr pitkin sure good reason course take s impudent low upstart opinion ma chime alonzo heartiness say alonzo say mr carter turn keen glance boy become letter give post just put letter-box say alonzo nervously know answer alonzo look frighten ten dollar letter never reach phil address n't know falter alonzo way find letter post say mr carter might put detective case alonzo turn pale look much discompose accuse boy ask mrs pitkin ready contend favorite boy tell lie believe scandalous story own flesh blood exactly lavinia relation testimony boy know lonny devoted too never notice special devotion say mr carter amuse mistake philip try injure simply ask philip receive such letter say dare say receive say mrs pitkin spitefully wo n't argue matter now say old gentleman will say alonzo mr pitkin also wrong way work secure favor could injure two person own cousin jealous judge very hardly uncle say mrs pitkin see must adopt different course bad feeling rebecca boy will ask husband take store sure will wish n't wish answer mr carter unexpectedly oh answer mrs pitkin look relieve say view philip say mr carter private secretary live ask niece alarm need take stranger uncle oliver glad alonzo act secretary course want stay home shall deprive alonzo say mr carter tinge sarcasm tone philip will suit mr carter turn resume packing quite determine leave ask mrs pitkin subdued tone will will come say few week think answer dryly shall see oh shall call time time will know can call desire people will talk leave complain mrs pitkin let talk never agree movement control people s gossip now lavinia shall neglect resume packing to-morrow shall bring philip here help would alonzo help uncle oliver offer much alonzo s relief decline fear examine more closely old gentleman miss money very moment pocket mrs pitkin stair feel angry baffled retain ascendency uncle oliver fail mrs forbush philip seem supersede alonzo regard confer mr pitkin return store more consider matter bad look prospect could chapter xxix truce more distasteful news could come pitkins learn philip poor cousin secure firm place good grace uncle oliver dare show resentment find uncle oliver will own mean exercise more forbear would still inmate house camp enemy regard mrs forbush phil hate woman mr pitkin say wife fiercely scorn such underhanded work sneak good grace poor delude uncle oliver play card wrong lavinia say husband peevishly strange accusation mr pitkin thinking send errand boy whole thing come store would n't meet uncle oliver pier alonzo persuade discharge oh course s alonzo see rebecca forbush errand boy make duck drakes uncle oliver s money may wish act more wisely really lavinia most unreasonable woman s use criminate recriminate must can mend matter can n't get money remember must try re-establish friendly relation mr carter perhaps ll tell certainly call soon possible house madison avenue call woman try smooth matter can take alonzo instruct polite philip n't believe lonny will willing demean ll answer mr pitkin firmly ve make mistake sooner remedy mrs pitkin think advice unpalatable evidently sound uncle oliver rich must let money slip finger duly instruct alonzo part mrs pitkin day two late order carriage drive state house poor relative mrs forbush home ask servant believe madam answer dignified man-servant take card mrs pitkin alonzo usher drawing-room more elegant own sit sofa alonzo would think rebecca forbush would come live say boy supplement alonzo sure uncle fairly infatuated just mrs forbush enter follow daughter long clad shabby dress wear elegant toilet handsome own wish insist uncle oliver glad see lavinia say simply daughter julia too stylishly dress alonzo spite prejudice could help regard handsome cousin favor propose detail interview mrs pitkin good behavior appear very gracious mrs forbush could help recall difference demeanor now recent occasion shabby dress call house twelfth street too generous recall leave mr carter philip enter room send mrs forbush philip say mrs pitkin graciously alonzo philip growled alonzo stare enviously phil s handsome new suit considerably handsome own very alonzo must come see lonny say mrs pitkin pleasantly thank answer phil politely say pleasure boy truth feel would uncle oliver partially deceive niece s new manner glad seem reconciliation grow more cordial return awhile mrs pitkin rise fairly carriage more say passionately hate awful sweet ma say alonzo open eye time will come will open eye uncle oliver design scheming woman artful errand boy mrs pitkin s true self speak chapter xxx phil s trust duty devolve phil mr carter s bank business generally make deposit uncle oliver draw money personal check need already say mr carter silent partner firm mr pitkin active manager arrangement partner draw two hundred dollar week current expense surplus end year divide accord term partnership phil first present note mr carter object attention clerk know discharge mr pitkin here dress new suit provide watch wear mark prosperity most surprised mr g washington wilbur old friend phil stop chat old pitkin take inquire answer phil promptly could n't want get place s firm n't business private secretary mr carter mr wilbur regard surprise respect soft place inquire s very pleasant place wage get twelve dollar week board n't mean say n't want secretary ask mr wilbur think d place sort re lucky fellow phil begin think course n't live old place live madison avenue way wilbur lady-love mr wilbur look radiant think m get say meet evening smile encouraging say phil soberly possible thing come wait s write copy-book phil receive mr pitkin more graciousness expect feel must could placate uncle oliver more dangerous friendly manner rude impolite even now plot get phil scrape lose confidence uncle oliver generally phil pay check payable order mr carter saturday two hundred dollar bill place hand see much confidence place honesty say mr pitkin could n't use check money could make would very foolish say least respond phil course course know trustworthy would give check phil leave building follow know man look clerk phil danger n't suspect chapter xxxi phil is shadow phil feel must more usually careful money receive form bill check would use thief appropriate unusual danger suspect reach broadway take omnibus start walk up-town know haste walk great busy thoroughfare attraction many preserve distance fifteen twenty foot walk dark-complexioned man forty year age course phil likely notice man s design might satisfied first simply keep hero view reach bleecker street suddenly increase pace catch phil touch boy shoulder breathe quickly run phil turn quickly want sir ask eye stranger surprise n't know perhaps mistake employ mr oliver carter sir boy want bad news bad news repeat phil alarm mr carter seize fit street hour dead ask phil dismay think will come right house n't course know find pocket letter direct oliver carter madison avenue also business card connect business mr pitkin sir answer phil house bleecker street mr carter lie bed unconscious wife hear say call philip suppose sir name philip place business tell just leave give description hurry find will come house see mr carter sir answer phil forget kind generous employer sick perhaps dangerously thank shall feel relieve course can communicate friend arrange carry home sir live house turn bleecker street occur phil say n't understand mr carter neighborhood ca n't explain know affair say stranger pleasantly perhaps may property street n't think attend much business would send kind attend dare say right say companion course know form conjecture physician send ask phil know can call wife agree send sixth avenue say stranger n't wait come set store could more ready plausible answer new acquaintance phil mean suspicious temperament live longer city might occur unusual circumstance know mr carter speak leave house breakfast-table indeed leave set store time thought sum money carry escape memory destine very soon recall mind nearly reach sixth avenue guide stop front shabby brick house live say will produce key open door phil accompany shabby staircase third floor open door rear room make sign phil enter chapter xxxii phil is rob fairly room phil look expect see mr carter room appear unoccupied turn companion look surprise face destine still more surprised pleasant way guide lock door put key pocket mean ask phil sudden apprehension refer ask guide unpleasant smile lock door think might safest significant answer n't believe mr carter house say phil quickly n't believe youngster tell here demand phil rise indignation think would n't come n't reply companion nonchalantly answer thing mr carter sick know trap precisely may know truth now phil already conjecture reason entice poor dwelling two hundred dollar pocket make feel very uncomfortable think may say truly money own would less disturb think sink heart money take would fall suspicion could bear mr carter think repay kindness such black ingratitude might mistake man might know such sum money possession course give information glad mr carter right say phil now tell take such pain get here say companion least two hundred good reason phil turn pale understand now way secret know mean ask wholly able conceal perturbed feeling know enough boy say significantly ve get two hundred dollar pocket want thief say phil perhaps imprudent boldness just take care say wo n't insult such whipper-snapper d call name hand money know money phil ask try gain little time deliberation matter hand say n't take say phil agitate n't mine need n't mind give belong mr carter plenty more will think take will think dishonest let plead phil will never breathe word want rob know might get trouble s bosh money say say man sternly wo n't give say phil boldly wo n't shall take hurt will blame say man seize phil struggle ensue boy defend could make stouter resistance thief anticipate latter become irritated amount trouble take glad report phil make successful defense hardly expect strong boy cope strong man right side virtue case succumb triumphant vice phil throw prostrate man s knee breast latter succeed strip money bravely defend young rascal say rise foot see much good might give money first place duty keep could say phil pant exertion s satisfaction re welcome door unlock may now ask phil much stay moment later phil find alone prisoner chapter xxxiii terrible situation phil try door now lock find securely trap window here too chance escape even able get safely would land back-yard egress house occupy enemy shall phil ask despairingly mr carter will anxious perhaps may think money phil bad trouble prize good reputation possession honorable name think thief would distress exceedingly fool walk such trap say might know mr carter would such neighborhood phil too severe suspect most boy reader even account sharp might deceive easily fact rogue usually plausible train deception reflection victim allow take hours pass still phil find prisoner moment become more anxious troubled long will keep ask ca n't keep here forever six o'clock door open slightly plate bread butter thrust glass cold water bring phil know person show phil ate drink provide particularly hungry feel must keep strength n't mean starve rate reflect consolation life hope little hour pass become dark phil s prison mean light gas small bed room make mind must sleep confused noise disturbance could make mean sound hear terrible cry fire fire think phil long make terrible discovery very house confine trampling foot chorus scream smoke penetrate room heaven burn alive think poor hero jump floor pound frantically door last door break open stalwart fireman phil make way half-suffocated street make way fast possible homeward chapter xxxiv phil s friend enemy meanwhile phil s long absence excite anxiety alarm can become philip say mr carter supper time come arrive ca n't think answer mrs forbush generally very prompt make feel anxious afraid must happen send anywhere uncle oliver call usual get check mr pitkin ought here earlier certainly would n't wait philip very careful ca n't think meet accident even most prudent careful get trouble sometimes finally oblige sit supper alone none three enjoy mr carter mrs forbush julia anxious troubled n't know care much boy say uncle oliver endear care loss money will return safe quarter eight door-bell rang servant usher mr mrs pitkin alonzo usual greeting interchange mrs pitkin say look philip very much concerned say mr carter face show trouble home morning did call store pitkin n't home ask pitkin tone unpleasantly significant time leave store hour sure may able throw light failure return can say uncle oliver place give check give boy two hundred dollar bill n't see temptation prove too strong think uncle oliver wo n't see hurry mean say boy would steal demand old gentleman indignantly think more likely appropriate money sure say mrs forbush chime julia mr pitkin shrug shoulder think answer n't agree say mrs pitkin nod head vigorously never confidence boy n't mind tell now warn alonzo get too intimate remember lonny m respond lonny think boy capable appropriate money ask mr carter quietly n't say uncle oliver emphatically very easily deceive say mrs pitkin n't too sure return mr carter significant glance make niece feel uncomfortable suspect will admit say mr pitkin contrary anticipation boy return bring money will own mistake just front door hear open sound step hall phil come hurriedly room mr mrs pitkin exchange look surprise dismay mrs forbush daughter uncle oliver look delighted chapter xxxv pitkins retire disgust philip ask mr carter break silence get anxious bad news sir return phil say stand first mind lose two hundred dollar mr pitkin pay morning lose observed mr pitkin sneer emphasize word lose show incredulity sir lose answer phil look fearlessly eye steal oh now steal repeat pitkin really uncle oliver get interesting believe proper person question philip say mr carter coldly money take make payment can course responsible reach will pardon say would wise employ different messenger demand uncle oliver look displeased really uncle oliver say mr pitkin think result might convince let philip tell story say mr carter quietly happen philip thereupon philip tell story already familiar reader word quite romantic story commented mr pitkin unable repress sneer track rascal lure den thief rob money mr carter s release house catch fire exactly happen sir say philip color indignation see mr pitkin good discredit quite credit imagination way boy habit read dime novel never read life sir think would succeed write boy sixteen certainly vivid imagination quite agree husband say mrs pitkin boy s story ridiculously improbable ca n't understand face stand expect uncle oliver swallow such rubbish n't expect believe say philip manfully never treat fairly think will find also uncle too sensible man credit also retort mrs pitkin speak lavinia say mr carter wait intentionally let relative express believe word philip s story ejaculate mrs pitkin roll eye nod head vain endeavor express feeling really uncle oliver man age good sense thank admission lavinia say mr carter mockingly say seem infatuate boy know own account mind story most ridiculous invention mr pitkin enter store just philip leave inquire sir answer pitkin triumphantly s lie rate will remember philip make assertion statement thief rob course sneer pitkin tell story very shrewdly mr carter say philip can show else house confine bleecker street will trouble obtain proof fire dare say may such fire say mr pitkin may happen see decide weave story think steal money use own purpose ask philip pointedly mr pitkin shrug shoulder young man say point can say story grossly improbable wo n't hold water permit judge mr pitkin say mr carter wish ask question ask question say pitkin surprise pay philip bill to-day n't give check usual answer pitkin hesitate think would n't make difference think would able use more readily suppose would specially need use money check week break usual custom really n't give much thought matter answer pitkin hesitating act sudden impulse impulse cost two hundred dollar favor philip call week hand check mean retain employ ask mrs pitkin sharply n't very trustful observe lady toss head happen lonny here never hear last perhaps respond old gentleman dryly young gentleman trust letter mail contain money letter never reach destination may least infer careless will remember first knowledge mrs pitkin husband transaction refer mean uncle oliver demand mr pitkin mr carter explain too much say mrs pitkin angrily mean accuse poor boy open letter steal money ready bring accusation lavinia undoubtedly say look little suspicious prefer let matter rest think mr pitkin say mrs pitkin rise dignity uncle oliver choose charge own nephew thief beg pardon lavinia might just say lavinia pitkin toss head come mr pitkin come poor lonny will home place good-evening lavinia say mr carter calmly shall glad see feel call discharge boy may call again say mrs pitkin spitefully will wait time quite capable manage own affair mr pitkin leave house mean good humor phil turn employer say gratefully n't know thank mr carter kind confidence admit story tell strange could blame doubt n't doubt dear philip say mr carter kindly say mrs forbush feel provoke lavinia husband try throw discredit statement fact say mr carter humorously suspect julia oh uncle oliver exclaim julia dismay never dream doubting phil say mr carter appear three friend least say phil would allow make part loss surrender part salary could n't think philip say uncle oliver resolutely n't care money know thief happen know to-day receive money check say word phil uncle oliver call day note detective set work ferret secret chapter xxxvi false heir suburb chicago perhaps dozen mile great city stand fine country house midst fine natural park cupola surmount roof can see distance water lake michigan stretch many mile north south east west vast inland sea level lawns greenhouse garden rare plant flower show clearly abode rich man reader will specially interest know luxurious stately home mr granville son s fortune follow too home mrs brent jonas false representation gain foothold home western millionaire surely great change bring jonas recognize heir suppose son rich man change too mother dare avow relationship permit share luxury son mrs brent own use two good room mansion money can bring happiness right consider happy happy anticipate begin always dread untoward circumstance will reveal imposition practice mr granville case can expect eject disgrace luxurious home sure will husband s property leave would sad downfall descent social scale find cause anxiety jonas change sudden undeserved elevation work require strong mind withstand allurement temptation prosperity jonas possess strong mind indeed may allow expression vulgar little snob utterly selfish intent solely own gratification love drink protest mother positive command mr granville indulge taste think can fear detection servant make very offensive assume consequential air lordly bearing excite hearty dislike make way lawn moment dress clothes fine material most fashionable cut thick gold chain display waistcoat attach expensive gold watch buy suppose father carry hand natty cane strut head aloft nose air two under-gardeners work flowerbed pass time master philip say boy year old jonas good boy say jonas haughtily n't carry watch benefit gardener bit lip survey heir unequivocal disgust very retort ll wait gentleman come way flush anger visible cheek jonas freckle mean say m gentleman demand angrily n't act return dan d impertinent exclaim jonas small gray eye flash indignation take wo n't s true say dan undauntedly take jonas raise cane bring smartly young gardener s shoulder soon learn act imprudently dan drop rake spring forward seize cane wrench hand young heir proceed break knee s cane say contemptuously throw piece ground demand jonas outraged insult s can insult re poor work boy would n't change place say dan d enough rich would n't willing mean ll suffer say jonas little bead-like eye glow anger ll turn very day soon father get s home say m ll say dan s gentleman jonas make way mother s room notice perturbed look s matter dear boy ask s matter jonas wish d stop call dear boy say jonas angrily forget sometimes say mrs brent half-sigh ought forget want spoil alone now jonas can forget mother d know s good say jonas mrs brent kind-hearted woman indeed very cold jonas son much attach possible formerly return affection slight degree figure rich man s son heir begin incredible may appear look own mother wholly ignorant change feeling make unhappy live would stoop take part conspiracy now participant seem hard son sin prove ungrateful boy say would account harm injure prospect alone can harm treat son ca n't good grumble jonas might overhear will cautious may sure look annoyed reason enough boy dan under-gardener impudent say mrs brent quickly jonas rehearse story find mother sympathetic listener bold say compress lip tell would turn coolly turn say father gentleman would n't send ma will favor jonas send governor get home can make right mrs brent hesitate mr granville might think take liberty oh can make right say very impudent happen stay ll think can treat just please again mrs brent hesitate own inclination prompt son desire may tell dan come here wish speak say jonas errand mrs brent want see say dan d come know s good say jonas exultation attempt conceal oh objection meet mrs brent say dan ll mrs brent eye young gardener cold animosity impudent master philip say course can remain longer father s employment here five dollar more take leave estate wo n't take money mrs brent say dan independently wo n't take dismissal mr granville defy say mrs brent firm compression lip mrs brent n't defy shall take order dismissal n't impertinent burst forth jonas stop confusion ask dan quickly nurse falter jonas dan look suspiciously s two say n't know chapter xxxvii mr brent s panic chambermaid granville household cousin dan old three year take warm interest dan s welfare cousinly affection fresh interview mrs brent dan make way kitchen aggie say may say good-by soon dan re lavin ask aggie surprise mrs brent just give notice answer dan mrs brent business s happen anyway think s business s account stuck-up philip tell cousin dan dan wind repeat young master s unfinished sentence s belief say s two n't mrs brent here indeed dan chime aggie perhaps can guess never mind ll say overhear mrs brent day speak master philip n't call philip jonas m ready take oath call jonas perhaps real name may middle name n't believe dan ve idea m see mrs brent make think know see think aggie tell would n't take dismissal mrs brent own room woman easily forgive provoke dan defy authority know very dismiss wholly exceed authority may readily suppose make feel more friendly young gardener jonas artfully lead indignation dan n't much respect mother say n't mind more kitchen-girl may find make mistake say mrs brent bright red spot cheek indicate anger may find make mistake defy authority would n't stand ma wo n't say mrs brent decidedly nod vigorously compress lips more firmly soon knock hear mrs brent s door come say sharp incisive voice door open aggie enter want aggie ask mrs brent surprise hear ve tellin dan ll say chambermaid answer mrs brent fail see business dan s cousin ma'am s impertinent master philip afterward know ma'am tell understand must leave will more respectful place n't fault ma'am accordin tell doubt sneer mrs brent hardly likely would admit fault dan s good truthful boy ma'am tell moment come aggie s master-stroke fix eye keenly mrs brent watch effect word say work garden ma'am master jonas exclaim mrs brent stare girl dismay work garden ma'am master jonas mean girl master jonas ask mrs brent try conceal agitation did say jonas ma'am could think course mean master philip put name jonas head demand mrs brent nervously must hear somewhere say aggie quick shrewd look corner eye dan just ask young master civil question master philip snap rude-like mrs brent think d good make fuss dan n't much fault fault master jonas oh dear beg pardon mean master philip n't repeat ridiculous name again aggie say mrs brent young master ought know name philip say broke jonas ai n't goin call name dan proceed mrs brent willing overlook impertinence time wo n't say word mr granville must more careful hereafter m sure m oblige ma'am say aggie demurely room nod triumphantly sure ve get old lady thumb divil bit know s word jonas want favor ve get say word wonder man now anyhow aggie communicate dan welcome intelligence would trouble mrs brent philip way manage keep want think say s secret s jonas ll wait patiently maybe ll hear more mrs brent panic-stricken uncertain much aggie know fear know could discover come jonas power irish chambermaid gall pride turn son leave alone could find ask find mother name jonas evidently know could see eye must hear call ve tell more ma must never call philip hard keep silent always never speak own boy begin think dear price pay jonas again mother say jonas peevishly mother seat speak despondently afraid will come day say will n't take good care ma tell would good thing mr granville will give good income leave alone d fear leak oh jonas would really leave would really live separate child cold heart keenly wound look boy see earnest would prefer thereby would safe position usurp chapter xxxviii important discovery mr carter can spare couple day ask philip certainly phil answer old gentleman may ask wish dispose time would planktown see friend now month leave village would see old friend desire natural home break can stay house tommy kavanagh know will glad strange step-mother son leave trace say mr carter thoughtfully look suspicious good reason disappearance ca n't understand leave planktown say philip appear puzzle house occupy hear cousin mrs brent occupy shall call inquire very philip please may sure welcome return planktown home relation latterly pleasant philip many friend appear street meet everywhere glance friendly welcome first meet tommy kavanagh come phil ask glad enough see stay nowhere tommy present mother can take will stay house take will glad enough stay know live small house n't mind take tommy good enough mother will good enough phil n't look hard work make living fix now anxious day s end private secretary rich man live fine brown-stone house madison avenue good phil know d succeed mrs brent has hear n't think anybody village know cousin live old house name hugh raynor sort man people village n't live alone hear cook social feel very much acquaint shall call inquire mrs brent phil good alone n't caller will more ready receive two philip enjoy visit busy make call old acquaintance much please cordiality receive afternoon second day turn step house home long time will precede explain matter make visit very seasonable sitting-room sit hugh raynor present occupant house small dark-complexioned man large roman nose face moment expressive discontent seem connect letter just reading keep reader suspense mail chicago write mrs brent will quote paragraph seem very unreasonable expect give house rent-free also give salary would know merit salary merely take care house plenty would glad take charge good house pay fair rent indeed think will make such arrangement especially seem satisfied sinecure position represent roll wealth jonas live very comfortably complain reason squander small fortune leave husband advise little more reasonable demand shall request leave house selfish mutter mr raynor read letter again cousin jane never willing else prosper make mistake think can treat meanly position turn table paper dream find would yield demand lay hand paper fold lengthwise present appearance legal document open paper read aloud boy generally know philip brent suppose incorrectly son bequeath sum five thousand dollar direct same pay may select guardian hold trust attain age twenty-one will mrs brent carefully conceal continue mr raynor order save money jonas wonder prudent enough burn rate take leave planktown damaging secret hold mean use too let see mr raynor spend time quiet thought seem might hint discovery letter mrs brent make basis demand generous sum hush-money thousand dollar least might decide incident suggest course door-bell rang open door surprise caller few see standing tall handsome boy recognize wish see ask name name philip brent exclaim mr raynor visible excitement son late mr brent always regard such answer philip come glad see say mr raynor phil enter house surprise reception much more cordial expect brief moment mr raynor decide reveal secret phil trust gratitude suitable acknowledgment way would revenge mrs brent treat meanly wish see secret importance communicate say mr raynor relate parent know already say phil advantage reveal make mrs brent enemy shall forfeit help give really advantage able make loss will say phil sufficient will trust honor look boy will keep promise legally bind justice mr raynor cast eye paper will know secret will exclaim phil surprise will late gerald brent bequeath five thousand dollar forget say phil more pleased assurance remember sum money bequeath know ask look will must ask mrs brent say mr raynor significantly think suppress purposely answer raynor laconically must see can find can say letter mail chicago scrupulously keep address secret must chicago may take paper advise put hand lawyer safe keep will forget indebted mr raynor will take care lose revelation morning phil return new york chapter xxxix palmer house may readily suppose phil s new york friend listen great attention account learn visit planktown step-mother certainly unscrupulous woman say mr carter doubtless leave old town order escape accountability steal inheritance puzzle leave such tell-tale evidence remarkable oversight think aware existence will think must hope answer phil think conspire keep share father s estate rate first thing evidently find confront evidence crime suppose really culpable approve chicago say phil most emphatically nay more will will indeed sir say phil joyfully very kind shrink alone boy ignorant business pretty shrewd boy say mr carter smile n't claim much credit interest chicago can attend advantage personally interested western railroad main office city shall sir to-morrow answer mr carter promptly sooner good may town procure necessary ticket engage sleeping-berths here follow necessary direction need repeat enough say twenty-four hour later phil employer passenger lightning express train bind chicago arrive season adventure worth name take room palmer house now happen same hotel very same moment three person phil vitally interested mrs brent jonas call philip granville mr granville let explain presence chicago know mr granville s house situate distance jonas prefer petition chicago week order attend amusement enjoy allege awfully dull country mr granville incline very indulgent make long year compel practically desert son petition receive favor natural wish see city son say will grant request will chicago remain week palmer house mrs brent will accompany pleasure mr granville answer lady dull here still shall doubt enjoy little excitement rate shall please son let will to-morrow secret wish scheme mrs brent refer feel present position precarious might time find farewell wealth luxury could induce mr granville marry would secure even find jonas would son mr granville detect usurper make agreeable possible mr granville anticipate wish assume character possess gracious feminine woman unruffled good humor sweetness disposition say ma jonas observe occasion ve improve much come here re good deal natured mrs brent smile care take son confidence here care trouble say live here way suit start chicago mrs brent feel become unaccountably depressed jonas say sorry chicago ma ll splendid time feel misfortune impend say mother shiver apprehensively too late recede jonas wish good reason allege break arrangement chapter xl scene bill phil chicago first step find search sure city would simplify matter fact mrs brent direct letter send city prove make certain live town beginning perplexity philip say mr carter friend may may hundred mile true sir method find bar advertising undoubtedly care find advertisement would place guard would advise sir might employ detective watch post-office here again might disappointment mrs brent might employ third person call letter faith believe sooner later shall find time patience accomplish much detective sir ask phil smile philip occasion employ now would theater evening very much sir good play run mcvicker s theatre will anywhere will suit mr carter young people easily satisfy say get old get more fastidious generally attractive mcvicker s happen philip employer take late dinner reach theater ten minute hour seat seventh row orchestra chair very eligible portion house curtain rise philip s attention give stage end first act begin look suddenly start rise seat matter philip ask mr carter sir look say boy excitement point two person fourth row front recognize acquaintance philip step-mother jonas answer philip eagerly indeed wonderful say mr carter share boy s excitement confident oh sir could n't mistake just mrs brent turn gentleman side speak mr granville gentleman say mr carter reflectively think mrs brent marry again n't know think say philip bewilder will tell can allow people elude hotel ask direction detective office man detail come here directly let find necessary step-mother son live philip close second act return small quiet gentleman unpretending appearance skilled detective now continue mr carter may venture time forward speak friend can call such n't think can sir wo n't last intermission phil forestall close fourth act jonas happen look glance fall philip scared dismayed look face clutch mother s arm whisper ma philip sit just mrs brent s heart cease beat see moment exposure probably hand pale face whisper ha see look right time say more philip leave seat come forward approach seat step-mother mrs brent say stare speak jonas continue hero name n't jonas mutter boy address mr granville meanwhile eagerly look philip appear appearance rivet attention beholder voice nature speak striking face boy make mistake boy say mrs brent summon nerve lady mention boy bear name jonas name demand philip name philip granville answer jonas quickly change suddenly answer phil sarcastic voice six month live planktown name jonas webb must lunatic say mrs brent audacious falsehood own name philip very know name philip exclaim mr granville excitement find hard control sir lady step-mother boy son jonas son gasped mr granville n't know sir leave early age hotel keep lady s husband father never return must son say mr granville boy sir leave leave son mr brent lady lead believe boy side son here sudden startling occurrence mrs brent faint strain too much nerve strong course must attend come can lose sight now son say mr granville stay palmer house will kind enough order carriage mrs brent convey hotel jonas follow sullenly course philip mr granville mr carter leave theater later last three hold conference parlor take little convince mr granville philip son overjoyed say never able feel boy call jonas father very distasteful extraordinary deception part mrs brent say mr carter thoughtfully very unprincipled woman say mr granville even now matter come right find hard forgive know harm seek son sum five thousand dollar leave mr brent suppress will good heaven true evidence day important interview hold palmer house mrs brent force acknowledge imposition practice mr granville could induce enter such wicked conspiracy ask mr granville shock temptation strong wish make son rich hate philip wicked plan defeat might mar happiness forever ask coolly anxiety finally settle matter hush philip wish give sum bequeath mr brent mr granville object feel would constitute premium fraud mrs brent would residue estate amount nearly ten thousand dollar allow choose money give equal portion tommy kavanagh mr raynor inform existence mr brent s will mrs brent decide planktown judge story wickedness would reach village make disagreeable open small millinery store chicago fairly jonas chief trouble lazy addict intemperate habit chance success honorable career small can spare philip say mr carter regretfully know father good right n't give need say mr granville propose remove new york summer shall come estate chicago hope house large enough may persuade niece mrs forbush guest arrangement carry mrs forbush daughter recognize heir mr carter wholly estrange pitkins ascertain detective attack philip man steal roll bill privately instigate mr pitkin hope get philip trouble mr carter thereupon withdraw capital firm mr pitkin generally suppose verge bankruptcy rate credit very poor chance pitkins may reduce comparative poverty wo n't let lavinia suffer say uncle oliver bad come bad will settle small income say twelve hundred dollar can never friend phil grow old now twenty-one seem probable mr carter may more closely connect judge gallant attention julia forbush develop charming young lady would suit mr carter stand high regard philip granville errand boy fred sargent s revenge fred sargent day story date head latin class high school andrewsville school fine teacher strict class large boy generally gentlemanly moral tone pervade whole very good character lead class school honor boy might proud fred hear name read head roll could throw well-worn latin grammar happen hand just moment hurrah quite wonder afterward class boy suppose generous really n't know deserve consider four five large school envy fred rest would probably hurrah fred capital good fellow quite favorite bully whisper ned brown right-hand neighbor ned instantly disgrace eye teacher catch word drop lip school several boy rush spot fred cap hand dark hair blow way stand say say james duncan think would get ve work trojan deserve s good get valedictory say joe stone enter college land examination say peter crane now peter run shoulder shoulder fred great credit beat thoroughly good-natured say fred ought treat noah holmes stand tiptoe look head boy significantly fred wish could here s money ve get say fred take twenty-five cent pocket leave monthly allowance s good will buy apple apiece come let s old granger s see apple big head big too say noah droll wink come boy fred s heel push shout laugh frolic come abel granger s little grocery now hush fellows say noah turn let fred old grange ca n't abide crowd noise will make cross shall get will speck worm-eaten come fall very quietly obediently boy always know leader fall fred little dark grocery alone pleasant gentlemanly let would would mysterious way always find right side people get want most satisfactory manner now abel granger cross meat axe noah say boy afraid apple anywhere else would much surer treat spite fear come fred few moment heaping measure nice red apple apple make boy mouth water fred say old abel give smile could come yellow wrinkle face treat em say treat em wal now pears likely d eat house home never see boy could n't tenpenny nail easy always hungry believe say fred allers allers s fact pick good apple speak heap measure now ll find good lot money welcome s could n't thank very much say fred boy take apple eagerly begin bite see old face look dirty pane window glass fred love make everybody happy treat second good lead class corner street turn father s house part young companion doubt happy boy andrewsville think shall blame very much unconsciously carry head pretty high look proudly happy low archway lead bill crandon s house boy tall fred stout coarse ragged clothes stand stare street fred come fred s look manner seem especially displease move directly middle sidewalk square fight boy town fred dislike much feel afraid sam crandon everybody know bully treat boy large strong civilly cruel domineer poor weak life meet often fred avoid come contact sam sam seem feel just little awe mr sargent wealthy lead man town sam spite find handsome gentlemanly boy hold check to-day sam s father just beat boy smart blow dare say hungry uncomfortable many cause may feel mood make trouble see somebody else unhappy prosperous well-dressed boy book arm happy face first person come here opportunity fred see assume attitude prize fighter know mean sam cut red swollen cheek help make unpleasant face more ugly lower usual turn run never occur fred meet fight equally impossible fred stop look irresolutely re afraid licking ask sam grin ominously n't want fight say fred quietly more n't ve get fred s blood begin rise word look rough boy little too much temper move way say walk directly sam hesitate moment steady honest bold look fred s eye more effective blow would soon fred pass turn strike quick sting blow shoulder s mean say fred wheel strike fair front want n't hit s coward s trick take say sam aim heavy blow fred s breast latter skillfully raise book sam s knuckle bad encounter hurt say fred laugh say quits good deal spite fred drag ignominious street fight oh grieved mortify father come street saw call hear voice sam run fred bruise smart book tear clothes too father word mr sargent say take fred s hand two walk silently home doubt mr sargent act wisely fred never tell untruth life few word now might set matter right roughness boy mr sargent special aversion often take pain instill impropriety vulgarity fred s mind could now imagine excuse circumstance say father sternly surprised shocked punishment must severe unfortunately fred mother town few day mother much sooner father reach heart son now father say will keep room week shall send excuse teacher ellen will bring meal end time will see talk word fred hang cap nail room such sudden change success elation shame condign punishment too much feel confuse bewilder thing look dark great bough norway spruce close window nod wink very odd way often reprove sometimes receive slight punishment never now feel innocent first feel strange unreal hear ellen come room few minute dinner turn cold numbing sense disgrace crept feel even irish girl could never hold head again wish eat could mean slowly whole position place come boy gathering school surprise absence would note lose honor lately win father s sad grave face sister unhappiness mother s sorrow even sam s face ugly triumph afternoon slowly long hour drag dusk fred bear bravely lean head hand tired hungry wear sorrow burst tear cry baby n't blame think would same oh mother mother say fred aloud come home come home ellen look very sympathize come tea find dinner untouched eat tea master fred say gently ca n't victual way n't know ve ai n't afeared great harm collar crooked s tear jacket say black blue place left eye eat tea here s fruit cake biddy send purpose somebody think feel sorry fred feel comfort instant ellen s kind word biddy s plum cake must say eat hearty hungry boy s supper bed sleep soundly late morning space follow fred tediousness following week father strictly carry punishment letter come ellen hear voice sister usual happy home sound constantly fred really guilty even matter street fight would unhappy boy live time know shall glad hear book usual medley plaything boy s room pile contrive make time pass very wretched disgrace punish lost position school triumph would sam make most miserable very injustice thing balm case may young reader punishment may happen thing open way make fred s revenge come more complete fred sargent course lose place subject great many curious inquiry return school good room keep class book study prison learn call sitting-room sister nellie mother help very different thing still good always bring reward let say passing close month fred win place again more easily satisfy kind inquiry boy try first day evade fred make clean breast tell whole story think perhaps mr sargent s severe unjust discipline good effect boy generally fred particularly know entirely fred act defensive receive lesson most never forget importance kind genial man smile cheery word child town attach brawl bad effect punishment come sam crandon very much dislike wicked way make now consider town nuisance everybody avoid force speak cold often most unkind manner sam three week wanton assault fred guilty first theft drink first glass liquor short headlong destruction seem think worth saving skulk day prowling night hungry dirty beaten swear wonder seem god-forsaken man-forsaken mr sargent large store rutgers street wholesale dealer iron ware andrewsville such honest quiet town ordinary mean take keep good hand thief door side door front door stand open day dealing firm suddenly article begin miss package knife bolt hatchet axe pair skate flat-iron knife fork indeed hardly day pass new thing take clerk store alert very watchful still thief thief remain undetected last matter grow very serious much pecuniary value loss never large uncertainty throw mr sargent dishonest person might own trusted clerk such thing happen sad say probably would again fred say father saturday afternoon come store watch room great run business to-day clerk hand more full must find possible steal freely yesterday lose six pearl-handled knife worth two dollar apiece can come sir say fred promptly will minute catch let look sharp act police officer new business fred make feel very important town clock stroke enter store begin patrol fun first hour much alert old mr stone high stool desk frequently put pen ear watch quite scene play see fred would start least sound mouse nibble box iron chain make scare little gray thing hole see scamper shop first hour watching become little tedious splendid game base ball come public green afternoon boy shaw-seen swim picnic indian ridge fred think loss pleasantly assent father s request complain now sit box commence drum tune heel side disturb mr stone look sharply stop saunter corner store trap-door lead water small river run end store also depot hand father use good bring boat hoist door always most interesting place store fred sit foot hang water watch come dash cellar wall to-day high smart breeze drive unusual force bend could safely look store fred see end hatchet stick corner abutment project cellar support end store trap-door curious place hatchet think fred stoop little further hold very tight floor see make lose hold drop water stretch beam sam crandon steal package moment fred s astonishment too great allow speak sam glare wild beast bring suddenly bay oh sam sam say fred length could sam catch hatchet look aim suddenly drop water fred s heart beat fast blood come cheek catch breath heavily water abutment even sam wicked ugly face moment darken recover say was sam m sorry n't lie say sam glower know re glad glad glad steal cause lick catch sorry lie fred think very fast conversation lift head call father boat would immediately push store sam secure punishment certain steal good enough convict mode ingress store now certain trap-door never lock very often leave open water consider most effectual bolt bar could use sam good swimmer climber come difficulty quite store own hide future use course very plain reason fred could explain even feel inclined take sit look steadily sam s face say look here sam want show mean say m sorry turn thief can help good boy glad again fred s honest kindly face same effect sam commencement street fight respect trust unconsciously here say crawl beam hand package knife last theft father complain right say fred lean take give can father call making restitution wo n't thief longer boy s tone touch sam s heart still more hand thing rapidly could nearly restore bravo sam wo n't tell take chance here give hand now honor bright ll never come here again steal n't tell father sam look moment would read very soul say sulkily ll tell know will cause lick n't want ve get em s'pose wo n't very hard wo n't very hard prison sha n't prison here give hand promise tell will promise steal more ai n't fair say sam sudden change come face will try see sam slowly really great deal peril consider situation put rough grimed hand fred s dishonest hand more thing make fred recoil little touch clasp seal compact two boy begin fred sargent s revenge now will clerk come will see thing catch here ll house soon will see even short time fred form general plan save sam boy stretch flat slip transverse beam water dive come bridge few rod distant coolly pass river swim shore bunch alder-bushes conceal sight passer-by fred seek father tell story bring spot show good boy return beg reward discovery allow conceal name father course hesitate unusual proposition very much earnest fred say become convinced present least allow own way very glad few day fred ask sam crandon sam crandon ask surprise very boy find fight street sir say fred hang head promise can find work honest work see sir bad nobody help mr sargent smile strange recommendation fred say will try can boy want reform help hand want want heartily say father will fred stand whole face light glow generous noble emotion never dearer father s heart indeed father s eye dim voice little husky say again will look fred sake space now tell reader perhaps future time may finish story present let say new boy mr sargent s store rough coarse face voice manner everybody wonder see everybody prophesy future trouble nobody know step sam crandon s life fred sargent s revenge smuggler s trap hubert accompany father visit uncle live fine old country mansion shore caermarthen bay front house spread long beach terminate precipitous cliff rocky ledge afternoon day follow arrival declare intention explore beach n't get catch smuggler s trap say uncle mention plan smuggler s trap s end beach see cliff s hollow cave can walk very low tide d oh never fear say hubert carelessly few minute wander beach walk two mile reach end beach base great cliff precipice tower frowningly overhead base worn furrow furious surge age dash lie chaos huge boulder cover seaweed tide now low ebb surf here moderate seaweed rock interfere swell water wave break distance base precipice edge water space leave dry ebb tide two yard width hubert walk forward space thus uncover see lie soon find place seem fissure rent mountain side extraordinary convulsion nature rise black precipitous cliff side precipice base pass opposite gigantic wall dark rock extend sea huge wave thunder foot dash spray upward air space fifty yard fissure extend two hundred yard terminate sharp angle form abrupt wall cliff enclose cavern wear base precipice action sea floor place gravelly water strew large boulder boulder easy walk furthest extremity flat rock seem fall cliff former age cliff two hundred foot height perfectly bare intensely black storm-riven summit sign verdure appear aspect gloom heighten mournful monotone sea wave dash rock first feeling awe pass hubert run forward leap rock rock come beach floor fissure gravelly walk hasten cavern look busy search pebble curious stone shell find here numerous specimen rarest fine treasure sea shell delicacy tint perfection outline seaweed new exquisite form rich hue hitherto believe impossible hollow rock water lie pool find little minnow delicate jelly fish long slender fiber sea anemone sea urchin spire extend star-fish move innumerable creeper new world world thus visible aquarium now stand forget else feel wind blow fresh sea dread sou'wester terror fisherman notice wave roll more furiously now begin break wrath rocky ledge boulder see water creep cliff white line foam now lie narrow belt beach traverse foot cliff suddenly sound burst ear rouse send blood heart own name call voice anguish despair father spring foot start forward rush speed wind place enter enclosure barrier lie rolling wave rush rock dash cliff toss white quiver spray exult air hubert know danger catch smuggler s trap full meaning uncle s warning flash mind terror shriek father silence time hubert trap father uncle walk beach former hear first time nature danger smuggler s trap fill anxiety son hurry place call horror find tide already cover way dangerous place might approach sooner hear hubert s answer cry rush forward try save moment great wave come roll dash cliff terribly bruise cling cliff surf fall run again slip rock fall instantly regain foot advance haste fall hollow fill water could emerge wave beat cling seaweed escape suck retreat surge bold frenzy start fury such assault rush backward wait eye search wildly notice surf grow more violent moment moment take hope would yield more rush forward wave roll grasp rock withstand surf still advance follow bow cling rock come forth triumphant already nearly halfway spring rock rise level seething flood stand moment panting gasping now great wave come roll fall knee cling seaweed wave strike hurl rock roll blind bruise drowned feel dash cliff throw arm wildly find could seize retreat wave suck rock stay grasp save hastily scramble foot stagger place start could get wave throw time might drown brother plunge drag hubert see know wait time silence call answer call again again time father struggle wave hear last seem interminable time hear more father s voice shout n't afraid cry voice ll get wait more voice two o'clock hubert enter gorge three father rouse make vain effort save hubert now leave alone rise tide water roll forward fearful rapidity beach nearly level see hour would cover water try trust father s promise precious moment pass begin look terror increase storm moment wind grow fiercer surf roll increase impetuosity look place refuge see rock arise extremity place foot overhang cliff five foot high place afford safety clamber could survey scene perceive full extent danger tide rush more more swiftly surf grow high high see plainly long water would reach summit rock even surf violence would sweep moment pass slowly minutes seem suspense transform hour sky overspread now black cloud gloom increase length wave roll cover beach front begin dash rock take refuge precious moment pass high high grow water come roll cave urge fury billow heap compress narrow gorge dash rock spray toss face already feel inexorable grasp death seem hope leave fall knee hand clasp white face upturned just great wave roll flung rock knee kneel hand clasp prayer few more moment would hope leave calmness come calmness bear despair face face death taste bitterness death now fling agony fear rise foot soul prepare end just midst uproar wind wave come sudden sound rouse quick feverish throbs young lad s heart voice sound just hubert look gloom see face project edge cliff cry come again recognize voice father moment hubert could speak hope return throw arm wildly cry make haste oh make haste rope make fast hubert s father let edge cliff would allow undertake journey hurry gather number fisherman stout arm sinewy hand now hold rope descend save son perilous journey wind blew rope sway more more let sometimes dash rocky side precipice still descend last stand rock clasp son arm time lose hubert mount father s shoulder hold rope father bind boy close word give slowly pull reach summit safety reach look gloom see white foam surf boil fury rock hubert
