# Supplementary material for: A Complex Network Approach to Stylometry
Source: PLoS One. 2015 Aug 27;10(8):e0136076. doi: 10.1371/journal.pone.0136076 (PMC4552030; doi:10.1371/journal.pone.0136076)
Supplement: S1 File — (ZIP) [file pone.0136076.s001.zip › authorship_dataset/a8_confidence_man.txt]

sunrise first april appear suddenly manco capac lake titicaca man cream-colors water-side city st louis cheek fair chin downy hair flaxen hat white fur long fleecy nap trunk valise carpet-bag parcel porter follow unaccompanied friend shrugged shoulder titter whisper wonderings crowd plain extreme sense word stranger same moment advent step favorite steamer fid�le point start new orleans stare unsaluted air court shun regard evenly pursue path duty lead solitude city hold way low deck chance come placard nigh captain s office offer reward capture mysterious impostor suppose recently arrive east quite original genius vocation would appear wherein originality consist clearly give purport careful description person follow theatre-bill crowd gather announcement certain chevalier eye plain capital least earnestly seek sight intervene coat finger envelop myth chance interval chevalier somewhat show hand purchase chevalier ex-officio peddler money-belt popular safe-guard peddler still versatile chevalier hawk thick throng life measan bandit ohio murrel pirate mississippi brother harpe thug green river country kentucky creature sort exterminate time most part hunted generation wolf same region leave comparatively few successor would seem cause unalloyed gratulation such think new country wolf kill fox increase pause spot stranger succeed thread way last plant just placard produce small slate trace word hold level placard read might read word charity thinketh evil gain place little perseverance say persistence mildly inoffensive sort unavoidable good relish crowd regard apparent intrusion more attentive survey perceive badge authority quite contrary aspect singularly innocent aspect too take somehow inappropriate time place incline notion writing much same sort short take strange kind simpleton harmless enough would keep wholly unobnoxious intruder make scruple jostle less kind rest more wag unobserved stroke dexterously flatten fleecy hat head readjust stranger quietly turn write anew slate again hold charity suffereth long kind illy please pertinacity think crowd second time thrust epithet buffet unresented last despairing difficult adventure wherein apparently non-resistant seek impose presence fight character stranger now move slowly alter write charity endureth thing shield-like bear slate stare jeer move slowly turn point again change inscription charity believeth thing charity never faileth word charity originally trace remain uneffaced left-hand numeral print date leave convenience blank observer singularity lunacy stranger heighten muteness perhaps also contrast proceeding afford action quite wonted sensible order thing barber boat quarter smoking-saloon bar-room door two captain s office long wide covered deck hereabouts build side shop-like windowed space constantinople arcade bazaar more trade ply river barber aproned slippered crusty-looking moment may newly bed throw open premise day suitably arrange exterior business-like dispatch rattle shutter palm-tree angle set iron fixture little ornamental pole overmuch tenderness elbow toe crowd conclude operation bid people stand still more jump stool hang door customary nail gaudy sort illuminated pasteboard sign skillfully execute gilt likeness razor elbow readiness shave also public benefit two word unfrequently see ashore grace shop barber trust inscription sense less intrusive contrasted stranger seem provoke corresponding derision surprise much less indignation still less appearance gain inscriber repute simpleton meanwhile slate continue move slowly cause stare change jeer jeer push push punch suddenly turn hail two porter carry large trunk summons loud effect accidentally swing burden nearly overthrow quick start peculiar inarticulate moan pathetic telegraphing finger involuntarily betray alone dumb also deaf presently wholly unaffected reception thus forward seat retired spot forecastle nigh foot ladder lead deck ladder boatman discharge duty occasionally betaking humble quarter evident deck-passenger stranger simple seem entirely ignorant place take deck-passage might partly convenience luggage probable destination small wayside landing few hour sail might long way seem already come very long distance soil slovenly cream-colored suit toss look linty travel night day country prairie long solace bed aspect gentle jade moment seat increase tired abstraction dreaminess gradually overtake slumber flaxen head droop whole lamb-like figure relax recline ladder s foot lie motionless sugar-snow march softly steal night white placidity startle brown farmer peer threshold daybreak chapter ii show many men many minds odd fish poor fellow can casper hauser bless soul uncommon countenance green prophet utah humbug singular innocence mean spirit-rapper moon-calf piteous try enlist interest beware fast asleep here doubtless pick-pocket board kind daylight endymion escaped convict wear dodge jacob dream luz such epitaphic comment conflictingly speak think miscellaneous company assemble overlooking cross-wise balcony forward end upper deck witness precede occurrence meantime enchant man grave happily oblivious gossip chisel chat deaf dumb stranger still tranquilly slept now boat start voyage great ship-canal ving-king-ching flowery kingdom seem mississippi part amply flow low vine-tangled bank flat tow-path bear huge toppling steamer bedizen lacquer imperial junk pierced great white bulk two tier small embrasure-like window waterline fiddle might distance take stranger whitewashed fort float isle merchant change seem passenger buzz deck quarter unseen come murmur bee comb fine promenade domed saloon long gallery sunny balcony confidential passage bridal chamber state-room plenty pigeon-hole out-of-the-way retreat secret drawer escritoire present facility publicity privacy auctioneer coiner equal ease might somewhere here drive trade voyage twelve hundred mile extend apple orange clime clime small ferry-boat right leave landing huge fid�le still receive additional passenger exchange disembark always full stranger continually degree add replace stranger still more strange rio janeiro fountain feed cocovarde mountain overflow strange water never same strange particle part hitherto see man cream-colors mean pass unobserved steal retirement asleep continue seem court oblivion boon often withhold humble applicant stare crowd shore now leave see dimly cluster swallow eaves passenger attention soon draw rapidly shoot high bluff shot-tower missouri shore bluff-looking missourian tower kentuckian throng deck by-and-by two three random stoppage make last transient memory slumberer vanish unlikely wake land ere now crowd usual begin part break concourse various cluster squad case disintegrate again quartette trio couple even solitaire involuntarily submit natural law ordain dissolution equally mass time member chaucer s canterbury pilgrim oriental cross red sea mecca festival month lack variety native sort foreigner man business man pleasure parlor man backwoodsman farm-hunters fame-hunters heiress-hunters gold-hunters buffalo-hunters bee-hunters happiness-hunters truth-hunters still keener hunter hunter fine lady slipper moccasined squaw northern speculator eastern philosopher english irish german scotch danes santa f� trader striped blanket broadway buck cravat cloth gold fine-looking kentucky boatman japanese-looking mississippi cotton-planters quaker full drab united state soldier full regimentals slave black mulatto quadroon modish young spanish creole old-fashioned french jew mormon papist dive lazarus jester mourner teetotaler convivialists deacon blackleg hard-shell baptist clay-eaters grin negro sioux chief solemn high-priest short piebald parliament anacharsis cloots congress kind multiform pilgrim specie man pine beech birch ash hackmatack hemlock spruce bass-wood maple interweave foliage natural wood mortal blend variety visage garb tartar-like picturesqueness sort pagan abandonment assurance here reign dashing all-fusing spirit west type mississippi unite stream most distant opposite zone pour helter-skelter cosmopolitan confident tide chapter iii variety characters appear forward part boat least attractive object time grotesque negro cripple tow-cloth attire old coal-sifter tamborine hand owe wrong leg effect cut stature newfoundland dog knotted black fleece good-natured honest black face rub upper part people s thigh make shift shuffle make music such raise smile even gravest curious see very deformity indigence houselessness cheerily endure raise mirth crowd own purse hearth heart possession sound limb include could make gay name old boy say purple-faced drover put large purple hand cripple s bushy wool curled forehead black steer der black guinea dey call sar master guinea oh sar d dog widout massa free dog account m sorry guinea dog master fare hard dey sar dey see sar dese here legs ge'mman want own dese here legs live long shore sar dough now i'se see brodder d landing chiefly libs dey city st louis sleep night der floor der good baker s oven sar oven pray baker know bake such black bread oven nice white roll too too charitable baker pray dar broad grin lift tambourine high head sun baker sar der city dat good baker warms der stone dis ole darkie sleep der pabements night must summer old boy winter cold cossack come clatter jingle winter old boy den dis poor old darkie shake werry bad tell sar oh sar oh n't speak ob der winter add reminiscent shiver shuffle thick crowd half-frozen black sheep nudge cozy berth heart white flock thus very many penny give use last strange look less polite passenger part boat begin get fill curious object suddenly negro more revive first interest expedient chance design singular temptation diversion charity even more crippled limb put canine footing short appearance seem dog now merry way dog begin treat still shuffle crowd now would pause throw head open mouth elephant toss apple menagerie make space people would bout strange sort pitch-penny game cripple s mouth target purse hail expertly-caught copper cracked bravura tambourine subject alms-giving try feel duty bind appear cheerfully grateful trial must still more secret emotion swallow still retain copper side oesophagus nearly always grin twice wince certain coin toss more playful almoner come inconveniently nigh tooth accident unwelcomeness unedged circumstance penny thus throw prove button game charity height limping gimlet-eyed sour-faced person may discharged custom-house officer suddenly strip convenient mean support conclude avenge government humanity make miserable life hate suspect everybody shallow unfortunate sundry sorry observation negro begin croak deformity sham get financial purpose immediately throw damp frolic benignity pitch-penny player suspicion come wooden leg halt appear strike anybody present cripple man companionable least refrain pick fellow-limper piece short little sympathy common misfortune seem occur company meantime negro s countenance mark even more patient good-nature droop heavy-hearted expression full most painful distress abased proper physical level newfoundland-dog face turn passively hopeless appeal instinct tell right wrong might overmuch wayward mood superior intelligence might yield instinct know teacher set reason say grave word lysander comedy puck make sage spell will man reason sway suddenly change people may disposition always waywardness improved judgment lysander s case present operate begin scrutinize negro curiously enough embolden evidence efficacy word wooden-legged man hobble negro air beadle would prove alleged imposture spot strip drive prevent crowd s clamor now take part poor fellow just turn nearly mind way wooden leg force retire rest find leave sole judge case could resist opportunity act part human weakness take pleasure sit judgment box surely unfortunate negro now strangely sharpen human perception stand fellow-feeling touch sight allege culprit severely handle justiciary crowd suddenly come justiciary same case arkansas man prove guilty law murder condemnation deem unjust people rescue try turn find even guilty court forthwith proceed execution gallows present truly warn spectacle man hang friend such extremity present crowd come time content put negro fairly discreetly question thing ask documentary proof plain paper attest case spurious dis poor ole darkie haint none dem waloable paper wail can speak good word here say person newly arrive part boat young episcopal clergyman long straight-bodied black coat small stature manly clear face blue eye innocence tenderness good sense triumvirate air oh oh ge'mmen eagerly answer memory suddenly freeze cold charity suddenly thaw fluidity first kindly word oh oh dar here werry nice good ge'mman wid weed ge'mman gray coat white tie know ge'mman wid big book too yarb-doctor ge'mman yaller west ge'mman wid brass plate ge'mman wiolet robe ge'mman sodjer many good kind honest ge'mmen more know will speak god bress em know dis poor old darkie know hisself god bress oh find em find em earnestly add let em come quick show ge'mmen dat dis poor ole darkie werry wordy kind ge'mmen s kind confidence find people great crowd question bystander umbrella hand middle-aged person country merchant apparently natural good-feeling make least cautious unnatural ill-feeling discharged custom-house officer find half-rebukefully echoed young episcopal clergyman will find begin quickly add kind haste suit action word wild goose chase croak wooden leg now again draw nigh n't believe s soul did beggar such heap fine friend can walk fast enough try good deal faster can lie faster s white operator betwisted paint decoy friend humbug charity friend here self-subdued tone singularly contrast unsubdued person say methodist minister advance tall muscular martial-looking man tennessean birth mexican war volunteer chaplain volunteer rifle-regiment charity thing truth rejoin wooden leg s rascal say friend put charitable construction can poor fellow say soldierlike methodist increase difficulty maintain pacific demeanor own asperity seem little entitle look honest n't look thing fact snap perversely construction construction can put rascal rascal such canada thistle urge methodist less patience charity man charity belong charity heaven again snap diabolically here earth true charity dote false charity plot betray fool kiss charitable fool charity believe love charitable knave stand give charitable testimony comrade box surely friend return noble methodist much ado restrain still waxing indignation surely say least forget apply home continue exterior calmness tremulous inkept emotion suppose now exercise charity judge own character word fall sort vile pitiless man think would take doubt grin such pitiless man lose piety much same way jockey lose honesty friend still conscientiously hold old adam mastiff neck never mind sneer horse aint virtuous more man kind come close much dealt thing catch find virtuous jockey will find benevolent wise man insinuation more fool puzzle reprobate cry indignation now last boiling godless reprobate charity restrain could call name deserve could indeed insolent sneer teach charity spot cry goaded methodist suddenly catch exasperate opponent shabby coat-collar shake timber-toe clatter deck nine-pin take non-combatant thought seedy coward could abuse christian impunity find mistake hearty shake say church militant cry voice white cravat world cry bravo bravo chorused many voice enthusiasm take side resolute champion fool cry wooden leg writhe loose inflamedly turn throng flock fool captain fool ship fool exclamation follow idle threat admonisher condign victim justice hobble disdain hold further argument such rabble scorn more repay hiss chase brave methodist satisfy rebuke already administer omit still good reason too magnanimous join say point depart recusant shamble lone leg emblematic one-sided view humanity trust painted decoy retort distance point black cripple revenge aint agoing trust shout voice much jeer look add come dead halt look call canada thistle very good seedy still seedy canada thistle pretty shake good dare say seed shake wo n't spring spring cut young thistle wo n't spring more s encouraging coaxing em now thistles farm shall stock may abandon em mean now ask country merchant stare foil wolf s parting howl say methodist spleen much spleen rickety child evil heart unbelief make mad suspect naturally reprobate oh friend raise arm pulpit oh beloved admonish melancholy spectacle raver let profit lesson mistrust providence aught man pray mistrust fellow-man mad-house full tragic mopers see end suspicion cynic moody madness mutter corner year barren fixture head lop gnaw own lip vulture fit start corner opposite come grimace idiot example whisper might deter timon response oh oh good ge'mmen confidence dis poor ole darkie now wail return negro late scene stump apart alarm confidence echoed whisper abruptly changed air turn short remain see tell ebony similarly change tone say respond whisperer churl point wooden leg distance doubt churlish fellow enough would wish reason may sort black jeremy diddler confidence dis poor ole darkie den give confidence say third will wait report kind gentleman search friend speak very likely case say fourth shall wait here christmas n't wonder see kind gentleman again seek awhile vain will conclude make fool return pure shame fact begin feel little qualmish darkie queer darkie depend more negro wail turn despair last speaker imploringly catch methodist skirt coat change come impassioned intercessor irresolute troubled air mutely eye suppliant somehow seem instinctive influence distrust first set foot now generally revive add severity confidence dis poor ole darkie again wail negro let coat-skirts turn appealingly poor fellow confidence now exclaim country merchant name negro s appeal come piteously heel pitilessness seem last humanely decide favor here here proof trust tuck umbrella arm dive hand pocket fish forth purse accidentally business card unobserved drop deck here here poor fellow continue extend dollar more grateful coin kindness cripple s face glow polished copper saucepan shuffle pace nigher upstretched hand receive alms unconsciously advanced leather stump cover card done general sentiment good deed merchant perhaps unwelcome return crowd good deed seem somehow convey sort reproach still again more pertinaciously cry arise negro still again wail forth lament appeal thing repeat friend already partially run list would freely speak would anybody find n't find em demand gruff boatman can find em dis poor ole game-legged darkie s friend must come oh whar whar dat good friend dis darkie s dat good man wid weed point steward ring bell come summon person get ticket step captain s office announcement speedily thin throng black cripple soon forlornly stump sight probably much same errand rest chapter iv renewal old acquaintance mr roberts n't know certainly crowd captain s office good time melt encounter take place side balcony astern man mourn clean respectable none glossy long weed hat country-merchant before-mentioned familiarity old acquaintance former accost possible dear sir resume weed recall countenance recall distinctly hour age pass see n't recall now look hard conscience truly protest honestly bewilder bless soul sir n't know really really stay stay hurriedly add gratification glance crape stranger s hat stay seem pleasure personally know pretty sure least heard recently too quite recently poor negro here refer character think oh cripple poor fellow know find say could think abate distrust would could more substantial service apropos sir add now strike allow ask circumstance man humble refer character man afflict argue more less moral worth latter good merchant look puzzle still n't recall countenance still truth compel say can good effort reluctantly-candid reply can change look mistake sir henry roberts forward merchant wheeling pennsylvania pray now use advertisement business card happen just look see man take bit chafed perhaps hope know self-knowledge think easy know dear sir time may take somebody else stranger thing happen good merchant stare come particular dear sir meet now six year brade brothers co s office think travel philadelphia house senior brade introduce remember business-chat follow force home family tea family time forget urn say werter s charlotte bread butter capital story tell large loaf hundred time laugh least must recall name ringman john ringman large loaf invite tea ringman ringman ring ring sir sadly smile n't ring change way see faithless memory mr roberts trust faithfulness mine tell truth thing memory aint very good honest rejoinder still perplexedly add still oh sir suffice say doubt acquaint n't dead own memory n't admit dear sir thing memory little faithless now faithless memory little confidence less faithless memory friendly chat tea slight see see quite erased tablet pray sir sudden illumination six year happen receive injury head surprise effect arise such cause alone unconsciousness event great less time immediately subsequent injury likewise strange add oblivion entire incurable event embrace longer short period immediately precede mind time perfectly sensible fully competent also register memory fact vain bruise injury first start merchant listen appear more ordinary interest proceed boyhood kick horse lie insensible long time recover blank faint trace regard come horse horse horse bring pass knowledge particular indebted solely friend statement need say place implicit reliance particular sort must deceive see sir mind ductile very much image ductilely receive need certain time harden bake impression such casualty speak will instant obliterate never clay sir potter s clay good book say clay feeble too-yielding clay will philosophize tell misfortune receive concussion brain period speak will pleasure supply void memory more minutely rehearse circumstance acquaintance grow interest betray merchant relax proceeded hesitation indeed more hesitation confess never receive injury sort name time question fact take brain fever lose mind completely considerable interval continue stranger much animation exclaim now see wholly mistake brain fever account nay pardon mr roberts respectfully interrupt time short private particular say allow mr roberts good man could acquiesce two silently walk less public spot manner man weed suddenly assume seriousness painful might call writhe expression stole seem struggle disastrous necessity inkept make two attempt speak word seem choke companion stand humane surprise wonder come length effort master feeling tolerably compose tone speak remember mason mr roberts avert moment recover return agitation stranger grasp s hand would loan brother shilling need merchant start apparently retreat mr roberts trust business man make business never unfortunate god s sake n't leave heart heart deplorable circumstance throw stranger utter stranger want friend may confide mr roberts first know face ve see many week sudden outburst interview offer such contrast scene merchant use very indiscreet entirely inhumane remain entirely unmoved still tremulous resume need say sir cut soul follow social salutation such word just mine know jeopardize good opinion ca n't help necessity know law heed risk sir mason more step will tell story low half-suppressed tone begin judge auditor s expression seem tale singular interest involve calamity integrity forethought energy genius piety could guard disclosure hearer s commiseration increase sentimental pity story draw wallet bank note still more unhappy revelation change probably somewhat large amount story conclude air studiously disclamatory alms-giving put stranger s hand side air studiously disclamatory alms-taking put pocket assistance receive stranger s manner assume kind degree decorum circumstance seem coldness word ardent exactly inappropriate take leave make bow know certain chastened independence misery burdensome could break self-respect gratitude deep humiliate gentleman hardly sight pause thinking hastened step return merchant just remind president also transfer-agent black rapids coal company happen board here subpoena witness stock case docket kentucky transfer-book month panic contrive artful alarmist credulous stock-holder sell frustrate aim alarmist company previously advise scheme manage get own hand sacrifice share resolve spurious panic must panic-makers gainer company hear now ready anxious redispose share obtain depressed value will now sell par prior panic hold handsome figure readiness company generally know show fact stock still stand transfer-book company s name offer fund rare chance investment panic subside more more day will daily see originate confidence will more restore will reaction stock s descent rise will high fall holder trust fear second fate listen first curiosity last interest merchant reply effect time friend concern hear company hear ignorant latterly fluctuation add speculator hitherto avoid stock sort present case really feel tempt pray conclusion think pinch could transact board here transfer-agent acquaint personally happen hear passenger rest might somewhat informal gentleman might object little business board mississippi know business ceremonious east true return merchant look moment thought raise head quickly say tone benign wonted would seem rare chance indeed first hearing snatch mean would possible emotion say embarrassment reply forget stranger regard mild gravity little disconcerting more seem aspect alone superior rebuker sort bearing beneficiary benefactor look strangely enough none less somehow sit altogether unbecomingly beneficiary free appearance assumption mixed kind painful conscientiousness proper sense owe sway length speak reproach penniless man remissness avail opportunity pecuniary investment forgetfulness charity will impute linger effect unfortunate brain-fever occurrence date disturb mr roberts s memory still more seriously say merchant rally pardon must admit just now unpleasant distrust vague shallow subtle thing suspicion time can invade human heart wisest head enough object sir call attention stock way acknowledgment goodness seek grateful information lead must remember motive bow finally retire leave mr roberts wholly self-reproach momentarily indulged injurious thought evident possess self-respect forbid indulge chapter v man weed make even question great sage great simpleton sorrow world goodness too goodness greenness more sorrow dear good man poor beat heart man weed very long quit merchant murmur hand side heart-disease meditation kindness receive seem soften too may might perhaps look unwonted self-respect hour need act aid might appear wholly pride place pride place seldom very feeling truth perhaps least touch vice unsusceptible goodness sometimes ruling sense propriety make appear cold thankless favor such time full warm earnest word heart-felt protestation create scene well-bred people dislike few thing more would seem look world relish earnestness world earnest earnest scene earnest man very place stage see sad work make ignorant flame irish enthusiasm irish sincerity benefactor man sense respectability kindliness can more less annoyed nervously fastidious nature may lead think much less favorably beneficiary pain gratitude guilty contrary indiscretion beneficiary know may feel much more inflict such pain incline run risk wise majority see inconsiderate person absence officious manifestation world complain much gratitude extant truth much modesty most part votarists shade most part keep sight start account necessary changed air man weed throw private cold garb decorum give warmly loose genuine heart seem transform being subdued air softness too tone melancholy melancholy unreserved thing variance propriety still more attest earnestness know sometimes happen earnestness also melancholy time lean rail boat s side pensiveness unmindful pensive figure young gentleman swan-neck wear lady-like open shirt collar throw tie black ribbon square tableted-broach curiously engrave greek character seem collegian improbably sophomore travel possibly first small book bind roman vellum hand overhear murmur neighbor youth regard surprise say interest singularly collegian apparently retire nature speak still more increase diffidence change soliloquy colloquy manner strangely mixed familiarity pathos hear young friend too look sad melancholy catch sir sir stammer pray now sort sociable sorrowfulness slowly slide rail pray now young friend volume give leave gently draw tacitus open random read general black shameful period lie dear young sir touch arm alarmedly n't read book poison moral poison even truth tacitus such truth would operation falsity still poison moral poison too know tacitus college-days come sour cynicism begin turn collar disdainfully joyless expression sir sir trust now young friend perhaps think tacitus melancholy s more s ugly vast difference young sir melancholy view ugly may show world still beautiful may compatible benevolence may deepen insight shallow drop tacitus phrenologically young friend would seem well-developed head large crib ugly view tacitus view large brain large ox contract field will starve more n't dream student may take same ugly view deep meaning deep book will alone become reveal drop tacitus subtlety falsity double-refined anatomy human nature apply scripture say subtle man same deceive drop tacitus come now let throw book overboard sir word know just mind just speak learn sorrow world great wickedness ugliness small much cause pity man little distrust know adversity know still turn cynic small beer sour fellow-creatures owe alleviation may undergo deepen confidence kind now winningly book will let drown really sir see see course read tacitus order aid understand human nature truth get libel young friend know human nature object drop tacitus north cemetery auburn greenwood word nay foresee carry tacitus shallow tacitus carry see produce pocket-volume akenside pleasures imagination day will know lot read serene cheery book fit inspire love trust tacitus long opinion classic bane college hint immorality ovid horace anacreon rest dangerous theology eschylus will find view injurious human nature thucydides juvenal lucian more particularly tacitus consider revival learning classic favorite successive generation student studious man tremble think mass unsuspected heresy vital topic century must simmer unsurmised heart christendom tacitus most extraordinary example heretic iota confidence kind mockery such repute wise thucydides esteem statesman s manual tacitus hate tacitus trust hate sin righteous hate confidence tacitus destroy reader destroys confidence paternal confidence god know world none spare comparatively inexperienced dear young friend never observe little very little confidence mean man man more particularly stranger stranger sad world sad fact confidence sometimes think confidence flee confidence new astrea emigrate vanish softly slide soft air quiver look could now dear young sir such circumstance way experiment simply confidence outset sophomore see struggle ever-increasing embarrassment arise perhaps such strange remark come stranger such persistent prolonged remark too vain more seek break spell venture deprecatory leave-taking word vain somehow stranger fascinate little wonder appeal come could hardly speak intimated apparently retire nature abruptly retire spot leave chagrined stranger wander opposite direction chapter vi outset certain passengers prove deaf call charity pish will captain suffer beg fellow board pettish word breathe well-to-do gentleman ruby-colored velvet vest ruby-colored cheek ruby-headed cane hand man gray coat white tie shortly interview last describe accost contribution widow orphan asylum recently found seminole cursory view last person might seem man weed less unrefined child misfortune closer observation countenance reveal little sorrow much sanctity added word touchy disgust well-to-do gentleman hurry repulsed rudely man gray reproach time patiently remain chilly loneliness leave countenance token latent chastened reliance length old gentleman somewhat bulky draw nigh also contribution seek look come dead halt scowling look swell bulk sway balloon look behalf ask money fellow face long arm hark now such thing gravity condemn felon may genuine long face three sort grief s drudge lantern-jawed man impostor know good heaven give more charity sir less hypocrisy sir word hard-hearted old gentleman march still stand forlorn young clergyman introduce pass way catch chance sight seem suddenly strike recollection moment s pause hurry pardon shortly look marvel little account seek know negro apparently cripple here seem poor guinea too distrust nature placard evidence claim really know quite worthy relieve hear much relieve come let find see can instance confidence may come too late sorry say last landing just happen catch sight gangway-plank assist cripple ashore time talk help may tell brother vicinity really regret see again regret more perhaps can readily think see shortly leave st louis forecastle many see put trust much convince entreaty search several individual mention personal appearance more less describe individual say would willingly speak diligent search find catch glimpse enumerate doubt last suggest doubt indirectly originate can think prior distrust unfeelingly proclaim still certain begin suspect ha ha ha sort laugh more groan laugh somehow seem intend laugh turn young clergyman start see wooden-legged man close morosely grave criminal judge mustard-plaster present case mustard-plaster might memory certain recent biting rebuff mortification would n't think laugh would laugh try laugh demand young clergyman flush thousand mile perhaps n't believe suspicious temper might interpose man gray calmly imbecility suspicious person fancy stranger absent-minded see much smile gesture odd sort way secretly make butt mood movement entire street suspicious man walk will seem express pantomimic jeer short suspicious man kick own foot can ten save folk sole-leather say wooden-legged man crusty attempt humor augmented grin squirm turn directly young clergyman still think laugh just now prove mistake will tell was laugh story happen call mind just porcupine way sarcastic detail unpleasant repeat relate story might perhaps good-natured version render follow certain frenchman new orleans old man less slender purse limb happen attend theatre evening charm character faithful wife represent life would must marry marry beautiful girl tennessee first attract attention liberal mould subsequently recommend kin equally liberal education disposition large praise prove too much ere long rumor more corroborate whisper lady liberal fault various circumstance most benedict would deem conclusive duly recite old frenchman friend such confidence syllable would credit chance night return unexpectedly journey enter apartment stranger burst alcove begar cry now begin suspec story tell wooden-legged man throw head give vent long gasp rasp sort taunt cry intolerable high-pressure engine jeer steam apparent satisfaction hobble scoffer say man gray warmth even truth tongue way speak would make truth offensive falsehood mention boast suspicion negro reply young clergyman recover disturbance short person ascribe origin own distrust maintain guinea white scoundrel betwisted paint decoy very word think impossible could wrong-headed pray will call let ask really earnest complied length few surly objection prevail one-legged individual return moment man gray thus address reverend gentleman tell sir certain cripple poor negro consider ingenious impostor now unaware person world unable give good proof wise take strange delight show think sagaciously read mankind uncharitable suspicion hope short would tell now merely joke notion throw negro would kind wo n't kind ll cruel please s just say white masquerading black exactly man gray glance young clergyman moment quietly whisper think represent friend here very distrustful sort person appear endue singular credulity tell sir really think white could look negro call pretty good acting much good man act world act am instance actor reverend friend here too performer n't perform act act doer actor trifle ask again white could look negro never see negro-minstrels suppose apt overdo ebony exemplify old saying more just charitable devil never black paint limb cripple could twist limb hypocritical beggar twist theirs easy enough see hoist sham evident discerning eye horrible screw gimlet guinea say man gray let find refute cavil injurious hypothesis cry one-eyed man m just humor now find leave streak finger paint lion leave streak nail caffre would n't let touch find ll make wool fly forget here say young clergyman man gray help poor guinea ashore unfortunate look now think personal proof can convince mistake put reasonable suppose man brain sufficient act such part say would take trouble run hazard mere sake few paltry copper hear get pain pain put case irrefutably say young clergyman challenging glance one-legged man two green-horn money think sole motive pain hazard deception deviltry world much money devil make gull eve hobble again repetition intolerable jeer man gray stand silently eye retreat turn companion say bad man dangerous man man put christian community mean beget distrust shut ear distrust keep open opposite advance principle act morning spare now feel man leg such ill power give sour word leaven congenial sourness knowledge disposition sweet enough numerous company hint time ill word same now effect confess puzzle humane mind spirit distrust work certain potion spirit may enter such mind time longer short lie quiescent more deplorable ultimate activity uncomfortable solution baneful man just now anew drop bane shall sure present exemption effect will lasting can sure can strive strangle least symptom distrust sort hereafter provocation may arise will add soliloquy indeed indeed blame stand passive such influence one-legged man s conscience upbraid poor negro see occasionally perhaps often few day happen engagement will call neighborhood present retreat doubt honest guinea grateful soul will come see benefactor benefactor say know take mite hand guinea see say come full belief honesty sincerely sorry indulge transiently contrary thought accept trust by-the-way truly charitable nature will turn appeal behalf seminole widow orphan asylum hear charity recently found pause clergyman irresolutely put hand pocket catch companion s expression eye inquisitively uneasily smile wanly subtle bane speak just now soon begin work vain appeal good-by nay untouched injustice indulge present suspicion make amends previous here asylum much drop help course paper course produce memorandum book pencil let take name amount publish name now let give little history asylum providential way start chapter vii gentleman gold sleeve-buttons interesting point narration moment much curiosity indeed urgency narrator particularly question point happen altogether divert story just catch sight gentleman stand sight beginning now seem observe pardon say rise know will contribute largely n't take amiss quit duty thing conscientious reply stranger man more winsome aspect stand apart repose mere look lure man gray story much graciousness bearing full-leaved elm alone meadow lure noon sickleman throw sheaf come apply alms shade consider goodness such rare thing man world familiarly know noun common language curious signalize stranger make look kind foreigner crowd make appear more less unreal portraiture expression prevalent quality such goodness seem ally such fortune own personal experience could scarcely could know ill physical moral know suspect latter serious degree suppose such degree observation philosophy probably nature opposition imperfectly qualify wholly exempt rest might five fifty perhaps sixty tall rosy plump portly primy palmy air time place hint year dress strangely festive finish elegance inner-side coat-skirts white satin might look especially inappropriate seem less bit mere tailoring emblem involuntary emblem let say seem good fine cover still fine lining hand wear white kid glove hand ungloved look hardly less white now fid�le most steamboat deck little soot-streaked here especially railing marvel such circumstance hand retain spotlessness watch notice avoid touch notice short certain negro body-servant hand nature dyed black perhaps same purpose miller wear white negro servant s hand most master s handling dirt account prejudice same undefiledness consequence gentleman could also sin deputy shocking would permit even judicious moralist would make proclamation gentleman reason affirm hebrew governor know keep hand clean never life happen run suddenly hurry house-painter sweep word very good luck very good man look kind wilberforce superior merit probably manner bespeak righteous good good much righteous difference two hope incompatible righteous man can good man conversely pulpit much cogency urge merely good man good merely nature righteous short total change conversion can make honest mind read history righteousness will care deny st paul agree sense pulpit distinction altogether pulpit deduction also pretty plainly intimate two quality question enjoy apostolic preference say st paul meaningly say scarcely righteous man will die peradventure good man would even dare die repeat gentleman good man else severe censor may object still hope goodness will least consider criminal event man even righteous man would think quite right commit gentleman prison crime extraordinary might deem more especially could know would chance gentleman might quite innocent pleasant mark good man s reception salute righteous man man gray inferior apparently more social scale stature benign elm again good man seem wave canopy goodness suitor conceited condescension even amenity true majesty can kind stoop plea behalf seminole widow orphan gentleman question two duly answer respond produce ample pocket-book good old capacious style fine green french morocco workmanship bind silk same color omit bill crisp newness fresh bank muckworms grime lucre bill might keep unspotted world filthy sort place now three virgin bill applicant s hand hope smallness contribution would pardon tell truth last account toilet bind short run river attend festive grove afternoon wedding niece carry much money express thanks gentleman pleasant way check gratitude side say charity sense effort luxury too great indulgence steward humorist sometimes admonish general talk follow relative organize mode good gentleman express regret many benevolent society here isolate land act concert come way already society individual compose would result think advantage large scale indeed such confederation might perhaps attend happy result politically attend state hitherto moderate enough companion suggestion effect illustrative sort notion socrates soul harmony sound flute particular key will say audibly affect corresponding chord harp good tune hearing just now string respond animation animation way might seem more less character man gray consider unsprightly manner first introduce already certain colloquy give proof degree fact certain nature soberly continent air time argue emptiness stuff good proof plenty unwasted may use more effectively too opportunity offer now follow part man gray will still exemplify perhaps somewhat strikingly truth appear such remark sir say eagerly project dissimilar throw world s fair london world s fair pray first let nay first tell take fair exhibit invalid s easy-chair invent always charity business charity ease human suffering always always will trust charity business call charity pin make head point charity work good workman may competent branch invent protean easy-chair odd interval steal meal sleep call protean easy-chair pray describe protean easy-chair chair bejointed behinged bepadded everyway elastic springy docile airy touch endlessly-changeable accommodation seat footboard arm most restless body body most rack nay add most tormented conscience must somehow somewhere find rest believe owe suffer humanity make know such chair utmost scrape little mean world s fair right scheme come hit tell see invention duly catalogue place give ponder scene dwell shine pageant art move concourse nation reflect here pride world glory glass house sense fragility worldly grandeur profoundly impress say will see occasion vanity can supply hint good profit design let world-wide good world-wide cause now short inspire scene fourth day issue world s fair prospectus world s charity quite thought pray explain world s charity society member shall comprise deputy charity mission extant object society methodization world s benevolence end present system voluntary promiscuous contribution society empower various government levy annually grand benevolence tax mankind augustus c�sar s time whole world come tax tax scheme income-tax england tax also hint consolidation-tax possible benevolence tax america here state-tax county-tax town-tax poll-tax assessor roll tax accord table calculate care would result yearly raising fund little short eight hundred million fund annually apply such object such mode various charity mission general congress represent might decree whereby fourteen year estimate would devote good work sum eleven thousand two hundred million would warrant dissolution society fund judiciously expend pauper heathen could remain world eleven thousand two hundred million pass hat fourier projector impossible scheme philanthropist financier set forth philanthropy finance practicable practicable eleven thousand two hundred million will frighten none retail philanthropist eight hundred million fourteen year now eight hundred million average little dollar head population planet will refuse turk dyak even own little dollar sweet charity s sake eight hundred million more sum yearly expend mankind vanity misery consider bloody spendthrift war mankind stupid wicked demonstration thing will amend way devote superfluity blessing world curse eight hundred million make theirs already direct ill good scarce self-denial demand actually would mass farthing poor certainly would good happy n't see admit must mankind mad project practicable creature madman would good ill plain good ill must return sort reasoning say good gentleman adjust gold sleeve-buttons seem reasonable enough mankind wont mankind reason being reason wont purpose by-the-way manner allude world s census would appear accord world-wide scheme pauper less nabob contribute relief pauperism heathen less christian conversion heathenism pardon quibble now philanthropist oppose quibbling wo n't quibble more understand project little specially new magnifying mean now operation magnifying energize thing mission would thoroughly reform mission would quicken wall street spirit wall street spirit confessedly certain spiritual end gain auxiliary agency worldly mean surer gain such spiritual end example worldly policy worldly project spiritual projector slight brief conversion heathen least depend human effort would world s charity let contract much bid convert india much borneo much africa competition allow stimulus would give would lethargy monopoly mission-house tract-house slanderer could plausibility say degenerate clerkship sort custom-house main point archimedean money-power would bring bear mean eight hundred million power see good world driblet amount just good world will good world think dear sir eddy ma�lstroms pagan china people here conception frosty morning hong kong pauper pagan find dead street many nip pea bin pea immortal being china more distinction snow-flake snow-squall score two missionary such people pinch snuff kraken send ten thousand missionary body convert chinese masse six month debarkation thing turn else fear too enthusiastic philanthropist necessarily enthusiast enthusiasm achieve commonplace again consider poor london mob misery joint here loaf vote twenty thousand bullock hundred thousand barrel flour begin comfort more hunger poor london share character general project thing take example wonder wished wonder will happen age wonder pass world too old barren think sarah abraham revile angel smile still design large seem certain audacity audacity design bring commensurate circumspectness execution really believe world s charity will operation confidence will may over-confident christian talk think obstacle obstacle confidence remove obstacle mountain confidence world s charity degree good person offer supply place nominate provisional treasurer will happy receive subscription present devote strike million more prospectus talk man gray reveal spirit benevolence mindful millennial promise abroad country globe much diligent spirit husbandman stir forethought come seed-time lead march reverie fireside field farm master chord man gray touch seem would never cease vibrating unsilvery tongue too gesture pentecost added persuasiveness granite heart might crumble gravel strange auditor singularly good-hearted seem remain proof such eloquence turn such pleading listen longer pleasant incredulity presently boat touch place destination gentleman look humor pity put bank-note hand charitable last dream enthusiasm chapter viii charitable lady drunkard sober fit dull mortal enthusiast reason-fit most lively prejudice greatly improve understanding elation height madness despondency extreme sanity thus now appearance man gray society stimulus loneliness lethargy loneliness sea breeze blow thousand league blankness find veteran solitaire too brace short leave none charm forth latent lymphatic insensibly resume original air quiescent blend sad humility demureness ere long laggingly lady saloon spiritless quest somebody disappointed glance seat sofa air melancholy exhaustion depression sofa s further end sit plump pleasant person aspect seem hint weak point must excellent heart twilight dress dawn dark apparently widow just break chrysalis mourning small gilt testament hand just reading half-relinquished hold book reverie finger insert xiii st corinthian chapter possibly attention might recently turn witness scene monitory mute slate sacred page longer meet eye evening time western hill shine sun set thoughtful face retain tenderness teacher forget meantime expression stranger such ere long attract glance responsive presently somewhat inquisitive survey volume drop restore encroach politeness act kindness unadorned eye lady sparkle evidently now unprepossessed soon bend low sad tone full deference stranger breathes madam pardon freedom face strangely draw may ask sister church really concern embarrassment hasten relieve seem very solitary brother here eye showy ladies brocade background find none mingle soul may wrong know can force easy people world prefer company silent brother sister good standing way madam may ask confidence really sir sir really could put confidence instance really sir much mean may wisely put stranger entire stranger say rejoin lady hardly ease affability draw little body same time heart might draw way natural struggle charity prudence entire stranger sigh would stranger vain wander will confidence interest say good lady mild surprise can way befriend can befriend confidence least degree mean nay nay none none pardon see confidence fool fond fool seek unjust sir rejoin good lady heightened interest may untoward experience unduly bias would cast reflection believe may say confidence prove let twenty dollar twenty dollar tell madam confidence lady extraordinary way touch sit sort restless torment know way turn begin twenty different sentence leave first syllable last desperation hurry tell sir want twenty dollar glance half-mourning widow fatherless travel agent widow orphan asylum recently found seminole tell object little relieved poor soul indian too cruelly-used indian here here could hesitate sorry more grieve madam rise fold bank-note inconsiderable sum admit take pencil book here register amount register set motive good-bye confidence can say apostle say corinthian rejoice confidence thing chapter ix two business men transact little business pray sir see gentleman weed hereabouts saddish gentleman strange can talk twenty minute brisk ruddy-cheeked man tasseled traveling-cap carry arm ledger-like volume word address collegian introduce suddenly accost rail long retreat previous chapter recount return remain see sir rallied apparent diffidence genial jauntiness stranger youth answer unwonted promptitude person weed here very long saddish little cracked too say misfortune fear disturb brain now quick way just direction come gangway man gray coat just meet say right must ashore unlucky stand vexedly twitch cap-tassel fall whisker continue very sorry fact here draw see apply relief injustice begin intimate understand very busy just decline quite rudely too cold morose unfeeling way fear event three minute feel self-reproach kind prompt very peremptory deliver unfortunate man s hand ten-dollar bill smile may superstition ca n't help weak side thank god again rapidly very prosperous lately affair mean black rapids coal company really abundance associative individual fair charitable investment two make n't think sir say collegian least embarrassment understand officially connect black rapids coal company happen president transfer-agent n't want invest sell stock might buy perhaps ask n't want invest suppose cool self-collectedness could thing here bless soul gaze amaze really quite business man positively feel afraid oh need could sell stock n't know n't know sure few share peculiar circumstance buy company would hardly thing convert boat company s office think good defer invest indifferent air see unfortunate man speak let unfortunate man ways large book transfer-book subpoena court black rapids coal company obliquely read gilt inscription hear much pray happen statement condition company statement lately print pardon naturally inquisitive copy tell again think would suitable convert boat company s office unfortunate man relieve let unfortunate man relieve hand statement such business-man can hardly deny here hand small print pamphlet youth turn sagely hate suspicious man say observe must say see cautious can gratify languidly return pamphlet say naturally inquisitive also circumspect appearance can deceive statement add tell very fine story pray stock little heavy awhile downward tendency sort low spirit holder subject stock depression come devise bears sir depression stock solely owe growling hypocritical growling bear hypocritical most monstrous hypocrite bear hypocrite inversion hypocrite simulation thing dark bright soul thrive less depression fiction depression professor wicked art manufacturing depression spurious jeremiahs sham heraclitus lugubrious day return sham lazarus beggar make merry gain get pretend sore head scoundrelly bear warm bear less remembrance stratagem stock persuasion same destroyer confidence gloomy philosopher stock-market false true type most destroyer confidence gloomy philosopher world fellow stock politics bread-stuff moral metaphysics religion may trump black panic naturally-quiet brightness solely view sort covert advantage corpse calamity gloomy philosopher parade good-enough-morgan knowingly drawl youth fancy gloomy soul little sit sofa champagne dinner smoke plantation cigar gloomy fellow come bore tell s stuff n't tell ai n't natural say happy enough know everybody else happy know too shall happy more know too still must sulk know whence sort fellow get sulk life s often too much recluse else too young see get old play see stage old book find garret ten lug home auction musty old seneca set stuff stale old hay thereupon think look wise antique croaker think s take stand-way kind just assent youth ve live see good many such raven second hand way strange man weed inquire seem take soft sentimentalist keep quiet think copy tacitus read gloom gossip let talk indeed manner humor n't now unfortunate man must make quite fool own fault prosperous fellow comfortable fellow fellows talk comfortably prosperously such fellow generally honest say now happen superfluity pocket ll just act part brother unfortunate man let unfortunate man own brother drag time would think n't care register transfer dispose stock mind run else say will invest stay stay here come uproarious fellow way way off-handed politeness man book escort companion private little haven remove brawling swell business transact two come forth walk deck now tell sir say book come young gentleman sedate student first appearance dabble stock sort thing certain sophomorean error world drawl sophomore deliberately adjust shirt-collar least popular notion touching nature modern scholar nature modern scholastic sedateness seem seem really quite new leaf experience experience sir originally observe sophomore teacher hence pupil s experience speak can endure listen speculation speculation sir dryly draw chiefly govern maxim lord bacon speculate philosophy come home business bosom pray know good stock would n't concern new jerusalem would new jerusalem new thriving city call northern minnesota originally found certain fugitive mormon hence name stand mississippi here here map produce roll see public building here landing park botanic garden little dot here perpetual fountain understand observe twenty asterisk lyceum lignum-vitae rostrum building now stand standing bona fide marginal square here water-lots water-lots city new jerusalem terra firma n't seem care investing hardly think read title clear law student say yawn collegian prudent prudent n't know wholly rate would share coal stock two still consider first settlement two fugitive swim naked opposite shore s surprising place bona fide dear must oh possibility come unfortunate man case drawl impatience will send steward misfortune consign overboard ha ha now gloomy philosopher here theological bear forever take occasion growl stock human nature ulterior view d see fat benefice gift worshiper ariamius would pronounce sign hardening heart softening brain would sinister construction s more oddity genial humor genial dry confess good-bye chapter x cabin stool settee sofa divan othman occupy cluster man old young wise simple hand card spot diamond spade club heart favorite game whist cribbage brag lounge arm-chair sauntering marble-topped table amuse scene comparatively few hand game most part keep hand pocket may philosophes here curious expression read small sort handbill anonymous poetry wordily entitle ode intimations distrust man unwillingly infer repeated repulse disinterested endeavor procure confidence floor many copy look flutter balloon way come somewhat elderly person quaker dress quietly pass cabin much manner railway book-peddlers precede proffer sale distribution puff direct indirect volume follow speaking hand ode most part cursory glance disrespectfully toss doubt moonstruck production wander rhapsodist time book arm trip ruddy man traveling-cap lightly move fro look animatedly yearning sort gratulatory affinity longing expressive very soul sociality much say oh boy would personally acquaint mother s son sweet world make sweet acquaintance brother dear happy dog just really warble forth make fraternally lounging stranger exchange pleasant remark pray ask newly accost little dried-up man look never dine little ode queer too reply same sort see strewn floor here observe let see pick look now pretty plaintive especially opening man hath small sense genial trust confidence ala indeed run very smoothly sir beautiful pathos think sentiment just say little dried-up man think kind queer thing altogether ashamed add really set thinking feeling just now somehow feel trustful genial n't know feel much naturally numb sensibility ode way work numbness sermon lament lie dead trespass sin thereby stir alive well-doing glad hear hope will doctor say snow ode here can say here long n't angel come say feel genial let rest card thank never play card bottle wine thank never drink wine cigar thank never smoke cigar tell story speak truly hardly think know worth tell seems geniality say feel wake water-power land mills come take genial hand card begin will play small sum please just enough make interesting indeed must excuse somehow distrust card distrust card genial card join sad philomel here man hath small sense genial trust confidence good-bye sauntering chat here again book length seem fatigue look seat spy partly-vacant settee draw side drop soon chance neighbor happen good merchant become little interested scene more immediately party whist two cream-faced giddy unpolished youth red cravat green oppose two bland grave handsome self-possessed man middle age decorously dress sort professional black apparently doctor eminence civil law by-and-by preliminary scanning new comer good merchant sideways lean whisper crumpled copy ode hold sir n't look two hardly whispered reply color cravat good taste least mine taste rule mistake mean two n't refer dress countenance confess familiar such gentry read paper two sharper aint captious fault-finding spirit dear sir indeed sir would find fault little give way certainly say least two youth can hardly adept opposed couple may even more would hint color cravat would bungle lose dark cravat dextrous cheat sour imagination dear sir dismiss little purpose read ode year experience trust sophisticated fresh liberal construction would teach regard four player indeed whole cabin-full player play game player play fair player shall win now hardly mean game may win such game remain world uninvented think come come luxuriously lay cast free glance player fare pay digestion sound care toil penury grief unknown lounge sofa waistband relax cheerfully resign s fate peevishly pick hole blessed fate world good merchant stare long hard rub forehead fall meditation first uneasy last compose end more address companion see s good s private thought now somehow n't know certain misty suspiciousness seem inseparable most s private notion man thing misty notion mere contact man s soon dissipate least modify think good may n't thank n't thank word casually deliver social hour good right left involuntary influence locust-tree sweeten herbage merit mere wholesome accident wholesome nature n't see stare good merchant silent again find book hitherto rest lap irksome owner now place edgewise settee neighbor chance expose letter black rapids coal company good merchant scrupulously honorable much ado avoid reading directly would fall eye conscientiously avert sudden just remind stranger start move haste leave book merchant observing delay take hurry civilly return act could avoid catch sight involuntary glance part lettering thank thank good sir say receive volume resume retreat merchant speak excuse way connect coal company hear more coal company may hear good sir smile pause expression painful impatience disinterestedly master connect particular black rapids find sir hear tempting information company informant pray somewhat coldly person name ringman n't know doubtless plenty know company company know same way may know individual unknown know ringman long old friend suppose pardon must leave stay sir stock stock s little irregular perhaps dear n't think business official capacity authenticate transfer-book now hold bring lettering sight know may bogus personally stranger can confidence knowingly smile good merchant confidence hardly would challenge distrust way examine book need already believe letter good might suggest doubt doubts may might suggest knowledge examine book think know more now think true book think already never see true n't know ought look logic will criticize confidence admire earnestly too jocose method take draw enough will table business private official capacity can help pray command chapter xi page transaction conclude two still remain seated fall familiar conversation degree verge confidential sort sympathetic silence last refinement luxury unaffected good feeling kind social superstition suppose truly friendly must say friendly word time more friendly deed continually true friendliness true religion sort independent work length good merchant eye pensively rest gay table distance break spell say spectacle would little divine quarter boat might reveal cite case accidentally encounter hour two previous shrunken old miser clad shrunken old moleskin stretch invalid bare plank emigrant quarter eagerly cling life lucre gasp outlet torment death unprincipled cut-purse mean lose feeble tenure hold lung pouch know desire mind never raise mould now moulder such degree indeed trust even parchment bond good preserve tooth time pack seal brandy peach tin case spirit worthy man proceed length dispirit particular would cheery companion wholly deny might point view such case extreme want confidence might humane mind present feature altogether welcome wine olive dinner still compensatory consideration whole take companion task evince good-natured round-about way hint somewhat jaundiced sentimentality nature add shakespeare s word meal bran rightly regard bran way condemn dispose question justice shakespeare s thought would hardly admit propriety application instance much less comment further temperate discussion pitiable miser find could entirely harmonize merchant cite case negro cripple companion suggest alleged hardship allege unfortunate might exist more pity observer experience observed know cripple see venture surmise could get real state heart would find happy most man fact full happy speaker add negro nature singularly cheerful race hear native-born african zimmermann torquemada even religion dismiss gloom hilarious ritual dance speak cut pigeon-wings improbable negro reduce stump fortune could throw leg laugh philosophy foil again good merchant would desist venture still third case man weed story narrate confirm fill testimony certain man gray coat merchant meet now proceed give hold particular disclose second informant delicacy prevent unfortunate man touch good merchant could perhaps good justice man story shall venture tell word effect chapter xii story unfortunate man may gathered has been justly entitle appear unfortunate man wife nature anomalously vicious would tempt metaphysical lover specie doubt human form case conclusive evidence humanity sometimes may kind unpledged indifferent tabernacle crush saying thrasea unaccountable consider good man hate vice hate humanity self-defense hold reasonable maxim none good human goneril young person lithe straight too straight indeed woman complexion naturally rosy would charmingly certain hardness bakedness glazed color stone-ware hair deep rich chestnut worn close short curl head indian figure impair effect bust mouth would pretty trace moustache whole aid resource toilet appearance distance such might think beautiful style beauty peculiar cactus-like happy goneril more striking peculiarity less person temper taste hardly know reveal natural antipathy such thing breast chicken custard peach grape goneril could private make satisfactory lunch hard cracker brawn ham lemon kind candy love little dried stick blue clay secretly carry pocket hard steady health squaw s firm spirit resolution point likewise such pertain woman savage life lithe love supineness occasion could endure stoic taciturn too early morning three o'clock afternoon would seldom speak take time thaw account talk term humanity interval little look keep look large metallic eye enemy call cold cuttle-fish s esteem gazelle-like goneril vanity think know often wonder happiness such being could take life consider happiness nature very easy way simply cause pain suffer goneril s strange nature might hyberboles resentful incline pronounce kind toad bad slanderer could never show justice accuse toady large sense possess virtue independence mind goneril hold flattery hint praise even absent even merit honesty fling people s imputed fault face think malice certainly passion passion human icicle-dagger goneril stab froze least say see frankness innocence tyrannize sad nervousness spell accord same authority inly chew blue clay could mark chuckle peculiarity strange unpleasing allege really incomprehensible company strange way touch accident arm hand comely young man seem reap secret delight humane satisfaction give evil-touch call else equally wonderful quite deplorable remain enigma needless say distress unfortunate man s engage conversation company would suddenly perceive goneril bestow mysterious touch especially such case strangeness thing seem strike touch person good-breeding forbid propose mystery spot subject discussion company case too unfortunate man could never endure much look touch young gentleman fearful mortification meeting countenance kind more less quizzingly-knowing expression would shudderingly shun young gentleman here husband goneril s touch dread operation heathen taboo now goneril brook chiding favorable time wary manner indelicately would venture private interview gently make distant allusion questionable propensity divine cold loveless way say witless tell s dream especially foolish unfortunate man connubially rejoice soul such chimera much connubial joy might give sad touching case might perhaps bear unfortunate man conscientiously mindful vow good bad love cherish dear goneril long kind heaven might spare happen devil jealousy enter calm clayey cakey devil none could possess object derange jealousy own child little girl seven father s consolation pet see goneril artfully torment little innocent play maternal hypocrite unfortunate man s patient long-suffering give way know would confess amend might possibly become even bad think duty father withdraw child love could accompany domestic exile hard whole female neighborhood now little enough admired dame goneril break indignation husband assign cause could deliberately abandon wife bosom sharpen sting too deprive solace retain offspring self-respect christian charity goneril long keep unfortunate man dumb continue drive desperation hint truth case soul would credit goneril pronounce say malicious invention ere long suggestion woman's-rights woman injured wife begin suit thanks able counsel accommodate testimony succeed such way recover custody child get such settlement award separation make penniless unfortunate man aver legal sympathy enlist effect judicial blasting private reputation make more lamentable unfortunate man think court wise plan most christian deem variance truth matter would put forth plea mental derangement goneril done could less mortification odium reveal self-defense eccentricity lead retirement joy wedlock much ado end prevent charge derangement fatally recoil especially thing allege mysterious teaching vain counsel strive make derangement fact anywhere urge hold hold such goneril sane constructively libel womankind libel end unfortunate man s subsequently get wind goneril s intention procure permanently commit lunatic flee now innocent outcast wander forlorn great valley mississippi weed hat loss goneril lately see paper dead think proper comply prescribed form mourning such case day past try get money enough return child now start inadequate fund now beginning good merchant could consider hard unfortunate man chapter xiii man traveling-cap evinces much humanity way would seem show most logical optimists year grave american savant london observe evening party certain coxcombical fellow think absurd ribbon lapel full smart persiflage whisk admiration many dispose admire great savan s disdain chance ere long find corner jackanapes get conversation somewhat ill-prepared good sense jackanapes altogether throw aback subsequently whisper friend jackanapes great savan less personage sir humphrey davy anecdote give just here way anticipative reminder such reader kind jaunty levity may pass such hitherto most part appear man traveling-cap may tempt more less hasty estimate such reader find same person presently will capable philosophic humanitarian discourse mere casual sentence two heretofore time solidly sustain entire sit may american savan thereupon betray surprise incompatible own good opinion previous penetration merchant s narration end would deny degree affect hope proper feeling unfortunate man beg know spirit bear alleged calamity despond confidence merchant perhaps take exact import last member question answer unfortunate man becomingly resign affliction point could say resign exemplary degree know refrain one-sided reflection human goodness human justice observable air chastened reliance time tempered cheerfulness observed unfortunate man s alleged experience could deem very conciliatory view human nature good human nature largely redound fair-mindedness piety allege dissuasives apparently philanthropy moment excitement warp rank misanthrope doubt also such man experience would end act complete beneficent inversion shake confidence kind confirm rivet would more surely case unfortunate man last become satisfied sooner later probably would distraction mind goneril respect fair play event description lady charity could regard more less exaggerated unjust truth probably wife blemish mix beauty blemish display husband adept female nature try use reason more persuasive hence failure convince convert act withdraw seem circumstance abrupt brief probably small fault side more balance large virtue hasty judging merchant strange say oppose view calm impartial again warmth deplore case unfortunate man companion seriousness check say would never most exceptional case admit existence unmerited misery more particularly allege bring unhindered art wicked such admission say least prudent might unfavorably bias most important persuasion persuasion legitimately servile such influence common occurrence life could never nature thing steadily look way tell story flag trade-wind hence conviction providence instance way make dependent such variability everyday event degree conviction would think mind subject fluctuation akin stock-exchange long uncertain war here glance transfer-book moment s pause continue essence right conviction divine nature right conviction human base less experience intuition rise zone weather now merchant heart coincide sensible religious person could companion express satisfaction age distrust such subject could meet share full sound sublime confidence still illiberality deny philosophy duly bound permissible deem least desirable such case allege unfortunate man make subject philosophic discussion philosophize afford handle unblessed true light grant much mystery such case might person hold tacit surrender question apparent license temporarily permit sometimes bad good implication allege regard goneril unfortunate man might injudicious lie too much polemic stress doctrine future retribution vindication present impunity indeed right-minded doctrine true sufficient solace perverse polemic mention might provoke shallow mischievous conceit such doctrine tantamount affirm providence now short sort caviler everybody true light stick secure malakoff confidence tempted forth hazardous skirmish open ground reason deem unadvisable good man even privacy own mind communion congenial indulge too much latitude philosophize indeed compassionating might beget indiscreet habit thinking feel might unexpectedly betray unsuitable occasion indeed private public good man more bind guard topic emotional unreserve natural heart natural heart certain point might man authoritatively admonish think might get dry merchant good-nature think say would glad refresh such fruit day sit ripe pulpit good such seat ripe peach-tree please find fear prosing would consider formal light preacher prefer still receive equal genial companion end throw still more sociability manner again revert unfortunate man take very bad view case admit goneril indeed goneril fortunate last rid goneril nature law acquaint unfortunate man condole would congratulate great good fortune unfortunate man lucky dog dare say merchant reply earnestly hope might rate try good comfort persuasion unfortunate man happy world would least companion make question unfortunate man s happiness world presently call champagne invite merchant partake playful plea notions felicitous might associate unfortunate man little champagne would readily bubble interval slowly quaff several glass silence thoughtfulness last merchant s expressive face flush eye moistly beam lip tremble imaginative feminine sensibility send single fume head wine seem shoot heart begin soothsaying cry push glass wine good confidence good can wine confidence percolate stony stratum hard consideration drop warmly ruddily cold cave truth truth will comfort lead dear charity lure sweet hope fond fancy essay feat vain mere dream ideal explode hand leave naught scorching amaze burst bless vino veritas true saying fine confidence profess just now distrust deep distrust underlie ten thousand strong irish rebellion break now wine good wine soul seriously humorously secure bottle shall drink more wine mean gladden heart grieve heighten confidence depress sober shame confound raillery most telling rebuke such circumstance merchant stare altered mien stammeringly confess much surprised companion escape understand quite loss account such rhapsody pop unbidden could hardly champagne feel brain unaffected fact wine act white egg coffee clarify brighten brightening brighten may less white egg coffee stove-lustre stove black brighten seriously repent call champagne temperament champagne recommend pray dear sir feel quite again confidence restore hope think may say long talk think must retire now say merchant rise make adieu leave table air mortify tempt own honest goodness accidentally stimulate make mad disclosure queer unaccountable caprice natural heart chapter xiv worth consideration may prove worth considering last chapter begin reminder look forwards present must consist glancing backwards may raise degree surprise full confidence merchant show moment late sudden impulsiveness instance betray such depth discontent may think inconsistent even author blame true may urge writer fiction more carefully see sensible reader will more carefully look depiction character consistency preserve first blush seem reasonable enough may close view prove much couple requirement equally insist perhaps fiction allow play invention fiction base fact never contradictory fact real life consistent character rara avis distaste reader contrary sort book can hardly arise sense untrueness may perplexity understand acute sage often wit end understand living character shall sage expect run read character mere phantom flit page shadow wall fiction character can reason consistency comprehend glance exhibit section character make appear whole else very untrue reality hand author draw character even common view incongruous part flying-squirrel different period much variance butterfly caterpillar change may false faithful fact reason judge writer produce such inconsistent character nature must call small sagacity reader unerringly discriminate novel inconsistency conception life elsewhere experience guide here man can coextensive is may unwise ease rest duck-billed beaver australia first bring stuff england naturalist appeal classification maintain reality such creature bill specimen must need way artificially stick let nature perplexity naturalist produce duck-billed beaver may less author may hold business perplex reader duck-billed character always represent human nature obscurity transparency indeed practice most novelist perhaps certain case someway feel kind honor render kind involve honor might moot consider water human nature can readily see may very pure very shallow whole might think view inconsistency say human nature same view contrast say divine nature past find thereby evince good appreciation always represent clear light leave infer clearly know prejudice inconsistent character book prejudice bear way seem first inconsistency skill writer turn good keep great master excel much very particular challenge astonishment tangled web character raise admiration still great satisfactory unraveling way throw open sometimes understanding even school miss last complication spirit affirm creator fearfully wonderfully make least claim certain psychological novelist will claim here dispute touch point may prove suggestive sally ingenuity end revelation human nature fixed principle good judge exclude contempt rank science palmistry physiognomy phrenology psychology likewise fact age such conflicting view most eminent mind take mankind would topic seem presumption pretty general pretty thorough ignorance may appear less improbable consider pore good novel profess portray human nature studious youth will still run risk too often fault actually enter world furnish true delineation ought fare stranger enter map hand boston town street may very crooked may often pause thanks true map hopelessly lose way comparison can adequate objection twisting town always same human nature subject variation grand point human nature same to-day thousand year variability expression feature spite seem discouragement mathematician hope hit exact method determine longitude more earnest psychologist may face previous failure still cherish expectation regard mode infallibly discover heart man enough say way apology may seem amiss obscure character merchant remain turn comedy pass comedy thought action chapter xv old miser suitable representations is prevail venture investment merchant withdraw remain seated alone time air converse excellent man carefully ponders fall intellectually inferior may none profit may lose happy honest word hear can derive hint confirm theory virtue may likewise serve finger-post virtuous action ere long eye brighten such hint now catch rise book hand quit cabin enter sort corridor narrow dim by-way retreat less ornate cheery former short emigrant quarter owe present trip down-river will doubtless find comparatively tenantless owe obstruction side window whole place dim dusky very much most part start haggardly lit here narrow capricious sky-light cornice would seem special need light place design more pass night day brief pine barrens dormitory knotty pine bunk bed nest geometrical town associate penguin pelican bunk dispose philadelphian regularity cradle oriole pendulous speak three-story cradle description will suffice four rope secure ceiling pass downwards auger-holes bore corner three rough plank equal distance rest knot vertically tie rope lowermost plank inch two floor whole affair resemble large scale rope book-shelves hang firmly wall sway fro least suggestion motion more especially lively provocation green emigrant sprawl try lie cradling would such toss whence come consequence less inexperienced essay repose uppermost shelf liable serious disturbance raw beginner select shelf sometimes throng poor emigrant come night sudden rain occupy oriole nest would ignorance peculiarity bring such rock uproar carpentry join such uproar exclamation seem luckless ship crew dash piece rock bed devise sardonic foe poor traveler deprive tranquility precede accompany slumber procrustean bed hard grain humble worth honesty writhe still invoke repose torment respond make such bunk make might just cruel say must lie purgatory place would appear strange advance orpheus gay descent tartarus lightly hum opera snatch suddenly rustling creaking cradle swing murky nook sort waste penguin-flipper supplicatingly put forth wail dive hear water water miser merchant speak swift sister-of-charity stranger hovers poor poor sir can ugh ugh water dart procure glass return hold sufferer s lip support head drink let lie here poor sir rack parching thirst miser lean old man flesh seem salted cod-fish dry combustible head whittle idiot knot flat bony mouth nip buzzard nose chin expression flit hunk imbecile now now make response eye close cheek lie old white moleskin coat roll head wizened apple grimy snow-bank revive last incline ministrant voice disastrous cough say old miserable poor beggar worth shoestring can repay give confidence confidence squeak changed manner pallet swung little left age take stale remain welcome such give very good now give hundred dollar miser panic hand grope waist suddenly fly upward moleskin pillow lie clutch sight meantime incoherently mumble confidence cant gammon confidence hum bubble confidence fetch gouge hundred dollar hundred devil spend lie mute awhile feebly raise voice moment make strong sarcasm say hundred dollar high price put confidence n't see poor old rat here die wainscot serve wretch can cough thanks ugh ugh ugh time cough violent convulsion impart plank swing stone sling preparatory hurl ugh ugh ugh shocking cough wish friend herb-doctor here now box omni-balsamic reinvigorator would good ugh ugh ugh ve good mind find s somewhere see long snuff-colored surtout trust medicine good world ugh ugh ugh oh sorry doubt squeak again get charity deck parade pursy peacock n't cough here desertion darkness poor old look scaly pauper clove churchyard cough ugh ugh ugh again sorry feel cough poverty such rare chance make unavailable did sum name could invest treble profit confidence fear even precious cash would more precious confidence speak ugh ugh ugh flightily raise s n't want money dear dear sir could impute such preposterous self-seeking solicit hand private behoof hundred dollar perfect stranger mad dear sir still more bewildered world gratis seek invest people s money humble profession sir live world will confidence confidence great gain kind vertigo people s money ugh ugh gain make tell would ruin know would business would overdo secret mystery receive confidence time receive thrice pay treble profit imbecility ascendant more voucher voucher suddenly hunkish again honesty s good voucher honesty s face ca n't see peer obscurity last alternating flicker rationality miser fall sputter previous gibberish take now arithmetical turn eyes close lie mutter hundred hundred two hundred two hundred three hundred three hundred open eye feebly stare still more feebly say s little dim here ai n't ugh ugh poor old eye can see look honest glad hear now put try raise vainly excitement exhaust now put put ifs downright confidence none help heaven will half-confidences say indifferent superior air seem move n't n't leave friend bear age ca n't help distrust ca n't friend ca n't ugh ugh ugh oh old miserable ought guardian tell more stay soon ugh ugh would money treble soon friend wo n't confide good-bye stay stay fall now infant confide confide help friend distrust old buckskin pouch tremulously drag forth ten hoarded eagle tarnish appearance ten old horn-button take half-eagerly half-reluctantly offer know accept slack confidence say coldly receive gold eleventh-hour confidence sick-bed confidence distempered death-bed confidence give healthy confidence healthy man healthy wit let pass right good-bye nay receipt receipt ugh ugh ugh gold gold ugh ugh ugh unluckily final flicker reason stranger now ear-shot else hearing feeble call chapter xvi sick man impatience is induce become patient sky slide blue bluff bloom rapid mississippi expands run sparkle gurgle eddy magnify wake seventy-four sun come golden huzzar tent flash helm world thing warm landscape leap speed d�dal boat dream withdraw corner wrap shawl sit unparticipating man visit warm sun plant hour seem bud blow seed astir stool left sit stranger snuff-colored surtout collar throw hand wave persuasive gesture eye beaming hope easily may hope awaken long trance hopelessness chronic complaint remark sick man word look seem just make impatiently querulous answer deprecatory air resume nay think seek cry treatment cry confident truth side very easy thing charitable temper bar conscience charity would beget toleration know kind implied permit effect kind countenancing countenance further untruth further still world s good refuse further cause mineral doctor would fain regard willful wrong-doer good samaritan err put sir view arrogant rival pretender physical power dribble sick man reply voice gesture feeble dumb-show face seem say pray leave cure talk unused make allowance such despondency proceed kindly firmly tell advice eminent physiologist louisville take tincture iron restore lost energy healthy subject iron naturally find blood iron bar strong ergo iron source animal invigoration deficient vigor follow cause deficiency iron iron must put tincture now theory here mute modesty assume truth plain man view theory practice would respectfully question eminent physiologist sir would say natural process lifeless nature take nutriment become vitalize lifeless nature circumstance capable living transmission quality lifeless nature unchanged sir can incorporate live body assimilation imply conversion thing different thing lamp oil assimilate flame view likely banquet fat calvin edson will fatten will fat board prove fat bone will sir iron vial will prove iron vein seems conclusion too confident sick man again turn dumb-show look much say pray leave painful word hint vanity pain body too painfully prove unobservant querulous look notion science can play farmer flesh make living soil please seem strange conceit science now-a-days expert consumptive case can prescription inhalation certain vapor achieve sublime act omnipotence breathe lifeless dust breath life tell poor sir order great chemist baltimore three week never drive respirator give time day sit bolster sort gasometer inspire vapor generate burning drug concocted atmosphere man antidote poison god s natural air oh can wonder old reproach science atheistical here prime reason oppose chemical practitioner seek many invention invention indicate kind degree pride human skill seem scarce compatible reverential dependence power try rid mind may still chemical practitioner tincture fume brazier occult incantation seem pharaoh s vain sorcerer try beat will heaven day night charity intercede heaven may own language provoke anger invention may take vengeance invention thousand pity hand egyptian again come dumb-show look much say pray leave quack indignation quack vain more different herb-doctor claim invent staff hand glade hillside nature humbly seek cure true indian doctor learn name unfamiliar essence successor solomon wise know vegetable cedar lebanon hyssop wall solomon first herb-doctor virtue herb unhonored old age writ moonlight night medea gather enchant herb renew old son would confidence new son medea few vial omni-balsamic reinvigorator would certain give strength indignation abhorrence seem work excess effect promise balsam rouse long apathy impotence cadaverous man start voice sound obstructed air gurgle maze broken honey-comb cry begone alike name doctor dream helper condemn year gallipot experimentizers rinse experiment now livid skin partake nature content begone hate inhuman could take affront want confidence bear too bitter experience betrayer permit feeling begone just voice talk six month german doctor water cure now return six month sixty pang nigher grave water-cure oh fatal delusion well-meaning preisnitz sir trust begone nay invalid always own way sir reflect untimely distrust weak weakness time confidence weakness bid despair time get strength confidence relent air sick man cast long glance beseeching say confidence must come hope can hope herb-doctor take sealed paper box surtout pocket hold say solemnly turn may last time health s asking work invoke confidence ash rouse life rouse invoke say trembled silent little command ask ingredient medicine herbs herbs nature reason give can make know will none sedately observant juiceless joyless form herb-doctor mute moment say give sick philosopher last demand ingredient reason give mark philosopher just consequence penalty fool sick philosopher incurable confidence make incurable spurn powder take prove blank cartridge same give rustic extremity would act charm materialist mind act body confidence again sick man appear unmoved seem think candid truth could say length talk confidence come bring low herb-doctor most confident prescribe case prove least confident prescribe own small confidence confidence brother call reproach know body prostrate mind erect hour herb-doctor distrust art sick man s knowledge warrant gainsay seem grieve glad confute way tend wish give hope sunken eye turn hope proportion confidence much confidence give much hope give lift box depend rest nature s own nature start know sort shudder hear book entitle nature disease title can approve suspiciously scientific nature disease nature divine nature aught health nature disease decreed hint tendency science forbidden tree sir despondency recall title dismiss trust nature health health good nature can work ill little can work error get nature get now repeat medicine nature s own again sick man could accord light conscientiously disprove say seem over-anxious less sensitiveness seem hardly could offer appearance kind implied irreligion heart ungrateful spirit opposite pervade herb-doctor s hopeful word hopefulness sick man alone medical warrant also doctrinal really think hectically take medicine mechanically reach shall regain health will encourage false hope relinquish box will frank frankness always weakness mineral practitioner herb doctor must frank now sir case radical cure such cure understand make robust such cure sir can promise oh need restore power else burdensome care drone grief cure misery weakness make can walk sun draw fly lure come decay ask much wise vain suffer little ask think can grant remember day week perhaps month sooner later say exactly prophet charlatan still accord direction box take medicine steadily assign especial day remote discontinue may calmly look eventual result good again say must confidence feverishly reply now trust hourly pray increase suddenly relapse strange caprice peculiar invalid add hard hard most confident hope often fail often vow never never trust again oh feebly wring hand know know know never right confidence come naught time short hold cure retain reject retain clinch now much much can evoke heart heaven price medicine think confidence mean much confidence medicine dollar vial box hold six money pay now sir say herb-doctor business call may shall never see again pause sick man s countenance fall blank forgive cry forgive imprudent phrase never see again solely intend reference forget sensitiveness might repeat may shall soon second interview hereafter box need may able replace purchase shop may run more less risk take salutary mixture such popularity omni-balsamic reinvigorator thrive credulity simple trust wise certain contriver idle would indeed hastily affirm aware sad consequence public homicide murderer call contriver murder such crime possible come heart man s motive come purse poverty think would hardly still public interest forbid let needy device living succeed short adopt precaution take wrapper vial hold light will see water-marked capital word confidence countersign medicine wish world wrapper bear mark else medicine counterfeit still lurking doubt remain pray enclose wrapper address hand card return mail will answer first sick man listen air vivid interest gradually still talk strange caprice come present aspect most calamitous dejection now say herb-doctor tell confidence say confidence indispensable here preach distrust truth will tell must confidence unquestioning confidence mean confidence genuine medicine genuine absence buy vial purport seem can unquestioning confidence prove vial trust true doubt suspect prove wear work continually oppose confidence evil evil come good distrust stage confidence prove interview voice husky let talk too much hold cure will leave stay hear health will know vainly make boast give glory glory say devout herb-doctor japus virgil unseen efficacious presence venus simple heal wound neas mortal work cure mine art s effect power divine chapter xvii end herb-doctor proves forgiver injury kind ante-cabin number respectable look people male female way-passengers recently come board listlessly sit mutually shy sort silence hold small square bottle ovally label engraving countenance full soft pity romish-painted madonna herb-doctor pass slowly benignly urbane turn way say ladies gentleman hold hand here samaritan pain dissuader thrice-blessed discovery disinterested friend humanity portrait see pure vegetable extract warrant remove acute pain less ten minute five hundred dollar forfeit failure especially efficacious heart disease tic-douloureux observe expression pledge friend humanity price fifty cent vain first idle stare auditor pretty good health seem encourage politeness appear impatient perhaps diffidence small regard feeling prevent tell insensible coldness charitably overlook more wooingly resume may venture small supposition kind leave lady gentleman modest appeal kindness answer syllable say resignedly silence least denial may consent supposition possibly lady here present dear friend home bed-ridden sufferer spinal complaint gift more appropriate sufferer tasteful little bottle pain dissuader again glance meet much same reception face alien alike sympathy surprise seem patiently say traveler such must expect meet quietly put many antic fool more antic quack ladies gentleman deferentially fix eye now self-complacent face lady gentleman might kind leave venture small supposition scarce sufferer noonday writhe bed hour sit satisfactorily healthy happy samaritan pain dissuader balm living creature know may draught victim present prospective short oh happiness right hand oh security left can wisely adore providence think wisdom provide provide uplift bottle immediate effect appeal might uncertain just boat touch houseless landing scoop land-slide sombre forest lead road sole narrowness wall story story dusk mat foliage present vista cavernous old gorge city haunt cock lane london issue road cross landing stoop shaggy form door-way enter ante-cabin step burdensome shot seem pocket kind invalid titan homespun beard blackly pendant carolina-moss dank cypress dew countenance tawny shadowy iron-ore country clouded day hand carry heavy walking-stick swamp-oak lead puny girl walk moccasin improbably child evidently alien maternity perhaps creole even camanche eye would large woman inky pool fall mountain-pine indian blanket orange-hued fringe lead tassel-work appear morning shield child heavy shower limb tremulous seem little cassandra nervousness sooner pair spy herb-doctor cheerful air arm extend host s advance take child s reluctant hand say trippingly travel little may queen glad see pretty moccasins nice dance caper sing diddle diddle cat fiddle cow jump moon come chirrup chirrup little robin playful welcome draw responsive playfulness child appear gladden conciliate father dash dead weight heavy-hearted expression smile hypochondriacally scornful sober now herb-doctor address stranger manly business-like way transition might seem little abrupt appear constrain indeed serve show recent levity less habit frivolous nature frolic condescension kindly heart excuse say err speak day kentucky boat n't never reply voice deep lonesome enough come bottom abandon coal-shaft again mistake eye fall swamp-oak stick n't little lame sir never lame life indeed fancy perceive limp hitch slight hitch experience thing divine hidden cause hitch bury bullet may dragoon mexican war discharge such know hard fate sigh little pity see drop tell stranger bow might seem bow purpose pick arrest imperfect posture moment remain slant tall stature mainmast yield gale adam thunder little child pull kind surge right instant look herb-doctor emotion aversion withdraw eye say presently still stoop seat draw child knee massy hand tremulous still avert face compassionate herb-doctor child turn fixed melancholy glance repugnance herb-doctor stand observant moment say surely pain strong pain somewhere strong frame pain strong try now specific hold look expression friend humanity trust certain cure pain world wo n't look choke very good merry time little may queen would intrude cure move pleasantly again cry ware now last result new-comer shore part boat sickly young man question purchase bottle company begin little wake scale indifference prejudice fall eye now last seem inkling here undesirable might buying ten time more briskly bland herb-doctor drive benevolent trade accompany sale added praise thing trade dusk giant seat distance unexpectedly raise voice last say question put distinctly resonantly great clock-bell stunning admonisher strike stroke single come bed belfry clamor proceeding suspend hands hold forth specific withdraw eye turn direction whence question come way abash herb-doctor elevate voice even more wonted self-possession reply say wish cheerfully repeat samaritan pain dissuader here hold hand will cure ease pain please ten minute application produce insensibility mean least merit opiate kill pain kill feeling lie pain can ease produce insensibility can cure produce death dusk giant say impair s market appear much need eye rude speaker moment expression mingled admiration consternation company silently exchange glance mutual sympathy unwelcome conviction purchase look sheepish ashamed cynical-looking little man thin flaggy beard countenance wear rudiment grin seat alone corner command good view scene hold rusty hat face again herb-doctor notice retort overbear begin panegyric anew tone more assure now say specific sometimes effective case mental suffering case physical more precise case sympathy two sort pain co�perated climax such case say specific very cite example three bottle faithfully take cure louisiana widow three week sleepless darkened chamber neuralgic sorrow loss husband child sweep night last epidemic truth print voucher produce duly sign read aloud sudden side-blow fell giant countenance lividly epileptic hypochondriac mania exclaim profane fiddler heart-strings snake more would add convulse could word take child follow rock pace cabin decency lose humanity exclaim herb-doctor much ado recover pause examine bruise omit apply externally little specific success would seem plain wo n't seek redress innocence redress turn man s wrathful blow provoke wrath evil distrust arouse distrust devoutly hope proudly raise voice arm honor humanity hope coward assault samaritan pain dissuader stand unshaken confidence hear injured patient too somehow case excite little compassion oratory now enthusiasm still pathetic last continue appeal frigid regard company suddenly interrupt reply quick summons say hurriedly come come token precipitate dispatch cabin herb-doctor chapter xviii inquest true character herb-doctor sha n't see fellow again hurry remark auburn-haired gentleman neighbor hook-nose never know operator completely unmasked think fair thing unmask operator way fair right suppose high change paris bourse asmodeus lounge distribute hand-bill reveal true thought design operator present would fair thing asmodeus hamlet say consider thing too curiously wo n't admit fellow knave n't admit take n't wonder knave little can prove can prove make dupe many hold honor same many wholly knaves too last wholly heart knave fancy dupe see quack friend apply own quackery fanatic quack essentially fool effectively knave bend look knee floor auburn-haired gentleman meditatively scribble awhile cane glance say ca n't conceive anyway can hold fool talk glib pat smart fool always talk take smart fool tonguey much same strain discussion continue hook-nosed gentleman talk large excellently view demonstrate smart fool always talk just ere long talk such purpose convince presently come person auburn-haired gentleman predict would return conspicuous door-way stand say clear voice agent seminole widow orphan asylum here reply here agent member charitable institution seem competent answer think worth here such person hand two dollar interest manifest call hurriedly forget part duty proprietor samaritan pain dissuader rule devote spot benevolent purpose proceeds sale eight bottle dispose company hence four half-dollar remain charity steward take money two pair foot move floor sort itching nobody rise diffidence prevail duty say gentleman lady here present connection charitable institution let come forward happen hand certificate such connection make difference suspicious temper thank god shall confidence offer take money demure-looking woman dress tawdry rumpled here draw veil rise mark eye think advisable whole sit again believe christian company charitable person mean connect charity object charity here unhappy-looking woman sort mourning neat sadly worn hide face meagre bundle hear sob meantime see hear herb-doctor again speak time unpathetically none here feel need help accept such help would feel time give more may give man woman none such here sob woman more audible strive repress nearly s attention bent man appearance day-laborer white bandage face conceal side nose coolness sake sit red-flannel shirt-sleeve coat throw shoulder darned cuff droop man shufflingly rise pace seem linger memento lock-step convict duly-qualified claimant poor wound huzzar sigh herb-doctor drop money man s clam-shell hand turn depart recipient alms move auburn-haired gentleman staid n't frighten want see coin good silver good silver take again bandage rest d hear consider wholly scar nose forgiving nature else emotion dare trust voice man silently precipitancy withdraw strange say auburn-haired gentleman return friend money good money aye fine knavery now knavery devote s receipt charity s fool say again might call original genius original folly genius genius cracked pate age much originality may knave fool genius altogether beg pardon here say third person gossiping expression listen somewhat puzzle man may know ask hooked-nosed gentleman suspect suspicion want knowledge suspect first know true knowledge come suspicion revelation s maxim say auburn-haired gentleman wise man will keep even certainty much more suspicion least will event ripen knowledge hear wise man say hook-nosed gentleman turn new comer now suspect fellow shrewdly suspect eager response jesuit emissary prowl country good accomplish secret design assume time tell most singular masque sometimes appearance absurd indeed reason cause droll smile face hook-nosed gentleman add third angle discussion now become sort triangular duel end last triangular result chapter xix soldier fortune mexico molino del rey resaca palma resaca tomba leave reputation take care seldom case know being debate herb-doctor wander forward part boat espy singular character grimy old regimental coat countenance grim wizened interwoven paralyzed leg stiff icicle suspend rude crutch whole rigid body ship s long barometer gimbal swing fro mechanically faithful motion boat look downward swing cripple seem brown study move sight conjecture here battered hero mexican battle-field herb-doctor sympathetically accost receive dubious reply moody surly sort air reply give cripple voluntary jerk nervously increase swing custom seize emotion would think squall suddenly roll boat barometer tombs friend exclaim herb-doctor mild surprise descend dead imagine scarred campaigner noble child war dear country glorious sufferer lazarus seem sore lazarus never know army glance dilapidated regimentals will now jokes enough friend say reproachfully think amiss principle greet unfortunates pleasant remark good call thought trouble physician wise humane seldom unreservedly sympathize patient come herb-doctor also natural bone-setter may sanguine think can look now give story ere undertake cure require full account case ca n't help return cripple gruffly seem sadly destitute ai n't destitute to-day least can pay way natural bone-setter happy indeed hear premature deplore destitution cash confidence think natural bone-setter ca n't help suppose ca n't objection tell story friend signal way experience adversity tell private good aid noble cripple epictetus arrive heroic sang-froid misfortune word cripple fix speaker hard ironic eye toughened defiant misery end grin unshaven face ogre come come sociable human friend n't make face distress suppose sneer man ve long hear happy man happy friend least ought conscience peaceful confidence everybody confidence humble profession little good world think presumption may venture assent proposition happy man happy bone-setter shall hear story many month long get hold happy man drill drop powder leave explode leisure demoniac unfortunate exclaim herb-doctor retreat regular infernal machine look cry stump horny hand catch horn button name thomas fry relation mrs fry interrupt still correspond excellent lady subject prison tell anyway connect mrs fry blister mrs fry sentimental soul know prison black fact ll tell story prison ha ha herb-doctor shrink reason laugh strangely startling positively friend say must stop ca n't stand more hope milk kindness thunder will soon turn hold n't come milk-turning part name thomas fry twenty-third year nickname happy tom happy ha ha call happy tom d see good-natured laugh time just now ha ha herb-doctor would perhaps run more hy�na claw presently sober continue bear new york live steady hard-working man cooper trade evening political meeting park must know day great patriot bad luck would trouble gentleman drink wine pavior sober pavior chew tobacco gentleman say beastly push want place pavior chew push gentleman carry sword-cane presently pavior skewered see pavior undertook strength must samson strong pavior proverb gentleman body weakly man say again pavior undertook strength talk try maintain right n't say again undertake strength n't understand gentleman witness take tomb examination appear trial gentleman witness give bail mean n't could n't get steady hard-working cooper reason could n't get bail steady hard-working cooper n't friend souse wet cell canal-boat splash lock lock pickle d see time trial n't get friend tell bad crime murder ll see afore long murder wounded man die die third night gentleman s bail n't help imprison now n't too many friend imprisoned let walk corridor day night must lock wet damp strike bone doctor use trial come boost say say say see steel see stick hang gentleman hung gold chain friend call meeting park present gold watch chain acquittal acquittal n't say friend pause break last herb-doctor s say bright side speak prosaically justice speak romantically friendship fine fellow say say tell might say could help constable help ask would tell tombs know place friend say none put hand-barrow awning wheel dock board boat blackwell s island corporation hospital get bad get pretty much see now could n't cure three year grow sick lie grated iron bed groan thief moulder burglar give five silver dollar crutch hobble brother indiana year beg make sum get indiana last direct grave great plain log-church yard stump fence old gray root stick way moose-antlers bier set grave last dug green hickory bark green twig sprout plant bunch violet mound poor soil always choose poor soil grave-yard dry tinder sit rest bier think brother heaven bier break leg tack drive hog yard root come make too long story here drift stream bit wreck herb-doctor silent time bury thought last raise head say consider whole story friend strove consider light commentary believe system thing jar incompatible must pardon honestly tell can believe n't surprise hardly anybody believe story most tell different again wait here bit ll show take rag cap arrange tattered regimentals good could stump passenger adjoining part deck say jovial kind air sir shill happy tom fight buena vista lady general scott s soldier cripple pin glorious contreras now chance unbeknown cripple prim-looking stranger overheard part story behold present beg adventure person turn herb-doctor indignantly say too bad sir rascal lie charity never faileth good sir reply vice unfortunate pardonable consider lie wantonness wantonness never hear more wanton lie breath tell would appear true story falsify repeat lie wantonness ripe philosopher turn great sorbonne hard time think woe tell stranger money sugar inglorious lock-jaw knee-pan wet dungeon more pitiable ill cripple glorious contreras opinion light false ill shall attract heavy real might repel nonsense belong devil s regiment great mind expose shame dare expose poor unfortunate heaven n't sir note manner think more prudent retire retort by-and-by cripple come glee reap pretty good harvest laugh know now sort soldier aye fight stupid mexican foe worthy tactic fortune hi hi clamor cripple fellow pit sixpenny theatre say n't know much mean countenance capriciously put morose ogreness kindly question give kindly answer unhandsome notion throw free ameriky sarcastically call country seem disturb pain herb-doctor interval thoughtfulness gravely address word worthy friend concern reflect government live suffer patriotism gratitude true charitable may find case put partly account such reflection come still fact may reflection none less unwarrantable grant moment experience give case would admit government might think more less seem undesirable never forget human government subordinate divine must need degree partake characteristic divine general efficacious happiness world s law may case eye reason unequal operation just same imperfect view inequality may appear operation heaven s law right confidence final benignity instance sure law expound point length consideration poor fellow weigh merit will enable sustain unimpaired trust apparent calamity talk hog-latin cry cripple address betray most illiterate obduracy incensed look anew swing glance way spasm pass continue charity marvel somewhat hard conviction friend doubtless believe hardly deal forget love chasten must n't chasten too much too long skin heart get hard feel pain tickle mere reason case look piteous grant never despond many thing choice remain breathe bounteous air warm gracious sun poor friendless indeed agile youth sweet roam day day grove pluck bright moss flower forlornness become hilarity innocent independence skip joy fine skipping ere horse-posts ha ha pardon forget crutch mind figure receive benefit art overlook stand art call bone-setter natural bone-setter bone-set crooked world come bone-set crook truly honest friend thank again recall original object let examine bend see see much such case negro s did see oh come case little prescribe n't wonder very short time able walk now confidence art ha ha herb-doctor avert wild laugh die resume will force confidence still would fain friendly thing here take box just rub liniment joint night morning take pay god bless good-bye stay pause swing untouched unexpected act stay thank'ee will really good honor bright now will n't deceive poor fellow changed mien glisten eye try good-bye stay stay sure will good possibly possibly harm try good-bye stay stay give three more box here s money friend return sadly pleased sort air rejoice birth confidence hopefulness believe crutch confidence hopefulness will long support man own leg will stick confidence hopefulness mad cripple throw crutch ask three more box liniment luckily just number remain here sell half-a-dollar apiece shall take god bless again good-bye stay convulsed voice rock stay stay make good man bear good christian talk enough make present box here money wo n't take nay may almighty goodness herb-doctor withdraw cripple gradually subside hard rock gentle oscillation express perhaps soothed mood reverie chapter xx reappearance may remember herb-doctor move advance spectacle meet eye dried-up old man stature boy twelve totter mind rumpled clothes old moleskin show recent contact bedding ferret eye blink sunlight snowy boat imbecilely eager interval cough peer hither thither alarmed search nurse present aspect bed-rid overrule excitement fire stimulate foot seek say herb-doctor accost can assist old miserable cough old man long time ve try get find n't friend could n't get now mean draw closer stay further wandering weakly now mark s dress ugh ugh ugh ugh ugh ugh man speak faith just want know mercy mercy cough old man bewilder see head spin ought guard_ee_an snuff-colored surtout ai n't somehow ca n't trust sense more trust ugh ugh ugh oh trust somebody glad hear glad hear instance sort reflects man inquire snuff-colored surtout answer will add herb-doctor wear old man broken way reply herb-doctor person seek person speak person unknown flighty eagerness want know last person could trust money treble aye now begin understand ten mean worthy friend pure goodness heart make people s fortune everlasting fortune phrase charge small commission confidence aye aye intrust fund friend want know very proper glad assure need hesitation none none just none world bona fide none turn trice hundred dollar day many eagle take pray take arm boat large may hunt come take coat-skirts honest friend would never turn tail way mistake surprise resemblance take clergyman come search part boat success part explore boat side landing two pass open guard herb-doctor suddenly rush disembark throng cry mr truman mr truman s mr truman mr truman confound steam-pipe mr truman god s sake mr truman plank s too late re huge boat mighty walrus wallow roll shore resume course vexatious exclaim herb-doctor return single moment sooner now yon hotel portmanteau follow see n't ca n't see more wheel-house shot very sorry let hundred money would please investment believe oh let money groan old man dear sir seize miser s hand own heartily shake dear sir congratulate n't know ugh ugh fear n't groan name truman john truman live st louis s office let see jones street number hundred anyway s somewhere up-stairs jones street ca n't remember number try now hundred two hundred three hundred oh hundred dollar wonder will hundred two hundred three hundred ugh ugh ca n't remember number positively know forget quite forget strange never mind will easily learn st louis know receipt ugh ugh show n't know stand ought guard_ee_an ugh ugh n't know ugh ugh know give confidence n't oh ugh ugh n't tell did n't tell secret mystery oh bond n't need mr truman mr truman s word bond get profit ugh ugh money n't know ugh ugh oh must confidence n't say word again makes head spin oh m old miserable nobody caring everybody fleecing head spin ugh ugh cough rack say again ought guard_ee_an ought mr truman guardian extent invest sorry miss just now ll hear right s imprudent expose way let take berth forlornly enough old miser move slowly descend stairway seize such cough fain pause very bad cough church-yard ugh ugh church-yard cough ugh try tired try good ugh ugh even mammoth cave ugh ugh den six month cough bad rest coughers ugh ugh black-balled ugh ugh good try omni-balsamic reinvigorator sir s truman ugh ugh say ought take yarb-medicine yarb-doctor too same suppose try box now trust know mr truman gentleman recommend even behalf friend excellence conscientiously satisfied ugh much two dollar box two dollar n't say two million ugh ugh two dollar s two hundred cent s eight hundred farthing s two thousand mill little box yarb-medicine head head oh ought guard_ee_an head ugh ugh ugh ugh two dollar box seem too much take dozen box twenty dollar will get four box need use none four rest can retail premium cure cough make money come cash can fill order day two here now produce box pure herb moment seize spasm miser snatch interval fix distrustful hopeful eye medicine hold alluringly sure ugh sure s nat'ral yarbs think purely nat'ral medicine now yarbs ugh ugh oh cough cough ugh ugh shatter whole body ugh ugh ugh heaven s sake try medicine single box pure nature may confident refer mr truman n't know number ugh ugh ugh ugh oh cough speak medicine say solemnly would cure ugh ugh ugh ugh take dollar ll box ca n't sir ca n't say dollar-and-half ugh ca n't am pledge one-price system honorable take shilling ugh ugh ca n't ugh ugh ugh ll take grudgingly hand eight silver coin still hand cough take shake deck herb-doctor pick examine say quarter pistareens clip sweat oh n't miserly ugh ugh beast miser ugh ugh let idea cure such cough hope credit humanity make appear bad merely view work weak point pity get medicine cheap now mind n't take night just retire time can get now ca n't would attend land presently must hunt luggage chapter xxi hard case yarbs yarbs natur natur foolish old file diddle hocus-pocus yarbs natur will cure incurable cough think eccentric-looking person speak somewhat ursine aspect sport shaggy spencer cloth call bear's-skin high-peaked cap raccoon-skin long bushy tail switch raw-hide legging grim stubble chin end double-barreled gun hand missouri bachelor hoosier gentleman spartan leisure fortune equally spartan manner sentiment sequel may show less acquaint spartan way own philosophy book woodcraft rifle must overhear talk miser herb-doctor just withdrawal make now foot stair lean baluster greeting think will cure cough miser echo n't medicine nat'ral yarbs pure yarbs yarbs must cure thing nat'ral call think must good give cough nature sure n't think natur dame natur will hurt body natur good queen bess s responsible cholera yarbs yarbs yarbs good s deadly-nightshade yarb ai n't oh christian man speak natur yarbs ugh ugh ugh ai n't sick man send country send natur grass aye poet send sick spirit green pasture lame horse turn unshod turf renew hoof sort yarb-doctors way poet sore heart sore lung nature grand cure freeze death teamster prairie make idiot peter wild boy n't believe ere yarb-doctors yarb-doctors remember lank yarb-doctor see hospital-cot mobile faculty pass see lie say professional triumph dr green yarbs n't help now dr green come mercury now dr green natur y-a-r-b-s did hear herb herb-doctor here say flute-like voice advance herb-doctor person carpet-bag hand happen stroll way pardon address missourian catch word aright would seem little confidence nature really way thinking look carry spirit distrust pretty sublime specie may turn short click rifle-lock air would seem cynic wild-cat grotesque excess expression make sincerity appear more less dubious confidence nature confidence man little modest confidence s confession faith confidence man pray think most knave fool meet few none hardly think competent answer will answer fool most think same reason think oat numerically more horse n't knaves munch fool just horse oat droll sir droll can appreciate drollery ha ha ha m earnest s drollery deliver droll extravagance earnest air knaves munch fool horse oats faith very droll indeed ha ha ha think understand now sir silly take seriously droll conceit too confidence nature reality just much confidence nature say again more suspicious lose ten thousand dollar nature nature embezzle amount absconded ten thousand dollar worth property plantation stream sweep clean sudden shifting bank freshet ten thousand dollar worth alluvion throw broad water confidence reverse shift soil will come many day here venerable friend observe old miser berth pray will keep afoot n't lean baluster take arm take two stand old miser lean herb-doctor air trustful fraternity standing less strong siamese twin habitually lean missourian eye silence break herb-doctor look surprised sir publicly take protection figure never ashamed honesty coat look say missourian scrutinize pause queer sort chap n't know exactly make whole somewhat remind last boy place good trustworthy boy hope oh very now start get make kind machine sort work boy suppose fit pass veto boy man too dear sir again imply more less lack confidence stand little just very little venerable friend lean hard confidence boy confidence man confidence nature pray sir may confidence confidence distrust more particularly apply herb forbear smile frank pray n't forget suspect herb suspect nature n't say very good argument s sake will suppose earnest now can suspect nature deny same nature kindly bring faithfully nurse present vigorous independent condition nature indebted robustness mind unhandsomely use scandal pray nature owe very eye criticise privilege vision indebted oculist tenth year operate philadelphia nature make blind would keep oculist counterplot sir complexion judge live out-of-door life know partial nature fly nature universal mother very motherly sir passion-fits nature ve know bird fly nature rough look sir tempest refuge here smite fold bearskin fact sir fact come come mr palaverer palavering never shut nature cold wet night bar bolt lint say herb-doctor calmly much may say say ruffle hair ca n't sir ca n't apostrophe look nature n't deny clover sweet dandelion n't roar hailstone smash window sir unimpaired affability produce box pain meet hold nature dangerous character manner refine voice rough short seem sore throat calumniated name nature present box venerable friend here similar free gift sir regularly-authorized agent happen nature delight benefit most abuse pray take n't hold ten torpedo such thing editor kill way take say good heaven dear sir tell want none box snap rifle oh take ugh ugh take chime old miser wish would give find lonely turn short gull would companion can find lonely return herb-doctor desire companion here stand even trust gulling tell humane talk poor old man grant dependence medicine vain kind deprive mere imagination more may help eke hope disease confidence thanks native health can get least trust medicine cruel argument use afflicted here world brawny pugilist aglow december rush put hospital-fire forsooth feel need artificial heat shiver patient shall none put conscience sir will admit nature afflicted s trust oppose evince erring head heart amiss come own pitiless poor soul say missourian gravely eye old man is pitiless speak too honestly late sitter-up life past man s usual bed-time truth make wholesome breakfast prove supper too hearty hearty food take late give bad dream wonder s name ugh ugh talk ask old miser look herb-doctor heaven praise cry missourian mind ai n't again appeal old miser pray sir say herb-doctor missourian give thanks just now mind truth effect cruel thing see loaded pistol find poor devil savage raise more wonder terror peculiar virtue unguessed indeed indiscreet handling happen pretend divine meaning say herb-doctor pause eye missourian kind pinched expression mixed pain curiosity grieve state mind same time wonder bring much know add general cast thought say least unfortunate strength strength source physical must wither will recant recant old man evil day decay come hoary captive chamber will dungeoned italian read gladly seek breast confidence begot tender time youth bless tell return age nurse again second childhood indeed soft mercy mercy cry old miser ugh ugh talk sense good friend ai n't missourian buy medicine pray venerable friend say herb-doctor now try straighten n't lean quite hard arm grow numb abate little just very little say missourian lie grave old man ca n't stand s hard world lean grave say herb-doctor enough faithfully take medicine ugh ugh ugh say true ai n't ugh die ugh ugh ugh many year live ugh ugh ugh approve confidence say herb-doctor coughing distress injurious pray let conduct berth friend here will wait return know lead old miser come talk missourian resume sir say herb-doctor dignity more feeling now infirm friend withdraw allow full express concern word allow escape hearing word err calculate beget deplorable distrust patient seem fit convey unpleasant imputation physician suppose menace air indeed respectfully retreat fall previous theory general facetiousness fortune company humorist wag fall good wag cry missourian follow wag raccoon tail herb-doctor s face look coon can fox catch mean return unselfpossessed flatter can way dupe impose pass honest man answer inclination power aught kind honest man seems talk more craven vain seek pick quarrel put affront innocence heal healing own nostrum queer man very queer dubious man whole most meet scrutiny accompany seem unwelcome diffidence herb-doctor attest absence resentment change subject throw kind familiar cordiality air say get machine make work philanthropic scruple doubtless forbid new orleans slave slave morose again twinkling wo n't em bad enough see white duck grin favor poor devil nigger congee corn nigger freer two abolitionist ai n't add square hand rifle use staff gaze herb-doctor s face more reverence target abolitionist ai n't can readily answer abolitionist mean zealot none mean man man feel man slave include lawful act oppose nobody s interest rouse nobody s enmity would willingly abolish suffering suppose degree exist mankind irrespective color say picked prudent sentiment moderate man invaluable understrapper wicked man moderate man may use wrong useless right say herb-doctor still forgivingly infer missourian live slave-state slave sentiment aye air spiritlessly endure yield very air slave master pray own company master aye come maine georgia come slave-state slave-pen good breed buy price livelihood presidency abolitionism god express fellow-feeling slave slave back-woods would seem give eccentric notion now polite superiority smile herb-doctor still manly intrepidity forbear unmanly thrust return purpose will man boy bond free truly sort machine leave desire success attend sir glance shoreward here cape gir�deau must leave chapter xxii polite spirit tusculan disputations philosophical intelligence office novel idea come dream want absurd line twenty minute leave cape gir�deau growl shoulder missourian chance stranger just accost round-backed baker-kneed man mean five-dollar suit wear collar-wise chain small brass plate inscribe p sort canine deprecation slunk obliquely come dream want line oh respect sir whine crouch pace obsequiousness seem wag very coat-tail shabby oh sir long experience glance tell gentleman need humble service suppose want boy jocosely call good boy could absurd office help philosophical intelligence office respect sir office found strictly philosophical physio look come here philosophy physiology make good boy order come here n't give crick neck come here come sir come call pointer tell put requisite assortment good quality boy assorted mince pie respect sir office talk much office board boat oh sir just come office came last landing pray know herb-doctor smooth scamp snuff-colored surtout oh sir sojourner cape gir�deau now mention snuff-colored surtout think meet such man speak step ashore step pears see somewhere look very mild christian sort person say know respect sir much good seem proceed business low shabby bow grateful permission begin office look break bachelor ire spinal complaint duck grovel keep still s office branch represent alton sir free state now pass point somewhat proudly ashore free freeman flatter coat-tail spinal complaint servility free just cast private mind master will oh oh oh n't understand indeed indeed respect sir say office found principle wholly new devil principle bad sign man begin talk principle hold come sir here sir tell more boy nay m mede persian old home wood m pestered enough squirrel weasel chipmunk skunk want more wild vermin spoil temper waste substance n't talk boy enough boy plague boy chilblain boy intelligence offices ve live east know em swindle concern keep low-born cynic fawn exterior wreak cynic malice mankind fair specimen em oh dear dear dear dear thrice dear purchase boy would rot boy respect sir will boy might small way accommodate man accommodate pray doubt could accommodate bosom-friend too could n't accommodate oblige word accommodate s accommodation note now accommodate loan n't pay pretty quickly accommodate chain foot accommodate god forbid accommodate look tell cousin-german herb-doctor m now road get make sort machine work machine cider-mill steal cider mowing-machine lie a-bed morning corn-husker give insolence cider-mill mowing-machine corn-husker faithfully attend business disinterested too board wage good life long shine example virtue own reward practical christian know oh dear dear dear dear sir boy start soul-bolts difference moral point view corn-husker boy sir corn-husker patient continuance well-doing might unfitly heaven suppose boy will corn-husker heaven turn white eye respect sir way talk heaven kind washington patent-office museum oh oh oh mere machine-work puppet-work heaven oh oh oh thing incapable free agency receive eternal reward well-doing oh oh oh praise-god-barebones groan did say sort seems talk good mighty quick hint way else want pick polemic quarrel may respect sir now demure reply soldier honor quick take affront christian religion quick sometimes perhaps little too much spy heresy astonished pause unaccountable pair herb-doctor ought yoke say bachelor eye sharply brass plate recall discussion hint unflattering man brass plate anxiety hear subject servant matter exclaim impulsive bachelor hint rocket thinking mind now-a-days come conclusion derive immense hereditary experience see horace ancient say servant come conclusion say boy man human animal most work-purposes lose animal ca n't trust less trustworthy ox conscientiousness turn-spit dog excel hence thousand new invention carding machine horseshoe machine tunnel-boring machine reap machine apple-paring machine boot-blacking machine sew machine shave machine run-of-errand machine dumb-waiter machine lord-only-knows-what machine announce era refractory animal working serve man shall bury by-gone superseded fossil shortly prior glorious time doubt price will put peltries knavish possums especially boy sir ring rifle deck rejoice think day hand prompt law shall shoulder gun boy-shooting oh now lord lord lord office respect sir conduct venture observe sir bristlingly settle stubble chin coon-skin n't try oil herb-doctor try experience carry now course bad salivation course five thirty boy prove boyhood natural state rascality save save sir name pitch stick say speak fifteen year experience five thirty boy american irish english german african mulatto speak china boy send know perplexity california lascar boy bombay thug find suck embryo life spring egg rascal sir soul caucasian mongol amaze endless variety rascality human nature juvenile sort remember discharge twenty-nine boy too wholly unforeseen specie viciousness peculiar peculiar boy remember say now surely get end list wholly exhaust now get boy boy different twenty-nine precede boy infallibly shall virtuous boy long seek bless thirtieth boy way time long forswear intelligence office send commissioner emigration way new york cull carefully fine particular request standing army eight hundred boy flower nation write temporarily barrack east river island say thirtieth boy person ungraceful deceased mother lady s maid sort manner plebeian way perfect chesterfield very intelligent too quick flash such suavity please sir please sir always bow say please sir strange way too combine filial affection menial respect took such warm singular interest affair want consider family sort adopt son mine suppose morning would stable childlike good nature would trot nag please sir think s get fatter fatter n't look very clean unwilling downright harsh affectionate lad seem little hollow haunch n't perhaps n't see plain morning oh please sir s just think s gain please polite scamp soon find never give wretched nag oat night n't bed was sort chambermaid work end willful neglect more abuse service more polite grow oh sir way mistake bit sir boy chesterfieldian exterior hide strong destructive propensity cut horse-blanket bit leather hinge chest deny point-blank find shred mattress would slyly break hoe-handle too purpose get rid hoe gracefully penitent fatal excess industrious strength offer mend take nice stroll nigh settlement cherry-tree full bearing way get broken thing cobble very politely steal pear odd penny shilling dollar nut regular squirrel could prove express suspicion said moderately enough little less politeness little more honesty would suit fire threaten sue libel wo n't say ohio find act gracefully put bar rail-road track reason stoker call rogue enough polite boy saucy boy white boy black boy smart boy lazy boy caucasian boy mongol boy rascal shock shock nervously tuck frayed cravat-end sight surely respect sir labor deplorable hallucination pardon again seem slight confidence boy admit indeed boy least too prone little foolish foible respect sir natural law finally outgrow such thing wholly now vent mostly plaintive dissent canine whine groan man brass-plate seem begin summon courage less timid encounter maiden essay very encouragingly handle dialogue immediately continue follow boy outgrow amiss bad boy spring good man sir child father man hence boy rascal man god bless must know thing good keep intelligence office business must furnish peculiar facility study mankind come come here sir confess know thing pretty know man rascal boy too sir reply spite shocked feeling seem pluck spirit indiscreet degree sir heaven praise very know say true thoughtfully continue associate keep intelligence office ten year come october way concern line small period great city cincinnati too hint long interval must more less favorable opportunity study mankind business way scan face ransack life several thousand human being male female various nation employer employ genteel ungenteel educate uneducated course candidly admit random exception small observation find mankind thus domestically view confidentially view may say whole make reasonable allowance human imperfection present pure moral spectacle purest angel could wish say respect sir confidence gammon n't mean say else landsman sea n't know rope very thing everlastingly pull eye serpent-like glide travel block too subtle short entire ship riddle green would n't know unseaworthy still thumb stick arm-hole pace rotten plank sing fool word put green mouth cunning owner man heavily insure send ship wreck wet sheet flow sea sir now occur talk whole wet sheet flow sea idle wind follow fast offer striking contrast own discourse sir exclaim man brass-plate patience now more less tasked permit deference hint remark injudiciously word thus say patron enter office full abuse worthy boy may send boy wholly misjudge time sir permit remark sufficiently consider small man may small share feeling n't mean wind feeling small very small take word sorry sorry truth thrashing-machine tender sensibility must keep way hope understand n't want hurt say say first place now swear boy rascal sir lowly reply still forbear old lawyer badger court else good-hearted simpleton butt mischievous wag sir come point will allow small quiet way submit certain small quiet view subject hand oh insulting indifference rub chin look way oh respect sir continue now assume genteel attitude irritating set pinched five-dollar suit would permit sir peculiar principle strictly philosophical principle may say guardedly rise dignity guardedly rise toe office found lead associate small quiet way careful analytical study man conduct too quiet theory unobtrusive aim wholly own theory will now large set forth discovery result will permission very briefly mention such mean refer state boyhood scientifically view study thing expressly study boy n't sir small business way converse many master gentleman master teach world precedence opinion person kindly give view now modesty give mine stop flunkying first place sir theory teach proceed analogy physical moral right sir now sir take young boy young male infant man-child short sir respectfully ask first place remark rascal sir present prospective rascal sir passion invade surely science must evacuate may proceed first place general view remark respect sir male baby man-child bachelor privily growl time whole govern indeed degree think prudent risk articulate response remark respectfully repeat answer come low half-suppressed growl bruin hollow trunk questioner continue sir will permit small way speak remark respect sir incipient creation loose sort sketchy thing little preliminary rag-paper study careless cartoon speak man idea see respect sir want fill word respect sir man-child present little way n't pretend deny promises promise very indeed may say too say patron reference noble little youngster object dwarf advance step extend thread-bare leg draw pace must now drop figure rag-paper cartoon borrow use presently want horticultural kingdom bud lily-bud please now such point new-born man-child could desire free confess still such palpable adult stop here take step man-child possess present point small likewise now horticultural image come play bud lily contain concealed rudiment point present invisible beauty present dormant come come talk get too horticultural beautiful altogether cut short cut short respect sir rustily martial sort gesture decayed corporal s deploy field discourse vanguard important argument much more evolve grand central force new philosophy boy may say surely will kindly allow scope adequate movement hand small humble way movement may worth respect sir stop flunkying thus encouraged again philosopher brass-plate proceed suppose sir worthy gentleman such term applicant service allude patron chance eye suppose respect sir worthy gentleman adam drop overnight eden calf pasture suppose sir could even learn serpent foreknow such downy-chinned little innocent would eventually rival goat beard sir wise serpent eventuality would entirely hide wisdom n't know devil very sagacious judge event appear understand man even make god s sake n't say sir point can now fairness deny beard man-child prospectively possess appendix less impose patriarchal goodly beard generous anticipation give man-child even cradle credit now sir respectfully put pig-weed mow soon shoot porcinely rub stubble-chin coon-skin hint analogy continue calmly disregardful digression now apply suppose boy evince noble quality generously give credit prospective n't see say patron would fain return boy unworthy madam sir case may boy beard has respectfully ask evince noble quality indeed madam sir take humbly beseech keep same noble quality sprout confidence beard very fine theory scornfully exclaim bachelor secret perhaps entirely undisturbed strange new view matter trust place trust perfect confidence sir proceed more please regard man-child hold paw-like thrusting put bearskin arm n't intrude man-child too often love bread dote dough little man-child logical arrangement will admit anew regard man-child inspired intrepidity repeat brass-plate perspective development mean first man-child tooth sixth month right sir n't know proceed first deficient tooth sixth month man-child begin put forth particular sweet tender little puttings-forth very blow mouth directly worthless enough admit say patron return boy allege deficient goodness redundant ill lad madam sir evince very corrupt quality end confidence will pray madam lad s early childhood frail first tooth follow present sound even beautiful permanent set more objectionable first tooth become madam respectfully submit much more reason look speedy substitution present sound even beautiful permanent true true ca n't deny madam take respectfully beg wait now swift course nature drop transient moral blemish complain replacingly bud forth sound even beautiful permanent virtue very philosophical again contemptuous reply outward contempt perhaps proportion inward misgiving vastly philosophical indeed tell continue analogy second tooth follow fact come first chance blemish may transmit abate humility gain argument second tooth follow come first successor son first tooth germ blossom apple father incorporate growth foreruns thrust place independent undergrowth succeed set illustration way show more mean more wish show surly-looking thundercloud inkept unrest unacknowledged conviction show respect sir case boy especially ill apply unconditionally say child father man imply uncharitable aspersion race affirm thing very wide analogy snap turtle respect sir analogy argument punster punster respect sir look aggrieve pun idea man may word oh sir talk strain confidence human reason despise human reason vain reason still respected sir alter air permit hint force analogy move somewhat would hardly offer contemn talk disdainfully pray tell last analogy intelligence office business respect sir analogy derive reply make such patron shortly supply adult servant propose return hand patron say adult give cause dissatisfaction patron just chance hear unfavorable concern gentleman employ say adult long boy too fastidious patron take say adult hand graciously reintroduce patron say madam sir proceed censure adult spirit ex-post-facto law madam sir would visit butterfly caterpillar natural advance creature bury again endless resurrection good good madam sir take adult may caterpillar now butterfly pun even accept analogical pun amount caterpillar creature butterfly butterfly caterpillar gaudy cloak strip lie impostor s long spindle body pretty much worm-shaped reject analogy fact deny youth character can transform man opposite character now s founder trappe ignatius loyola boyhood someway manhood devil-may-care blood end wonder world anchoritish self-command two example by-the-way cite such patron would hastily return rakish young waiter madam sir patience patience say good madam sir would discharge forth cask good wine work rile more less discharge forth young waiter good work sad rake therein promise rake crude material saint talk man call wordy man talk talk submission sir great judge bishop prophet talk man talk talk peculiar vocation teacher talk s wisdom table-talk good wisdom world last speak teacher literally truly come form table-talk rattle rifle shift subject can agree pray opinion respect sir st augustine st augustine know seems such business say such coat n't know great deal indeed know good deal more ought know right know safe expedient know fair course life could honestly come know opinion serve jew middle age gold knowledge n't enough knowledge know make right use take think merry sir little look st augustine suppose st augustine original sin text book ask again find time inclination out-of-the-way speculation fact whole talk more think altogether unexampled extraordinary respect sir already inform quite new method strictly philosophical office found lead associate enlarged study mankind fault likewise hint study direct always scientific procuring good servant sort boy include kind gentleman patron study say conduct equally book library man nation st augustine sir excellent genius point come own hand st augustine confess thirtieth year very sad dog saint sad dog saint saint s irresponsible little forerunner boy boy rascal man again fly tangent name pitch stick say sir permit behold mild summer s eve thus eccentrically clothe skin wild beast can conclude equally grim unsuitable habit mind likewise eccentric assumption basis genuine soul more nature really now really fidget bachelor unaffected conscience benign personality really really now n't know may little bit too hard five thirty boy mine glad find little softening sir know now flexile gracefulness questionable time thirtieth boy might silky husk most solid quality maturity might ear indian corn excitedly cry bachelor light new illustration break now think often ve sadly watch indian corn may wonder such sickly half-eaten sprout could thrive stiff stately spear august most admirable reflection sir accord analogical theory first start office apply thirtieth boy question see result keep thirtieth boy patient sickly virtue cultivate hoed glorious guerdon would last st augustine ostler really really glad n't send jail first intend oh would too bad grant vicious petty vice boy innocent kick colt imperfectly break boy know virtue same reason know french never teach establish basis parental charity juvenile asylum exist law benefit lad convict act adult would receive requital will society office bottom christian confidence boy say patron patron sir seem marine may say say relapse know employer shun youth asylum offer small wage ll none reformado boy such boy respect sir would get boy never need reform smile whooping-cough measles juvenile disease juvenile never boy equally free juvenile vice true good boy measles may contagious evil communication corrupt good manner boy sound mind sound body such boy would get hitherto sir strike peculiarly bad vein boy much more hope now hit good sound kind reasonable little really fact say great many foolish thing very foolish absurd thing whole conversation such might lead less distrustful repose certain conditional confidence add office also now humor suppose even really sort conditional confidence grain sort boy sober fact could send would fee conduct reply somewhat loftily rise now eloquence proselyte pretense sink conviction conduct principle involve care learning labor exceed usual kindred institution philosophical intelligence office force charge somewhat high customary briefly fee three dollar advance boy lucky chance very promising little fellow now eye very likely little fellow indeed honest day long might trust untold million such least marginal observation phrenological chart head submit mother old just fifteen tall stout uncommonly age mother remark industrious busy bee bachelor fall troubled reverie last much hesitancy speak think now candidly say candidly candidly could small limited faint conditional degree confidence boy candidly now candidly could sound boy good boy never know more bachelor fall irresolute reverie say now suggest new view boy man too view concrete present decline determine sake purely scientific experiment will try boy n't think angel mind ll try three dollar here address send day two week hold will want money passage hand somewhat reluctantly thank forget passage alter manner gravely hold bill continue respect sir never willingly handle money perfect willingness nay certain alacrity pay tell perfect unquestioning confidence never mind boy now permit respectfully return bill put em put em-up thank confidence indispensable basis sort business transaction commerce man man country country would watch run stop now suppose present expectation lad evince little undesirable trait respect sir rashly dismiss patience confidence transient vice will ere long fall replace sound firm even permanent virtue glance shoreward grotesquely-shaped bluff s devil s joke call bell landing will shortly ring must look cook bring innkeeper cairo chapter xxiii powerful effect natural scenery evince case missourian view region round-about cairo has return chilly fit cairo old established firm fever ague still settle unfinished business creole grave-digger yellow jack hand mattock spade lose cunning don saturninus typhus take constitutional death calvin edson three undertaker morass snuff mephitic breeze zest dank twilight fan mosquito sparkle fire-fly boat now lie cairo land certain passenger tarries come expected lean rail inshore side missourian eye dubious medium swampy squalid domain audibly mumble cynical mind apermantus dog may mumble bone bethink man brass-plate land villainous bank cause begin suspect beginning rouse dose chloroform treacherously give divine too philosopher unwittingly betray unphilosophical dupe vicissitude light shade man subject ponder mystery human subjectivity general think perceive crossbones favorite author may wake morning very indeed brisk buck thank ere bed-time get weather tell may wake wise slow assent very wise very slow assure night trick atmosphere leave lurch ninny health wisdom equally precious equally little unfluctuating possession rely slip enter wedge philosophy knowledge experience trusty knight castle recreant unbeknown enemy stole castle s south side genial suspicion warder parley fine too indulgent too artless companionable nature betray admonish think must little splenetic intercourse henceforth revolve crafty process sociable chat fancy man brass-plate worm make such fool insensibly persuade waive exceptional case general law distrust systematically apply race revolve can comprehend operation still less operator man trickster must more love lucre two three dirty dollar motive many nice wile full mean need seeming mental vision person threadbare talleyrand impoverish machiavelli seedy rosicrucian vaguely deem pass now puzzled review fain disfavor would make logical case doctrine analogy recurs fallacious enough doctrine wield s prejudice corroboration cherish suspicion likelihood analogically couple slanting cut equivocator s coat-tail sinister cast eye weigh slyboot s sleek speech light impart oblique import smooth slope worn boot-heels insinuator s undulate flunkyisms dovetail flunky beast windeth way belly uncordial reverie rouse cordial slap shoulder accompany spicy volume tobacco-smoke come voice sweet seraph s penny thought fine fellow chapter xxiv philanthropist undertakes convert misanthrope does get confuting hands cry bachelor involuntarily cover dejection moroseness hands sort label wo n't fair fair fine feeling love feel nap fine cloth especially fine fellow wear fine-fellow specie may brazil ai n't toucan fowl fine feather foul meat ungentle mention toucan improbably suggest parti-hued plumagy aspect stranger bigot would seem liberalist dress wardrobe anywhere liberal mississippi use sort fantastic informality might even observer less critical bachelor look little common more perhaps consider bear raccoon costume bachelor s own appearance short stranger sport vesture bar various hue cochineal predominating style participate highland plaid emir s robe french blouse plaited sort front peep glimpse flowered regatta-shirt rest white trowsers ample duck flow maroon-colored slipper jaunty smoking-cap regal purple crown top king travel good-fellows evidently grotesque look stiff unused show sign easy service least wonted thing set wonted glove genial hand just lay ungenial shoulder now carelessly thrust sailor-fashion sort indian belt confine redundant vesture held long bright cherry-stem nuremburgh pipe blast great porcelain bowl paint miniature link crest arm interlinked nation florid show subtle saturation mellow essence tobacco ripen bowl look similar interior spirit come rosily cheek rosy pipe-bowl rosy countenance lose unrosy man bachelor wait moment commotion cause boat s renew progress little abated thus continue hark jeeringly eye cap belt see signor marzetti african pantomime good performer excellent play intelligent ape seem such naturalness can endow immortal spirit enter monkey s tail pantomime marzetti hypocrite monkery pride stranger now rest sideways genially hip right leg cavalierly cross toe vertical slipper point easily deck whiff long leisurely sort indifferent charitable puff betoken more less mature man world character opposite sincere christian s always swift take offense draw still smoking again lay hand time mild impressiveness ursine shoulder unamiably say address sufficiency fortiter re few unbiased observer will question duly attemper suaviter modo may admit think honest doubt dear fellow beam eye full injury receive greeting curtail civility hand more shake friendly member name great chimpanzee likeness marzetti chatterer make thunder cosmopolitan catholic man such tie narrow tailor teacher federates heart costume various gallantry man various sun oh roam gallant globe vain breed fraternal fuse feeling man stranger accost anybody warm confide wait measured advance indeed mine instance meet very hilarious encouragement principle true citizen world still return good ill dear fellow tell can serve dispatch mr popinjay-of-the-world heart lunar mountains sight sight humanity very disagreeable may foolish part aspect love serve � pole � moor � ladrone � yankee good dish man still delight man wine never weary compare sip pledge cosmopolitan sort london-dock-vault connoisseur teheran natchitoches taster race vintage smack lip racy creature man continually teetotal palate distaste even amontillado suppose may teetotal soul relish even very good brand humanity excuse just occur dear fellow possibly lead solitary life solitary start touch divination solitary life insensibly contract oddity talk s self now been eaves-dropping soliloquist crowd can hardly overheard much reproach hearer eaves-dropper confess eaves-dropper confess mutter here pass catch word two chance previous chat intelligence-office man sensible fellow way much style thinking would own sake style dress grief good mind see man superior sense force hide light bushel inferior coat little hear say here now unprofitable philosophy disesteem man disease main observe excuse spring certain lowness sourness spirit inseparable sequestration trust good mix sad business hold good time life pic-nic costume must take part assume character stand ready sensible way play fool come plain clothes long face wiseacre make discomfort blot scene jug cold water wine-flasks leave unelated elated austerity wo n't let tell too confiance revelry may always merge ebriety soberness too deep potation may become sort sottishness sober sottishness way thinking cure begin end horn tipple little pray society vintner old toper hire lecture fear give meaning clearly little story may help story worthy old woman goshen very moral old woman would n't let shoat eat fatten apple fall fear fruit might ferment brain make swinish now green christmas inauspicious old worthy old woman fall moping decline take bed appetite refuse see good friend much concern good man send doctor see patient put question two beckon husband say deacon want cured indeed directly buy jug santa cruz santa cruz wife drink santa cruz die much much can get ll get drunk s cure wise man doctor must obey much grain sober deacon get unsober medicine equally conscience poor old woman take ere long recover health spirit famous appetite glad again see friend experience break ice arid abstinence never keep cup too low story effect surprise bachelor interest hardly approval take parable right say sink little former churlishness meaning can enjoy life gusto renounce too-sober view life too-sober view doubtless true too-drunken rate truth cold water untruth tokay will stick earthen jug see slowly spirt upward spiral staircase lazy smoke see lofty oh n't afraid prosing might tell story old boot pieman s loft contract sun oven unseemly dry-seasoned curl warp ve see such leathery old garretteers n't very high sober solitary philosophic grand old boot indeed part would pieman s trodden slipper ground talk piemen humble-pie proud-cake notion lone lofty sad mistake man hold respect rooster betakes lone lofty perch hen-pecked pip abusive cry bachelor evidently touch abuse race wo n't stand see human race abuse oh respect human race respect lip firm race may belong now n't see dear fellow inconsistencies involve affect disesteem man charm little stratagem succeed come come think first step new mind give solitude fear way time read zimmermann old mr megrim zimmermann book solitude vain hume s suicide bacon s knowledge will betray seek steer soul body false religion boast please yearning kind found rule content offer aught spirit fellowly gladness base confidence poor dupe still poor impostor manner here earnest scarcely auditor perhaps would more less impressed possibly nervous opponent might little quail think moment bachelor reply experience would know tippling theory take sense will poor rabelais s pro-wine koran more trustworthy mahomet s anti-wine enough finality knock ash pipe talk keep talk still stand say walk arm let s turn dancing hurricane-deck to-night shall fling scotch jig save piece hold loose change follow propose dear fellow stack gun throw bearskin sailor s hornpipe hold watch say proposition again raccoon look thump rifle jeremy diddler jeremy diddler hear jeremy prophet jeremy taylor divine jeremy gentleman unacquainted confidential clerk ai n't pray think unworthy confide n't understand somehow meet most extraordinary metaphysical scamp to-day sort visitation herb-doctor diddler somehow take raw edge diddlers come herb-doctor draw good long explanatory chat left hand spread pipe-stem come crosswise ferule think amiss now undeceive will just enter little argument n't more little argument too many little argument to-day put case can deny dare deny man lead solitary life peculiarly expose sorry misconception touch stranger deny again impulsiveness snap controversial bait will confute trice look now now now dear fellow thrust vertical palm double shield crowd too hard n't give chance say will shun social proposition mine shun society way evince churlish nature cold loveless embrace show warm friendly fact sunshiny here agog again perverse way launch forth unkind reference deaf old worldling keep deafening world gouty glutton limp gouty gormandizings corseted coquets clasp corseted cavalier waltz disinterested society s sake thousand bankrupt lavishness ruin pure love sweet company man envy rivalry unhandsome motive now deprecate pipe irony unjust never could abide irony satanic irony god defend irony satire bosom friend right knave s prayer right fool s too snap rifle-lock now frank own little gratuitous n't mean way can make allowance know much pleasanter puff philanthropic pipe still keep fumble misanthropic rifle worldling glutton coquette doubtless such may little foible three can reproach awful sin shun society awful call seldom presuppose still dark thing remorse remorse drive man man come fellow-creature cain first murder build first city modern cain dread much solitary confinement dear fellow get excite say will must fellow-creatures thick too must thick pick-pocket too love fellow-creatures tut man crowd end end too many same pick-pocket s purse now dear fellow can conscience say much accord natural law man social sheep gregarious grant social man end strength say mix man now immediately end more genial philosophy come let s take turn again offer fraternal arm bachelor more fling raise rifle energetic invocation cry now high-constable catch confound knave town rat grain-bins boat human grain-bin time sly smooth philander rat dodge now pin high rat-catcher rail noble burst show heart trump card s little matter spade diamond good wine still need shake come let s agree ll new orleans embark london stay friend nigh primrose-hill put piazza covent garden piazza covent garden tell will disciple full tell humor diogenes lead live merry-andrew flower-market good less wise athenian make skulk scare-crow pine-barrens injudicious gentleman lord timon hand seize bless cordial squeeze agree shall brother much brace misanthrope can terrific squeeze think modern degenerate capacity misanthropy rejoice instance disguise undeceived stare blank amaze wo n't diogenes diogenes disguise say diogenes masquerade cosmopolitan ruefully alter mien stranger still stand mute awhile length pained tone speak hard lot pleader zeal concede too much take belong side labor ineffectually convert change air ishmael disguise sportiveness intent come ambassador human race charge assurance mislike bear answering grudge seek conciliate accord take honest envoy know sort unheard-of spy sir less lowly add mistaking man teach may mistake man god s sake lay hand get confidence see distrust dupe diogenes step misanthropy less man-hater man-hooter better stark stiff philanthropist move less lightsome come leave discomfit misanthrope solitude hold sapient chapter xxv cosmopolitan make acquaintance act retire cosmopolitan meet passenger bluff abord west thus address stranger queer coon friend little skrimmage entertaining old coon n't deuced analytical remind somehow ve hear colonel john moredock illinois friend ai n't quite good fellow bottom think semicircular porch cabin open recess deck lit zone lamp swung overhead send light vertically sun noon lamp stand speaker afford dispose unfavorable chance scrutiny glance now rest betray such rudeness man tall stout short gaunt body fit measure service mind rest less favor perhaps feature clothes beauty may less fit cut say fineness nap seem keep reverse fine skin unsuitableness violet vest send sunset hue countenance betoken kind bilious habit whole could fairly say appearance unprepossessing indeed congenial would doubtless uncongenial could fail least curiously interesting warm air florid cordiality contrast know kind aguish sallowness save discretion lurk ungracious critic might think manner flush man same fictitious way vest flush cheek tooth singularly good same ungracious might hint too good true good might good false tooth make least two three blemish more look life fortunately good construction such critic stranger now eye cosmopolitan first place acknowledge advance mute salute acknowledgment seem less spirit way accost missourian probably sadden sequel late interview thus now reply colonel john moredock repeat word abstractedly surname recall reminiscence pray enlivened air anyway connect moredocks moredock hall northamptonshire england know more moredocks moredock hall burdock burdock hut return air somehow fortune own making know late colonel john moredock famous time eye lochiel s finger trigger nerve catamount s two little oddity seldom stir rifle hate indian snake moredock would seem moredock misanthrope hall wood very sleek creature colonel fancy sleek uncombed silky beard curly head indian juicy peach indian late colonel john moredock indian-hater illinois hate indian sure never hear such thing hate indian anybody else hate indian admire indian indian always hear fine primitive race possess many heroic virtue noble woman too think pocahontas ready love indian s massasoit philip mount hope tecumseh red-jacket logan hero s five nation araucanians federation community hero god bless hate indian surely late colonel john moredock must wander mind wander wood considerably never wander elsewhere hear earnest was make particular mission hate indian designate special word coin indian-hater even dear take very calmly really would know indian-hating can hardly believe such thing could favor little history extraordinary man mention heart immediately step porch gesture cosmopolitan settee deck sir sit will sit here desire hear colonel john moredock day boyhood mark white stone day see colonel s rifle powder-horn attach hang cabin west bank wabash river westward long journey wilderness father nigh noon stop cabin unsaddle bait man cabin point rifle tell add colonel moment sleep wolf-skins corn-loft must talk very loud colonel night hunting indian mind would cruel disturb sleep curious see famous wait two hour hope would come forth necessary get cabin nightfall last ride wished-for satisfaction tell truth entirely ungratified father water horse slip cabin step two ladder push head trap peer much light loft further corner see take wolf-skins bundle drift leaf end seem moss-ball deer-antlers branch close small squirrel spring maple-bowl nut brush moss-ball tail hole vanish squeak bit woodland scene see colonel moredock moss-ball curly head see view would clear man warn camp habit colonel could sleep thunder same cause amazing quick waken sound footstep soft especially human excuse say softly lay hand narrator s wrist fear colonel distrustful nature little confidence was little suspicious-minded n't bit knew too much suspected nobody ignorant indian may gather never fully see man way hear much particular hear history again again father s friend james hall judge know company call give history none could judge last fall style methodic would think speak less mere auditor invisible amanuensis seem talk press very impressive way indeed equally impressible memory think pinch can render judge colonel word word mean say cosmopolitan pleased shall give judge s philosophy rejoin gravely pause pipe-bowl fill desirableness man certain mind man s philosophy give depend considerably school philosophy man belong school system judge pray know read write judge never much schooling say belong free-school system true patriot judge strong free-schools philosophy man certain mind respect judge s patriotism blind judge s capacity narrative such may prove might perhaps prudence waive opinion judge s probable philosophy rigorist proceed beg philosophy please would mostly skip part begin reconnoitering ground philosophical way judge always deem indispensable stranger must know indian-hating monopoly colonel moredock s passion form degree great less largely share class belong indian-hating still exist doubt will continue exist long indian indian-hating shall first theme colonel moredock indian-hater last stranger settle seat commence hearer pay marked regard slowly smoking glance meanwhile steadfastly abstracted deck right ear disposed speaker word come little atmospheric intervention possible intensify sense hearing seem sink sense sight complaisance mere speech could flattering express such striking politeness mute eloquence thoroughly digest attention chapter xxvi contain metaphysics indian-hating accord view evidently prepossess rousseau favor savages judge always begin word backwoodsman s hatred indian topic remark early time frontier passion think readily account indian rapine mostly cease region prevail philanthropist surprise indian-hating degree cease wonder backwoodsman still regard red man much same spirit jury murderer trapper wild cat creature behalf mercy wisdom truce vain must execute curious point judge would continue perhaps everybody even explanation may fully understand order approach understanding necessary learn already know bear mind manner man backwoodsman manner man indian many know history experience backwoodsman lonely man thoughtful man man strong unsophisticated impulsive might call unprincipled rate self-willed less hearken may say thing look see thing strait few help must depend must continually look hence self-reliance degree standing own judgment stand alone deem infallible too many mistake follow trail prove contrary think nature destine such sagacity give destine possum fellow-beings wild untutored sagacity good dependence prove faulty possum s betray trap backwoodsman s mislead ambuscade consequence undergone self-blame possum instinct prevail backwoodsman precept possum backwoodsman present spectacle creature dwell exclusively work god truth must confess breed little godly mind small bowing scraping bent knee point rifle pick flint few companion solitude necessity lengthened lot stand trial slight die solitude rightly borne perhaps fortitude most rigorous test merely backwoodsman content alone few case anxious sight smoke ten mile provocation more remove man step deep nature feel man may man universe glory beauty kindness engross presence man fright bird many bird-like thought will backwoodsman fineness nature hairy orson look may shetland seal bristle lurk fur hold sort barbarian backwoodsman would seem america alexander asia captain vanguard conquer civilization nation s grow opulence power lackey heel pathfinder provider security come ask hardship worthy compare moses exodus emperor julian gaul foot bare-browed head covered mount legion march element day day tide emigration let roll will never overwhelm backwoodsman ride advance polynesian comb surf thus keep move life maintain respect nature much same unaltered relation creature too include panther indian hence unlikely accurate theory peace congress may respect two variety being backwoodsman might qualify throw practical suggestion child bear backwoodsman must turn lead father s life life relate humanity relate mainly indian think mince matter delicacy tell boy pretty plainly indian must expect charitable may view indian member society friend affirm such ignorant indian lonely path lie long way land event might prove injudicious cruel least kind would seem maxim backwoods education base accordingly youth backwoodsman incline knowledge generally case hear little schoolmaster old chronicler forest history indian lie indian theft indian double-dealing indian fraud perfidy indian want conscience indian blood-thirstiness indian diabolism history wild wood full thing unangelic newgate calendar annals europe indian narrative tradition lad thoroughly ground twig bend tree s inclined instinct antipathy indian grow backwoodsman sense good bad right wrong breath learn brother love indian hate such fact judge would say seek moralize must eye terrible creature regard make conscience abhor entire race terrible surprising surprise hate race believe red cause akin make tribe garden insects green race name frontier memento mori paint evil light now horse-thief moyamensing now assassin new york rowdy now treaty-breaker austrian now palmer poisoned arrow now judicial murderer jeffries fierce farce trial condemn victim bloody death jew hospitable speech cozen fainting stranger ambuscade burk account deed grateful manitou god still less advanced truth indian example backwoodsman s impression charitable may think injustice certain indian think quite unanimously too indian deed protest backwoodsman s view think cause return antipathy sincerely moral indignation libel really believe say point indian permit testify exclusion testimony question may leave supreme court rate observe indian become genuine proselyte christianity such case very many indeed entire tribe sometimes nominally bring true light will case conceal enlightened conviction race s portion nature total depravity way much admits backwoodsman s bad idea very true hand red man great stickler theory indian virtue indian loving-kindness sometimes arrant horse-thieves tomahawkers least aver backwoodsman know indian nature think fancy ignorant indian may point deceive effectually bush-tactics can theory practice contrast seem involve inconsistency extreme backwoodsman account supposition tomahawk red-man advance notion benignity red race part parcel subtle strategy find useful war hunting general conduct life further explanation deep abhorrence backwoodsman regard savage judge use think might perhaps little help consider kind stimulus furnish forest history tradition speak behalf would tell story little colony wright weaver originally seven cousin virginia successive removal family last establish southern frontier bloody ground kentucky strong brave man many pioneer day theirs love conflict conflict s sake step step lure lonely resting-place ever-beckoning seduction fertile virgin land singular exemption march indian molestation clearing make house build bright shield soon turn side repeat persecution eventual hostility force dwindle tribe neighborhood persecution result loss crop cattle hostility lose two number illy spare get painful wound five remain cousin make serious concession kind treaty mocmohoc chief induced harryings enemy leave peace prompt indeed first incite suddenly changed way mocmohoc hitherto deem savage perfidious caesar borgia now put seem reverse engage bury hatchet smoke pipe friend forever friend mere sense renounce enmity sense kindliness active familiar chief now seem wholly blind chief small degree influence change bearing still distrust enough covenant article side friendly visit exchange wigwam cabin five cousin never account expect enter chief s lodge intention reserve guise amity chief mean mischief effect partially five might survive family sake also retribution s mocmohoc time such fine art please carriage win confidence bring feast bear s meat stratagem end year calcined bone family chief reproach treachery proud hunter make captive jeer treachery pale face t break covenant first come break first trust mocmohoc point judge would pause lift hand roll eye exclaim solemn enough voice circling wile bloody lust acuteness genius chief make more atrocious pause would begin imaginary kind dialogue backwoodsman questioner indian mocmohoc prove such least harmful may lie germ indian nature indian blood half-breed s threat indian kind kind indian mostly lazy reputed simple event seldom chief chief red man take active account wise hence small promotion kind indian proportionate influence kind indian may force unkind bidding beware indian kind unkind say daniel boone lose son backwoodsmen way victimize indian certain case may least few favor scarce self-important selfish-minded hold personal exemption indian outrage such set-off contrary experience many must need general way think indian arrow flank might suggest pertinent doubt short accord judge credit backwoodsman feeling indian take aright must consider much own account jointly account true scarce family know member connection indian maim scalp avail indian two three treat backwoodsman friendly-like fear think take rifle give motive will come know involuntary preparation may thing unbeknown present time sort chemical preparation soul malice chemical preparation body malady backwoodsman use word see judge find expression meaning point would conclude say call friendly indian very rare sort creature ruthlessness exceed friendly indian turn enemy coward friend make valiant foe thus passion question view general way community share backwoodsman add private passion stock form form indian-hater par excellence indian-hater par excellence judge define mother s milk drank small love red man youth early manhood ere sensibility become osseous receive hand signal outrage effect much same kin friend now nature solitude woo bid muse matter accordingly thought develop such attraction much straggle vapor troop side storm-cloud straggle thought outrage troop nucleus thought assimilate swell last take counsel element come resolution intenser hannibal make vow hate vortex suction scarce remote chip guilty race may reasonably feel secure declare settle temporal affair solemnity spaniard turn monk take leave kin leave-taking still more impressive finality death-bed adieu last commit forest primeval long life shall act calm cloistered scheme strategical implacable lonesome vengeance noiseless trail cool collect patient less see feel snuffing smelling leather-stocking nemesis settlement will see again eye old companion tear may start chance thing speak never look call know will come sun season fleet tiger-lily blow fall babe bear leap mother arm indian-hater good long home terror epitaph here judge unaffected would pause again presently resume evident strict speech can biography indian-hater par excellence more sword-fish deep-sea denizen still less imaginable dead man career indian-hater par excellence impenetrability fate lose steamer doubtless event terrible happen must happen power nature take order shall never become news luckily curious specie diluted indian-hater heart prove steely brain soft enticement domestic life too often draw ascetic trail monk apostatize world time mariner too much abroad may wife family green harbor forget papist convert senegal fasting mortification prove hard bear judge usual judgment always think intense solitude indian-hater consign overawing influence little relax vow would relate instance month lonely scouting indian-hater suddenly seize sort calenture hurry openly first smoke know indian s announce lost hunter give savage rifle throw charity embrace much affection implore privilege live sweet companionship too often sequel distemper procedure may know know indian whole judge two thirty good sufficient reason would maintain known vocation consistent following call such self-containings indian-hater par excellence high view consider such soul peep age diluted indian-hater vacation permit impair keep character overlook man very infirmity enable form surmise inadequate indian-hating perfection moment gently interrupt cosmopolitan here let refill calumet proceeded chapter xxvii account man questionable morality would seem entitle esteem eminent english moralist said good hater come mention man story thus say introduction judge great smoker would insist company take cigar light fresh rise place solemn voice say gentlemen let smoke memory colonel john moredock several whiff take stand deep silence deep reverie would resume seat discourse word colonel john moredock indian-hater par excellence cherish kind sentiment red man degree act sentiment sufficiently merit tribute just render memory john moredock son woman marry thrice thrice widow tomahawk three successive husband woman pioneer wander wilderness wilderness always frontier nine child last find little clearing vincennes join company remove new country illinois eastern side illinois settlement west side shore mississippi mouth kaskaskia old hamlet french vicinity hamlet very innocent pleasant place new arcadia mrs moredock s party destine thereabouts vine mean settle embark wabash boat propose descend stream ohio ohio mississippi northwards point reach make rock grand tower mississippi land drag boat point swept strong current here party indian lie wait rush murder nearly widow victim child john fifty mile distant follow second party just enter manhood thus leave nature sole survivor race youngster might turn mourner turn avenger nerve electric wire sensitive steel self-possession could make flush pale say tidings bring ashore sit hemlock eat dinner venison tidings tell first start keep eating slowly deliberately chew wild news wild meat turn chyle sinew intent meal rise indian-hater rise get arm prevail comrade join delay start discover actual transgressor prove belong band twenty renegade various tribe outlaw even indian form maurauding crew opportunity action time present dismiss friend tell thank say would ask aid future day upwards year alone wild watch crew think favorable chance occur midwinter savage encamp apparently remain anew muster friend march get wind come enemy flee such panic leave weapon winter much same thing happen two subsequent occasion year seek head party pledge serve forty day last hour come shore mississippi covert moredock man dimly descry gang cain red dusk evening paddle jungled island mid-stream more securely lodge moredock s retributive spirit wilderness speak trepidation now voice call garden wait dead night white swim river tow raft laden arm landing moredock cut fastening enemy s canoe turn own raft adrift resolve escape indian safety victory white victorious white three indian save take stream moredock s band lose man three murderer survive know name person course three year successively fall own hand now dead suffice make avowal kill indian become passion athlete few equal shot none single combat beat master woodland-cunning enable adept subsist tyro would perish expert art enemy pursue week perhaps month suspect keep forest solitary indian meet die murder descry would secretly pursue track chance strike least blow thus engage discover would elude superior skill many year spend thus time degree restore ordinary life region period believe john moredock never let pass opportunity quench indian sin commission kind may none omission err suppose judge would say gentleman naturally ferocious peculiarly possessed quality unhelped provocation event tend withdraw man social life contrary moredock example apparently self-contradicting certainly curious same time undeniable namely nearly indian-haters bottom loving heart rate heart more generous average certain degree mingle life settlement moredock show humane feeling cold husband colder father often long household bear need mind provide could very convivial tell good story never more private exploit sing capital song hospitable backward help neighbor report benevolent retributive secret general manner sometimes grave unusual man complexion sultry tragical brown nobody indian courteous manly fashion moccasined gentleman admire love fact more popular incident follow may prove bravery indian fight unquestionable officer range service war acquit more credit soldierly character anecdote tell long hull s dubious surrender detroit moredock ranger ride night log-house rest morning horse attend supper sleeping-places assign troop host show colonel good bed ground rest bed stand leg delicacy guest decline monopolize indeed occupy increase inducement host thought tell general officer slept bed pray ask colonel general hull must take offense say colonel button coat really coward s bed comfortable accordingly take valor s bed cold ground time colonel member territorial council illinois formation state government press become candidate governor beg excuse decline give reason decline know cause wholly unsurmised official capacity might call enter friendly treaty indian tribe thing think even such contingecy arise feel would impropriety governor illinois steal now recess legislative body few day shooting human being limit paternal chief-magistracy governorship offer large honor moredock demand large sacrifice incompatibles short unaware consistent indian-hater involve renunciation ambition object pomp glory world religion pronounce such thing vanity account merit renounce indian-hating may think respect may regard wholly efficacy devout sentiment here narrator pause long irksome sit start foot regulate disordered shirt-frill same time adjustingly shake leg rumpled pantaloon conclude give story mind thought s now friend coonskin doubt judge here would pronounce sort comprehensive colonel moredock too much spread passion shallow chapter xxviii moot point touch late colonel john moredock charity charity exclaim cosmopolitan never sound judgment charity man judge man charity less bounty mercy just allowance insensible lee-way human fallibility god forbid eccentric friend hint know imperfectly deceive first come deceive even seize chance owe indignation wrong lay little open seize lucky chance say inspect heart find invite oyster forbid shell put ashamed own goodness treat mankind strange old uncle romance nephew snap time love apple eye word few perhaps take aught know may right glad hear charity poetry cultivate graceful now renounce notion happy would speak renounce story too story strike even more incredulity wonder part n't hang man hate could john moredock also man love lone campaign fabulous hercules else true throw geniality garnish short such man moredock way thinking misanthrope misanthropy more intense focus race man suicide man-hatred would seem peculiarly roman grecian passion pagan annals rome greece can produce equal man-hatred colonel moredock judge paint indian-hating general can say dr johnson say allege lisbon earthquake sir n't believe n't believe clash little prejudice doctor johnson prejudice certain person ingenuous smile sensibility pain dr johnson good christian n't suppose else small incredulity alleged earthquake suppose also misanthrope small incredulity robbery murder allege perpetrate pall smoke ash infidel time quick credit report bad true religion contrary common notion imply certain case spirit slow reserve assent infidelity claim despise credulity sometimes swift jumble misanthropy infidelity jumble coordinate misanthropy spring same root disbelief religion twin spring same root say set materialism atheist will see universe ruling principle love misanthrope will see man ruling principle kindness n't see case vice consist want confidence sort sensation misanthropy might ask sort sensation hydrophobia n't know never often wonder can can misanthrope feel warm ask take ease companionable can misanthrope smoke cigar muse fare solitude ha misanthrope such thing appetite shall peach refresh effervescence champagne eye behold summer good long winter much can sleep dream feel suddenly awakened alone dead night fusilades thunder say stranger ca n't understand misanthrope experience mankind worthy s good love else lucky never lot wrong small degree cheating backbiting superciliousness disdain hard-heartedness brood know report cold regard toss sinister shoulder former friend ingratitude beneficiary treachery confidant such thing may must take somebody s word now bridge carry shall praise ingratitude worthy bridge man noble fellow age satirist displeased find confidence bravely stand always speak good word man more always ready good deed man own heart respond cosmopolitan candor lose calmness indeed add sentiment agree write book few nicest critic might determine thus join mind say stranger join hand hand always service virtue frankly extend virtue personify now say stranger cordially retain hand know fashion here west may little low kind briefly newly-made friend must drink say thank indeed must excuse tell truth to-day meet many old friend free-hearted convivial gentleman really really present succeed master bottom condition sailor step ashore long voyage ere night reel love welcome head less capacity heart allusion old friend stranger s countenance little fell jealous lover s might hear sweetheart former rally say doubt treat strong wine surely gentle creature wine come let little gentle wine little table here come come essay roll full pipe sea sing voice more good-fellowship less latent squeak let drink wine vine benign sparkle warm zansovine cosmopolitan longing eye stand sorely tempted waver moment abruptly step look dissolved surrender say mermaid song move figure-head may glory gold woman try blandishment good fellow sing good song woo forth spike whole hull ship s sail magnetic rock cave acquiescence enough heart certain sort vain try resolute chapter xxix boon companion wine port call two seat little table natural pause convivial expectancy ensue stranger s eye turn bar watch red-cheeked white-aproned man blithely dust bottle invitingly arrange salver glass sudden impulse turn head companion say friendship first sight ai n't placidly pleased reply same may say friendship first sight love first sight true noble bespeak confidence would sound way love friendship strange ship night enemy s harbor right boldly wind agreeable always agree by-the-way formality friend know s name pray francis goodman love call frank charles arnold noble call charlie will charlie preserve manhood fraternal familiarity youth prove heart rosy boy last sentiment again smile waiter smile bottle cork draw common quart bottle occasion fit bottom little bark basket braid porcupine quill gayly tint indian fashion set entertainer regard affectionate interest seem understand else pretend handsome red label paste bottle bear capital letter p w p w say last perplexedly eye please poser now p w mean n't wonder say cosmopolitan gravely stand port wine call port wine n't find little mystery very hard clear say quietly cross leg commonplace seem escape stranger s hearing full bottle now rub somewhat sallow hand strange kind cackle mean chirrup cry good wine good wine peculiar bond good feeling brim glass push say seem intend air fine disdain ill betide gloomy skeptic maintain now-a-days pure wine unpurchasable variety sale less vintage vineyard laboratory most bar-keeper set male brinvilliarses complaisant art practice life good friend customer shade pass cosmopolitan few minute down-cast musing lift eye say long think dear charlie spirit wine regard too many day most painful example want confidence look glass could mistrust poison wine would mistrust consumption hebe s cheek suspicion dealer wine seller cherish such suspicion can limit trust human heart human heart must think much bottle port such port such port hold strange traducer see good faith sacred medicine wine sacrament escape doctor phial priest chalice deem equally unconscious dispenser bogus cordial die dreadful dreadful indeed say cosmopolitan solemnly distrusters stab very soul confidence wine impressively hold full glass wine bright promise true shall man promise can brighter wine false man true whither shall fly convivial geniality think sincerely-genial soul drink s health unawares perfidious murderous drug horrible much too much true charlie let forget come entertainer occasion n't pledge wait pardon pardon confusedly ostentatiously lift glass pledge frank whole heart believe take draught too decorous large small follow slight involuntary wryness mouth return pledge charlie heart-warm come honest wine drink reciprocate cosmopolitan princely kindliness gesture take generous swallow conclude smack audible much unpleasing talking alleged spuriousness wine say tranquilly set glass slope head friendly fixedness eye wine perhaps strange part allegings claim kind man convince continent most wine sham still drink accounting wine fine thing even sham article good none temperance people urge course will sooner later undermine health answer think n't know health cheer hold bore cheer even spurious sort price willing pay such man frank must disposition ungovernably bacchanalian such man n't credit fable fable hear person less genius grotesqueness draw moral even more extravagant fable say illustrate parable man disposition ungovernably good-natured might still familiarly associate man same time believe great part man false-hearted account society sweet thing even spurious sort good none rochefoucaultites urge course will sooner later undermine security answer think n't know security society hold bore society even spurious sort price willing pay most singular theory say stranger slight fidget eye companion inquisitiveness indeed frank most slanderous thought exclaim sudden heat involuntary look personally aggrieved sense merit say more rejoin wonted mildness kind drollery charity might perhaps overlook wickedness humor fact bless thing even least virtuous product human mind can find nine good joke philosopher clement enough affirm nine good joke redeem wicked thought plenty populace sodom rate same humor tell beneficence such catholicon charm nearly man agree relish may agree little else way undeniably such deal familiar good world wonder proverb man humor man capable good loud laugh seem may thing can hardly heartless scamp ha ha ha laugh point figure pale pauper-boy deck pitiableness touch ludicrousness pair monstrous boot apparently mason s discard crack drouth eat lime curl toe bassoon look ha ha ha see say seem quiet appreciation kind express eye grotesque blindness case accompany see way move charlie come very apropos point proverb speak indeed intend effect could more hear laugh would naturally argue sound heart sound lung true say man may smile smile smile villain say man may laugh laugh laugh charlie ha ha ha charlie explosion illustrate remark aptly chemist s imitation volcano lecture even experience sanction proverb good laugher can bad man feel bind confidence believe say current people doubt originate hence must true voice people voice truth n't think course truth n't speak people never speak hear say true saying stray popular notion humor consider index heart would seem curiously confirm aristotle think politics work by-the-by may view whole tenor certain section precaution place hand youth remark least lovable man history seem humor disrelish hatred case extraordinary dry taste practical punning remember relate phalaris capricious tyrant sicily cause poor fellow behead horse-block cause horse-laugh funny phalaris cruel phalaris fire-cracker pause look downward table mutually strike contrast exclamation ponder significance least seem side might presently glance cosmopolitan say instance moral drolly cynic draw queer bacchanalian fellow speak reason still drink spurious wine know such say example certainly wicked thought conceive humor will now give wicked thought conceive wickedness shall compare two answer case sting neutralize humor absence humor leave sting free play hear wit mere wit mind irreligious parisian wit say regard temperance movement none personal benefit join sooner niggard knave affirm save money make money ship-owner cut spirit ration give equivalent gambler sort subtle trickster stick cold water good keep cool head business wicked thought indeed cry stranger feelingly lean table elbow genially gesture forefinger say n't remark sting indeed most calumnious thought frank humor bit now charlie eye moist regard let drink appear n't drink freely oh oh indeed indeed backward protest free drinker friend charlie will find nowhere feverish zeal snatch glass sequel dally by-the-way frank say perhaps perhaps draw attention by-the-way see good thing day capital thing panegyric press please get heart two reading kind poetry form stand same relation blank verse rhyme sort free-and-easy chant refrain shall recite praise press shall happy hear rejoin cosmopolitan more gravely proceed late observe quarter disposition disparage press disparage press even gloomy soul affirm prove great invention brandy eau-de-vie first discovery believe doctor french name imply panacea notion experience may think fully verify surprise frank really decry press tell more reason reason none affirmation many thing affirm dynastic despotism press people little improvisatore popular too apt jack cade fine sour sage regard press light colt s revolver pledge cause chance hand may deem invention improvement pen much akin pistol involve multiplication barrel consecration aim term freedom press consider par freedom colt s revolver hence truth right hold indulge hope little more sensible kossuth mazzini indulge hope heart-breaking view enough think refutation true reformer s contempt doubt hear flatteringly brim glass continue cosmopolitan grandly swell chest hold press people s improvisatore jack cade pay fool conceited drudge think interest never prevail duty press still speak truth impale tooth lie intrenched disdain poor name cheap diffuser news claim independent apostleship advancer knowledge iron paul paul say press advance knowledge righteousness press sun resides dear charlie dedicated principle beneficent force light satanic press coappearance apostolic more aspersion true sun coappearance mock baleful-looking parhelion god apollo dispense day word charlie sovereign england titularly hold press actually defender faith defender faith final triumph truth error metaphysics superstition theory falsehood machinery nature good man bad such view state length charlie must pardon theme can speak cold brevity now impatient panegyric doubt will put mine blush blush-giving vein smile such frank shall tell begin say cosmopolitan public dinner press toast always drink toast standing shall stand pronounce panegyric very good frank may stand now accordingly stranger likewise rise uplift ruby wine-flask begin chapter xxx opening poetical eulogy press continue talk inspire same praise press faust s noah s let extol magnify press true press noah breaketh true morning praise press black press red let extol magnify press red press noah cometh inspiration pressman rhineland rhine join tread glad tidings isle madeira mitylene giveth redness eye make man long tarry fine print praise press rosy press noah giveth rosiness heart make man long tarry rosy wine hath babbling contention cause inflicteth wound praise press kindly press noah knitteth friend fuseth foes may bribe may bind praise press free press noah will lie tyrant make tyrant speak truth praise press frank old press noah let extol magnify press brave old press noah let rose garland enwreath press grand old press noah flow stream knowledge give man bliss more unreal pain deceive smile cosmopolitan now resume seat roguishly take advantage simplicity archly play enthusiasm never mind offense charming wish would offend again certain poetic left-hander panegyric cheerfully concede indefinite privilege poet whole quite lyric style style always admire account spirit sibyllic confidence assurance perhaps prime ingredient come glance companion s glass lyrist let bottle stay too long lyre vine forever cry rapture seem such heedless hint vine vine most graceful bounteous growth such mean divinely mean live vine catawba vine shall plant grave genial thought glass oh oh take moderate sip n't drink forget dear charlie tell previous conviviality to-day oh cry now manner quite abandon lyric mood contrast easy sociability companion oh ca n't drink too much good old wine genuine mellow old port pooh pooh drink keep company course flourish take sip suppose cigar never mind pipe pipe alone say waiter bring cigar good bring pretty little bit western pottery represent kind indian utensil mummy-colored set mass tobacco leaf long green fan fancifully group form peep red side receptacle accompany two accessory also bit pottery small globe guise apple flush red gold life cleft top see hollow ash gray wrinkled surface likeness wasp s nest match-box say stranger push cigar-stand help will touch take match tobacco add fume cigar begin wreathe glance smoker pottery will virginia tobacco-plant set grave catawba vine improvement first idea good n't smoke presently presently let fill glass again n't drink thank more just now fill glass presently presently drink never mind now strike let say superfine gentility fanatic morality deny tobacco suffer more serious abatement cheap pleasure life dandy iron boot celibate iron cot would fain revel tobacco can thing philanthropist must weep see such again again madly return cigar incompetent stomach can enjoy still shameful repulse sweet dream impossible good goad fierce misery more poor eunuch agree say cosmopolitan still gravely social n't smoke presently presently smoke say n't smoke come n't think tobacco league wine too much enhance latter s vinous quality short certain constitution tend impair self-possession think treason good fellowship warm disclaimer fact unpropitious flavor mouth just now ate diabolical ragout dinner sha n't smoke wash linger memento wine smoke pray n't forget drink by-the-way sit here companionably give loose companionable uncompanionable friend coonskins pure contrast bring recollection here now would see much real heart-joy deny hob-a-nobbing kind loiter emphasis slowly withdraw cigar think undeceive think come good understanding eccentric friend think too first impression will return know truth now think lead conjecture chance thing drop coonskins little interview missourian birth year come west here young misanthrope side alleghanies less make fortune flee man now say trifle sometimes effect great result n't wonder history probe would find first indirectly give sad bias coonskins disgust reading boyhood advice polonius laertes advice selfishness inculcate par sort ballad economy money-making occasionally see paste desk small retail trader new england hope now dear fellow say cosmopolitan air bland protest presence least will throw prejudice son puritan hey-day high time indeed exclaim nettled son puritan forsooth puritan alabamaian must reverence set sourly conceited old malvolios shakespeare laugh fill comedy pray suggest regard polonius observe cosmopolitan quiet forbearance expressive patience superior mind petulance inferior characterize advice laertes false fatal calumnious exclaim degree ardor befit resent stigma family escutcheon father give son monstrous case see son abroad first father invoke god s blessing put blessed bible trunk cram maxim smack lord chesterfield maxim france maxim italy charitable thing say friend hast adoption try grapple thy soul hook steel compatible maxim italy frank n't see laertes take good care friend proved friend same principle wine-corker take good care proved bottle bottle get sharp knock n't break say ll keep bottle love particular use dear dear appealingly turn distress kind criticism fact wo n't wo n't truth frank charitable everybody consider tone speech now put frank hortatory high heroic disinterested effort sell hast give poor point desire seem most father s mind son cherish nobleness guard contrary thing irreligious warner frank devout counselor polonius hate can bear hear veteran world affirm steer life advice old polonius will steer breaker hope nobody affirm rejoin cosmopolitan tranquil abandonment sideways repose arm full length table hope nobody affirms polonius advice take sense recommendation man experience would appear involve more less unhandsome sort reflection human nature perplexed air suggestion put thing such strange light fact little disturb previous notion polonius say frank ingenuity unsettle degree coincidence opinion general think now length begin feel ill effect immature mind too much consort mature ground first principle common really truly cry kind tickled modesty pleased concern mine understanding too weak throw grapnel hug indeed hear great scholar day boast less make disciple victim power such thing heart desire believe dear charlie repeat commentary polonius know unsettle now n't exactly see shakespeare mean word put polonius mouth say mean open people s eye n't think open eye echoed cosmopolitan slowly expand world open eye mean sort invidious sense cite say mean corrupt people s moral still express intention effect open eye corrupt moral operation reject course reject crude hypothesis confess read shakespeare closet strike passage lay volume say shakespeare queer man time seem irresponsible always seem reliable appear certain shall call hide sun say enlighten mystify now afraid say sometimes think hidden sun might think true light clandestine geniality again fill s glass would prefer decline answer categorical question shakespeare get kind deity prudent mind certain latent thought concern will reserve condition last probation still touch avowable speculation permit tether shakespeare adore arraign humility may little canvass character s autolycus now fellow always puzzle take autolycus rogue happy lucky triumphant captivatingly vicious career virtuous man reduce poor-house such contingency conceivable might long change side see word put mouth oh cry autolycus come gallop gay buck stage oh laugh oh fool honesty trust swear brother very simple gentleman think trust confidence thing universe sacred rattlingly pronounce just simple scene rogue figure seem purposely devise verification principle mind charlie say is say seem autolycus would seem needy varlet act persuasion less get invoke pocket pick more make expert knave bungling beggar reason think soft head outnumber soft heart devil s drill recruit autolycus joyous wear livery heaven disturb character career thus wicked thus happy sole consolation fact such creature exist powerful imagination evoke creature living creature poet maker may paper-and-ink investiture autolycus act more effectively mankind would flesh-and-blood can influence salutary true autolycus humor accord principle humor general hold saving quality case autolycus exception humor speak oil mischievousness bravadoing mischievousness autolycus slide world humor pirate schooner color fly launch sea greased way approve autolycus little say stranger companion s commonplace seem less attentive mature own mind original conception destine eclipse can believe autolycus mischievous must prove stage can much such character polonius n't know bluntly impolitely return cosmopolitan sure accept view old courtier autolycus raise question unprepossessingness grant latter come moist rogue may tickle midriff dry worldling may wrinkle spleen polonius dry say excitedly drules see fly-blown old fop drule look wise vile wisdom make viler vile rheuminess bowing cringing time-serving old sinner such give manly precept youth discreet decorous old dotard-of-state senile prudence fatuous soullessness ribanded old dog paralytic side side nobleness soul nature s automatonism keep leg old tree bark survive pith will still stand stiffly rim punk body old polonius outlive soul come come say cosmopolitan serious air displease yield none admiration earnestness think even earnestness may limit human mind strong language always more less distressing polonius old man remember stage snowy lock now charity require such figure think will least treat civility old age ripeness hear say better ripe raw rotten raw bring hand energy table bless mild surprise contemplate heated comrade fly unfortunate polonius never will view christian light add pensively n't know anger man straw whit less wise anger man flesh madness mad may may return little testily perhaps stick say good raw rotten fear head may know good heart good pear dangerous experiment linger too long scene polonius thank fortune frank young tooth sound head good wine can keep long shall remain true smile wine good must drunk talk much charlie drunk little indifferently fill presently presently hasty preoccupied air remember right polonius hint much circumstance commit indiscretion aid pecuniary way unfortunate friend drules stale stuff loan lose friend n't bottle glue fast keep move dear frank good wine soul begin feel old polonius wine fear excite detestable old dog tooth cosmopolitan cigar mouth slowly raise bottle bring slowly light look steadfastly might thermometer august see low high whiffing puff set say charlie wine drunk come bottle case say suppose case fellow object get fellow fuddle fellow fuddle capacity operation would comparatively inexpensive think charlie think n't much admire supposition say charlie look resentment ai n't safe depend frank venture too jocose supposition s friend bless frank supposition n't personal general must n't touchy touchy wine sometimes freely drink touchy effect observe freely drink n't drink perfect measure glass must fourth fifth thanks importunity speak drink morning old acquaintance sake drink drink must drink oh drink talk laugh notice drunk share queer way learn sedate old uncle use tip glass-unperceived fill glass too now stump new cigar good fellowship forever again lyric mood say frank man say human tell human engender heaven believe shall shall engender fill friend let ruby tide aspire ruby aspiration fill convivial conviviality word mean express living bat live hear convivial bat observe cosmopolitan quite slip recollection never hear convivial bat anybody else bat live live genially bat genial soul man delightful think word man signify high pitch geniality imply indispensable auxiliary cheery benediction bottle frank live fine sense must drink wonder love wine sober wretch lean heart heart wrung-out old bluing-bag love kind rag-house hang ungenial soul oh now now ca n't convivial censorious easy unexcited conviviality sober man really part naturally love cheerful glass will prescribe nature law nature n't abuse sober man conviviality good thing sobriety good thing n't one-sided one-sided wine indeed indeed indulge too genially excitement slight provocation show strong head drink way talk geniality much increase day ai n't hail fact attest advance humanitarian spirit former less humanitarian age age amphitheatre gladiator geniality mostly confine fireside table age age joint-stock company free-and-easies precious quality precious gold old peru pizarro find make scullion s sauce-pot inca s crown golden boy modern geniality everywhere bounty broadcast noonlight true true sentiment again geniality invade department profession genial senator genial author genial lecturer genial doctor genial clergyman genial surgeon thing shall genial hangman last-named sort person say cosmopolitan trust advance spirit geniality will last enable dispense murderer hangman surely whole world shall genialized will place talk murderer christianized world talk sinner pursue thought say blessing attend evil stay say cosmopolitan may good let pass loose saying hopeful doctrine assume say s truth would apply future supremacy genial spirit will fare hangman weaver spinning-jenny whiz ascendant throw employment could jack ketch turn hand butchering could turn hand seem probable circumstance would appropriate might mind admit question incline think trust will hold fastidiousness would hardly suitable dignity nature individual employ attend last hour human unfortunate office extinct transfer business attend last hour unfortunate cattle would suggest individual turn valet vocation would perhaps appear wholly inadapted familiar dexterity person particular give finishing tie gentleman s cravat know few would likelihood previous occupation good fit professional person question earnest regard serene speaker unaffected curiosity really earnest trust never mildly earnest reply talk advance geniality hope will eventually exert influence even difficult subject misanthrope genial misanthrope think stretch rope pretty hard talk genial hangman genial misanthrope more conceivable surly philanthropist true lightly deposit unbroken little cylinder ash cigar true two name oppose talk was such surly philanthropist eccentric friend call coonskins example explain hide surly air philanthropic heart now genial misanthrope process era shall turn will converse affable air will hide misanthropical heart short genial misanthrope will new kind monster still small improvement original make face throw stone people poor old crazy man timon will take step fiddle hand set tickled world a'dancing word progress christianization mellow manner can mend mind much same will prove progress genialization thanks geniality misanthrope reclaim boorish address will take refinement softness genial degree indeed may possibly fall misanthrope coming century will popular sincerely sorry say philanthropist present time would seem witness eccentric friend name cry little weary perhaps speculation abstract may century come certainly century else may must genial fill fill genial try good say cosmopolitan still calmly companionable moment talk pizarro gold peru doubt now remember spaniard first enter atahalpa s treasure-chamber see such profusion plate stack right left wantonness old barrel brewer s yard needy fellow feel twinge misgive want confidence genuineness opulence profuse rap shine vase knuckle gold pure gold good gold sterling gold cheerfully would stamp such goldsmiths hall just needy mind own insincerity confidence mankind doubt liberal geniality age spurious small pizarro way very princeliness man s geniality stun distrust such distrust genial friend cry fervently fill fill seem division labor smile cosmopolitan drinking genial nature competent large population now friend peculiarly grave air evidently foreshadow unimportant very likely close personal interest wine know open heart open exultation thaw right heart ice-bound wine melt reveal tender grass sweet herbage bud dear secret hide drop jewel snow-bank lie unsuspected winter spring just way dear charlie little secret now show forth eagerly move chair impetuous dear charlie let explain see naturally man overgifted assurance general diffidently reserve shall presently seem reason geniality evince talk especially noble way affirm good opinion man intimate never could prove false man most indignation particularly illiberal passage polonius advice short short extreme embarrassment shall express mean add whole character impel throw nobleness word put confidence generous confidence see see heightened interest moment wish confide now frank love affair dear frank speak depend last shall come say cosmopolitan want urgent want money chapter xxxi metamorphosis more surprise ovid want money push chair suddenly-disclosed man-trap crater na�vely assent cosmopolitan loan fifty dollar could wish need more sake dear charlie sake might good prove noble kindliness dear charlie none dear charlies cry spring foot button coat hastily depart long journey painfully look none toss foot devil sir beggar impostor never deceive man life chapter xxxii show age magic magicians is speak hiss word boon companion underwent much such change read fairy-books old material spring new creature cadmus glide snake cosmopolitan rise trace previous feeling vanish look steadfastly transform friend moment take ten half-eagle pocket stoop lay circle retire pace wave long tasseled pipe air necromancer air heighten costume accompany wave solemn murmur cabalistical word meantime magic-ring stand suddenly rapt exhibit symptom successful charm turn cheek fixed attitude frozen eye spellbound more wave wand ten invincible talisman floor reappear reappear reappear oh former friend replace hideous apparition thy blest shape token thy return word dear frank dear frank now cry restore friend cordially step ring regain self-possession regain lose identity dear frank funny man full fun egg meat could tell absurd story being need relish good joke too spoil let course humor thing side put cruel air would come little episode fictitious estrangement will enhance delightful reality let sit again finish bottle heart say cosmopolitan drop necromancer same facility assume add soberly pick gold piece return chink pocket funny man now charlie eye tenderness say humor thing true enough never man second joke just now play part good mine play charlie life see belong amateur play company account come fill let s talk else acquiesce cosmopolitan seat quietly brim glass shall talk oh please sort nervously accommodate suppose talk charlemont charlemont s charlemont s charlemont shall hear dear charlie answer cosmopolitan will tell story charlemont gentleman-madman chapter xxxiii may pass may prove worth ere give grave story charlemont reply must civility make certain voice methinks hear view past chapter more particularly last certain antic appear exclaim unreal dress act cosmopolitan might return dress act harlequin strange work amusement severe fidelity real life exact take such work sufficiently show unwilling drop real life turn time different indeed strange clamor thing weary cause find real life dull demand divert attention true dullness class class side sit work amusement tolerantly sit play much same expectation feeling look fancy shall evoke scene different same old crowd custom-house counter same old dish boardinghouse table character same old acquaintance meet same old way day same old street real life propriety will allow people act unreserve permit stage book fiction look more entertainment bottom even more reality real life can show thus want novelty want nature too nature unfettered exhilarate effect transform way thinking people fiction people play must dress nobody exactly dress talk nobody exactly talk act nobody exactly act fiction religion present world feel tie pardon well-meant endeavor surely little allow writer scene seek minister understand implied wish more indulgent lover entertainment harlequin can never appear coat too parti-colored cut caper too fantastic word more know bootless case vindicate s self never mind convinced may never wrong precious man approbation kind rest imaginary censure apply work imagination easy thing mention weakness will explain such reader may think perceive harmonious boisterous hilarity cosmopolitan bristling cynic restrained good-nature boon-companion now refer chapter similar apparent inconsistency character general principle modestly endeavor to-be apologize chapter xxxiv cosmopolitan tells story gentleman madman charlemont young merchant french descent live st louis man deficient mind possess sterling captivate kindliness seldom perfection see youthful bachelor unite time remarkable sort gracefully devil-may-care witty good-humor course admire everybody love mankind can love few twenty-ninth year change come hair turn gray night day charlemont turn affable morose acquaintance pass greeting confidential friend pointedly unscrupulously kind fierceness cut dead provoke such conduct would fain resent word disdainful shock change concern friend magnanimously overlook affront implore know sudden secret grief distemper resentment tenderness charlemont alike turn ere long general surprise merchant charlemont gazette same day report withdraw town place entire property hand responsible assignee benefit creditor whither vanish none could guess length hear surmise must make surmise doubtless originate remembrance change month previous bankruptcy change sort ascribe mind suddenly throw balance years pass spring-time lo bright morning charlemont lounge st louis coffee-house gay polite humane companionable dress height costly elegance alive again meeting old acquaintance make first advance such manner impossible meet half-way old friend chance casually meet personally call leave card compliment several send present game hamper wine say world sometimes harshly unforgiving charlemont world feel return love return expressive renew interest whisper inquire whisper now exactly long bankruptcy fare charlemont s purse rumor seldom loss answer reply spend nine year marseilles france acquire second fortune return man devote henceforth genial friendship add year restore wanderer still same noble quality grow golden maize encouraging sun good opinion still latent wonder cause change period pretty much now appearance possession same fortune same friend same popularity nobody think would thing question here last dinner house guest successively depart remain guest old acquaintance just enough influence wine set fear touch delicate point venture way perhaps speak more favorably heart tact beg host explain enigma life deep melancholy overspread cheery face charlemont sit moment tremulously silent push full decanter guest choked voice say art care time flower make bloom grave would seek dig again know mystery wine glass fill charlemont take lift add lowly day come shall see ruin hand think understand mankind shall tremble friendship tremble pride partly love fear shall resolve world save sin prospectively take sin will now dream will suffer fortunate grateful happen could little happy again guest persuasion outwardly restore mind fortune taint charlemont s old malady survive friend touch dangerous string chapter xxxv cosmopolitan strikingly evinces artlessness nature think story charlemont mildly ask tell very strange answer auditor such perfect ease true course story tell purpose story-teller amuse hence seem strange strangeness romance contrast real life invention brief fiction oppose fact ask dear charlie lovingly lean rest own heart now such forereaching motive charlemont hint act change such motive say sort justify nature human society would turn cold shoulder friend convivial say pennilessness suddenly reveal can ask dear frank know would scorn such meanness rise somewhat disconcerted really early think must retire head put hand feel unpleasantly confounded elixir logwood little drink play deuce little drink elixir logwood charlie lose mind talk genuine mellow old port think mean sleep n't apologize n't explain understand exactly will see to-morrow chapter xxxvi cosmopolitan is accost mystic ensues pretty much such talk might expect haste boon companion withdraw stranger advance touch cosmopolitan say think hear say would see man again warn n't turn survey speaker blue-eyed man sandy-haired saxon-looking perhaps five forty tall certain angularity make little touch drawing-room look plain propriety puritan sort kind farmer dignity age seem betoken more brow placidly thoughtful general aspect look youthfulness maturity peculiar sometimes habitual health body original gift nature part effect reward steady temperance passion keep perhaps constitution much morality neat comely ruddy cheek coolly fresh red clover-blossom coolish dawn color warmth preserve virtue chill tone whole man one-knows-not-what shrewdness mythiness strangely jumble way seem kind cross yankee peddler tartar priest seem pinch first would probability play second fiddle last sir say cosmopolitan rise bow slow dignity can unmixed satisfaction hail hint point just clink social glass hand dispose underrate motive present case could alone prompt such intimation friend seat still warm retire night leave more less bottle here pray sit seat partake choose hint aught further unfavorable man genial warmth person part pass genial hospitality meander quite beautiful conceit say stranger now scholastically artistically eye picturesque speaker statue pitti palace very beautiful gravest interest sir mistake must beautiful soul full love truth beauty must please belief rejoin cosmopolitan begin even air confess long please schiller pleased believe beauty bottom incompatible ill eccentric confidence latent benignity beautiful creature rattle-snake lithe neck burnished maze tawny gold sleekly curl aloft sun prairie can behold wonder breathe word seem enter spirit earnest descriptive speaker will unconsciously wreathe form sidelong crest head seem creature describe meantime stranger regard little surprise apparently much contemplativeness mystical sort presently say charm beauty viper never occur change personality feel snake glide unsuspected grass sting kill touch whole beautiful body iridescent scabbard death short wish never occur feel exempt knowledge conscience revel carefree joyous life perfectly instinctive unscrupulous irresponsible creature such wish reply perceptibly disturb must confess never consciously mine such wish indeed could hardly occur ordinary imagination mine can think much average now idea suggest say stranger infantile intellectuality raise desire hardly think uncharitable prejudice rattle-snake still rattle-snake now would such thing genial man man would afraid very lonesome miserable rattle-snake true man would afraid rattle hollow rattle sound tell shake small dry skull tune waltz death here beautiful truth creature make inimical creature nature effect label creature much apothecary poison destroy rattle-snake harmful agent own fault respect label hence significant passage scripture will pity charmer bite serpent would pity say cosmopolitan little bluntly perhaps n't think rejoin still maintain passionless air n't think man pity nature pitiless little presuming let casuist decide casuistry compassion heart decide sir deepen seriousness now first realize moment introduce word irresponsible way use now sir tolerant spirit hope try good never frighten speculation long pursue honesty must acknowledge really point cite cause uneasiness proper view universe view suit breed proper confidence teach err thing justly preside very many live agent must way accountable rattle-snake accountable ask stranger such preternaturally cold gemmy glance pellucid blue eye seem more metaphysical merman feeling man rattle-snake accountable will affirm return caution inexperienced thinker will deny suppose need say such accountability court common plea superior proceed stranger would interrupt read argument eye cosmopolitan wait put word speak object supposition such rattle-snake s accountability nature manifest might much same thing urge man s reductio ad absurdum prove objection vain now continue consider capacity mischief rattle-snake observe charge mischievous say capacity could avoid admit would symmetrical view universe maintain man forbidden kill judicial cause fellow rattle-snake imply permit unaccountability murder creature take capricious umbrage man include wearied air genial talk least zeal unawares embark regret pray sit take wine suggestion new say kind condescending appreciativeness devotion knowledge disdain appropriate least crumb even pauper s board very athenian hail new thought can consent let drop abruptly now rattle-snake more rattle-snake beseech distress must positively decline reenter subject sit sir beg take wine invite sit hospitable collectedly acquiesce now change topic hospitality fabled oriental origin form subject please arabian romance very romantic thing hence always hear expression hospitality pleasure wine regard beverage extreme fearful let sate keep love lasting condition untried abstraction briefly quaff immense draught wine page hafiz wine cup seldom much sip cosmopolitan turn mild glance speaker now occupy chair opposite sit purely coldly radiant prism seem could hear vitreously chime ring moment waiter pass arrest sign cosmopolitan bid bring goblet ice-water ice waiter say now turn stranger will please give reason warn word first address hope such warning most warning say stranger warning forewarn mockery come fact bid think now latent design impostor friend might remain unaccomplished read label say genial soul see must give doctrine label else prejudice friend tell renew earnestness take nobody know anybody datum life furnishes form true estimate being insufficient end geometry side give would determine triangle doctrine triangle someway inconsistent doctrine label seldom care consistent philosophical view consistency certain level time maintain thought s mind nature nearly hill dale can keep naturally advance knowledge submit natural inequality progress advance knowledge just advance grand erie canal character country change level inevitable lock lock perpetual inconsistency time get dull part whole route boatman call long level consistently-flat surface sixty mile stagnant swamp particular rejoin cosmopolitan simile perhaps unfortunate weary lockings-up lockings-down much high plain finally stand enough make object youth teach reverence knowledge must pardon account reject analogy really someway bewitch tempting discourse keep stray point unawares tell can certainly know friend pray conjecture conjecture ancient egyptian call use unknown word proclus little note third book theology plato define come sentence greek hold glass steadily look transparency cosmopolitan rejoin define thing proclus set modern understanding most crystal light susceptible will rashly deny still could put definition word suit perception mine take favor favor slightly lift cool eyebrow bridal favor understand knot white riband very beautiful type purity true marriage favor learn still vague way word employ strike unpleasingly significant general poor unheroic submission good here goblet iced-water bring compliance sign cosmopolitan place stranger express acknowledgment take draught apparently refresh very coldness case prove entirely uncongenial last set goblet gently wipe lip bead water freshly cling valve coral-shell reef turn cosmopolitan manner most cool self-possessed matter-of-fact possible say hold metempsychosis may now feel stoic arrian inkling equally puzzle word current language former time very probably answer word favor would favor explain say cosmopolitan blandly sir respond stranger very slight degree severity lucidity thing afraid shall hardly able converse satisfactorily bear mind cosmopolitan ruminatingly eye awhile say good way hear get labyrinth retrace s step will accordingly retrace mine beg will accompany short again return point reason warn friend briefly clearly say conjecture ancient egyptian pray now earnestly deprecate cosmopolitan pray now disturb repose ancient egyptian word thought pauper arab house own mummy must turn squatter dust catacomb pharaoh s poor brick-maker lie proudlier rag emperor russia holland oracularly say stranger death worm majestic life king contemptible talk mummy part mission teach mankind reverence mummy fortunately arrest incoherency vary haggard inspired-looking man now approach crazy beggar ask alms form peddle rhapsodical tract compose set forth claim rhapsodical apostleship ragged dirty touch vulgarity nature manner unrefined frame slender appear more broad untanned frontlet brow tangle disheveled mass raven curl throw still deep tinge complexion shriveled berry could exceed look picturesque italian ruin dethronement heighten seem just glimmering peep reason insufficient lasting good enough perhaps suggest torment latent doubt time addled dream glory true accept tract offer cosmopolitan glance seem see just close put pocket eye man moment lean present shilling say tone kind considerate sorry friend happen engage just now purchase work promise much satisfaction perusal early leisure tattered single-breasted frock-coat button meagerly chin shutter-brain make bow courtesy would misbecome viscount turn silent appeal stranger stranger sit more cold prism expression keen yankee cuteness now replace former mystical lend add icicle aspect whole air say repulsed petitioner throw look full resentful pride crack disdain way come now say cosmopolitan little reproachfully ought sympathize man tell feel fellow-feeling look tract here quite transcendental vein excuse say stranger decline tract never patronize scoundrel scoundrel detect sir damn peep sense damn say sense seeming madman scoundrelism take cunning vagabond pick vagabond living adroitly play madman remark flinch eye really draw long astonished breath could hardly divine temper subtlely distrustful flinch sure poor fellow receive lame welcome adroitly play madman invidious critic might object same two strolling magus day matter know more last time return point sir warn friend shall rejoice think will prove want confidence friend rest basis equally slender distrust lunatic come warn put beseech few word english warn suspect boat know tell mississippi operator operator operate friend indian call great medicine operate purge drain repletion perceive sir say stranger constitutionally obtuse pleasant drollery notion call great medicine need correction great medicine indian less bolus man grave esteem politic sagacity friend politic friend sagacious own definition friend great medicine operator mississippi operator equivocal character such little doubt point such desirous initiate little novelty western region never travel sir mistake also stranger here indeed strange universe stranger reason feel move warn companion could perilous free trustful disposition repeat hope thus least succeed trust future will thank concern hardly can equally thank steadily maintain hypothesis friend s objectionableness true make acquaintance first to-day know little antecedent would seem just reason nature inspire confidence own knowledge gentleman account exact might will pardon decline welcome further suggestion unflattering indeed sir friendly decision let change subject chapter xxxvii mystical master introduces practical disciple subject interlocutor reply stranger rise wait return promenader moment turn further end walk egbert say call egbert well-dressed commercial-looking gentleman thirty respond way strikingly deferential moment stand attitude less equal companion apparently confidential follower say stranger take egbert hand lead cosmopolitan egbert disciple wish know egbert egbert first mankind reduce practice principle mark winsome principle previously account less adapt life closet egbert turn disciple seem modesty little shrink compliment egbert salute cosmopolitan stranger wish egbert know brother stranger communicative particularly hitherto drop curiosity rouse precise nature philosophy trust will leave such curiosity ungratified egbert simply set forth practice can more enlighten theory can mere speech indeed understand philosophy certain rear part very important part rear s head see reflection now glass egbert life reflect more important part system approve approve philosophy mark winsome portion harangue may perhaps phraseology seem self-complaisant trace self-complacency perceptible speaker s manner plain unassuming dignified manly teacher prophet seem lurk more idea speak mere bearing vehicle sir say cosmopolitan seem little interested new aspect matter speak certain philosophy more less occult may hint bearing practical life pray tell study philosophy tend same formation character experience world test truth philosophy operation contradictory way world tend produce character odds such philosophy must necessarily cheat dream little surprise answer cosmopolitan occasional profundity also allusion profound work theology plato would seem natural surmise originator philosophy must need partake abstruse exalt comparatively vile use life uncommon mistake regard rejoin meekly stand raphael still golden accent old memnon murmur riddle none less balance-sheet man s ledger unriddle profit loss life sir calm energy man come world sit muse befog vain subtlety gird loin work mystery morning mystery night beauty mystery everywhere still plain truth remain mouth purse must fill hitherto suppose visionary undeceive one-ideaed more seer was seneca usurer bacon courtier swedenborg eye invisible keep main chance else may give man serviceable knowledge man world know such disciple here turn look find soft utopianism last year s sunset smile think will set right doctrine teach will trust lead mad-house poor-house many doctrine serve credulous stickler furthermore glance paternally egbert disciple poet poetry thing ink rhyme thought act latter way find anywhere useful action seek word disciple here thriving young merchant practical poet west india trade present egbert s hand cosmopolitan join leave word bow master withdraw chapter xxxviii disciple unbends consent act social part master s presence disciple stand ignorant place modesty expression sort reverential depression presence superior withdraw seem lithely shoot erect wire man toy snuff-box say young man thirty countenance neuter sort repose prepossess disagreeable seem quite uncertain would turn dress neat just enough mode save reproach originality general respect readjustment detail costume seem model master s whole appearance last person world would take disciple transcendental philosophy indeed sharp nose shave chin seem hint mysticism lesson come way might characteristic knack true new-englander turn even profitless thing profitable account say now familiarly seat vacate chair think mark sublime fellow ai n't member human guild worthy respect friend rejoin cosmopolitan fact admirer guild will question view high nature word sublime frequently apply can confusion also apply man point man will decide indeed decide affirmative object curious know more philosophy present inkling first disciple man seem peculiarly qualify expound objection begin now none square table shall begin first principle remember practical way represent fit clear exposition now call first principle thing find more less vague permit plain way suppose common case real life would tell practical disciple philosophy wish know would case conduct business-like view propose case case person case two friend friend childhood bosom-friends first time need first time seek loan fortune more competent grant person friend loan seek friend seek disciple philosophy question common man more philosophy know comfortably warm n't feel cold ague shake mind now must work imagination much possible talk behave just case suppose fact brevity shall call frank will call charlie agree perfectly begin cosmopolitan pause moment assume serious care-worn air suitable part enact address hypothesized friend chapter xxxix hypothetical friend charlie put confidence always reason frank charlie want urgent want money s will charlie loan hundred dollar would ask need sore long share heart mind unequally side remain prove friendship same inequality side share purse will favor wo n't favor mean ask favor charlie never use talk frank side never use talk wo n't loan money frank rule forbids give money never loan course man call friend receive alms negotiation loan business transaction will transact business friend friend socially intellectually rate social intellectual friendship too high degrade side pecuniary make-shift sure call business friend commercial acquaintance very convenient person draw red-ink line friend true sense friend social intellectual brief true friend loan soul loan loan such unfriendly accommodation soulless corporation bank give regular security pay regular discount unfriendly accommodation word handsomely poor farmer s team old man cow handsomely purpose look frank loan money interest sale money credit sell thing credit may accommodation friendliness few man sense operator borrow money interest necessity akin starvation now friendliness let starve man say money s worth barrel flour condition give day shall let money s worth barrel flour especially add further proviso fail shall secure money s worth barrel barrel put heart public auction cruel part family throw wife s child s understand pathetic shudder even come such step creditor s part let honor human nature hope less intention contingency frank contingency unprovided take security still charlie loan first place friend s act auction last place enemy s act n't see enmity lie couch friendship just ruin relief must very stupid to-day charlie really ca n't understand excuse dear friend strike philosophy subject somewhat depth say incautious wader ocean ocean reply just way wet friend drown charlie fable unjust ocean sop s animal ocean magnanimous element would scorn assassinate poor fellow let alone taunt act n't understand say enmity couch friendship ruin relief will illustrate frank needy man train slip rail loan money interest way accommodation help get train belong way make square little more telegraph agent thirty mile a-head precipice throw just account beam track needy man s principle-and-interest friend say again friend enmity reserve dear friend interest scorn interest charlie none need charge loan interest would alms again alms sum borrow return alms principle interest sore need will decline alms see charlie gratefully will accept alms interest humiliation friend now refined view friendship can suffer talk dear frank pain sour mind solomon hour need stranger good brother entirely agree sublime master essay friendship say nobly want terrestrial convenience friend celestial friend social intellectual would terrestrial convenience friend terrestrial humble business-friend very lucidly add reason superior nature account can descend good annoy request inferior instruction can rise capacity stand always incline unsuitable will consider friend celestial rack come oblige ll business friend business business want negotiate loan very good paper will pay three cent month security surely will exact formality old schoolmate often saunter grove academe discoursing beauty virtue grace kindliness paltry sum security fellow-academics friend childhood security pardon dear frank fellow-academics bad security friend childhood just security forget now business friend side forget charlie business friend can give security need sore can get indorser indorser business loan charlie sort friend define can prevail combine two sue centaur say good friendship regard light will good philosophy mark winsome reduce practice practical disciple n't add much good may philosophy mark winsome turn invokingly friendship help hand feeling heart good samaritan pour need purse vial now dear frank n't childish tear never man see way dark hold unworthy sincere friendship bear could think friendship ideal too lofty conceive let tell dear frank would seriously shake foundation love again repeat present scene philosophy mine strong way teach plain-dealing let now most suitable time candidly disclose certain circumstance seem ignorance friendship begin boyhood think side least begin injudiciously boy little man say juvenilely pick friend favorable point time least good manner handsome dress parent rank repute wealth short grown man boy market choose mutton leanness fatness word seem schoolboy always silver pocket reasonable probability would never stand lean need fat succor early impression verify event caprice fortune produce fallibility human expectation discreet oh listen cold-blooded disclosure little cold blood ardent vein dear frank would n't harm let tell cold-blooded say disclosure seem involve vile prudence side reason choose part point mention solely view preserve inviolate delicacy connection think more distressing delicate friendship form early friend s eventually manhood drop rainy night little loan five dollar can delicate friendship stand side would delicate friendship long retain delicacy would instinctively say drip friend entry deceive fraudulently deceive man true friend platonic love demand love-rites rite doubly right cruel charlie take will heed too importunately claim right call shake foundation hint turn early friendship build fair house poor site such pain cost lavish house dear would lose sweet boon friendship frank beware being need oh charlie talk god hold own estate man man sport fate s wind wave mount heaven sink billow roll trough crest tut frank man such poor devil come poor drift sea-weed universe man soul will put fortune s finger future s spite n't whine fortune s whip dog frank heart true friend will cut cut already cruel charlie quick call mind day nutting time walk wood arm wreathe show trunk invined tree oh charlie pish boy lucky fate first-born egypt cold grave ere maturity strike sharp frost charlie fie re girl help help charlie want help help say friend wrong man want help somewhere defect want brief need cry need somewhere man charlie help help foolish cry implore help proof undesert oh charlie ventriloquist usurp larynx mark winsome speak charlie thank heaven voice mark winsome alien congenial larynx philosophy illustrious teacher find little response mankind large less possess teachable temper unfortunate nature predispose accord welcome compliment humanity exclaim frank energy truer unintended long respect may humanity remain affirm long will humanity inwardly feel subject strait hence precious help will selfishness sake long postpone ratify philosophy banish help world charlie charlie speak use tell will help case reverse less freely would loan money would ask loan ask ask loan frank hand circumstance would accept loan ask press experience china aster might warn very experience man build palace moon-beam moon set surprise palace vanish will tell china aster wish could own word unhappily original story-teller here tyrannize quite impossible repeat incident slide style forewarn may think maudlin part story would seem make narrator too bad intellect especially small matter such power impose good exert will too satisfaction know main moral tend fully approve begin chapter xl story china aster is second-hand told disapprove moral disclaims spirit style china aster young candle-maker marietta mouth muskingum trade would seem kind subordinate branch parent craft mystery host heaven mean effectively shed light darkness planet benight make little money business much ado poor china aster family live could choose light store whole street easily could light prosperity heart household now china aster happen friend orchis shoemaker call defend understanding man naked contact substance thing very useful vocation spite wiseacre may prophesy will hardly fashion long rock hard flint will gall capital prize lottery useful shoemaker raise bench sofa small nabob shoemaker now understanding man let shift orchis prosperity elate heartlessness fine apparel stroll morning candlery gayly switch candle-boxes gold-headed cane poor china aster greasy paper cap leather apron sell candle penny poor orange-woman patronize coolness liberal customer require carefully roll tie sheet paper lively orchis woman discontinue gay switching say poor business friend china aster capital too small must drop vile tallow hold pure spermaceti world tell shall thousand dollar extend fact must make money china aster n't see little boy paddle shoe heaven bless goodness friend orchis reply candle-maker n't take illy call mind word uncle blacksmith loan offer decline say ply own hammer light think piece heavy weld bit neighbor s hammer may weight spare borrow bit suddenly want again might split welding too much side nonsense friend china aster n't honest boy barefoot rich man lose poor man friend bad friend china aster afraid lean vat here morning spill wisdom hush wo n't hear more s desk oh here orchis dash check bank off-handedly present say friend china aster thousand dollar make ten thousand soon enough will experience true knowledge teach good luck store china aster can return money just please event give concern shall never demand payment now kind heaven will hungry man bread great temptation too harshly blame freely offer take even uncertain shall able reciprocate poor man proffer money equally entice bad can say accept just can say case hungry man short poor candle-maker s scrupulous morality succumb unscrupulous necessity now apt case take check carefully put present orchis switch again gold-headed cane say by-the-way china aster n't mean suppose make little memorandum wo n't harm know china aster give orchis note thousand dollar demand orchis take look moment pooh tell friend china aster n't make demand tear note switch again candle-boxes say carelessly put four year china aster give orchis note thousand dollar four year see ll never trouble say orchis slip pocket-book give further thought friend china aster invest money n't forget hint spermaceti ll buy light encouraging word wonted rattle kindness take leave china aster remain standing just orchis leave suddenly two elderly friend good drop chat chat china aster greasy cap apron run orchis say friend orchis heaven will reward good intention here check now give note honesty bore china aster say orchis displeasure wo n't take check must take pavement orchis say china aster pick stone place check walk china aster say orchis inquisitively eye leave candlery just now asses drop advise now hurry act fool n't wonder two old ass boy nickname old plain talk old prudence two orchis n't call name brace spavined old croaker old plain talk shrew wife s make shrewish old prudence boy break apple-stall discourage life good sport know spark hear old plain talk wheeze sour old saw old prudence stand lean staff wag frosty old pow chime clause can speak friend orchis father s friend save friend old croaker old honesty s friend call father use let old age town china aster ve often hear mother chronicler two old fellow old conscience boy call crabbed old quaker s dead now three use poor-house father get bed talk world eliphaz bildad zophar poor old pauper job job s comforter old plain talk old prudence old conscience poor old father friend know call foe everlasting croaking reproach torment poor old honesty father death word recall sad end worthy parent china aster could restrain tear orchis say china aster doleful creature n't china aster take bright view life will never get business else n't take bright view life s ruination man take dismal gayly poke gold-headed cane n't n't bright hopeful n't confidence china aster m sure n't know friend orchis soberly reply china aster may draw lottery-prize may make difference nonsense know prize gay lark just gay now fact always principle hold bright view china aster look little hard orchis truth lucky prize come orchis nickname doleful dump beforetimes hypochondriac turn much save put few dollar scanty earnings rainy day use groan much tell now friend china aster say orchis point check stone slap pocket check shall lie say note sha n't keep company fact china aster too sincerely friend take advantage pass fit blue shall reap benefit friendship button coat jiffy run leave check first china aster tear think ought presence drawer check muse pick trudge candlery fully resolve call orchis soon day s work destroy check eye happen china aster call orchis wait weary time vain china aster home still check still resolve keep day bright early morning would second time orchis would doubt make sure thing find bed lottery-prize come orchis become more cheery also grow little lazy destiny would same night china aster dream being guise smile angel hold kind cornucopia hand hover pour shower small gold dollar thick kernel corn bright future friend china aster say angel friend orchis would just see will come bright future swing cornucopia pour such shower small gold dollar seem bank wade maltster malt now dream wonderful thing everybody know wonderful indeed people stop short ascribe directly heaven china aster proper turn mind think consideration dream would wait little ere seek orchis again day china aster s mind dwell continually dream full old plain talk drop see just dinnertime often interest take old honesty s son china aster tell vision add could think radiant angel could deceive indeed talk such rate would think believe angel beautiful human philanthropist sort old plain talk understand accordingly plain way say china aster tell angel appear dream now amount dream angel appear right china aster return check advise friend prudence here would say just same thing word old plain talk find friend prudence succeed return candlery distance mistake dun long annoy china aster panic bar door run part candlery knock could hear sad mistake leave friend argue side question china aster work last musing dream would must get check cash lie money very same day buy good lot spermaceti make candle operation count turn good penny life fact believe would prove foundation famous fortune angel promise now use money china aster resolve punctually pay interest six month principal return howbeit word such thing breathe orchis indeed accord custom law such matter interest would legitimately accrue loan contrary put bond orchis time mind sure tell appearance never much cared think matter way spermaceti venture disappoint china aster s sanguine expectation make pay first six month interest venture turn still less prosperously pinch family matter fresh meat pain still more boy schooling contrive pay second six month interest sincerely grieve integrity opposite equal degree cost sometimes meanwhile orchis trip europe advice physician happen lottery-prize come discover orchis health very firm never complain slight ail spleen scarce worth talk time orchis abroad could help china aster s pay interest much might oppose china aster pay orchis s agent too business-like turn decline interest regularly pay loan overmuch trouble agent score again fate china aster skeptical spirit refuse trust customer third venture result bad debt total loss bad blow candle-maker old plain talk old prudence neglect opportunity read uncheerful enough lesson consequence disregard advice matter borrow money s just predict say old plain talk blow old nose old bandana indeed chime old prudence rap staff floor lean look solemn foreboding china aster low-spirited enough feel poor candle-maker come bright face bright friend angel dream again cornucopia pour treasure promise still more revive vision resolve down-hearted more contrary advice old plain talk usual crony effect present circumstance good thing china aster could would wind business settle could liability work journeyman could earn good wage give time henceforth thought rise pay subordinate man more able china aster s career thus plainly prove legitimate son old honesty know never show much business-talent little fact many say business business just plain say plain talk now plainly apply china aster old prudence never disagree angel dream maugre plain talk put quite notion candle-maker consider re�stablishing doubtless orchis country would aid strait apply world much may hint contrary honest man misfortune still can find friend stay help even prove china aster last succeed borrow rich old farmer sum six hundred dollar usual interest money-lender security secret bond sign china aster s wife effect such right title property leave well-to-do childless uncle invalid tanner such property event china aster s fail return borrow sum give day lawful possession money-lender true just much china aster could possibly induce wife careful woman sign bond always regard promised share uncle s estate anchor windward hard time china aster always more less involved bosom never see much chance free notion may china aster s standing heart head wife short sentence commonly use reply such person happen sound point china aster would say is good husband bad business man indeed connection maternal side old plain talk s china aster take good care let old plain talk old prudence hear dealing old farmer ten would way interfere success quarter hint honesty china aster mainly induce money-lender befriend misfortune must apparent china aster different man money-lender might dread l event fail meet note might way prove slippery more especially hour distress work remorse jeopardize wife s money heart might prove traitor bond hint more doubtful such secret security claim last resort would old farmer s would stand court law inference may china aster else would trust would effectually shut run own wife s head usurer s noose last come maintain view extent honesty candle-maker advantage say such person say good heart must deplore prudent tongue will admit may mention old farmer make china aster take part loan three old dried-up cow lame horse improve glanders throw pretty high figure old money-lender singular prejudice regard high value sort stock raise farm great deal difficulty more loss china aster dispose cattle public auction private purchaser find could prevail invest now rake scrape way work early late china aster last start afresh again largely confidently extend try hand spermaceti again admonish experience return tallow buy good lot time get candle tallow fall low candle candle pound barely sell pay tallow meantime year s unpaid interest accrue orchis loan china aster give much concern interest now old farmer glad principal time run skinny old fellow give trouble come day two scraggy old white horse furnish musty old saddle goad shamble old pace withered old raw hide neighbor say surely death pale horse poor china aster now prove ere long china aster find involve trouble mortal enough juncture orchis hear orchis seem return travel clandestinely marry kind queer way live pennsylvania wife s relation thing induce join church semi-religious school come-outers still more orchis come spot send word agent dispose property marietta remit proceeds year china aster receive letter orchis commend punctuality pay first year s interest regret necessity orchis now use dividend rely china aster s pay six month interest course interest more surprised alarmed china aster thought take steamboat see orchis save expense unexpected arrival marietta orchis person suddenly call strange kind capriciousness lately characterize sooner china aster hear old friend s arrival hurry call find curiously rusty dress sallow cheek decidedly less gay cordial manner more surprised china aster former day more hear orchis light rattling way declare orchis want make perfectly happy hilarious benignant man voyage europe wife free development inmost nature china aster s state case trusted friend silent time odd way say would crowd china aster still orchis necessity urgent could china aster mortgage candlery honest must moneyed friend could press sale candle could market force little particular profit candle must very great see now orchis notion candle-making business very profitable know sorely enough error here china aster try undeceive could drive truth orchis orchis very obtuse here same time strange say very melancholy finally orchis glance unpleasing subject most unexpected reflection take religious point view unstableness deceitfulness human heart think experience sort thing china aster take exception friend s observation still refrain much sake sympathetic sociality else presently orchis much ceremony rise say must write letter wife bid friend good-bye warmly shake hand old much concern change china aster make earnest inquiry suitable quarter thing unheard befall orchis bring such revolution learn last travel get married join sect come-outers orchis somehow get bad dyspepsia lose considerable property breach trust part factor new york tell thing old plain talk man knowledge world shake old head tell china aster hope might prove seem communicate orchis work bad omen future forbearance especially add grim sort smile view join sect come-outers man know inmost nature come would try good keep indeed way prudent sort sour notion old prudence usual chime interest-day come again china aster utmost exertion could pay orchis agent small part part make child s gift money bright tenpenny piece new quarter keep little money-box pawn good clothes wife child subject hardship stay church old usurer too now begin obstreperous china aster pay interest press debt money get last mortgage candlery interest-day come orchis penny could raise much grief heart china aster inform orchis agent meantime note old usurer fall china aster ready meet heaven send rain just unjust alike coincidence unfavorable old farmer well-to-do uncle tanner die usurer enter possession such part property leave will wife china aster still interest-day orchis come find china aster bad trouble now weak sickness feebly drag orchis agent meet street tell just agent grave enough face say instruction employer crowd interest present say time note would mature orchis would heavy liability meet note must time certainly pay course interest orchis allow interest good part time hope interest china aster would reciprocation objection allow interest interest annually sure law friend accommodate custom just old plain talk old prudence turn corner come plump china aster agent leave sun-stroke accidentally run weak exactly tell poor china aster fall earth strike head sharply pick senseless day july such light heat midsummer bank inland ohio know china aster take home door linger few day wander mind keep wander last dead night nobody aware spirit wander world old plain talk old prudence omit attend funeral indeed chief exercise two sincere mourner follow remains son ancient friend grave needless tell execution follow candlery sell mortgagee orchis never get penny loan case poor widow chastisement temper mercy leave penniless leave childless unmindful alleviation spirit complaint impatiently call bitterness lot hardness world preyed ere long hurry obscurity indigence deep shade tomb strait china aster leave family apparently dim world s regard likewise seem dim sense probity deceased head thought speak world happen case world may time seem insensible merit lie cloud sooner later always render honor honor death widow freeman marietta tribute respect china aster expression conviction high moral worth pass resolution attain maturity child consider town s guest mere verbal compliment public body same day orphan officially instal hospitable edifice worthy grandfather town s guest breathe last breath sometimes honor maybe pay memory honest man still mound remain monument candle-maker early day plain talk procure plain stone digest mind pithy word two place discover china aster s empty wallet epitaph write probably disconsolate hour attend more less mental aberration perhaps frequent month prior end memorandum express wish might place grave sentiment epitaph plain talk disagree time hypochondriac turn least many say language strike too much draw consultation old prudence decide make use epitaph verbal retrenchment make thing still appear wordy think dead man speak just let speak especially speak sincerely more salutary lesson would give retrench inscription chisel follow stone here lie remains china aster candle-maker career was example truth scripture found sober philosophy solomon wise was ruin allowing persuaded better sense free indulgence confidence ardently bright view life exclusion counsel comes heed opposite view inscription raise talk town severely criticise capitalist very cheerful turn secure loan china aster mortgage also prove obnoxious man town-meeting first move compliment china aster s memory indeed deem sort slur candle-maker degree refuse believe candle-maker compose charge old plain talk authorship allege internal evidence show none veteran old croaker could pen such jeremiade stone stand course old plain talk second old prudence day grave-yard great-coat over-shoe sunshiny morning think owe heavy dew dampness might lurk ground long stand stone sharply lean staff spectacle nose spell epitaph word word meet old plain talk street give great rap stick say friend plain talk epitaph will very short sentence want plain talk say too late chiseled word arrange usual manner such inscription could interlined say old prudence will put shape postscript accordingly approbation old plain talk following word chisel left-hand corner stone pretty low root friendly loan chapter xli end rupture hypothesis heart cry frank still character tell story story can way approve moral accept would drain reliance last stay last courage life bright view china aster cheerful trust keep brave heart work hard hope good last would purpose charlie tell story pain keenly succeed destroy last confidence praise god confidence cried charlie side seem whole heart enter spirit thing confidence matter moral story commend folly side friend s help friend loan orchis china aster first step estrangement bring effect enmity orchis tell frank true friendship precious thing rashly meddle more meddlesome friend loan regular marplot can help helper must turn creditor creditor friend can most lenient case lenity forego s claim less friendly creditor cease creditor will rely lenity good man good man bad subject mortal contingency may travel may marry may join come-outers equally untoward school sect speak thing more less tend new-cast character else shall answer digestion much depend charlie dear charlie nay wait hearken story vain see indulgent right-minded may seem now guarantee future power uncertain personality mutability humanity may hereafter become common sense dissuade dear frank put consider would present need willing accept loan friend secure mortgage homestead know reason feel satisfied mortgage might eventually transfer hand foe difference man man great difference same man to-day may day come bent heart turn thought man hold virtue unalterable nature will even feeling opinion deem most identical eternal right truth impossible personal persuasion may reality result chance tip fate s elbow throw dice first seed thing passing accident parentage predispose habit mind descend tell change man s experience man s book will wisdom surety unchanged conviction particular food begets particular dream particular experience book particular feeling belief will hear fine babble development law development opinion feeling development time tide may deem talk idle frank conscience bid show fundamental reason treat charlie dear charlie new notion think man poor drift weed universe phrase minded could will way thought heart own now turn upside again inconsistency amazes shock inconsistency bah speak ventriloquist again sigh frank bitterness illy pleased may repetition allusion little flatter originality much docility disciple seek carry exclaim turn day night indefatigable pain sublime page master unfortunately dear friend find lead think enough matter experience china aster teach moral more point mark winsome can offer can think charlie china aster stand position loan china aster extend business loan seek relieve necessity dress dear frank respectable cheek gaunt talk necessity nakedness starvation beget real necessity need relief charlie sorely now conjure forget friend apply fellow-being surely will turn will take hat bow ground supplicate alms way london street shall sturdy beggar vain man drop penny hat friend let tell turn beggar honor noble friendship turn stranger enough cry rise toss shoulder seem disdainfully throw character assume enough fill philosophy mark winsome put action moonshiny theory may very practical philosophy turn effect engage find miserable race think speak truth claim proof soundness system study tend much same formation character experience world apt disciple wrinkle brow waste oil life lamp turn head keep cool ice heart illustrious magian teach poor old broken-down heart-shrunken dandy might lisp pray leave take last dreg inhuman philosophy here take shilling first wood-landing buy few chip warm frozen nature philosopher word grand scorn cosmopolitan turn heel leave companion loss determine exactly fictitious character drop real resume pointed meaning occur gaze cosmopolitan familiar line world s stage man woman merely player exit entrance man time play many part chapter xlii heel last scene cosmopolitan enters barber s shop benediction lips bless barber now owe lateness hour barber alone ten minute last pass find dullish company think would good time souter john tam o'shanter call somnus morpheus two very good fellow very bright arrant rattlebrain much listen wise man would believe oath short present glare lamp door honest barber take call cat-nap dream chair suddenly hear benediction pronounce tone unangelic start awake stare see stranger stand cat-nap dream bewilderment voice seem sort spiritual manifestation moment stand agape eye fix arm air barber reach catch bird salt turn disenchant man man man n't too sure call man just townsfolk call angel man s form come lot s house just jew rustic call devil man s form haunt tomb can conclude absolute human form barber can conclude sort talk sort dress shrewdly think barber eye regain self-possession latent touch apprehension alone pass mind seem divine now more rationally gravely expect attend say else may conclude desire conclude give good shave same time loosen neck-cloth competent good shave barber broker more sir answer barber business-like proposition instinctively make confine business-ends view visitor broker broker lather broker always understand worthy dealer certain paper metal take now dry sort joker joke customer might appreciate understand enough sir take seat sir lay hand great stuffed chair high-backed high-armed crimson-covered raise sort dais seem lack canopy quartering make aspect quite throne take seat sir thank sit now pray explain broker look look s suddenly rise point long pipe gilt notification swinging colored fly-paper ceiling tavern sign trust trust mean distrust distrust mean confidence barber turn excitedly fall suspiciousness prompt scandalous confession life stamp foot tell dog confidence matter affront dog insult take way whole haughty race man beard heart sir least valiant spleen thersites pluck agamemnon sort talk sir exactly line say barber ruefully now again hopeless customer return uneasiness line sir emphatically repeat taking mankind nose habit barber sadly fear insensibly breed disrespect man indeed may respectful conception coexist perpetual habit take nose tell too clearly see import notification perceive object now speak little line sir say barber unrelieved return plain talk notification find very useful spare much work would pay lose good deal put gratefully glance object surely n't mean say many word confidence instance now fling neck-cloth throw blouse reseat tonsorial throne sight proceed barber mechanically fill cup hot water copper vessel spirit-lamp instance now suppose say barber dear barber unhappily small change to-night shave depend money to-morrow suppose say now would put trust would n't would confidence see sir complaisance reply barber now mix lather see sir wo n't answer question need course course view supposition would confidence would n't sign sir people ai n't smooth reply same time smoothly close debate begin smoothly apply lather operation motion protest subject desire rejoin word people ai n't must good bad most people bad could mean barber could mean hardly remain think good most people ai n't vain enough believe vanity confess could never good wrestling entirely free indeed frank bottom anxious same vanity barber harmless useful comfortable pleasingly preposterous passion very true sir honor sir talk very lather get little cold sir cold lather barber cold heart cold sign n't wonder try shirk confession feel soul ungenerous hint barber now look eye somehow speak mother must often look dare say may think spirit notification nature look now setting business view regard thing abstract light short suppose case barber supposing say see stranger face accidentally avert visible part very respectable-looking now barber put conscience charity would impression man moral point view signal sense stranger would signally set knave certainly sir mean cry barber humanely resentful would face hold sir say barber face remember sir sight forget would conclude improbably worthy sort person short honest man would n't unlikely sir now n't impatient brush barber suppose honest man meet night dark corner boat face would still remain unseen ask trust shave would n't trust sir honest man trust sir n't see now see ask disconcerted barber vexedly stand self-contradicted barber n't doggedly barber gravely pause concern enemy race say insincerity most universal inveterate vice man lasting bar real amelioration individual world n't now barber stubbornness occasion give color such calumny hity-tity cry barber lose patience respect stubbornness clatter brush cup will shaved wo n't barber will shave pleasure pray n't raise voice way now life grit tooth fashion comfortless time will take much comfort world man cry barber s sweetness temper seem exasperate soothe resent imputation unhappiness often observe peculiar certain order man say pensively just indifferent imputation hold happiness secondary good inferior grace observe equally peculiar kind man pray barber innocently look think superior creature sort talk cry barber still unmollified tell line few minute shall shut shop will shave shave barber hinder turn face flower shaving begin proceed silence length become necessary prepare relather little afford opportunity resume subject side let slip barber kind cautious kindliness feel way barber now little patience trust wish offend think supposed case man averted face can rid mind impression opposite reply question time show much piece good many man confidence again none now would ask think sensible standing sensible man foot confidence suspicion n't think barber ought elect n't think consistency require say confidence man take notification else say suspect man keep dispassionate deferential way put case fail impress barber proportionately conciliate likewise pointedness serve make thoughtful copper vessel more water purpose halt half-way pause cup hand say sir hope would injustice n't say ca n't say would n't say suspect man say stranger trust point sign trust look now beg barber rejoin deprecatingly presume too much barber s changed temper look now say stranger trust imply say mankind trust mass mankind necessarily strangers individual man come come friend winningly timon hold mass mankind untrustworthy take notification misanthropical much same sign timon trace charcoal forehead skull stick cave take barber take to-night trust man just try experiment trust man little trip come now m philanthropist will insure lose cent barber shake head dryly answer sir must excuse family chapter xliii very charming philanthropist sir add barber illuminated look account very odd sort man philanthropist second sir see very odd sort man indeed philanthropist sir again meditatively stir shaving-cup sadly fear philanthropist know good goodness man eye strange creature cage-bars philanthropist sir philanthropos love mankind more barber trust here barber casually recall business would replenish shaving-cup find now last visit water-vessel replace lamp now wait heat again become sociable heating water mean whisky-punch pleasantly garrulous pleasant barber romance sir say take throne customer row three throne dais three king cologne patron saint barber sir say trust man suppose might share trust trade follow too much let scene think understand saddened look much same thing hear person pursuit different lawyer congressman editor mention strange kind melancholy vanity claim vocation distinction afford sure inlet conviction man testimony reliable would mutual corroboration justify disturbance good man s mind mistake mistake true sir very true assent barber glad hear brighten fast sir say barber agree think lawyer congressman editor error claim peculiar facility sort knowledge question see sir truth trade pursuit bring contact fact sir such trade pursuit equally avenue fact exactly sir opinion last twenty year odd time turn matter mind come know man will remain ignorance man think rash say sir barber talk oracle obscurely barber obscurely sir self-complacency barber always hold oracle obscurity n't admit pray now account precisely may mysterious knowledge gain trade grant indeed hint trade impose necessity functionally tweak nose mankind respect unfortunate very much well-regulated imagination proof even such provocation improper conceit want learn barber mere handling man s head lead distrust heart sir say more can forever deal macassar oil hair dye cosmetic false moustache wig toupee still believe man wholly look think sir thoughtful barber s reflection careful curtain shave thin dead stubble head dismiss world radiant curl auburn contrast shamefaced air curtain fearful look forward possibly discover pry acquaintance cheerful assurance challenging pride same man step forth again gay deception street honest shock-headed fellow humbly give wall sir may talk courage truth trade teach truth sometimes sheepish lie lie sir brave lie lion twist moral barber sadly twist look now take way modest man thrust naked street would abash take clothe would confidence restore case reproach involve now true whole hold proportionably true part bald head nakedness wig coat feel uneasy possibility exposure s nakedness top feel comfort consciousness clothed feeling dishonorable bold man fact attest proper respect fellow deception may call fine roof fine chateau deception fine wig also artificial cover head equally common eye decorate wearer confute dear barber confound pardon say barber see coat roof man pretend palm part bald man palm hair own barber fairly purchase hair law will protect ownership even claim head grow can believe say barber talk merely humor could think suppose would contentedly deal imposture condemn sir must live ca n't sin conscience believe take call would n't mend matter much sir think barber certain point trade calling man much par fatal indeed raise hand inexpressibly dreadful trade barber such conclusion necessarily lead barber eye emotion appear much misbeliever man mislead now let set right track let restore trust human nature mean very trade bring suspect mean sir would try experiment take notification again point brush dear sit chat here water boil word such well-pleased sly snug expression say man think little stratagem succeed hurry copper vessel soon cup foam white bubble mug new ale meantime would fain discourse cunning barber lather generous brush pile foam face look yeasty crest billow vain think talk drown priest sea exhort fellow-sinners raft would must keep mouth shut doubtless interval meditative way unimproved trace operation last remove cosmopolitan rise add refreshment wash face hand generally readjust begin last address barber manner different singularly previous hard say exactly manner more hint sort magical benign way wholly manner fabled certain creature nature power persuasive fascination power hold creature button eye serious disinclination indeed earnest protest victim manner conclusion matter keep end argument expostulation prove vain barber irresistibly persuade agree try remainder present trip experiment trust man phrase true save credit free agent loud aver novelty thing agree require volunteer security loss might ensue still fact remain engage trust man thing say would least unreservedly still more save credit now insist last point agreement put black white especially security part make demur pen ink paper provide grave notary cosmopolitan sit ere take pen glance notification say first sign barber timon s sign agreement little reluctantly eye future sign carefully put drawer now writing say cosmopolitan square sigh shall make poor lawyer fear ai n't use see barber business ignore principle honor hold nail fast clinch strange barber take blank paper such flimsy stuff make such strong hawser vile hawser too barber start wo n't put black white reflection joint honor will take word shall take mine memory may none good sir side black white just memorandum know indeed would help memory too would n't barber side little weak too dare say barber ingenious human being kindly reciprocate s little delicacy n't good proof now kind considerate fellow responsive fellow-feeling barber business let see s name barber william cream sir ponder moment begin write correction lean read aloud follow agreement frank goodman philanthropist citizen world william cream barber mississippi steamer fid�le first hereby agree make good last loss may come trust mankind way vocation residue present trip provided william cream keep sight give term notification trust mode convey least hint intimation tend discourage man solicit trust way vocation time specify contrary proper reasonable word gesture manner look evince perfect confidence man especially stranger agreement void done good faith st day april quarter twelve o'clock p m shop say william cream board say boat fid�le barber will will say barber now put name signature affix question start barber custody instrument point settle propose captain give document hand barber hint would safe proceeding captain necessarily party disinterested more could nature present case make breach trust listen surprise concern barber say cosmopolitan n't show right spirit confidence captain purely man shall affair confidence barber keep paper hand magnanimously very good say barber now remain receive cash mention word singularly numerous equivalent serious neighborhood requisition s purse attend more less noteworthy effect human countenance produce many abrupt fall writhing screw feature point undistressing behold attend blank pallor fatal consternation trace symptom visible countenance cosmopolitan could more sudden unexpected barber s demand speak cash barber pray connection sir answer barber less blandly think man sweet voice stand want trust shave score sort thirteenth cousin indeed say say thank sir n't see connection could unsweetly answer sweet voice recall son sirach say true book enemy speaketh sweetly lip son sirach advise such case believe many word barber say such cynical sort thing true book course mean bible plenty more same effect read book proverbs s strange now barber never happen meet passage cite bed night ll inspect bible see cabin-table to-day mind must n't quote true book way people come here would impliedly violation contract n't know glad feel sign sort thing sir cash cash again mean paper here engage sir insure certain loss certain certain lose way take word may amiss n't mean mean certain loss understand certain loss say certain loss now sir use mere writing say will insure place hand money-pledge sufficient end see material pledge will put low say fifty dollar now sort beginning barber give time engage trust man put confidence man first step make demand imply confidence very man engage fifty dollar would let cheerfully unfortunately happen little change just now money trunk sure see fact barber must consistent wo n't let money now wo n't let violate inmost spirit contract way good-night will see again stay sir hum haw forget handkerchief glove forget good-night stay sir shaving did forget now strike sha n't pay present look agreement must trust tut loss hold guarantee good-night dear barber word saunter leave barber maze stare hold true fascination natural philosophy can act barber long now restore self-possession sense first evidence perhaps draw forth notification drawer put belong agreement tear feel more free impression human probability would never again see person draw impression prove well-founded appear day tell night s adventure friend worthy barber always speak queer customer man-charmer certain east indian call snake-charmer friend unite think quite original chapter xliv last three word last chapter are made text discourse will sure receive more less attention reader skip quite original phrase fancy oftener use young unlearned untraveled old well-read man make grand tour certainly sense originality exist high infant probably low complete circle science original character fiction grateful reader will meeting keep anniversary day true sometimes hear author creation produce two three score such character may possible can hardly original sense hamlet don quixote milton s satan say thorough sense original novel singular striking captivate four more likely call odd character more original call odd genius way original whence come novelist pick novelist pick character most part town sure great town kind man-show novelist stock just agriculturist cattle-show fair new specie quadruped hardly more rare new specie character original rarity may still more appear character merely singular imply singular form speak original truly imply original instinct short conception hold sort personage fiction would make much prodigy real history new law-giver revolutionize philosopher founder new religion nearly original character loosely account such work invention discernible prevailingly local age circumstance would seem invalidate claim judge principle here suggest furthermore consider popularly hold entitle character fiction deem original personal confine character shed characteristic surroundings original character essentially such revolving drummond light ray light start mark hamlet certain mind follow adequate conception such character effect way akin genesis attend beginning thing much same reason planet orbit can such original character work invention two would conflict chaos view say more book good presumption none new singular striking odd eccentric sort entertaining instructive character good fiction may full produce such character author thing must see much see much produce original character must much luck would seem point common sort phenomenon fiction sort can bear author s imagination true literature zoology life egg endeavor show possible impropriety phrase quite original apply barber s friend unawares lead dissertation bordering prosy perhaps smoky good use smoke can turn will retire cover good trim may story chapter xlv cosmopolitan increase seriousness middle gentleman s cabin burn solar lamp swing ceiling shade ground glass fancifully variegate transparency image horned altar flame rise alternate figure robed man head encircle halo light lamp dazzlingly strike marble snow-white slab centre-table side ripple ever-diminishing distinctness circle stone drop water ray die dimly furthest nook place here true place function swing lamp barren planet exhaustion extinguish such occupant berth light annoyed want sleep see perverse man berth remote remain lamp would extinguish steward forbade say command captain require keep burn natural light day come relieve steward many vocation apt little free-spoken time provoke man s pertinacity remind sad consequence might occasion ensue cabin leave darkness also circumstance place full stranger show s self anxious produce darkness such anxiety say least become lamp last survivor many burn inwardly bless berth inwardly execrate keep lone vigil lone lamp light book table sit clean comely old man head snowy marble countenance imagination ascribes good simeon last beheld master faith bless depart peace hale look greenness winter hand ingrain tan less apparently present summer accumulate past old man seem well-to-do farmer happily dismiss thrifty life activity field fireside three-score-and-ten fresh-hearted fifteen seclusion give boon more blessed knowledge last send heaven untainted world ignorant just countryman put london inn never stir sight-seer will leave london last lose fog soil mud redolent barber s shop bridegroom trip bridal chamber might come look cheeriness seem dispense sort morning night come cosmopolitan mark old man occupy tone trod softly take seat side table say still kind wait expression sir say old man look puzzle moment sir say would think coffee-house war-time newspaper here great news copy sit look eager good news sir very good good news too good true here come curtained berth hark say cosmopolitan talk sleep say old man seem talk dream speak sir news must see book here bible newspaper know moment sooner will thank belong boat believe present society oh take take nay sir mean touch simply state fact explanation waiting here more read sir will distress courtesy effect remove spectacle say finish chapter old man kindly present volume receive thanks equally kind read minute expression merge attentiveness seriousness kind pain cosmopolitan slowly lay book turn old man thus watch benign curiosity say can age friend resolve doubt disturbing doubt doubt sir reply old man changed countenance doubt sir man man can solve true look now doubt think man love man confidence man tell half-hour tell would find write believe many word enemy speaketh sweetly lip also tell would find good deal more same effect book could think come here look read just quote also engage more same purpose such much communication will tempt thee will smile thee speak thee fair say wantest profit will use thee will make thee bear will sorry observe take good heed hearest thing awake thy sleep s describe confidence-man here come berth again awake sleep sure enough ai n't say cosmopolitan again look surprise same voice ai n't strange sort dreamy man berth pray never mind sir say old man anxiously tell truly indeed read book just now changed air gall wormwood truster man philanthropist move n't mean say repeat really man boy read good book seventy year n't remember see let see rise earnestly turn leaf point sentence wisdom jesus son sirach cry old man brighten now know look turn leaf forward old testament lie flat side new testament flat finger support vertically portion look sir right certain truth left certain truth hold hand here apocrypha apocrypha s word black white point say word say much warrant college man say sort say apocryphal word ve hear pulpit imply uncertain credit disturbance raise aught apocrypha again take page case think more s apocrypha s apocalypse here third time come berth s see vision now ai n't say cosmopolitan more look direction interruption sir resume can tell thankful remind apocrypha here moment such escape fact bind s sometimes confusing uncanonical part bind distinct now think learn doctor reject whole book sirach never read calculated destroy man s confidence man son sirach even say see just now take heed thy friend observe thy seem friend thy hypocritical friend thy false friend thy friends thy real friend say true friend world implicitly trust can rochefoucault equal wonder view human nature machiavelli s take son sirach call wisdom wisdom son sirach wisdom indeed ugly thing wisdom must give folly dimple cheek say wisdom curdle blood ai n't wisdom s apocrypha say sir can trustworthy teach distrust tell here cry same voice more less mockery two n't know enough sleep n't keep wise man awake want know wisdom find blanket wisdom cry voice brogue arrah is't wisdom two goose gabble bed divils n't burn finger wisdom must talk low say old man fear annoy good people sorry wisdom annoy say will lower voice say resume take thing can surprise uneasiness read passage charge spirit distrust sir surprised say old man add say see way thinking think distrust creature kind distrusting creator young friend late want question put boy fragment old linen coat bedraggle yellow come deck barefooted soft carpet unheard pointed fluttering rag little fellow s red-flannel shirt mixed yellow coat flame paint flame robe victim auto-da-fe face too wear such polish seasoned grime sloe-eyes sparkle lustrous spark fresh coal juvenile peddler marchand polite french might call traveler convenience allotted sleeping-place wandering boat spy glass door two cabin late think might never too much turn penny thing carry curious affair miniature mahogany door hinge frame suitably furnish respect will shortly appear little door now meaningly hold old man stare say thy way thy toy child now may never get old wise come laugh boy grime disclose leopard-like tooth murillo s wild beggar-boy s divils laugh now here come brogue berth divils find laugh wisdom begorrah bed divils more see child disturb person say old man must n't laugh more now say cosmopolitan n't pray say n't let think poor laughter persecute fool world say old man boy must rate speak very low would n't amiss perhaps say cosmopolitan fine fellow say age friend here oh lower voice coolly open shut little door keep toy-stand fair cincinnati last month sell more old man child s rattle doubt say old man often buy such thing little grandchild old man talk old bachelor old man stare moment whisper cosmopolitan strange boy sort simple ai n't n't know much much say boy would n't ragged child sharp ear exclaim old man dull would hear less ill say boy seem pretty wise lad say cosmopolitan n't sell wisdom buy coat faith say boy s to-day coat price wisdom buy wo n't trade see now door want sell carry door specimen look now sir stand thing table suppose little door state-room door open night close door thus now safe suppose child say old man course fine fellow say cosmopolitan safe now two o'clock morning say soft-handed gentleman come softly try knob here thus creep soft-handed gentleman presto come soft cash see see child say old man fine gentleman fine thief s lock little door keep word peer more closely now again show white tooth now old folk know uns sure enough now come great invention produce small steel contrivance very simple ingenious clap little door secure bolt now admiringly hold arm's-length now let soft-handed gentleman come now softly try little knob here let keep try find head soft hand buy traveler s patent lock sir twenty-five cent dear cry old man beat printing child will use very night phlegm old banker pouch change boy now turn sell sir excuse fine fellow never use such blacksmith thing give blacksmith most work seldom say boy tip wink expressive degree indefinite knowingness uninteresting consider year wink mark old man appearance intend now say boy again address old man traveler s lock door to-night will think safe wo n't think will child window dear window child never think must see never mind window say boy honor bright traveler s lock ai n't sorry sell just buy little joker produce number suspender-like object dangle old man money-belt sir fifty cent money-belt never hear such thing sort pocket-book say boy safe sort very good traveler oh pocket-book queer look pocket-book seem ai n't long narrow pocket-book waist sir say boy door open lock wide awake foot fast asleep chair impossible rob money-belt see see would hard rob s money-belt tell to-day mississippi bad river pick-pocket much fifty cent sir ll take thank-ee now s present draw breast batch little paper throw old man look read counterfeit detector very good thing say boy give customer trade seventy-five cent worth good present can make sell money-belt sir turn cosmopolitan excuse fine fellow never use sort thing money carry loose loose bait ai n't bad say boy look lie find truth n't care counterfeit detector wind east d think child say old man concern must n't sit longer affect mind bed people s brain lie would say boy plank hard know child child say boy roguish parody way cong� scrape hard foot woven flower carpet much mischievous steer may scrape horny hoof pasture flourish hat rest tatter thanks hard time belong year experience grown man s cast-off beaver turn air young caffre quit place s strange boy say old man look wonder s mother know late hour keep probability observe mother know remember sir say boy interrupt door was let see unmindful purchase moment now say remember perfectly sir mistake hope distrust creature would imply distrust creator mechanically unintelligently let eye fall now purchase pray will put money belt to-night s ai n't slight start never too late cautious beware pick-pocket boat must son sirach morbid cynic put s purpose minded pray sir let help belt think can make secure thing oh say old man unperturbed would n't trouble world nervously fold belt wo n't impolite now think pause carefully take little wad remote corner vest pocket here two bill give st louis yesterday doubt right just pass time ll compare detector here bless boy make such present public benefactor little boy lay detector square table air officer bringing collar brace culprit bar place two bill opposite detector examination begin last time prosecute small research vigilance forefinger right hand proving lawyer-like efficacy trace point evidence way might watch cosmopolitan say formal voice say mr foreman guilty guilty guilty ai n't n't know n't know return old man perplex s many mark sort make kind uncertain here now bill touch look three dollar bill vicksburgh trust insurance banking company detector say case care say trust insurance more would detector say fifty thing good bill must thicken here substance paper little wavy spot red say must kind silky feel make lint red silk handkerchief stir paper-maker s vat paper make order company stay add sign always rely good bill get worn red mark get rub s case bill here see old else s counterfeit else n't see right else dear dear n't know else think peck trouble detector make now believe bill good n't distrustful proves ve always think much want confidence day owe counterfeit detector see desk counter puts people suspect good bill throw beg trouble breed s troublesome think ll keep stay now here s sign say bill good must corner mix vignette figure goose very small indeed microscopic add precaution figure napoleon outline tree observable even magnify attention direct now pore will ca n't see goose ca n't see goose can famous goose reach point spot vignette n't see dear n't see goose real goose perfect goose beautiful goose dear dear n't see throw detector say again make purblind n't see wild-goose chase lead bill good throw detector ai n't satisfactory think must examine bill please ca n't conscience assist more pray excuse old man much painstakings resume work cosmopolitan allow facility resume reading length see give undertaking hopeless leisure again cosmopolitan address gravely interesting remark book presently become more more grave say turn large volume slowly table much difficulty trace fade remains gilt inscription give name society present boat sir must please thought presence public place such book abate satisfaction look volume batter old valise baggage-room white virgin heart lily bud say old man sadly attention first direct circumstance time continue observe public bible boat hotel much old new true aptly typify internal freshness good mark truth ancient speak could wish good book s esteem mind travel public may err seem more confidence put travel public would hardly expression very bent detector old man sit meditating companion remark last rapt look say people travel public most need put trust guardianship make know book true true thoughtfully assent would think would want glad continue old man kindling wandering vale pleasant less obligatory feel need start wild alarm provide wild peril trust power alike able willing protect can manner produce answering cosmopolitan lean say sadly theme traveler seldom talk sir will say share sense security move much world still keep land especially part story tell steamboat railroad fit make little apprehensive may say land water seriously disquiet time transiently uneasy sir believe committee safety hold silent session invisible patrol most alert sound sleep beat lie much forest town river street short never forget passage scripture say jehovah shall thy confidence traveler trust miserable misgiving must vain short-sighted care must take even say old man lowly chapter continue again take book amiss must read lamp solar-lamp begin burn dimly say old man changed air dear must very late must bed bed let see rise look wistfully first stool settee carpet let see let see forget forgot sort dimly remember son careful man tell start morning very morning see get berth could safety oh poor old memory let give little guess sir life-preserver tell omit see life-preserver state-room say boat supply too n't see sir believe lift brown stool curve tin compartment think life-preserver sir very good say n't pretend know much such thing never use indeed now would think life-preserver s very stool sit ai n't show s life look ai n't look fact stool here will float sir boat hit snag dark want room pray take hand think can recommend tin part rap knuckle seem perfect sound very hollow sure s quite perfect anxiously put spectacle scrutinize pretty closely solder quite tight say sir indeed say never use sort thing still think case wreck bar sharp-pointed timber could confidence stool special providence good-night good-night providence good keep sure will eye old man sympathy moment stand money-belt hand life-preserver arm sure will sir providence man equally put trust bless leave dark here pah smell too way now cry old man peer lie way state-room indifferent eye will show first good lung let extinguish lamp moment wane light expire wane flame horned altar wane halo robed man s brow darkness ensue cosmopolitan kindly lead old man may follow masquerade
