# Supplementary material for: A Complex Network Approach to Stylometry
Source: PLoS One. 2015 Aug 27;10(8):e0136076. doi: 10.1371/journal.pone.0136076 (PMC4552030; doi:10.1371/journal.pone.0136076)
Supplement: S1 File — (ZIP) [file pone.0136076.s001.zip › authorship_dataset/a8_moby_dick.txt]

call ishmael year never mind long precisely little money purse particular interest shore think would sail little see watery part world way drive spleen regulate circulation find grow grim mouth damp drizzly november soul find involuntarily pause coffin warehouse bring rear funeral meet especially hypo get such upper hand require strong moral principle prevent deliberately step street methodically knock people s hat account high time get sea soon can substitute pistol ball philosophical flourish cato throw sword quietly take ship surprising know man degree time cherish very nearly same feeling ocean now insular city manhattoes belted wharf indian isle coral reef commerce surround surf right leave street take waterward extreme downtown battery noble mole wash wave cool breeze few hour previous sight land look crowd water-gazers circumambulate city dreamy sabbath afternoon corlears hook coenties slip thence whitehall northward see post silent sentinel town stand thousand thousand mortal man fix ocean reverie lean spile seat pier-heads look bulwark ship china high aloft rigging strive get still good seaward peep landsman week day pen lath plaster tie counter nail bench clinch desk green field here look here come more crowd pace straight water seemingly bind diva strange will content extreme limit land loiter shady lee warehouse will suffice must get just nigh water possibly can fall stand mile league inlanders come lane alley street avenue north east south west here unite tell magnetic virtue needle compass ship attract thither more say country high land lake take path please ten carry dale leave pool stream magic let most absent-minded man plunge deep reverie stand man leg set foot a-going will infallibly lead water water region athirst great american desert try experiment caravan happen supply metaphysical professor know meditation water wed here artist desire paint dreamy shady quiet most enchanting bit romantic landscape valley saco chief element employ stand tree hollow trunk hermit crucifix here sleep meadow sleep cattle cottage sleepy smoke deep distant woodland wind mazy way reach overlap spur mountain bathe hill-side blue picture lie thus trance pine-tree shake sigh leaf shepherd s head vain shepherd s eye fix magic stream visit prairie june score score mile wade knee-deep tiger-lily charm want water drop water were niagara cataract sand would travel thousand mile see poor poet tennessee suddenly receive two handful silver deliberate buy coat sadly need invest money pedestrian trip rockaway beach robust healthy boy robust healthy soul time crazy sea first voyage passenger feel such mystical vibration first tell ship now sight land old persian hold sea holy greek give separate deity own brother jove surely meaning still deeply meaning story narcissus could grasp tormenting mild image see fountain plunge drown same image see river ocean image ungraspable phantom life key now say habit sea begin grow hazy eye begin conscious lung mean infer sea passenger passenger must need purse purse rag passenger get sea-sick grow quarrelsome n't sleep night enjoy much general thing never passenger salt sea commodore captain cook abandon glory distinction such office part abominate honourable respectable toil trial tribulation kind quite much can take care take care ship barque brig schooner cook confess considerable glory cook sort officer ship-board somehow never fancy broil fowl broil judiciously butter judgmatically salt pepper will speak more respectfully say reverentially broil fowl will idolatrous dotings old egyptian broil ibis roast river horse see mummy creature huge bake-house pyramid sea simple sailor right mast plumb forecastle aloft royal mast-head true order make jump spar spar grasshopper may meadow first sort thing unpleasant enough touch s sense honour particularly come old established family land van rensselaers randolphs hardicanutes more just previous put hand tar-pot lord country schoolmaster make tall boy stand awe transition keen assure schoolmaster sailor require strong decoction seneca stoic enable grin bear even wear time old hunk sea-captain order get broom sweep deck indignity amount weigh mean scale new testament think archangel gabriel think less promptly respectfully obey old hunk particular instance ai n't slave tell old sea-captain may order may thump punch satisfaction know right everybody else way serve much same way physical metaphysical point view universal thump pass hand rub s shoulder-blade content again always sea sailor make point pay trouble never pay passenger single penny hear contrary passenger must pay difference world pay pay act pay perhaps most uncomfortable infliction two orchard thief entail being paid will compare urbane activity man receive money really marvellous consider earnestly believe money root earthly ill account can monied man enter heaven cheerfully consign perdition finally always sea sailor wholesome exercise pure air fore-castle deck world head wind more prevalent wind astern never violate pythagorean maxim most part commodore quarter-deck get atmosphere second hand sailor forecastle think breathe first much same way commonalty lead leader many thing same time leader little suspect repeatedly smell sea merchant sailor now take head whaling voyage invisible police officer fate constant surveillance secretly dog influence unaccountable way can answer else doubtless whaling voyage form part grand programme providence draw long time come sort brief interlude solo more extensive performance take part bill must run grand contest election presidency united state whaling voyage ishmael bloody battle affghanistan can tell exactly stage manager fate put shabby part whaling voyage set magnificent part high tragedy short easy part genteel comedy jolly part farce can tell exactly now recall circumstance think can see little spring motive cunningly present various disguise induce set perform part cajole delusion choice result own unbiased freewill discriminate judgment chief motive overwhelming idea great whale such portentous mysterious monster rouse curiosity wild distant sea roll island bulk undeliverable nameless peril whale attend marvel thousand patagonian sight sound help sway wish man perhaps such thing would inducement torment everlasting itch thing remote love sail forbidden sea land barbarous coast ignore good quick perceive horror could still social would let friendly term inmate place lodge reason thing whaling voyage welcome great flood-gate wonder-world swung open wild conceit sway purpose two two float inmost soul endless procession whale mid most grand hooded phantom snow hill air chapter carpet-bag stuff shirt two old carpet-bag tuck arm start cape horn pacific quit good city old manhatto duly arrive new bedford saturday night december much disappoint learn little packet nantucket already sail way reach place would offer follow monday most young candidate pain penalty whale stop same new bedford thence embark voyage may relate idea mind make sail nantucket craft fine boisterous connect famous old island amazingly please new bedford late gradually monopolise business whaling matter poor old nantucket now much nantucket great original tyre carthage place first dead american whale strand else nantucket aboriginal whalemen red-men first sally canoe give chase leviathan nantucket too first adventurous little sloop put forth partly laden import cobblestone story throw whale order discover nigh enough risk harpoon bowsprit now night day still night follow new bedford ere could embark destined port become matter concernment eat sleep meanwhile very dubious-looking nay very dark dismal night bitingly cold cheerless know place anxious grapnel sound pocket bring few piece silver wherever ishmael say stand middle dreary street shoulder bag compare gloom north darkness south wherever wisdom may conclude lodge night dear ishmael sure inquire price n't too particular halting step pace street pass sign crossed harpoon look too expensive jolly bright red window sword-fish inn come such fervent ray seem melt packed snow ice house everywhere else congealed frost lie ten inch thick hard asphaltic pavement weary strike foot flinty projection hard remorseless service sol boot most miserable plight too expensive jolly again think pause moment watch broad glare street hear sound tinkle glass ishmael say last n't hear get door patched boot stop way now instinct follow street take waterward doubtless cheap cheery inn such dreary street block blackness house hand here candle candle move tomb hour night last day week quarter town prove deserted presently come smoky light proceeding low wide building door stand invitingly open careless look mean use public enter first thing stumble ash-box porch ha think ha fly particle choke ash destroy city gomorrah crossed harpoon sword-fish must need sign trap pick hear loud voice push open second interior door seem great black parliament sit tophet hundred black face turn row peer black angel doom beat book pulpit negro church preacher s text blackness darkness weep wail teeth-gnashing ha ishmael mutter wretched entertainment sign trap move last come dim sort light dock hear forlorn creaking air look see swinging sign door white painting faintly represent tall straight jet misty spray word spouter inn peter coffin coffin spouter ominous particular connexion think common name nantucket say suppose peter here emigrant light look dim place time look quiet enough dilapidate little wooden house look might cart here ruin burnt district swinging sign poverty-stricken sort creak think here very spot cheap lodging good pea coffee queer sort place gable-ended old house side palsy lean sadly stand sharp bleak corner tempestuous wind euroclydon keep bad howling poor paul s toss craft euroclydon mighty pleasant zephyr in-doors foot hob quietly toast bed judging tempestuous wind call euroclydon say old writer work possess copy extant maketh marvellous difference lookest glass window frost observest sashless window frost side wight death glazier true enough think passage occur mind old black-letter reasonest eye window body mine house pity n't stop chink cranny thrust little lint here s too late make improvement now universe finish copestone chip cart million year poor lazarus chatter tooth curbstone pillow shake tatter shivering might plug ear rag put corn-cob mouth would keep tempestuous euroclydon euroclydon say old dive red silken wrapper redder pooh pooh fine frosty night orion glitter northern light let talk oriental summer clime everlasting conservatory give privilege make own summer own coal think lazarus can warm blue hand hold grand northern light would lazarus sumatra here would lie lengthwise line equator god fiery pit order keep frost now lazarus lie strand curbstone door dive more wonderful iceberg moor moluccas dive too live czar ice palace make frozen sigh president temperance society drink tepid tear orphan more blubbering now a-whaling plenty come let scrape ice frosted foot see sort place spouter may chapter spouter-inn enter gable-ended spouter-inn find wide low straggle entry old-fashioned wainscot remind bulwark condemn old craft side hang very large oilpainting thoroughly besmoked way deface unequal crosslights view diligent study series systematic visit careful inquiry neighbor could way arrive understanding purpose such unaccountable mass shade shadow first think ambitious young artist time new england hag endeavor delineate chaos bewitch dint much earnest contemplation oft repeat ponderings especially throw open little window entry last come conclusion such idea wild might altogether unwarranted most puzzled confound long limber portentous black mass hover centre picture three blue dim perpendicular line float nameless yeast boggy soggy squitchy picture truly enough drive nervous man distract sort indefinite half-attained unimaginable sublimity fairly freeze involuntarily take oath find marvellous painting mean anon bright ala deceptive idea would dart s black sea midnight gale s unnatural combat four primal elements s blasted heath s hyperborean winter scene s breaking-up icebound stream time last fancy yield portentous picture s midst find rest plain stop bear faint resemblance gigantic fish even great leviathan fact artist s design seem final theory own partly base aggregated opinion many age person converse subject picture represent cape-horner great hurricane half-foundered ship welter three dismantled mast alone visible exasperated whale purpose spring clean craft enormous act impale three mast-head opposite wall entry hang heathenish array monstrous club spear thickly set glittering tooth resemble ivory saw tufted knot human hair sickle-shaped vast handle sweeping segment make new-mown grass long-armed mower shudder gaze wonder monstrous cannibal savage could death-harvesting such hacking horrify implement mixed rusty old whaling lance harpoon broken deform storied weapon long lance now wildly elbowed fifty year nathan swain kill fifteen whale sunrise sunset harpoon corkscrew now fling javan sea run whale year slay cape blanco original iron enter nigh tail restless needle sojourn body man travel full forty foot last find imbed hump cross dusky entry yon low-arched way cut old time must great central chimney fireplace enter public room still dusky place such low ponderous beam such old wrinkle plank would fancy tread old craft s cockpit especially such howling night corner-anchored old ark rock furiously side stand long low shelf-like table cover cracked glass case fill dusty rarity gather wide world s remote nook project further angle room stand dark-looking den bar rude attempt right whale s head may stand vast arched bone whale s jaw wide coach might drive shabby shelf range old decanter bottle flask jaw swift destruction cursed jonah name indeed call bustle little withered old man money dearly sell sailor delirium death abominable tumbler pour poison true cylinder villanous green goggling glass deceitfully taper downwards cheating bottom parallel meridians rudely peck glass surround footpad goblet fill mark charge penny penny more full glass cape horn measure may gulp shilling enter place find number young seaman gather table examine dim light diver specimen skrimshander seek landlord tell desire accommodate room receive answer house full bed unoccupied avast add tap forehead haint objection share harpooneer s blanket s'pose goin a-whalin d get use sort thing tell never sleep two bed would depend harpooneer might landlord really place harpooneer decidedly objectionable wander further strange town bitter night would put decent man s blanket think right take seat supper want supper supper ll ready directly sit old wooden settle carve bench battery end ruminate tar still further adorn jack-knife stoop diligently work space leg try hand ship full sail n't make much headway think last four five summon meal adjoining room cold iceland fire landlord say could n't afford two dismal tallow candle winding sheet fain button monkey jacket hold lip cup scalding tea freeze finger fare most substantial kind meat potato dumpling good heaven dumpling supper young fellow green box coat address dumpling most direful manner boy say landlord ll nightmare dead sartainty landlord whisper aint harpooneer oh say look sort diabolically funny harpooneer dark complexioned chap never eat dumpling n't eat steak em rare devil say harpooneer here ll here afore long answer could help begin feel suspicious dark complexioned harpooneer rate make mind turn sleep must undress get bed supper company bar-room know else resolve spend rest evening looker presently rioting noise hear start landlord cry s grampus s crew seed report offing morning three year voyage full ship hurrah boy now ll late news feegees tramping sea boot hear entry door fling open roll wild set mariner enough envelop shaggy watch coat head muffle woollen comforter bedarned rag beard stiff icicle seem eruption bear labrador just land boat first house enter wonder make straight wake whale s mouth bar wrinkle little old jonah officiate soon pour brimmers complain bad cold head jonah mix pitch-like potion gin molasses swear sovereign cure cold catarrh never mind long standing catch coast labrador weather side ice-island liquor soon mount head generally even arrant toper newly land sea begin caper most obstreperously observe hold somewhat aloof seem desirous spoil hilarity shipmate own sober face whole refrain make much noise rest man interest sea-god ordain soon become shipmate sleeping-partner narrative concern will here venture little description stand full six foot height noble shoulder chest coffer-dam seldom see such brawn man face deeply brown burnt make white tooth dazzle contrast deep shadow eye float reminiscence seem give much joy voice announce southerner fine stature think must tall mountaineer alleghanian ridge virginia revelry companion mount height man slip unobserved see more become comrade sea few minute miss shipmate seem reason huge favourite raise cry bulkington bulkington s bulkington dart house pursuit now nine o'clock room seem supernaturally quiet orgy begin congratulate little plan occur just previous entrance seaman man prefer sleep two bed fact would good deal sleep own brother n't know people private sleep come sleep unknown stranger strange inn strange town stranger harpooneer objection indefinitely multiply earthly reason sailor sleep two bed more anybody else sailor more sleep two bed sea bachelor king ashore sure sleep apartment own hammock cover own blanket sleep own skin more ponder harpooneer more abominate thought sleep fair presume harpooneer linen woollen case might would tidy certainly none fine begin twitch get late decent harpooneer ought home bedwards suppose now tumble midnight could tell vile hole come landlord ve change mind harpooneer sha n't sleep ll try bench here just please m sorry cant spare tablecloth mattress s plaguy rough board here feeling knot notch wait bit skrimshander ve get carpenter s plane bar wait say ll make snug enough say procure plane old silk handkerchief first dust bench vigorously set plane bed grin ape shaving fly right left last plane-iron come bump indestructible knot landlord sprain wrist tell heaven s sake quit bed soft enough suit know planing world could make eider pine plank gather shaving grin throw great stove middle room business leave brown study now take measure bench find foot too short could mend chair foot too narrow bench room four inch high planed yoke place first bench lengthwise clear space wall leave little interval settle soon find come such draught cold air sill window plan would never especially current rickety door meet window form series small whirlwind immediate vicinity spot think spend night devil fetch harpooneer think stop could n't steal march bolt door jump bed waken most violent knocking seem bad idea second thought dismiss could tell morning soon pop room harpooneer might stand entry ready knock still look again see possible chance spend sufferable night person s bed begin think might cherish unwarrantable prejudice unknown harpooneer thinks ll wait awhile must drop long ll good look perhaps may become jolly good bedfellow s tell boarder keep come two three bed sign harpooneer landlord say sort chap always keep such late hour now hard twelve o'clock landlord chuckle again lean chuckle seem mightily tickle comprehension answer generally s early bird airley bed airley rise s bird catch worm to-night peddling see n't see airth keep late may ca n't sell head ca n't sell head sort bamboozingly story tell get towering rage pretend say landlord harpooneer actually engage bless saturday night sunday morning peddle head town s precisely say landlord tell could n't sell here market s overstock shout head sure ai n't too many head world tell landlord say quite calmly d stop spin yarn m green may take stick whittle toothpick rayther guess ll brown ere harpooneer hear slanderin head ll break say now fly passion again unaccountable farrago landlord s s broke a'ready say broke say broke mean sartain s very reason ca n't sell guess landlord say cool mt hecla snow-storm landlord stop whittling must understand too delay come house want bed tell can give belong certain harpooneer harpooneer see persist tell most mystifying exasperate story tend beget uncomfortable feeling man design bedfellow sort connexion landlord intimate confidential high degree now demand speak tell harpooneer shall respect safe spend night first place will good unsay story sell head true take good evidence harpooneer stark mad ve idea sleep madman sir mean landlord sir try induce knowingly would thereby render liable criminal prosecution wall say landlord fetch long breath s purty long sarmon chap rip little now easy easy here harpooneer tellin just arrive south sea buy lot balmed new zealand head great curio know s sell em s try sell to-night cause to-morrow s sunday would sellin human head street folk goin church want last sunday stop just goin door four head string string airth string inion account clear unaccountable mystery show landlord idea fool same time could think harpooneer stay saturday night clean holy sabbath engage such cannibal business sell head dead idolators depend landlord harpooneer dangerous man pay reg'lar rejoinder come s get dreadful late turn fluke s nice bed sal sleep ere bed night splice s plenty room two kick bed s almighty big bed afore give sal use put sam little johnny foot get dreaming sprawl night somehow sam get pitch floor come break arm arter sal say would n't come here ll give glim jiffy say light candle hold offer lead way stand irresolute look clock corner exclaim vum s sunday wo n't see harpooneer to-night s come anchor somewhere come come wo n't come consider matter moment stairs usher small room cold clam furnish sure enough prodigious bed big enough indeed four harpooneer sleep abreast say landlord place candle crazy old sea chest double duty wash-stand centre table make comfortable now good night turn eye bed disappear fold counterpane stoop bed none most elegant stand scrutiny tolerably glance room bedstead centre table could see furniture belong place rude shelf four wall papered fireboard represent man strike whale thing properly belong room hammock lash throw floor corner also large seaman s bag contain harpooneer s wardrobe doubt land trunk likewise parcel outlandish bone fish hook shelf fire-place tall harpoon standing head bed chest take hold close light feel smell try way possible arrive satisfactory conclusion concern can compare large door mat ornament edge little tinkling tag stain porcupine quill indian moccasin hole slit middle mat see same south american poncho could possible sober harpooneer would get door mat parade street christian town sort guise put try weigh hamper uncommonly shaggy thick think little damp mysterious harpooneer wear rainy day bit glass stick wall never see such sight life tear such hurry give kink neck sit side bed commence think head-peddling harpooneer door mat think time bed-side get take monkey jacket stand middle room thinking take coat think little more shirt sleeve begin feel very cold now undressed remember landlord say harpooneer s come home night very late make more ado jump pantaloon boot blow light tumble bed commend care heaven mattress stuff corn-cobs broken crockery tell roll good deal could sleep long time last slide light doze pretty nearly make good offing land nod hear heavy footfall passage see glimmer light come room door lord save think must harpooneer infernal head-peddler lie perfectly still resolve say word speak hold light hand identical new zealand head stranger enter room look bed place candle good way floor corner begin work knot cord large bag speak room eagerness see face keep avert time employ unlace bag s mouth accomplished turn good heaven sight such face dark purplish yellow colour here stick large blackish look square s just think s terrible bedfellow s fight get dreadfully cut here just surgeon moment chance turn face light plainly see could sticking-plaster black square cheek stain sort first know make soon inkling truth occur remember story white man whaleman too fall cannibal tattoo conclude harpooneer course distant voyage must meet similar adventure think s man can honest sort skin make unearthly complexion part mean lie completely independent square tattoo sure might good coat tropical tanning never hear hot sun s tan white man purplish yellow never south sea perhaps sun produce extraordinary effect skin now idea pass lightning harpooneer never notice difficulty open bag commence fumble presently pull sort tomahawk seal-skin wallet hair place old chest middle room take new zealand head ghastly thing enough cram bag now take hat new beaver hat come nigh sing fresh surprise hair head none speak least small scalp-knot twist forehead bald purplish head now look world mildewed skull stranger stand door would bolt quicker bolt dinner even think slip window second floor coward make head-peddling purple rascal altogether pass comprehension ignorance parent fear completely nonplus confound stranger confess now much afraid devil thus break room dead night fact afraid game enough just address demand satisfactory answer concern seem inexplicable meanwhile continue business undressing last show chest arm live covered part checker same square face too same dark square seem thirty year war just escape sticking-plaster shirt still more very leg mark parcel dark green frog run trunk young palm now quite plain must abominable savage ship whaleman south seas land christian country quake think peddler head too perhaps head own brother might take fancy mine heaven look tomahawk time shudder now savage completely fascinate attention convince must indeed heathen heavy grego wrapall dreadnaught previously hang chair fumble pocket produce length curious little deformed image hunch exactly colour three day old congo baby remember embalm head first think black manikin real baby preserve similar manner see limber glisten good deal polish ebony conclude must wooden idol indeed prove now savage empty fire-place remove papered fire-board set little hunch-backed image tenpin andiron chimney jamb brick very sooty think fire-place make very appropriate little shrine chapel congo idol now screw eye hard hide image feel ill ease meantime see follow first take double handful shaving grego pocket place carefully idol lay bit ship biscuit top apply flame lamp kindle shaving sacrificial blaze presently many hasty snatch fire still hasty withdrawal finger whereby seem scorch badly last succeed draw biscuit blow heat ash little make polite offer little negro little devil seem fancy such dry sort fare never move lip strange antic accompany still strange guttural noise devotee seem pray sing-song else sing pagan psalmody face twitch most unnatural manner last extinguish fire take idol very unceremoniously bag again grego pocket carelessly sportsman bag dead woodcock queer proceeding increase uncomfortableness see now exhibit strong symptom conclude business operation jump bed think high time now never light put break spell long bind interval spend deliberate say fatal take tomahawk table examine head instant hold light mouth handle puff great cloud tobacco smoke moment light extinguish wild cannibal tomahawk tooth spring bed sing could help now give sudden grunt astonishment begin feel stammer know roll wall conjure might keep quiet let get light lamp again guttural response satisfy ill comprehend meaning who-e debel last say speak-e dam-me kill-e say lighted tomahawk begin flourish dark landlord god s sake peter coffin shout landlord watch coffin angel save speak-e tell-ee who-ee dam-me kill-e again growl cannibal horrid flourishings tomahawk scatter hot tobacco ash think linen would get fire thank heaven moment landlord come room light hand leap bed run n't afraid now say grin again queequeg here would n't harm hair head stop grinning shout n't tell infernal harpooneer cannibal think know d n't tell peddlin head town turn fluke again sleep queequeg look here sabbee sabbee man sleepe sabbee sabbee plenty grunted queequeg puff pipe sit bed gettee add motion tomahawk throw clothes side really civil really kind charitable way stand look moment tattooings whole clean comely look cannibal s fuss make think man s human being just just much reason fear afraid sleep sober cannibal drunken christian landlord say tell stash tomahawk pipe call tell stop smoking short will turn n't fancy man smoking bed s dangerous ai n't insure tell queequeg comply again politely motion get bed roll side much say wo n't touch leg good night landlord say may turn never sleep life chapter counterpane wake morning daylight find queequeg s arm throw most loving affectionate manner think wife counterpane patchwork full odd little parti-coloured square triangle arm tattooed interminable cretan labyrinth figure two part precise shade owe suppose keep arm sea unmethodically sun shade shirt sleeves irregularly roll various time same arm say look world strip same patchwork quilt indeed partly lie arm first awake could hardly tell quilt blend hue sense weight pressure could tell queequeg hug sensation strange let try explain child remember somewhat similar circumstance befall reality dream never could entirely settle circumstance cut caper think try crawl chimney see little sweep few day previous stepmother somehow time whip send bed supperless mother drag leg chimney pack bed two o'clock afternoon st june long day year hemisphere feel dreadfully help stairs little room third floor undress slowly possible kill time bitter sigh get sheet lie dismally calculate sixteen entire hour must elapse could hope resurrection sixteen hour bed small ache think light too sun shine window great rattling coach street sound gay voice house feel bad bad last get dress softly stockinged foot seek stepmother suddenly throw foot beseech particular favour give good slippering misbehaviour indeed condemn lie abed such unendurable length time good most conscientious stepmother room several hour lie broad awake feel great deal bad even great subsequent misfortune last must fall troubled nightmare doze slowly wake steep dream open eye sun-lit room now wrap darkness instantly feel shock run frame see hear supernatural hand seem place mine arm hang counterpane nameless unimaginable silent form phantom hand belong seem closely seat bed-side seem ages pile age lie freeze most awful fear dare drag hand think could stir single inch horrid spell would break know consciousness last glided wake morning shudderingly remember day week month lose confound attempt explain mystery nay very hour often puzzle now take awful fear sensation feel supernatural hand mine very similar strangeness experience wake see queequeg s pagan arm throw length past night s event soberly recur fixed reality lie alive comical predicament try move arm unlock bridegroom clasp sleep still hug tightly naught death part twain now strive rouse queequeg answer snore roll neck feeling horse-collar suddenly feel slight scratch throw counterpane lie tomahawk sleep savage s side hatchet-faced baby pretty pickle truly think abed here strange house broad day cannibal tomahawk queequeg name goodness queequeg wake length dint much wriggling loud incessant expostulation unbecomingness hug fellow male matrimonial sort style succeed extract grunt presently draw arm shake newfoundland dog just water sit bed stiff pike-staff look rub eye altogether remember come dim consciousness know seem slowly dawn meanwhile lie quietly eye serious misgiving now bent narrowly observe curious creature last mind seem make touch character bedfellow become reconcile fact jump floor certain sign sound give understand please would dress first leave dress leave whole apartment thinks queequeg circumstance very civilized overture truth savage innate sense delicacy say will marvellous essentially polite pay particular compliment queequeg treat much civility consideration guilty great rudeness stare bed watch toilette motion time curiosity get good breeding man queequeg n't see day way worth unusual regard commence dress top don beaver hat very tall still trowsers hunt boot heaven can tell movement crush boot hand hat bed sundry violent gaspings straining infer hard work boot law propriety hear man require private put boot queequeg see creature transition stage caterpillar butterfly just enough civilize show outlandishness strange possible manner education complete undergraduate small degree civilized very probably would trouble boot still savage never would dreamt get bed put last emerge hat very much dented crushed eye begin creak limp room much accustom boot pair damp wrinkle cowhide probably make order pinch torment first bitter cold morning see now curtain window street very narrow house opposite command plain view room observe more more indecorous figure queequeg make stave little else hat boot beg could accelerate toilet somewhat particularly get pantaloon soon possible comply proceed wash time morning christian would wash face queequeg amazement content restrict ablution chest arm hand don waistcoat take piece hard soap wash-stand centre table dip water commenced lather face watch see keep razor lo behold take harpoon bed corner slip long wooden stock unsheathe head whet little boot stride bit mirror wall begin vigorous scraping harpooning cheek thinks queequeg use rogers s good cutlery vengeance wonder less operation come know fine steel head harpoon make exceedingly sharp long straight edge always keep rest toilet soon achieve proudly march room wrap great pilot monkey jacket sport harpoon marshal s baton chapter breakfast quickly follow suit descend bar-room accost grin landlord very pleasantly cherish malice skylark little matter bedfellow good laugh mighty good thing too scarce good thing more s pity man own proper person afford stuff good joke anybody let backward let cheerfully allow spend spend way man bountifully laughable sure more man perhaps think bar-room now full boarder drop night previous good look nearly whalemen chief mate second mate third mate sea carpenter sea cooper sea blacksmith harpooneer ship keeper brown brawny company bosky beard unshorn shaggy set wear monkey jacket morning gown could pretty plainly tell long ashore young fellow s healthy cheek sun-toasted pear hue would seem smell musky can three day land indian voyage man look few shade light might say touch satin wood complexion third still linger tropic tawn slightly bleach doubtless tarry whole week ashore could show cheek queequeg bar various tint seem andes western slope show forth array contrast climate zone zone grub now cry landlord fling open door breakfast say man see world thereby become quite ease manner quite self-possessed company always ledyard great new england traveller mungo park scotch man possess least assurance parlor perhaps mere cross siberia sledge draw dog ledyard take long solitary walk empty stomach negro heart africa sum poor mungo s performance kind travel say may very good mode attain high social polish still most part sort thing anywhere reflection just here occasion circumstance seat table prepare hear good story whaling small surprise nearly man maintain profound silence look embarrass here set sea-dog many slight bashfulness board great whale high sea entire stranger duel dead wink here sit social breakfast table same calling kindred taste look sheepishly never sight sheepfold green mountain curious sight bashful bear timid warrior whalemen queequeg queequeg sit head table too chanced cool icicle sure can say much breeding great admirer could cordially justify bring harpoon breakfast use ceremony reach table imminent jeopardy many head grapple beefsteak certainly very coolly know most people s estimation coolly genteelly will speak queequeg s peculiarity here eschew coffee hot roll apply undivided attention beefsteak rare enough breakfast withdraw rest public room light tomahawk-pipe sit quietly digest smoke inseparable hat sally stroll chapter street astonish first catch glimpse outlandish individual queequeg circulate polite society civilized town astonishment soon depart take first daylight stroll street new bedford thoroughfare nigh dock considerable seaport will frequently offer view queerest look nondescript foreign part even broadway chestnut street mediterranean mariner will sometimes jostle affrighted lady regent street unknown lascar malay bombay apollo green live yankee often scare native new bedford beat water street wapping last-mentioned haunt see sailor new bedford actual cannibal stand chat street corner savage outright many carry bone unholy flesh make stranger stare feegeeans tongatobooarrs erromanggoans pannangians brighggians wild specimen whaling-craft unheeded reel street will see sight still more curious certainly more comical weekly arrive town score green vermonter new hampshire man athirst gain glory fishery mostly young stalwart frame fellow fell forest now seek drop axe snatch whale-lance many green green mountain whence come thing would think few hour old look chap strut corner wear beaver hat swallow-tailed coat girdle sailor-belt sheath-knife here come sou'-wester bombazine cloak town-bred dandy will compare country-bred mean downright bumpkin dandy fellow dog-days will mow two acre buckskin glove fear tan hand now country dandy take head make distinguished reputation join great whale-fishery see comical thing reach seaport bespeak sea-outfit order bell-buttons waistcoat strap canvas trowsers poor hay-seed bitterly will burst strap first howling gale art drive strap button throat tempest think famous town harpooneer cannibal bumpkin show visitor still new bedford queer place whalemen tract land would day perhaps howling condition coast labrador part country enough frighten look bony town perhaps dear place live new england land oil true enough canaan land also corn wine street run milk spring-time pave fresh egg spite nowhere america will find more patrician-like house park garden more opulent new bedford whence come plant scraggy scoria country gaze iron emblematical harpoon lofty mansion question will answer brave house flowery garden come atlantic pacific indian ocean harpoon drag hither bottom sea can herr alexander perform feat new bedford father say give whale dower daughter portion niece few porpoise a-piece must new bedford see brilliant wedding say reservoir oil house night recklessly burn length spermaceti candle summer time town sweet see full fine maple long avenue green gold august high air beautiful bountiful horse-chestnut candelabra-wise proffer passer-by taper upright cone congregated blossom omnipotent art many district new bedford superinduced bright terrace flower barren refuse rock throw creation s final day woman new bedford bloom own red rose roses bloom summer fine carnation cheek perennial sunlight seventh heaven elsewhere match bloom theirs can save salem tell young girl breathe such musk sailor sweetheart smell mile shore draw nigh odorous moluccas puritanic sand chapter chapel same new bedford stand whaleman s chapel few moody fisherman shortly bind indian ocean pacific fail make sunday visit spot sure return first morning stroll again sally special errand sky change clear sunny cold drive sleet mist wrap shaggy jacket cloth call bearskin fight way stubborn storm entering find small scattered congregation sailor sailor wife widow muffled silence reign break time shriek storm silent worshipper seem purposely sit apart silent grief insular incommunicable chaplain arrive silent island man woman sit steadfastly eye several marble tablet black border masoned wall side pulpit three run following pretend quote sacred memory john talbot age eighteen lose overboard isle desolation patagonia november st tablet erect memory sister sacred memory robert long willis ellery nathan coleman walter canny seth macy samuel gleig form boat crew ship eliza tow sight whale off-shore ground pacific december st marble here place survive shipmate sacred memory late captain ezekiel hardy bow boat kill sperm whale coast japan august d tablet erect memory widow shake sleet ice-glazed hat jacket seat door turn sideways surprise see queequeg affect solemnity scene wonder gaze incredulous curiosity countenance savage person present seem notice entrance could read read frigid inscription wall relative seaman name appear now congregation know many unrecorded accident fishery plainly several woman present wear countenance trapping unceasing grief feel sure here assemble unhealing heart sight bleak tablet sympathetically cause old wound bleed afresh oh dead lie bury green grass stand flower can say here here lie beloved know desolation brood bosom bitter blank black-bordered marble cover ash despair immovable inscription deadly void unbidden infidelity line seem gnaw faith refuse resurrection being placelessly perish grave might tablet stand cave elephanta here census live creature dead mankind include universal proverb say tell tale contain more secret goodwin sand name yesterday depart world prefix significant infidel word thus entitle embarks remote indie living earth life insurance company pay death-forfeitures immortal eternal unstirring paralysis deadly hopeless trance lie antique adam die sixty century still refuse comfort maintain dwell unspeakable bliss live strive hush dead rumor knock tomb will terrify whole city thing meaning faith jackal feed tomb even dead doubt gather most vital hope need scarcely tell feeling eve nantucket voyage regard marble tablet murky light darken doleful day read fate whalemen ishmael same fate may somehow grow merry again delightful inducement embark fine chance promotion seem aye stove boat will make immortal brevet death business whaling speechlessly quick chaotic bundling man eternity methinks hugely mistake matter life death methinks call shadow here earth true substance methinks look thing spiritual too much oyster observe sun water think thick water thin air methinks body lee good being fact take body will take say three cheer nantucket come stove boat stove body will stave soul jove can chapter pulpit seat very long ere man certain venerable robustness enter immediately storm-pelted door fly admit quick regardful eyeing congregation sufficiently attest fine old man chaplain famous father mapple call whalemen very great favourite sailor harpooneer youth many year past dedicate life ministry time now write father mapple hardy winter healthy old age sort old age seem merge second flowering youth fissure wrinkle shine certain mild gleam newly develop bloom spring verdure peep forth even february s snow previously hear history could first time behold father mapple utmost interest certain engraft clerical peculiarity imputable adventurous maritime life lead enter observe carry umbrella certainly come carriage tarpaulin hat run melt sleet great pilot cloth jacket seem drag floor weight water absorb hat coat overshoe remove hang little space adjacent corner array decent suit quietly approach pulpit most old fashioned pulpit very lofty regular stair such height would long angle floor seriously contract already small area chapel architect seem act hint father mapple finish pulpit stair substitute perpendicular side ladder use mount ship boat sea wife whaling captain provide chapel handsome pair red worst man-ropes ladder nicely head stain mahogany colour whole contrivance consider manner chapel seem mean bad taste halt instant foot ladder hand grasp ornamental knob man-ropes father mapple cast look upwards truly sailor-like still reverential dexterity hand hand mount step ascend main-top vessel perpendicular part side ladder usually case swinging cloth-covered rope wood step joint first glimpse pulpit escape convenient ship joint present instance seem unnecessary prepared see father mapple gain height slowly turn stoop pulpit deliberately drag ladder step step whole deposit leave impregnable little quebec ponder time fully comprehend reason father mapple enjoy such wide reputation sincerity sanctity could suspect court notoriety mere trick stage think must sober reason thing furthermore must symbolize unseen can act physical isolation signify spiritual withdrawal time outward worldly tie connexion replenish meat wine word faithful man god pulpit see self-containing stronghold lofty ehrenbreitstein perennial water wall side ladder strange feature place borrow chaplain s former sea-faring marble cenotaph hand pulpit wall form adorn large painting represent gallant ship beat terrible storm lee coast black rock snowy breaker high fly scud dark-rolling cloud float little isle sunlight beam forth angel s face bright face shed distinct spot radiance ship s toss deck silver plate now insert victory s plank nelson fall noble ship angel seem say beat beat noble ship bear hardy helm lo sun break cloud roll serene azure hand pulpit trace same sea-taste achieve ladder picture panelled front likeness ship s bluff bow holy bible rest project piece scroll work fashion ship s fiddle-headed beak could more full meaning pulpit earth s foremost part rest come rear pulpit lead world thence storm god s quick wrath first descry bow must bear early brunt thence god breeze fair foul first invoked favourable wind world s ship passage voyage complete pulpit prow chapter sermon father mapple rise mild voice unassuming authority order scattered people condense starboard gangway side larboard larboard gangway starboard midships midships low rumbling heavy sea-boots bench still slight shuffling woman s shoe quiet again eye preacher pause little kneel pulpit s bow fold large brown hand chest uplift closed eye offer prayer deeply devout seem kneeling pray bottom sea end prolonged solemn tone continual tolling bell ship founder sea fog such tone commence read follow hymn change manner conclude stanza burst forth pealing exultation joy rib terror whale arch dismal gloom god s sun-lit wave roll lift deepen doom see opening maw endless pain sorrow none feel can tell oh plunge despair black distress call god could scarce believe mine bow ear complaint more whale confine speed fly relief radiant dolphin borne awful bright lightning shone face deliverer god song shall record terrible joyful hour give glory god mercy power nearly join sing hymn swell high howling storm brief pause ensue preacher slowly turn leaf bible last fold hand proper page say beloved shipmates clinch last verse first chapter jonah god prepare great fish swallow jonah shipmate book contain four chapter four yarn small strand mighty cable scripture depth soul jonah s deep sealine sound pregnant lesson prophet noble thing canticle fish s belly billow-like boisterously grand feel flood surge sound kelpy bottom water sea-weed slime sea lesson book jonah teach shipmates two-stranded lesson lesson sinful man lesson pilot living god sinful man lesson story sin hard-heartedness suddenly awakened fear swift punishment repentance prayer finally deliverance joy jonah sinner man sin son amittai wilful disobedience command god never mind now command conveyed find hard command thing god would hard remember hence oftener command endeavor persuade obey god must disobey disobey wherein hardness obey god consist sin disobedience jonah still flouts god seek flee think ship make man will carry country god reign captain earth skulk wharf joppa seek ship s bind tarshish lurk perhaps hitherto unheeded meaning here account tarshish could city modern cadiz s opinion learn man cadiz shipmates cadiz spain water joppa jonah could possibly sail ancient day atlantic unknown sea joppa modern jaffa shipmate most easterly coast mediterranean syrian tarshish cadiz more two thousand mile westward just strait gibraltar see shipmate jonah seek flee world-wide god miserable man oh most contemptible worthy scorn slouched hat guilty eye skulk god prowling shipping vile burglar hasten cross sea disorder self-condemning look policeman day jonah mere suspicion wrong arrest ere touch deck plainly s fugitive baggage hat-box valise carpet-bag friend accompany wharf adieu last much dodging search find tarshish ship receive last item cargo step board see captain cabin sailor moment desist hoist good mark stranger s evil eye jonah see vain try look ease confidence vain essay wretched smile strong intuition man assure mariner can innocent gamesome still serious way whisper jack s rob widow joe mark s bigamist harry lad guess s adulterer break jail old gomorrah belike miss murderer sodom run read bill s stick spile wharf ship moor offer five hundred gold coin apprehension parricide contain description person read look jonah bill sympathetic shipmate now crowd jonah prepare lie hand fright jonah tremble summon boldness face look much more coward will confess suspect strong suspicion make good sailor find man advertise let pass descend cabin s cry captain busy desk hurriedly make paper custom s oh harmless question mangle jonah instant turn flee again rally seek passage ship tarshish soon sail sir thus busy captain look jonah man now stand sooner hear hollow voice dart scrutinize glance sail coming tide last slowly answer still intently eye sooner sir soon enough honest man passenger ha jonah s stab swiftly call captain scent ll sail say passage money much ll pay now particularly write shipmate thing overlook history pay fare thereof ere craft sail take context full meaning now jonah s captain shipmate discernment detect crime cupidity expose penniless world shipmate sin pay way can travel freely passport virtue pauper stop frontier jonah s captain prepare test length jonah s purse ere judge openly charge thrice usual sum s assent captain know jonah fugitive same time resolve help flight pave rear gold jonah fairly take purse prudent suspicion still molest captain ring coin find counterfeit forger way mutter jonah put passage point state-room sir say jonah now m travel-weary need sleep lookest say captain s thy room jonah enter would lock door lock contain key hear foolishly fumble captain laugh lowly mutter door convict cell never allow lock dress dusty jonah throw berth find little state-room ceiling rest forehead air close jonah gasp contract hole sink too ship s water-line jonah feel heralding presentiment stifling hour whale shall hold small bowel ward screw axis side swinging lamp slightly oscillate jonah s room ship heel wharf weight last bale receive lamp flame slight motion still maintain permanent obliquity reference room truth infallibly straight make obvious false lie level hang lamp alarm frighten jonah lie berth tormented eye roll place thus successful fugitive find refuge restless glance contradiction lamp more more appals floor ceiling side awry oh conscience hang groan straight upwards burn chamber soul crookedness night drunken revelry hies bed still reel conscience prick plungings roman race-horse much more strike steel tag miserable plight still turn turn giddy anguish pray god annihilation fit pass last whirl woe feel deep stupor steal man bleed death conscience wound s naught staunch sore wrestling berth jonah s prodigy ponderous misery drag drown sleep now time tide come ship cast cable deserted wharf uncheered ship tarshish careening glide sea ship friend first recorded smuggler contraband jonah sea rebel will bear wicked burden dreadful storm come ship break now boatswain call hand lighten box bale jar clatter overboard wind shriek man yell plank thunder trample foot right jonah s head raging tumult jonah sleep hideous sleep see black sky rage sea feel reel timber little hear heed rush mighty whale even now open mouth cleave sea aye shipmates jonah side ship berth cabin take fast asleep frightened master come shriek dead ear mean sleeper arise startle lethargy direful cry jonah stagger foot stumble deck grasp shroud look sea moment spring panther billow leap bulwark wave wave thus leap ship find speedy vent run roar fore aft mariner come nigh drown afloat white moon show affrighted face steep gully blackness overhead aghast jonah see rear bowsprit point high upward soon beat downward again tormented deep terrors terror run shout soul cringing attitude god-fugitive now too plainly know sailor mark more more certain grow suspicion last fully test truth refer whole matter high heaven fall casting lot see cause great tempest lot jonah s discover furiously mob question occupation whence comest thy country people mark now shipmate behavior poor jonah eager mariner ask receive answer question likewise answer question put unsolicited answer force jonah hard hand god hebrew cry fear lord god heaven hath make sea dry land fear jonah aye mightest fear lord god straightway now make full confession mariner become more more appalled still pitiful jonah supplicate god mercy too know darkness desert wretched jonah cry take cast forth sea know sake great tempest mercifully turn seek mean save ship vain indignant gale howl louder hand raise invokingly god unreluctantly lie hold jonah now behold jonah take anchor drop sea instantly oily calmness float east sea still jonah carry gale leave smooth water whirling heart such masterless commotion scarce heeds moment drop seethe yawning jaw await whale shoots-to ivory tooth many white bolt prison jonah pray lord fish s belly observe prayer learn weighty lesson sinful jonah weep wail direct deliverance feel dreadful punishment just leave deliverance god content spite pain pang will still look holy temple here shipmate true faithful repentance clamorous pardon grateful punishment please god conduct jonah show eventual deliverance sea whale shipmates place jonah copy sin place model repentance sin take heed repent jonah speak word howling shrieking slant storm seem add new power preacher describe jonah s sea-storm seem toss storm deep chest heave ground-swell toss arm seem war element work thunder roll swarthy brow light leap eye make simple hearer look quick fear strange now come lull look silently turn leaf book more last stand motionless closed eye moment seem commune god again lean people bow head lowly aspect deep manly humility spake word shipmates god lay hand hand press read murky light may mine lesson jonah teach sinner still more great sinner now gladly would come mast-head sit hatch sit listen listen read more awful lesson jonah teach pilot living god anointed pilot-prophet speaker true thing bidden lord sound unwelcome truth ear wicked nineveh jonah appal hostility raise flee mission seek escape duty god take ship joppa god everywhere tarshish never reach see god come whale swallow live gulf doom swift slantings tear midst sea eddy depth suck ten thousand fathom weed wrap head watery world woe bowl even reach plummet belly whale ground ocean s utmost bone even god hear engulphed repent prophet cry god spake fish shudder cold blackness sea whale come breeching warm pleasant sun delight air earth vomited jonah dry land word lord come second time jonah bruise beat ear two sea-shell still multitudinously murmur ocean jonah almighty s bidding shipmate preach truth face falsehood shipmates lesson woe pilot live god slight woe world charm gospel duty woe seek pour oil water god brew gale woe seek please appal woe good name more goodness woe world court dishonour woe would true even false salvation woe great pilot paul preach castaway drop fall moment lift face again show deep joy eye cry heavenly enthusiasm oh shipmate starboard hand woe sure delight higher top delight bottom woe deep main-truck high kelson low delight upward inward delight proud god commodore earth stand forth own inexorable self delight strong arm support ship base treacherous world delight give quarter truth kill burn destroy sin pluck robe senator judge delight top-gallant delight acknowledge law lord lord god patriot heaven delight wave billow sea boisterous mob can never shake sure keel age eternal delight deliciousness will come lie can say final breath father chiefly know thy rod mortal immortal here die strive more world s mine own leave eternity thee man live lifetime god say more slowly wave benediction cover face hand remain kneeling people depart leave alone place chapter bosom friend return spouter-inn chapel find queequeg quite alone leave chapel benediction time sit bench fire foot stove hearth hand hold close face little negro idol peer hard face jack-knife gently whittle nose meanwhile hum heathenish way now interrupt put image pretty soon table take large book place lap begin count page deliberate regularity fiftieth page fancy stop moment look vacantly give utterance long-drawn gurgle whistle astonishment would begin again fifty seem commence number time could count more fifty such large number fifty find astonishment multitude page excite much interest sit watch savage hideously mar face least taste countenance mean disagreeable can hide soul unearthly tattooings think see trace simple honest heart large deep eye fiery black bold seem token spirit would dare thousand devil certain lofty bearing pagan even uncouthness could altogether maim look man never cringe never creditor too head shave forehead draw freer brighter relief look more expansive would will venture decide certain head phrenologically excellent may seem ridiculous remind general washington s head see popular bust same long regularly grade retreat slope brow likewise very project two long promontory thickly wooded top queequeg george washington cannibalistically develop whilst thus closely scanning half-pretending meanwhile look storm casement never heed presence never trouble much single glance appear wholly occupy count page marvellous book consider sociably sleep night previous especially consider affectionate arm find throw wake morning think indifference very strange savage strange being time know exactly take first overawe calm self-collectedness simplicity seem socratic wisdom notice also queequeg never consort very little seaman inn make advance appear desire enlarge circle acquaintance strike mighty singular second thought sublime here man twenty thousand mile home way cape horn way could get throw people strange planet jupiter seem entirely ease preserve utmost serenity content own companionship always equal surely touch fine philosophy doubt never hear such thing perhaps true philosopher mortal conscious live strive soon hear such such man give philosopher conclude dyspeptic old woman must break digester sit now lonely room fire burn low mild stage first intensity warm air glow look evening shade phantom gathering casement peer silent solitary twain storm boom solemn swell begin sensible strange feeling feel melting more splintered heart maddened hand turn wolfish world soothe savage redeem sit very indifference speak nature lurk civilized hypocrisy bland deceit wild very sight sight see begin feel mysteriously draw same thing would repel most very magnet thus draw ll try pagan friend think christian kindness prove hollow courtesy draw bench make friendly sign hint good talk meanwhile first little notice advance presently refer last night s hospitality make ask again bedfellow tell whereat think look pleased perhaps little complimented turn book endeavor explain purpose printing meaning few picture thus soon engage interest jabber good could various sight see famous town soon propose social smoke produce pouch tomahawk quietly offer puff sit exchange puff wild pipe keep regularly pass lurk ice indifference pagan s breast pleasant genial smoke soon thaw leave crony seem take quite naturally unbiddenly smoke press forehead mine clasp waist say henceforth marry meaning country s phrase bosom friend would gladly die need countryman sudden flame friendship would seem too premature thing much distrust simple savage old rule would apply supper social chat smoke room make present embalmed head take enormous tobacco wallet grope tobacco draw thirty dollar silver spread table mechanically divide two equal portion push say mine remonstrate silence pour trowsers pocket let stay evening prayer take idol remove paper fireboard certain sign symptom think seem anxious join know follow deliberate moment case invite would comply good christian bear breed bosom infallible presbyterian church could unite wild idolator worship piece wood worship thought suppose now ishmael magnanimous god heaven earth pagan include can possibly jealous insignificant bit black wood impossible worship will god worship will god fellow man would fellow man will god now queequeg fellow man wish queequeg would unite particular presbyterian form worship consequently must unite ergo must turn idolator kindle shaving help prop innocent little idol offer burn biscuit queequeg salamed twice thrice kiss nose undress bed peace own conscience world sleep little chat know place bed confidential disclosure friend man wife say open very bottom soul old couple often lie chat old time nearly morning thus heart honeymoon lie queequeg cosy love pair chapter nightgown lain thus bed chat nap short interval queequeg now affectionately throw brown tattoo leg mine draw entirely sociable free easy last reason confabulation little nappishness remain altogether depart feel get again day-break way future become very wakeful much recumbent position begin grow wearisome little little find sit clothes tuck lean head-board four knee draw close two nose bend kneepan warming-pan feel very nice snug more chilly door indeed bed-clothes too see fire room more say truly enjoy bodily warmth small part must cold quality world merely contrast exist flatter comfortable long time can say comfortable more queequeg bed tip nose crown head slightly chill indeed general consciousness feel most delightfully unmistakably warm reason sleeping apartment never furnish fire luxurious discomfort rich height sort deliciousness blanket snugness cold air lie warm spark heart arctic crystal sit crouching manner time think would open eye sheet day night asleep awake way always keep eye shut order more concentrate snugness bed man can feel own identity aright eye close darkness indeed proper element essence light more congenial clayey part open eye come own pleasant self-created darkness impose coarse gloom unilluminated twelve-o'clock-at-night experience disagreeable revulsion object hint queequeg perhaps strike light see wide awake feel strong desire few quiet puff tomahawk say feel such strong repugnance smoking bed night see elastic stiff prejudice grow love come bend now good queequeg smoking even bed seem full such serene household joy more feel unduly concern landlord s policy insurance alive condensed confidential comfortableness share pipe blanket real friend shaggy jacket draw shoulder now pass tomahawk slowly grow blue hanging tester smoke illuminate flame new-lit lamp undulating tester roll savage distant scene know now speak native island eager hear history beg tell gladly comply time ill comprehend few word subsequent disclosure become more familiar broken phraseology now enable present whole story such may prove mere skeleton give chapter biographical queequeg native rokovoko island west south map true place never new-hatched savage run wild native woodland grass clout follow nibbling goat green sapling even queequeg s ambitious soul lurk strong desire see more christendom specimen whaler two father high chief king uncle high priest maternal side boast aunt wife unconquerable warrior excellent blood vein royal stuff sadly vitiate fear cannibal propensity nourish untutored youth sag harbor ship visit father s bay queequeg seek passage christian land ship full complement seaman spurn suit king father s influence could prevail queequeg vow vow alone canoe paddle distant strait know ship must pass quit island side coral reef low tongue land cover mangrove thicket grow water hide canoe still afloat thicket prow seaward sit stern paddle low hand ship glide flash dart gain side backward dash foot capsize sink canoe climb chain throw full length deck grapple ring-bolt swear let hack piece vain captain threaten throw overboard suspend cutlass naked wrist queequeg son king queequeg budge struck desperate dauntlessness wild desire visit christendom captain last relent tell might make home fine young savage sea prince wales never see captain s cabin put sailor make whaleman czar peter content toil shipyard foreign city queequeg disdain seem ignominy thereby might happily gain power enlighten untutored countryman bottom tell actuate profound desire learn christian art whereby make people still happy more still good ala practice whalemen soon convince even christian could miserable wicked infinitely more father s heathen arrive last old sag harbor see sailor nantucket see spend wage place also poor queequeg give lose thought s wicked world meridian ll die pagan thus old idolator heart live christian wear clothes try talk gibberish hence queer way now time home hint ask propose coronation might now consider father dead very old feeble last account answer add fearful christianity christian unfit ascend pure undefiled throne thirty pagan king say would return soon feel baptize again nonce propose sail sow wild oat four ocean make harpooneer barbed iron sceptre now ask might immediate purpose touch future movement answer sea again old vocation tell whaling own design inform intention sail nantucket most promising port adventurous whaleman embark resolve accompany island ship same vessel get same watch same boat same mess short share hap hand boldly dip potluck world joyously assent affection now feel queequeg experienced harpooneer such could fail great usefulness wholly ignorant mystery whaling acquaint sea know merchant seaman story end pipe s last die puff queequeg embrace press forehead mine blow light roll way very soon sleep chapter wheelbarrow morning monday dispose embalm head barber block settle own comrade s bill use comrade s money grin landlord boarder seem amazingly tickle sudden friendship spring queequeg especially peter coffin s cock bull story previously much alarm concern very person now companied borrow wheelbarrow embark thing include own poor carpet-bag queequeg s canvas sack hammock moss little nantucket packet schooner moor wharf people stare queequeg much use see cannibal street see such confidential term heed wheel barrow turn queequeg now stop adjust sheath harpoon barb ask carry such troublesome thing ashore whaling ship find own harpoon substance reply hint true enough particular affection own harpoon assure stuff try many mortal combat deeply intimate heart whale short many inland reaper mower farmer meadow arm own scythe wise oblige furnish even queequeg own private reason prefer own harpoon shift barrow hand tell funny story first wheelbarrow see sag harbor owner ship seem lend carry heavy chest boarding house seem ignorant thing truth entirely concern precise way manage barrow queequeg put chest lash fast shoulder barrow marche wharf say queequeg might know good would think did n't people laugh tell story people island rokovoko seem wed feast express fragrant water young cocoanut large stained calabash punchbowl punchbowl always form great central ornament braided mat feast hold now certain grand merchant ship touch rokovoko commander account very stately punctilious gentleman least sea captain commander invite wed feast queequeg s sister pretty young princess just turn ten wed guest assemble bride s bamboo cottage captain marche assign post honour place punchbowl high priest majesty king queequeg s father grace being say people grace queequeg tell such time look downwards platter contrary copy duck glance upwards great giver feast grace say say high priest open banquet immemorial ceremony island dip consecrated consecrate finger bowl blessed beverage circulates see place priest note ceremony think captain ship plain precedence mere island king especially king s own house captain coolly proceed wash hand punchbowl take suppose huge finger-glass now say queequeg tink now n't people laugh last passage pay luggage safe stand board schooner hoist sail glide acushnet river side new bedford rise terrace street ice-covered tree glittering clear cold air huge hill mountain cask cask pile wharf side side world-wandering whale ship lie silent safely moor last come sound carpenter cooper blended noise fire forge melt pitch betoken new cruise start most perilous long voyage end begin second second end begin third aye such endlessness intolerableness earthly effort gain more open water brace breeze wax fresh little moss toss quick foam bow young colt snorting snuff tartar air spurn turnpike earth common highway dent mark slavish heel hoof turn admire magnanimity sea will permit record same foam-fountain queequeg seem drink reel dusky nostril swell apart show file pointed tooth fly offing gain moss homage blast ducked dive bow slave sultan sideways lean sideways dart ropeyarn tingle wire two tall mast buckle indian cane land tornado full reel scene stand plunging bowsprit time notice jeering glance passenger lubber-like assembly marvel two fellow being companionable white man more dignified whitewashed negro booby bumpkin intense greenness must come heart centre verdure queequeg catch young sapling mimic think bumpkin s hour doom come drop harpoon brawny savage catch arm miraculous dexterity strength send high bodily air slightly tap stern mid-somerset fellow land burst lung foot queequeg turn light tomahawk pipe pass puff capting capting yell bumpkin run officer capting capting here s devil hallo sir cry captain gaunt rib sea stalk queequeg thunder mean n't know might kill chap say say queequeg mildly turn say say come kill-e man point still shiver greenhorn kill-e cry queequeg twist tattooed face unearthly expression disdain bevy small-e fish-e queequeg kill-e small-e fish-e queequeg kill-e big whale look roar captain ll kill-e cannibal try more trick here mind eye happen just high time captain mind own eye prodigious strain main-sail part weather-sheet tremendous boom now fly side side completely sweep entire part deck poor fellow queequeg handle roughly swept overboard hand panic attempt snatch boom stay seem madness fly right left again ticking watch instant seem point snap splinter seem capable deck rush bow stand eye boom low jaw exasperated whale midst consternation queequeg drop deftly knee crawl path boom whip hold rope secure end bulwark fling lasso catch boom sweep head jerk spar way trap safe schooner run wind hand clear stern boat queequeg strip waist dart side long living arc leap three minute more see swimming dog throw long arm straight turn reveal brawny shoulder freeze foam look grand glorious fellow see save greenhorn shoot perpendicularly water queequeg now take instant s glance seem see just matter dive disappear few minute more rise again arm still strike drag lifeless form boat soon pick poor bumpkin restore hand vote queequeg noble trump captain beg pardon hour cleave queequeg barnacle poor queequeg take last long diva was such unconsciousness seem think deserve medal humane magnanimous society ask water fresh water wipe brine put dry clothes light pipe lean bulwark mildly eye seem say s mutual joint-stock world meridian cannibals must help christian chapter nantucket more happen passage worthy mentioning fine run safely arrive nantucket nantucket take map look see real corner world occupy stand shore more lonely eddystone lighthouse look mere hillock elbow sand beach background more sand would use twenty year substitute blot paper gamesome wight will tell plant weed n't grow naturally import canada thistles send sea spile stop leak oil cask piece wood nantucket carry bit true cross rome people plant toadstool house get shade summer time blade grass make oasis three blade day s walk prairie wear quicksand shoe laplander snow-shoe shut belted way inclose surround make utter island ocean very chair table small clam will sometimes find adhering sea turtle extravaganza show nantucket illinois look now wondrous traditional story island settle red-men thus legend olden time eagle swoop new england coast carry infant indian talon loud lament parent see child borne sight wide water resolve follow same direction set canoe perilous passage discover island find empty ivory casket poor little indian s skeleton wonder nantucketers bear beach take sea livelihood first catch crab quohogs sand grown bolder wade net mackerel more experienced push boat capture cod last launch navy great ship sea explore watery world put incessant belt circumnavigation peep behring s strait season ocean declare everlasting war mighty animated mass survive flood most monstrous most mountainous himmalehan salt-sea mastodon clothe such portentousness unconscious power very panic more dread most fearless malicious assault thus naked nantucketers sea hermit issue ant-hill sea overrun conquer watery world many alexander parcel atlantic pacific indian ocean three pirate power poland let america add mexico texas pile cuba canada let english overswarm india hang blaze banner sun two third terraqueous globe nantucketer s sea own emperor own empire seaman right way merchant ship extension bridge armed float fort even pirate privateer follow sea highwayman road plunder ship fragment land seek draw living bottomless deep nantucketer alone reside riot sea alone bible language ship fro plough own special plantation home lie business noah s flood would interrupt overwhelm million china live sea prairie cock prairie hide wave climb chamois hunter climb alps year know land come last smell world more strangely moon would earthsman landless gull sunset fold wing rock sleep billow nightfall nantucketer sight land furl sail lay rest very pillow rush herd walrus whale chapter chowder quite late evening little moss come snugly anchor queequeg ashore could attend business day least none supper bed landlord spouter-inn recommend cousin hosea hussey try pot assert proprietor good keep hotel nantucket assure cousin hosea call famous chowder short plainly hint could possibly good try pot-luck try pot direction give keep yellow warehouse starboard hand open white church larboard keep larboard hand make corner three point starboard ask first man meet place crooked direction very much puzzle first especially outset queequeg insist yellow warehouse first point departure must leave larboard hand understand peter coffin say starboard dint beat little dark now knock peaceable inhabitant inquire way last come mistaking two enormous wooden pot paint black suspend ass ear swing cross-trees old top-mast plant front old doorway horn cross-trees saw side old top-mast look little gallows perhaps sensitive such impression time could help stare gallows vague misgiving sort crick neck gaze two remain horn two queequeg s ominous think coffin innkeeper land first whaling port tombstone stare whalemen s chapel here gallows pair prodigious black pot too last throwing oblique hint touch tophet call reflection sight freckled woman yellow hair yellow gown stand porch inn dull red lamp swinge look much injured eye carry brisk scolding man purple woollen shirt get say man ll comb come queequeg say right s mrs hussey turn mr hosea hussey home leave mrs hussey entirely competent attend affair make know desire supper bed mrs hussey postpone further scold present usher little room seat table spread relic recently conclude repast turn say clam cod s cod ma'am say much politeness clam cod repeat clam supper cold clam mean mrs hussey say s cold clammy reception winter time ai n't mrs hussey great hurry resume scold man purple shirt wait entry seem hear word clam mrs hussey hurry open door lead kitchen bawl clam two disappear queequeg say think can make supper clam warm savory steam kitchen serve belie apparently cheerless prospect smoking chowder come mystery delightfully explain oh sweet friend hearken make small juicy clam scarcely big hazel nut mix pounded ship biscuit salt pork cut little flake whole enrich butter plentifully season pepper salt appetite sharpen frosty voyage particular queequeg see favourite fishing food chowder surpassingly excellent despatch great expedition lean moment bethink mrs hussey s clam cod announcement think would try little experiment step kitchen door utter word cod great emphasis resume seat few moment savoury steam come forth again different flavor good time fine cod-chowder place resume business ply spoon bowl think wonder now here effect head s stultify say chowder-headed people look queequeg ai n't live eel bowl s harpoon fishy fishy place try pot deserve name pot always boil chowder chowder breakfast chowder dinner chowder supper begin look fish-bone come clothes area house pave clam-shell mrs hussey wear polished necklace codfish vertebra hosea hussey account book bind superior old shark-skin fishy flavor milk too could account morning happen take stroll beach fisherman s boat see hosea s brindled cow feed fish remnant march sand foot cod s decapitated head look very slip-shod assure supper conclude receive lamp direction mrs hussey concern way bed queequeg precede stair lady reach forth arm demand harpoon allow harpoon chamber say true whaleman sleep harpoon s dangerous say young stiggs come unfort'nt v'y'ge four year three barrel ile find dead first floor harpoon side allow boarder take sich dangerous weepons room night mr queequeg learn name will just take here iron keep morning chowder clam cod to-morrow breakfast man say let s couple smoked herring way variety chapter ship bed concoct plan morrow surprise small concern queequeg now give understand diligently consult yojo name black little god yojo tell two three time strongly insist everyway whaling-fleet harbor concert select craft say yojo earnestly enjoin selection ship rest wholly inasmuch yojo purpose befriend order already pitch vessel leave ishmael infallibly light world turn chance vessel must immediately ship present irrespective queequeg forget mention many thing queequeg place great confidence excellence yojo s judgment surprising forecast thing cherish yojo considerable esteem good sort god perhaps mean enough whole case succeed benevolent design now plan queequeg s yojo s touch selection craft plan little rely queequeg s sagacity point whaler fit carry fortune securely remonstrance produce effect queequeg oblige acquiesce accordingly prepared set business determine rush sort energy vigor quickly settle trifle little affair morning early leave queequeg shut yojo little bedroom seem sort lent ramadan day fasting humiliation prayer queequeg yojo day never could find apply several time never could master liturgy xxxix article leave queequeg fast tomahawk pipe yojo warm sacrificial fire shaving sally shipping much prolonged sauntering many random inquiry learn three ship three-years voyage devil-dam tit-bit pequod devil-dam know origin tit-bit obvious pequod will doubt remember name celebrated tribe massachusetts indian now extinct ancient medes peer pry devil-dam hop tit-bit finally board pequod look moment decide very ship may see many quaint craft day aught know square-toed lugger mountainous japanese junk butter-box galliots take word never see such rare old craft same rare old pequod ship old school small old-fashioned claw-footed look long seasoned weather-stained typhoon calm four ocean old hull s complexion darken french grenadier s alike fight egypt siberia venerable bow look beard mast cut somewhere coast japan original lose overboard gale mast stand stiffly spine three old king cologne ancient deck worn wrinkle pilgrim-worshipped flag-stone canterbury cathedral becket bleed old antiquity add new marvellous feature pertain wild business more century follow old captain peleg many year chief-mate command vessel own now retired seaman principal owner pequod old peleg term chief-mateship build original grotesqueness inlay quaintness material device unmatched thorkill-hake s carved buckler bedstead apparelled barbaric ethiopian emperor neck heavy pendant polished ivory thing trophy cannibal craft trick forth chased bone enemy unpanelled open bulwark garnish continuous jaw long sharp tooth sperm whale insert pin fasten old hempen thews tendon thews run base block land wood deftly travel sheaf sea-ivory scorn turnstile wheel reverend helm sport tiller tiller mass curiously carve long narrow low jaw hereditary foe helmsman steer tiller tempest feel tartar hold fiery steed clutch jaw noble craft somehow most melancholy noble thing touch now look quarter-deck authority order propose candidate voyage first see nobody could overlook strange sort tent wigwam pitch little main-mast seem temporary erection use port conical shape ten foot high consist long huge slab limber black bone take middle high part jaw right-whale plant broad end deck circle slab lace mutually slope apex unite tufted point loose hairy fibres wave fro top-knot old pottowottamie sachem s head triangular opening face bow ship insider command complete view forward conceal queer tenement length find aspect seem authority noon ship s work suspend now enjoy respite burden command seat old-fashioned oaken chair wriggle curious carving bottom form stout interlacing same elastic stuff wigwam construct very particular perhaps appearance elderly man see brown brawny most old seaman heavily roll blue pilot-cloth cut quaker style fine microscopic net-work minute wrinkle interlace eye must arise continual sailing many hard gale always look windward cause muscle eye become pursed such eye-wrinkles very effectual scowl captain pequod say advance door tent suppose captain pequod dost want demand think shipping wast wast see art nantucketer stove boat sir never dost know whale dare say sir doubt shall soon learn ve several voyage merchant service think merchant service damn talk lingo dost see leg ll take leg thy stern talkest marchant service again marchant service indeed suppose now feel considerable proud serve marchant ship fluke man make thee want whaling look little suspicious n't hast pirate hast didst rob thy last captain didst dost think murder officer gettest sea protest innocence thing see mask humorous innuendo old seaman insulated quakerish nantucketer full insular prejudice distrustful alien hail cape cod vineyard take thee a-whaling want know think shipping sir want see whaling want see world want see whaling clap eye captain ahab captain ahab sir aye aye think captain ahab captain ship mistake think speak captain art speak captain peleg s speak young man belong captain bildad see pequod fit voyage supply need include crew part owner agent say wantest know whaling tellest can put way find bind past clap eye captain ahab young man wilt find leg mean sir was lose whale lost whale young man come devour chew crunch monstrous parmacetty chip boat little alarm energy perhaps also little touch hearty grief conclude exclamation say calmly could say doubt true enough sir could know peculiar ferocity particular whale indeed might infer much simple fact accident look now young man thy lung sort soft d see dost talk shark bit sure ve sea now sure sir say think tell four voyage merchant hard mind say marchant service n't aggravate wo n't let understand give thee hint whaling feel incline sir very good now art man pitch harpoon live whale s throat jump answer quick sir positively indispensable get rid n't take fact good again now wantest a-whaling find experience whaling also want order see world was say think just step forward take peep weather-bow tell see moment stand little puzzle curious request know exactly take humorously earnest concentrate crow s foot scowl captain peleg start errand forward glance weather bow perceive ship swinge anchor flood-tide now obliquely point open ocean prospect unlimited exceedingly monotonous forbidding slight variety could see s report say peleg come see much reply water considerable horizon s squall come think think see world wish cape horn see more ca n't see world stand little staggered a-whaling must would pequod good ship think good now repeat peleg see determined express willingness ship mayest sign paper right add come say lead way deck cabin seat transom seem most uncommon surprising figure turn captain bildad captain peleg large owner vessel share sometimes case port hold crowd old annuitant widow fatherless child chancery ward owning value timber head foot plank nail two ship people nantucket invest money whaling vessel same way approved state stock bring good interest now bildad peleg indeed many nantucketers quaker island originally settle sect day inhabitant general retain uncommon measure peculiarity quaker variously anomalously modify thing altogether alien heterogeneous same quaker most sanguinary sailor whale-hunters fight quaker quaker vengeance instance man name scripture name singularly common fashion island childhood naturally imbibe stately dramatic thee quaker idiom still audacious daring boundless adventure subsequent life strangely blend unoutgrown peculiarity thousand bold dash character unworthy scandinavian sea-king poetical pagan roman thing unite man greatly superior natural force globular brain ponderous heart also stillness seclusion many long night-watch remote water constellation never see here north lead think untraditionally independently receive nature s sweet savage impression fresh own virgin voluntary confide breast thereby chiefly help accidental advantage learn bold nervous lofty language man make whole nation s census mighty pageant creature form noble tragedy will detract dramatically regard birth circumstance seem wilful overrule morbidness bottom nature man tragically great make certain morbidness sure young ambition mortal greatness disease such quite still man indeed peculiar result again phase quaker modify individual circumstance captain peleg captain bildad well-to-do retired whaleman captain peleg care rush call serious thing indeed deem self-same serious thing veriest trifle captain bildad originally educate accord strict sect nantucket quakerism subsequent ocean life sight many unclad lovely island creature horn move native bear quaker single jot much altered angle vest still immutableness lack common consistency worthy captain peleg refusing conscientious scruple bear arm land invader illimitably invade atlantic pacific swear foe human bloodshed straight-bodied coat spill tun tun leviathan gore now contemplative evening day pious bildad reconcile thing reminiscence know seem concern much very probably long come sage sensible conclusion man s religion thing practical world quite world pay dividend rise little cabin-boy short clothes drabbest drab harpooneer broad shad-bellied waistcoat become boat-header chief-mate captain finally ship owner bildad hint conclude adventurous career wholly retire active life goodly age sixty dedicate remain day quiet receiving well-earned income now bildad sorry say reputation incorrigible old hunk sea-going day bitter hard task-master tell nantucket certainly seem curious story sail old categut whaleman crew arrive home mostly carry ashore hospital sore exhaust wear pious man especially quaker certainly hard-hearted say least never use swear man say somehow get inordinate quantity cruel unmitigated hard work bildad chief-mate drab-coloured eye intently look make feel completely nervous could clutch hammer marling-spike work mad never mind indolence idleness perish own person exact embodiment utilitarian character long gaunt body carry spare flesh superfluous beard chin soft economical nap worn nap broad-brimmed hat such person see seat transom follow captain peleg cabin space deck small bolt-upright sit old bildad always sit never lean save coat tail broad-brim place leg stiffly cross drab vesture button chin spectacle nose seem absorb reading ponderous volume bildad cry captain peleg again bildad study scripture now last thirty year certain knowledge get bildad long habituate such profane talk old shipmate bildad notice present irreverence quietly look see glance again inquiringly peleg say s man bildad say peleg want ship dost thee say bildad hollow tone turn dost say unconsciously intense quaker think bildad say peleg ll say bildad eye spell book mumbling tone quite audible think queerest old quaker see especially peleg friend old shipmate seem such blusterer say look sharply peleg now throw open chest draw forth ship s article place pen ink seat little table begin think high time settle term would willing engage voyage already aware whale business pay wage hand include captain receive certain share profit call lay lay proportion degree importance pertain respective duty ship s company also aware green hand whaling own lie would very large consider use sea could steer ship splice rope make doubt hear offer least th lie th part clear net proceeds voyage might eventually amount th lie call long lay good lucky voyage might pretty nearly pay clothing would wear speak three year beef board would pay stiver might think poor way accumulate princely fortune very poor way indeed never take princely fortune quite content world ready board lodge put grim sign thunder cloud whole think th lie would fair thing would surprise offer th consider broad-shouldered make thing make little distrustful receive generous share profit ashore hear captain peleg unaccountable old crony bildad principal proprietor pequod more inconsiderable scattered owner leave nearly whole management ship s affair two know stingy old bildad might mighty deal say shipping hand especially now find board pequod quite home cabin read bible own fireside now peleg vainly try mend pen jack-knife old bildad small surprise consider such interested party proceeding bildad never heed mumble book lie treasure earth moth captain bildad interrupt peleg d say lie shall give young man knowest good sepulchral reply seven hundred seventy-seventh would n't too much would moth rust corrupt lay lay indeed think such lie seven hundred seventy-seventh old bildad determine shall lie many lay here moth rust corrupt exceedingly long lay indeed magnitude figure might first deceive landsman slight consideration will show seven hundred seventy-seven pretty large number come make teenth will see say seven hundred seventy-seventh part farthing good deal less seven hundred seventy-seven gold doubloon think time blast eye bildad cry peleg dost want swindle young man must more seven hundred seventy-seventh again say bildad lift eye mumbling treasure will heart also put three hundredth say peleg hear bildad three hundredth lie say bildad lay book turn solemnly say captain peleg hast generous heart must consider duty owest owner ship widow orphan many too abundantly reward labor young man may take bread widow orphan seven hundred seventy-seventh lie captain peleg bildad roar peleg start clatter cabin blast captain bildad follow thy advice matter would afore now conscience lug would heavy enough founder large ship sail cape horn captain peleg say bildad steadily thy conscience may draw ten inch water ten fathom ca n't tell art still impenitent man captain peleg greatly fear l thy conscience leaky will end sink thee founder fiery pit captain peleg fiery pit fiery pit insult man past natural bearing insult s all-fired outrage tell human creature s bind flukes flame bildad say again start soul-bolts ll ll ll swallow live goat hair horn cabin canting drab-coloured son wooden gun straight wake thunder make rush bildad marvellous oblique slide celerity bildad time elude alarm terrible outburst two principal responsible owner ship feel mind give idea sail vessel questionably own temporarily command step door give egress bildad make doubt eagerness vanish awakened wrath peleg astonishment sit again transom very quietly seem slight intention withdrawing seem quite use impenitent peleg way peleg let rage seem more leave too sit lamb twitch little still nervously agitated whew whistle last squall s leeward think bildad use good sharpen lance mend pen will jack-knife here need grindstone s thank bildad now young man ishmael s thy name n't say here ishmael three hundredth lie captain peleg say friend want ship too shall bring to-morrow sure say peleg fetch ll look lie want groan bildad glance book again bury oh never thee mind bildad say peleg ha whale turn kill more whales can count captain peleg bring sign paper doubting good morning s work pequod identical ship yojo provide carry queequeg cape proceed begin bethink captain sail remain unseen indeed many case whale-ship will completely fit receive crew board ere captain make visible arrive take command sometimes voyage prolonged shore interval home exceedingly brief captain family absorbing concernment sort trouble much ship port leave owner ready sea always look irrevocably commit hand turn accost captain peleg inquire captain ahab find dost want captain ahab s right enough art ship see n't think wilt able present n't know exactly s matter keep close house sort sick n't look fact ai n't sick n't young man wo n't always see n't suppose will thee s queer man captain ahab think good oh thou'lt enough fear fear s grand ungodly god-like man captain ahab n't speak much speak may listen mark forewarn ahab s common ahab s college mong cannibal use deep wonder wave fix fiery lance mighty strange foe whale lance aye keenest surest isle oh ai n't captain bildad ai n't captain peleg s ahab boy ahab old knowest crowned king very vile wicked king slain dog lick blood come hither hither hither say peleg significance eye startle look lad never say board pequod never say anywhere captain ahab name t foolish ignorant whim crazy widowed mother die twelvemonth old old squaw tistig gayhead say name would somehow prove prophetic perhaps fool may tell thee same wish warn thee s lie know captain ahab ve sail mate year know good man pious good man bildad swearing good man s good deal more aye aye know never very jolly know passage home little mind spell sharp shooting pain bleeding stump bring might see know too lose leg last voyage accursed whale s kind moody desperate moody savage sometimes will pass let tell thee assure thee young man s good sail moody good captain laugh bad good-bye thee wrong captain ahab happen wicked name boy wife three voyage wed sweet resigned girl think sweet girl old man child hold can utter hopeless harm ahab lad stricken blast ahab humanity walk full thoughtfulness incidentally reveal captain ahab fill certain wild vagueness painfulness concern somehow time feel sympathy sorrow n't know cruel loss leg also feel strange awe sort awe can describe exactly awe know feel disincline feel impatience seem mystery imperfectly know thought length carry direction present dark ahab slip mind chapter ramadan queequeg s ramadan fast humiliation continue day choose disturb night-fall cherish great respect everybody s religious obligation never mind comical could find heart undervalue even congregation ant worship toad-stool creature certain part earth degree footmanism quite unprecedented planet bow torso decease land proprietor merely account inordinate possession own rent name say good presbyterian christian charitable thing fancy vastly superior mortal pagan half-crazy conceit subject queequeg now certainly entertain most absurd notion yojo ramadan queequeg think know suppose seem content let rest argue would avail let say heaven mercy presbyterian pagan alike somehow dreadfully crack head sadly need mending evening feel assure performance ritual must room knock door answer try open fasten queequeg say softly key-hole silent say queequeg n't speak s ishmael remain still begin grow alarm allow such abundant time think might apoplectic fit look key-hole door open odd corner room key-hole prospect crooked sinister could see part foot-board bed line wall more surprise behold rest wall wooden shaft queequeg s harpoon landlady evening previous take mount chamber s strange think rate harpoon stand seldom never abroad must here possible mistake queequeg queequeg still must happen apoplexy try burst open door stubbornly resist run stair quickly state suspicion first person meet chamber-maid cry think must matter make bed breakfast door lock mouse hear s just silent think may lock baggage safe keep ma'am mistress murder mrs hussey apoplexy cry run kitchen follow mrs hussey soon appear mustard-pot hand vinegar-cruet just break occupation attend castor scold little black boy meantime wood-house cry way run god s sake fetch pry open door axe axe s stroke depend say unmethodically rush stair again empty-handed mrs hussey interpose mustard-pot vinegar-cruet entire castor countenance s matter young man get axe god s sake run doctor pry open look here say landlady quickly put vinegar-cruet hand free look here talk pry open door seize arm s matter s matter shipmate calm rapid manner possible give understand whole case unconsciously clap vinegar-cruet side nose ruminate instant exclaim n't see put run little closet landing stair glance return tell queequeg s harpoon miss s kill cry s unfort'nate stiggs again counterpane god pity poor mother will ruin house ha poor lad sister s girl betty snarl painter tell paint sign suicide permit here smoking parlor might kill bird kill lord merciful ghost s noise young man avast run catch again try force open door n't allow wo n't premise spoil locksmith s mile here avast put hand side-pocket here s key ll fit guess let s see turn lock ala queequeg s supplemental bolt remain unwithdrawn burst open say run entry little good start landlady catch again vow break premise tear sudden bodily rush dash full mark prodigious noise door fly open knob slam wall send plaster ceiling good heaven sit queequeg altogether cool self-collected right middle room squat ham hold yojo top head look way way sit carved image scarce sign active life queequeg say queequeg s matter hai n't sittin day say landlady say word could drag feel push change position intolerable seem painfully unnaturally constrain especially probability sit upwards eight ten hour too regular meal mrs hussey say s alive event leave please will see strange affair close door landlady endeavor prevail queequeg take chair vain sit could polite art blandishment would move peg say single word even look notice presence slight way wonder think can possibly part ramadan fast ham way native island must s part creed suppose let rest ll get sooner later doubt ca n't last thank god ramadan come year n't believe s very punctual supper sit long time listen long story sailor just come plum-pudding voyage call short whaling-voyage schooner brig confine north line atlantic ocean listen plum-puddingers nearly eleven o'clock stairs bed feel quite sure time queequeg must certainly bring ramadan termination just leave stir inch begin grow vex seem downright senseless insane sit day night ham cold room hold piece wood head heaven s sake queequeg get shake get supper ll starve ll kill queequeg word reply despair determine bed sleep doubt great would follow previous turn take heavy bearskin jacket throw promise very cold night ordinary jacket time would could get faint doze blow candle mere thought queequeg four foot sit uneasy position stark alone cold dark make really wretched think sleep night same room wide awake pagan ham dreary unaccountable ramadan somehow drop last know more break day look bedside squat queequeg screw floor soon first glimpse sun enter window get stiff grate joint cheerful look limp lie press forehead again mine say ramadan now hint objection person s religion may long person kill insult person person n't believe also man s religion become really frantic positive torment fine make earth uncomfortable inn lodge think high time take individual argue point just now queequeg queequeg say get bed now lie listen begin rise progress primitive religion come various religion present time time labor show queequeg lent ramadans prolong ham-squattings cold cheerless room stark nonsense bad health useless soul oppose short obvious law hygiene common sense tell too thing such extremely sensible sagacious savage pain very badly pain see now deplorably foolish ridiculous ramadan argue fast make body cave hence spirit cave thought bear fast must necessarily half-starved reason most dyspeptic religionist cherish such melancholy notion hereafter word queequeg say digressively idea first bear undigested apple-dumpling perpetuate hereditary dyspepsia nurture ramadans ask queequeg trouble dyspepsia express idea very plainly could take say memorable occasion great feast give father king gain great battle wherein fifty enemy kill two o'clock afternoon cook eat very evening more queequeg say shudder will know inference further hint see sailor visit very island tell custom great battle gain barbecue slain yard garden victor place great wooden trencher garnished pilau breadfruit cocoanut parsley mouth send victor s compliment friend just present many christmas turkey think remark religion make much impression queequeg first place somehow seem dull hear important subject consider own point view second place more third understand couch idea simply would finally doubt think know good deal more true religion look sort condescending concern compassion think great pity such sensible young man hopelessly lose evangelical pagan piety last rise dress queequeg take prodigiously hearty breakfast chowder sort landlady make much profit reason ramadan sally board pequod saunter pick tooth halibut bone chapter mark walk end wharf ship queequeg carry harpoon captain peleg gruff voice loudly hail wigwam say suspect friend cannibal furthermore announce let cannibal board craft previously produce paper mean captain peleg say now jump bulwark leave comrade standing wharf mean reply must show paper say captain bildad hollow voice stick head peleg s wigwam must show s convert son darkness add turn queequeg art present communion christian church say s member first congregational church here say many tattooed savage sail nantucket ship last come convert church first congregational church cry bildad worship deacon deuteronomy coleman s meeting-house say take spectacle rub great yellow bandana handkerchief put very carefully come wigwam lean stiffly bulwark take good long look queequeg long hath member say turn very long guess young man say peleg n't baptize right would wash devil s blue face tell now cry bildad philistine regular member deacon deuteronomy s meeting never see pass lord s day n't know deacon deuteronomy meeting say know queequeg here bear member first congregational church deacon queequeg young man say bildad sternly art skylark explain thyself young hittite church dost thee mean answer find thus hard push reply mean sir same ancient catholic church captain peleg queequeg here mother s son soul belong great everlasting first congregation whole worshipping world belong cherish queer crotchets way touch grand belief join hand splice mean'st splice hand cry peleg draw young man d good ship missionary fore-mast hand never hear good sermon deacon deuteronomy father mapple could n't beat s reckon come come never mind paper say tell quohog s call tell quohog step great anchor harpoon s get look good stuff handle right say quohog name stand head whale-boat strike fish say word queequeg wild sort way jump bulwark thence bow whale-boats hanging side brace left knee poise harpoon cry such way cap'ain see small drop tar water dere see spose whale eye den take sharp aim dart iron right old bildad s broad brim clean ship s deck strike glistening tar spot sight now say queequeg quietly haul line spos-ee whale-e eye dad whale dead quick bildad say peleg partner aghast close vicinity fly harpoon retreat cabin gangway quick say bildad get ship s paper must hedgehog mean quohog boat look quohog ll give ninetieth lie s more give harpooneer nantucket cabin great joy queequeg soon enrol same ship s company belong preliminary peleg get ready signing turn say guess quohog n't know write say quohog blast dost sign thy name make thy mark question queequeg twice thrice take part similar ceremony look way abash take offered pen copy paper proper place exact counterpart queer figure tattoo arm captain peleg s obstinate mistake touch appellative stand quohog x mark meanwhile captain bildad sit earnestly steadfastly eye queequeg last rise solemnly fumble huge pocket broad-skirted drab coat take bundle tract select entitle latter day come time lose place queequeg s hand grasp book look earnestly eye say son darkness must duty thee part owner ship feel concern soul crew still clingest thy pagan way sadly fear beseech thee remain aye belial bondsman spurn idol bell hideous dragon turn wrath come mind eye say oh goodness gracious steer clear fiery pit salt sea linger old bildad s language heterogeneously mix scriptural domestic phrase avast avast bildad avast now spoil harpooneer cry peleg pious harpooneer never make good voyager take shark em harpooneer worth straw aint pretty sharkish young nat swaine brave boat-header nantucket vineyard join meeting never come good get frightened plaguy soul shrink sheer whale fear after-claps case get stove davy jones peleg peleg say bildad lift eye hand thyself hast see many perilous time knowest peleg fear death can'st prate ungodly guise beliest own heart peleg tell same pequod here three mast overboard typhoon japan same voyage mate captain ahab did'st think death judgment hear hear now cry peleg march cabin thrust hand pocket hear think moment think ship would sink death judgment three mast make such everlasting thundering side sea breaking fore aft think death judgment time think death life captain ahab think save hand rig jury-mast get port think bildad say more button coat stalk deck follow stand very quietly overlook sailmaker mend top-sail waist now stoop pick patch save end tarred twine might waste chapter prophet shipmate ship ship queequeg just leave pequod saunter water moment occupy own thought word put stranger pause level massive forefinger vessel question shabbily apparelled fade jacket patched trowsers rag black handkerchief invest neck confluent small-pox direction flow face leave complicated ribbed bed torrent rush water dry ship repeat mean ship pequod suppose say try gain little more time uninterrupted look aye pequod ship say draw whole arm rapidly shove straight fixed bayonet pointed finger dart full object say just sign article soul oh perhaps hav n't get say quickly matter know many chap hav n't get good luck em good soul s sort fifth wheel wagon jabber shipmate say s get enough make deficiency sort chap abruptly say stranger place nervous emphasis word queequeg say let s fellow break loose somewhere s talk somebody n't know stop cry stranger say true hav n't see old thunder s old thunder say again rivet insane earnestness manner captain ahab captain ship pequod aye old sailor chap name hav n't see hav n't s sick say get good will right again long right again long laugh stranger solemnly derisive sort laugh look captain ahab right left arm mine will right know tell say n't tell much ve hear s good whale-hunter good captain crew s true s true true enough must jump give order step growl growl s word captain ahab thing happen cape horn long lie dead three day night deadly skrimmage spaniard afore altar santa hear silver calabash spit lose leg last voyage accord prophecy did n't hear word matter more n't think could know nantucket guess hows'ever mayhap ve hear tell leg lose aye hear dare say oh know a'most mean know s leg parmacetti take friend say gibberish n't know n't much care seem must little damage head speak captain ahab ship pequod let tell know loss leg sure pretty sure finger pointed eye level pequod beggar-like stranger stand moment troubled reverie start little turn say ve ship names paper s sign sign s will again perhaps wo n't anyhow s fix arrange a'ready sailor must suppose man god pity em morning shipmate morning ineffable heaven bless m sorry stop look here friend say important tell try bamboozle mistake game s say s say very hear chap talk way just man morning shipmate morning oh get tell em ve conclude make em dear fellow ca n't fool way ca n't fool easy thing world man look great secret morning shipmate morning morning say come queequeg let s leave crazy man stop tell name will elijah elijah thought walk comment s fashion ragged old sailor agree humbug try bugbear perhaps hundred yard chance turn corner look see elijah follow distance somehow sight strike say queequeg pass comrade anxious see stranger would turn same corner seem dog intent could life imagine circumstance couple ambiguous half-hinting half-revealing shroud sort talk now begat kind vague wonderment half-apprehensions connect pequod captain ahab leg lose cape horn fit silver calabash captain peleg say leave ship day previous prediction squaw tistig voyage bind sail hundred shadowy thing resolve satisfy ragged elijah really dog intent cross way queequeg side retrace step elijah pass seem notice relieve more finally seem pronounce heart humbug chapter astir day two pass great activity pequod old sail mend new sail come board bolt canvas coil rigging short betoken ship s preparation hurry close captain peleg seldom never ashore sit wigwam keep sharp look-out hand bildad purchasing provide store man employ hold rigging work long night-fall day follow queequeg s sign article word give inn ship s company stop chest must board night tell soon vessel might sail queequeg get trap resolve sleep ashore last seem always give very long notice case ship sail several day wonder good deal tell many thing think pequod fully equip know multitude thing bed sauce-pan knife fork shovel tongs napkin nut-cracker indispensable business housekeeping just whaling necessitate three-years housekeeping wide ocean grocer costermonger doctor baker banker also hold true merchant vessel mean same extent whalemen great length whaling voyage numerous article peculiar prosecution fishery impossibility replace remote harbor usually frequent must remember ship whaling vessel most expose accident kind especially destruction loss very thing success voyage most depend hence spare boat spare spar spare line harpoon spare everythings spare captain duplicate ship period arrival island heavy storage pequod complete comprise beef bread water fuel iron hoop stave hint time continual fetching carry board diver odds end thing large small chief fetching carrying captain bildad s sister lean old lady most determined indefatigable spirit very kindhearted seem resolve could help find want pequod fairly get sea time would come board jar pickle steward s pantry time bunch quill chief mate s desk keep log third time roll flannel small s rheumatic never woman deserve name charity aunt charity everybody call sister charity charitable aunt charity bustle hither thither ready turn hand heart promise yield safety comfort consolation board ship beloved brother bildad concern own score two well-saved dollar startling see excellent hearted quakeress come board last day long oil-ladle hand still longer whaling lance bildad captain peleg backward bildad carry long list article need fresh arrival mark opposite article paper peleg come hobble whalebone den roar man hatchway roar rigger mast-head conclude roar wigwam day preparation queequeg often visit craft often ask captain ahab come board ship question would answer get good good expect day meantime two captain peleg bildad could attend necessary fit vessel voyage downright honest would see very plainly heart fancy commit way long voyage lay eye man absolute dictator soon ship sail open sea man suspect wrong sometimes happen already involve matter insensibly strive cover suspicion even much way say try think last give time day ship would certainly sail morning queequeg take very early start chapter nearly six o'clock grey imperfect misty dawn draw nigh wharf sailor run ahead see right say queequeg ca n't shadow s sunrise guess come avast cry voice owner same time come close lay hand shoulder insinuate stand stoop forward little uncertain twilight strangely peer queequeg elijah hands will say lookee here say queequeg shake way ai n't say business know mr elijah consider little impertinent n't aware say elijah slowly wonderingly look queequeg most unaccountable glance elijah say will oblige friend withdraw indian pacific oceans would prefer detain come afore breakfast s crack queequeg say come holloa cried stationary elijah hail remove few pace never mind say queequeg come steal again suddenly clap hand shoulder say did see look man ship struck plain matter-of-fact question answer say think see four five man too dim sure very dim very dim say elijah morning more quit more come softly touch shoulder again say see can find em now will find morning morning rejoin again move oh warn never mind never mind s family too sharp frost morning ai n't good-bye sha n't see again very soon guess s grand jury cracked word finally depart leave moment small wonderment frantic impudence last step board pequod find profound quiet soul moving cabin entrance lock hatch lumber coil rigging forward forecastle find slide scuttle open see light find old rigger wrap tattered pea-jacket throw whole length two chest face downwards inclose folded arm profound slumber sleep sailor see queequeg can say look dubiously sleeper seem wharf queequeg noticed now allude hence would think optically deceive matter elijah s inexplicable question beat thing again mark sleeper jocularly hint queequeg perhaps sit body tell establish accordingly put hand sleeper s rear feeling soft enough more ado sit quietly gracious queequeg n't sit say oh perry dood seat say queequeg country way wo n't hurt face face say call face very benevolent countenance hard breathe s heave get queequeg heavy s grind face poor get queequeg look ll twitch soon wonder n't wake queequeg remove just head sleeper light tomahawk pipe sit foot keep pipe pass sleeper meanwhile question broken fashion queequeg give understand land owe absence settee sofa sort king chief great people generally custom fatten low order othman furnish house comfortably respect buy eight ten lazy fellow lie pier alcove very convenient excursion much good garden-chair convertible walking-stick occasion chief call attendant desire make settee spread tree perhaps damp marshy place narrate thing time queequeg receive tomahawk flourish hatchet-side sleeper s head s queequeg perry easy kill-e oh perry easy wild reminiscence tomahawk-pipe seem two use brain foe soothe soul directly attract sleeping rigger strong vapour now completely fill contract hole begin tell breathe sort muffledness seem trouble nose revolve twice sit rub eye holloa breathe last smoker ship man answer sail aye aye sail to-day captain come last night captain ahab indeed ask further question concern ahab hear noise deck holloa starbuck s astir say rigger s lively chief mate good man pious alive now must turn say deck follow now clear sunrise soon crew come board two three rigger bestir mate actively engage several shore people busy bring various last thing board meanwhile captain ahab remain invisibly enshrine cabin chapter merry christmas length noon final dismissal ship s rigger pequod haul wharf ever-thoughtful charity come whale-boat last gift night-cap stubb second mate brother-in-law spare bible steward two captain peleg bildad issue cabin turn chief mate peleg say now mr starbuck sure right captain ahab ready just speak more get shore call hand muster em aft here blast em need profane word great hurry peleg say bildad thee friend starbuck bidding now here very point start voyage captain peleg captain bildad high hand quarter-deck just joint-commanders sea appearance port captain ahab sign see say cabin idea presence mean necessary get ship weigh steer sea indeed proper business pilot s completely recover say captain ahab stay seem natural enough especially merchant service many captain never show deck considerable time heave anchor remain cabin table farewell merry-making shore friend quit ship good pilot much chance think matter captain peleg now alive seem most talk command bildad aft here son bachelor cry sailor linger main-mast mr starbuck drive'em aft strike tent order hint whalebone marquee never pitch port board pequod thirty year order strike tent know thing heave anchor man capstan blood thunder jump command crew sprang handspike now get weigh station generally occupy pilot forward part ship here bildad peleg know addition officer licensed pilot port suspect get make pilot order save nantucket pilot-fee ship concern never pilot craft bildad say might now see actively engage look bow approach anchor interval sing seem dismal stave psalmody cheer hand windlass roar forth sort chorus girl booble alley hearty good will three day previous bildad tell profane song would allow board pequod particularly get weigh charity sister place small choice copy watt seaman s berth meantime oversee part ship captain peleg rip swear astern most frightful manner think would sink ship anchor could get involuntarily pause handspike tell queequeg same thinking peril run start voyage such devil pilot comfort thought pious bildad might find salvation spite seven hundred seventy-seventh lie feel sudden sharp poke rear turn horrify apparition captain peleg act withdraw leg immediate vicinity first kick way heave marchant service roar spring sheep-head spring break thy backbone n't spring say spring quohog spring chap red whisker spring scotch-cap spring green pant spring say spring eye say move windlass here use leg very freely imperturbable bildad keep lead psalmody thinks captain peleg must drink to-day last anchor sail set glide short cold christmas short northern day merge night find broad wintry ocean freezing spray case ice polished armor long row tooth bulwark glisten moonlight white ivory tusk huge elephant vast curving icicle depend bow lank bildad pilot head first watch anon old craft deep dive green sea send shivering frost wind howl cordage rang steady note hear sweet field swell flood stand dress live green jew old canaan stand jordan roll never sweet word sound more sweetly full hope fruition spite frigid winter night boisterous atlantic spite wet foot wetter jacket seem many pleasant haven store mead glade eternally vernal grass shoot spring untrodden unwilted remain midsummer last gain such offing two pilot need longer stout sail-boat accompany begin range curious unpleasing peleg bildad affect juncture especially captain bildad loath depart very loath leave good ship bind long perilous voyage stormy capes ship thousand hard earn dollar invest ship old shipmate sail captain man old more start encounter terror pitiless jaw loath say good-bye thing way brimful interest poor old bildad linger long pace deck anxious stride run cabin speak farewell word again come deck look windward look wide endless water bound far-off unseen eastern continent look land look aloft look right left look everywhere nowhere last mechanically coil rope pin convulsively grasp stout peleg hand hold lantern moment stand gaze heroically face much say friend peleg can stand can peleg take more philosopher philosophy tear twinkling eye lantern come too too little run cabin deck now word now word starbuck chief mate last turn comrade final sort look captain bildad come old shipmate must main-yard boat ahoy stand come close now careful careful come bildad boy say last luck starbuck luck mr stubb luck mr flask good-bye good luck day three year ll hot supper smoking old nantucket hurrah god bless holy keep man murmur old bildad incoherently hope ll fine weather now captain ahab may soon move pleasant sun need ll plenty tropic voyage careful hunt mate n't stave boat needlessly harpooneer good white cedar plank raise full three cent year n't forget prayer mr starbuck mind cooper n't waste spare stave oh sail-needles green locker n't whale too much lord s day man n't miss fair chance s reject heaven s good gift eye molasses tierce mr stubb little leaky think touch island mr flask beware fornication good-bye good-bye n't keep cheese too long hold mr starbuck ll spoil careful butter twenty cent pound mind come come captain bildad stop palavering peleg hurry side dropt boat ship boat diverged cold damp night breeze blow scream gull fly overhead two hull wildly roll give three heavy-hearted cheer blindly plunge fate lone atlantic chapter lee shore chapter bulkington speak tall newlanded mariner encounter new bedford inn shiver winter s night pequod thrust vindictive bow cold malicious wave see standing helm bulkington look sympathetic awe fearfulness man mid-winter just land four year dangerous voyage could unrestingly push again still tempestuous term land seem scorch foot wonderfullest thing unmentionable deep memory yield epitaph six-inch chapter stoneless grave bulkington let say fare storm-tossed ship miserably drive leeward land port would fain give succor port pitiful port safety comfort hearthstone supper warm blanket friend s kind mortality gale port land ship s direst jeopardy must fly hospitality touch land graze keel would make shudder might crowd sail shore fight gainst very wind fain would blow homeward seek lashed sea s landlessness again refuge s sake forlornly rush peril friend bitter foe know now bulkington glimpse seem see mortally intolerable truth deep earnest thinking intrepid effort soul keep open independence sea wild wind heaven earth conspire cast treacherous slavish shore landlessness alone reside high truth shoreless indefinite god perish howl infinite ingloriously dash lee even safety worm-like oh would craven crawl land terror terrible agony vain take heart take heart bulkington bear thee grimly demigod spray thy ocean-perishing straight leap thy apotheosis chapter advocate queequeg now fairly embark business whaling business whaling somehow come regard landsman unpoetical disreputable pursuit anxiety convince landsman injustice hereby hunter whale first place may deem superfluous establish fact people large business whaling account level call liberal profession stranger introduce miscellaneous metropolitan society would slightly advance general opinion merit present company harpooneer say emulation naval officer append initial s.w.f sperm whale fishery visit card such procedure would deem pre-eminently presume ridiculous doubtless lead reason world decline honour whalemen think good vocation amount butcher sort business actively engage therein surround manner defilement butcher true butcher also butcher bloody badge martial commander world invariably delight honour matter alleged uncleanliness business shall soon initiate certain fact hitherto pretty generally unknown whole will triumphantly plant sperm whale-ship least cleanly thing tidy earth even grant charge question true disorder slippery deck whale-ship comparable unspeakable carrion battle-field many soldier return drink lady plaudit idea peril much enhance popular conceit soldier s profession let assure many veteran freely march battery would quickly recoil apparition sperm whale s vast tail fan eddy air head comprehensible terror man compare interlinked terror wonder god world scout whale hunter unwittingly pay profound homage all-abounding adoration taper lamp candle burn globe burn many shrine glory look matter light weigh sort scale see whalemen dutch witt s time admiral whale fleet louis xvi france own personal expense fit whale ship dunkirk politely invite town score two family own island nantucket britain year pay whalemen bounty upwards lastly come whalemen america now outnumber rest banded whalemen world sail navy upwards seven hundred vessel man eighteen thousand man yearly consume dollar ship worth time sailing year import harbor reap harvest come puissant whaling look again freely assert cosmopolite philosopher can life point single peaceful influence last sixty year operate more potentially whole broad world take aggregate high mighty business whaling way beget event remarkable continuously momentous sequential issue whaling may regard egyptian mother bear offspring pregnant womb would hopeless endless task catalogue thing let handful suffice many year past whale-ship pioneer ferret remote least known part earth explore sea archipelago chart cook vancouver sail american european man-of-war now peacefully ride savage harbor let fire salute honour glory whale-ship originally show way first interpret savage may celebrate will hero explore expedition cook krusensterns say score anonymous captain sail nantucket great great cook krusenstern succourless empty-handedness heathenish sharked water beach unrecorded javelin island battle virgin wonder terror cook marine musket would willingly dare make such flourish old south sea voyage thing life-time commonplace heroic nantucketers often adventure vancouver dedicate three chapter man account unworthy set ship s common log world oh world whale fishery cape horn commerce colonial scarcely intercourse colonial carry europe long line opulent spanish province pacific coast whaleman first break jealous policy spanish crown touch colony space permit might distinctly show whalemen last eventuate liberation peru chili bolivia yoke old spain establishment eternal democracy part great america side sphere australia give enlighten world whaleman first blunder-born discovery dutchman ship long shun shore pestiferously barbarous whale-ship touch whale-ship true mother now mighty colony infancy first australian settlement emigrant several time save starvation benevolent biscuit whale-ship luckily drop anchor water uncounted isle polynesia confess same truth commercial homage whale-ship clear way missionary merchant many case carry primitive missionary first destination double-bolted land japan become hospitable whale-ship alone credit will already threshold face still declare whaling aesthetically noble association connect ready shiver fifty lance unhorse split helmet time whale famous author whale famous chronicler will say whale famous author whaling famous chronicler write first account leviathan mighty job compose first narrative whaling-voyage less prince alfred great own royal pen take word norwegian whale-hunter time pronounce glow eulogy parliament edmund burke true enough whalemen poor devil good blood vein good blood veins good royal blood grandmother benjamin franklin mary morrel marriage mary folger old settler nantucket ancestress long line folgers harpooneer kith kin noble benjamin day dart barbed iron side world good again confess somehow whaling respectable whaling respectable whaling imperial old english statutory law whale declare royal fish oh s nominal whale never figure grand impose way whale never figure grand imposing way mighty triumph give roman general enter world s capital bone whale bring way syrian coast most conspicuous object cymballed procession see subsequent chapter more head grant cite say will real dignity whaling dignity whaling dignity call very heavens attest cetus constellation south more drive hat presence czar take queequeg more know man lifetime take three hundred fifty whale account man more honourable great captain antiquity boast take many walled town possibility undiscovered prime thing shall deserve real repute small high hushed world might unreasonably ambitious hereafter shall whole man might leave undone death executor more properly creditor find precious mss desk here prospectively ascribe honour glory whaling whale-ship yale college harvard chapter postscript behalf dignity whaling would fain advance naught substantiated fact embattle fact advocate wholly suppress unreasonable surmise might tell eloquently cause such advocate would blameworthy know coronation king queen even modern certain curious process season function saltcellar state call may castor state use salt precisely know certain king s head solemnly oil coronation even head salad can anoint view make interior run anoint machinery much might ruminate here concern essential dignity regal process common life esteem meanly contemptibly fellow anoint hair palpably smell anointing truth mature man use hair-oil medicinally man probably get quoggy spot somewhere general rule ca n't amount much totality thing consider here kind oil use coronation certainly can olive oil macassar oil castor oil bear s oil train oil cod-liver oil can possibly sperm oil unmanufactured unpolluted state sweet oil think loyal briton whalemen supply king queen coronation stuff chapter knight squire chief mate pequod starbuck native nantucket quaker descent long earnest man bear icy coast seem adapt endure hot latitude flesh hard twice-baked biscuit transport indie live blood would spoil bottled ale must bear time general drought famine fast day state famous thirty arid summer see summer dry physical superfluousness thinness speak seem more token waste anxiety care seem indication bodily blight merely condensation man mean ill-looking quite contrary pure tight skin excellent fit closely wrap embalm inner health strength revivified egyptian starbuck seem prepared endure long age come endure always now polar snow torrid sun patent chronometer interior vitality warrant climate look eye seem see linger image thousand-fold peril calmly confront life staid steadfast man life most part tell pantomime action tame chapter sound hardy sobriety fortitude certain quality time affect case seem nigh overbalance rest uncommonly conscientious seaman endue deep natural reverence wild watery loneliness life strongly incline superstition sort superstition organization seem spring somehow intelligence ignorance outward portent inward presentiment time thing bend welded iron soul much more far-away domestic memory young cape wife child tend bend still more original ruggedness nature open still further latent influence honest-hearted man restrain gush dare-devil daring often evince more perilous vicissitude fishery will man boat say starbuck afraid whale seem mean most reliable useful courage arise fair estimation encounter peril utterly fearless man more dangerous comrade coward aye aye say stubb second mate starbuck careful man ll find anywhere fishery shall ere long see word careful precisely mean use man stubb whale hunter starbuck crusader peril courage sentiment thing simply useful always hand mortally practical occasion think perhaps business whaling courage great staple outfit ship beef bread foolishly waste fancy lower whale sun-down persist fight fish too much persist fight think starbuck here critical ocean kill whale living kill theirs hundred man kill starbuck know doom own father s bottomless deep could find torn limb brother memory give certain superstitiousness say courage starbuck could still flourish must indeed extreme reasonable nature man organized such terrible experience remembrance nature thing fail latently engender element suitable circumstance would break confinement burn courage brave might sort bravery chiefly visible intrepid man generally abide firm conflict sea wind whale ordinary irrational horror world can withstand more terrific more spiritual terror sometimes menace concentrate brow enraged mighty man come narrative reveal instance complete abasement poor starbuck s fortitude scarce might heart write thing most sorrowful nay shocking expose fall valour soul man may seem detestable joint stock-company nation knave fool murderer may man may mean meagre face man ideal noble sparkling such grand glowing creature ignominious blemish fellow run throw costly robe immaculate manliness feel remain intact character seem bleeds keen anguish undraped spectacle valor-ruined man can piety such shameful sight completely stifle upbraiding permit star august dignity treat dignity king robe abound dignity robed investiture shalt see shine arm wield pick drive spike democratic dignity hand radiates end god great god absolute centre circumference democracy omnipresence divine equality meanest mariner renegade castaway shall hereafter ascribe high quality dark weave tragic grace even most mournful perchance most abased shall time lift exalted mount shall touch workman s arm ethereal light shall spread rainbow disastrous set sun mortal critic bear just spirit equality hast spread royal mantle humanity kind bear great democratic god didst refuse swart convict bunyan pale poetic pearl didst clothe doubly hammer leaf fine gold stumped paupered arm old cervantes didst pick andrew jackson pebble didst hurl war-horse didst thunder high throne thy mighty earthly marching cullest thy select champion kingly common bear god chapter knight squire stubb second mate native cape cod hence accord local usage call cape-cod-man happy-go-lucky craven valiant take peril come indifferent air engage most imminent crisis chase toil calm collect journeyman joiner engage year good-humored easy careless preside whale-boat most deadly encounter dinner crew invite guest particular comfortable arrangement part boat old stage-driver snugness box close whale very death-lock fight handle unpitying lance coolly off-handedly whistling tinker hammer would hum old rigadig tune flank flank most exasperated monster long usage stubb convert jaw death easy chair think death tell think might question chance cast mind way comfortable dinner doubt good sailor take sort call watch tumble aloft bestir would find obey order sooner perhaps thing make stubb such easy-going unfearing man cheerily trudge burden life world full grave pedlar bow ground pack help bring impious good-humor thing must pipe nose short black little pipe regular feature face would soon expect turn bunk nose pipe keep whole row pipe ready load stick rack easy reach hand turn smoke succession light end chapter load again readiness anew stubb dress first put leg trowsers put pipe mouth say continual smoking must cause least peculiar disposition know earthly air ashore afloat terribly infect nameless misery numberless mortal die exhale time cholera people camphorate handkerchief mouth likewise mortal tribulation stubb s tobacco smoke might operate sort disinfect agent third mate flask native tisbury martha s vineyard short stout ruddy young fellow very pugnacious concern whale somehow seem think great leviathan personally hereditarily affront sort point honour destroy encounter utterly lose sense reverence many marvel majestic bulk mystic way dead apprehension possible danger encounter poor opinion wondrous whale specie magnify mouse least water-rat require little circumvention small application time trouble order kill boil ignorant unconscious fearlessness make little waggish matter whale follow fish fun three year voyage cape horn jolly joke last length time carpenter s nail divide wrought nail cut nail mankind may similarly divide little flask wrought make clinch tight last long call king-post board pequod form could liken short square timber know name arctic whaler mean many radiating side timber insert serve brace ship icy concussion batter sea now three mate starbuck stubb flask momentous man universal prescription command three pequod s boat headsman grand order battle captain ahab would probably marshal force descend whale three headsman captain company arm long keen whaling spear pick trio lancer even harpooneer flingers javelin famous fishery mate headsman gothic knight old always accompany boat-steerer harpooneer certain conjuncture provide fresh lance former badly twist elbow assault generally subsists two close intimacy friendliness meet place set pequod s harpooneer headsman belong first queequeg starbuck chief mate select squire queequeg already know tashtego unmixed indian gay head most westerly promontory martha s vineyard still exist last remnant village red man long supply neighbor island nantucket many most daring harpooneer fishery usually generic name gay-headers tashtego s long lean sable hair high cheek bone black rounding eye indian oriental largeness antarctic glittering expression sufficiently proclaim inheritor unvitiated blood proud warrior hunter quest great new england moose scour bow hand aboriginal forest main long snuffing trail wild beast woodland tashtego now hunt wake great whale sea unerring harpoon son fitly replace infallible arrow sire look tawny brawn lithe snaky limb would credit superstition early puritan half-believed wild indian son prince powers air tashtego stubb second mate s squire third harpooneer daggoo gigantic coal-black negro-savage lion-like tread ahasuerus behold suspend ear two golden hoop large sailor call ring-bolts would talk secure top-sail halyard youth daggoo voluntarily ship board whaler lie lonely bay native coast never anywhere world africa nantucket pagan harbor most frequent whalemen now lead many year bold life fishery ship owner uncommonly heedful manner man ship daggoo retain barbaric virtue erect giraffe move deck pomp six foot five sock corporeal humility look white man standing seem white flag come beg truce fortress curious tell imperial negro ahasuerus daggoo squire little flask look chess-man residue pequod s company say present day two many thousand man mast employ american whale fishery american bear pretty nearly officer herein same american whale fishery american army military merchant navy engineering force employ construction american canal railroad same say case native american liberally provide brain rest world generously supply muscle small number whale seaman belong azores outward bind nantucket whaler frequently touch augment crew hardy peasant rocky shore manner greenland whaler sail hull london put shetland islands receive full complement crew passage homewards drop again tell islander seem make good whalemen nearly islander pequod isolatoes too call such acknowledge common continent man isolato living separate continent own now federate keel set isolatoes anacharsis clootz deputation isle sea end earth accompany old ahab pequod lie world s grievance bar very many come black little pip never oh poor alabama boy grim pequod s forecastle shall ere long see beat tambourine prelusive eternal time send great quarter-deck high bid strike angel beat tambourine glory call coward here hail hero chapter ahab several day leave nantucket hatch see captain ahab mate regularly relieve watch aught could see contrary seem commander ship sometimes issue cabin order sudden peremptory plain command vicariously supreme lord dictator hitherto unseen eye permit penetrate now sacred retreat cabin time ascend deck watch instantly gaze aft mark strange face visible first vague disquietude touch unknown captain now seclusion sea become perturbation strangely heighten time ragged elijah s diabolical incoherence uninvitedly recur subtle energy could conceived poorly could withstand much mood ready smile solemn whimsicality outlandish prophet wharf apprehensiveness uneasiness call feel come look ship seem warrantry cherish such emotion harpooneer great body crew more barbaric heathenish motley set tame merchant-ship company previous experience make acquainted still ascribe rightly ascribe fierce uniqueness very nature wild scandinavian vocation abandonedly embark especially aspect three chief officer ship mate most forcibly calculate allay colourless misgiving induce confidence cheerfulness presentment voyage three good more likely sea-officers man own different way could readily find american nantucketer vineyarder cape man now christmas ship shoot harbor space bite polar weather time run southward degree minute latitude sail gradually leave merciless winter intolerable weather less lower still grey gloomy enough morning transition fair wind ship rush water vindictive sort leap melancholy rapidity mount deck call forenoon watch soon level glance taffrail forebode shiver run reality outran apprehension captain ahab stand quarter-deck seem sign common bodily illness recovery look man cut stake fire overrunningly waste limb consume take particle compact age robustness whole high broad form seem make solid bronze shape unalterable mould cellini s cast perseus thread way grey hair continue right side tawny scorch face neck disappear clothing see slender rod-like mark lividly whitish resemble perpendicular seam sometimes make straight lofty trunk great tree upper lightning tearingly dart wrench single twig peel groove bark top bottom ere run soil leave tree still greenly alive brand mark bear scar leave desperate wound could certainly say tacit consent voyage little allusion make especially mate tashtego s senior old gay-head indian crew superstitiously assert full forty year old ahab become way brand come fury mortal fray elemental strife sea wild hint seem inferentially negatived grey manxman insinuate old sepulchral man never sail nantucket never ere lay eye wild ahab old sea-traditions immemorial credulity popularly invest old manxman preternatural power discernment white sailor seriously contradict say captain ahab tranquilly lay might hardly come pass mutter last office dead would find birth-mark crown sole powerfully whole grim aspect ahab affect livid brand streak first few moment hardly note little overbearing grimness owe barbaric white leg partly stand previously come ivory leg sea fashion polished bone sperm whale s jaw aye dismasted japan say old gay-head indian dismasted craft ship mast come home quiver em strike singular posture maintain side pequod s quarter deck pretty close mizzen shroud auger hole bore inch plank bone leg steady hole arm elevated hold shroud captain ahab stand erect look straight ship s ever-pitching prow infinity firm fortitude determinate unsurrenderable wilfulness fixed fearless forward dedication glance word speak officer say aught minute gesture expression plainly show uneasy painful consciousness troubled master-eye moody stricken ahab stand crucifixion face nameless regal overbear dignity mighty woe ere long first visit air withdraw cabin morning day visible crew standing pivot-hole seat ivory stool heavily walk deck sky grow less gloomy indeed begin grow little genial become still less less recluse ship sail home dead wintry bleakness sea keep secluded come pass continually air say perceptibly last sunny deck seem unnecessary mast pequod make passage now regularly cruising nearly whaling preparatives need supervision mate fully competent little employ excite ahab now thus chase interval cloud layer layer pile brow cloud choose lofty peak pile ere long warm warble persuasiveness pleasant holiday weather come seem gradually charm mood red-cheeked dance girl april may trip home wintry misanthropic wood even barest rugged most thunder-cloven old oak will least send forth few green sprout welcome such glad-hearted visitant ahab end little respond playful allurings girlish air more put forth faint blossom look man would soon flower smile chapter enter ahab stubb day elapse ice icebergs astern pequod now roll bright quito spring sea perpetually reign threshold eternal august tropic warmly cool clear ringing perfume overflow redundant day crystal goblet persian sherbet heap flake rose-water snow starred stately night seem haughty dame jewelled velvet nurse home lonely pride memory absent conquer earl golden helmeted sun sleeping man t hard choose such winsome day such seduce night witchery unwaning weather merely lend new spell potency outward world inward turn soul especially still mild hour eve come memory shoot crystal clear ice most form noiseless twilight subtle agency more more work ahab s texture old age always wakeful longer link life less man aught look death sea-commanders old greybeard will oftenest leave berth visit night-cloaked deck ahab now late seem much live open air truly speaking visit more cabin cabin plank feel s tomb would mutter old captain descend narrow scuttle grave-dug berth twenty-four hour watch night set band deck sentinelled slumber band rope haul forecastle sailor fling rudely day cautiousness dropt place fear disturb slumbering shipmates sort steady quietude would begin prevail habitually silent steersman would watch cabin-scuttle ere long old man would emerge grip iron banister help crippled way consider touch humanity time usually abstain patrol quarter-deck wearied mate seek repose six inch ivory heel such would reverberate crack din bony step dream would crunching tooth shark mood too deep common regardings heavy lumber-like pace measure ship taffrail mainmast stubb old second mate come certain unassured deprecate humorousness hint captain ahab please walk plank could say nay might way muffle noise hint indistinctly hesitatingly globe tow insertion ivory heel stubb didst know ahab cannon-ball stubb say ahab wouldst wad fashion thy way forget thy nightly grave such sleep shroud use fill last dog kennel start unforseen conclude exclamation suddenly scornful old man stubb speechless moment say excitedly use speak way sir less sir avast gritted ahab set tooth violently move avoid passionate temptation sir say stubb embolden will tamely call dog sir call ten time donkey mule ass begone ll clear world thee say ahab advance such overbear terror aspect stubb involuntarily retreat never serve give hard blow mutter stubb find descend cabin-scuttle s very queer stop stubb somehow now n't know strike s here knee pray thought come would first time pray s queer very queer s queer too aye take fore aft s queerest old man stubb sail flash eye powder-pans mad anyway s mind sure must deck crack aint bed now more three hour twenty-four n't sleep did n't dough-boy steward tell morning always find old man s hammock clothes rumple tumble sheet foot coverlid tie knot pillow sort frightful hot baked brick hot old man guess s get folk ashore call conscience s kind tic-dolly-row say bad toothache n't know lord keep catch s full riddle wonder hold night dough-boy tell suspect s know s make appointment hold ai n't queer now s tell s old game here snooze damn s worth fellow s bear world fall right asleep now think s first thing baby s sort queer too damn thing queer come think em s principle think eleventh commandment sleep can twelfth here again s n't call dog blaze call ten time donkey pile lot jackass top might kick maybe kick n't observe take aback brow somehow flash bleached bone devil s matter n't stand right leg come afoul old man sort turn wrong side lord must dream way s stash here hammock again morning ll see plaguey juggling think daylight chapter pipe stubb depart ahab stand lean bulwark usual late call sailor watch send ivory stool also pipe lighting pipe binnacle lamp plant stool weather side deck sit smoke old norse time throne sea-loving danish king fabricate saith tradition tusk narwhale could look ahab seat tripod bone bethink royalty symbolize khan plank king sea great lord leviathans ahab moment pass thick vapour come mouth quick constant puff blow again face now soliloquize last withdraw tube smoking longer soothes oh pipe hard must thy charm here unconsciously toil pleasuring aye ignorantly smoke windward windward such nervous whiff die whale final jet strong full trouble business pipe thing mean sereneness send mild white vapour mild white hair torn iron-grey lock mine ll smoke more toss still light pipe sea fire hiss wave same instant ship shoot bubble sinking pipe make slouched hat ahab lurchingly pace plank chapter queen mab morning stubb accost flask such queer dream king-post never know old man s ivory leg dream kick try kick soul little man kick leg right presto ahab seem pyramid blaze fool keep kick still more curious flask know curious dream rage somehow seem think much insult kick ahab think s row s real leg false leg s mighty difference living thump dead thump s make blow hand flask fifty time more savage bear blow cane living member make living insult little man think mind stub silly toe cursed pyramid confoundedly contradictory say think s leg now cane whalebone cane think playful cudgelling fact whaleboning give base kick think look end foot part small sort end broad footed farmer kick s devilish broad insult insult whittle point now come great joke dream flask batter pyramid sort badger-haired old merman hump take shoulder slew bout say slid man frighten such phiz somehow moment fright say last business know mr humpback want kick lord flask sooner say turn stern bent drag lot seaweed clout think see thunder alive man stern stick full marlinspike point say second thought guess wo n't kick old fellow wise stubb say wise stubb keep mutter time sort eating own gum chimney hag see n't stop say wise stubb wise stubb think might fall kick pyramid again just lift foot roar stop kicking halloa say s matter now old fellow look here say let s argue insult captain ahab kick n't say right here very good say use ivory leg n't say say wise stubb complain did n't kick right good will n't common pitch pine leg kick kick great man beautiful ivory leg stubb s honour consider honour listen wise stubb old england great lord think great glory slap queen make garter-knights boast stubb kick old ahab make wise man remember say kick account kick honour account kick ca n't help wise stubb n't see pyramid sudden seem somehow queer fashion swim air snore roll hammock now think dream flask n't know seem sort foolish tho may may s make wise man flask d see ahab stand sideways look stern good thing can flask let old man alone never speak say halloa s shout hark mast-head look sharp whale hereabouts see white split lung think now flask ai n't small drop queer white whale mark man look s special wind stand flask ahab s bloody mind mum come way chapter cetology already boldly launch deep soon shall lose unshored harbourless immensity ere come pass ere pequod s weedy hull roll side side barnacled hull leviathan outset attend matter indispensable thorough appreciative understanding more special leviathanic revelation allusion sort follow systematized exhibition whale broad genus would now fain put easy task classification constituent chaos less here essayed listen good late authority lay branch zoology much involve entitle cetology say captain scoresby a.d intention power enter inquiry true method divide cetacea group family utter confusion exist historian animal sperm whale say surgeon beale a.d unfitness pursue research unfathomable water impenetrable veil cover knowledge cetacea field strew thorn incomplete indication serve torture naturalist thus speak whale great cuvier john hunter lesson light zoology anatomy real knowledge little book plenty small degree cetology science whale many man small great old new landsman seaman large little write whale run few author bible aristotle pliny aldrovandi sir thomas browne gesner ray linnaeus rondeletius willoughby green artedi sibbald brisson marten lacepede bonneterre desmarest baron cuvier frederick cuvier john hunter owen scoresby beale bennett j ross browne author miriam coffin olmstead rev t cheever ultimate generalizing purpose write cite extract will show name list whale author follow owen see living whale real professional harpooneer whaleman mean captain scoresby separate subject greenland right-whale good existing authority scoresby know say great sperm whale compare greenland whale unworthy mentioning here say greenland whale usurper throne sea even mean large whale owe long priority claim profound ignorance seventy year invest fabulous utterly unknown sperm-whale ignorance present day still reign few scientific retreat whale-ports usurpation way complete reference nearly leviathanic allusion great poet past day will satisfy greenland whale rival monarch sea time last come new proclamation charing cross hear good people greenland whale depose great sperm whale now reigneth two book pretend put living sperm whale same time remote degree succeed attempt book beale s bennett s time surgeons english south-sea whale-ships exact reliable man original matter touch sperm whale find volume necessarily small excellent quality mostly confine scientific description sperm whale scientific poetic live complete literature hunted whale unwritten life now various specie whale need sort popular comprehensive classification easy outline present hereafter fill department subsequent laborer good man advance take matter hand hereupon offer own poor endeavor promise complete human thing suppose complete must very reason infallibly faulty shall pretend minute anatomical description various specie place least much description object here simply project draught systematization cetology architect builder ponderous task ordinary letter-sorter post-office equal grope bottom sea s hand unspeakable foundation rib very pelvis world fearful thing essay hook nose leviathan awful taunting job might appal will leviathan make covenant thee behold hope vain swim library sail ocean whale visible hand earnest will try preliminary settle first uncertain unsettled condition science cetology very vestibule attest fact quarter still remain moot point whale fish system nature a.d linnaeus declare hereby separate whale fish own knowledge know year shark shad alewife herring linnaeus s express edict still find divide possession same sea leviathan ground linnaeus would fain banish whale water state follow account warm bilocular heart lung movable eyelid hollow ear penem intrantem feminam mammis lactantem finally ex lege naturae jure meritoque submit friend simeon macey charley coffin nantucket messmate mine certain voyage unite opinion reason set forth altogether insufficient charley profanely hint humbug know waive argument take good old fashioned ground whale fish call holy jonah fundamental thing settle point internal respect whale differ fish linnaeus give item brief lung warm blood fish lungless cold blooded shall define whale obvious external conspicuously label time come short whale spout fish horizontal tail contract definition result expanded meditation walrus spout much whale walrus fish amphibious last term definition still more cogent couple first must notice fish familiar landsman flat vertical up-and-down tail spout fish tail may similarly shape invariably assume horizontal position definition whale mean exclude leviathanic brotherhood sea creature hitherto identify whale good inform nantucketers hand link fish hitherto authoritatively regard alien hence small spout horizontal tail fish must include ground-plan cetology now come grand division entire whale host aware present time fish style lamatins dugongs pig-fish sow-fish coffin nantucket include many naturalist whale pig-fish noisy contemptible set mostly lurk mouth river feed wet hay especially spout deny credential whale present passport quit kingdom cetology first accord magnitude divide whale three primary book subdivisible chapter shall comprehend small large folio whale ii octavo whale iii duodecimo whale type folio present sperm whale octavo grampus duodecimo porpoise folios here include following chapter sperm whale ii right whale iii fin-back whale iv hump-backed whale v razor-back whale vi sulphur-bottom whale book folio chapter sperm whale whale english old vaguely know trumpa whale physeter whale anvil headed whale present cachalot french pottsfich german macrocephalus long word doubt large inhabitant globe most formidable whale encounter most majestic aspect lastly most valuable commerce creature valuable substance spermaceti obtain peculiarity will many place enlarge chiefly name now philologically consider absurd century sperm whale wholly unknown own proper individuality oil accidentally obtain stranded fish day spermaceti would seem popularly suppose derive creature identical know england greenland right whale idea also same spermaceti quicken humor greenland whale first syllable word literally express time also spermaceti exceedingly scarce use light ointment medicament druggist nowadays buy ounce rhubarb opine course time true nature spermaceti become know original name still retain dealer doubt enhance value notion strangely significant scarcity appellation must last come bestow whale spermaceti really derive book folio chapter ii right whale respect most venerable leviathan first regularly hunt man yield article commonly know whalebone baleen oil specially know whale oil inferior article commerce fisherman indiscriminately designate follow title whale greenland whale black whale great whale true whale right whale deal obscurity concern identity specie thus multitudinously baptise whale include second specie folio great mysticetus english naturalist greenland whale english whalemen baliene ordinaire french whalemen growlands walfish swede whale more two century past hunt dutch english arctic sea whale american fisherman long pursue indian ocean brazil bank west coast various part world designate right whale cruise ground pretend see difference greenland whale english right whale american precisely agree grand feature present single determinate fact grind radical distinction endless subdivision base most inconclusive difference department natural history become repellingly intricate right whale will elsewhere treat length reference elucidate sperm whale book folio chapter iii fin-back head reckon monster various name fin-back tall-spout long-john see sea commonly whale distant jet often descry passenger cross atlantic new york packet-tracks length attain baleen fin-back resemble right whale less portly girth light colour approach olive great lip present cable-like aspect form intertwisting slant fold large wrinkle grand distinguishing feature fin derive name often conspicuous object fin three four foot long grow vertically hinder part angular shape very sharp pointed end even slight part creature visible isolated fin will time see plainly project surface sea moderately calm slightly mark spherical ripple gnomon-like fin stand cast shadow wrinkled surface may suppose watery circle surround somewhat resemble dial style wavy hour-lines grave ahaz-dial shadow often fin-back gregarious seem whale-hater man man-haters very shy always solitary unexpectedly rise surface remote most sullen water straight single lofty jet rise tall misanthropic spear barren plain gift such wondrous power velocity swimming defy present pursuit man leviathan seem banished unconquerable cain race bear mark style baleen mouth fin-back sometimes include right whale theoretic specie denominate whalebone whale whale baleen call whalebone whale would seem several variety most little know broad-nosed whale beaked whale pike-headed whale bunch whale under-jawed whale rostrated whale fisherman s name few sort connection appellative whalebone whale great importance mention such nomenclature may convenient facilitate allusion kind whale vain attempt clear classification leviathan found baleen hump fin tooth mark part feature very obviously seem good adapt afford basis regular system cetology detached bodily distinction whale kind present baleen hump back-fin tooth thing peculiarity indiscriminately disperse sort whale regard may nature structure more essential particular thus sperm whale humpbacked whale hump similitude cease same humpbacked whale greenland whale baleen again similitude cease just same part mention various sort whale form such irregular combination case detach such irregular isolation utterly defy general methodization form such basis rock whale-naturalists split may possibly conceive internal part whale anatomy least shall able hit right classification nay thing example greenland whale s anatomy more striking baleen see baleen impossible correctly classify greenland whale descend bowel various leviathan will find distinction fiftieth part available systematizer external already enumerate remain take hold whale bodily entire liberal volume boldly sort way bibliographical system here adopt can possibly succeed alone practicable proceed book folio chapter iv hump-back whale often see northern american coast frequently capture tow harbor great pack peddler might call elephant castle whale rate popular name sufficiently distinguish sperm whale also hump small oil very valuable baleen most gamesome light-hearted whale make more gay foam white water generally book folio chapter v razor-back whale little know name see distance cape horn retire nature elude hunter philosopher coward never show part rise long sharp ridge let know little more anybody else book folio chapter vi sulphur-bottom retire gentleman brimstone belly doubtless get scrape tartarian tile profounder diving seldom see least never see remoter southern sea always too great distance study countenance never chase would run rope-walk line prodigy tell adieu sulphur bottom can say more true can old nantucketer thus end book folio now begin book ii octavo octavoes embrace whale middling magnitude present may number grampus ii black fish iii narwhale iv thrasher v killer book whale denominate quarto very plain whale order small former order retain proportionate likeness figure bookbinder s quarto volume dimensioned form preserve shape folio volume octavo volume book ii octavo chapter grampus fish loud sonorous breathing blowing furnish proverb landsman know denizen deep popularly class whale possess grand distinctive feature leviathan most naturalist recognise moderate octavo size vary fifteen twenty-five foot length corresponding dimension waist swim herd never regularly hunted oil considerable quantity pretty good light fisherman approach regard premonitory advance great sperm whale book ii octavo chapter ii black fish give popular fisherman s name fish generally good name happen vague inexpressive shall say suggest now touch black fish so-called blackness rule whale call hyena whale please voracity know circumstance inner angle lip curve upwards carry everlasting mephistophelean grin face whale average sixteen eighteen foot length find latitude peculiar way show dorsal hooked fin swimming look roman nose more profitably employ sperm whale hunter sometimes capture hyena whale keep supply cheap oil domestic employment frugal housekeeper absence company quite alone burn unsavory tallow odorous wax blubber very thin whale will yield upwards thirty gallon oil book ii octavo chapter iii narwhale nostril whale instance curiously name whale name suppose peculiar horn originally mistake peaked nose creature sixteen foot length horn average five foot exceed ten even attain fifteen foot strictly speaking horn lengthen tusk grow jaw line little depressed horizontal find sinister side ill effect give owner analogous aspect clumsy left-handed man precise purpose ivory horn lance answer would hard say seem use blade sword-fish bill-fish sailor tell narwhale employ rake turn bottom sea food charley coffin say use ice-piercer narwhale rise surface polar sea find sheet ice thrust horn break can prove surmise correct own opinion one-sided horn may really use narwhale may would certainly very convenient folder read pamphlet narwhale hear call tusked whale horned whale unicorn whale certainly curious example unicornism find kingdom animated nature certain cloistered old author gather same sea-unicorn s horn ancient day regard great antidote poison such preparation bring immense price also distil volatile salt faint lady same way horn male deer manufacture hartshorn originally account object great curiosity black letter tell sir martin frobisher return voyage queen bess gallantly wave jewel hand window greenwich palace bold ship sail thames sir martin return voyage saith black letter bended knee present highness prodigious long horn narwhale long period hang castle windsor irish author avers earl leicester bended knee likewise present highness horn pertain land beast unicorn nature narwhale very picturesque leopard-like look milk-white ground colour dot oblong spot black oil very superior clear fine little seldom hunt mostly find circumpolar sea book ii octavo chapter iv killer whale little precisely know nantucketer professed naturalist see distance say bigness grampus very savage sort feegee fish sometimes take great folio whale lip hang leech mighty brute worry death killer never hunt never hear sort oil exception might take name bestow whale ground indistinctness killer land sea bonapartes sharks include book ii octavo chapter v thrasher gentleman famous tail use ferule thrash foe mount folio whale s swim work passage flog schoolmaster get world similar process still less know thrasher killer outlaws even lawless sea thus end book ii octavo begin book iii duodecimo duodecimoes include small whale huzza porpoise ii algerine porpoise iii mealy-mouthed porpoise chance specially study subject may possibly seem strange fish commonly exceed four five foot marshal whale word popular sense always convey idea hugeness creature set duodecimoes infallibly whale term definition whale i.e spout fish horizontal tail book iii duodecimo chapter huzza porpoise common porpoise find globe name own bestowal more sort porpoise must distinguish call thus always swim hilarious shoal broad sea keep toss heaven cap fourth-of-july crowd appearance generally hail delight mariner full fine spirit invariably come breezy billow windward lad always live wind account lucky oman can withstand three cheer behold vivacious fish heaven help spirit godly gamesomeness well-fed plump huzza porpoise will yield good gallon good oil fine delicate fluid extract jaw exceedingly valuable request jeweller watchmaker sailors put hone porpoise meat good eating know may never occur porpoise spout indeed spout small very readily discernible time chance watch will see great sperm whale miniature book iii duodecimo chapter ii algerine porpoise pirate very savage find think pacific somewhat large huzza porpoise much same general make provoke will buckle shark lower many time never see capture book iii duodecimo chapter iii mealy-mouthed porpoise large kind porpoise find pacific know english name hitherto designate fisher right-whale porpoise circumstance chiefly find vicinity folio shape differ degree huzza porpoise less rotund jolly girth indeed quite neat gentleman-like figure fin most porpoise lovely tail sentimental indian eye hazel hue mealy-mouth spoil entire side fin deep sable boundary line distinct mark ship s hull call bright waist line streak stem stern two separate colour black white white comprise part head whole mouth make look just escape felonious visit meal-bag most mean mealy aspect oil much common porpoise duodecimo system proceed inasmuch porpoise small whale leviathan note rabble uncertain fugitive half-fabulous whale american whaleman know reputation personally shall enumerate fore-castle appellation possibly such list may valuable future investigator may complete here begin follow whale shall hereafter catch mark can readily incorporate system accord folio octavo duodecimo magnitude bottle-nose whale junk whale pudding-headed whale cape whale lead whale cannon whale scragg whale copper whale elephant whale iceberg whale quog whale blue whale etc icelandic dutch old english authority might quote list uncertain whale bless manner uncouth name omit altogether obsolete can hardly help suspect mere sound full leviathanism signify finally state outset system would here perfect can plainly see keep word now leave cetological system stand thus unfinished even great cathedral cologne leave crane still stand top uncompleted tower small erection may finish first architect grand true leave copestone posterity god keep complete whole book draught nay draught draught oh time strength cash patience chapter specksynder concern officer whale-craft seem good place set little domestic peculiarity ship-board arise existence harpooneer class officer class unknown course marine whale-fleet large importance attach harpooneer s vocation evince fact originally old dutch fishery two century more command whale ship wholly lodge person now call captain divide officer call specksynder literally word mean fat-cutter usage time make equivalent chief harpooneer day captain s authority restrict navigation general management vessel whale-hunting department concern specksynder chief harpooneer reign supreme british greenland fishery corrupted title specksioneer old dutch official still retain former dignity sadly abridge present rank simply senior harpooneer such captain s more inferior subaltern good conduct harpooneer success whaling voyage largely depend american fishery important officer boat certain circumstance night watch whaling ground command ship s deck also grand political maxim sea demand nominally live apart man mast way distinguish professional superior always familiarly regard social equal now grand distinction draw officer man sea first life aft last forward hence whale-ships merchantman alike mate quarter captain too most american whaler harpooneer lodge part ship say take meal captain s cabin sleep place indirectly communicate long period southern whaling voyage long voyage now make man peculiar peril community interest prevail company high low depend profit fix wage common luck common vigilance intrepidity hard work thing case tend beget less rigorous discipline merchantman generally never mind much old mesopotamian family whalemen may primitive instance live punctilious external least quarter-deck seldom materially relax instance indeed many nantucket ship will see skipper parade quarter-deck elate grandeur surpass military navy nay extort much outward homage wear imperial purple shabby pilot-cloth man moody captain pequod least give sort shallow assumption homage exact implicit instantaneous obedience require man remove shoe foot ere step quarter-deck time owe peculiar circumstance connect event hereafter detail address unusual term condescension terrorem even captain ahab mean unobservant paramount form usage sea perhaps will fail eventually perceive form usage sometimes mask incidentally make use more private end legitimately intend subserve certain sultanism brain good degree remain unmanifested form same sultanism become incarnate irresistible dictatorship man s intellectual superiority will can never assume practical available supremacy man aid sort external art entrenchment always more less paltry base keep god s true prince empire world s hustings leave high honour air can give man become famous more infinite inferiority choice hide handful divine inert undoubted superiority dead level mass such large virtue lurks small thing extreme political superstition invest royal instance even idiot imbecility impart potency case nicholas czar ringed crown geographical empire encircle imperial brain plebeian herd crouch abase tremendous centralization will tragic dramatist would depict mortal indomitableness full sweep direct swing forget hint incidentally important art now allude ahab captain still move nantucket grimness shagginess episode touch emperor king must conceal poor old whale-hunter outward majestical trapping housing deny oh ahab shall grand thee must need pluck sky dive deep feature unbodied air chapter cabin-table noon dough-boy steward thrust pale loaf-of-bread face cabin-scuttle announce dinner lord master sit lee quarter-boat just take observation sun now mutely reckon latitude smooth medallion-shaped tablet reserve daily purpose upper part ivory leg complete inattention tidings would think moody ahab hear menial presently catch hold mizen shroud swing deck even unexhilarated voice say dinner mr starbuck disappear cabin last echo sultan s step die starbuck first emir reason suppose seat starbuck rous quietude take few turn plank grave peep binnacle say touch pleasantness dinner mr stubb descend scuttle second emir lounge rigging awhile slightly shake main brace see will right important rope likewise take old burden rapid dinner mr flask follow predecessor third emir now see alone quarter-deck seem feel relieved curious restraint tip sort know wink sort direction kick shoe strike sharp noiseless squall hornpipe right grand turk s head dexterous sleight pitch cap mizentop shelf rollick least remain visible deck reverse procession bring rear music ere step cabin doorway pause ship new face altogether independent hilarious little flask enter king ahab s presence character abjectus slave least strange thing breed intense artificialness sea-usages open air deck officer will provocation bear boldly defyingly enough commander ten let very officer moment customary dinner same commander s cabin straightway inoffensive say deprecatory humble air sit head table marvellous sometimes most comical difference problem perhaps belshazzar king babylon belshazzar haughtily courteously therein certainly must touch mundane grandeur rightly regal intelligent spirit preside own private dinner-table invite guest man s unchallenged power dominion individual influence time man s royalty state transcend belshazzar s belshazzar great dine friend taste caesar witchery social czarship withstanding now consideration superadd official supremacy ship-master inference will derive cause peculiarity sea-life just mention ivory-inlaid table ahab preside mute man sea-lion white coral beach surround warlike still deferential cub own proper turn officer wait serve little child ahab ahab seem lurk small social arrogance mind intent eye fasten old man s knife carve chief dish suppose world would profane moment slight observation even neutral topic weather reach knife fork slice beef lock ahab thereby motion starbuck s plate mate receive meat receive alms cut tenderly little start perchance knife graze plate chew noiselessly swallow circumspection coronation banquet frankfort german emperor profoundly dine seven imperial elector cabin meal somehow solemn meal eat awful silence table old ahab forbid conversation dumb relief choke stubb rat make sudden racket hold poor little flask young son little boy weary family party shinbone saline beef would drumstick flask presume help must seem tantamount larceny first degree help table doubtless never more would able hold head honest world strange say ahab never forbid flask help chance ahab never much noticed least flask presume help butter think owner ship deny account clot clear sunny complexion deem long voyage such marketless water butter premium subaltern flask ala butterless man thing flask last person dinner flask first man consider hereby flask s dinner badly jam point time starbuck stubb start also privilege lounge rear stubb even peg high flask happen small appetite soon show symptom conclude repast flask must bestir will get more three mouthful day holy usage stubb precede flask deck flask admit private arise dignity officer moment never know hungry more less eat much relieve hunger keep immortal peace satisfaction think flask depart stomach officer wish could fish bit old-fashioned beef forecastle use mast s fruit promotion now s vanity glory s insanity life mere sailor pequod grudge flask flask s official capacity sailor order obtain ample vengeance aft dinner-time get peep flask cabin sky-light sit silly dumfoundered awful ahab now ahab three mate form may call first table pequod s cabin departure take place inverted order arrival canvas cloth clear restore hurried order pallid steward three harpooneer bidden feast residuary legatee make sort temporary servant hall high mighty cabin strange contrast hardly tolerable constraint nameless invisible domineerings captain s table entire care-free license ease frantic democracy inferior fellow harpooneer master mate seem afraid sound hinge own jaw harpooneer chew food such relish report dine lord fill belly indian ship day load spice such portentous appetite queequeg tashtego fill vacancy make previous repast often pale dough-boy fain bring great baron salt-junk seemingly quarry solid ox lively nimble hop-skip-and-jump tashtego ungentlemanly way accelerate dart fork harpoon-wise daggoo seize sudden humor assist dough-boy s memory snatch bodily thrust head great empty wooden trencher tashtego knife hand begin lay circle preliminary scalp naturally very nervous shudder sort little fellow bread-faced steward progeny bankrupt baker hospital nurse standing spectacle black terrific ahab periodical tumultuous visitation three savage dough-boy s whole life continual lip-quiver commonly see harpooneer furnish thing demand would escape clutch little pantry adjoining fearfully peep blind door sight see queequeg seat tashtego oppose file tooth indian s crosswise daggoo seat floor bench would bring hearse-plumed head low carlines motion colossal limb make low cabin framework shake african elephant passenger ship great negro wonderfully abstemious say dainty seem hardly possible such comparatively small mouthful could keep vitality diffuse broad baronial superb person doubtless noble savage feed strong drink deep abound element air dilated nostril snuff sublime life world beef bread giant make nourish queequeg mortal barbaric smack lip eating ugly sound enough much trembling dough-boy look see mark tooth lurk own lean arm would hear tashtego sing produce bone might pick simple-witted steward shatter crockery hanging pantry sudden fit palsy whetstone harpooneer carry pocket lance weapon whetstone dinner would ostentatiously sharpen knife grate sound tend tranquillize poor dough-boy could forget island day queequeg must certainly guilty murderous convivial indiscretion dough-boy hard fare white waiter wait cannibal napkin carry arm buckler good time great delight three salt-sea warrior would rise depart credulous fable-mongering ear martial bone jingle step moorish scimetars scabbard barbarian dine cabin nominally live still sedentary habit scarcely mealtime just sleeping-time pass own peculiar quarter matter ahab seem exception most american whale captain set incline opinion right ship s cabin belong courtesy alone anybody else time permit real truth mate harpooneer pequod might more properly say live cabin enter street-door enter house turn inwards moment turn permanent thing reside open air lose much hereby cabin companionship socially ahab inaccessible nominally include census christendom still alien live world last grisly bear live settled missouri spring summer depart wild logan wood bury hollow tree live winter suck own paw inclement howl old age ahab s soul shut caved trunk body feed sullen paw gloom chapter mast-head more pleasant weather rotation seamen first mast-head come most american whalemen mast-head man simultaneously vessel s leave port even may fifteen thousand mile more sail ere reach proper cruising ground three four five year voyage draw nigh home empty say empty vial even mast-head keep man last skysail-poles sail spire port altogether relinquish hope capture whale more now business stand mast-head ashore afloat very ancient interesting let measure expatiate here take early stander mast-head old egyptian research find none prior progenitor builder babel must doubtless tower intend rear lofty mast-head asia africa ere final truck put great stone mast theirs may say board dread gale god s wrath can give babel builder priority egyptian egyptian nation mast-head stander assertion base general belief archaeologist first pyramid found astronomical purpose theory singularly support peculiar stair-like formation four side edifice whereby prodigious long uplifting leg old astronomer wont mount apex sing new star even look-out modern ship sing sail whale just bear sight saint stylites famous christian hermit old time build lofty stone pillar desert spend whole latter portion life summit hoist food ground tackle remarkable instance dauntless stander-of-mast-heads drive place fog frost rain hail sleet valiantly face last literally die post modern standers-of-mast-heads lifeless set mere stone iron bronze man capable face stiff gale still entirely incompetent business sing discover strange sight napoleon top column vendome stand arm fold hundred fifty foot air careless now rule deck louis philippe louis blanc louis devil great washington too stand high aloft tower main-mast baltimore hercules pillar column mark point human grandeur few mortal will admiral nelson also capstan gun-metal stand mast-head trafalgar square most obscure london smoke token give hidden hero smoke must fire great washington napoleon nelson will answer single hail madly invoke befriend counsel distract deck gaze may surmise spirit penetrate thick haze future descry shoal rock must shun may seem unwarrantable couple respect mast-head stander land sea truth plainly evince item obed macy sole historian nantucket stand accountable worthy obed tell early time whale fishery ere ship regularly launch pursuit game people island erect lofty spar sea-coast look-out ascend mean nailed cleat fowl upstairs hen-house few year same plan adopt bay whalemen new zealand descry game give notice ready-manned boat nigh beach custom now become obsolete turn proper mast-head whale-ship sea three mast-head keep man sun-rise sun-set seaman take regular turn helm relieve two hour serene weather tropic exceedingly pleasant mast-head nay dreamy meditative man delightful stand hundred foot silent deck stride deep mast gigantic stilt leg swim huge monster sea even ship sail boot famous colossus old rhodes stand lose infinite series sea ruffle wave tranced ship indolently roll drowsy trade wind blow resolve languor most part tropic whale life sublime uneventfulness invest hear news read gazette extra startling account commonplace never delude unnecessary excitement hear domestic affliction bankrupt security fall stock never trouble thought shall dinner meal three year more snugly stow cask bill fare immutable southern whalesmen long three four year voyage often happen sum various hour spend mast-head would amount several entire month much deplore place devote considerable portion whole term natural life sadly destitute approach cosy inhabitiveness adapt breed comfortable localness feeling such pertains bed hammock hearse sentry box pulpit coach small snug contrivance man temporarily isolate most usual point perch head t gallant-mast stand two thin parallel stick peculiar whalemen call t gallant cross-trees here toss sea beginner feel cosy would stand bull s horn sure cold weather may carry house aloft shape watch-coat properly speak thick watch-coat more house unclad body soul glue fleshy tabernacle can freely move even move run great risk perish ignorant pilgrim cross snowy alp winter watch-coat much house mere envelope additional skin encase can put shelf chest drawer body more can make convenient closet watch-coat concern much deplore mast-head southern whale ship unprovided enviable little tent pulpit call crow's-nests look-out greenland whaler protect inclement weather frozen sea fireside narrative captain sleet entitle voyage iceberg quest greenland whale incidentally re-discovery lost icelandic colony old greenland admirable volume stander mast-head furnish charmingly circumstantial account recently invent crow's-nest glacier name captain sleet s good craft call sleet s crow's-nest honour original inventor patentee free ridiculous false delicacy hold call own child own name father original inventor patentee likewise denominate apparatus may beget shape sleet s crow's-nest large tierce pipe open furnish movable side-screen keep windward head hard gale fix summit mast ascend little trap-hatch bottom side side stern ship comfortable seat locker umbrella comforter coat front leather rack keep speaking trumpet pipe telescope nautical convenience captain sleet person stand mast-head crow's-nest tell always rifle also fix rack powder flask shot purpose pop stray narwhale vagrant sea unicorn infest water can successfully shoot deck owe resistance water shoot very different thing now plainly labor love captain sleet describe little detailed convenience crow's-nest enlarge many treat very scientific account experiment crow's-nest small compass keep purpose counteract error result call local attraction binnacle magnet error ascribable horizontal vicinity iron ship s plank glacier s case perhaps many broken-down blacksmith crew say captain very discreet scientific here learn binnacle deviation azimuth compass observation approximate error know very captain sleet much immerse profound magnetic meditation fail attract occasionally replenish little case-bottle nicely tuck side crow s nest easy reach hand whole greatly admire even love brave honest learn captain take very ill utterly ignore case-bottle see faithful friend comforter must mittened finger hooded head study mathematics aloft bird s nest three four perch pole southern whale-fishers snugly housed aloft captain sleet greenlandmen disadvantage greatly counter-balanced widely contrasting serenity seductive sea south fisher mostly float use lounge rig very leisurely rest top chat queequeg else duty might find ascend little way throw lazy leg top-sail yard take preliminary view watery pasture last mount ultimate destination let make clean breast here frankly admit keep sorry guard problem universe revolve could leave completely such thought-engendering altitude could lightly hold obligation observe whale-ships standing order keep weather eye open sing time let place movingly admonish ship-owner nantucket beware enlist vigilant fishery lad lean brow hollow eye give unseasonable meditativeness offer ship phaedon bowditch head beware such say whale must see can kill sunken-eyed young platonist will tow ten wake world never make pint sperm rich monition unneeded nowadays whale-fishery furnish asylum many romantic melancholy absent-minded young man disgust cark care earth seek sentiment tar blubber childe harold unfrequently perch mast-head luckless disappointed whale-ship moody phrase ejaculate roll deep dark blue ocean roll ten thousand blubber-hunters sweep thee vain very often captain such ship take absent-minded young philosopher task upbraid feel sufficient interest voyage half-hinting hopelessly lose honourable ambition secret soul would see whale vain young platonist notion vision imperfect short-sighted use strain visual nerve leave opera-glasses home monkey say harpooneer lad ve cruise now hard three year hast raise whale whale scarce hen s tooth art here perhaps perhaps might shoal horizon lull such opium-like listlessness vacant unconscious reverie absent-minded youth blend cadence wave thought last lose identity take mystic ocean foot visible image deep blue bottomless soul pervade mankind nature strange half-seen gliding beautiful thing elude dimly-discovered uprising fin undiscernible form seem embodiment elusive thought people soul continually flit enchanted mood thy spirit ebb whence come become diffuse time space crammer s sprinkled pantheistic ash form last part shore globe life thee now rock life impart gently rolling ship borrow sea sea inscrutable tide god sleep dream move foot hand inch slip hold identity come horror descartian vortex hover perhaps mid-day fairest weather half-throttled shriek drop transparent air summer sea more rise heed pantheist chapter quarter-deck enter ahab great affair pipe morning shortly breakfast ahab wont ascend cabin-gangway deck most sea-captain usually walk hour country gentleman same meal take few turn garden soon steady ivory stride hear fro pace old plank familiar tread dent geological stone peculiar mark walk fixedly gaze too ribbed dented brow also would see still strange foot-print foot-print unsleeping ever-pacing thought occasion question dent look deeply even nervous step morning leave deep mark full thought ahab uniform turn make now main-mast now binnacle could see thought turn turn pace pace completely possess indeed seem inward mould movement d mark flask whisper stubb chick s peck shell twill soon hour wear ahab now shut cabin anon pace deck same intense bigotry purpose aspect draw close day suddenly come halt bulwark insert bone leg auger-hole hand grasp shroud order starbuck send everybody aft sir say mate astonish order seldom never give ship-board extraordinary case send everybody aft repeat ahab mast-head come entire ship s company assemble curious wholly unapprehensive face eye look weather horizon storm come ahab rapidly glance bulwark dart eye crew start standpoint soul nigh resume heavy turn deck bent head half-slouched hat continue pace unmindful wonder whispering man stubb cautiously whisper flask ahab must summon purpose witness pedestrian feat last long vehemently pausing cry see whale man sing impulsive rejoinder score clubbed voice good cried ahab wild approval tone observe hearty animation unexpected question magnetically throw man lower tune pull man dead whale stove boat more more strangely fiercely glad approving grow countenance old man shout mariner begin gaze curiously marvel become excited such seemingly purposeless question eagerness again ahab now half-revolving pivot-hole hand reach high shroud tightly convulsively grasp address thus mast-headers now hear give order white whale look d see spanish ounce gold hold broad bright coin sun sixteen dollar piece man d see mr starbuck hand yon top-maul mate get hammer ahab speaking slowly rub gold piece skirt jacket heighten lustre use word meanwhile lowly hum produce sound strangely muffle inarticulate seem mechanical humming wheel vitality receive top-maul starbuck advance main-mast hammer uplift hand exhibit gold high raise voice exclaim whosoever raise white-headed whale wrinkled brow crooked jaw whosoever raise white-headed whale three hole puncture starboard fluke look whosoever raise same white whale shall gold ounce boy huzza huzza cry seaman swinge tarpaulin hail act nail gold mast s white whale say resume ahab throw topmaul white whale skin eye man look sharp white water see bubble sing tashtego daggoo queequeg look even more intense interest surprise rest mention wrinkled brow crooked jaw start separately touch specific recollection captain ahab say tashtego white whale must same call moby dick moby dick shouted ahab know white whale tash fan-tail little curious sir say gay-header deliberately curious spout too say daggoo very bushy even parmacetty mighty quick captain ahab two three oh good many iron hide too captain cry queequeg disjointedly twiske-tee be-twisk falter hard word screw hand uncork bottle corkscrew cried ahab aye queequeg harpoon lie twist wrench aye daggoo spout big whole shock wheat white pile nantucket wool great annual sheep-shearing aye tashtego fan-tails split jib squall death devil man moby dick see moby dick moby dick captain ahab say starbuck stubb flask thus eye superior increase surprise last seem strike thought somewhat explain wonder captain ahab hear moby dick moby dick take thy leg tell thee cried ahab pause aye starbuck aye hearties moby dick dismasted moby dick bring dead stump stand now aye aye shout terrific loud animal sob heart-stricken moose aye aye accursed white whale raze make poor peg lubber day toss arm measureless imprecation shout aye aye ll chase good hope horn norway maelstrom perdition s flame give ship man chase white whale side land side earth spout black blood roll fin say man will splice hand now think look brave aye aye shout harpooneer seaman run close excited old man sharp eye white whale sharp lance moby dick god bless seem sob shout god bless man steward draw great measure grog s long face mr starbuck wilt chase white whale art game moby dick game crooked jaw jaw death too captain ahab fairly come way business follow come here hunt whale commander s vengeance many barrel will thy vengeance yield thee even gettest captain ahab will fetch thee much nantucket market nantucket market hoot come closer starbuck requirest little low layer money s measurer man accountant compute great counting-house globe girdle guinea three part inch let tell thee vengeance will fetch great premium here smite chest whisper stubb s methinks ring most vast hollow vengeance dumb brute cried starbuck simply smite thee blind instinct madness enrage dumb thing captain ahab seem blasphemous hark again little low layer visible object man pasteboard mask event living act undoubted deed unknown still reason thing put forth moulding feature unreasoning mask man will strike strike mask can prisoner reach thrust wall white whale wall shove sometimes think s naught t enough task heap see outrageous strength inscrutable malice sinewing inscrutable thing chiefly hate white whale agent white whale principal will wreak hate talk blasphemy man d strike sun insult could sun could sort fair play herein jealousy preside creation master man even fair play s truth hath confines take eye more intolerable fiend glarings doltish stare reddenest palest heat melt thee anger-glow look starbuck say heat thing unsay man warm word small indignity mean incense thee let look see turkish cheek spotted tawn live breathe picture paint sun pagan leopard unrecking unworshipping thing live seek give reason torrid life feel crew man crew ahab matter whale see stubb laugh see chilian snort think stand general hurricane thy tost sapling can starbuck reckon t help strike fin wondrous feat starbuck more poor hunt good lance nantucket surely will hang foremast-hand clutch whetstone constrainings seize thee see billow lift thee speak speak aye aye thy silence voice thee shot dilated nostril inhale lung starbuck now mine can oppose now rebellion god keep keep murmured starbuck lowly joy enchant tacit acquiescence mate ahab hear foreboding invocation low laugh hold presage vibration wind cordage hollow flap sail mast moment heart sink again starbuck s downcast eye light stubbornness life subterranean laugh die wind blow sail fill ship heave roll admonition warning stay come prediction warning shadow much prediction verification forego thing little external constrain innermost necessity being still drive measure measure cried ahab receive brim pewter turn harpooneer order produce weapon range capstan harpoon hand three mate stand side lance rest ship s company form circle group stand instant searchingly eye man crew wild eye meet bloodshot eye prairie wolf meet eye leader ere rush head trail bison ala fall hidden snare indian drink pass cry hand heavy charge flagon seaman crew alone now drink short draught long swallow man t hot satan s hoof excellently spiralizes fork serpent-snapping eye drain way way come hand here s hollow man seem year brimming life gulp steward refill attend now brave muster capstan mate flank lance harpooneer stand iron stout mariner ring may sort revive noble custom fisherman father man will see ha boy come bad penny come sooner hand now pewter run brim again were't st vitus imp ague advance mate cross lance full let touch axis say extended arm grasp three level radiate lance cross centre suddenly nervously twitch meanwhile glance intently starbuck stubb stubb flask seem nameless interior volition would fain shock same fiery emotion accumulate leyden jar own magnetic life three mate quail strong sustain mystic aspect stubb flask look sideways honest eye starbuck fall downright vain cried ahab maybe t three take full-forced shock mine own electric thing perhaps expire perchance too would drop dead perchance need lance now mate appoint three cupbearer three pagan kinsman yon three most honourable gentleman nobleman valiant harpooneer disdain task great pope wash foot beggar use tiara ewer oh sweet cardinal own condescension shall bend order will cut seizing draw pole harpooneer silently obey order three harpooneer now stand detach iron part harpoon three foot long hold barb stab keen steel cant cant know goblet end turn socket now cup-bearer advance iron take hold fill forthwith slowly officer brim harpoon socket fiery water pewter now three three stand commend murderous chalice bestow now make party indissoluble league ha starbuck deed yon ratify sun now wait sit drink harpooneer drink swear man man deathful whaleboat s bow death moby dick god hunt hunt moby dick death long barbed steel goblet lift cry malediction white whale spirit simultaneously quaff hiss starbuck pale turn shiver more finally replenished pewter frantic crew wave free hand disperse ahab retire cabin chapter sunset cabin stern windows ahab sitting alone gazing leave white turbid wake pale water paler cheek where'er sail envious billow sidelong swell whelm track let first pass ever-brimming goblet s rim warm wave blush wine gold brow plumb blue diver sun slow dive noon soul mount weary endless hill is crown too heavy wear iron crown lombardy bright many gem wearer see flashing darkly feel wear dazzlingly confound t iron know gold t split too feel jag edge gall brain seem beat solid metal aye steel skull mine sort need helmet most brain-battering fight dry heat brow oh time sunrise nobly spur sunset soothe more lovely light light loveliness anguish can ne'er enjoy gift high perception lack low enjoy power damned most subtly most malignantly damn midst paradise good night good night waving hand moves window t hard task think find stubborn least cogged circle fit various wheel revolve will many ant-hill powder stand match oh hard fire match must need waste ve dare ve will ve will ll think mad starbuck m demoniac madness madden wild madness s calm comprehend prophecy dismember aye lose leg now prophesy will dismember dismemberer now prophet fulfiller s more great god laugh hoot cricket-players pugilist deaf burkes blind bendigoes will say schoolboy bully take own size n't pommel ve knock again run hide come forth cotton bag long gun reach come ahab s compliment come see can swerve swerve can swerve else swerve man swerve path fixed purpose lay iron rail whereon soul groove run unsounded gorge rifled heart mountain torrent bed unerringly rush naught s obstacle naught s angle iron way chapter dusk mainmast starbuck leaning soul more match s overman madman insufferable sting sanity grind arm such field drill deep blast reason think see impious end feel must help will nill ineffable thing tie tow cable knife cut horrible old man s cry aye would democrat look lord oh plainly see miserable office obey rebel bad hate touch pity eye read lurid woe would shrivel hope time tide flow wide hated whale watery world swim small gold-fish glassy globe heaven-insulting purpose god may wedge would heart lead whole clock s run heart all-controlling weight key lift again burst revelry forecastle oh god sail such heathen crew small touch human mother whelp somewhere sharkish sea white whale demigorgon hark infernal orgy revelry forward mark unfaltering silence aft methinks picture life foremost sparkle sea shoot gay embattle banter bow drag dark ahab brood sternward cabin build dead water wake hunt wolfish gurglings long howl thrill peace reveller set watch oh life t hour soul beat hold knowledge wild untutored thing force feed oh life t now feel latent horror thee t horror s soft feeling human will try fight grim phantom future stand hold bind bless influence chapter first night watch fore-top stubb solus mend brace ha ha ha ha hem clear throat ve think ha ha s final consequence laugh s wise easy answer s queer come will comfort s always leave unfailing comfort s predestinate hear talk starbuck poor eye starbuck look evening feel sure old mogul fix too twig know gift might readily prophesy clap eye skull see stubb wise stubb s title stubb stubb here s carcase know may come will ll laugh such waggish leer lurks horribles feel funny fa lirra skirra s juicy little pear home now cry eye give party last arrive harpooneer dare say gay frigate s pennant fa lirra skirra oh ll drink to-night heart light love gay fleeting bubble swim beaker s brim break lip meeting brave stave call mr starbuck aye aye sir s superior too m mistaken aye aye sir just job come chapter midnight forecastle harpooneer sailor foresail rise discovers watch standing lounging leaning lie various attitude singing chorus farewell adieu spanish lady farewell adieu lady spain captain s commanded st nantucket sailor oh boy n't sentimental s bad digestion take tonic follow sings follow captain stand deck spy-glass hand viewing gallant whale blow strand oh tub boat boy brace stand ll fine whale hand boy hand cheery lad may heart never fail bold harpooner strike whale mate s voice quarter-deck eight bell forward nd nantucket sailor avast chorus eight bell d hear bell-boy strike bell eight pip blackling let call watch ve sort mouth hogshead mouth thrusts head scuttle star-bo-l-e-e-n-s a-h-o-y eight bell tumble dutch sailor grand snooze to-night maty fat night mark old mogul s wine s quite deaden filliping sing sleep aye lie ground-tier butt em again take copper-pump hail em tell em avast dreaming lass tell em s resurrection must kiss last come judgment s way s thy throat ai n't spoil eating amsterdam butter french sailor hist boy let s jig two ride anchor blanket bay say come watch stand leg pip little pip hurrah tambourine pip sulky sleepy n't know french sailor beat thy belly wag thy ear jig man say merry s word hurrah damn wo n't dance form now indian-file gallop double-shuffle throw legs leg iceland sailor n't floor maty s too springy taste m use ice-floors m sorry throw cold water subject excuse maltese sailor too s girl fool would take left hand right say d partner must partner sicilian sailor aye girl green ll hop turn grasshopper long-island sailor sulky s plenty more hoe corn may say leg harvest soon here come music now azore sailor ascending pitch tambourine scuttle here pip s windlass-bitts mount now boy dance tambourine sleep lie coil rigging oaths a-plenty azore sailor dancing pip bang bell-boy rig dig stig quig bell-boy make fire-fly break jinglers pip jinglers say drop pound china sailor rattle thy tooth pound make pagoda thyself french sailor merry-mad hold thy hoop pip jump split jib tear tashtego quietly smoking s white man call fun humph save sweat old manx sailor wonder jolly lad bethink dance ll dance grave will s bitter threat night-women beat head-wind corner christ think green navy green-skulled crew belike whole world s ball scholar t right make ballroom dance lad re young d nantucket sailor spell oh whew bad pull whale calm give whiff tash cease dancing gather cluster meantime sky darkens wind rise lascar sailor brahma boy ll douse sail soon sky-born high-tide ganges turn wind showest thy black brow seeva maltese sailor recline shake cap s wave snow s cap turn jig now ll shake tassel soon now would wave woman d drown chassee evermore s naught sweet earth heaven may match swift glance warm wild bosom dance over-arboring arm hide such ripe burst grape sicilian sailor reclining tell hark lad fleet interlacings limb lithe swayings coyings fluttering lip heart hip graze unceasing touch taste observe else come satiety pagan nudging tahitan sailor recline mat hail holy nakedness dance girl heeva-heeva low veiled high palmed tahiti still rest thy mat soft soil slide see thee weave wood mat green first day bring thence now worn wilted quite can bear change transplant yon sky hear roar stream pirohitee s peak spear leap crag drown village blast blast spine meet leaps feet portuguese sailor sea roll swash gainst side stand reefing hearties wind just cross sword pell-mell ll lunge presently danish sailor crack crack old ship long crackest holdest mate hold stiffly s more afraid isle fort cattegat put fight baltic storm-lashed gun sea-salt cake th nantucket sailor order mind hear old ahab tell must always kill squall burst waterspout pistol fire ship right english sailor blood old man s grand old cove lad hunt whale aye aye old manx sailor three pine shake pine hard sort tree live shift soil here s none crew s cursed clay steady helmsman steady sort weather brave heart snap ashore keel hull split sea captain birthmark look boy s sky lurid-like see else pitch black daggoo s afraid black s afraid m quarry spanish sailor want bully old grudge make touchy advance aye harpooneer thy race undeniable dark side mankind devilish dark offence daggoo grimly none st jago s sailor spaniard s mad drunk ca n't else case old mogul s fire-water somewhat long work th nantucket sailor s see lightning spanish sailor daggoo show tooth daggoo springing swallow mannikin white skin white liver spanish sailor meeting knife thee heartily big frame small spirit row row row tashtego whiff row a'low row aloft god man brawler humph belfast sailor row arrah row virgin bless row plunge english sailor fair play snatch spaniard s knife ring ring old manx sailor ready form ringed horizon ring cain strike abel sweet work right work god mad'st ring mate s voice quarter-deck hands halyard top-gallant sail stand reef topsail squall squall jump jolly scatter pip shrink windlass jolly lord help such jolly crish crash jib-stay blang-whang god duck lower pip here come royal yard s bad whirled wood last day year d climb chestnut now cursing here n't fine prospect em re road heaven hold hard jimmini squall chap bad white squall white squall white whale shirr shirr here hear chat just now white whale shirr shirr speak evening make jingle tambourine anaconda old man swear em hunt oh big white god aloft somewhere yon darkness mercy small black boy here preserve man bowel feel fear chapter moby dick ishmael crew shout rest oath weld theirs strong shout more hammer clinch oath dread soul wild mystical sympathetical feeling ahab s quenchless feud seem mine greedy ear learn history murderous monster take oath violence revenge time past interval unaccompanied seclude white whale haunt uncivilized sea mostly frequent sperm whale fisherman know existence few comparatively knowingly see number actually knowingly give battle small indeed owe large number whale-cruisers disorderly way sprinkle entire watery circumference many adventurously push quest solitary latitude seldom never whole twelvemonth more stretch encounter single news-telling sail sort inordinate length separate voyage irregularity time sailing home circumstance direct indirect long obstruct spread whole world-wide whaling-fleet special individualizing tidings concern moby dick hardly doubted several vessel report encounter such such time such such meridian sperm whale uncommon magnitude malignity whale great mischief assailant completely escape mind unfair presumption say whale question must moby dick late sperm whale fishery mark various unfrequent instance great ferocity cunning malice monster attack accident ignorantly give battle moby dick such hunter perhaps most part content ascribe peculiar terror breed more peril sperm whale fishery large individual cause way mostly disastrous encounter ahab whale hitherto popularly regard previously hearing white whale chance catch sight beginning thing boldly fearlessly lower whale specie length such calamity ensue assault restrict sprain wrist ankle broken limb devour amputation fatal last degree fatality repeat disastrous repulse accumulate pile terror moby dick thing shake fortitude many brave hunter story white whale eventually come wild rumor sort fail exaggerate still more horrify true history deadly encounter fabulous rumor naturally grow very body surprising terrible event smitten tree give birth fungus maritime life more terra firma wild rumor abound wherever adequate reality cling sea surpass land matter whale fishery surpass sort maritime life wonderfulness fearfulness rumor sometimes circulate whalemen body unexempt ignorance superstitiousness hereditary sailor sailor odds most directly bring contact appallingly astonishing sea face face eye great marvel hand jaw give battle alone such remote water sail thousand mile pass thousand shore would come chiseled hearth-stone aught hospitable part sun such latitude longitude pursue too such calling whaleman wrap influence tend make fancy pregnant many mighty birth wonder gather volume mere transit wide watery space outblown rumor white whale end incorporate manner morbid hint half-formed foetal suggestion supernatural agency eventually invest moby dick new terror unborrowed visibly appear many case such panic finally strike few rumor least hear white whale few hunter willing encounter peril jaw still more vital practical influence work even present day original prestige sperm whale fearfully distinguish specie leviathan die mind whalemen body day intelligent courageous enough offer battle greenland right whale would perhaps professional inexperience incompetency timidity decline contest sperm whale rate plenty whalemen especially whale nation sail american flag never hostilely encounter sperm whale sole knowledge leviathan restrict ignoble monster primitively pursue north seat hatch man will hearken childish fireside interest awe wild strange tale southern whaling pre-eminent tremendousness great sperm whale anywhere more feelingly comprehend board prow stem now test reality might former legendary time throw shadow find book naturalist olassen povelson declare sperm whale consternation creature sea also incredibly ferocious continually athirst human blood even late time cuvier s similar impression efface natural history baron affirm sight sperm whale fish shark include strike most lively terror often precipitancy flight dash rock such violence cause instantaneous death general experience fishery may amend such report full terribleness even bloodthirsty item povelson superstitious belief vicissitude vocation revive mind hunter overawe rumor portent concern few fisherman recall reference moby dick early day sperm whale fishery oftentimes hard induce long practise right whalemen embark peril new daring warfare such man protest leviathan might hopefully pursue chase point lance such apparition sperm whale mortal man attempt would inevitably tear quick eternity head remarkable document may consult even face thing ready give chase moby dick still great number chance hear distantly vaguely specific detail certain calamity superstitious accompaniment sufficiently hardy flee battle offer wild suggestion refer last come link white whale mind superstitiously incline unearthly conceit moby dick ubiquitous actually encounter opposite latitude same instant time credulous such mind must conceit altogether faint show superstitious probability secret current sea never divulge even most erudite research hidden way sperm whale surface remain great part unaccountable pursuer time time originate most curious contradictory speculation regard especially concern mystic mode whereby sound great depth transport such vast swiftness most widely distant point thing know american english whale-ships thing place authoritative record year scoresby whale capture north pacific body find barb harpoon dart greenland sea gainsaid instance declare interval time two assault could exceed very many day hence inference believe whalemen west passage long problem man never problem whale here real living experience live man prodigy relate old time inland strello mountain portugal top say lake wreck ship float surface still more wonderful story arethusa fountain syracuse water believe come holy land underground passage fabulous narration fully equal reality whalemen force familiarity such prodigy know repeat intrepid assault white whale escape alive can much matter surprise whalemen still superstition declare moby dick ubiquitous immortal immortality ubiquity time grove spear plant flank would still swim unharmed indeed make spout thick blood such sight would ghastly deception again unensanguined billow hundred league unsullied jet would more see even strip supernatural surmisings enough earthly make incontestable character monster strike imagination unwonted power much uncommon bulk much distinguish sperm whale elsewhere throw peculiar snow-white wrinkled forehead high pyramidical white hump prominent feature tokens whereby even limitless uncharted sea reveal identity long distance know rest body streaked spot marble same shrouded hue end gain distinctive appellation white whale name indeed literally justify vivid aspect see gliding high noon dark blue sea leave milky-way wake creamy foam spangle golden gleaming unwonted magnitude remarkable hue deform low jaw much invest whale natural terror unexampled intelligent malignity accord specific account again evince assault more treacherous retreat strike more dismay perhaps aught else swimming exult pursuer apparent symptom alarm several time know turn suddenly bear stave boat splinter drive consternation ship already several fatality attend chase similar disaster little bruited ashore mean unusual fishery most instance such seem white whale s infernal aforethought ferocity dismembering death cause wholly regard inflict unintelligent agent judge pitch inflame distract fury mind more desperate hunter impel chip chewed boat sink limb torn comrade swim white curd whale s direful wrath serene exasperate sunlight smile birth bridal three boat stave oar man whirl eddy captain seize line-knife broken prow dash whale arkansas duellist foe blindly seek six inch blade reach fathom-deep life whale captain ahab suddenly sweep sickle-shaped low jaw moby dick reap ahab s leg mower blade grass field turbaned turk hire venetian malay could smite more seeming malice small reason doubt fatal encounter ahab cherish wild vindictiveness whale more fell frantic morbidness last come identify bodily woe intellectual spiritual exasperation white whale swam monomaniac incarnation malicious agency deep man feel eating leave live heart lung intangible malignity beginning dominion even modern christian ascribe one-half world ancient ophites east reverenced statue devil ahab fall worship deliriously transfer idea abhorred white whale pit mutilated most maddens torment stir lee thing truth malice crack sinew cake brain subtle demonism life thought evil crazy ahab visibly personify make practically assailable moby dick pile whale s white hump sum general rage hate feel whole race adam chest mortar burst hot heart s shell probable monomania take instant rise precise time bodily dismemberment darting monster knife hand give loose sudden passionate corporal animosity receive stroke tear probably feel agonize bodily laceration more collision force turn home long month day week ahab anguish lie stretch hammock mid winter dreary howl patagonian cape torn body gash soul bleed interfusing make mad homeward voyage encounter final monomania seize seem certain fact interval passage raving lunatic unlimbed leg such vital strength lurk egyptian chest intensify delirium mate force lace fast even sail rave hammock strait-jacket swing mad rockings gale run more sufferable latitude ship mild stun'sails spread float tranquil tropic appearance old man s delirium seem leave cape horn swell come forth dark den blessed light air even bear firm collect front pale issue calm order again mate thank god direful madness now even ahab hidden self rave human madness oftentimes cunning most feline thing think flee may become transfigure still subtle form ahab s full lunacy subside deepeningly contract unabated hudson noble northman flow narrowly unfathomably highland gorge narrow-flowing monomania jot ahab s broad madness leave broad madness jot great natural intellect perish live agent now become living instrument such furious trope may stand special lunacy storm general sanity carry turn concentred cannon own mad mark lose strength ahab end now possess thousand fold more potency sanely bring bear reasonable object much ahab s large darker deep part remain unhinted vain popularize profundity truth profound winding very heart spiked hotel cluny here stand grand wonderful now quit take way nobler sadder soul vast roman hall thermes fantastic tower man s upper earth root grandeur whole awful essence sits bearded state antique bury antiquity throne torsoes broken throne great god mock captive king caryatid patient sits uphold frozen brow pile entablature age wind prouder sadder soul question proud sad king family likeness aye beget young exiled royalty grim sire will old state-secret come now heart ahab glimpse namely mean sane motive object mad power kill change shun fact likewise know mankind long dissemble sort still thing dissembling subject perceptibility will determinate succeed dissembling ivory leg step ashore last nantucketer think naturally grieved quick terrible casualty overtake report undeniable delirium sea likewise popularly ascribe kindred cause too add moodiness always very day sail pequod present voyage sit brood brow very unlikely distrust fitness whaling voyage account such dark symptom calculating people prudent isle incline harbor conceit very reason qualify set edge pursuit full rage wildness bloody hunt whale gnaw scorch infixed unrelenting fang incurable idea such could find would seem very man dart iron lift lance most appalling brute reason think corporeally incapacitate such would seem superlatively competent cheer howl underling attack may certain mad secret unabated rage bolt key ahab purposely sail present voyage all-engrossing object hunt white whale old acquaintance shore dream lurk soon would aghast righteous soul wrench ship such fiendish man bent profitable cruise profit count dollar mint intent audacious immitigable supernatural revenge here grey-headed ungodly old man chase curse job s whale world head crew too chiefly make mongrel renegade castaway cannibal morally enfeeble also incompetence mere unaided virtue right-mindedness starbuck invulnerable jollity indifference recklessness stubb pervade mediocrity flask such crew officered seem specially pick pack infernal fatality help monomaniac revenge aboundingly respond old man s ire evil magic soul possess time hate seem theirs white whale much insufferable foe come white whale unconscious understanding also dim unsuspected way might seem gliding great demon sea life explain would diva deep ishmael can subterranean miner work can tell whither lead shaft shift muffled sound pick feel irresistible arm drag skiff tow seventy-four can stand still give abandonment time place a-rush encounter whale could see naught brute deadly ill chapter whiteness whale white whale ahab hint time remain unsaid more obvious consideration touch moby dick could occasionally awaken man s soul alarm thought vague nameless horror concern time intensity completely overpower rest mystical nigh ineffable despair put comprehensible form whiteness whale thing appal can hope explain here dim random way explain must else chapter might naught many natural object whiteness refiningly enhance beauty impart special virtue own marble japonica pearl various nation way recognise certain royal preeminence hue even barbaric grand old king pegu place title lord white elephant magniloquent ascription dominion modern king siam unfurl same snow-white quadruped royal standard hanoverian flag bear figure snow-white charger great austrian empire caesarian heir overlording rome imperial colour same imperial hue pre-eminence apply human race give white man ideal mastership dusky tribe whiteness even make significant gladness roman white stone mark joyful day mortal sympathy symbolizing same hue make emblem many touching noble thing innocence bride benignity age red man america give white belt wampum deep pledge honour many clime whiteness typify majesty justice ermine judge contribute daily state king queen draw milk-white steed even high mystery most august religion make symbol divine spotlessness power persian fire worshipper white fork flame hold holy altar greek mythology great jove make incarnate snow-white bull noble iroquois midwinter sacrifice sacred white dog holy festival theology spotless faithful creature hold purest envoy could send great spirit annual tidings own fidelity directly latin word white christian priest derive name part sacred vesture alb tunic worn cassock holy pomp romish faith white specially employ celebration passion lord vision st john white robe give redeem four-and-twenty elder stand clothe white great-white throne holy sitteth white wool accumulate association sweet honourable sublime lurk elusive innermost idea hue strike more panic soul redness affright blood elusive quality cause thought whiteness divorce more kindly association couple object terrible heighten terror furthest bound witness white bear pole white shark tropic smooth flaky whiteness make transcendent horror ghastly whiteness imparts such abhorrent mildness even more loathsome terrific dumb gloating aspect fierce-fanged tiger heraldic coat can stagger courage white-shrouded bear shark reference polar bear may possibly urge would fain still deep matter whiteness separately regard heighten intolerable hideousness brute analysed heighten hideousness might say rise circumstance irresponsible ferociousness creature stand invest fleece celestial innocence love hence bring two such opposite emotion mind polar bear frighten unnatural contrast even assume true whiteness would intensified terror white shark white gliding ghostliness repose creature beheld ordinary mood strangely tally same quality polar quadruped peculiarity most vividly hit french name bestow fish romish mass dead begin requiem eternam eternal rest whence requiem denominate mass funeral music now allusion white silent stillness death shark mild deadliness habit french call requin bethink thee albatross whence come cloud spiritual wonderment pale dread white phantom sail imagination coleridge first throw spell god s great unflattering laureate nature remember first albatross see prolonged gale water hard antarctic sea forenoon watch ascend overclouded deck dash main hatch see regal feathery thing unspotted whiteness hooked roman bill sublime interval arch forth vast archangel wing embrace holy ark wondrous fluttering throbbing shake bodily unharmed utter cry king s ghost supernatural distress inexpressible strange eye methought peep secret take hold god abraham angel bow white thing white wing wide exile water lose miserable warping memory tradition town long gaze prodigy plumage can tell can hint thing dart last awoke turning ask sailor bird goney reply goney never hear name conceivable glorious thing utterly unknown man ashore never time learn goney seaman s name albatross possibility could coleridge s wild rhyme aught mystical impression mine see bird deck read rhyme know bird albatross say indirectly burnish little brighter noble merit poem poet assert wondrous bodily whiteness bird chiefly lurk secret spell truth more evinced solecism term bird call grey albatross frequently see never such emotion behold antarctic fowl mystic thing catch whisper will tell treacherous hook line fowl float sea last captain make postman tie lettered leathern tally neck ship s time place let escape doubt leathern tally mean man take heaven white fowl fly join wing-folding invoking adore cherub most famous western annals indian tradition white steed prairie magnificent milk-white charger large-eyed small-headed bluff-chested dignity thousand monarch lofty overscorning carriage elect xerxes vast herd wild horse pasture day fence rocky mountain alleghanies flaming head westward troop choose star evening lead host light flash cascade mane curving comet tail invest housing more resplendent gold silver-beaters could furnish most imperial archangelical apparition unfallen western world eye old trapper hunter revive glory primeval time adam walk majestic god bluff-browed fearless mighty steed march aide marshal van countless cohort endlessly stream plain ohio circumambient subject browse horizon white steed gallopingly review warm nostril redden cool milkiness aspect present always brave indian object tremble reverence awe can question stand legendary record noble horse spiritual whiteness chiefly clothe divineness divineness command worship same time enforce certain nameless terror instance whiteness lose accessory strange glory invest white steed albatross albino man peculiarly repels often shock eye sometimes loathe own kith kin whiteness invest thing express name bear albino make man substantive deformity mere aspect all-pervading whiteness make more strangely hideous ugly abortion quite aspect nature least palpable less malicious agency fail enlist force crowning attribute terrible snowy aspect gauntleted ghost southern seas denominate white squall historic instance art human malice omit potent auxiliary wildly heighten effect passage froissart mask snowy symbol faction desperate white hood ghent murder bailiff market-place thing common hereditary experience mankind fail bear witness supernaturalism hue can doubt visible quality aspect dead most appal gazer marble pallor linger indeed pallor much badge consternation world mortal trepidation here pallor dead borrow expressive hue shroud wrap even superstition fail throw same snowy mantle phantom ghost rise milk-white fog terror seize let add even king terror personify evangelist ride pallid horse mood symbolize grand gracious thing will whiteness man can deny profound idealized significance call peculiar apparition soul dissent point fix mortal man account analyse would seem impossible can citation instance wherein thing whiteness time wholly great part strip direct association calculate impart aught fearful find exert same sorcery modify can thus hope light chance clue conduct hide cause seek let try matter subtlety appeal subtlety imagination man can follow hall doubtless least imaginative impression present may share most man few perhaps entirely conscious time may able recall now man untutored ideality happen loosely acquaint peculiar character day bare mention whitsuntide marshal fancy such long dreary speechless procession slow-pacing pilgrim down-cast hood new-fallen snow unread unsophisticated protestant middle american state pass mention white friar white nun evoke such eyeless statue soul apart tradition dungeoned warrior king will wholly account make white tower london tell much more strongly imagination untravelled american storied structure neighbor byward tower even bloody sublime tower white mountains new hampshire whence peculiar mood come gigantic ghostliness soul bare mention name thought virginia s blue ridge full soft dewy distant dreaminess irrespective latitude longitude name white sea exert such spectralness fancy yellow sea lull mortal thought long lacquer mild afternoon wave follow gaudy sleepy sunset choose wholly unsubstantial instance purely address fancy read old fairy tale central europe tall pale man hartz forest changeless pallor unrustlingly glide green grove phantom more terrible whooping imp blocksburg altogether remembrance cathedral-toppling earthquake stampedoes frantic sea tearlessness arid sky never rain sight wide field lean spire wrench cope-stone cross adroop canted yard anchored fleet suburban avenue house-walls lie toss pack card thing alone make tearless lima strangest sad city can'st see lima take white veil high horror whiteness woe old pizarro whiteness keep ruin new admit cheerful greenness complete decay spread broken rampart rigid pallor apoplexy fix own distortion know common apprehension phenomenon whiteness confess prime agent exaggerate terror object terrible unimaginative mind aught terror appearance awfulness mind solely consist phenomenon especially exhibit form approach muteness universality mean two statement may perhaps respectively elucidate follow example first mariner draw nigh coast foreign land night hear roar breaker start vigilance feel just enough trepidation sharpen faculty precisely similar circumstance let call hammock view ship sail midnight sea milky whiteness encircle headland shoal combed white bear swim feel silent superstitious dread shrouded phantom whitened water horrible real ghost vain lead assure still sounding heart helm never rest blue water again mariner will tell thee sir much fear striking hidden rock fear hideous whiteness stir second native indian peru continual sight snowhowdahed andes convey naught dread perhaps mere fancying eternal frost desolateness reign such vast altitude natural conceit fearfulness would lose such inhuman solitude much same backwoodsman west comparative indifference view unbounded prairie sheet driven snow shadow tree twig break fixed trance whiteness sailor behold scenery antarctic sea time infernal trick legerdemain power frost air shiver shipwreck rainbow speak hope solace misery view seem boundless churchyard grin lean ice monument splinter crosse sayest methinks white-lead chapter whiteness white flag hang craven soul surrenderest hypo ishmael tell strong young colt foal peaceful valley vermont remove beast prey sunny day shake fresh buffalo robe can even see smell wild animal muskiness will start snort burst eye paw ground phrensies affright remembrance goring wild creature green northern home strange muskiness smell can recall associate experience former peril know new england colt black bison distant oregon here beholdest even dumb brute instinct knowledge demonism world thousand mile oregon still smell savage musk rending gore bison herd present deserted wild foal prairie instant may trample dust thus muffled rolling milky sea bleak rustling festooned frost mountain desolate shifting windrowed snow prairie ishmael shake buffalo robe frightened colt know lie nameless thing mystic sign give forth such hint colt somewhere thing must exist many aspect visible world seem form love invisible sphere form fright solve incantation whiteness learn appeal such power soul more strange more portentous see most meaning symbol spiritual thing nay very veil christian s deity intensify agent thing most appalling mankind indefiniteness shadow forth heartless void immensity universe thus stab thought annihilation behold white depth milky way essence whiteness much colour visible absence colour same time concrete colour reason such dumb blankness full meaning wide landscape snow colourless all-colour atheism shrink consider theory natural philosopher earthly hue stately lovely emblazoning sweet tinge sunset sky wood gilded velvet butterfly butterfly cheek young girl subtile deceit actually inherent substance lay deify nature absolutely paint harlot allurement cover charnel-house proceed consider mystical cosmetic produce hue great principle light remain white colourless operating medium matter would touch object even tulip rose own blank tinge ponder palsied universe lie leper wilful traveller lapland refuse wear colour colour glass eye wretched infidel gaze blind monumental white shroud wrap prospect thing albino whale symbol wonder fiery hunt chapter hark hist did hear noise cabaco middle-watch fair moonlight seaman stand cordon extend fresh-water butt waist scuttle-butt taffrail manner pass bucket fill scuttle-butt standing most part hallowed precinct quarter-deck careful speak rustle foot hand hand bucket deep silence break occasional flap sail steady hum unceasingly advance keel midst repose archy cordon post after-hatches whisper neighbor cholo word hist hear noise cabaco take bucket will archy noise d mean again hatch n't hear cough sound cough cough damn pass return bucket again sound two three sleeper turn now caramba shipmate will s three soaked biscuit eat supper turn else look bucket say will shipmate ve sharp ear aye chap ai n't hear hum old quakeress s knitting-needle fifty mile sea nantucket re chap grin ll see turn hark cabaco somebody after-hold see deck suspect old mogul know too hear stubb tell flask morning watch sort wind tish bucket chapter chart follow captain ahab cabin squall take place night succeed wild ratification purpose crew would see locker transom bring large wrinkled roll yellowish sea chart spread screwed-down table seat would see intently study various line shading meet eye slow steady pencil trace additional course space blank interval would refer pile old log-book wherein set season place various former voyage various ship sperm whale capture see thus employ heavy pewter lamp suspend chain head continually rock motion ship throw shift gleam shadow line wrinkled brow seem mark line course wrinkled chart invisible pencil also trace line course deeply marked chart forehead night particular solitude cabin ahab thus ponder chart night bring night pencil mark efface substitute chart four ocean ahab thread maze current eddy view more certain accomplishment monomaniac thought soul now fully acquaint way leviathan might seem absurdly hopeless task thus seek solitary creature unhooped ocean planet seem ahab know set tide current thereby calculate drifting sperm whale s food also call mind regular ascertained season hunt particular latitude could arrive reasonable surmise approach certainty concern timely day ground search prey assure indeed fact concern periodicalness sperm whale s resort give water many hunter believe could closely observe study world log voyage entire whale fleet carefully collate migration sperm whale would find correspond invariability herring-shoals flight swallow hint attempt make construct elaborate migratory chart sperm whale write statement happily bear official circular issue lieutenant maury national observatory washington april th circular appear precisely such chart course completion portion present circular chart divide ocean district five degree latitude five degree longitude perpendicularly district twelve column twelve month horizontally district three line show number day spend month district two show number day whale sperm right see make passage feeding-ground sperm whale guide infallible instinct say secret intelligence deity mostly swim veins call continue way give ocean-line such undeviating exactitude ship sail course chart tithe such marvellous precision case direction take whale straight surveyor s parallel line advance strictly confine own unavoidable straight wake arbitrary vein time say swim generally embrace few mile width more less vein presume expand contract never exceed visual sweep whale-ship s mast-head circumspectly glide magic zone sum particular season breadth path migrate whale may great confidence look hence substantiated time know separate feeding-grounds could ahab hope encounter prey cross wide expanse water ground could art place time way even wholly prospect meeting circumstance first sight seem entangle delirious still methodical scheme reality perhaps gregarious sperm whale regular season particular ground general can conclude herd haunt such such latitude longitude year say will turn identically same find preceding season peculiar unquestionable instance contrary prove true general same remark less wide limit apply solitary hermit matured age sperm whale moby dick former year see example call seychelle ground indian ocean volcano bay japanese coast follow pequod visit spot subsequent corresponding season would infallibly encounter too feed ground time reveal seem casual stopping-places ocean-inns speak place prolonged abode ahab s chance accomplish object hitherto speak allusion make way-side antecedent extra prospect ere particular set time place attain possibility would become probability ahab fondly think possibility thing certainty particular set time place conjoin technical phrase season-on-the-line several consecutive year moby dick periodically descry linger water awhile sun annual loiters predict interval sign zodiac too most deadly encounter white whale take place wave story deed also tragic spot monomaniac old man find awful motive vengeance cautious comprehensiveness unloitering vigilance ahab throw brood soul unfaltering hunt would permit rest hope crowning fact mention flatter might hope sleeplessness vow could tranquillize unquiet heart postpone intervene quest now pequod sail nantucket very beginning season-on-the-line possible endeavor could enable commander make great passage southward double cape horn run sixty degree latitude arrive equatorial pacific time cruise must wait ensuing season premature hour pequod s sailing perhaps correctly select ahab view very complexion thing interval three hundred sixty-five day night interval impatiently endure ashore would spend miscellaneous hunt chance white whale spend vacation sea remote periodical feeding-grounds turn wrinkled brow persian gulf bengal bay china sea water haunt race monsoon pampas nor'-westers harmattan trade wind levanter simoon might blow moby dick devious zig-zag world-circle pequod s circumnavigating wake grant regard discreetly coolly seem mad idea broad boundless ocean solitary whale even encounter think capable individual recognition hunter even white-bearded mufti thronged thoroughfare constantinople peculiar snow-white brow moby dick snow-white hump could unmistakable tally whale ahab would mutter pore chart long midnight would throw reverie tally shall escape broad fin bore scallop lose sheep s ear here mad mind would run breathless race weariness faintness ponder come open air deck would seek recover strength god trance torment man endure consume unachieved revengeful desire sleep clenched hand wake own bloody nail palm often force hammock exhaust intolerably vivid dream night resume own intense thought day carry clashing phrensies whirl blaze brain very throbbing life-spot become insufferable anguish sometimes case spiritual throe heave base chasm seem open fork flame lightning shoot accurse fiend beckon leap yawn wild cry would hear ship glare eye ahab would burst state room escape bed fire perhaps unsuppressable symptom latent weakness fright own resolve plain token intensity such time crazy ahab scheming unappeasedly steadfast hunter white whale ahab hammock agent cause burst horror again latter eternal live principle soul sleep time dissociate characterizing mind time employ vehicle agent spontaneously seek escape scorch contiguity frantic thing time long integral mind exist league soul must ahab s case yield thought fancy supreme purpose purpose own sheer inveteracy will force god devil kind self-assumed independent being own nay could grimly live burn common vitality conjoin flee horror-stricken unbidden unfathered birth tormented spirit glare bodily eye seem ahab rush room time vacate thing formless somnambulistic being ray live light sure object colour blankness god help thee old man thy thought create creature thee intense thinking thus make prometheus vulture feed heart vulture very creature create chapter affidavit may narrative book indeed indirectly touch two very interesting curious particular habit sperm whale foregoing chapter early part important will find volume leading matter require still further more familiarly enlarge order adequately understand take incredulity profound ignorance entire subject may induce mind natural verity main point affair care perform part task methodically shall content produce desire impression separate citation item practically reliably know whaleman citation take conclusion aim will naturally follow first personally know three instance whale receive harpoon effect complete escape interval instance three year again strike same hand slain two iron mark same private cypher take body instance three year intervene flinging two harpoon think may more man dart happen interval trading ship voyage africa ashore join discovery party penetrate interior travel period nearly two year often endanger serpent savage tiger poisonous miasma common peril incident wander heart unknown region meanwhile whale strike must also travel doubt thrice circumnavigate globe brush flank coast africa purpose man whale again come vanquish say know three instance similar two see whale strike second attack see two iron respective mark cut take dead fish three-year instance fall boat time first last last time distinctly recognise peculiar sort huge mole whale s eye observe three year previous say three year pretty sure more here three instance personally know truth hear many instance person veracity matter good ground impeach secondly know sperm whale fishery ignorant world ashore may several memorable historical instance particular whale ocean distant time place popularly cognisable such whale become thus mark altogether originally owe bodily peculiarity distinguish whale peculiar respect chance whale may soon put end peculiarity kill boil peculiarly valuable oil reason fatal experience fishery hang terrible prestige perilousness such whale rinaldo rinaldini insomuch most fisherman content recognise merely touch tarpaulin would discover lounge sea seek cultivate more intimate acquaintance poor devil ashore happen know irascible great man make distant unobtrusive salutation street pursue acquaintance might receive summary thump presumption famous whale enjoy great individual celebrity nay may call ocean-wide renown famous life now immortal forecastle story death admit right privilege distinction name much name indeed cambyses caesar timor tom famed leviathan scar iceberg long did'st lurk oriental strait name spout oft see palmy beach ombay new zealand jack terror cruiser cross wake vicinity tattoo land morquan king japan lofty jet say time assume semblance snow-white cross sky don miguel chilian whale mark old tortoise mystic hieroglyphic plain prose here four whale know student cetacean history marius sylla classic scholar new zealand tom don miguel various time create great havoc boat different vessel finally quest systematically hunt chased kill valiant whaling captain heave anchor express object much view set narragansett woods captain butler old mind capture notorious murderous savage annawon headmost warrior indian king philip know can find good place just here make mention two thing seem important print form establish respect reasonableness whole story white whale more especially catastrophe dishearten instance truth require full much bolstering error ignorant most landsman plain most palpable wonder world hint touch plain fact historical fishery might scout moby dick monstrous fable still bad more detestable hideous intolerable allegory first most man vague flitting idea general peril grand fishery fix vivid conception peril frequency recur reason perhaps fifty actual disaster death casualty fishery find public record home transient immediately forget record suppose poor fellow moment perhaps catch whale-line coast new guinea carry bottom sea sounding leviathan suppose poor fellow s name will appear newspaper obituary will read to-morrow breakfast mail very irregular here new guinea fact hear might call regular news direct indirect new guinea tell particular voyage make pacific many speak thirty different ship death whale more three lose boat s crew god s sake economical lamp candle gallon burn least drop man s blood spill secondly people ashore indeed indefinite idea whale enormous creature enormous power find narrate specific example two-fold enormousness significantly compliment facetiousness declare soul more idea facetious moses write history plague egypt fortunately special point here seek can establish testimony entirely independent own point sperm whale case sufficiently powerful know judiciously malicious direct aforethought stave utterly destroy sink large ship more sperm whale first year ship essex captain pollard nantucket cruise pacific ocean day see spout lower boat give chase shoal sperm whale ere long several whale wound suddenly very large whale escaping boat issue shoal bear directly ship dash forehead hull stave less ten minute settle fall survive plank see severe exposure part crew reach land boat being return home last captain pollard more sail pacific command ship god shipwreck again unknown rock breaker second time ship utterly lose forthwith forswear sea never tempt day captain pollard resident nantucket see owen chace chief mate essex time tragedy read plain faithful narrative converse son few mile scene catastrophe following extract chace s narrative fact seem warrant conclude chance direct operation make two several attack ship short interval accord direction calculate most injury make ahead thereby combine speed two object shock effect exact manoeuvre make necessary aspect most horrible such indicated resentment fury come directly shoal just enter strike three companion fire revenge suffering again event whole circumstance take happen own eye produce time impression mind decide calculate mischief part whale many impression can now recall induce satisfied correct opinion here reflection time quit ship black night open boat despairing reach hospitable shore dark ocean swell water fear swallow dreadful tempest dash hidden rock ordinary subject fearful contemplation seem scarcely entitle moment s thought dismal look wreck horrid aspect revenge whale wholly engross reflection day again make appearance place p speak mysterious mortal attack animal secondly ship union also nantucket year totally lose azores similar onset authentic particular catastrophe never chance encounter whale hunter now hear casual allusion thirdly eighteen twenty year commodore j command american sloop-of-war first class happen dine party whale captain board nantucket ship harbor oahu sandwich islands conversation turn whale commodore please sceptical touch amazing strength ascribe professional gentleman present peremptorily deny example whale could smite stout sloop-of-war cause leak much thimbleful very good more come week commodore set sail impregnable craft valparaiso stop way portly sperm whale beg few moment confidential business business consist fetch commodore s craft such thwack pump make straight port heave repair superstitious consider commodore s interview whale providential was saul tarsus convert unbelief similar fright tell sperm whale will stand nonsense will now refer langsdorff s voyage little circumstance point peculiarly interesting writer hereof langsdorff must know way attach russian admiral krusenstern s famous discovery expedition beginning present century captain langsdorff thus begin seventeenth chapter thirteenth may ship ready sail day open sea way ochotsh weather very clear fine intolerably cold oblige keep fur clothing day very little wind nineteenth brisk gale northwest sprang uncommon large whale body large ship lie surface water perceive board moment ship full sail impossible prevent striking thus place most imminent danger gigantic creature set raise ship three foot least water mast reel sail fall altogether sprang instantly deck conclude strike rock see monster sail utmost gravity solemnity captain d'wolf apply immediately pump examine vessel receive damage shock find very happily escape entirely uninjured now captain d'wolf here allude command ship question new englander long life unusual adventure sea-captain day reside village dorchester boston honour nephew particularly question concern passage langsdorff substantiate word ship mean large russian craft build siberian coast purchase uncle barter vessel sail home manly book old-fashioned adventure full too honest wonder voyage lionel wafer ancient dampier s old chum find little matter set just quote langsdorff can forbear insert here corroborative example such need lionel seem way john ferdinando call modern juan fernandes way thither say four o'clock morning hundred fifty league main america ship feel terrible shock put man such consternation could hardly tell think begin prepare death indeed shock sudden violent take grant ship strike rock amazement little cast lead sound find ground suddenness shock make gun leap carriage several man shake hammock captain davis lie head gun throw cabin lionel impute shock earthquake seem substantiate imputation state great earthquake somewhere time actually great mischief spanish land much wonder darkness early hour morning shock cause unseen whale vertically bump hull might proceed several more example way know great power malice time sperm whale more instance know chase assail boat ship pursue ship long withstand lance hurl deck english ship pusie hall can tell story head strength let say example line attach run sperm whale calm transfer ship secure whale tow great hull water horse walk cart again very often observed sperm whale strike allow time rally act often blind rage wilful deliberate design destruction pursuer convey eloquent indication character attack will frequently open mouth retain dread expansion several consecutive minute must content more conclude illustration remarkable most significant will fail see most marvellous event book corroborate plain fact present day marvel marvel mere repetition age millionth time say amen solomon verily new sun sixth christian century live procopius christian magistrate constantinople day justinian emperor belisarius general many know write history own time work way uncommon value good authority always consider most trustworthy unexaggerating historian two particular affect matter presently mention now history procopius mention term prefecture constantinople great sea-monster capture neighbor propontis sea marmora destroy vessel interval water period more fifty year fact thus set substantial history can easily gainsaid reason precise specie sea-monster mention destroy ship reason must whale strongly incline think sperm whale will tell long time fancy sperm whale always unknown mediterranean deep water connect even now certain sea perhaps never can present constitution thing place habitual gregarious resort further investigation recently prove modern time isolate instance presence sperm whale mediterranean tell good authority barbary coast commodore davis british navy find skeleton sperm whale now vessel war readily pass dardanelles hence sperm whale could same route pass mediterranean propontis propontis can learn none peculiar substance call brit find aliment right whale reason believe food sperm whale squid cuttle-fish lurks bottom sea large creature mean large sort find surface properly put statement reason bit will clearly perceive accord human reasoning procopius s sea-monster century stave ship roman emperor must probability sperm whale chapter surmise consume hot fire purpose ahab thought action view ultimate capture moby dick seem ready sacrifice mortal interest passion may nature long habituation too wed fiery whaleman s way altogether abandon collateral prosecution voyage least want motive much more influential would refine too much perhaps even consider monomania hint vindictiveness white whale might possibly extend degree sperm whale more monster slew much more multiply chance subsequently encounter whale would prove hate hunt such hypothesis indeed exceptionable still additional consideration strictly accord wildness ruling passion mean incapable sway accomplish object ahab must use tool tool use shadow moon man most apt get order know example magnetic ascendency respect starbuck ascendency cover complete spiritual man more mere corporeal superiority involve intellectual mastership purely spiritual intellectual stand sort corporeal relation starbuck s body starbuck s coerced will ahab s long ahab keep magnet starbuck s brain still know chief mate soul abhor captain s quest could would joyfully disintegrate even frustrate might long interval would elapse ere white whale see long interval starbuck would apt fall open relapse rebellion captain s leadership ordinary prudential circumstantial influence bring bear subtle insanity ahab respect moby dick noways more significantly manifest superlative sense shrewdness foresee present hunt way strip strange imaginative impiousness naturally invest full terror voyage must keep withdraw obscure background few man s courage proof protract meditation unrelieved action stand long night watch officer man must thing think moby dick eagerly impetuously savage crew hail announcement quest sailor sort more less capricious unreliable live vary weather inhale fickleness retain object remote blank pursuit promissory life passion end thing requisite temporary interest employment intervene hold healthily suspend final dash ahab unmindful thing time strong emotion mankind disdain base consideration such time evanescent permanent constitutional condition manufactured man think ahab sordidness grant white whale fully incite heart savage crew playing savageness even breed certain generous knight-errantism still love give chase moby dick must also food more common daily appetite even high lift chivalric crusader old time content traverse two thousand mile land fight holy sepulchre commit burglary pick pocket gain pious perquisite way strictly hold final romantic object final romantic object too many would turn disgust will strip man think ahab hope cash aye cash may scorn cash now let month perspective promise same quiescent cash mutiny same cash would soon cashier ahab want still precautionary motive more relate ahab personally impulsively probable perhaps somewhat prematurely reveal prime private purpose pequod s voyage ahab now entirely conscious indirectly lay open unanswerable charge usurpation perfect impunity moral legal crew disposed end competent could refuse obedience even violently wrest command even barely hint imputation usurpation possible consequence such suppressed impression gain ground ahab must course most anxious protect protection could consist own predominating brain heart hand heedful closely calculating attention minute atmospheric influence possible crew subject reason perhaps too analytic verbally develop here ahab plainly see must still good degree continue true natural nominal purpose pequod s voyage observe customary usage force evince know passionate interest general pursuit profession may voice now often hear hail three mast-head admonish keep bright look-out omit report even porpoise vigilance long reward chapter mat-maker cloudy sultry afternoon seaman lazily lounge deck vacantly gaze lead-coloured water queequeg mildly employ weave call sword-mat additional lashing boat still subdue somehow prelude scene such incantation reverie lurk air silent sailor seem resolve own invisible self attendant page queequeg busy mat keep pass repassing fill woof marline long yarn warp use own hand shuttle queequeg stand sideways anon slide heavy oaken sword thread idly look water carelessly unthinkingly drive home yarn say strange dreaminess reign ship sea break intermit dull sound sword seem loom time shuttle mechanically weave weave fate lie fixed thread warp subject single return unchanging vibration vibration merely enough admit crosswise interblending thread own warp seem necessity here think own hand ply own shuttle weave own destiny unalterable thread meantime queequeg s impulsive indifferent sword sometimes hit woof slantingly crookedly strongly weakly case might difference conclude blow produce corresponding contrast final aspect complete fabric savage s sword think thus finally shape fashion warp woof easy indifferent sword must chance aye chance free will necessity nowise incompatible interweavingly work straight warp necessity swerve ultimate course alternate vibration indeed tend free will still free ply shuttle give thread chance restrain play right line necessity sideways motion direct free will thus prescribe chance turn rule last feature blow event thus weave weave start sound strange long draw musically wild unearthly ball free will drop hand stand gaze cloud whence voice drop wing high aloft cross-trees mad gay-header tashtego body reach eagerly forward hand stretch wand brief sudden interval continue cry sure same sound very moment perhaps hear sea hundred whalemen s look-out perch high air few lung could accustom old cry derive such marvellous cadence tashtego indian s stand hover suspend air wildly eagerly peer horizon would think prophet seer behold shadow fate wild cry announce come blow blow blow where-away lee-beam two mile school instantly commotion sperm whale blow clock tick same undeviating reliable uniformity thereby whalemen distinguish fish tribe genus fluke now cry tashtego whale disappear quick steward cried ahab time time dough-boy hurry glance watch report exact minute ahab ship now keep wind gently roll tashtego report whale head leeward confidently look see again directly advance bow singular craft time evince sperm whale sound head direction conceal surface mill swiftly swim opposite quarter deceitfulness could now action reason suppose fish see tashtego way alarmed indeed know vicinity man select shipkeepers appoint boat time relieve indian main-mast head sailor fore mizzen come line tub fix place crane thrust mainyard three boat swing sea three samphire basket high cliff bulwark eager crew hand clung rail foot expectantly poise gunwale look long line man-of-war s man throw board enemy s ship critical instant sudden exclamation hear take eye whale start glare dark ahab surround five dusky phantom seem fresh form air chapter first lowering phantom seem flit side deck noiseless celerity cast loose tackle band boat swing boat always deem spare boat technically call captain s account hanging starboard quarter figure now stand bow tall swart white tooth evilly protrude steel-like lip rumpled chinese jacket black cotton funereally invest wide black trowsers same dark stuff strangely crown ebonness glistening white plaited turban live hair braid coil head less swart aspect companion figure vivid tiger-yellow complexion peculiar aboriginal native manillas race notorious certain diabolism subtilty honest white mariner suppose pay spy secret confidential agent water devil lord counting-room suppose elsewhere wonder ship s company gaze stranger ahab cry white-turbaned old man head ready fedallah ready half-hissed reply lower d hear shout deck low say such thunder voice spite amazement man sprang rail sheaves whirled block wallow three boat drop sea dexterous off-handed daring unknown vocation sailor goat-like leap rolling ship s side toss boat hardly pull ship s lee fourth keel come windward side pull stern show five stranger row ahab stand erect stern loudly hail starbuck stubb flask spread widely cover large expanse water eye again rivet swart fedallah crew inmate boat obey command captain ahab say starbuck spread cry ahab give way four boat flask pull more leeward aye aye sir cheerily cry little king-post sweeping great steer oar lie address crew again blow right ahead boy lie never heed yellow boy archy oh n't mind'em sir say archy know now did n't hear em hold n't tell cabaco here say cabaco stowaway mr flask pull pull fine hearts-alive pull child pull little drawlingly soothingly sigh stubb crew still show sign uneasiness n't break backbone boy stare chap boat tut five more hand come help never mind more merrier pull pull never mind brimstone devil good fellow enough now s stroke thousand pound s stroke sweep stake hurrah gold cup sperm oil hero three cheer man heart alive easy easy n't hurry n't hurry n't snap oar rascal bite dog softly softly s s long strong give way give way devil fetch ragamuffin rapscallion asleep stop snore sleeper pull pull will pull ca n't pull wo n't name gudgeon ginger-cakes n't pull pull break pull start eye here whip sharp knife girdle mother s son draw knife pull blade tooth s s now look steel-bits start start silver-spoon start marling-spike stubb s exordium crew give here large peculiar way talk general especially inculcate religion row must suppose specimen sermonizings fly downright passion congregation therein consist chief peculiarity would say most terrific thing crew tone strangely compound fun fury fury seem calculated merely spice fun oarsman could hear such queer invocation pull dear life pull mere joke thing time look easy indolent loungingly manage steering-oar broadly gape open-mouthed time mere sight such yawning commander sheer force contrast act charm crew again stubb odd sort humorist jollity sometimes curiously ambiguous put inferior guard matter obey obedience sign ahab starbuck now pull obliquely stubb s bow minute two boat pretty stubb hail mate mr starbuck larboard boat ahoy word sir please halloa return starbuck turn single inch speak still earnestly whisperingly urge crew face set flint stubb s think yellow boy sir smuggle board somehow ship sail strong strong boy whisper crew speak loud again sad business mr stubb seethe seethe lad never mind mr stubb good let crew pull strong come will spring man spring s hogshead sperm ahead mr stubb s come pull boy sperm sperm s play least duty duty profit hand hand aye aye think much soliloquize stubb boat diverge soon clapt eye em think aye s hold often dough-boy long suspect hide white whale s bottom ca n't help right give way man ai n't white whale to-day give way now advent outlandish stranger such critical instant lower boat deck unreasonably awaken sort superstitious amazement ship s company archy s fancy discovery time previous get abroad indeed credit small measure prepare event take extreme edge wonder stubb s confident way account appearance time free superstitious surmisings affair still leave abundant room manner wild conjecture dark ahab s precise agency matter beginning silently recall mysterious shadow see creep board pequod dim nantucket dawn enigmatical hintings unaccountable elijah meantime ahab hearing officer side furthest windward still range ahead boat circumstance bespeak potent crew pull tiger yellow creature seem steel whalebone five trip-hammer rise fall regular stroke strength periodically start boat water horizontal burst boiler mississippi steamer fedallah see pull harpooneer oar throw black jacket display naked chest whole part body gunwale clearly cut alternate depression watery horizon end boat ahab arm fencer s throw backward air counterbalance tendency trip ahab see steadily manage steer oar thousand boat lowering ere white whale tear outstretched arm give peculiar motion remain fixed boat s five oar see simultaneously peaked boat crew sit motionless sea instantly three spread boat rear pause way whale irregularly settle bodily blue thus give distantly discernible token movement close vicinity ahab observe man look oar cried starbuck queequeg stand nimbly spring triangular raise box bow savage stand erect intensely eager eye gaze spot chase last descry likewise extreme stern boat also triangularly platformed level gunwale starbuck see coolly adroitly balance jerking tossings chip craft silently eye vast blue eye sea very distant flask s boat also lie breathlessly still commander recklessly stand top loggerhead stout sort post root keel rise two foot level stern platform use catch turn whale line top more spacious palm man s hand stand such base flask seem perch mast-head ship sink truck little king-post small short same time little king-post full large tall ambition loggerhead stand-point mean satisfy king-post ca n't see three sea tip oar let daggoo hand gunwale steady way swiftly slide aft erect volunteer lofty shoulder pedestal good mast-head sir will mount will thank very much fine fellow wish fifty foot tall plant foot firmly two opposite plank boat gigantic negro stoop little present flat palm flask s foot put flask s hand hearse-plumed head bidding spring toss dexterous fling land little man high dry shoulder here flask now stand daggoo lift arm furnish breastband lean steady time strange sight tyro see wondrous habitude unconscious skill whaleman will maintain erect posture boat even pitch most riotously perverse cross-running sea still more strange see giddily perch loggerhead such circumstance sight little flask mount gigantic daggoo more curious sustain cool indifferent easy unthought barbaric majesty noble negro roll sea harmoniously roll fine form broad flaxen-haired flask seem snow-flake bearer look noble rider truly vivacious tumultuous ostentatious little flask would now stamp impatience add heave thereby give negro s lordly chest see passion vanity stamp live magnanimous earth earth alter tide season meanwhile stubb third mate betray such far-gazing solicitude whale might make regular sounding temporary diva mere fright case stubb wont such case seem resolve solace languishing interval pipe withdraw hatband always wear aslant feather load ram home loading thumb-end hardly ignite match rough sandpaper hand tashtego harpooneer eye set windward two fixed star suddenly drop light erect attitude seat cry quick phrensy hurry give way landsman whale sign herring would visible moment troubled bit greenish white water thin scattered puff vapour hover suffusingly blow leeward confused scud white rolling billow air suddenly vibrate tingle air intensely heated plate iron atmospheric waving curling partially thin layer water also whale swimming seen advance indication puff vapour spout seem forerunning courier detach fly outrider four boat now keen pursuit spot troubled water air bid fair outstrip fly mass interblending bubble borne rapid stream hill pull pull good boy say starbuck low possible intense concentrated whisper man sharp fixed glance eye dart straight ahead bow seem two visible needle two unerring binnacle compass say much crew crew say silence boat interval startlingly pierce peculiar whisper now harsh command now soft entreaty different loud little king-post sing say hearties roar pull thunderbolt beach beach black boy ll sign martha s vineyard plantation boy include wife child boy lie lie lord lord shall stark stare mad see see white water shout pull hat head stamp pick flirt sea finally fall rear plunge boat s stern crazed colt prairie look chap now philosophically drawl stubb unlighted short pipe mechanically retain tooth short distance follow s get fit flask fit give fit s very word pitch fit em merrily merrily hearts-alive pudding supper know merry s word pull babe pull suckling pull devil hurry softly softly steadily man pull keep pull more crack backbone bite knife two s take easy n't take easy say burst liver lung inscrutable ahab say tiger-yellow crew word omit here live blessed light evangelical land infidel shark audacious sea may give ear such word tornado brow eye red murder foam-glued lip ahab leap prey meanwhile boat tear repeat specific allusion flask whale call fictitious monster declare incessantly tantalize boat s bow tail allusion time vivid life-like would cause two man snatch fearful look shoulder rule oarsman must put eye ram skewer neck usage pronounce must organ ear limb arm critical moment sight full quick wonder awe vast swell omnipotent sea surging hollow roar make roll eight gunwale gigantic bowl boundless bowling-green brief suspend agony boat would tip instant knife-like edge sharp wave seem threatening cut two sudden profound dip watery glen hollow keen spurring goading gain top opposite hill headlong sled-like slide side cry headsman harpooneer shudder gasp oarsman wondrous sight ivory pequod bear boat outstretched sail wild hen screaming brood thrilling raw recruit march bosom wife fever heat first battle dead man s ghost encounter first unknown phantom world can feel stranger strong emotion man first time find pull charmed churned circle hunted sperm whale dancing white water make chase now become more more visible owe increase darkness dun cloud-shadows fling sea jet vapour longer blend tilt everywhere right left whale seem separate wake boat pull more apart starbuck give chase three whale run dead leeward sail now set still rise wind rush boat such madness water lee oar could scarcely work rapidly enough escape tear row-lock soon run suffuse wide veil mist ship boat see give way man whisper starbuck draw still aft sheet sail time kill fish squall come s white water again close spring soon two cry quick succession side denote boat get fast hardly overheard lightning-like hurtling whisper starbuck say stand queequeg harpoon hand sprang foot oarsman face life death peril close ahead eye intense countenance mate stern boat know imminent instant come hear too enormous wallowing sound fifty elephant stir litter meanwhile boat still boom mist wave curl hiss erected crest enraged serpent s hump give whispered starbuck short rush sound leap boat darted iron queequeg welded commotion come invisible push astern forward boat seem striking ledge sail collapse explode gush scald vapour shoot roll tumble earthquake whole crew suffocate toss helter-skelter white curdling cream squall squall whale harpoon blend whale merely graze iron escape completely swamp boat nearly unharmed swim pick float oar lash gunwale tumble place sit knee sea water cover rib plank downward gaze eye suspend craft seem coral boat grow bottom ocean wind increase howl wave dash buckler whole squall roar fork crackle white fire prairie unconsumed burn immortal jaw death vain hail boat roar live coal chimney flaming furnace hail boat storm meanwhile driving scud rack mist grow darker shadow night sign ship could see rise sea forbid attempt bale boat oar useless propeller perform now office life-preserver cut lashing waterproof match keg many failure starbuck contrive ignite lamp lantern stretch waif pole hand queequeg standard-bearer forlorn hope sit hold imbecile candle heart almighty forlornness sit sign symbol man faith hopelessly hold hope midst despair wet drench shiver cold despairing ship boat lift eye dawn come mist still spread sea empty lantern lie crush bottom boat suddenly queequeg start foot hollow hand ear hear faint creaking rope yard hitherto muffle storm sound come thick mist dimly part huge vague form affright sprang sea ship last loom view bear right distance much more length float wave see abandoned boat instant toss gape ship s bow chip base cataract vast hull roll see more come welter astern again swim dash sea last take safely land board ere squall come close boat cut loose fish return ship good time ship give still cruise haply might light token perishing oar lance pole chapter hyena certain queer time occasion strange mixed affair call life man take whole universe vast practical joke wit thereof dimly discern more suspect joke nobody s expense own dispirits seem worth dispute bolt event creed belief persuasion hard thing visible invisible never mind knobby ostrich potent digestion gobble bullet gun flint small difficulty worrying prospect sudden disaster peril life limb death seem sly good-natured hit jolly punch side bestow unseen unaccountable old joker odd sort wayward mood speak come man time extreme tribulation come very midst earnestness just might seem thing most momentous now seem part general joke peril whale breed free easy sort genial desperado philosophy now regard whole voyage pequod great white whale object queequeg say drag last man deck still shake jacket fling water queequeg fine friend sort thing often happen much emotion soak just give understand such thing often happen mr stubb say turn worthy button oil-jacket now calmly smoke pipe rain mr stubb think hear say whalemen meet chief mate mr starbuck most careful prudent suppose plump fly whale sail set foggy squall height whaleman s discretion certain ve lower whale leak ship gale cape horn mr flask say turn little king-post stand close experienced thing will tell unalterable law fishery mr flask oarsman break own pull back-foremost death s jaw ca n't twist small say flask s law see boat s crew backing water whale face foremost ha ha whale would give squint squint mind here three impartial witness deliberate statement entire case considering squall capsizing water consequent bivouacks deep matter common occurrence kind life consider superlatively critical instant whale must resign life hand steer boat oftentimes fellow very moment impetuousness point scuttle craft own frantic stampings consider particular disaster own particular boat chiefly impute starbuck s driving whale tooth squall consider starbuck famous great heedfulness fishery consider belong uncommonly prudent starbuck s boat finally consider devil s chase implicate touch white whale take thing say think might make rough draft will queequeg say come shall lawyer executor legatee may seem strange man sailor tinker last will testament people world more fond diversion fourth time nautical life same thing ceremony conclude present occasion feel easy stone roll heart day now live would good day lazarus live resurrection supplementary clean gain many month week case might survive death burial lock chest look tranquilly contentedly quiet ghost clean conscience sit bar snug family vault now think unconsciously roll sleeve frock here cool collect diva death destruction devil fetch hindmost chapter ahab s boat crew fedallah would think flask cried stubb leg would catch boat maybe stop plug-hole timber toe oh s wonderful old man n't think strange account say flask leg hip now would different thing would disable knee good part left know n't know little man never see kneel whale-wise people often argue consider paramount importance life success voyage right whaling captain jeopardize life active peril chase tamerlane s soldier often argue tear eye invaluable life ought carry thick fight ahab question assume modified aspect consider two leg man hobble wight time danger consider pursuit whale always great extraordinary difficulty individual moment indeed comprise peril circumstance wise maimed man enter whale-boat hunt general thing joint-owners pequod must plainly think ahab know friend home would think little enter boat certain comparatively harmless vicissitude chase sake scene action give order person captain ahab boat actually apportion regular headsman hunt captain ahab supply five extra man same boat s crew know such generous conceit never enter head owner pequod solicit boat s crew way hint desire head take private measure own touch matter cabaco s publish discovery sailor little foresee sure little port hand conclude customary business fit whaleboat service time ahab now find bestir matter make thole-pin own hand think spare boat even solicitously cut small wooden skewer line run pin groove bow observe particularly solicitude extra coat sheathe bottom boat make good withstand pointed pressure ivory limb also anxiety evince exactly shape thigh board clumsy cleat sometimes call horizontal piece boat s bow brace knee darting stab whale observed often stand boat solitary knee fix semi-circular depression cleat carpenter s chisel gouge little here straighten little thing say awaken much interest curiosity time everybody suppose particular preparative heedfulness ahab must view ultimate chase moby dick already reveal intention hunt mortal monster person such supposition mean involve remote suspicion boat s crew assign boat now subordinate phantom wonder remain soon wane whaler wonder soon wane now such unaccountable odds end strange nation come unknown nook ash-holes earth man float outlaw whaler ship often pick such queer castaway creature find toss open sea plank bit wreck oar whaleboat canoe blown-off japanese junk beelzebub might climb side step cabin chat captain would create unsubduable excitement forecastle may certain subordinate phantom soon find place crew still somehow distinct hair-turbaned fedallah remain muffled mystery last whence come mannerly world sort unaccountable tie soon evince link ahab s peculiar fortune nay sort half-hinted influence heaven know might even authority none know can sustain indifferent air concern fedallah such creature civilized domestic people temperate zone see dream dimly now glide unchanging asiatic community especially oriental isle east continent insulate immemorial unalterable country even modern day still preserve much ghostly aboriginalness earth s primal generation memory first man distinct recollection man descendant unknowing whence come eyed real phantom ask sun moon create end accord genesis angel indeed consort daughter man devil also add uncanonical rabbins indulge mundane amour chapter spirit-spout day week pass easy sail ivory pequod slowly sweep four several cruising-grounds azores cape verdes plate call mouth rio plata carrol ground unstaked watery locality southerly st helena glide latter water serene moonlight night wave roll scroll silver soft suffuse seethings make seem silvery silence solitude such silent night silvery jet see advance white bubble bow light moon look celestial seem plumed glittering god uprising sea fedallah first descry jet moonlight night wont mount main-mast head stand look-out same precision day herd whale see night whaleman hundred would venture lower may think emotion seaman beheld old oriental perch aloft such unusual hour turban moon companion sky spend uniform interval several successive night utter single sound silence unearthly voice hear announce silvery moon-lit jet reclining mariner start foot winged spirit light rigging hail mortal crew blow trump judgment blow could quiver more still feel terror pleasure most unwonted hour impressive cry deliriously exciting soul board instinctively desire lower walk deck quick side-lunging stride ahab command t'gallant sail royal set stunsail spread good man ship must take helm mast-head man piled-up craft roll wind strange upheaving lift tendency taffrail breeze fill hollow many sail make buoyant hover deck feel air foot still rush two antagonistic influence struggle mount direct heaven drive yawingly horizontal goal watch ahab s face night would think also two different thing war live leg make lively echo deck stroke dead limb sound coffin-tap life death old man walk ship swiftly speed eye arrow eager glance shoot silvery jet more see night sailor swear see second time midnight-spout grow forget thing day lo same silent hour again announce again descry make sail overtake more disappear never serve night night heed wonder mysteriously jet clear moonlight starlight case might disappear again whole day two day three somehow seem distinct repetition advance still van solitary jet seem allure immemorial superstition race accordance preternaturalness seem many thing invest pequod want seaman swear wherever descry remote time apart latitude longitude unnearable spout cast self-same whale whale moby dick time reign too sense peculiar dread flitting apparition treacherously beckon order monster might turn rend last remote most savage sea temporary apprehension vague awful derive wondrous potency contrast serenity weather blue blandness think lurk devilish charm day day voyage sea wearily lonesomely mild space repugnance vengeful errand seem vacate life urn-like prow last turn eastward cape wind begin howl rise fall long troubled sea ivory-tusked pequod sharply bow blast gore dark wave madness shower silver chip foam-flakes fly bulwark desolate vacuity life give place sight more dismal close bow strange form water dart hither thither thick rear fly inscrutable sea-raven morning perch stay row bird see spite hootings long time obstinately cling hemp deem ship drifting uninhabited craft thing appoint desolation fit roosting-place homeless self heaved heaved still unrestingly heave black sea vast tide conscience great mundane soul anguish remorse long sin suffer breed cape good hope call cape tormentoto call yore long allure perfidious silence attend find launch tormented sea guilty being transform fowl fish seem condemn swim everlastingly haven store beat black air horizon calm snow-white unvarying still direct fountain feather sky still beckon solitary jet would time descry blackness element ahab assume time continual command drench dangerous deck manifest gloomy reserve more seldom address mate tempestuous time aloft secure more can passively await issue gale captain crew become practical fatalist ivory leg insert accustomed hole hand firmly grasp shroud ahab hour hour would stand gaze dead windward occasional squall sleet snow would congeal very eyelash meantime crew drive forward part ship perilous sea burstingly break bow stand line bulwark waist good guard leaping wave man slip sort bowline secure rail swing loosened belt few word speak silent ship man painted sailor wax day day tear swift madness gladness demoniac wave night same muteness humanity shriek ocean prevail still silence man swing bowline still wordless ahab stand blast even wearied nature seem demand repose would seek repose hammock never could starbuck forget old man s aspect night cabin mark barometer stand see closed eye sit straight floor-screwed chair rain half-melted sleet storm time emerge still slowly drip unremoved hat coat table lie unrolled chart tide current previously speak lantern swung tightly clenched hand body erect head throw closed eye point needle tell-tale swung beam ceiling cabin-compass call tell-tale compass helm captain can inform course ship terrible old man thought starbuck shudder sleep gale still steadfastly eyest thy purpose chapter albatross south-eastward cape distant crozetts good cruising ground right whalemen sail loom ahead goney albatross name slowly draw nigh lofty perch fore-mast-head good view sight remarkable tyro ocean fishery whaler sea long absent home wave fuller craft bleach skeleton stranded walrus side spectral appearance trace long channel reddened rust spar rigging thick branch tree fur hoar-frost low sail set wild sight see long-bearded look-out three mast-head seem clad skin beast torn bepatched raiment survive nearly four year cruising stand iron hoop nail mast sway swing fathomless sea ship slowly glide close stern six man air come nigh might leap mast-head ship forlorn-looking fisherman mildly eye pass say word own look-out quarter-deck hail hear ship ahoy see white whale strange captain lean pallid bulwark act put trumpet mouth somehow fall hand sea wind now rise amain vain strove make hear meantime ship still increase distance various silent way seaman pequod evince observance ominous incident first mere mention white whale s name ship ahab moment pause seem would lower boat board stranger threatening wind forbade take advantage windward position again seize trumpet know aspect stranger vessel nantucketer shortly bind home loudly hail ahoy pequod bind world tell address future letter pacific ocean time three year home tell address moment two wake fairly cross instantly accordance singular way shoal small harmless fish day placidly swimming side dart seem shudder fin range fore aft stranger s flank course continual voyagings ahab must often notice similar sight monomaniac man veriest trifle capriciously carry meaning swim murmured ahab gaze water seem little word tone convey more deep helpless sadness insane old man evinced turn steersman thus hold ship wind diminish headway cry old lion voice helm keep world world much sound inspire proud feeling whereto circumnavigation conduct numberless peril very point whence start leave secure time were world endless plain sail eastward could reach new distance discover sight more sweet strange cyclades island king solomon promise voyage pursuit mystery dream tormented chase demon phantom time swim human heart chase such globe lead barren maze midway leave whelm chapter gam ostensible reason ahab board whaler speak wind sea betoken storm even case would perhaps board judge subsequent conduct similar occasion process hailing obtain negative answer question put eventually turn care consort even five minute stranger captain could contribute information absorbingly seek might remain inadequately estimate say here peculiar usage whaling-vessels meeting foreign sea especially common cruising-ground two stranger cross pine barren new york state equally desolate salisbury plain england casually encounter such inhospitable wild twain life can avoid mutual salutation stop moment interchange news perhaps sit rest concert much more natural illimitable pine barren salisbury plain sea two whaling vessel descry end earth lone fanning s island king s mills much more natural say such circumstance ship interchange hail come still close more friendly sociable contact especially would seem matter course case vessel own seaport captain officer few man personally know consequently sort dear domestic thing talk long absent ship outward-bounder perhaps letter board rate will sure let paper date year two later last blurred thumb-worn file return courtesy outward-bound ship would receive late whaling intelligence cruising-ground may destine thing utmost importance degree will hold true concern whaling vessel cross s track cruising-ground even equally long absent home may receive transfer letter third now remote vessel letter may people ship now meet would exchange whaling news agreeable chat would meet sympathy sailor likewise peculiar congeniality arise common pursuit mutually share privation peril would difference country make very essential difference long party speak language case american english sure small number english whaler such meeting very often occur occur too apt sort shyness englishman reserve yankee fancy sort thing anybody english whaler sometimes affect kind metropolitan superiority american whaler regard long lean nantucketer nondescript provincialism sort sea-peasant superiority english whalemen really consist would hard say see yankee day collectively kill more whales english collectively ten year harmless little foible english whale-hunters nantucketer take much heart probably know few foible see ship separately sail sea whaler most reason sociable merchant ship cross s wake mid-atlantic will oftentimes pass much single word recognition mutually cut high sea brace dandy broadway time indulge perhaps finical criticism s rig men-of-war chance meet sea first such string silly bowing scraping such ducking ensign seem much right-down hearty good-will brotherly love touch slave-ships meeting such prodigious hurry run soon possible pirate chance cross s cross-bones first hail many skull same way whaler hail many barrel question answer pirate straightway steer apart infernal villain side n't see overmuch s villanous likeness look godly honest unostentatious hospitable sociable free-and-easy whaler whaler meet whaler sort decent weather gam thing utterly unknown ship never hear name even chance hear grin repeat gamesome stuff spouter blubber-boilers such pretty exclamation merchant-seamen also pirate man-of-war s man slave-ship sailor cherish such scornful feeling whale-ships question would hard answer case pirate say know profession theirs peculiar glory sometimes end uncommon elevation indeed gallows man elevate odd fashion proper foundation superior altitude hence conclude boast high lift whaleman assertion pirate solid basis stand gam might wear index-finger run column dictionary never find word dr johnson never attain erudition noah webster s ark hold same expressive word now many year constant use fifteen thousand true bear yankee certainly need definition incorporate lexicon view let learnedly define gam noun social meeting two more whaleships generally cruising-ground exchanging hails exchange visits boats crew two captains remaining time board ship two chief mates little item gam must forget here profession own little peculiarity detail whale fishery pirate man-of-war slave ship captain row anywhere boat always sit stern sheet comfortable sometimes cushion seat often steer pretty little milliner s tiller decorate gay cord ribbon whale-boat seat astern sofa sort tiller high time indeed whale captain wheel water castor gouty old alderman patent chair tiller whale-boat never admit such effeminacy gam complete boat s crew must leave ship hence boat steerer harpooneer number subordinate steersman occasion captain place sit pull visit standing pine tree often will notice conscious eye whole visible world rest side two ship standing captain alive importance sustain dignity maintain leg very easy matter rear immense project steer oar hit now small after-oar reciprocating rap knee front thus completely wedge can expand sideways settle stretch leg sudden violent pitch boat will often topple length foundation corresponding breadth merely make spread angle two pole can stand again would never plain sight world s riveted eye would never say straddling captain see steady slight particle catch hold hand indeed token entire buoyant self-command generally carry hand trowsers pocket perhaps generally very large heavy hand carry ballast occur instance authenticated too captain know uncommonly critical moment two sudden squall say seize hold oarsman s hair hold grim death chapter town-ho s story told golden inn cape good hope watery region much note four corner great highway meet more traveller part very long speak goney homeward-bound whaleman town-ho encounter man wholly polynesian short gam ensue give strong news moby dick general interest white whale now wildly heighten circumstance town-ho s story seem obscurely involve whale certain wondrous inverted visitation call judgment god time say overtake man latter circumstance own particular accompaniment form may call secret part tragedy narrate never reach ear captain ahab mate secret part story unknown captain town-ho private property three confederate white seaman ship seem communicate tashtego romish injunction secrecy following night tashtego ramble sleep reveal much way waken could withhold rest potent influence thing seaman pequod come full knowledge such strange delicacy call govern matter keep secret never transpire abaft pequod s main-mast interweave proper place darker thread story publicly narrate ship whole strange affair now proceed put lasting record ancient whale-cry first sight whale mast-head still use whalemen hunt famous gallipagos terrapin humor s sake shall preserve style narrate lima lounging circle spanish friend saint s eve smoking thick-gilt tiled piazza golden inn fine cavalier young don pedro sebastian closer term hence interlude question occasionally put duly answer time two year prior first learn event rehearse gentleman town-ho sperm whaler nantucket cruise pacific here very many day sail eastward eaves good golden inn somewhere northward line morning handle pump accord daily usage observe make more water hold common suppose sword-fish stab gentleman captain unusual reason believe rare good luck await latitude very averse quit leak consider dangerous indeed could find search hold low possible heavy weather ship still continue cruisings mariner work pump wide easy interval good luck come more day leak undiscovered sensibly increase much now take alarm captain make sail stand harbor island hull heave repair small passage common chance favour fear ship would founder way pump good periodically relieve six-and-thirty man could easily keep ship free never mind leak double truth nigh whole passage attend very prosperous breeze town-ho certainly arrive perfect safety port occurrence least fatality brutal overbearing radney mate vineyarder bitterly provoke vengeance steelkilt lakeman desperado buffalo lakeman buffalo pray lakeman buffalo say don sebastian rise swinge mat grass eastern shore lake erie don crave courtesy may shall soon hear now gentleman square-sail brig three-masted ship well-nigh large stout sail old callao manilla lakeman land-locked heart america nurture agrarian freebooting impression popularly connect open ocean interflowing aggregate grand fresh-water sea erie ontario huron superior michigan possess ocean-like expansiveness many ocean s noble trait many rimmed variety race clime contain archipelago romantic isle even polynesian water large part shore two great contrast nation atlantic furnish long maritime approach numerous territorial colony east dot bank here frown battery goat-like craggy gun lofty mackinaw hear fleet thunderings naval victory interval yield beach wild barbarian red painted face flash peltry wigwam league league flank ancient unentered forest gaunt pine stand serried line king gothic genealogy same wood harbor wild afric beast prey silken creature export fur give robe tartar emperors mirror paved capital buffalo cleveland winnebago village float alike full-rigged merchant ship armed cruiser state steamer beech canoe sweep borean dismasting blast direful lash salted wave know shipwreck sight land inland drown full many midnight ship shrieking crew thus gentleman inlander steelkilt wild-ocean bear wild-ocean nurtured much audacious mariner radney infancy may lay lone nantucket beach nurse maternal sea life long follow austere atlantic contemplative pacific quite vengeful full social quarrel backwoods seaman fresh latitude buck-horn handle bowie-knives nantucketer man good-hearted trait lakeman mariner sort devil indeed might inflexible firmness tempered common decency human recognition mean slave s right thus treat steelkilt long retain harmless docile event prove thus radney doom make mad steelkilt gentleman shall hear more day two furthest point prow island haven town-ho s leak seem again increase require hour more pump day must know settled civilized ocean atlantic example skipper think little pump whole way still sleepy night officer deck happen forget duty respect probability would shipmate would never again remember account hand gently subside bottom solitary savage sea westward gentleman altogether unusual ship keep clang pump-handles full chorus even voyage considerable length lie tolerably accessible coast reasonable retreat afford leaky vessel very way part water really landless latitude captain begin feel little anxious much way town-ho leak find gain more truth small concern manifest several company especially radney mate command upper sail hoist sheet home anew way expand breeze now radney suppose little coward little inclined sort nervous apprehensiveness touch own person fearless unthinking creature land sea can conveniently imagine gentleman betray solicitude safety ship seaman declare account part owner work evening pump head small gamesomeness slily stand foot continually overflow rippling clear water clear mountain spring gentleman bubble pump run deck pour steady spout lee scupper-holes now know seldom case conventional world watery person place command fellow-men find very significantly superior general pride manhood straightway man conceive unconquerable dislike bitterness chance will pull pulverize subaltern s tower make little heap dust conceit mine may gentleman event steelkilt tall noble animal head roman flow golden beard tasseled housing last viceroy s snort charger brain heart soul gentleman make steelkilt charlemagne bear son charlemagne s father radney mate ugly mule hardy stubborn malicious love steelkilt steelkilt know espy mate drawing toil pump rest lakeman affect notice unawed gay banterings aye aye merry lad s lively leak hold cannikin let s taste lord s worth bottle tell man old rad s investment must cut part hull tow home fact boy sword-fish begin job s come again gang ship-carpenters saw-fish file-fish whole posse em now hard work cutting slash bottom make improvement suppose old rad here now d tell jump overboard scatter em re play devil estate can tell s simple old soul rad beauty too boy say rest property invest looking-glass wonder d give poor devil model nose damn eye s pump stop roar radney pretend hear sailor talk thunder aye aye sir say steelkilt merry cricket lively boy lively now pump clang fifty fire-engine man toss hat ere long peculiar gasping lung hear denote full tension life s utmost energy quit pump last rest band lakeman forward panting sit windlass face fiery red eye bloodshot wipe profuse sweat brow now cozen fiend gentleman possess radney meddle such man corporeally exasperate state know happen intolerably stride deck mate command get broom sweep plank also shovel remove offensive matter consequent allow pig run large now gentleman sweep ship s deck sea piece household work time rage gale regularly attend evening know case ship actually founder time such gentleman inflexibility sea-usages instinctive love neatness seaman would willingly drown first wash face vessel broom business prescriptive province boy boy strong man town-ho divide gang take turn pump most athletic seaman steelkilt regularly assign captain gang consequently free trivial business connect truly nautical duty such case comrade mention particular may understand exactly affair stand two man more order shovel plainly mean sting insult steelkilt radney spit face man sailor whale-ship will understand doubtless much more lakeman fully comprehend mate utter command sit still moment steadfastly look mate s malignant eye perceive stack powder-casks heap slow-match silently burn instinctively see strange forbearance unwillingness stir deep passionateness already ireful being repugnance most feel feel really valiant man even aggrieved nameless phantom feeling gentleman steal steelkilt ordinary tone little break bodily exhaustion temporarily answer say sweep deck business would allude shovel point three lad customary sweeper billet pump little day radney reply oath most domineering outrageous manner unconditionally reiterate command meanwhile advance still seat lakeman uplifted cooper s club hammer snatch cask heat irritate spasmodic toil pump first nameless feeling forbearance sweating steelkilt could ill brook bearing mate somehow still smother conflagration speak remain doggedly root seat last incensed radney shake hammer few inch face furiously command bidding steelkilt rise slowly retreat windlass steadily follow mate menace hammer deliberately repeat intention obey see forbearance slight effect awful unspeakable intimation twisted hand warn foolish infatuated man purpose way two slowly windlass resolve last long retreat bethink now forborne much comport humor lakeman pause hatch thus speak officer mr radney will obey take hammer look predestinate mate come still closer lakeman stand fix now shake heavy hammer inch tooth meanwhile repeat string insufferable malediction retreat thousandth part inch stab eye unflinching poniard glance steelkilt clench right hand creepingly draw tell persecutor hammer graze cheek steelkilt would murder gentleman fool brand slaughter god immediately hammer touch cheek instant low jaw mate stove head fall hatch spout blood whale ere cry could aft steelkilt shake backstay lead aloft two comrade stand masthead canallers canallers cried don pedro see many whale-ships harbour never hear canallers pardon canallers don boatman belong grand erie canal must hear nay senor hereabouts dull warm most lazy hereditary land know little vigorous north aye don refill cup chicha s very fine ere proceed further will tell canallers such information may throw side-light story three hundred sixty mile gentleman entire breadth state new york numerous populous city most thriving village long dismal uninhabited swamp affluent cultivated field unrivalled fertility billiard-room bar-room holy-of-holies great forest roman arch indian river sun shade happy heart break wide contrasting scenery noble mohawk county especially row snow-white chapel spire stand milestone flow continual stream venetianly corrupt often lawless life s true ashantee gentleman howl pagan find door long-flung shadow snug patronising lee church curious fatality often note metropolitan freebooter encamp hall justice sinner gentleman most abound holy vicinity is friar passing say don pedro look downwards crowded plazza humorous concern northern friend dame isabella s inquisition wane lima laugh don sebastian proceed senor moment pardon cry company name limeese desire express sir sailor mean overlook delicacy substitute present lima distant venice corrupt comparison oh bow look surprised know proverb coast corrupt lima bear saying too church more plentiful billiard-table open corrupt lima too venice holy city blessed evangelist st mark st dominic purge cup thanks here refill now pour again freely depict own vocation gentleman canaller would make fine dramatic hero abundantly picturesquely wicked mark antony day day green-turfed flowery nile indolently float openly toy red-cheeked cleopatra ripen apricot thigh sunny deck ashore effeminacy dash brigandish guise canaller proudly sport slouched gaily-ribboned hat betoken grand feature terror smile innocence village float swart visage bold swagger unshunned city vagabond own canal receive good turn canallers thank heartily would fain ungrateful often prime redeeming quality man violence time stiff arm poor stranger strait plunder wealthy sum gentleman wildness canal life emphatically evince wild whale-fishery contain many most finish graduate scarce race mankind sydney man much distrust whale captain diminish curiousness matter many thousand rural boy young man bear line probationary life grand canal furnish sole transition quietly reap christian corn-field recklessly plough water most barbaric sea see see impetuously exclaim don pedro spill chicha silvery ruffle need travel world s lima think now temperate north generation cold holy hills story leave gentleman lakeman shake backstay hardly surround three junior mate four harpooneer crowd deck slide rope baleful comet two canallers rush uproar seek drag man forecastle sailor join attempt twisted turmoil ensue stand harm s way valiant captain dance whale-pike call officer manhandle atrocious scoundrel smoke quarter-deck interval run close revolving border confusion pry heart pike seek prick object resentment steelkilt desperado too much succeed gain forecastle deck hastily slew three four large cask line windlass sea-parisians entrench barricade come pirate roar captain now menace pistol hand just bring steward come cut-throat steelkilt leap barricade stride defy bad pistol could give captain understand distinctly steelkilt s death would signal murderous mutiny part hand fear heart might prove too true captain little desisted still command insurgent instantly return duty will promise touch demand ringleader turn turn make promise duty want sink ship knock time turn more raise pistol sink ship cried steelkilt aye let sink man turn swear raise rope-yarn say man turn comrade fierce cheer response lakeman now patrol barricade keep eye captain jerk such sentence s fault n't want tell take hammer boy s business might know tell prick buffalo believe break finger here cursed jaw ai n't mince knife forecastle man look handspike hearties captain god look say word n't fool forget ready turn treat decently re man wo n't flog turn make promise turn say look now cry lakeman fling arm few here ship cruise d see now know sir can claim discharge soon anchor n't want row s interest want peaceable ready work wo n't flog turn roar captain steelkilt glance moment say tell now captain kill hang such shabby rascal wo n't lift hand attack say word flog n't hand s turn forecastle ll keep re sick shall cry ringleader man most length obedience steelkilt precede dark den growlingly disappear bear cave lakeman s bare head just level plank captain posse leap barricade rapidly draw slide scuttle plant group hand loudly call steward bring heavy brass padlock belong companionway open slide little captain whisper crack close turn key ten number leave deck twenty more thus remain neutral night wide-awake watch keep officer forward aft especially forecastle scuttle fore hatchway last place fear insurgent might emerge break bulkhead hour darkness pass peace man still remain duty toil hard pump clinking clank interval dreary night dismally resound ship sunrise captain forward knock deck summon prisoner work yell refuse water lower couple handful biscuit toss again turn key pocket captain return quarter-deck twice day three day repeat fourth morning confused wrangling scuffling hear customary summons deliver suddenly four man burst forecastle say ready turn fetid closeness air famishing diet united perhaps fear ultimate retribution constrain surrender discretion embolden captain reiterate demand rest steelkilt shout terrific hint stop babbling betake belong fifth morning three mutineer bolt air desperate arm seek restrain three leave better turn now say captain heartless jeer shut again will cried steelkilt oh certainly say captain key clicked point gentleman enrage defection seven former associate sting mocking voice last hail madden long entombment place black bowel despair steelkilt propose two canallers thus apparently mind burst hole summoning garrison arm keen mincing knife long crescentic heavy implement handle end run amuck bowsprit taffrail devilishness desperation possible seize ship would say join last night spend den scheme meet opposition part two swear ready mad thing short surrender more insist first man deck time make rush come leader fiercely object reserve priority particularly two comrade would yield matter could first ladder would admit man time here gentleman foul play miscreant must come hear frantic project leader own separate soul suddenly light would seem same piece treachery namely foremost break order first three last ten surrender thereby secure small chance pardon such conduct might merit steelkilt make know determination still lead last way subtle chemistry villany mix secret treachery leader fall doze verbally open soul three sentence bind sleeper cord gag cord shriek captain midnight think murder hand smell dark blood armed mate harpooneer rush forecastle few minute scuttle open bind hand foot still struggle ringleader shove air perfidious ally claim honour secure man fully ripe murder collar drag deck dead cattle side side seize mizzen rigging three quarter meat hang morning damn cry captain pace fro vulture would touch villain sunrise summon hand separate rebel take part mutiny tell former good mind flog thought whole would ought justice demand present consider timely surrender would let reprimand accordingly administer vernacular carrion rogue turn three man rigging mean mince try-pots seize rope apply might two traitor yell more lifelessly hang head sideways two crucified thief draw wrist sprain cry last still rope enough leave fine bantam would n't give take gag mouth let hear can say moment exhaust mutineer make tremulous motion cramped jaw painfully twisting head say sort hiss say mind flog murder say see frighten captain draw rope strike best hiss lakeman must rope more draw stroke steelkilt here hiss inaudible captain amazement hand start pace deck rapidly two three time suddenly throw rope say wo n't let cut d hear junior mate hurry execute order pale man bandaged head arrest radney chief mate blow lain berth morning hear tumult deck creep thus watch whole scene such state mouth could hardly speak mumble willing able captain dare attempt snatch rope advance pinioned foe coward hiss lakeman take mate very act striking hiss stay uplifted arm pause pause more make good word spite steelkilt s threat might three man cut hand turn sullenly work moody seaman iron pump clang just dark day watch retire clamor hear forecastle two trembling traitor run besiege cabin door say durst consort crew entreaty cuff kick could drive own instance put ship s run salvation still sign mutiny reappear rest contrary seem mainly steelkilt s instigation resolve maintain strict peacefulness obey order last ship reach port desert body order insure speedy end voyage agree thing namely sing whale case discover spite leak spite peril town-ho still maintain mast-head captain just willing lower fish moment day craft first strike cruising ground radney mate quite ready change berth boat bandaged mouth seek gag death vital jaw whale lakeman induce seaman adopt sort passiveness conduct keep own counsel least concern own proper private revenge man sting ventricle heart radney chief mate s watch infatuated man seek run more way meet doom scene rigging insist express counsel captain resume head watch night two circumstance steelkilt systematically build plan revenge night radney unseamanlike way sit bulwark quarter-deck lean arm gunwale boat hoist little ship s side attitude know sometimes doze considerable vacancy boat ship sea steelkilt calculate time find trick helm would come two o'clock morning third day betray leisure employ interval braid very carefully watch make say shipmate think look lanyard bag s odd seem oddish say lakeman hold arm s length think will answer shipmate n't enough twine none forecastle must get old rad rise aft n't mean beg say sailor think wo n't turn s help end shipmate mate look quietly ask twine mend hammock give twine lanyard see again night iron ball closely netted partly roll pocket lakeman s monkey jacket tuck coat hammock pillow twenty-four hour trick silent helm nigh man apt doze grave always ready dug seaman s hand fatal hour come fore-ordaining soul steelkilt mate already stark stretch corpse forehead crush gentleman fool save would-be murderer bloody deed plan complete revenge avenger mysterious fatality heaven seem step take hand own damning thing would just daybreak sunrise morning second day wash deck stupid teneriffe man draw water main-chains shout roll roll jesu whale moby dick moby dick cried don sebastian st dominic sir sailor whale christening call moby dick very white famous most deadly immortal monster don would too long story cried young spaniard crowd nay dons dons nay nay can rehearse now let get more air sirs chicha chicha cried don pedro vigorous friend look faint fill empty glass need gentleman moment proceed now gentleman suddenly perceive snowy whale fifty yard ship forgetful compact crew excitement moment teneriffe man instinctively involuntarily lift voice monster little time past plainly beheld three sullen mast-head now phrensy white whale white whale cry captain mate harpooneer undeterred fearful rumour anxious capture famous precious fish dogged crew eye askance curse appalling beauty vast milky mass light horizontal spangling sun shift glisten living opal blue morning sea gentlemen strange fatality pervade whole career event verily map world chart mutineer bowsman mate fast fish duty sit radney stand lance prow haul slacken line word command four boat lower mate s get start none howl more fiercely delight steelkilt strain oar stiff pull harpooneer get fast spear hand radney sprang bow always furious man seem boat now bandaged cry beach whale s topmost loath bowsman haul blinding foam blent two whiteness sudden boat strike sunken ledge keel spill standing mate instant fall whale s slippery boat right dash swell radney toss sea flank whale strike spray instant dimly see veil wildly seek remove eye moby dick whale rush sudden maelstrom seize swimmer jaw rear high plunge headlong again meantime first tap boat s bottom lakeman slacken line drop astern whirlpool calmly look think own thought sudden terrific downward jerking boat quickly bring knife line cut whale free distance moby dick rise again tatter radney s red woollen shirt catch tooth destroy four boat give chase again whale elude finally wholly disappear good time town-ho reach port savage solitary place civilized creature reside head lakeman five six foremastmen deliberately desert palm eventually turn seize large double war-canoe savage set sail harbor ship s company reduce handful captain call islander assist laborious business heave ship stop leak such unresting vigilance dangerous ally small band white necessitate night day extreme hard work undergo vessel ready again sea such weakened condition captain durst put heavy vessel take counsel officer anchor ship shore possible loaded run two cannon bow stack musket poop warn islander approach ship peril take man set sail good whale-boat steer straight wind tahiti five hundred mile distant procure reinforcement crew fourth day sail large canoe descry seem touch low isle coral steer savage craft bear soon voice steelkilt hail heave would run water captain present pistol foot prow yoked war-canoes lakeman laugh scorn assure pistol much click lock would bury bubble foam want cry captain bind bind demand steelkilt lie bind tahiti more man very good let board moment come peace leap canoe swim boat climb gunwale stand face face captain cross arm sir throw head now repeat soon steelkilt leave swear beach boat island remain six day may lightning strike pretty scholar laugh lakeman adios senor leap sea swim comrade watch boat fairly beached draw root cocoa-nut tree steelkilt make sail again time arrive tahiti own place destination luck befriend two ship sail france providentially want precisely number man sailor head embark get start former captain minded work legal retribution ten day french ship sail whale-boat arrive captain force enlist more civilized tahitian somewhat use sea charter small native schooner return vessel find right again resume cruisings steelkilt now gentleman none know island nantucket widow radney still turn sea refuse give dead still dream see awful white whale destroy are say don sebastian quietly don entreat tell good own conviction story substance really true pass wonderful did get unquestionable source bear seem press also bear sir sailor join don sebastian s suit cry company exceed interest is copy holy evangelist golden inn gentleman nay say don sebastian know worthy priest will quickly procure advise may grow too serious will good bring priest also don auto-da-fe s lima now say company fear sailor friend run risk archiepiscopacy let withdraw more moonlight see need excuse run don sebastian may also beg will particular procure large size evangelist can priest bring evangelist say don sebastian gravely return tall solemn figure let remove hat now venerable priest light hold holy book may touch help heaven honour story tell gentleman substance great item true know true happen ball tread ship know crew see talk steelkilt death radney chapter monstrous picture whales shall ere long paint can canvas true form whale actually appear eye whaleman own absolute body whale moor whale-ship can fairly step may worth previously advert curious imaginary portrait even present day confidently challenge faith landsman time set world right matter prove such picture whale wrong may primal source pictorial delusion will find old hindoo egyptian grecian sculpture inventive unscrupulous time marble panelling temple pedestal statue shield medallion cup coin dolphin draw scale chain-armor saladin s helmeted head st george s same sort license prevail most popular picture whale many scientific presentation now odds most ancient extant portrait anyways purport whale s find famous cavern-pagoda elephanta india brahmin maintain endless sculpture immemorial pagoda trade pursuit conceivable avocation man prefigure age actually come being wonder sort noble profession whaling shadowed forth hindoo whale refer occur separate department wall depict incarnation vishnu form leviathan learnedly know matse avatar sculpture man whale give tail latter small section wrong look more taper tail anaconda broad palm true whale s majestic fluke old galleries look now great christian painter s portrait fish succeed good antediluvian hindoo guido s picture perseus rescue andromeda sea-monster whale guido get model such strange creature hogarth paint same scene own perseus descending make whit good huge corpulence hogarthian monster undulate surface scarcely draw inch water sort howdah distended tusked mouth billow rolling might take traitor gate lead thames water tower prodromus whale old scotch sibbald jonah s whale depict print old bible cut old primer shall say book-binder s whale winding vine-stalk stock descending anchor stamp gild title-page many book old new very picturesque purely fabulous creature imitate take figure antique vase universally denominate dolphin call book-binder s fish attempt whale intend device first introduce introduce old italian publisher somewhere th century revival learning day even comparatively late period dolphin popularly suppose specie leviathan vignette embellishment ancient book will time meet very curious touch whale manner spout jet d'eau hot spring cold saratoga baden-baden come bubble unexhausted brain title-page original edition advancement learning will find curious whale quit unprofessional attempt let glance picture leviathan purport sober scientific delineation know old harris s collection voyage plate whale extract dutch book voyage a.d entitle whaling voyage spitzbergen ship jonas whale peter peterson friesland master plate whale great raft log represent lie ice-isles white bear run living plate prodigious blunder make represent whale perpendicular fluke again impose quarto write captain colnett post captain english navy entitle voyage cape horn south seas purpose extend spermaceti whale fishery book outline purport picture physeter spermaceti whale draw scale kill coast mexico august hoist deck doubt captain veracious picture take benefit marine mention thing let say eye apply accord accompanying scale full grown sperm whale would make eye whale bow-window five foot long gallant captain give jonah look eye most conscientious compilation natural history benefit young tender free same heinousness mistake look popular work goldsmith s animate nature abridged london edition plate allege whale narwhale wish seem inelegant unsightly whale look much amputated sow narwhale glimpse enough amaze nineteenth century such hippogriff could palm genuine intelligent public schoolboy again bernard germain count lacepede great naturalist publish scientific systemized whale book wherein several picture different specie leviathan incorrect picture mysticetus greenland whale say right whale even scoresby long experienced man touch specie declare counterpart nature placing cap-sheaf blundering business reserve scientific frederick cuvier brother famous baron publish natural history whales give call picture sperm whale show picture nantucketer provide summary retreat nantucket word frederick cuvier s sperm whale sperm whale squash course never benefit whaling voyage such man seldom whence derive picture can tell perhaps get scientific predecessor same field desmarest get authentic abortion chinese drawing sort lively lad pencil chinese many queer cup saucer inform sign-painter whale see street hang shop oil-dealers shall say generally richard iii whale dromedary hump very savage breakfast three four sailor tart whaleboats full mariner deformity flounder sea blood blue paint manifold mistake depict whale very surprising consider most scientific drawing take stranded fish correct drawing wrecked ship broken would correctly represent noble animal undashed pride hull spar elephant stand full-lengths living leviathan never fairly float portrait living whale full majesty significance see sea unfathomable water afloat vast bulk sight launch line-of-battle ship element thing eternally impossible mortal man hoist bodily air preserve mighty swell undulation speak highly presumable difference contour young sucking whale full-grown platonian leviathan even case young suck whale hoist ship s deck such outlandish eel-like limber vary shape precise expression devil could catch may fancy naked skeleton stranded whale accurate hint may derive touch true form more curious thing leviathan skeleton give very little idea general shape jeremy bentham s skeleton hang candelabrum library executor correctly convey idea burly-browed utilitarian old gentleman jeremy s lead personal characteristic kind could infer leviathan s articulated bone fact great hunter say mere skeleton whale bear same relation fully invest pad animal insect chrysalis roundingly envelop peculiarity strikingly evince head part book will incidentally show also very curiously display side fin bone exactly answer bone human hand thumb fin four regular bone-fingers index middle ring little finger permanently lodge fleshy covering human finger artificial covering recklessly whale may sometimes serve say humorous stubb day can never truly say handle mitten reason way may look must need conclude great leviathan creature world must remain unpainted last true portrait may hit mark much none can hit very considerable degree exactness earthly way find precisely whale really look mode can derive even tolerable idea living contour whaling run small risk eternally stove sink seem too fastidious curiosity touch leviathan chapter less erroneous picture whales true picture whale scene connexion monstrous picture whale strongly tempt here enter still more monstrous story find certain book ancient modern especially pliny purchas hackluyt harris cuvier etc pass matter know four publish outline great sperm whale colnett s huggins s frederick cuvier s beale s previous chapter colnett cuvier refer huggins s good theirs great odds beale s good beale s drawing whale good middle figure picture three whale various attitude cap second chapter frontispiece boat attack sperm whale doubt calculate excite civil scepticism parlor man admirably correct life-like general effect sperm whale drawing j ross browne pretty correct contour wretchedly engrave fault right whale good outline picture scoresby draw too small scale convey desirable impression picture whale scene sad deficiency such picture can derive truthful idea living whale see live hunter take fine detail most correct presentation whale whale scene anywhere find two large french engraving execute take painting garnery respectively represent attack sperm right whale first engrave noble sperm whale depict full majesty might just rise boat profundity ocean bear high air terrific wreck stoven plank prow boat partially unbroken draw just balance monster s spine standing prow single incomputable flash time behold oarsman shroud incensed boiling spout whale act leap precipice action whole thing wonderfully good true half-emptied line-tub float whitened sea wooden pole spilled harpoon obliquely bob head swimming crew scatter whale contrast expression affright black stormy distance ship bear scene serious fault might find anatomical detail whale let pass life could draw good second engraving boat act draw barnacled flank large running right whale roll black weedy bulk sea mossy rock-slide patagonian cliff jet erect full black soot abound smoke chimney would think must brave supper cooking great bowel sea fowl peck small crab shell-fish sea candy maccaroni right whale sometimes carry pestilent thick-lipped leviathan rush deep leave ton tumultuous white curd wake cause slight boat rock swell skiff catch nigh paddle-wheel ocean steamer thus foreground rage commotion admirable artistic contrast glassy level sea becalm droop unstarched sail powerless ship inert mass dead whale conquered fortress flag capture lazily hang whale-pole insert spout-hole garnery painter know life practically conversant subject else marvellously tutor experienced whaleman french lad paint action gaze painting europe will find such gallery living breathing commotion canvas triumphal hall versailles beholder fight way pell-mell consecutive great battle france sword seem flash northern lights successive armed king emperor dash charge crowned centaur wholly unworthy place gallery sea battle-pieces garnery natural aptitude french seize picturesqueness thing seem peculiarly evince painting engraving whaling scene tenth england s experience fishery thousandth part american furnish nation finish sketch capable convey real spirit whale hunt most part english american whale draughtsman seem entirely content present mechanical outline thing such vacant profile whale picturesqueness effect concerned tantamount sketch profile pyramid even scoresby justly renowned right whaleman give stiff full length greenland whale three four delicate miniature narwhale porpoise treat series classical engraving boat hook chop knife grapnel microscopic diligence leuwenhoeck submit inspection shiver world ninety-six fac-simile magnify arctic snow crystal mean disparagement excellent voyager honour veteran important matter certainly oversight procure crystal swear affidavit take greenland justice peace addition fine engraving garnery two french engraving worthy note subscribe h durand precisely adapt present purpose deserve mention account quiet noon-scene isle pacific french whaler anchor inshore calm lazily take water board loosened sail ship long leaf palm background droop breezeless air effect very fine consider reference present hardy fisherman few aspect oriental repose engraving quite different affair ship hove-to open sea very heart leviathanic life right whale vessel act cutting-in heave monster quay boat hurriedly push scene activity give chase whale distance harpoon lance lie level use three oarsman just set mast hole sudden roll sea little craft stand half-erect water rear horse ship smoke torment boiling whale smoke village smithy windward black cloud rise earnest squall rain seem quicken activity excited seaman chapter whale paint teeth wood sheet-iron stone mountain stars tower-hill london dock may see crippled beggar kedger sailor say hold painted board represent tragic scene lose leg three whale three boat boat presume contain miss leg original integrity crunch jaw foremost whale time ten year tell man hold picture exhibit stump incredulous world time justification now come three whale good whale publish wapping rate stump unquestionable stump will find western clearing mount stump never stump-speech poor whaleman make downcast eye stand ruefully contemplate own amputation pacific also nantucket new bedford sag harbor will come lively sketch whale whaling-scenes grave fisherman sperm whale-teeth lady busks work right whale-bone skrimshander article whalemen call numerous little ingenious contrivance elaborately carve rough material hour ocean leisure little box dentistical-looking implement specially intend skrimshandering business general toil jack-knives alone omnipotent tool sailor will turn please way mariner s fancy long exile christendom civilization inevitably restore man condition god place i.e call savagery true whale-hunter much savage iroquois savage own allegiance king cannibal ready moment rebel now peculiar characteristic savage domestic hour wonderful patience industry ancient hawaiian war-club spear-paddle full multiplicity elaboration carving great trophy human perseverance latin lexicon bit broken sea-shell shark s tooth miraculous intricacy wooden net-work achieve cost steady year steady application hawaiian savage white sailor-savage same marvellous patience same single shark s tooth poor jack-knife will carve bit bone sculpture quite workmanlike close pack maziness design greek savage achilles s shield full barbaric spirit suggestiveness print fine old dutch savage albert durer wooden whale whale cut profile small dark slab noble south sea war-wood frequently meet forecastle american whaler much accuracy old gable-roofed country house will see brass whale hang tail knocker road-side door porter sleepy anvil-headed whale would knock whale seldom remarkable faithful essay spire old-fashioned church will see sheet-iron whale place weather-cock elevated intent purpose label hands can examine closely enough decide merit bony ribby region earth base high broken cliff mass rock lie strew fantastic grouping plain will often discover image petrified form leviathan partly merge grass windy day break surf green surge again mountainous country traveller continually girdle amphitheatrical height here lucky point view will catch pass glimpse profile whale define undulating ridge must thorough whaleman see sight wish return such sight again must sure take exact intersecting latitude longitude first stand-point else chance-like such observation hill precise previous stand-point would require laborious re-discovery soloma islands still remain incognita high-ruffed mendanna trod old figuera chronicle expandingly lift subject can fail trace great whale starry heaven boat pursuit long fill thought war eastern nation see army lock battle cloud thus north chase leviathan pole revolution bright point first define effulgent antarctic sky board argo-navis join chase starry cetus utmost stretch hydrus flying fish frigate s anchor bridle-bitts fasces harpoon spur would could mount whale leap topmost sky see fabled heaven countless tent really lie encamp mortal sight chapter brit steer north-eastward crozetts fall vast meadow brit minute yellow substance right whale largely feed league league undulate seem sail boundless field ripe golden wheat second day number right whale see secure attack sperm whaler pequod open jaw sluggishly swim brit adhere fringing fibre wondrous venetian blind mouth manner separate water escape lip morning mower side side slowly seethingly advance scythe long wet grass marshy mead even monster swim make strange grassy cut sound leave endless swath blue yellow sea part sea know whalemen brazil bank bear name bank newfoundland shallow sounding remarkable meadow-like appearance cause vast drift brit continually float latitude right whale often chased sound make part brit remind mower seen mast-head especially pause stationary vast black form look more lifeless mass rock else great hunting country india stranger distance will sometimes pass plain recumbent elephant know such take bare blacken elevation soil even often first time beholds specie leviathan sea even recognise last immense magnitude render very hard really believe such bulky mass overgrowth can possibly instinct part same sort life life dog horse indeed respect can hardly regard creature deep same feeling shore old naturalist maintain creature land kind sea take broad general view thing may very come specialty example ocean furnish fish disposition answer sagacious kindness dog accursed shark alone can generic respect say bear comparative analogy landsman general native inhabitant sea regard emotion unspeakably unsocial repelling know sea everlasting terra incognita columbus sail numberless unknown world discover superficial western vast odds most terrific mortal disaster immemorially indiscriminately befallen ten hundred thousand water moment s consideration will teach baby man may brag science skill much flattering future science skill may augment crack doom sea will insult murder pulverize stately stiffest frigate can make continual repetition very impression man lose sense full awfulness sea aboriginally belong first boat read float ocean portuguese vengeance whelm whole world leave much widow same ocean roll now same ocean destroy wrecked ship last year foolish mortal noah s flood subside two third fair world cover wherein differ sea land miracle miracle preternatural terror rest hebrews foot korah company live ground open swallow modern sun set precisely same manner live sea swallow ship crew sea such foe man alien also fiend own off-spring bad persian host murder own guest spare creature hath spawn savage tigress toss jungle overlay own cub sea dash even mighty whale rock leave side side split wreck ship mercy power own control pant snort mad battle steed lose rider masterless ocean overrun globe consider subtleness sea most dreaded creature glide water unapparent most part treacherously hide lovely tint azure consider also devilish brilliance beauty many most remorseless tribe dainty embellish shape many specie shark consider more universal cannibalism sea creature prey carry eternal war world begin consider turn green gentle most docile earth consider sea land find strange analogy appalling ocean surround verdant land soul man lie insular tahiti full peace joy encompass horror know life god keep thee push isle canst never return chapter squid slowly wade meadow brit pequod still hold way north-eastward island java gentle air impel keel surround serenity three tall taper mast mildly wave languid breeze three mild palm plain still wide interval silvery night lonely allure jet would see transparent blue morning stillness preternatural spread sea unattended stagnant calm long burnish sun-glade water seem golden finger lay enjoin secrecy slippered wave whisper softly run profound hush visible sphere strange spectre see daggoo main-mast-head distance great white mass lazily rise rise high high disentangle azure last gleam prow snow-slide new slide hill thus glisten moment slowly subside sink more arise silently gleam seem whale moby dick thought daggoo again phantom re-appearing more stiletto-like cry startle man nod negro yell again breach right ahead white whale white whale seaman rush yard-arm swarming-time bee rush bough bare-headed sultry sun ahab stand bowsprit hand push readiness wave order helmsman cast eager glance direction indicate aloft outstretched motionless arm daggoo flit attendance still solitary jet gradually work ahab now prepare connect idea mildness repose first sight particular whale pursue eagerness betray way might sooner distinctly perceive white mass quick intensity instantly give order lower four boat soon water ahab s advance swiftly pull prey soon oar suspend await reappearance lo same spot sink more slowly rise forget moment thought moby dick now gaze most wondrous phenomenon secret sea hitherto reveal mankind vast pulpy mass furlong length breadth glancing cream-colour lie float water innumerable long arm radiate centre curl twist nest anaconda blindly clutch hapless object reach perceptible face front conceivable token sensation instinct undulate billow unearthly formless chance-like apparition life low sucking sound slowly disappear again starbuck still gaze agitated water sink wild voice exclaim see moby dick fight see thee white ghost sir say flask great live squid say few whale-ships beheld return port tell ahab say turn boat sail vessel rest silently follow superstitions sperm whalemen general connect sight object certain glimpse very unusual circumstance invest portentousness rarely beheld declare large animated thing ocean very few most vague idea concern true nature form believe furnish sperm whale food specie whale find food water may see man act feeding spermaceti whale obtain whole food unknown zone surface inference can tell precisely food consist time closely pursue will disgorge suppose detach arm squid thus exhibit exceed twenty thirty foot length fancy monster arm belong ordinarily cling bed ocean sperm whale specie supply tooth order attack tear seem ground imagine great kraken bishop pontoppodan may ultimately resolve squid manner bishop describe alternately rise sink particular narrate two correspond much abatement necessary respect incredible bulk assign naturalist vaguely hear rumor mysterious creature here speak include class cuttle-fish indeed certain external respect would seem belong anak tribe chapter line reference whaling scene shortly describe good understanding similar scene elsewhere present here speak magical sometimes horrible whale-line line originally use fishery good hemp slightly vapoured tar impregnate case ordinary rope tar ordinarily use make hemp more pliable rope-maker also render rope more convenient sailor common ship use would ordinary quantity too much stiffen whale-line close coiling must subject most seaman begin learn tar general mean add rope s durability strength much may give compactness gloss late year manilla rope american fishery entirely superseded hemp material whale-lines durable hemp strong more soft elastic will add aesthetic thing much more handsome become boat hemp hemp dusky dark fellow sort indian manilla golden-haired circassian behold whale-line two-thirds inch thickness first sight would think strong really experiment fifty yarn will suspend weight hundred twenty pound whole rope will bear strain nearly equal three ton length common sperm whale-line measure two hundred fathom stern boat spirally coil tub worm-pipe still form cheese-shaped mass densely bed sheaf layer concentric spiralizations hollow heart minute vertical tube form axis cheese least tangle kink coiling would run infallibly take somebody s arm leg entire body utmost precaution use stow line tub harpooneer will consume entire morning business carry line high aloft reeve downwards block tub act coil free possible wrinkle twist english boat two tub use same line continuously coil tub advantage twin-tubs small fit more readily boat strain much american tub nearly three foot diameter proportionate depth make bulky freight craft plank half-inch thickness bottom whale-boat critical ice will bear considerable distribute weight very much concentrated painted canvas cover clap american line-tub boat look pull prodigious great wedding-cake present whale end line expose low end terminate eye-splice loop come bottom side tub hang edge completely disengage arrangement low end necessary two account first order facilitate fastening additional line neighbor boat case stricken whale sound deep threaten carry entire line originally attach harpoon instance whale course shift mug ale boat first boat always hovers hand assist consort second arrangement indispensable common safety s sake low end line way attach boat whale run line end single smoking minute sometimes would stop doomed boat would infallibly drag profundity sea case town-crier would find again lower boat chase upper end line take aft tub passing loggerhead again carry forward entire length boat rest crosswise loom handle man s oar jog wrist row also pass man alternately sit opposite gunwale leaded chock groove extreme pointed prow boat wooden pin skewer size common quill prevent slip chock hang slight festoon bow pass boat again ten twenty fathom call box-line coil box bow continue way gunwale still little further aft attach short-warp rope immediately connect harpoon previous connexion short-warp sundry mystification too tedious detail thus whale-line fold whole boat complicated coil twist writhe direction oarsman involve perilous contortion timid eye landsman seem indian juggler deadly snake sportively festoon limb can son mortal woman first time seat hempen intricacy strain utmost oar bethink unknown instant harpoon may dart horrible contortion put play ringed lightning can thus circumstanced shudder make very marrow bone quiver shake jelly habit strange thing can habit accomplish gayer sally more merry mirth good joke brighter repartee never hear mahogany will hear half-inch white cedar whale-boat thus hang hangman s noose six burgher calais king edward six man compose crew pull jaw death halter neck may say perhaps very little thought will now enable account repeat whaling disaster few casually chronicle man man take boat line lose line dart seat boat seat midst manifold whizzings steam-engine full play fly beam shaft wheel graze bad can sit motionless heart peril boat rock cradle pitch way slight warning certain self-adjusting buoyancy simultaneousness volition action can escape make mazeppa run all-seeing sun could never pierce again profound calm apparently precedes prophesies storm perhaps more awful storm indeed calm wrapper envelope storm contain seemingly harmless rifle hold fatal powder ball explosion graceful repose line silently serpentines oarsman bring actual play thing carry more true terror aspect dangerous affair say more man live envelop whale-lines bear halter neck catch swift sudden turn death mortal realize silent subtle ever-present peril life philosopher seat whale-boat would heart feel whit more terror seat evening fire poker harpoon side chapter stubb kill whale starbuck apparition squid thing portent queequeg quite different object see quid say savage hone harpoon bow hoisted boat quick see parm whale day exceedingly still sultry special engage pequod s crew could hardly resist spell sleep induce such vacant sea part indian ocean voyage whalemen call lively ground afford few glimpse porpoise dolphin flying-fish vivacious denizen more stirring water rio plata in-shore ground peru turn stand foremast-head shoulder lean slackened royal shroud fro idly sway seem enchanted air resolution could withstand dreamy mood lose consciousness last soul body body still continue sway pendulum will long power first move withdraw ere forgetfulness altogether come notice seaman main mizzen-mast-heads already drowsy last three lifelessly swing spar swing make nod slumbering helmsman wave too nod indolent crest wide trance sea east nod west sun suddenly bubble seem burst closed eye vice hand grasp shroud invisible gracious agency preserve shock come life lo close lee forty fathom gigantic sperm whale lie roll water capsized hull frigate broad glossy ethiopian hue glisten sun s ray mirror lazily undulate trough sea anon tranquilly spout vapoury jet whale look portly burgher smoke pipe warm afternoon pipe poor whale thy last strike enchanter s wand sleepy ship sleeper start wakefulness more score voice part vessel simultaneously three note aloft shout forth accustomed cry great fish slowly regularly spout sparkle brine air clear boat luff cried ahab obey own order dash helm helmsman could handle spoke sudden exclamation crew must alarm whale ere boat majestically turn swim leeward such steady tranquillity make few ripple swim thinking might alarm ahab give order oar use man must speak whisper seat ontario indian gunwale boat swiftly silently paddle calm admit noiseless sail set presently thus glide chase monster perpendicularly flit tail forty foot air sink sight tower swallow fluke cry announcement immediately follow stubb s produce match ignite pipe now respite grant full interval sounding elapse whale rise again now advance smoker s boat much stubb count honour capture obvious now whale length become aware pursuer silence cautiousness longer use paddle drop oar come loudly play still puffing pipe stubb cheer crew assault mighty change come fish alive jeopardy head part obliquely project mad yeast brewed will see place very light substance entire interior sperm whale s enormous head consist apparently most massive most buoyant part ease elevate air invariably utmost speed such breadth upper part front head such taper cut-water formation low part obliquely elevate head thereby may say transform bluff-bowed sluggish galliot sharppointed new york pilot-boat start start man n't hurry take plenty time start start thunder-clap s cry stubb splutter smoke speak start now give em long strong stroke tashtego start tash boy start keep cool keep cool cucumber word easy easy start grim death grin devil raise bury dead perpendicular grave boy s start woo-hoo wa-hee scream gay-header reply raise old war-whoop sky oarsman strained boat involuntarily bounce forward tremendous lead stroke eager indian give wild scream answer quite wild kee-hee kee-hee yelled daggoo strain forward backwards seat pacing tiger cage ka-la koo-loo howled queequeg smack lip mouthful grenadier s steak thus oar yell keel cut sea meanwhile stubb retain place van still encourage man onset puff smoke mouth desperado tug strain welcome cry hear stand tashtego give harpoon hurl stern oarsman water same moment hot hiss wrist magical line instant stubb swiftly catch two additional turn loggerhead whence reason increase rapid circlings hempen blue smoke now jet mingle steady fume pipe line pass loggerhead also just reach point blisteringly pass stubb s hand hand-cloths square quilted canvas sometimes wear time accidentally drop hold enemy s sharp two-edged sword blade enemy time strive wrest clutch wet line wet line cried stubb tub oarsman seat tub snatch hat dash sea-water more turn take line begin hold place boat now fly boiling water shark fin stubb tashtego here change place stem stern staggering business truly rock commotion partly show indispensableness act may here state old dutch fishery mop use dash run line water many ship wooden piggin bailer set apart purpose hat most convenient vibrating line extend entire length upper part boat now more tight harpstring would think craft two keel cleave water air boat churn oppose element continual cascade play bow ceaseless whirling eddy wake slight motion even little finger vibrating crack craft cant spasmodic gunwale sea thus rush man might main clinging seat prevent toss foam tall form tashtego steer oar crouch double order bring centre gravity whole atlantic pacific seem pass shoot way length whale somewhat slacken flight haul haul cried stubb bowsman face whale hand begin pull boat boat tow soon range flank stubb firmly plant knee clumsy cleat dart dart dart fly fish word command boat alternately sterning way whale s horrible wallow range fling red tide now pour side monster brook hill tormented body roll brine blood bubble seethe furlong wake slant sun playing crimson pond sea send reflection face glow red man jet jet white smoke agonizingly shoot spiracle whale vehement puff puff mouth excited headsman dart haul crooked lance line attach stubb straighten again again few rapid blow gunwale again again send whale pull pull now cry bowsman wane whale relax wrath pull close boat range fish s flank reach bow stubb slowly churn long sharp lance fish keep carefully churn churn cautiously seek feel gold watch whale might swallow fearful break ere could hook gold watch seek innermost life fish now strike start trance unspeakable thing call flurry monster horribly wallow blood overwrapped impenetrable mad boil spray imperilled craft instantly drop astern much ado blindly struggle phrensied twilight clear air day now abate flurry whale more roll view surge side side spasmodically dilate contract spout-hole sharp crack agonized respiration last gush gush clotted red gore purple lee red wine shoot frighted air fall again run drip motionless flank sea heart burst s dead mr stubb say daggoo pipe smoke withdraw own mouth stubb scatter dead ash water moment stand thoughtfully eye vast corpse make chapter dart word concern incident last chapter accord invariable usage fishery whale-boat push ship headsman whale-killer temporary steersman harpooneer whale-fastener pull foremost oar know harpooneer-oar now need strong nervous arm strike first iron fish often call long dart heavy implement fling distance twenty thirty foot prolong exhaust chase harpooneer expect pull oar meanwhile uttermost indeed expect set example superhuman activity rest incredible rowing repeat loud intrepid exclamation keep shout top s compass muscle strain start none know try can bawl very heartily work very recklessly same time straining bawl state fish exhaust harpooneer hear exciting cry stand give now drop secure oar turn centre way seize harpoon crotch little strength may remain essay pitch somehow whale wonder take whole fleet whalemen body fifty fair chance dart five successful wonder many hapless harpooneer madly curse disrated wonder actually burst blood-vessel boat wonder sperm whalemen absent four year four barrel wonder many ship owner whaling losing concern harpooneer make voyage take breath body can expect find most want again dart successful second critical instant whale start run boatheader harpooneer likewise start run fore aft imminent jeopardy else change place headsman chief officer little craft take proper station bow boat now care maintain contrary foolish unnecessary headsman stay bow first last dart harpoon lance row expect circumstance obvious fisherman know would sometimes involve slight loss speed chase long experience various whalemen more nation convince vast majority failure fishery mean much speed whale describe exhaustion harpooneer cause insure great efficiency dart harpooneer world must start foot idleness toil chapter crotch trunk branch grow twig productive subject grow chapter crotch allude previous page deserve independent mention notched stick peculiar form two foot length perpendicularly insert starboard gunwale bow purpose furnish rest wooden extremity harpoon naked barbed end slopingly project prow thereby weapon instantly hand hurler snatch readily rest backwoodsman swing rifle wall customary two harpoon repose crotch respectively call first second iron two harpoon own cord connect line object dart possible instantly same whale come drag draw may still retain hold doubling chance very often happen owe instantaneous violent convulsive running whale receive first iron become impossible harpooneer lightning-like movement pitch second iron second iron already connect line line run hence weapon must event anticipatingly toss boat somehow somewhere else most terrible jeopardy would involve hand tumble water accordingly such case spare coil box line mention precede chapter make feat most instance prudently practicable critical act always unattended sad most fatal casualty furthermore must know second iron throw overboard thenceforth become dangling sharp-edged terror skittishly curvet boat whale entangle line cut make prodigious sensation direction general possible secure again whale fairly capture corpse consider now must case four boat engage unusually strong active know whale owe quality thousand concur accident such audacious enterprise eight ten loose second iron may simultaneously dangle course boat supply several harpoon bend line first ineffectually dart recovery particular faithfully narrate here will fail elucidate several most important intricate passage scene hereafter paint chapter stubb s supper stubb s whale kill distance ship calm form tandem three boat commence slow business tow trophy pequod now eighteen man thirty-six arm hundred eighty thumb finger slowly toil hour hour inert sluggish corpse sea seem hardly budge long interval good evidence hereby furnish enormousness mass move great canal hang-ho call china four five laborer foot-path will draw bulky freight junk rate mile hour grand argosy tow heavily forge laden pig-lead bulk darkness come three light pequod s main-rigging dimly guide way draw see ahab drop several more lantern bulwark vacantly eye heaving whale moment issue usual order secure night hand lantern seaman way cabin come forward again morning oversee pursuit whale captain ahab evince customary activity call now creature dead vague dissatisfaction impatience despair seem work sight dead body remind moby dick slain thousand whale bring ship would jot advance grand monomaniac object very soon would think sound pequod s deck hand prepare cast anchor deep heavy chain drag deck thrust rattle port-hole clank link vast corpse ship moor tie head stern tail bow whale now lie black hull close vessel s see darkness night obscure spar rig aloft two ship whale seem yoke colossal bullock whereof recline remains standing little item may relate here strong most reliable hold ship whale moored fluke tail great density part relatively heavy side-fins flexibility even death cause sink low surface hand can get boat order put chain difficulty ingeniously overcome small strong line prepare wooden float end weight middle end secure ship adroit management wooden float make rise side mass now girdle whale chain readily make follow suit slip body last lock fast small part tail point junction broad fluke lobe moody ahab now quiescence least could know deck stubb second mate flush conquest betray unusual still good-natured excitement such unwonted bustle staid starbuck official superior quietly resign time sole management affair small help cause liveliness stubb soon make strangely manifest stubb high liver somewhat intemperately fond whale flavorish thing palate steak steak ere sleep daggoo overboard cut small here know wild fisherman general thing accord great military maxim make enemy defray current expense war least realize proceeds voyage now find nantucketers genuine relish particular part sperm whale designate stubb comprise taper extremity body midnight steak cut cook light two lantern sperm oil stubb stoutly stand spermaceti supper capstan-head capstan sideboard stubb banqueter whale s flesh night mingle mumbling own mastication thousand thousand shark swarm dead leviathan smackingly feast fatness few sleeper bunk often startle sharp slapping tail hull few inch sleeper heart peer side could just see hear wallow sullen black water turn scoop huge globular piece whale bigness human head particular feat shark seem miraculous such apparently unassailable surface contrive gouge such symmetrical mouthful remain part universal problem thing mark thus leave whale may liken hollow make carpenter countersink screw smoking horror diabolism sea-fight shark will see longingly gaze ship s deck hungry dog table red meat carve ready bolt kill man toss valiant butcher deck-table thus cannibally carve s live meat carving-knives gild tassel shark also jewel-hilted mouth quarrelsomely carve table dead meat turn whole affair upside would still pretty much same thing say shock sharkish business enough party shark also invariable outrider slave ship cross atlantic systematically trot handy case parcel carry anywhere dead slave decently bury two instance might set touch set term place occasion shark most socially congregate most hilariously feast conceivable time occasion will find such countless number gayer more jovial spirit dead sperm whale moor night whaleship sea never see sight suspend decision propriety devil-worship expediency conciliate devil stubb heed mumbling banquet nigh more shark heed smacking own epicurean lip cook cook s old fleece cry length widen leg still form more secure base supper same time dart fork dish stab lance cook cook sail way cook old black very high glee previously rouse warm hammock most unseasonable hour come shamble galley many old black matter knee-pan keep scour pan old fleece call come shuffle limp assist step tongs clumsy fashion make straightened iron hoop old ebony flounder obedience word command come dead stop opposite side stubb s sideboard hand fold rest two-legged cane bow arched still same time sideways incline head bring good ear play cook say stubb rapidly lift reddish morsel mouth n't think steak overdo ve beat steak too much cook s too tender n't always say good whale-steak must tough shark now side n't see prefer tough rare shindy kick cook talk em tell em welcome help civilly moderation must keep quiet blast can hear own voice cook deliver message here take lantern snatch sideboard now preach em sullenly take offered lantern old fleece limp deck bulwark hand drop light low sea get good view congregation hand solemnly flourish tongs lean side mumbling voice begin address shark stubb softly crawl overhear say fellow-critters i'se order here say dat must stop dat dam noise dare hear stop dat dam smackin ob lip massa stubb say dat can fill dam belly hatching gor must stop dat dam racket cook here interposed stubb accompany word sudden slap shoulder cook damn eye must n't swear way re preach s way convert sinner cook dat den preach sullenly turn cook den belubed fellow-critters right exclaim stubb approvingly coax em try fleece continue shark natur wery woracious zay fellow-critters dat dat woraciousness top dat dam slappin ob tail tink hear spose keep such dam slappin bitin dare cook cry stubb collar wo n't swearing talk em gentlemanly more sermon proceed woraciousness fellow-critters n't blame much dat natur ca n't help gobern dat wicked natur dat pint sharks sartin gobern shark den angel angel not'ing more dan shark goberned now look here bred'ren just try wonst cibil help yourselbs dat whale n't tearin blubber neighbour s mout say shark dood right toder dat whale gor none right dat whale dat whale belong else know berry brig mout brigger dan oder den brig mouts sometimes small belly dat brigness mout swaller wid bit blubber small fry ob shark dat ca n't get scrouge help demselves old fleece cried stubb s christianity use goin dam willains will keep scougin slappin oder massa stubb dey n't hear word use a-preaching such dam g'uttons call em dare belly full dare belly bottomless dey get em full dey wont hear den den dey sink sea fast sleep coral ca n't hear note more eber eber soul same opinion give benediction fleece ll supper fleece hold hand fishy mob raise shrill voice cry cuss fellow-critters kick damndest row can fill dam belly dey bust den die now cook say stubb resume supper capstan stand just stand pay particular attention dention say fleece again stoop tongs desire position say stubb help freely meanwhile shall now subject steak first place old cook dat wid teak say old black testily silence old cook bout ninety dey say gloomily mutter live world hard hundred year cook n't know cook whale-steak rapidly bolt mouthful last word morsel seem continuation question bear cook hind hatchway ferry-boat goin ober roanoke born ferry-boat s queer too want know country bear cook n't say roanoke country cry sharply n't cook ll tell m come cook must home bear again n't know cook whale-steak bress soul cook noder growl angrily turn depart come here cook here hand tongs now take bit steak tell think steak cook take say hold tongs take taste faintly smack withered lip moment old negro mutter best cook teak eber taste joosy berry joosy cook say stubb square more belong church pass cape-down say old man sullenly life pass holy church cape-town doubtless overheard holy parson address hearer beloved fellow-creatures cook come here tell such dreadful lie just now say stubb expect cook bed berry soon mumble half-turning speak avast heave mean die cook s awful question now s answer dis old brack man die say negro slowly change whole air demeanor hisself wo n't nowhere bressed angel will come fetch fetch coach four fetch elijah fetch dere say fleece hold tongs straight head keep very solemnly expect main-top cook dead n't know high climb colder get main-top n't say dat t'all say fleece again sulk say n't now look see tongs point perhaps expect get heaven crawl lubber s hole cook cook n't get regular way rigging s ticklish business must else s none heaven drop tongs cook hear order hear hold hat hand clap t'other a'top heart m give order cook heart s gizzard aloft aloft s now hold now pay attention dention say old black hand place desire vainly wriggle grizzled head get ear front same time cook see whale-steak very bad put sight soon possible see n't future cook whale-steak private table here capstan ll tell spoil overdo hold steak hand show live coal dish d hear now to-morrow cook cut fish sure stand get tip fin put pickle end fluke souse cook now may fleece hardly get three pace recall cook give cutlet supper to-morrow night mid-watch d hear sail halloa stop make bow avast heave again whale-balls breakfast n't forget wish gor whale eat stead eat whale m bressed ai n't more shark dan massa shark hisself mutter old man limp sage ejaculation hammock chapter whale dish mortal man feed creature feed lamp stubb eat own light may say seem outlandish thing must need little history philosophy record three century tongue right whale esteem great delicacy france command large price also henry viiith s time certain cook court obtain handsome reward invent admirable sauce eat barbacued porpoise remember specie whale porpoise indeed day consider fine eating meat make ball size billiard ball season spice might take turtle-balls veal ball old monk dunfermline very fond great porpoise grant crown fact hunter least whale would hand consider noble dish much come sit meat-pie nearly hundred foot long take appetite most unprejudiced man stubb nowadays partake cooked whale esquimaux fastidious know live whale rare old vintage prime old train oil zogranda most famous doctor recommend strip blubber infant exceedingly juicy nourishing remind certain englishmen long accidentally leave greenland whaling vessel man actually live several month mouldy scrap whale leave ashore try blubber dutch whalemen scrap call fritter indeed greatly resemble brown crisp smell old amsterdam housewife dough-nut oly-cooks fresh such eatable look most self-denying stranger can hardly keep hand depreciate whale civilized dish exceed richness great prize ox sea too fat delicately good look hump would fine eating buffalo s esteem rare dish such solid pyramid fat spermaceti bland creamy transparent half-jellied white meat cocoanut third month growth too rich supply substitute butter many whalemen method absorb substance partaking long try watch night common thing seaman dip ship-biscuit huge oil-pots let fry awhile many good supper thus make case small sperm whale brain account fine dish casket skull break axe two plump whitish lobe withdraw precisely resemble two large pudding mix flour cook most delectable mess flavor somewhat resemble calf head quite dish epicure know young buck epicure continually dine calf brain get little brain own able tell calf s head own head indeed require uncommon discrimination reason young buck intelligent look calf s head somehow sad sight can see head look sort reproachfully et tu brute expression perhaps entirely whale excessively unctuous landsman seem regard eating abhorrence appear result way consideration mention i.e man eat newly murder thing sea eat too own light doubt first man murder ox regard murderer perhaps hang put trial ox certainly would certainly deserve murderer meat-market saturday night see crowd live biped stare long row dead quadruped sight take tooth cannibal s jaw cannibals cannibal tell will more tolerable fejee salt lean missionary cellar coming famine will more tolerable provident fejee say day judgment thee civilize enlighten gourmand nailest goose ground feastest bloated liver thy pate-de-foie-gras stubb eat whale own light add insult injury look knife-handle civilized enlighten gourmand dine roast beef handle make bone brother very ox eat pick tooth devour fat goose feather same fowl quill secretary society suppression cruelty ganders formally indite circular last month two society pass resolution patronise steel pen chapter shark massacre southern fishery capture sperm whale long weary toil bring late night general thing least customary proceed business cut business exceedingly laborious very soon complete require hand set common usage take sail lash helm a'lee send hammock daylight reservation time anchor-watches shall keep two two hour couple crew rotation shall mount deck see sometimes especially line pacific plan will answer such incalculable host shark gather moored carcase leave six hour say stretch little more skeleton would visible morning most part ocean fish largely abound wondrous voracity can time considerably diminish vigorously stir sharp whaling-spades procedure instance seem tickle still great activity thus present case pequod s shark sure man unaccustomed such sight look side night would think whole sea huge cheese shark maggot stubb set anchor-watch supper conclude accordingly queequeg forecastle seaman come deck small excitement create shark immediately suspend cut stage side lower three lantern cast long gleam light turbid sea two mariner dart long whaling-spades keep incessant murdering shark strike keen steel deep skull seemingly vital part foamy confusion mixed struggle host marksman could always hit mark bring new revelation incredible ferocity foe viciously snap s disembowelment flexible bow bent bit own entrails seem swallow again same mouth oppositely void gape wound unsafe meddle corpse ghost creature sort generic pantheistic vitality seem lurk very joint bone might call individual life depart kill hoist deck sake skin shark take poor queequeg s hand try shut dead lid murderous jaw whaling-spade use cutting-in make very good steel bigness man s spread hand general shape corresponds garden implement name side perfectly flat upper end considerably narrow low weapon always keep sharp possible use occasionally hone just razor socket stiff pole twenty thirty foot long insert handle queequeg care god make shark say savage agonizingly lift hand wedder fejee god nantucket god god wat make shark must dam ingin chapter cutting saturday night such sabbath follow ex officio professor sabbath breaking whalemen ivory pequod turn seem shamble sailor butcher would think offer ten thousand red ox sea god first place enormous cutting tackle ponderous thing comprise cluster block generally paint green single man can possibly lift vast bunch grape sway main-top firmly lash low mast-head strong point anywhere ship s deck end hawser-like rope wind intricacy conduct windlass huge low block tackle swing whale block great blubber hook weigh hundred pound attach now suspend stage side starbuck stubb mate arm long spade begin cut hole body insertion hook just two side-fins broad semicircular line cut hole hook insert main body crew strike wild chorus now commence heave dense crowd windlass instantly entire ship careen side bolt start nail-head old house frosty weather tremble quiver nod fright mast-head sky more more lean whale gasp heave windlass answer help heave billow last swift startling snap hear great swash ship roll upwards backwards whale triumphant tackle rise sight drag disengaged semicircular end first strip blubber now blubber envelop whale precisely rind orange strip body precisely orange sometimes strip spiralizing strain constantly keep windlass continually keep whale roll water blubber strip uniformly peel line call scarf simultaneously cut spade starbuck stubb mate just fast thus peel indeed very act time hoist high high aloft upper end graze main-top man windlass cease heaving moment two prodigious blood-dripping mass sway fro let sky present must take good heed dodge swing else may box ear pitch headlong overboard attend harpooneer now advance long keen weapon call boarding-sword watch chance dexterously slice considerable hole low part sway mass hole end second alternate great tackle hook retain hold blubber order prepare follow accomplished swordsman warn hand stand more make scientific dash mass few sidelong desperate lunge slicing severs completely twain short low part still fast long upper strip call blanket-piece swing clear ready lower heaver forward now resume song tackle peel hoist second strip whale slowly slacken first strip main hatchway right unfurnished parlor call blubber-room twilight apartment sundry nimble hand keep coil long blanket-piece great live mass plaited serpent thus work proceeds two tackle hoist lower simultaneously whale windlass heaving heaver sing blubber-room gentleman coil mate scarfing ship straining hand swear occasionally way assuage general friction chapter blanket give small attention unvexed subject skin whale controversy experienced whalemen afloat learn naturalist ashore original opinion remain unchanged opinion question skin whale already know blubber blubber consistence firm close-grained beef tough more elastic compact range eight ten twelve fifteen inch thickness now preposterous may first seem talk creature s skin sort consistence thickness point fact argument such presumption can raise dense envelop layer whale s body same blubber outermost envelop layer animal reasonably dense can skin true unmarred dead body whale may scrape hand infinitely thin transparent substance somewhat resemble thin shred isinglass flexible soft satin previous dry contract thickens become hard brittle several such dried bit use mark whale-books transparent say lay print page sometimes please fancy exert magnifying influence rate pleasant read whale own spectacle may say drive here same infinitely thin isinglass substance admit invest entire body whale much regard skin creature skin skin speak simply ridiculous say proper skin tremendous whale thin more tender skin new-born child more assume blubber skin whale skin case very large sperm whale will yield bulk hundred barrel oil consider quantity weight oil express state three fourth entire substance coat idea may hence enormousness animated mass mere part mere integument yield such lake liquid reckon ten barrel ton ten ton net weight three quarter stuff whale s skin life visible surface sperm whale least many marvel present invariably obliquely cross re-crossed numberless straight mark thick array fine italian line engraving mark seem impress isinglass substance mention seem see engrave body instance quick observant eye linear mark veritable engraving afford ground delineation hieroglyphical call mysterious cypher wall pyramid hieroglyphic proper word use present connexion retentive memory hieroglyphic sperm whale particular much strike plate represent old indian character chisel famous hieroglyphic palisade bank upper mississippi mystic rock too mystic-marked whale remain undecipherable allusion indian rock remind thing phenomenon exterior sperm whale present seldom display more especially flank efface great part regular linear appearance reason numerous rude scratch altogether irregular random aspect say new england rock sea-coast agassiz imagine bear mark violent scrape contact vast float iceberg say rock must little resemble sperm whale particular also seem such scratch whale probably make hostile contact whale most remark large full-grown bull specie word two more concern matter skin blubber whale already say stript long piece call blanket-pieces most sea-terms very happy significant whale indeed wrapt blubber real blanket counterpane still indian poncho slipt head skirt extremity reason cosy blanketing body whale enable keep comfortable weather sea time tide would become greenland whale say shudder icy sea north unsupplied cosy surtout true fish find exceedingly brisk hyperborean water observed cold-blooded lungless fish very belly refrigerator creature warm lee iceberg traveller winter would bask inn fire man whale lung warm blood freeze blood die wonderful explanation great monster corporeal warmth indispensable man wonderful find home immerse lip life arctic water seamen fall overboard sometimes find month perpendicularly freeze heart field ice fly find glue amber more surprising know prove experiment blood polar whale warm borneo negro summer seem herein see rare virtue strong individual vitality rare virtue thick wall rare virtue interior spaciousness oh man admire model thyself whale too remain warm ice too live world cool equator keep thy blood fluid pole great dome st peter s great whale retain man season temperature own easy hopeless teach fine thing erection few domed st peter s creature few vast whale chapter funeral haul chain let carcase astern vast tackle now duty peeled white body beheaded whale flash marble sepulchre change hue perceptibly lose bulk still colossal slowly float more more water tear splash insatiate shark air vex rapacious flight scream fowl beak many insult poniard whale vast white headless phantom float ship rod float seem square rood shark cubic rood fowl augment murderous din hour hour stationary ship hideous sight see unclouded mild azure sky fair face pleasant sea waft joyous breeze great mass death float lose infinite perspective s most doleful most mocking funeral sea-vultures pious mourning air-sharks punctiliously black speckled life few would help whale ween peradventure need banquet funeral most piously pounce oh horrible vultureism earth mighty whale free end desecrate body vengeful ghost survives hovers scare espy timid man-of-war blunder discovery-vessel afar distance obscure swarm fowl still show white mass float sun white spray heave high straightway whale s unharming corpse trembling finger set log shoals rocks breaker hereabouts beware year perhaps ship shun place leap silly sheep leap vacuum leader originally leap stick hold s law precedent s utility tradition s story obstinate survival old belief never bottom earth now even hover air s orthodoxy thus life great whale s body may real terror foe death ghost become powerless panic world believer ghost friend ghost cock-lane deep man doctor johnson believe chapter sphynx omit previous completely strip body leviathan behead now beheading sperm whale scientific anatomical feat experience whale surgeon very much pride reason consider whale can properly call neck contrary head body seem join very place thick part remember also surgeon must operate eight ten foot intervene subject subject hide discoloured rolling oftentimes tumultuous burst sea bear mind too untoward circumstance cut many foot deep flesh subterraneous manner much get single peep ever-contracting gash thus make must skilfully steer clear adjacent interdicted part exactly divide spine critical point hard insertion skull marvel stubb s boast demand ten minute behead sperm whale first sever head drop astern hold cable body strip belong small whale hoist deck deliberately dispose full grown leviathan impossible sperm whale s head embrace nearly third entire bulk completely suspend such burden even immense tackle whaler vain thing attempt weigh dutch barn jeweller scale pequod s whale decapitate body strip head hoist ship s side way sea might great part buoy native element strain craft steeply lean reason enormous downward drag low mast-head yard-arm side project crane wave blood-dripping head hang pequod s waist giant holofernes s girdle judith last task accomplish noon seaman dinner silence reign tumultuous now deserted deck intense copper calm universal yellow lotus more more unfold noiseless measureless leaf sea short space elapse noiselessness come ahab alone cabin take few turn quarter-deck pause gaze side slowly get main-chains take stubb s long spade still remain whale s decapitation strike low part half-suspended mass place end crutch-wise arm stand lean eye attentively fix head black hooded head hang midst intense calm seem sphynx s desert speak vast venerable head mutter ahab ungarnished beard here lookest hoary moss speak mighty head tell secret thing thee diver hast dive deep head upper sun now gleam move world s foundation unrecorded name navy rust untold hope anchor rot murderous hold frigate earth ballast bone million drowned awful water-land thy most familiar home hast bell diver never hast slept many sailor s side sleepless mother would give life lie saw'st lock lover leap flaming ship heart heart sink exulting wave true heaven seem false saw'st murder mate toss pirate midnight deck hour fall deep midnight insatiate maw murderer still sail unharmed swift lightning shiver neighboring ship would bear righteous husband outstretched longing arm head hast see enough split planet make infidel abraham syllable sail cry triumphant voice main-mast-head aye now s cheering cry ahab suddenly erect whole thunder-cloud sweep brow lively cry deadly calm might convert good man three point starboard bow sir bring breeze man would now st paul would come way breezelessness bring breeze nature soul man utterance link analogy small atom stir life matter cunning duplicate mind chapter jeroboam s story hand hand ship breeze blow breeze come faster ship soon pequod begin rock glass stranger s boat man mast-head prove whale-ship windward shooting apparently make passage ground pequod could hope reach signal set see response would make here say vessel military marine ship american whale fleet private signal signal collect book name respective vessel attach captain provide thereby whale commander enable recognise ocean even considerable distance small facility pequod s signal last respond stranger s set own prove ship jeroboam nantucket square yard bear range abeam pequod s lee lower boat soon draw nigh side-ladder rig starbuck s order accommodate visit captain stranger question wave hand boat s stern token proceeding entirely unnecessary turn jeroboam malignant epidemic board mayhew captain fearful infect pequod s company boat s crew remain untainted ship rifle-shot incorruptible sea air rolling flow conscientiously adhere timid quarantine land peremptorily refuse come direct contact pequod mean prevent communication preserve interval few yard ship jeroboam s boat occasional use oar contrive keep parallel pequod heavily forge sea time blow very fresh main-topsail aback indeed time sudden onset large rolling wave boat would push way ahead would soon skilfully bring proper bearing again subject interruption now conversation sustain two party interval still interruption very different sort pull oar jeroboam s boat man singular appearance even wild whaling life individual notability make totality small short youngish man sprinkle face freckle wear redundant yellow hair long-skirted cabalistically-cut coat fade walnut tinge envelop overlap sleeve roll wrist deep settled fanatic delirium eye soon figure first descry stubb exclaim s s long-togged scaramouch town-ho s company tell stubb here allude strange story tell jeroboam certain man crew time previous pequod speak town-ho accord account subsequently learn seem scaramouch question gain wonderful ascendency everybody jeroboam story originally nurture crazy society neskyeuna shaker great prophet crack secret meeting several time descend heaven way trap-door announce speedy opening seventh vial carry vest-pocket contain gunpowder suppose charge laudanum strange apostolic whim seize leave neskyeuna nantucket cunning peculiar craziness assume steady common-sense exterior offer green-hand candidate jeroboam s whaling voyage engage straightway ship s get sight land insanity break freshet announce archangel gabriel command captain jump overboard publish manifesto whereby set forth deliverer isle sea vicar-general oceanica unflinching earnestness declare thing dark dare play sleepless excited imagination preternatural terror real delirium united invest gabriel mind majority ignorant crew atmosphere sacredness afraid such man much practical use ship especially refuse work please incredulous captain would fain rid apprise individual s intention land first convenient port archangel forthwith open seal vial devote ship hand unconditional perdition case intention carry strongly work disciple crew last body captain tell gabriel send ship man would remain force relinquish plan would permit gabriel way maltreat say would come pass gabriel complete freedom ship consequence archangel care little captain mate epidemic break carry high hand declare plague call sole command stay accord good pleasure sailor mostly poor devil cringe fawn obedience instruction sometimes render personal homage god such thing may seem incredible wondrous true history fanatic striking respect measureless self-deception fanatic measureless power deceiving bedevil many time return pequod fear thy epidemic man say ahab bulwark captain mayhew stand boat s stern come board now gabriel start foot think think fever yellow bilious beware horrible plague gabriel gabriel cried captain mayhew must instant headlong wave shoot boat ahead seethings drown speech hast see white whale demand ahab boat drift think think thy whale-boat stoven sink beware horrible tail tell thee again gabriel again boat tear ahead drag fiend say moment succession riotous wave roll occasional caprice sea tumble heave meantime hoist sperm whale s head jog very violently gabriel see eye more apprehensiveness archangel nature seem warrant interlude captain mayhew begin dark story concern moby dick frequent interruption gabriel name mention crazy sea seem league seem jeroboam long leave home speak whale-ship people reliably apprise existence moby dick havoc make greedily suck intelligence gabriel solemnly warn captain attack white whale case monster see gibbering insanity pronounce white whale less being shaker god incarnate shaker receive bible year two moby dick fairly sight mast-head macey chief mate burn ardour encounter captain unwilling let opportunity archangel s denunciation forewarning macey succeed persuade five man man boat push much weary pull many perilous unsuccessful onset last succeed get iron fast meantime gabriel ascend main-royal mast-head toss arm frantic gesture hurl forth prophecy speedy doom sacrilegious assailant divinity now macey mate stand boat s bow reckless energy tribe vent wild exclamation whale essay get fair chance poise lance lo broad white shadow rise sea quick fan motion temporarily take breath body oarsman instant luckless mate full furious life smite bodily air make long arc descent fall sea distance fifty yard chip boat harm hair oarsman s head mate sink parenthesize here fatal accident sperm-whale fishery kind perhaps frequent sometimes injure man thus annihilate oftener boat s bow knock thigh-board headsman stand tear place accompany body strange circumstance more instance body recover single mark violence discernible man stark dead whole calamity fall form macey plainly descry ship raise pierce shriek vial vial gabriel call terror-stricken crew further hunting whale terrible event clothe archangel added influence credulous disciple believe specifically fore-announced make general prophecy might chance hit many mark wide margin allow become nameless terror ship mayhew conclude narration ahab put such question stranger captain could forbear inquire intend hunt white whale opportunity offer ahab answer aye straightway gabriel more start foot glaring old man vehemently exclaim downward pointed finger think think blasphemer dead beware blasphemer s end ahab stolidly turn say mayhew captain just bethought letter-bag letter thy officer mistake starbuck look bag whale-ship take goodly number letter various ship delivery person may address depend mere chance encounter four ocean thus most letter never reach mark many receive attain age two three year more soon starbuck return letter hand sorely tumble damp cover dull spotted green mould consequence keep dark locker cabin such letter death might post-boy can'st read cried ahab give man aye aye s dim scrawl s study starbuck take long cutting-spade pole knife slightly split end insert letter way hand boat come close ship meantime ahab hold letter mutter mr har mr harry woman s pinny hand man s wife ll wager aye mr harry macey ship jeroboam s macey s dead poor fellow poor fellow wife sigh mayhew let nay keep thyself cry gabriel ahab art soon way curse throttle thee yelled ahab captain mayhew stand now receive take fatal missive starbuck s hand catch slit pole reach boat oarsman expectantly desist row boat drift little ship s stern magic letter suddenly range gabriel s eager hand clutch instant seize boat-knife impale letter send thus load ship fall ahab s foot gabriel shriek comrade give way oar manner mutinous boat rapidly shoot pequod interlude seaman resume work jacket whale many strange thing hint reference wild affair chapter monkey-rope tumultuous business cutting-in attend whale much run backwards forward crew now hand want here again hand want staying place same time everywhere much same endeavor description scene must now retrace way little mention first breaking ground whale s blubber-hook insert original hole cut spade mate clumsy weighty mass same hook get fix hole insert particular friend queequeg duty harpooneer descend monster s special purpose refer very many case circumstance require harpooneer shall remain whale whole flensing strip operation conclude whale observed lie entirely submerged immediate part operate ten foot level deck poor harpooneer flounder whale water vast mass revolve tread-mill occasion question queequeg figure highland costume shirt sock eye least appear uncommon advantage good chance observe will presently see savage s bowsman person pull bow-oar boat second forward cheerful duty attend take hard-scrabble scramble dead whale s see italian organ-boys hold dancing-ape long cord just ship s steep side hold queequeg sea technically call fishery monkey-rope attach strong strip canvas belt waist humorously perilous business proceed must say monkey-rope fast end fast queequeg s broad canvas belt fast narrow leather good bad two time wed poor queequeg sink rise more usage honour demand cut cord drag wake elongated siamese ligature unite queequeg own inseparable twin brother could way get rid dangerous liability hempen bond entail strongly metaphysically conceive situation earnestly watch motion seem distinctly perceive own individuality now merge joint stock company two free will receive mortal wound s mistake misfortune might plunge innocent unmerited disaster death see here sort interregnum providence even-handed equity never could gross injustice still further pondering jerk now whale ship would threaten jam still further ponder say see situation mine precise situation mortal breathes most case way siamese connexion plurality mortal banker break snap apothecary mistake send poison pill die true may say exceed caution may possibly escape multitudinous evil chance life handle queequeg s monkey-rope heedfully would sometimes jerk come very slide overboard could possibly forget would management end monkey-rope find whaler pequod monkey holder tie improvement original usage introduce less man stubb order afford imperilled harpooneer strong possible guarantee faithfulness vigilance monkey-rope holder hint would often jerk poor queequeg whale ship would occasionally fall incessant roll sway jamming jeopardy expose unappalled massacre make night shark now freshly more keenly allure pent blood begin flow carcass rabid creature swarm bee beehive right shark queequeg often push flounder foot thing altogether incredible attract such prey dead whale miscellaneously carnivorous shark will seldom touch man may believe such ravenous finger pie deem wise look sharp accordingly monkey-rope now jerk poor fellow too close vicinity maw seem peculiarly ferocious shark provide still protection suspend side stage tashtego daggoo continually flourish head couple keen whale-spades wherewith slaughter many shark could reach procedure theirs sure very disinterested benevolent mean queequeg s good happiness admit hasty zeal befriend circumstance shark time hide blood-muddled water indiscreet spade theirs would come amputate leg tail poor queequeg suppose strain gasp great iron hook poor queequeg suppose prayed yojo give life hand god dear comrade twin-brother think draw slack rope swell sea matter precious image man whaling world unsounded ocean gasp life shark foe spade friend shark spade sad pickle peril poor lad courage good cheer store queequeg now blue lip blood-shot eye exhaust savage last climb chain stand drip involuntarily tremble side steward advance benevolent consolatory glance hand hot cognac hand god hand cup tepid ginger water ginger smell ginger suspiciously ask stubb come must ginger peer untasted cup stand incredulous calmly walk astonished steward slowly say ginger ginger will goodness tell mr dough-boy lie virtue ginger ginger ginger sort fuel use dough-boy kindle fire shiver cannibal ginger devil ginger sea-coal firewood lucifer match tinder gunpowder devil ginger say offer cup poor queequeg here sneak temperance society movement business suddenly add now approach starbuck just come forward will look kannakin sir smell please watch mate s countenance add steward mr starbuck face offer calomel jalap queequeg instant whale steward apothecary sir may ask sort bitter blow life half-drowned man trust say starbuck poor stuff enough aye aye steward cry stubb ll teach drug harpooneer none apothecary s medicine here want poison get insurance life want murder pocket proceeds cry dough-boy aunt charity bring ginger board bid never give harpooneer spirit ginger-jub call ginger-jub gingerly rascal take run locker get hope wrong mr starbuck captain s order grog harpooneer whale enough reply starbuck n't hit again oh never hurt hit hit whale sort fellow s weazel say sir get wantest thyself stubb reappear come dark flask hand sort tea-caddy first contain strong spirit hand queequeg second aunt charity s gift freely give wave chapter stubb flask kill right whale talk must borne mind time sperm whale s prodigious head hang pequod s side must let continue hang can get chance attend present matter press good can now head pray heaven tackle may hold now past night forenoon pequod gradually drift sea occasional patch yellow brit give unusual token vicinity right whales specie leviathan few suppose particular time lurk anywhere hand commonly disdain capture inferior creature pequod commission cruise pass number crozetts lower boat now sperm whale bring behead surprise announcement make right whale capture day opportunity offer long want tall spout see leeward two boat stubb s flask s detach pursuit pull last become invisible man mast-head suddenly distance see great heap tumultuous white water soon news come aloft boat must fast interval pass boat plain sight act drag right ship tow whale close monster come hull first seem mean malice suddenly maelstrom three rod plank wholly disappear view dive keel cut cut cry ship boat instant seem point bring deadly dash vessel s side plenty line tub whale sound very rapidly pay abundance rope same time pull might get ahead ship few minute struggle intensely critical still slack tighten line direction still ply oar contend strain threaten take few foot advance seek gain stick gain instantly swift tremor feel run lightning keel strained line scrape ship suddenly rise view bow snap quiver fling dripping drop fall bit broken glass water whale also rise sight more boat free fly fagged whale abate speed blindly alter course stern ship tow two boat perform complete circuit meantime haul more more line close flank side stubb answer flask lance lance thus pequod battle multitude shark swum sperm whale s body rush fresh blood spill thirstily drink new gash eager israelite new burst fountain pour smitten rock last spout grow thick frightful roll vomit turn corpse two headsman engage make fast cord fluke way get mass readiness towing conversation ensue wonder old man want lump foul lard say stubb disgust thought ignoble leviathan want say flask coil spare line boat s bow never hear ship sperm whale s head hoist starboard side same time right whale s larboard never hear stubb ship can never capsize n't know hear gamboge ghost fedallah say seem know ship charm sometimes think ll charm ship good last n't chap stubb did notice tusk sort carve snake s head stubb sink never look get chance dark night stand hard bulwark look flask point sea peculiar motion hand aye will flask take fedallah devil disguise believe cock bull story stow board ship s devil say reason n't see tail tuck sight carry coil pocket guess blast now think s always want oakum stuff toe boot sleep boot n't n't get hammock ve see lie night coil rigging doubt s cursed tail coil see eye rigging s old man much strike swap bargain suppose bargain see old man hard bent white whale devil try come get swap silver watch soul sort ll surrender moby dick pooh stubb skylark can fedallah n't know flask devil curious chap wicked tell say sauntering old flag-ship switch tail devilish easy gentlemanlike inquire old governor home home ask devil want devil switch hoof say want john say old governor business say devil get mad want use take say governor lord flask devil n't give john asiatic cholera get ll eat whale mouthful look sharp ai n't ready pull ahead let s get whale think remember such story tell say flask last two boat slowly advance burden ship ca n't remember three spaniard adventure three bloody-minded soladoes did read flask guess never see such book hear now tell stubb suppose devil speak just now same say now board pequod same man help kill whale n't devil live hear devil dead did see parson wear mourning devil devil latch-key get admiral s cabin n't suppose can crawl porthole tell mr flask old suppose fedallah stubb see mainmast point ship s figure now take hoop pequod s hold string row mast oughts see would n't begin fedallah s age cooper creation could n't show hoop enough make oughts enough see here stubb think little boasted just now mean give fedallah sea-toss get good chance now s old hoop come live good will pitch overboard tell give good ducking anyhow d crawl duck again keep duck suppose take head duck drown see try d give such pair black eye would n't dare show face admiral s cabin again long let alone orlop live hereabouts upper deck sneak much damn devil flask suppose m afraid devil s afraid old governor dare n't catch put double-darbies deserve let kidnapping people aye sign bond people devil kidnap d roast s governor suppose fedallah want kidnap captain ahab suppose ll know long flask now keep sharp look-out see very suspicious ll just take nape neck say look here beelzebub n't make fuss lord ll make grab pocket tail take capstan give such wrenching heaving tail will come short stump see guess find dock queer fashion ll sneak poor satisfaction feel tail leg will tail stubb sell ox whip get home else now mean say say stubb mean mean here ship boat here hail tow whale larboard side fluke chain necessary already prepare secure n't tell say flask ll soon see right whale s head hoist opposite parmacetti s good time flask s say proved true pequod steeply lean sperm whale s head now counterpoise head regain even keel sorely strain may believe side hoist locke s head way now side hoist kant s come again very poor plight thus mind keep trim boat oh foolish throw thunder-head overboard will float light right dispose body right whale bring ship same preliminary proceeding commonly take place case sperm whale latter instance head cut whole former lip tongue separately remove hoist deck know black bone attach call crown-piece present case carcase whale drop astern head-laden ship little resemble mule carry pair overburden pannier meantime fedallah calmly eye right whale s head anon glancing deep wrinkle line own hand ahab chance stand parsee occupy shadow parsee s shadow seem blend lengthen ahab s crew toil laplandish speculation bandy concern pass thing chapter sperm whale s head contrasted view here now two great whale lay head let join lie own grand order folio leviathan sperm whale right whale most noteworthy whale regularly hunt man nantucketer present two extreme know variety whale external difference mainly observable head head moment hang pequod s side may freely merely step deck know will obtain good chance study practical cetology here first place strike general contrast head massive enough conscience certain mathematical symmetry sperm whale s right whale s sadly lack more character sperm whale s head behold involuntarily yield immense superiority point pervade dignity present instance too dignity heighten pepper salt colour head summit give token advanced age large experience short fisherman technically call grey-headed whale let now note least dissimilar head namely two most important organ eye ear side head low angle whale s jaw narrowly search will last see lashless eye would fancy young colt s eye proportion magnitude head now peculiar sideway position whale s eye plain can never see object exactly ahead more can exactly astern word position whale s eye corresponds man s ear may fancy would fare sideways survey object ear would find could command thirty degree vision advance straight side-line sight thirty more bitter foe walk straight dagger uplift broad day would able see more steal word would two speak same time also two front side front make front man indeed eye most animal can now think eye plant imperceptibly blend visual power produce picture two brain peculiar position whale s eye effectually divide many cubic foot solid head tower great mountain separate two lake valley course must wholly separate impression independent organ imparts whale must see distinct picture side distinct picture side must profound darkness nothingness man may effect say look world sentry-box two join sash window whale two sash separately insert make two distinct window sadly impair view peculiarity whale s eye thing always borne mind fishery remember reader subsequent scene curious most puzzling question might start concern visual matter touch leviathan must content hint long man s eye open light act see involuntary can help mechanically see object s experience will teach can take undiscriminating sweep thing glance quite impossible attentively completely examine two thing large small same instant time never mind lie side side touch now come separate two object surround circle profound darkness order see such manner bring mind bear will utterly exclude contemporary consciousness whale true eye must simultaneously act brain much more comprehensive combine subtle man s can same moment time attentively examine two distinct prospect side exactly opposite direction can marvellous thing man able simultaneously demonstration two distinct problem euclid strictly investigate incongruity comparison may idle whim always seem extraordinary vacillation movement display whale beset three four boat timidity liability queer fright common such whale think indirectly proceed helpless perplexity volition divide diametrically opposite power vision must involve ear whale full curious eye entire stranger race might hunt two head hour never discover organ ear external leaf hole can hardly insert quill wondrously minute lodge little eye respect ear important difference observe sperm whale right ear former external opening latter entirely evenly cover membrane quite imperceptible curious vast being whale see world small eye hear thunder ear small hare s eye broad lens herschel s great telescope ear capacious porch cathedral would make long sight sharp hearing try enlarge mind subtilize let now lever steam-engine hand cant sperm whale s head may lie bottom ascend ladder summit peep mouth body now completely separate lantern might descend great kentucky mammoth cave stomach let hold here tooth look really beautiful chaste-looking mouth floor ceiling line paper glistening white membrane glossy bridal satin come now look portentous low jaw seem long narrow lid immense snuff-box hinge end side pry get overhead expose row tooth seem terrific portcullis such ala prove many poor wight fishery spike fall impale force more terrible behold fathom sea see sulky whale float suspend prodigious jaw fifteen foot long hang straight right-angle body world ship s jib-boom whale dead dispirit sort perhaps hypochondriac supine hinge jaw relax leave ungainly sort plight reproach tribe must doubt imprecate lock-jaw most case low jaw easily unhinge practised artist disengage hoist deck purpose extract ivory tooth furnish supply hard white whalebone fisherman fashion sort curious article include cane umbrella-stocks handle riding-whips long weary hoist jaw drag board anchor proper time come few day work queequeg daggoo tashtego accomplished dentist set draw tooth keen cutting-spade queequeg lance gum jaw lash ringbolts tackle rig aloft drag tooth michigan ox drag stump old oak wild wood land generally forty-two tooth old whale much worn undecayed fill artificial fashion jaw saw slab pile joist building house chapter right whale s head contrasted view cross deck let now good long look right whale s head general shape noble sperm whale s head may compare roman war-chariot especially front broadly broad view right whale s head bear inelegant resemblance gigantic galliot-toed shoe two hundred year old dutch voyager liken shape shoemaker s last same last shoe old woman nursery tale swarm brood might very comfortably lodge progeny come great head begin assume different aspect accord point view stand summit look two f-shaped spoutholes would take whole head enormous bass-viol spiracle aperture sounding-board again fix eye strange crested comb-like incrustation top mass green barnacled thing greenlanders call crown southern fishers bonnet right whale fix eye solely would take head trunk huge oak bird s nest crotch rate watch live crab nestle here bonnet such idea will sure occur indeed fancy fix technical term crown also bestow case will take great interest think mighty monster actually diademed king sea green crown put marvellous m
[truncated: 281,201 more chars]
