# Supplementary material for: A Complex Network Approach to Stylometry
Source: PLoS One. 2015 Aug 27;10(8):e0136076. doi: 10.1371/journal.pone.0136076 (PMC4552030; doi:10.1371/journal.pone.0136076)
Supplement: S1 File — (ZIP) [file pone.0136076.s001.zip › authorship_dataset/a8_omoo.txt]

middle bright tropical afternoon make good escape bay vessel seek lie main-topsail aback league land object break broad expanse ocean approach turn small slatternly-looking craft hull spar dingy black rig slack bleach nearly white denote ill state affair four boat hang side proclaim whaler lean carelessly bulwark sailor wild haggard-looking fellow scotch cap fade blue frock cheek mottle bronze sickness soon change rich berry-brown seaman s complexion tropic quarter-deck take chief mate wear broad-brimmed panama hat spy-glass level advance come low cry run fore aft deck everybody gaze inquire eye might say savage boat s crew pant excitement gesture vociferation own appearance calculate excite curiosity robe native cloth throw shoulder hair beard uncut betray evidence recent adventure immediately gain deck beset side question could answer incessantly put instance curious coincidence often befall sailor must here mention two countenance familiar old man-of-war's-man acquaintance make rio janeiro place touch ship sail home young man four year previous frequently meet sailor boarding-house liverpool remember part prince s dock gates midst swarm police-officer trackmen stevedore beggar here again year roll many league ocean traverse throw circumstance make doubt own existence few moment pass ere send cabin captain quite young man pale slender more sickly counting-house clerk bluff sea-captain bid seat order steward hand glass pisco state stimulus make delirious relate concern residence island can scarcely remember word ask desire ship course say would allow enter cruise engage discharge desire port way man frequently ship board whalemen south sea stipulation accede ship s article hand sign mate now call charge make man let borne mind captain feel great compassion desire benefit service soon possible help deck mate stretch windlass commence examine limb doctor fashion medicine-chest roll piece old sail make big bundle foot rest windlass might take sailor gout remove tappa cloak slip blue frock place actuate same desire make civilized mortal flourish head great pair lie imminent jeopardy ear certain destruction hair beard day now draw close land fade sight alive change condition short expectation oftentimes fulfilment most ardent hope safe ship long earnest prayer home friend more prospect feel weigh melancholy could shake thought never more see desire retain captive whole treat kindly leave unforeseen sudden escape excite great contrast luxurious repose valley wild noise motion ship sea time recent adventure strangeness dream could scarcely believe same sun now set waste water very morning rise mountain peer lie mat typee forecastle just dark induct wretched bunk sleeping-box build rickety bottom spread several piece blanket battered tin can hand contain pint tea call courtesy juice such stalk find float therein deserve title matter shipowner must settle conscience cube salt beef hard biscuit way platter also hand more ado make meal salt flavour nebuchadnezzar fare valley positively delicious thus engage old sailor chest just puff volume tobacco smoke supper finish brush stem sooty pipe sleeve frock politely wave attention sailor-like nicety thing man live forecastle fastidious few vigorous whiff induce repose turn try good forget vain crib extend fore aft place athwart ship right angle keel vessel wind roll such degree that-every time heel head think point turn somerset still more annoying cause inquietude splash water come open scuttle fling spray face last sleepless night break twice merciless call watch peep daylight struggle view come old friend pipe here shipmate say help place let deck halloa s croaking rejoinder peer obscurity lie ay typee king cannibal say lad s spar your'n mate say s devil way last night set steward sharpen handsaw hope wo n't carving long daylight arrive bay nukuheva make short tack morning run send boat ashore native bring ship return make sail again stand land fine breeze bad night s rest cool fresh air morning sea brace mat soon breathe spirit rise seat windlass great portion day chat freely man learn history voyage thus respect ship present condition matter will now throw chapter chapter ii account ship first foremost must give account julia little jule sailor familiarly style small barque beautiful model more two hundred ton yankee-built very old fit privateer new england port war capture sea british cruiser see sort service last employ government packet australian sea condemn two year previous purchase auction house sydney slight repair dispatch present voyage repair still miserable plight low mast say unsound standing rigging much worn place even bulwark quite rotten still tolerably tight little more ordinary pump morning serve keep free sailing brave little jule plump little jule witch blow high blow low always ready breeze dash wave prow pranced paw sea never think patched sail blister hull fleet creature would fly wind roll now sure very playfulness sail windward gale could bow spar erect look right wind s eye little jule confide lively enough playful very account more distrust know vivacious old mortal sink decline might dark night spring leak carry bottom play such ugly trick wrong little jule suppose free roving commission accord paper might whither please whale seal else sperm whaling rely two fish bring day sail sydney head ship s company tell number thirty-two soul now muster twenty rest desert even three junior mate head whaleboat four harpooner leave wild new zealander mowree countryman more commonly call pacific more seaman remain more less unwell long sojourn dissipated port wholly unfit duty two dangerously ill rest manage stand watch could little captain young cockney few year emigrate australia favouritism procure command vessel wise competent essentially landsman man education more mean sea hairdresser hence everybody make fun call cabin boy paper jack dozen undignified name truth man make secret derision hold slender gentleman know very bear become meekness hold little intercourse possible leave chief mate story give captain charge apparent unobtrusiveness silent captain more man think short sheepish-looking fellow sort still timid cunning would suspect very reason more active bluff mate always think please occasionally make fool obnoxious measure carry spite growling little think originate dapper little fellow nankeen jacket white canvas pump appearance least mate own way indeed most thing actually case quite plain captain stand awe courage seamanship natural aptitude keep riotous spirit subjection concern man qualify vocation john jermin very beau-ideal efficient race short thick-set man hair curl little ring iron gray bullet head countenance strongly mark deeply pit small-pox rest fierce little squint eye nose rakish twist side large mouth great white tooth look absolutely sharkish laugh word get fair look would think improve shape nose want symmetry pugnacious look jermin heart big bullock s see glance such mate fail abhor weak infusion cleave manfully strong drink time more less influence take moderate quantity believe soul man good brighten eye sweep cobweb brain regulate pulse bad sometimes drink too much more obstreperous fellow jermin cup seldom come always fight very man flog love brother such irresistibly good-natured way knock could find heart bear malice much stout little jermin english whalemen bind by-law carry physician course rate gentleman life cabin professional duty attend incidentally drink flip play card captain such worthy julia curious tell live forecastle man way happen early part voyage doctor captain live pleasantly could say many can drink cabin transom read book travel story never flag time get dispute politics doctor get rage drive home argument fist leave captain floor literally silence carry high hand shut state-room ten day leave meditate bread water impropriety fly passion smart disgrace undertake short time liberation leave vessel clandestinely island bring ignominiously again shut set large second time vow would live long captain forward chest sailor receive open arm good fellow injured man must give further account figure largely narrative early history many hero envelop profound obscurity throw hint patrimonial estate nabob uncle unfortunate affair send a-roving know sydney assistant-surgeon emigrant ship arrival country few month wandering return sydney penniless enter doctor julia personal appearance remarkable six foot high tower bone complexion absolutely colourless fair hair light unscrupulous gray eye twinkle occasionally very devil mischief crew name long doctor more frequently still doctor long ghost high estate doctor long ghost might fall certainly time spent money drunk burgundy associate gentleman learning quote virgil talk hobbs malmsbury repeat poetry canto especially hudibras man see world easy way imaginable could refer amour palermo lion-hunting breakfast caffre quality coffee drunk muscat place hundred more anecdotes can tell such mellow old song sing voice racy real juice sound such note come forth lank body constant marvel whole long ghost entertain companion could wish julia absolute godsend chapter iii further account julia owe absence regular discipline vessel state great uproar captain time past more less confine cabin sickness seldom see mate hearty young lion run deck make hear hour bembo new zealand harpooner hold little intercourse anybody mate could talk freely own lingo part time spend bowsprit fishing albicores bone hook occasionally wake hand dark night dance cannibal fandango forecastle whole remarkably quiet eye show harmless doctor long ghost send write resignation ship s doctor give passenger sydney take world quite easy crew sick seem marvellously content man condition rest displease general licence give little thought morrow julia s provision very poor open barrel pork look preserve iron rust diffuse odour stale ragout beef bad mahogany-coloured fibrous substance tough tasteless believe cook s story horse s hoof shoe fish pickle cask biscuit much nearly break hard little gunflint honeycomb worm usually infest article long tropical voyage boring nutriment come antipode find sailor call small store little tea abundance dare say hong merchant never shipping day english seaman call shot soup great pea polish pebble roll tepid water afterward tell provision purchase owner auction sale condemn navy store sydney wateriness first course soup saline flavour beef pork sailor might make satisfactory meal julia side dish potato two yam plantain kind still else estimation man make deficiency regular allowance pisco may seem strange such state affair captain willing keep sea ship truth lie harbour run risk lose remainder man desertion still fear outlandish bay might day find anchor crew weigh judicious officer most unruly seaman can sea keep sort subjection get cable s length land hard restrain reason many south sea whalemen come anchor eighteen twenty month stretch fresh provision need run land heave eight ten mile send boat ashore trade crew man vessel most part villain nation dye pick lawless port spanish main savage island galley-slave govern scourge chain officer dirk pistol conceal ready grasp few own crew man stamp riotous time bluff drunken energy jennin just thing hold sort noisy subjection emergency fly shower kick cuff right left create sensation direction hint bear knock-down authority great good-humour sober discreet dignified officer could such set would throw dignity overboard matter thus ship keep sea captain hope invalid portion crew would soon recover tell luck fishery might store rate time come report captain guy resolve retrieve past fill vessel oil short space possible intention now shape course hytyhoo village island st christina marquesas name mendanna purpose obtain eight seaman week step ashore julia suppose time must recreate sufficiently would glad return duty hytyhoo canvas spread coquet warm breezy trade bowl glide long slow swell bonettas albicores frolic chapter iv scene forecastle scarcely ship twenty-four hour circumstance occur noways picturesque significant state affair can forbear relate first place must know crew man excessively ugly ironical appellation beauty ship s carpenter reason sometimes know nautical cognomen chip absolute deformity man symmetrically ugly ill favour person beauty none less ugly temper could blame countenance sour heart now jermin beauty always sword point truth latter man ship mate never decidedly get good hence grudge bear beauty pride talk mate shall soon see evening deck carpenter belong watch miss s skulk chip shout jermin forecastle scuttle take ease d see here chest want know reply worthy quietly withdraw pipe mouth insolence fling fiery little mate mighty rage beauty say puff tranquillity imaginable here must remember never mind may provocation prudent officer dream enter ship s forecastle hostile visit want see anybody happen refuse come must wait patiently sailor willing reason place very dark easy knock descending head know very long find nobody know good jermin content look scuttle storm last beauty make cool observation set wild tumble deck bellow come ll jump make carpenter beg sooner say prudence forget jermin sort instinct man throat could see man now make rush rest drag protest fair play now come deck shout mate struggle good fellow hold carpenter fast take dogged answer beauty wriggle nervous grasp couple yard boa-constrictor assailant now undertake make compact bundle more easily transport thus occupy beauty get arm loose throw backward jermin quickly recover time way drag bump head project beam return s blow first favourable opportunity offer unfortunately jermin last slip fall foe seat chest keep now situation voice counsel reproof come peculiar unction beauty let opportunity slip mate say reply foam mouth struggle rise just thin tremor voice hear captain happen ascend quarter-deck commencement scuffle would gladly return cabin prevent fear ridicule din increase become evident officer serious trouble think would never stand lean bulwark make appearance forecastle resolve good policy treat matter lightly begin speak pettishly very fast s mr jermin mr jermin carpenter carpenter come deck come deck doctor long ghost cry squeak miss guy now dear right home ll get hurt pooh pooh sir speak none nonsense mr jermin talk kindness come deck sir want see devil s name get cry mate furiously jump here captain guy show man let chip unhand say oh ll pay day come captain guy appeal poor man seize perfect spasm fidget pooh pooh carpenter nonsense let sir let hear let mr jermm come deck paper jack reply beauty quarrel s mate aft belong captain more dip head scuttle make answer unseen hand receive full face content tin can soaked biscuit tea-leaves doctor just wait more discomfited gentleman hand streaming face retreat quarter-deck few moment more jermin force compromise follow torn frock scar face look world just disentangle intricate piece machinery hour remain cabin mate s rough tone hear high low smooth voice captain conflict man first jermin worst proportionably enrage steward afterward tell bluntly inform guy future might look ship part way allow officer treat many high word captain finally assure first fitting opportunity carpenter cordially flog matter stand experiment would hazardous jermin reluctantly consent drop matter present soon drown thought can flip guy previously instruct steward prepare sop allay wrath more come chapter v happen hytyhoo less forty-eight hour leave nukuheva blue loom island st christina greet afar draw shore grim black spar waspish hull small man-of-war craft creep view mast yard line distinctly sky ride anchor bay prove french corvette please captain exceedingly come deck examine mizzen rigging glass original intention let anchor count assistance corvette case difficulty now change mind anchored soon boat could lower pay respect commander suppose concert measure apprehension runaway return course twenty minute bring two officer undress whisker three four drunken obstreperous old chief leg thrust armhole scarlet vest pair spur heel third cocked hat feather addition article merely wear ordinary costume race slip native cloth loin indecorous behaviour worthy turn deputation reverend clergy island object visit put ship rigorous taboo prevent disorderly scene facility desertion would ensue native man woman allow come freely little ceremony matter priest moment lay shaven old crown little mummery leader tear long strip girdle white tappa hand french officer explain give jermin mate end fly jib boom fasten mystic symbol ban put flight party girl observed swimming toss arm splash water porpoise loud cry taboo taboo turn make shore night arrival mate mowree stand watch watch relieve four hour crew sometimes customary lie anchor allow remain night distrust man present instance principal reason proceeding indeed certain kind attempt would make desertion jermin s first watch come eight bell midnight time quiet mount deck flask spirit hand readiness assail first countenance show forecastle scuttle thus prepare doubtless mean stay awake long fall asleep slept such hearty good-will too man leave night might wake snore certain mate snore most strangely wonder crooked bugle come just dawn quite light enough show two boat side instant know happen drag mowree old sail nap order clear boat dart cabin tell captain news spring deck again drive forecastle couple oarsman hardly get cry loud splash hear side mowree boat just leap get ready lower roll water boat nightfall hoist place starboard quarter cut tackle hold moderate strain would part bembo s weight answer purpose show deserter must ascertain specific gravity fibre hemp boat remain examine attempt lower hole bottom large enough drop barrel scuttle most ruthlessly jermin frantic dash hat deck plunge overboard swim corvette cutter captain guy make appearance beg stay time officer deck frenchman notice movement hail know happen guy inform trumpet man pursuit instantly promise whistling boatswain s pipe order two large cutter pull man-of-war s stern dozen stroke mate leap pull rapidly ashore cutter carry armed crew soon follow hour s time first return tow two whale-boat find turn tortoise beach noon come more hear deserter meanwhile doctor long ghost lounge cultivate acquaintance gaze shore scenery bay calm death sun high hot occasionally still glide canoe steal headland shot water morning long sick man limp deck cast wistful glance inland palm-tree wave beckon revive shade poor invalid rascal conducive restoration shattered health would delicious grove hard-hearted jermin assure oath foot theirs never touch beach sunset crowd see come water advance fugitive bareheaded frock trouser hang tatter face cover blood dust arm pinion green thong follow shout rabble islander prick point long spear party corvette menace flank naked cutlass bonus musket king bay promise tumblerful powder man catch set whole population track successful hunt morning s deserter bring five leave former visit native mere hound chase raise game covert leave securing frenchmen here elsewhere islander idea take part such scuffle ensues capture party desperate seaman runaway bring look sulky soon come treat whole affair frolicsome adventure chapter vi touch dominica fearful spend night hytyhoo captain guy cause ship get way shortly dark morning suppose fairly embark long cruise course suddenly alter dominica hivarhoo island just north quit object learn procure possible several english sailor accord commander corvette recently ashore american whaler desirous shipping own country vessel make land afternoon come abreast shady glen open deep bay wind green deny sight hands weather-main-brace roar mate jump bulwark moment prance julia suddenly arrest course bridle head steed rein foam flake bow place expect obtain man boat get readiness ashore now necessary provide pick crew man least likely abscond considerable deliberation part captain mate four seaman pitch most trustworthy select choice assortment suspicious character inferior order rascality arm cutlass native say ugly set follow side invalid captain occasion seem determine signalize accordingly addition cutlass wear old boarding belt thrust brace pistol shove friend long ghost thing look somewhat strange ship s forecastle capital spy-glass present occasion use boat head inlet invisible naked eye plainly reveal glass look big egg-shell man diminish pigmy last borne seem long flake foam tiny craft shoot beach shower sparkle soul leave number water rest pigmy step ashore look very circumspectly pause now hand ear peer dense grove sweep few pace sea come appearance still grave presently pistol follow rest flourish bodkin enter wood soon lose view stay long probably anticipate inhospitable ambush stray distance glen few moment embark again soon ride pertly wave bay sudden captain start foot boat spin again make shore twenty thirty native arm spear glass look reed just come grove apparently shout stranger such hurry return sociable somewhat distrust boat pause length beach captain stand head deliver address pantomime object seem islander draw step forward make answer seemingly again urge stranger diffident beach boat captain decline toss arm pantomime end say make shake spear fire pistol set whole party running poor little fellow drop spear clap hand limp manner make itch get shot assailant wanton act cruelty unusual part sea captain land island comparatively unknown even pomotu group day s sail tahiti islander come shore several time fire trade schooner pass narrow channel too mere amusement part ruffian indeed incredible light many sailor regard naked heathen hardly consider human curious fact more ignorant degraded man more contemptuously look deem inferior power persuasion thus lose foolish savage hope leave hold further intercourse boat return ship chapter vii happen hannamanoo side island large populous bay hannamanoo man seek might find sun set time boat come get offshore tack stand offing daybreak wear run time sun enter long narrow channel divide island dominica st christina hand range steep green bluff hundred foot high white hut native here nestle bird nest deep cleft gush verdure water land roll bright hillside warm undulate seem palpitate sun sweep past bluff grove wooded glen valley dark ravine light inland wild fall water fresh land-breeze fill sail embayed water gentle lake wave break tinkle coppered prow gain end channel point come full bay hannamanoo harbour note island safe anchorage concern hardly deserve title hold communication shore incident occur may convey further idea character crew approach land could prudently headway stop await arrival canoe come bay get strong current sweep rapidly rocky promontory form side harbour wind die two boat lower purpose pull ship s head could eddy whirl side rock seem might leap masthead speechless fright captain hoarse shout unappalled jennin man handle rope deliberately possible chuckle prospect ashore eager vessel strike could hardly contain unexpectedly countercurrent befriend assist boat soon danger disappointment crew little plan swim ashore wreck fine time rest day thus cruelly nip bud soon canoe come eight ten native comely vivacious-looking youth gesture exclamation red feather head-band perpetually nod also come stranger renegade christendom humanity white man south sea girdle tattoo face broad blue band stretch face ear ear forehead taper figure blue shark fin head tail gaze man feeling akin horror way abate inform voluntarily submit embellishment countenance impress bad cain s perhaps wrinkle freckle modern cosmetic might efface blue shark mark indelible water abana pharpar river damascus could never wash englishman lem hardy call desert trading brig touch island wood water ten year previous ashore sovereign power arm musket bag ammunition ready need prosecute war own account country divide hostile king several large valley first receive overture form alliance become now military leader tribe war-god entire island campaign beat napoleon s night attack invincible musket light infantry spear javelin vanquish two clan morning bring foot royal ally rise domestic fortune corsican s three day landing exquisitely tattooed hand princess receive damsel portion thousand fathom fine tappa fifty double-braided mat split grass four hundred hog ten house different part native valley sacred protection express edict taboo declare person inviolable now man settle life perfectly satisfied circumstance feel desire return friend friend indeed none tell history throw world foundling paternal origin much mystery genealogy odin scorn everybody flee parish workhouse boy launch sea follow several year dog mast now throw most part just sort man many find sailor uncared single soul tie reckless impatient restraint civilization occasionally find quite home savage island pacific glance hard lot own country marvel choice accord renegado white man island captain could reason suppose hardy intend deceive conclude frenchman way mistake tell errand make know rest visitor fine stalwart fellow face eye expression volunteer cruise wage ask red shirt pair trouser hat put plug tobacco pipe bargain strike directly wymontoo afterward come codicil effect friend come give ten whole sea-biscuit crack flaw twenty perfectly new symmetrically straight nail jack-knife being agree article hand native receive great avidity absence clothing use mouth pocket put nail two first make take place pair ear-ornaments curiously fashion bit whitened wood now begin breeze strongly seaward time lose get land affect rubbing nose new shipmate countryman sail surprise farewell shout canoe dash bellied royal hear unmoved islander long thus very evening dark blue native hill sink horizon poor savage lean bulwark drop head chest give way irrepressible emotion ship plunge hard wymontoo sad tell addition pang terribly sea-sick chapter viii tattooers dominica leave little jule sail will here put curious information obtain hardy renegado live long island custom quite familiar much lament shortness stay could tell more little intelligence gather learn surprise thing people hivarhoo same group island differ considerably tropical friend valley typee tattooing attract much remark hardy good deal say concern manner art practise island entire cluster tattooers hivarhoo enjoy small reputation carry art high perfection profession esteem most honourable wonder genteel tailor rate service very high much none belong high class could afford employ true elegance s tattooing most case sure indication birth rich professor large practice live spacious house divide screen tappa numerous little apartment subject wait private arrangement chiefly grow singular ordinance taboo enjoin strict privacy man high low hand tattooer time slight intercourse prohibit small portion food allow push curtain unseen hand restriction regard food intend reduce blood diminish inflammation consequent puncture skin come very soon take time heal period seclusion generally embrace many day sometimes several week trace soreness vanish subject abroad again return account pain small surface can operate whole body more less embellish process slow studio allude constantly fill indeed vanity elsewhere unheard many spend small portion day thus sit artist begin work period adolescence esteem most suitable cast eminent tattooer friend youth take house outline general plan lay behove professor nice eye suit worn life cut tattooers yearn perfection employ large wage two man common order vile fellow utterly appearance first try pattern practise generally remorselessly scrawl more canvas remain dismiss scorn countryman hapless wight thus martyr cause fine art regular practitioner parcel shabby itinerant tattooers virtue calling stroll unmolested hostile bay work dog-cheap multitude always repair various religious festival gather great crowd conclude place hold vacate even tattooers score little tent coarse tappa leave standing solitary inmate forbid talk unseen neighbour oblige stay completely heal itinerant reproach profession mere cobbler deal jagged line clumsy patch utterly incapable soar height fancy attain gentleman faculty professor art love fraternize hannamanoo tattooers come chapter worshipful order society duly organize confer degree hardy influence white sort honorary grand master blue shark sort urim thummim engraven chest seal initiation hivarhoo establish order tattooers way renegado s come found year two landing happen season scarcity owe partial failure breadfruit harvest several consecutive season bring such fall number subject tattoo profession become quite needy royal ally hardy hit benevolent expedient provide want same time confer boon many subject sound conch-shell proclaimed palace beach head valley noomai king hannamanoo friend hardee-hardee white keep open heart table tattooers entitle hospitality command practise fee mean native solicit service number flock royal abode artist sitter famous time building palace taboo tattooers chief sitter bivouac common form extensive encampment lora tattoo time tattooing will long remember enthusiastic sitter celebrate event verse several line repeat hardy sort colloquial chant translate nearly thus sound hannamanoo sound sound hundred hammer tap tap tap shark tooth light king s house small laughter small merry laughter son daughter tattooed chapter ix steer westward state affairs night leave hannamanoo bright starry warm watch relieve most man fling foremast morning find heat forecastle unpleasant ascend deck noiseless trade blow mild steady strain canvas ship head right immense blank western pacific watch asleep foot rest rudder even man helm nod mate arm fold lean capstan such night alone reverie inevitable lean side could help thinking strange object might sail meditation soon interrupt gray spectral shadow cast heaving billow dawn soon follow first ray morning flash view end arched night compare great thing small gleaming guy fawkes s lantern vault parliament house long seem live ember rest moment rim ocean last blood-red sun stand full level east long sea-day begin breakfast first thing attend formal baptism wymontoo think affair night look dismal enough various opinion suitable appellation maintain ought call sunday day catch eighteen forty-two year lord doctor long ghost remark ought mean retain original name wymontoo-hee meaning maintain figurative language island analogous get scrape mate put end discussion souse poor fellow bucket salt water bestow nautical appellation luff certain mirthfulness succeed first pang leave home wymontoo will call thus gradually relapse former mood become very melancholy often notice crouch apart forecastle strange eye gleam restlessly watch slight movement man many time must think bamboo hut talk sydney dance-houses now fairly sea particular cruising-ground know appearance few cared man fashion own begin settle routine sea-life prosperously blow smooth sea steer ship relieve look-out mast-head sick two three more add number air island disagree constitution several runaway crown captain again relapse become quite ill man fit duty divide two small watch head respectively mate mowree latter virtue harpooner succeed place second mate abscond state thing whale question face jermin maintain invalid would soon might same pale hue sky overhead keep run steadily westward forever advance seem always same place day former live again see ship expect see none sign life perceptible porpoise fish sport bow pup ashore interval gray albatross peculiar sea come flap immense wing skim silently plague-ship flight tropic bird know seaman boatswain wheel whistle shrilly fly uncertainty hanging destination time fact abroad water comparatively little traverse lend interest portion cruise shall never forget obvious prudential consideration pacific principally sail know tract reason new island still occasionally discover explore ship adventurous whaler great number vessel kind late navigating vast ocean indeed considerable portion still remain wholly unexplored doubt actual existence certain shoal reef small cluster island vaguely lay chart mere circumstance ship penetrate region sufficient cause reflect mind feel least little uneasy own part many story hear ship strike midnight unknown rock sail set slumbering crew often recur especially absence discipline shorthanded watch night careless extreme thought entertain reckless shipmate sun evening set right ahead jib boom reason mate reserve regard precise destination never make know story tell believe deem mere device lull crew say bind fine cruising ground scarcely know whalemen discover command small brig former voyage here sea alive large whale tame kill too frightened resist little leeward small cluster island refit abound delicious fruit people race wholly unsophisticated intercourse stranger order perhaps guard possibility find precise latitude longitude spot jermin never reveal ship s place noon such custom most vessel meanwhile very assiduous attention invalid doctor long ghost give key medicine-chest hand physician discharge duty satisfaction pill powder most case throw fish place thereof content mysterious little quarter cask produce dilute water butt draught mix capstan cocoa-nut shell mark patient name shore doctor eschew own medicine professional call forecastle sometimes make comfortably tipsy omit keep invalid good-humour spin yarn hour see owe lameness soon begin recover active duty stand occasional trick helm forecastle chiefly spend time company long doctor great pain make agreeable book sadly tear tattered invaluable resource read again again include learn treatise yellow fever addition old file sydney paper soon become intimately acquaint locality advertising tradesman particular rhetorical flourish stubbs real-estate auctioneer divert exceedingly set pupil robins londoner pleasure society intimacy long ghost great service respect disgrace cabin confirm good-will democracy forecastle treat most friendly manner look utmost deference laugh heartily joke choose associate feeling extend gradually come regard light distinguished guest meal-time always first serve treat much respect device kill time frequent calm long ghost hit game chess jack-knife carve piece quite tastefully bit wood board middle chest-lid chalk square playing straddle end suitable way distinguish set mark mine tie little scarf black silk tear old neck-handkerchief put mourn way doctor say quite appropriate see reason feel sad three game four chess man never could make head tail indeed wonder rise such pitch last regard mysterious movement game more perplexity puzzle several long engagement come conclusion must couple necromancer chapter x sea-parlour described tenant may give idea place doctor live sociably most person know ship s forecastle embrace forward part deck bowsprit same term generally bestow sailor sleeping-quarters occupy space immediately partition bulkhead planted right bow sailor say very eye ship delightful apartment triangular shape generally fit two tier rude bunk julia most deplorable condition mere wreck tear altogether patch side two standing most man make little difference bunk bedding put board own crib spread old canvas old clothes could pick pillow wrap old jacket log help little wear tear s bone ship roll rude hammocks make old sail many case use substitute demolished bunk space swing confine agreeable general aspect forecastle dungeon-like dingy extreme first place five foot deck deck even space encroach two outlandish cross-timbers brace vessel sailor chest must need crawl get meal-time especially indulge after-dinner chat sit chest parcel tailor middle two square wooden column denominate marine architecture bowsprit bitts foot apart rusty chain swing forecastle lamp burn day night forever cast two long black shadow lower bitt locker sailor pantry keep abominable disorder sometimes require vigorous cleaning fumigation ship most dilapidated condition forecastle look hollow old tree decay direction wood damp discoloured here soft porous hack hew mercy cook frequently help splinter kindling-wood bitt beam overhead carline sooty here deep hole burn freak drunken sailor voyage long previous enter plank two elect slant scuttle mere hole deck slide draw case emergency tarpaulin temporarily place little protection spray heave bow breeze place miserably wet squall water fairly pour sheet cascade swash afterward spirt chest jet fountain such accommodation julia bad undisputed possession myriad cockroach regiment rat dispute place great calamity can scarcely befall vessel south sea warm climate impossible get rid may seal hatchway fumigate hull smoke force seam enough will survive repeople ship incredibly short period vessel crew hard fight give lose vermin seem take actual possession sailor mere tenant sufferance sperm whalemen hang line many couple year stretch infinitely bad vessel julia creature never such free easy time crazy old hull chink cranny swarm live true business eating drinking dark light day concern cockroach extraordinary phenomenon none could account night jubilee first symptom unusual clustering hum swarm line beam overhead sleeping-places succeed prodigious coming part live sight presently come forth large sort race chest plank wing monster dart fro air small fry buzz heap state fusion first alarm able dart deck sick too feeble lie perfectly quiet distracted vermin run pleasure performance last ten minute hive hummed louder often lament time visitation could never predict liable come hour night relief happen fall early part evening must forget rat forget tame trenck s mouse stand hole peer old grandfather doorway often dart meal-time nibble food first time approach wymontoo actually frighten become accustomed soon get much good rest curious dexterity seize animal leg fling scuttle find watery grave story own tell rat day cabin steward make present molasses choice keep hide tin can farthest corner bunk fare molasses drop biscuit positive luxury share none doctor private sweet treacle could bread thus prepare eat secret pleasant night precious can run low cant dark molasses slip long kind providence never reveal anxious know hush bare thought quickly possible creature certainly die luscious death quite equal clarence s butt malmsey chapter xi doctor long ghost wag capers grave time doctor long ghost decide wag know lover fun sailor ashore afloat absolutely mad prank duly appreciate poor old black cook unlash hammock night find wet log fast asleep wake morning woolly head tar open copper find old boot boil saucy could sometimes cake pitch candy oven baltimore s tribulation indeed sore peace day night poor fellow altogether too good-natured say will easy-tempered people account temper wolf thought take liberty gruff black dan most curious doctor s joke hoist man aloft foot shoulder fall asleep deck night-watch ascend forecastle occasion find soul napping forthwith caper fasten rope s end sleeper reeve line number block conduct windlass heaving cheerily spite cry struggle soon dangle aloft direction arm leg wake uproar rush find poor fellow swinge moonlight top low yard-arm parcel pirate gibbet sea cruiser connect sort diversion prank night deck would come light pipe take mouthful beef biscuit sometimes fall asleep miss directly shipmate often amuse run aloft pulley drop scuttle fore-top night perfectly still lie awake forecastle lamp burn low thick swinge blackened beam uniform motion ship man bunk roll slowly side side hammock sway unison presently hear foot ladder look see wide trouser leg immediately navy bob stout old triton stealthily descend grope locker eat supper end proceed load pipe now good comfortable smoke sea never good place julia s forecastle midnight enjoy luxury want fall kind dreamy reverie know child weed very atmosphere place laden snore sleeper inducive wonder bob s head sink breast presently hat fall extinguished pipe drop mouth moment lie chest tranquil infant suddenly order hear deck follow trampling foot hauling rigging yard brace soon sleeper miss whispered conference scuttle directly shadow glide forecastle noiselessly approach unsuspecting bob watch end rope lead sight scuttle pause instant sailor press softly chest victim sound slumber hitch cord ankle return deck hardly turn long limb thrust hammock opposite doctor long ghost leap forth warily whip rope bob s ankle fasten lightning great lumbering chest property man just disappear scarcely thing lo thundering bind clumsy box tear fastening bang side side fly scuttle here jam think bob strong windlass grapple beam try cut line joker deck strain furiously sudden chest aloft strike mast fly open rain head party merciless shower thing too numerous mention course uproar rouse hand hurry deck owner box look aghast scattered content wander hand take altitude bump head chapter xii death burial two crew mirthfulness time reign strange shock contrast situation invalid thus least seem event occur period remove most pitiable case suffering tend make less grating feeling subsequent conduct crew sea twenty day two sick rapidly grow bad die night hour occupy bunk right mine several day rise period often delirious start glare sometimes wildly toss arm night decease retire shortly middle watch begin wake vague dream horror feel clammy rest sick man s hand two three time evening previous thrust bunk quietly remove now start fling arm fall stark stiff know dead wake man corpse immediately roll strip blanket lie carry deck mate call preparation make instantaneous burial lay body forehatch stitch hammock kentledge place foot shot borne gangway place plank lay bulwark two man support end way solemnity ship s headway stop haul aback main-top-sail mate sober stagger hold shroud give word plank tip body slide slowly fall splash sea bubble two more see brace forward main-yard swung place ship glide whilst corpse perhaps still sink toss shipmate shark would think crew immediately dead man churlish unsocial fellow alive favourite now more little thought bestow say concern disposal chest always keep lock suppose contain money volunteer break open distribute content clothing captain demand endeavour dissuade start cry forecastle could two sick unable crawl deck find die chest fall hammock fit insensible eye open fixed breath come convulsively man shrink doctor take hand hold few moment suddenly let fall exclaim s body instantly borne ladder hammock soon prepared dead sailor stitch additional ceremony now insist bible call none even prayer book make know antone portuguese cape-de-verd islands step mutter corpse countryman finger describe hammock figure large cross receive death-launch two man perish proverbial indiscretion seaman heighten circumstance apparent ashore proper treatment would human probability recover behold here fate sailor give last toss ask child rest night more sleep many stay deck broad morning relate marvellous tale sea occasion calculate call forth little believe such thing could listen story unaffected strike carpenter s voyage india fever carry nearly crew space few day man never aloft night-time couple topsail reef phantom see yard-arm end tack ship voice call aloud top carpenter man furl main-top-gallant-sail squall nearly push rigging unseen hand shipmate swear wet hammock flirt face story relate gospel truth declare eye-witness circumstance generally know perhaps ignorant seaman philanders finns more commonly call regard peculiar superstition reason never could get suppose possess gift second sight power wreak supernatural vengeance offend account great influence sailor two three sail different time person calculate produce sort impression least mind dispose believe such thing now sea-prophets old yellow-haired fellow always wear rude seal-skin cap own make carry tobacco large pouch make same stuff van call quiet inoffensive man look such set occasional peculiarity hitherto pass time come prediction none less remarkable absolute fulfilment exactly spirit give night burial lay hand old horseshoe nail charm foremast solemnly tell less three week quarter number would remain ship time would leave laugh flash jack call old fool man generally produce marked effect several day degree quiet reign allusion such kind make recent event could attribute cause finn s oman own part lately come pass influence forcibly bring mind really critical condition doctor long ghost too frequently reveal apprehension assure would give much safely land island exactly mate seem know whither captain mere cipher invalid cabin say more many man languish forecastle keep sea circumstance matter strange enough first now seem wholly unwarranted add thought fate absolutely hand reckless jermin were happen would leave navigator accord jermin commencement voyage always keep ship s reckoning captain s nautical knowledge insufficient consideration strange may seem seldom never occur crew alive superstitious fear apparent contradiction finn s prophecy sick man rally little begin recover former spirit recollection occur insensibly fade mind week s time unworthiness little jule sea vessel always subject jest now become more forecastle flash jack knife often dig dank rotten plank rib death fling splinter sea joke remain invalid hardly ill enough occasion serious apprehension least present breast such thoughtless being even suffer most studiously refrain expression pain truth sailor class sickness sea heartily detest sick little care great invalid generally strive mask suffering give sympathy expect none return conduct respect oppose generous-hearted behaviour ashore painfully affect landsman first intercourse sailor sometimes seldom invalid inveigh keep sea could service ought ashore way recovery oh cheer cheer hearties mate would say fashion put stop murmuring circumstance heretofore barely allude tend more else reconcile many situation receiving regularly twice day certain portion pisco serve capstan steward little tin measure call tot lively affection seaman strong drink know south seas seldom thoroughbred sailor deem scarcely price too dear will purchase darling tot nowadays american whalemen pacific never think carry spirit ration most never serve even time great hardship sydney whalemen still cling old custom carry part regular supply voyage port allowance pisco suspend view undoubtedly heighten attraction sight land now owe absence proper discipline sick addition take medicinally often come respective tot convivially add evening last day week always celebrate style board english vessel saturday-night bottle two send forecastle just dark starboard watch larboard prescription old seaman claim treat accordingly pours good cheer pass lord honour table saturday-night bottle carpenter cooper sea parlance chip bung cod leader forecastle way manage obtain extra supply perpetually keep fine after-dinner spirit dispose look favourably state affair present sperm whale time good sooth make little matter condition capture time indeed man come mast-head now keep form relieve two hour swear would more mate carelessly observe would soon look-out entirely unnecessary whale eye flash jack say tame make practice come ship scratch thus world water four week more leave hannamanoo chapter xiii destination change long death two man captain guy report fast decline day two more die doctor previously refuse enter cabin consideration now relent pay old enemy professional visit prescribe warm bath thus prepare skylight remove cask lower cabin fill bucket water ship s copper cry patient dip rude bath most painful hear last lay transom more dead alive evening mate perfectly sober come forward windlass lounge summon aft doctor two three favourite presence bembo mowree speak thus say man s none bembo here belong aft ve pick good man for'ard take counsel d see consarning ship captain s anchor pretty nigh atrip n't wonder croak afore morning s sew pirate for'ard may take head run ship s tiller now ve detarmined s n't want ve good man make thing fair square get home again ask plan ll tell man skipper die agree obey order less three week ll engage five hundred barrel sperm oil hatch enough give mother s son handful dollar get sydney n't agree wo n't farthing come doctor long ghost break say such thing dreamt captain die mate duty bind navigate ship civilize port deliver english consul s hand probability run ashore crew would send home forbid mate s plan still say assume air indifference man say stick stick say case sooner get island more say manner rest regard plain fate hand finally resolve captain guy good twenty-four hour ship s head point island tahiti announcement produce strong sensation sick rally rest speculate befall doctor allude guy congratulate prospect soon behold place famous island question night holding council happen deck middle watch find yard brace sharp larboard tack south east trade strong bow captain good tahiti chapter xiv rope yarn glide way can omit account poor devil name rope yarn ropey nondescript join ship landsman excessively timid awkward think useless try make sailor translate cabin steward man previously fill post good seaman crew take place poor ropey prove quite clumsy crockery rigging day ship pitch stumble cabin wooden tureen soup scald officer n't get week dismiss return forecastle now nobody heartily despise pusillanimous lazy good-for-nothing land-lubber sailor bowel compassion useless such character may many respect ship s company mean dispose let reap benefit deficiency regard light mechanical power plain hard work put lever give pry again set vile work heavy job tar pitch neck shoulder tar-barrel set work make fetch carry dog mate send quadrant way meet captain order pick oakum hunt bit rope sailor come want know deuce s bid forecastle obey last order precept inviolable sea land-lubber afraid refuse rush distract end receive shower kick cuff quarter add hardship seldom permit open mouth speak might keep silent happen droll evil hour perpetrate joke would never know last witticism must receive great good-humour woe meal-times much look sideways beef-kid rest help oblige plead guilty piece mischief real perpetrator refuse acknowledge thus take place sneak rascal nobody ashore short end tribulation land-lubber s spirit often sink first result moody miserable naturally enough utter neglect toilet sailor perhaps ought make allowance heartless sooner cleanliness question rise mob middle ages jew drag lee-scuppers strip buff vain bawl mercy vain call captain save say again land-lubber sea veriest wretch watery world such bope tarn landlubber most lubberly most miserable forlorn stunt hook-visaged mortal too know glance try hard long furnace affliction face absolute puzzle sharp sallow wrinkle age smoothness youth soul could hardly tell twenty-five fifty history good day seem journeyman baker london somewhere holborn sundays wear hue coat metal button spend afternoon tavern smoke pipe drink ale free easy journeyman baker last long intermeddling old fool ruin tell london might very elderly gentleman invalid lad spirit australia land promise dark day ropey wind affair embark arrive sydney small capital wax snug comfortable dint hard kneading take wife concern might country retire effectually business short lady work woe heart pocket end run foreman ropey sign pipe tankard get fuddle fifth pot meditated suicide intention carry day ship landsman julia south seaman ex-baker would fare heart soft underdone kind word make fool hence most scrape get two three wag aware infirmity use draw conversation most crabbed choleric old seaman present give instance watch just wake sleep breakfast ropey corner disconsolately partaking delicacy now sailor newly wake cherub word speak everybody munch biscuit grim unshaven juncture affable-looking scamp flash jack cross forecastle tin can hand seat land-lubber hard fare ropey begin hard enough too s know good live lun'nun say now ropey s'posing holborn morning would breakfast breakfast cried ropey rapture n't speak ail fellow here growl old sea-bear turn savagely oh say jack lean rope yarn bid speak low say smuggled tone eye light two lantern d mother moll s make great muffin d know cock foot ob call noggin somethink begin ropey flashy continue poor victim unconsciously warm theme d draw chair call betty gal wot tend customer betty dear say look charmin mornin give nice rasher bacon h'eggs betty love want pint h'ale three nice h'ot muffin butter slice cheshire betty want shark-steak hang roar black dan oath drag chest ill-starred fellow pummel deck always make point befriend poor ropey could reason great favourite chapter xv chip bung bind port chip bung increase devotion bottle unspeakable envy rest jolly companion partner man call roll deck day day merry mood imaginable jolly main two more discreet tippler would hard find see take regular allowance serve steward make quite sober sensible ask contrive keep time secret leak cask pisco keep after-hatchway reason secure bar padlock cooper time time effect burglarious entry descend fore-hold risk jam death crawl thousand obstruction cask stow first expedition get lie bilge bung-hole bit iron hoop suitably bent good deal pry punch bung force cooper s neck-handkerchief attach end hoop draw absorb liquor deliberately squeeze small bucket bungs man barkeeper s own heart drink steadily just manageably tipsy contrive continue get more less inebriated use own phrase remain just right interesting state free lurch gait queer way hitch waistband look unnecessarily steady speaking rest very tolerable spirit time exceedingly patriotic most amusing way frequently show patriotism happen encounter dunk good-natured square-faced dane must know here bye cooper true sailor admiration lord nelson entertain very erroneous idea personal appearance hero content deprive eye arm stoutly maintain also lose leg battle impression sometimes hop dunk leg curiously lock right arm same time close eye attitude would call look behold man give countryman such thrashing copenhagen look dunk say stagger wink hard eye keep shut look man hang man leg arm eye hang piece carcase flog whole shabby nation deny lubber dane mule man understand little english seldom make reply cooper generally drop leg march air man despise say chapter xvi encounter gale mild blue weather enjoy leave marquesas gradually change run south approach tahiti generally tranquil sea wind sometimes blow great violence sailor know spicy gale tropic latitude pacific different tempest howl north atlantic soon find battle wave mild trade woman rouse blow fiercely still warmly face mate carry sail stint brave little jule stand floor trough sea spring keel again show play old timber groan spar buckle chafed cord strain spite plunge way racer jermin sea-jockey sometimes stand fore-chains spray now dash shout jule diva sweetheart hurrah afternoon mighty queer noise aloft set man run direction main-t'-gallant-mast crash break just cap hold rigging dash roll side side hamper belong yard hang hair pitch thump cross-trees sail stream ribbon loose rope coil thrash air whip-lash stand come rattling block many shot yard snap plunge hiss sea disappear shoot full length again crest great wave break ship rush see stick more lively breeze continue baltimore old black cook great tribulation most south seamen julia s caboose cook-house plant larboard side forecastle such press canvas heavy sea run barque dive bow now ship green glassy wave break head-rails fairly deluge part ship wash clean aft caboose-house think fairly lash place serve sort breakwater inundation time baltimore always wear call gale suit thing comprise sou'-wester huge pair well-anointed sea-boots reach knee thus equip ducking drowning case might culinary high-priest draw slide temple perform sooty rite secret afraid old man wash overboard actually fasten end small line waistband coil rest make use occasion require engage unwind cord secure end ringbolt deck chance sea wash foot could more evening just get supper julia rear stern vicious colt settle again forward fairly dish tremendous sea could withstand side rotten head-bulwarks come crash smite caboose tear mooring box dash windlass strand water pour deck flood roll pot pan kettles even old baltimore breach porpoise strike taffrail wave subside wash side side leave drowning cook high dry after-hatch extinguished pipe still tooth bitten two few man deck spring main-rigging sailor-like roar calamity same night flying-jib-boom snap pipe-stem spanker-gaff come run following morning wind great measure sea noon repair damage could sail pleasantly help demolished bulwark replace breeze again dauntless craft splintered prow dripping kick fleet heel just high chapter xvii coral islands sail westward leave marquesas might latitude longitude particular time many league voyage passage tahiti matter sorry say can accuracy enlighten reader jermin navigator keep reckoning hint keep noon bring quadrant rusty old thing odd-looking might belong astrologer sometimes fluster potation staggering deck instrument eye look sun phenomenon sober observer might see right overhead earth contrive occasion settle latitude more can tell longitude must obtain rule three else special revelation chronometer cabin seldom rely way fidgety quite contrary stand stock-still mean doubt true greenwich time period stop least preserve second mate addition dead reckoning pretend ascertain meridian distance bow bells occasional lunar observation believe consist obtain proper instrument angular distance moon star operation generally require two observer take sight same time now mate alone might think calculate inasmuch generally see thing double doctor usually call play sort second quadrant jermin s first caper use furnish good deal diversion mate s tremulous attempt level instrument star comical enough own part catch sight hardly know manage separate astral host revolve own brain hook crook pilot many day fellow send aloft darn rent fore-top-sail throw hat air bawl land land part south sea jermin alone know doubted even sooner announcement make come run deck spy-glass hand clap eye turn air man receive indubitable assurance quite certain land precisely steer wind less twenty-four hour would sight tahiti say verify island turn pomotu low group sometimes call coral island perhaps most remarkable interesting pacific lie east tahiti day s sail place very numerous mostly small low level sometimes wooded always cover verdure many crescent-shaped resemble horse-shoe figure last more narrow circle land surround smooth lagoon connect single opening sea lagoon say subterranean outlet visible inclosing island such case complete zone emerald lagoon still girdle number small green islet very origin entire group generally ascribe coral insect accord naturalist wonderful little creature commence erection bottom sea lapse century carry surface labour cease here inequality coral collect float body form time soil seed carry thither bird germinate cover whole vegetation here archipelago numberless naked detach coral formation see just emerge ocean would appear island very process creation rate involuntarily conclude behold know few bread-fruit tree part pomotu group many place cocoa-nut even grow largely flourish consequently island altogether uninhabited support single family place population very large respect native resemble tahitian language too very similar people southeasterly cluster concern little know bad name cannibal reason hospitality seldom tax mariner few year past missionary society group settle leeward islands native treat kindly indeed nominally many people now christian political influence instructor doubt short time come tinder allegiance pomaree queen tahiti island always carry considerable intercourse coral island principally visit pearl-shell fisherman arrive small schooner carry more five six man long business engross merenhout french consul tahiti dutchman birth year say send france fifty thousand dollar worth shell oyster find lagoon reef half-a-dozen nail day compensation still less native hire diva great deal cocoa-nut oil also obtain various place uninhabited island cover dense grove ungathered nut fall year year lie ground incredible quantity two three man provide necessary apparatus try oil will course week two obtain enough load large sea-canoes cocoa-nut oil now manufacture different part south seas form small part traffic carry trading vessel considerable quantity annually export society islands sydney use lamp machinery much cheap sperm purpose good right-whale oil bottle large bamboo six eight foot long form part circulate medium tahiti return ship wind die evening come draw island view whole afternoon small present enamelled level free tree seem four foot water large island tropical sunset throw glory flush part heaven make flame vast dyed oriel illuminate trade scarce fill swoon sail air languid aroma thousand strange flower shrub inhale sick recently show symptom scurvy cry pain carry unusual effect such instance glide less cable s length shore margined foam sparkle nestle still blue lagoon living thing see aught know might first mortal behold spot thought quicken fancy could help dream endless grotto gallery reach mariner s lead strange shape lurk think arch creature mermaid chase coral cell catch long hair coral twig chapter xviii tahiti early dawn following morning see peak tahiti clear weather may see distance ninety mile hivarhoo shouted wymontoo overjoy run bowsprit land first faintly descry distance cloud float show three peak stand obelisk sky bold shore undulate horizon tear gush eye poor fellow hivarhoo green hivarhoo many long league tahiti most famous island south seas indeed variety cause make classic natural feature alone distinguish surround group two lofty promontory mountain rise nine thousand foot level ocean connect low narrow isthmus whole hundred mile circuit great central peak large peninsula orohena aorai pirohitee land radiates side sea slope green ridge broad shadowy valley aspect tempe watered fine stream thickly wooded many island extend nearly tahiti belt low alluvial soil teem rich vegetation here chiefly native dwell seen sea prospect magnificent mass shaded tint green beach mountain top endlessly diversify valley ridge glen cascade ridge here lofty peak fling shadow valley head waterfall flash sunlight pour vertical bower verdure such enchantment too breathes whole seem fairy world fresh bloom hand creator approach picture lose attraction exaggeration say european sensibility first time wanders valley haunt native ineffable repose beauty landscape such object strike see dream time refuse believe scene commonplace existence wonder french bestow island appellation new cytherea often say bourgainville think walk garden eden first discover inhabitant charming country diminish wonder admiration voyager physical beauty amiable disposition harmonize completely softness clime truth calculate awaken lively interest glance civil religious institution king divine right pay poetry mythology rival ancient greece tahiti early more full account give island polynesia reason still retain strong hold sympathy reader south sea voyage journal first visitor contain such romantic description country people unheard produce marked sensation europe first tahitiana carry thither omai london aotooroo paris caress noble scholar lady addition several eventful occurrence more less connect tahiti tend increase celebrity two century quiros spaniard suppose touch island interval wallis byron cook bourgainville vancouver perouse illustrious navigator refit vessel harbour here famous transit venus observe here memorable mutiny bounty origin pagan tahiti first regularly constitute protestant missionary send shore also sail successive mission neighbour island event might mention unite keep first interest place awaken recent proceeding french more call forth sympathy public chapter xix surprise more bembo sight island right welcome harbour cruise always joyous enough sailor apt indulge sort pleasant anticipation occasion heighten many thing peculiar situation steer land prospect much talk many suppose captain leave ship crew longer bind article opinion forecastle coke probably would sanction marine court law rate such state vessel crew might event long stay many holiday tahiti confidently predict everybody high spirit sick improve day day change destination deck lean bulwark animation silently admire object unrivalled stately beauty tahiti sea quarter-deck furnish mark contrast end ship mowree usual scowl jermin walk fro deep thought now look windward dart cabin quickly return light sail wooingly spread hold way doctor s glass papeetee village metropolis tahiti come view several ship descry lie harbour loom black large two row tooth proclaim frigate reine blanche last marquesas carry fore flag rear-admiral du petit thouars hardly make booming gun come water fire salute turn honour treaty native concern forced cession tahiti french morning conclude cannonading hardly die jermin s voice hear give order unexpected start stand haul main-yard s mean shout man port tumble here word cry mate moment main-yard swung jib-boom point sea julia lie quiet duck look blank come presently steward make appearance carry mattress spread stern-sheets captain s boat two three chest thing belong master similarly dispose enough slight hint suffices sailor still adhere resolution keep ship sea spite captain doubtless intended set ashore leave vessel mate resume voyage certain period agree touch island take course could easily approach land julia now invalid whale captain often adopt plan present instance wholly unwarranted consider war common principle prudence humanity guy s part resolution show more hardihood give credit same time argue unaccountable simplicity suppose such crew would way submit outrage soon make plain right suspicion man become furious cooper carpenter volunteer head mutiny forthwith jermin four five rush aft fasten cabin scuttle throw main-braces call rest lend hand fill land instant thing look critical doctor long ghost prevail wait hastily plenty time ship completely power preparation still cabin muster man counsel forecastle much difficulty could bring rash spirit calm consideration case doctor s influence last begin tell few exception agree guide assure ship would eventually bring anchor get trouble still tell peaceable mean fail would seize little jule carry papeetee swing present captain own way time ready boat lower bring gangway captain help deck mate steward first time see more two week greatly alter anxious elude eye broad-brimmed payata hat pull brow face visible brim flap sling rig main-yard cook bembo now assist lower boat moan side must hear whispered malediction crew steward busy adjust matter boat mate private interview mowree turn abruptly tell ashore captain return soon possible absence bembo rank would command keep ship safe distance land spring boat cook steward oarsman steer shore guy s thus leave ship man s hand contrary mate s advice evidence simplicity particular juncture doctor tell might nonce bembo captain mere seamanship concern competent command truth good seaman never swear accomplishment bye surprising familiarity most nautical name phrase comprise english know harpooner such access cabin man civilize accord sea usage know exception hold superior sailor say leave charge ship occasion surprise additional account must give bembo first place dark moody savage everybody mate more less distrust fear feeling unreciprocated duty call seldom crew hard story too tell particular concern hereditary propensity kill man eat true come race cannibal know certainty unpleasant idea connect mowree personal appearance way lessen most countryman ordinary height compact swart tattooed skin muscle work steel rod hair crisp coal-black curl shaggy brow ambushed small intense eye always glare short none effeminate barbarian previous two three voyage sydney whalemen always present instance ship bay islands receive discharge homeward-bound passage way countryman frequently enter board colonial whaling vessel man sail mowree first voyage tell change particle queer thing fellow tell following story give worth premise know bembo foolhardy dare-devil feat sometimes perform sperm-whale fishery believe substantial truth may believe bembo wild fish indeed new zealanders engage business seem harmonize sweetly blood-thirsty propensity sea good english speak south seaman s slogan lower dead whale stove boat game marrow fellow generally select harpooner post nervous timid man would element darting harpooner course stand erect head boat knee brace support bembo disdain always pull fish balance right gunwale story morning daybreak bring large long whale dart harpoon miss fish sound monster rise again mile make frighten gallied call noon come boat still chase whaling long fish sight matter may previously undergo give night come nowadays whale hard get frequently even last bembo s whale second time dart harpoon sometimes happen good man unaccountable chance more miss know such failure will happen time occasion bitter disappointment boat s crew generally express curse loud deep wonder let man pull might main hour hour burning sun make little peevish sailor taunt seaman may madden mowree sooner bring again harpoon hand bound whale s dizzy second see foam fury sight man sheer fling overboard line fast could ahead see red whirlpool blood brine presently dark object swim line begin straighten smoke loggerhead quick thought boat speed arrow water fast whale run mowree brown hand boat s gunwale haul very midst mad bubble burst bow such man devil will bembo chapter xx robin visitors shore captain leave land-breeze die usual island noon fall dead calm haul course run jib lie roll swell repose element seem communicate man time lull early afternoon mate leave captain papeetee return ship accord steward ashore again right dinner remainder guy s effect gain deck jermin purposely avoid say word meanwhile long ghost labour hard diffuse right spirit crew impress little patience management would end accomplish violence could too make serious matter own part feel foreign flag english consul close hand sailor seldom obtain justice prudent still much sympathize man least real grievance concern convinced cruelty injustice captain guy seem bent need stand ready raise hand spite could again become most refractory breathe downright mutiny dinner fellow stir such prodigious tumult old hull fairly echoed many fierce too speech deliver uproarious comment sailor long jim doctor call lacedaemonian jim rise place address forecastle parliament following strain look briton s happen here craft sea man s way say speak word livelies ll pilot ve tahiti can sit universal pounding chest-lids cymbaling tin pan few invalid actively engage rest now take part applause creak bunk-boards swinge hammock cry also hear handspikes shindy stun-sails hurrah several now run deck moment think finally succeed restore degree quiet last way divert thought propose robin prepare send ashore consul baltimore cook idea take mightily tell set turn doctor requisite material tell none fly-leaf even book great search damp musty volume entitle history most atrocious bloody piracy produce two remaining blank leaf tear help little pitch lengthen sheet ink soot lamp mix water fellow literary turn immense quill pluck distended albatross wing nail bowsprit bitt long form ornament forecastle supply pen make use stationery thus provide indite chest-lid concise statement grievance conclude earnest hope consul would come see matter stand eight note describe circle name write great object robin arrange signature such way find ring man can pick leader few regular name many answering familiar title expressive personal trait oftener still name place hail two case know handy syllable two significant particular man bear sure sake formality ship feigned cognomen purser s name forget give document air genuineness decide man s name put crew doctor say circumscribed device fold seal drop tar robin direct english consul tahiti hand cook deliver gentleman s hand soon mate ashore return boat sometime dark learn good deal old baltimore allow run much please spend time gossiping owe proceeding french tahiti uproar pritchard missionary consul absent england place temporarily fill wilson educate white man bear island son old missionary name still live native foreigner alike wilson young exceedingly unpopular hold unprincipled dissipated man character verify subsequent conduct pritchard s select man attend duty office occasion general dissatisfaction ashore never europe america act consul several voyage sydney schooner belong mission surprise lessen baltimore tell captain guy sociable could old acquaintance fact latter take quarter wilson s house bode ill mate now assail hundred question reply morning consul would pay visit settle hold ground harbour night morning shore boat man native see come wilson white man prove doctor johnson englishman resident physician papeetee stop headway approach jermin advance gangway receive sooner consul touch deck give specimen mr jermin cry loftily deign notice respectful salutation person address mr jermin tack ship stand land man look hard anxious see sort look cove inspection turn exceedingly minute cove viciously pug nose decidedly thin pair leg else noticeable jermin ill-assumed suavity obey order ship s head soon point sea now contempt frequently produce first sight love thus respect wilson could look conceive strong dislike cordial desire entertain such feel first favourable opportunity such intolerable air conceit man much could refrain run affront counsellor come exclaim navy bob rest invariably style thus much mine doctor s diversion ay say good ll bind such observation make wilson mate conversing exceed cooper violence inveigh ship connect swear trooper call main-mast witness bungs again sight land julia pray heaven fate might altogether too remarkable here relate much say also concern vileness eat fit dog enlarge imprudence intrust vessel longer man mate s intemperate habit many sick too could expect fishery use talk come come might ship must let anchor now bungs able seaman cod forecastle old man thus deeply imbue feeling warmly respond rest select officiate spokesman soon consul see fit address selection make contrary mine doctor s advice assure would keep quiet hear wilson say decisive keep long suspense very soon see standing cabin gangway tarnished tin case contain ship s paper jennin sing ship s company muster quarter-deck chapter xxi proceeding consul order instantly obeyed sailor range face consul wild company man many clime precise toilet arrangement picturesque very tatter friend long doctor too view perhaps enlist sympathy consul gentleman distress take more ordinary pain appearance sailor look land-crane blow sea consort petrel forlorn rope yarn most remarkable figure land-lubber outfit sea-clothing long confiscate now fain could pick upper garment unsailor-like article dress persist wear tear twenty time day old claw-hammer jacket swallow-tail coat formerly belong captain guy form perquisite steward side wilson mate bareheaded gray lock lie ring bronzed brow keen eye scan crowd know thought frock hang loosely expose throat mossy chest short nervous arm emboss pugilistic bruise quaint many device india ink midst portentous silence consul unroll paper evidently intend produce effect exceed bigness look mr jermin call name hand list ship s company answer deserter two mariner bottom sea now suppose robin would produce say consul s paper unique document think perceive too much despise make subject comment present very justly regard uncommon literary production anticipate sort miracle therefrom much touch neglect man begin wilson again short pause look hearty enough m tell sick now mr jermin call name sick-list let side deck see say pass sick fellow very good shall see will cabin doctor johnson will report respective case such pronounce die state shall send ashore rest will provide needful remain announcement gaze strangely anxious see look die pretty nearly decide stay get ashore bury see very plainly wilson act accordingly own part resolve assume die expression possible hope strength might send ashore get rid ship further trouble intention determine take part might happen case decide doctor pretend more less unwell significant look now give plain become decidedly bad invalid dispose present examine consul turn rest address follow man m ask two three question let answer rest keep silent now say mate mr jermin look sharply sailor last right eye cooper everybody eye sir falter bungs ca n't say mr jermin s seamanship want buts cry consul break answer say mr jermin say sir mr jermin s very good man here mate look marlinespike bungs bungs stammer look straight seam deck stop short assume fellow heretofore cooper sport many feather cap now show white much part business exclaim wilson smartly say see several seem point say good deal disconcert cooper s conduct check consul proceed enough eat answer man speak n't know say cooper look excessively uneasy try edge push forward again salt horse ai n't sweet might s ask shout consul grow brave quite fast answer question put ll find way make little too ferment cooper s poltroonery throw sailor now brook restraint young american name salem dash rest fetch cooper blow send hum consul flourish naked sheath-knife air burst forth m little fellow can answer question just put counsellor counsellor more question ask just alarm apparition salem s knife extraordinary effect produce bung pop head companion-way hold mate s assure look quite flustered frighten evidently determine put fierce face matter practicable speak sharply warn present look repeat question enough eat now turn spokesman assail perfect hurricane yell oath fall hailstone s d mean cry first lull tell speak here man knife ll put s eye d hear sir seem good deal say pray ship m more bloody beach-comber retort salem step forward piratically eye want know ship islands four month four month here more say man whole voyage consul make dash look furious fail let hear more sir s respectable gray-headed man cooper s answer question s spectable gray-headed man return salem re parcel mutineer pirate time mate hold peace wilson now completely abash loss take arm walk deck return cabin-scuttle close conversation abruptly address sailor take further notice just happen reason know man ship place hand captain guy will remain ashore present mate mr jermin will command recovery accord judgment reason voyage resume especially shall see two more harpooner enough good man man three boat sick will attend doctor johnson ve explain matter soon thing can arrange day two farthest will sea three month cruise touch here end captain let hear good report now come present will continue lie harbour will send fresh provision soon can get ve more say forward station word wheel descend cabin hardly conclude incensed man dance side call lend ear deny legality propose insist necessity take ship finally give understand roughly roundly sea would midst mutinous uproar alarmed consul stand fast scuttle tactic decide indeed must concert ashore captain say now hurry forward man m mention matter arrangement conclude forward say ve more say draw slide scuttle disappear very point follow attention exasperated seaman call party just take recreant bung hand shower kick cuff traitor borne forecastle forbear relate follow chapter xxii consul s departure scene just describe doctor johnson engage examine sick turn two remain ship evidently receive cue wilson last call cabin just quarter-deck gathering disperse come deck quite incensed lameness tell truth now much put great measure affect name list would fit duty day two enough doctor long ghost shore physician extend professional sympathy treat very cavalierly certain extent now bent make common cause sailor must explain here want ship snugly anchor papeetee bay entertain doubt could would way peaceably lead emancipation downright mutiny way accomplish induce man refuse further duty work vessel difficulty lie restrain proper bound certain misgiving find situate must necessarily link guardedly such desperate company enterprise too hard conjecture might result neutrality question unconditional submission equally forward find ten time more tumultuous again restore degree tranquillity more urge plan quietly refuse duty await result first few would hear end good number convince representation hold think thing control wilson s come deck enter boat beset side moment think ship would seize very eye more say man arrangement make forward belong ll take insolence tremor wilson hurry side midst volley execration shortly departure mate order cook steward boat say see captain leave charge bembo time lie becalm pretty close land again main-topsail flapping mast roll departure consul jermin follow scene absolutely indescribable sailor run deck madman bembo lean taff-rail smoke heathenish stone pipe never interfere cooper morning get fluid exceedingly high temperature now good regain favour crew distinction party call hand step partake content bucket quite plain offer intoxicate take wise precaution get tipsy now more happy affection shipmate pronounce sound kelson pisco soon tell great difficulty restrain party very act break after-hold pursuit more manner prank now play mast-head d see bawled beauty hail main-truck enormous copper funnel stand stay roar flash jack bawl cook s axe fastening main-stay looky quails shriek portuguese antone dart handspike cabin skylight heave cheerly man sing navy bob dance hornpipe forecastle chapter xxiii second night papeetee sunset mate come singing merrily stern boat attempt climb side succeed plump water rescue steward carry deck many move expression love bearer tumble quarter-boat soon fall asleep wake midnight somewhat sobered forward man here prepare follow must leave moment now plain enough jermin mean unwilling take julia sea indeed much desire reason see situation could conjecture count much rough popularity man reconcile short cruise consequently disappoint behaviour still think would take different view matter come know fine time store resolve try little persuasion forward put head forecastle scuttle hail quite cordially invite cabin say make merry loth throw transom wait steward serve can circulate jermin lean table occupy captain s arm-chair secure deck open mind bluntly freely mean sober tell act very foolishly stick ship would lead jovial life enumerate cask still remain untapped julia s wooden cellar even hint vaguely such thing might happen come captain speak lightly assert often say sailor perhaps special reference doctor long ghost assure generally studiously incline would take great pleasure teach such whole art mystery navigation include gratuitous use quadrant mention previous take doctor say reinstate cabin augmented dignity throw hint way promote purpose bent man ashore move last fly rage much increase frequency potation many imprecation conclude drive everybody cabin tumble gangway high good-humour deck look quiet most pugnacious spirit actually lament little prospect exhilarate disturbance morning five minute ere fellow gratify sydney ben say runaway ticket-of-leave-man reason own few still remain duty sake fun rest cabin bembo meanwhile leave charge deck frequently call first ben pretend hear sing again again bluntly refuse same time cast illiberal reflection mowree s maternal origin latter long enough sailor understand high degree offensive just man come bembo single give such cursing broken lingo enough frighten convict bad liquor indeed mowree tipple also know blow strike ben two man come magnet ticket-of-leave-man practised bruiser savage know art pugilistic even clear hugging wrenching come deck here roll middle ring seem form last white man s head fall face grow purple bembo s tooth throat rush haul savage repeatedly strike head would let rage now absolutely demoniac lie glare writhe deck attempt rise cow suppose attitude man rejoice see thus humble leave rate sailor style cannibal coward ben attend lead soon rest also few exception retire forecastle nearly previous night quickly drop chest roll hammock hour s time sound could hear part ship bembo drag mate vain endeavour separate combatant repeatedly strike mowree seamen interposing last keep intoxicated disperse know enough charge steward steady seaman remember present safety ship fall directly drunken sleep remain deck doctor time rest just point follow see mowree rise draw bucket water hold high head pour content right repeat several time very peculiar act else strike think more descend scuttle restless nap find atmosphere forecastle close nearly man same time hunt old pea-jacket deck intend sleep morning here find cook steward wymontoo hope yarn dane quiet manageable fellow hold aloof rest captain s departure order mate sunrise lie lee bulwark two three fast asleep smoke pipe conversing surprise bembo helm few stand now tell offer take turn rest same time head watch course make objection fine bright night moon star white crest wave breeze light freshening close-hauled poor little jule happen head land rise high hazy distance day s uproar tranquillity scene soothe lean side enjoy more now lament situation useless repine could upbraid last become drowsy make bed jacket windlass try forget long lie can tell rise first object meet eye bembo helm dark figure slowly rise fall ship s motion spangled heaven seem impatience expectation stand arm s length spoke foot advance bare head thrust forward watch sight else stir deserted deck broad white sail gleam moonlight presently swell dash sound come ear sort vague consciousness hear instant broad awake foot eight ahead heart stand still long line breaker heave froth coral reef girdle island cast shadow deck sleeping mountain hazy peak gray dawn just break breeze freshen steady glide motion run straight reef take glance fell purpose bembo obvious frenzied shout wake watch rush aft spring foot bewilder short desperate scuffle tear helm wrestling wheel leave moment unguarded fly leeward thus fortunately bring ship s head wind retard progress previous keep three four point free close breaker headway now shorten steady helm keep sail just lift glide obliquely land run wind easy thing would instant destruction owe curve reef direction time dane steward still struggle furious mowree run irresolute shout dart forward instant helm old cook thunder forecastle handspike breaker breaker close bout ship bout ship come sailor stare stupid horror haul head-yards let lee fore-brace beady now shout side distract thousand order run hither thither fairly panic-stricken seem just point throw ship full wind step save instant would seal fate end sharp cry shoot ear flight arrow salem ready for'ard hard spoke julia short keel spin windward top soon jib-sheets lash stay man more self-possessed fly brace main-sail haul now hear fresh breeze stream fore aft deck directly after-yards whirled half-a-minute more sail land tack sail distend turning heel little more biscuit s toss reef earthly power could save very brink coral rampart sounding chapter xxiv outbreak crew purpose bembo make know man generally watch now salvation certain instinctive impulse raise cry rush just liberate dunk steward stand doggedly mizzen-mast infuriated sailor come bloodshot eye roll sheath-knife glitter head strike hang main-yard such shout now raise stand unmoved single instant absolutely falter coward cried salem fling steel descend ray light harm sailor s heart beat mowree s aware fall deck knife instantly seize bembo secure for'ard for'ard again cry give sea-toss overboard drag deck struggle fight tooth nail uproar immediately mate s head last rouse drunken nap come stagger deck s shout run right s mowree zur murder zur here sob poor rope yarn crawl close avast avast roar jermin make spring bembo dash two three sailor moment wretch partly fling bulwark shake frantic struggle vain doctor try save man listen murder mutiny salt sea shout mate dash arm right left plant iron hand mowree s shoulder two now serve serve cry turn fiercely exclaim carpenter spring forward rest fall courageous front jermin speed thought bembo unharmed stand deck aft cry deliverer push right man take care follow close give sailor time recover push mowree come cabin scuttle draw slide stand still bembo never speak word now for'ard belong cry mate address seaman time rally again idea lose victim mowree mowree shout here doctor answer mate s repeated question step forward relate bembo matter mate dimly understand violent threatenings hear moment seem waver last turn key padlock slide breathe set tooth ca n't ll hand consul for'ard say s drowning ll pass word blood-thirsty pirate purpose beg threaten jermin mean sober stand ground manfully long disperse soon forget happen opportunity hear confess bembo s intention destroy question motive could desire revenge contumely heap night previous operate heart irreclaimably savage time fraternally dispose crew whole scene doctor good save know could would equally useless maintain place wheel indeed jermin could prevent murder chapter xxv jermin encounters old shipmate morning day dawn event just recount remain little leeward harbour wait appearance consul promise mate come shore boat purpose see time man force secret cooper consequence keep continually come after-hold mate must know say dancing singing occasional fight announce flow pisco peaceable influence doctor heretofore exert now very nearly end confident aspect matter ship would oblige learning mate say sailor present seem hurry especially bucket bung give such generous cheer bembo tell put double iron mate lock captain s state-room take additional precaution keep cabin scuttle secure time forward never see mowree again circumstance will explain narrative proceeds noon come consul afternoon advance word even shore mate justly incensed more especially take great pain keep perfectly sober wilson s arrival two three hour sundown small schooner come harbour head adjoining island imeeo moreea plain sight fifteen mile distant wind fail current swept bow fair glimpse native deck score perhaps lounge spread mat smoke pipe float hear maudlin cry crew behold antic must take pirate rate get sweep pull fast could sight two six-pounders way joke now run side-ports give fresh impetus effort white man red sash waist make appearance deck native immediately desist hail loudly say come confusion schooner s deck small canoe launch over-hoard minute two turn old shipmate jermin s viner long suppose dead now resident island meeting man circumstance thousand occurrence appear exaggerate fiction frequently realize actual life adventure fifteen year previous sail officer barque jane london south seaman somewhere new hebrides strike night unknown reef few hour jane piece boat save provision also quadrant few article several man lose get clear wreck three boat command respectively captain jermin third mate set sail small english settlement bay islands new zealand course keep much possible sea week lascar captain s boat crazy dangerous keep try throw overboard confusion ensue boat capsize sail s jibing considerable sea run time boat separate more usual man pick very night blow heavy gale remain boat take sail make bundle oar fling overboard ride plenty line morning break jermin man alone ocean third mate s boat probability great hardship survivor catch sight brig take board eventually land sydney mate sail port never hearing lost shipmate time course long give judge feeling viner lost third mate instant touch deck rush wring hand gale line part boat drift fast leeward sight morning reduced great extremity boat touch fruit island know native first receive kindly man get quarrel account woman rest take part massacre viner time adjoining village stay island more two year finally escape boat american whaler land valparaiso period continue follow sea man mast eighteen month previous ashore tahiti now own schooner see trade neighbour island breeze spring again just nightfall viner leave promise old shipmate see again three day hence papeetee harbour chapter xxvi enter harbour jim pilot exhaust day s wassail most man early hour leave deck steward two man remain duty mate baltimore dane engage relieve midnight hour ship now stand shore short sail tack long midnight waken forecastle lion roar jermin s voice order pull jib-halyards soon handspike strike scuttle hand call take ship port wholly unexpected learn directly mate longer rely consul renounce thought induce man change mind suddenly make own beat entrance harbour show signal pilot sunrise sailor absolutely refuse assist work ship circumstance mine doctor s entreaty lend deaf ear sink strike swear would more perverse-ness attribute great measure effect late debauch strong breeze sail set ship hand four five man exhaust two night watching situation bad enough especially mate seem more reckless now tack ship several time close land know untoward happen vessel morning would impute conduct crew lead serious result bring trial call deck witness declaration now julia destine harbour object least struggle willing could carry safely step follow doctor hour pass anxiously morning windward mouth harbour bear union-jack fore sign boat pilot see run close several time ensign set mizzen-peak union distress avail attribute wilson unaccountable remissness part ashore jermin quite enraged now determine stand boldly own responsibility trust solely remember harbour visit many year previous resolution characteristic even competent pilot papeetee bay consider ticklish enter form bold sweep shore protect seaward coral reef roller break great violence stretch bay barrier extend point venus district matavia eight nine mile distant here opening ship enter glide smooth deep canal reef shore harbour seaman generally leeward entrance prefer wind extremely variable reef latter entrance break barrier directly face bay village papeetee very narrow baffle wind current sunken rock ship now grate keel coral mate daunt station man brace spring bulwark bidding everybody keep wide awake order helm few moment run noon wind fast leave time breaker roar hand little more steerage-way leave glide smoothly deftly avoid green darkling object here strewn path jermin occasionally look water utmost calmness word speak just fan thus many minute ere past danger float placid basin clever specimen seamanship give hold frigate shipping canoe come approach boy old man islander former nearly naked latter dress old naval frock-coat paddle might main old man tear paddle water rap companion head fall fresh vigour come hail old fellow spring foot flourish paddle cut queerest caper jabber first could understand presently make following pemi come come fine come pilot say hear say ita maitui good hear pilot d pilot t d hear tirade show plainly profane old rascal right good earnest produce peal laughter ship seem get boy suspend paddle stare receive sound box head set work twinkling bring canoe quite orator now open afresh turn vehement rhetoric address mate still stand conspicuously bulwark jermin humour nonsense sailor s blessing order old fellow fly regular frenzy curse swear bad civilized hear sabbee shout know jim pilot pilot now long time ay cry jermin quite surprised indeed pilot old pagan n't come scibbee know piratee pirate see long time come sabbee ita maitai nuee superlatively bad paddle roar jermin rage ll dart harpoon obey order jim seize paddle dart canoe right gangway two bound stand deck pull greasy silk handkerchief still low brow improve sit frock-coat vigorous jerk stride mate more flowery style give understand redoubtable jim ship anchor hear say now seem little doubt claim julia last surrender gentleman now proceed bring anchor jump knight-heads bawl luff luff keepy leeepy insist time respectfully respond man helm time steerage-way give order passionate old man make much fuss white squall flying dutchman jim turn regular pilot harbour post know small profit eye least invest immense importance unceremonious entrance regard highly insulting tend depreciate dignity lucrativeness office old man wizard understanding element certain phenomenon theirs exhibit particular benefit unusually clear weather fine steady breeze certain sign merchantman hand whale-spouts see harbour token whale vessel s approach thunder lightning happen seldom proof positive man-of-war draw short jim pilot quite character way visit tahiti hear curious story chapter xxvii glance papeetee are sent frigate village papeetee strike very pleasantly lie semicircle bay tasteful mansion chief foreign resident impart air tropical elegance heighten palm-tree wave here deep-green grove bread-fruit background squalid hut common people sight mar prospect water extend wide smooth beach mixed pebble fragment coral form thoroughfare village handsomest house face fluctuation tide inconsiderable cause inconvenience pritchard residence fine large building occupy site side bay green lawn slope sea front wave english flag water tricolour also star stripe distinguish residence consul greatly add picturesqueness bay time condemn hull large ship farther end harbour lie bilge beach stern settled low water end high dry lie tree seem lock leafy bough bowsprit position look nearly upright american whaler very old craft spring leak sea make sail island heave repair found utterly unseaworthy oil take send home vessel hull strip sell trifle leave tahiti curiosity poor old ship thus strand strange shore emotion see stern name small town river hudson noble stream bank bear water hundred time bathe instant palm-tree elm canoe skiff church spire bamboo mingle vision present past must leave little jule last wish many gratify aeronaut s grapnel rusty little anchor catch coral grove bottom papeetee bay must more forty day leave marquesas sail unfurled boat come esteemed friend wilson consul s s mr jermin begin look very savage touch deck bring order come promise sir hanging long nobody work ship blunt reply infernal scoundrel hold very good ll make sweat eye scowl man unwonted intrepidity truth feel safe now reef muster mutineer quarter-deck continue drive aft sir sick word say now man say think s suppose wish ship here captain guy s ashore think must too ll see ll miserably disappoint last very word mr jermin call name refuse duty let starboard side list make mutineer please call rest doctor include former step forward boldly plead office hold vessel leave sydney mate also always friendly state service render two night previous conduct announce intention enter harbour stoutly maintain accord tenor agreement make captain guy time ship expire cruise virtually end bring claim discharge wilson would hear mark manner ask name country observe sneer lad see write robin ll take good care fine fellow step sir poor long ghost denounce sydney flash-gorger heaven mean euphonious title more can tell doctor give such piece mind consul furiously command hold peace would instantly seize rigging flog help judge company keep now send forward word being say intend talk mate consul withdraw french frigate lie cable s length now suspect object matter come pass rejoice day two frenchman sail valparaiso usual place rendezvous english squadron pacific doubtless wilson mean put board send thither deliver conjecture prove correct expect accord most experienced shipmate fag end cruise majesty s ship discharge long portsmouth now proceed put clothes could frock frock trouser trouser readiness removal moment s warning armed ship allow superfluous litter deck frigate chest content would leave hour s time first cutter reine blanche come man eighteen twenty sailor arm cutlass board pistol officer course wear side-arm consul official cocked hat borrow occasion boat paint pirate black crew dark grim-looking set officer uncommonly fierce-looking little frenchman whole calculate intimidate consul s object doubtless bring summon aft again s name call separately solemnly remind last chance escape punishment ask still refuse duty response instantaneous ay sir case follow diver explanatory observation cut short wilson s order delinquent cutter general thing order promptly obey take sequence hop skip jump way show unimpaired activity body alacrity comply reasonable request avow resolution pull rope julia s even restore perfect health invalid exception two set ashore accompany cutter high spirit much insinuate quite ill pretend cooper s name last call hear answer stay mowree shove clear ship three loud cheer raise flash jack receive sharp reprimand consul good-bye little jule cry navy bob sweep bow n't fall overboard ropey say poor landlubber wymontoo dane leave look forecastle give three more cried salem spring foot whirl hat sacre dam raakeel shout lieutenant party bring flat sabre shoulder now keepy steel doctor more discreet sit quietly bow cutter own part repent reflection enviable chapter xxviii reception frenchman few moment parade frigate s gangway first lieutenant elderly yellow-faced officer ill-cut coat tarnish gold lace come frown gentleman s head mere bald spot leg stick short whole physical vigour seem exhaust production enormous moustache old gamboge forthwith christen now receive paper consul open proceed compare good deliver invoice thoroughly count meek little midshipman call soon give custody half-a-dozen sailor-soldiers fellow tarpaulin musket precede pompous functionary take ship s corporal ratan gold lace sleeve now escort ladder berth-deck here politely handcuff man bamboo evince utmost solicitude give good fit large basket article assorted size take surprise such uncivil reception few party demur coyness last overcome finally foot insert heavy anklet iron run great bar bolt deck consider permanently establish new quarter deuce take old iron exclaim doctor d know d stay ha ha cried flash jack re doctor long ghost hand foot way reply place sentry great lubber fellow march dilapidated old cutlass most extraordinary dimension length idea expressly intend keep crowd order reach head half-a-dozen say get cut somebody mercy ejaculate doctor shudder sensation must kill such tool fast night boy come couple kid contain thin saffron-coloured fluid oily particle float top young wag tell soup turn more oleaginous warm water such fain make meal sentry attentive enough undo bracelet kid pass mouth mouth soon empty morning sentry s turn take english sailor toss few orange rind afterward use cup second day happen worthy record third amuse following scene man suppose boatswain s mate silver whistle hang neck come drive couple blubber boy follow whole troop youngster tear pair seem send punish command officer rest accompany sympathy boatswain s mate work delay seize poor little culprit loose frock use ratan mercy boy weep clasp hand fall knee vain boatswain s mate hit make yell ten time loud midst tumult come midshipman great air order man deck run bow set scamper direction whole proceeding regard infinite scorn navy bob year captain foretop board line-of-battle ship estimation lubberly piece business thing differently english navy chapter xxix reine blanche cannot forbear brief reflection scene end last chapter ratanning young culprit significant imperfect discipline french man-of-war may also consider measure characteristic nation american english ship boy flog lash breech gun bring right grating same way man general rule never punish strength seldom never draw cry young rogue bite tongue stand hero practicable always case make point smile operation companion take compassion always make merry misfortune turn baby cry pretty sure give afterward sly pounding dark corner tough training produce legitimate result boy become time thoroughbred tar equally ready strip take dozen board own ship cutlass hand dash pell-mell board enemy s young frenchman world know make indifferent seaman most part fight enough somehow seldom fight enough beat few sea-battles french win more few ship carry board true criterion naval courage word french bravery plenty right sort yankee s englishman s downright waterloo game french fight land essentially maritime people ought stay good shipwright sailor carry reine blanche noble specimen wood iron can make float new ship present maiden cruise great pain take construction account crack craft french navy heavy sixty-gun frigate now vogue world yankee first introduce action most murderous vessel launch model reine blanche warlike comeliness see fine fighting ship still good deal french flummery brass plate gewgaw stick bauble handsome woman thing carry stern gallery rest uplifted hand two caryatides large life step commodore s cabin behold rich hanging mirror mahogany prepared see bevy ladies trip forth balcony airing come tread gun-deck thought put flight such battery thunderbolt hurler sixty-eight-pounder two throw make-weight spar-deck also carronades enormous calibre recently build vessel course benefit late improvement quite amaze see high principle art exceedingly simple thing gaul scientific people accomplish few hard knock delight achieve complex arrangement pulley lever screw demi-semi-quavers french air exchange naval courtesy know french band play yankee doodle such string variation pretty cute yankee could tell french navy marine man take turn carry musket sailor moment soldier fellow run aloft line frock to-day to-morrow stand sentry admiral s cabin door fatal proper sailor pride make man seaman put duty indeed thorough tar unfit else more fact good evidence true sailor board reine blanche enough eat right sort let sailor file tooth rim hard sea-biscuit bake bread daily pitiful little roll grog substitute drug poor fellow thin sour wine juice few grape perhaps pint juice water-faucet sailor ask meat give soup rascally substitute know leave home short allowance present time belong boat thus get occasional opportunity run ashore frequently sell ration bread less fortunate shipmate sixfold real value thing tend promote dissatisfaction crew such devil fellow captain horrid naval bore great disciplinarian port keep constantly exercise yard sail maneuver boat sea forever quarter run enormous gun arm make else admiral also doubt too paternal eye ordinary routine duty could strike listless slovenly behaviour man national vivacity movement quick precision perceptible deck thoroughly-disciplined armed vessel come know reason matter surprise three-fourths press man old merchant sailor seize very day land distant voyage landsman many drive country herd send sea time quite amaze hear press-gang day comparative peace anomaly account fact late french build great military marine take place nelson give wave sea trafalgar hope build ship people channel take case war fluttering french ensign would say french sailor seek underrate people ingenious right gallant nation american take pride assert chapter xxx take ashore happen five day night remember right frigate afternoon fifth tell morning sail valparaiso rejoice pray speedy passage turn consul idea let easily small surprise officer come night order iron muster gangway escort cutter pull ashore accost wilson strike beach deliver numerous guard native conduct house here make sit shade consul two elderly european resident pass enter delay much divert hilarious good-nature guard number call follow order enter house alone return moment tell little encounter simply ask still continue same mind reply put piece paper wave summon rotation own turn come last wilson two friend seat magisterially table inkstand pen sheet paper lending quite business-like air apartment three gentleman array coat pantaloon look respectable least country complete suit garment seldom meet present essay solemn aspect short neck full face make look stupid individual condescend take paternal interest declare resolution respect ship unalterable proceed withdraw compliance sign consul stranger turn say wait minute please mr wilson let talk youth come here young friend m extremely sorry see associate bad man know will end oh s lad write robin interpose consul rascally doctor bottom whole affair sir retire presence royalty many bow evident prejudice wilson doctor mean inexplicable man education mast always look dislike captain never mind peaceable may disturbance arise intellectual superiority deem exert underhand influence officer little see captain guy few glance cast board week sufficient reveal enmity feeling quicken undisguised companionship long ghost fear cordially hate guy s relation consul readily explain latter s hostility examination wilson friend advance doorway former assume severe expression pronounce perverseness infatuation extreme hope leave last chance pardon even become contrite crave permission return duty would now permit oh get gammon counsellor exclaim black dan absolutely indignant understanding thus insult quite enrage wilson bid hold peace summon fat old native side address tahitian give direction lead place safe keep hereupon marshal order old man head put motion loud shout fine pathway run wide grove cocoa-nut bread-fruit rest escort trot high good-humour jabber broken english hundred way give understand wilson favourite theirs prime good fellow hold seem know whole history scenery delightful tropical day fast draw close sun look vast red fire burning woodland ray fall aslant endless rank tree leaf fringe flame escape confine deck frigate air breathe spice stream hear flow green bough rock inland sunset flush rise still steep peak island proceed more more strike picturesqueness wide shaded road several place durable bridge wood throw large water-course span single arch stone part road three horseman might ridden abreast beautiful avenue good thing civilization island call foreigner broom road reason know originally plan convenience missionary journey station completely encompass large peninsula skirt distance least sixty mile low fertile land border sea side taiarboo less peninsula sweep narrow secluded valley thus cross island direction uninhabited interior impenetrable densely-wooded glen frightful precipice sharp mountain ridge absolutely inaccessible little know even native strike directly village follow broom road mean altogether travel foot horse now quite plentiful introduce chili possess gaiety fleetness docility spanish breed admirably adapt taste high class equestrian become very expert missionary chief never think journey saddle hour day see latter galloping full speed sandwich islanders ride pawnee-loups mile mile travel broom road never weary continual change scenery wherever lead level wood grassy glen hill wave palm bright blue sea side green mountain pinnacle always sight chapter xxxi calabooza beretanee mile village come halt beautiful spot mountain stream here flow foot verdant slope hand murmur water spread beach small sparkling shell trickle sea long defile eye pursue gleaming sinuous thread lose shade verdure ground road wall low rude parapet stone summit slope large native house thatch dazzle white shape oval calabooza calabooza beretanee english jail cry conductor point building few month past use consul house confinement refractory sailor thus style distinguish similar place papeetee extremely romantic appearance approach prove hut ill adapt domestic comfort short mere shell recently build still unfinished open tuft grass grow here very roof piece furniture stock clumsy machine keep people place believe pretty much date most country still use spaniard south america seem tahitian borrow contrivance name place confinement know stock more two stout timber twenty foot length precisely alike place edgeways ground rest top leave regular interval seam several hole object evident glance time guide inform name capin bob captain bob hearty old bob prove just name first pleased old man cheerfully acquiesce authority enter building set fetch heap dry leaf spread stock couch trunk small cocoa-nut tree place bolster hard native use pillow use little billet wood scoop stand four short leg sort head-stool arrangement complete captain bob proceed hanna-par secure night upper timber machine lift end ankle place semicircular space low beam drop finally secure old iron hoop extremity initiation perform boisterous mirth native divert little captain bob now bustle old woman see child bed basket baked taro indian turnip bring give piece great counterpane coarse brown tappa stretch whole party sundry injunction moee-moee maitai word sleep good boy leave fairly put bed tuck much talk now concern prospect life doctor lie side side think occasion adapt meditation keep pretty silent long rest ceased conversing weary loss rest board frigate soon sound asleep slide reverie start give doctor pinch dream resolve follow example trouble more rest manage know own part find very hard get sleep consciousness s foot pin impossibility get anywhere else just most distressing way lie straight sure s limb ankle swivel get sort doze wonder uneasy posture give nightmare delusion gymnastics give unfortunate member such twitch start idea drag stock captain bob friend live little hamlet hard morning show east old gentleman come forth direction likewise emerge grove salute loudly approach find everybody awake set liberty lead stream order man strip bathe han s boy hanna-hanna wash cry bob linguist sea day many time tell moment alone would easy thing world give slip seem idea such thing treat frankly cordially indeed even think run ashamed attempt very know slow find various reason attempt kind previously arrange plan leave island would certain fail bob rare way must give account good deal personal appearance short corpulent giant six foot height literally big hogshead enormous bulk tahitian frequently speak voyager english consul s jailer carry little tahitian farming say own several grove bread-fruit palm never hinder growing close taro patch occasionally visit bob seldom dispose produce land need domestic consumption indeed gormandize would match three common-council man civic feast friend bob s tell owe voraciousness visit part island much dread accord tahitian custom hospitality charge enjoin reciprocal most case bob s question damage native larder morning call more could make good entertainer s spend holiday old man hint time cruise two whaling-vessel pride english acquire know forecastle talk little else sailor phrase sound whimsically enough ask day old olee exclaim look very profound consequence thoroughly understand subtile question oh very olee tousand ear more big man capin tootee captain cook heavey sight sea parlance come view thing impossible adapt discourse man rejoin see capin tootee oh maitai good friend know wife assure strongly could bear time explain say speak father indeed might very curious fact people young old will tell enjoy honour personal acquaintance great navigator listen will tell anecdote end spring great desire please know more agreeable topic white man could select anachronism thing seem idea day year same sunrise bath bob more place stock move tear subject great hardship could treat say pain consul s displeasure long confine know end noon advance sign meal visible inquire board lodge hotel calabooza vast heavey avast heaving wait bit say bob kow-kow food come ship sure enough come rope tarn wooden bucket julia s villainous biscuit grin say present wilson get day great cry now raise land-lubber lie pair leg man could use theirs resolve touch bread come come might tell native extravagantly fond ship-biscuit hard good quite overjoyed offer give day small quantity baked bread-fruit indian turnip exchange bread agree morning afterward bucket come content hand bob friend never cease munch nightfall exceedingly frugal meal bread-fruit captain bob waddle couple long pole hook end several large basket woven cocoa-nut branch extensive grove orange-tree full bearing select gather supply party tree sumptuousness orchard see fragrance shake gently wave bough regale sense most delightfully many place tree form dense shade spread overhead dark rustle vault groin bough stud here ripened sphere gilded ball several place overladen branch borne earth hide trunk tent foliage fairly grove could see else oranges preserve fruit bruising bob hook twig pole let fall basket would seize hold bough bring such shower ground old friend fain run heedless remonstrance recline shade feast heart s content heap basket return comrade arrival hail loud plaudit marvellously short time leave orange bring rind inmate calabooza much fruit want cause might mention may ascribe speedy restoration sick comparative health orange tahiti delicious small sweet thin dry rind now abound unknown cook s time native indebted great blessing likewise introduce several kind fruit fig pineapple lemon now seldom meet lime still grow poor native express juice sell shipping highly value anti-scorbutic variety foreign fruit vegetable introduce benefit confer first visitor society group cattle sheep leave various place more anon thus late year islander cook vancouver may sense least consider great benefactor chapter xxxii proceeding french tahiti happen arrive island very interesting period political affair may give little account here proceeding french way episode narrative information obtain time general report rife native learn subsequent visit reliable account see reach home seem time french make repeat ineffectual attempt plant roman catholic mission here invariably treat contumely sometimes meet open violence case directly concern enterprise ultimately force depart instance two priest laval caset endure series persecution set native maltreat finally carry small trading schooner eventually put ashore wallis island savage place two thousand mile westward now resident english missionary authorize banishment priest fact undenied also repeatedly inform inflammatory harangue instigate riot precede sailing schooner event certain unbounded influence native would easily enable prevent take place occasion feel inclined melancholy such example intolerance part protestant missionary must appear mean most flagrant might present forbear mention more hint recent voyager repetition here would perhaps attend good effect conduct sandwich island missionary particular latterly much amend respect treatment two priest form principal ground justifiable du petit thouars demand satisfaction subsequently lead seizure island addition thing also charge flag merenhout consul repeatedly insult property certain french resident violently appropriate government latter instance native perfectly right time law traffic ardent spirit now suspend revive happen force find large quantity premise victor low knavish adventurer marseille tahitian pronounce forfeit similar alleged outrage large pecuniary restitution demand dollar exchequer supply island forthwith seize cover mock treaty dictate chief gun-deck du petit thouars frigate formality seem now little doubt downfall pomarees decide tuilleries establish protectorate call rear-admiral sail leave m bruat governor assist reine carpegne civilian name member council government merenhout consul now make commissioner royal soldier land several month afterward man reine carpegne dislike native bruat merenhout bitterly detest several interview poor queen unfeeling governor seek terrify compliance demand clap hand sword shake fist face swear violently oh king great nation say pomaree letter louis philippe fetch man people can endure evil doings shameless man excitement native wholly subside rear-admiral s departure overt act violence immediately follow queen flee imeeo dissension chief ill-advised conduct missionary prevent union common plan resistance great body people queen confidently rely speedy interposition england nation bind many tie more solemnly guarantee independence missionary openly defy french governor childishly predict fleet army britain welfare spot tahiti mighty interest france england remonstrance side reply matter rest brawling life st george st denis hand glove cross sabre tahiti stay island could see little denote change take place government such law administer same missionary unmolested comparative tranquillity everywhere prevail sometimes hear native inveigh french favourite bye polynesia bitterly regret queen outset make stand house chief adeea frequent discussion take place concern ability island cope french number fight man musket native talk propriety fortify several height overlook papeetee impute symptom mere resentment recent outrage determined spirit resistance little anticipate gallant useless warfare soon follow departure period subsequent first visit island divide nineteen district native chief capacity governor judge bruat divide four set many recreant chief kitoti tati utamai paraita pay dollar secure assistance carry evil design first blood shed regular conflict mahanar peninsula taraiboo fight originate seizure number woman shore man belong french vessel war affair islander fight desperately kill fifty enemy lose ninety own number french sailor marine time report infuriate liquor give quarter survivor save flee mountain subsequently battle hararparpi fararar fight invader meet indifferent success shortly engagement hararparpi three frenchman waylay pass valley murder incensed native lefevre notorious scoundrel spy bruat send conduct certain major fergus say pole hiding-place four chief governor wish seize execute circumstance violently inflame hostility party time kitoti depraved chief pliant tool bruat induce give great feast vale paree countryman invite governor s object gain could interest supply abundance wine brandy scene bestial intoxication natural consequence come several speech make islander deliver age warrior formerly head celebrate aeorai society characteristic very good feast say reel old man wine also very good evil-minded wee-wees french false-hearted man tahiti very bad late account most islander still refuse submit french turn event may hereafter take hard predict rate disorder must accelerate final extinction race few officer leave du petit thouars several french priest unobstructed exertion dissemination faith strong guarantee provide article treaty bind offer facility much less luncheon first day ashore true plenty gold native anathema taboo several hour odd minute would touch emissary pope devil stranger consider smell sulphur hardly shake canonicals islander would venture jeopardize soul call blight breadfruit hold intercourse morning priest actually picknicked grove cocoa-nut tree night christian hospitality exchange commercial equivalent hard dollar give adjoining house want civility conduct english missionary may think withhold decent reception person latter certainly blame needlessly place unpleasant predicament good auspex might settle thousand unconverted isle pacific force thus people already professedly christian chapter xxxiii receive calls hotel calabooza place confinement open broom road course plain sight everybody passing lack visitor such idle inquisitive set tahitian few day come continually thus ignobly fast foot fain give passive audience period lion neighbourhood doubt stranger distant village take see karhowrees white man same way countryman city gallanted zoological garden give fine opportunity make observation painfully strike considerable number sickly deform person undoubtedly make virulent complaint native treatment invariably affect end muscle bone body particular distortion most unsightly behold originate horrible form malady bodily affliction unknown discovery island white several case find pa-fa elephantiasis native disease seem prevail early antiquity affect leg foot alone swell instance girth man s body cover skin scale might suppose thus afflict would incapable walking appearance seem nearly active anybody apparently suffer pain bear calamity degree cheerfulness truly marvellous fa-fa very gradual approach year elapse limb fully swell origin ascribe native various cause general impression seem arise most case eating unripe bread-fruit indian turnip could find hereditary stage attempt cure complaint hold incurable speaking fa-fa remind poor fellow sailor afterward see roorootoo lone island two day sail tahiti island very small inhabitant nearly extinct send boat see yam formerly yam roorootoo famous island sicily oranges mediterranean ashore surprise accost little shanty church white man limp forth wretched hut hair beard unshorn face deadly pale haggard limb swell fa-fa incredible bigness first instance foreigner suffering see hear spectacle shock accordingly year first symptom could believe complaint really trust would soon disappear become plain chance recovery speedy change climate ship would receive sailor think take passenger idle speak little humanity sea captain truth pacific little enough virtue nowadays many charitable appeal make become callous pity poor fellow bottom heart could captain inexorable say here start six month cruise ca n't put good island sea roorootoo must die probably hear melancholy object two seaman attempt leave still unavailing hard fate fast close physical degeneracy tahitian people chief individual personable figure still frequently meet occasionally majestic-looking man diminutive woman lovely nymph nearly century swam ship wallis instance tahitian beauty quite seducing prove crew bounty young girl just such creature poet would picture tropic soft plump dreamy-eyed natural complexion sex quite light male appear much darker exposure sun dark complexion man highly esteem indicate strength body soul hence say great antiquity dark cheek mother son will sound war-conch strong frame will give law idea manliness wonder tahitian regard pale tepid-looking european weak feminine sailor cheek breast roast turkey hold lad brawn use own phrase taata tona man bone speaking bone recall ugly custom theirs now obsolete make fish-hook gimlet enemy beat scandinavian turn people s skull cup saucer return calabooza beretanee immense interest excite throng call would stand talk hour grow most unnecessarily excite too dance vivacity race invariably side fly consul denounce ita maitai nuee very bad exceedingly must bear grudge woman sweet soul backward visit indeed manifest even more interest man gaze eye full thousand meaning converse marvellous rapidity ala inquisitive doubtless take passing compassion little real feeling still less sentimental sympathy many laugh outright note ridiculous plight think second day confinement wild beautiful girl burst calabooza throw arch attitude stand afar gaze heartless tickle death black dan s nurse chafed ankle indulge certain moral reflection consul captain guy laugh fill condescend notice rest glance most methodical provoking manner imaginable strike comically see flash finger level instantaneously fling give loose strange hollow little note laughter sound bass music-box play lively air lid now know own appearance calculate disarm ridicule indeed look heroic circumstance would difficult still could feel exceedingly annoy prospect scream turn mischievous young witch even islander tell secret beauty sort feeling pinion log clothe most unbecomingly begin grow sentimental ere glance fall unconsciously throw most graceful attitude could assume lean head hand summon abstract expression possible face avert soon feel flush know glance deep deep grow flush sound laughter delicious think move sight could stand longer start lo great hazel eye head two star whole frame merry quiver expression mouth sudden violent death sentiment moment spin burst peal peal laughter race calabooza mercy never return chapter xxxiv life calabooza few day pass last docility reward indulgence part captain bob allow entire party large day enjoin always keep hail sure positive disobedience wilson s order care take hear little fear native tell stranger travel broom road might way precaution boy station scout road sight white man sound alarm make respective hole stock purposely left open beam descend prisoner soon traveller sight course liberate regular supply food obtain captain bob friend small often feel most intolerably hungry could blame bring more soon become aware pinch order give receive kindness daily bucket bread people tahitian call hard time can experience scarcity edible destitute many common people most distressing consequence civilization may say present sure native calabooza abundance lime orange good impart still keen edge appetite little else gratify height bread-fruit season fare time demand shipping exhaust uncultivated resource island land mostly own chief inferior order suffer cupidity deprived net many would starve captain bob insensibly remit watchfulness begin stroll calabooza manage systematic foraging country make deficiency fortunate house wealthy native just open most destitute treat kindly come death chief pig noise slaughtering generally hear great distance occasion gather neighbour bit feast stranger always welcome good loud squeal music ear show direction break party tumultuously always create sensation sometimes find animal still alive struggle case generally drop approach provide emergency flash jack generally repair scene operation sheath-knife tooth club hand exceedingly officious singe bristle disembowelling doctor long ghost never meddle preliminary come feast unimpaired energy lank man long friend appetite own occasionally seek might devour always alert ingenious way obviate inconvenience experience time islander seldom use salt food beg rope yarn bring ship also little pepper could accordingly place small leather wallet monkey bag call sailor usually worn purse neck opinion say long ghost tuck wallet sight behoove stranger tahiti knife readiness castor slung chapter xxxv visit old acquaintance many day ashore doctor johnson espy come broom road hear meditate visit suspect consul s hand expense course payable official capacity friend wilson sure good pay shore doctor idea allow run bill true awkward ask take medicine board ship tell need resolve put bold face matter give call approach announce scout suggest let enter put stock long ghost propose good sport shall presently see very bland amiable doctor johnson advance rest cane stock glance right leave lie lad begin find to-day look very demure man make rejoinder poor fellow see day sick mean scrutinize company last single assume most unearthly appearance remark look extremely ill say sailor dolefully m afeard doctor ll soon lose number mess sea phrase depart life close eye moan say say johnson turn eagerly exclaim flash jack volunteer interpreter mean s croak die croak mean apply patient oh understand say word explain step stock feel man s pulse s name ask turn time old navy bob call jingle joe reply worthy man must take good care poor joseph will send powder must take accord direction know read presume ere young cove reply bob point place lie direct attention sail sea examine rest really invalid convalescent pretend labour diver malady johnson turn address party man say more ail speak let know order consul m call day sick s duty prescribe sudden change ship fare shore living play deuce sailor cautious eat fruit good-day ll send medicine first thing morning now incline suspect want understanding johnson must idea quiz still long answer purpose see never show sure enough time appoint come native lad small basket cocoa-nut stalk fill powder pill-box and-vials name direction write large hand sailor make snatch collection strange impression vial season spirit assert privilege physician first reading label doctor long ghost last permit take possession basket first thing light large vial label william rub vial certainly spirituous smell hand patient make summary internal application content doctor look aghast now mighty commotion powder pill vote mere drug market holder vial pronounce lucky dog johnson must know enough sailor make medicine palatable least long ghost suspect certain take vial spicy direction unheeded content road large quite bottle indeed sort burnt brandy odour label daniel drink freely relieved black dan proceed would make end bottle hard struggle snatch hand pass jovial decanter old tar complain effect immoderate eating fruit call following morning physician find precious row patient recline stock could expect pill powder find perfectly inactive probably none take make efficacious suggest future bottle pisco send accord flash jack s notion unmitigated medical compound dry stuff good need good wash thus own m.d doctor long ghost start frolic take further part physician s third visit take side private confabulation exactly could tell certain illustrative sign gesture fancy describe symptom mysterious disorganization vitals must come hour assist familiarity medical term seem produce marked impression last johnson way promise aloud would send long ghost desire medicine boy come following morning doctor first accost walk small purple vial time little else basket case-bottle burnt brandy cordial much debate finally dispose pour content little little cocoa-nut shell give desire glass further medicinal cheer remain man disperse hour two pass flash jack direct attention long friend medicine boy leave noticed now eye close lie stock jack lift arm let fall life extinct run rest connect phenomenon mysterious vial search pocket find hold prove laudanum flash jack snatch hand rapture quickly inform present much glee propose nap company comprehend exactly apparently defunct long ghost lie still little suspect genuineness sleep roll illustration virtue vial s content idea tickle everybody mightily throw magic draught pass hand hand think matter course must become insensible man take sip fall close eye little fear result narcotic equally distribute curious see would operate raise gently look noon perfectly still daily take siesta much surprised find quiet still two instance think detect little peeping presently hear footstep see doctor johnson approach perplexed enough look sight prostrate file patient plunge apparently such unaccountable slumber daniel cry last punch side cane individual thus designate daniel good fellow get hear black dan immovable poke sleeper joseph joseph come wake s doctor johnson jingling joe mouth open eye shut start bless soul exclaim uplifted hand cane s get em say man shout run come life man sun s matter strike stock bawl increase vigour last pause fold hand head cane steadfastly gaze note nasal orchestra rise fall ear new idea suggest rascal must get boozy s none business ll sooner sight nearly start foot hearty laugh ensue most watch event sly eyelid time too doctor long ghost wide awake anybody reason take laudanum indeed take know mine reader s business will say more chapter xxxvi are carry consul captain inmate calabooza beretanee two week morning captain bob come bath state utter nudity bring build armful old tappa begin dress operation quite simple tappa coarsest kind long heavy piece fasten end column habiscus wood support calabooza few pace put waist wind right post unique costume rotundity farthingale add immensely large hulk much fairly waddle gait adhere fashion father olden time kihee big girdle quite mode sex bob despise recent innovation still cling gentleman old school last kihees now tell order take consul loth form procession old man head sigh labour engine flank guard twenty native start village arrive consular office find wilson four five european seat row face probably view present judicial appearance possible side couch captain guy recline look convalescent find intend soon ship say leave consul latter now rise draw forth paper large roll tie red tape commenced reading aloud purport affidavit john jennin first officer british colonial barque julia guy master prove long statement matter time leave sydney arrival harbour artfully draw bear hard pretty correct tail wholly silent manifold dereliction mate fact impart unusual significance conclude sentence furthermore deponent sayeth comment make look mate see possible could authorize use name present document produce deposition captain occasion very little say soon set third affidavit seaman remain vessel include traitor bung seem turn ship s evidence atrocious piece exaggeration begin end sign could know certainly wymontoo mark vain consul commanded silence reading paper comment shout paragraph affidavit read wilson look stiff poker solemnly draw forth ship s article tin case document discoloured musty bilious-looking affair hard read finish consul hold point mark ship s company bottom ask acknowledge same own s use ask say black dan captain guy know silence sir say wilson intend produce suitable impression ridiculous parade little mortified old sailor s bluntness pause few moment now ensue bench judge commune captain guy low tone sailor canvass motive consul affidavit take general idea seem view bounce frighten submission such prove case wilson rise foot again address follow see man preparation make send sydney trial rosa small australian schooner lie harbour will sail place course ten day farthest julia sail cruise day week still refuse duty hereupon consul captain exchange glance latter look bitterly disappoint presently notice guy s eye first time speak tell come step forward take island owe life humanity gratitude sailor mr wilson sir give understand perfectly acquaint motive send boat bay crew reduce merely wish procure sailor expect find ship mean deliverance thanks benevolence captain doctor long ghost also word say two masterly sentence sum captain guy s character complete satisfaction seaman present matter now grow serious especially sailor become riotous talk take consul captain calabooza judge fidget loudly commanded silence length restore wilson last time address say more rose sydney conclude remind week would elapse ere julia sail leave hint operate dismiss party order captain bob friend escort whence come chapter xxxvii french priests pay respects day two event just relate lounge calabooza beretanee honour visit three french priest notice take english missionary leave card shape package tract could help think frenchmen make personal call least much good breed time settle quite habitation pleasant little stroll broom road rustic cross peep tree soon come charm place would wish see soft knoll plant old breadfruit tree front savannah slope grove palm glimpse blue sunny wave summit knoll rude chapel bamboo quite small surmount cross cane nightfall native steal peep small portable altar crucifix correspond gild candlestick censer curiosity carry could induce worship such queer idea entertain hated stranger mass chant more evil spell priest good diabolical sorcerer old time terrify father close chapel range native house rent chief handsomely furnish here live priest very comfortably too look sanctimonious enough abroad home retreat club friar tuck hold priestly wassail many good cup red brandy rise late morning pity could n't marry pity lady island mean cause morality business ecclesiastical old bachelor such set trim little native handmaiden damsel first convert devoted priest say account necromancer appearance two three visitor might justify conceit little dried-up frenchmen long straight gown black cloth unsightly three-cornered hat preposterously big put reverend father seem extinguish companion dress differently wear sort yellow flannel morning gown broad-brimmed manilla hat large portly also hale fifty complexion autumnal leaf handsome blue eye fine tooth racy milesian brogue short irishman father murphy name such pretty know very thoroughly disliked protestant missionary settlement polynesia early youth send religious seminary france take order twice revisit native land father murphy march briskly first word utter ask countryman two lad sixteen bright curly-headed rascal young irishman course name pat ugly melancholy-looking scamp m'gee prospect life blast premature transportation sydney report least might scandal most shipmate redeeming quality m'gee kind force consort could help regret thousand time gallows tardy impel will send world nature could insure take eye mistaking villainous cast seem suspicious glance bluff priest rest gaze good-humoured face pat pleasant roguishness twig enormous hat hytee belteezers land beaver call sailor couple snail peep two little frenchman pat priest same town meath find end question latter pat seem letter home say hundred time much long talk two little broken english frenchmen visitor take leave father murphy hardly dozen rod come inquire want cry eat promise send fresh wheat bread own baking great luxury tahiti felicitate pat pick such friend tell fortune make morning french servant priest s make appearance small bundle clothing young hibernian promise bread party pat knee elbow rest full present acceptable afternoon father murphy come addition previous gift give pat good deal advice say sorry see limbo would talk consul set free see more two three day end time pay call tell pat wilson inexorable refuse set liberty ship priest now besought forthwith escape punishment seem wilson hint intercessor pat staunch entreaty ardour sophomorean sailor protest intention hold last none meekness good little boy blunt youngster storm such rate hard pacify priest say more come pass murphy s speaking consul could tell day pat send wilson escort village good old keeper three day elapse return bent reclaim take board ship feast cabin find avail thrust hold double iron bread water would send calabooza boy must count more susceptible discipline rest interest feel pat s welfare benevolent countryman very serviceable rest especially turn catholic mass morning much captain bob s consternation find threaten keep stock desist farther few day stroll priest s residence mouthful eat generous drink particular dr long ghost become huge favourite pat s friend many time regale quaint-looking travelling case spirit stow corner dwelling hold four square flask somehow always contain just enough need empty truth fine old irishman rosy fellow canonicals countenance soul always glow may ungenerous reveal failing often talk thick sometimes perceptibly eccentric gait never drink french brandy pledge father murphy health again many jolly proselyte may make polynesia chapter xxxviii little julia sails make good hint throw consul conclusion farce affidavit again bring time specify same thing again get remand resolute behaviour annoy prodigiously observe lead form idea first learn state affair board julia wilson must address invalid friend captain following style guy poor fellow n't worry now rascally sailor ll dress just leave set mind rest handcuff stock big look threat dark hint deposition nought conscious matter now stand serious could grow happen never dream send home trial really think thoroughly understand wilson laugh accordingly leave julia catch glimpse mate often hear seem remain board keep house cabin viner see accord promise induced remain guest two crony now fine time tap captain s quarter-casks play card transom give ball evening lady ashore short cut many queer caper missionary complain consul jermin receive sharp reprimand affect still drink more freely afternoon mellow grape take umbrage canoe full native hail deck come show paper get frightened paddle shore lower boat instantly equip wymontoo dane cutlass apiece seize start pursuit ship s ensign fly boat s stern alarmed islander beach canoe loud cry flee village mate slash naked weapon right leave crowd soon collect karhowree toonee crazy stranger quickly take wilson now chance native house hard consul captain guy quiet game cribbage decanter table standing sentry obstreperous jermin bring find two thus pleasantly occupied soothing effect insist take hand card drink brandy consul nearly tipsy captain dare object fear give offence three make night mate s delinquency summarily pass captor send incident worth relate grow freak wander papeetee time shrivelled little fright englishwoman know sailor old mother tot new zealand sandwich islands south sea keep rude hut entertainment mariner supply rum dice missionary island course such conduct severely punishable various place mother tot s establishment shut proprietor make quit first vessel could hire land elsewhere perseverance invincible wherever always start afresh become notorious everywhere wicked spell hers patient one-eyed little cobbler follow mend shoe white man old woman s cooking bear abuse grumble strange relate battered bible seldom sight leisure mistress turn forever pore pious propensity use enrage old crone past belief oftentimes box ear book try burn mother tot man josy indeed curious pair story week arrival harbour old lady again hunt force time abandon nefarious calling bring chiefly wilson reason unknown contract most violent hatred part more reciprocate passing evening consul party make merry peep bamboo house straightway resolve gratify spite night very dark provide huge ship s lantern usually swing hut wait come forth happen midnight wilson make appearance support two native hold arm three first just get deep shade bright light thrust inch wilson s nose old hag kneel hold lantern uplifted hand ha ha fine counsellor shriek persecute lone old body sell rum here carry home drunk hoot villain scorn spit terrify apparition poor native arrant believer ghost drop trembling consul flee direction give full vent rage mother tot hobble leave three reveller stagger home good way could day follow last interview wilson learn captain guy board vessel purpose ship new crew bounty offer heavy bag spanish dollar julia s article ready signing lay capstan-head now lack idle sailor ashore mostly beachcomber form organize gang head mack scotchman style commodore law fraternity member allow ship board vessel grant permission rest way gang control port discharged seaman force join mack man story know indeed several time call see course sailor congenial spirit hard captain guy deem matter important come body calabooza wish know thing consider think good join julia anxious pack ship soon possible answer mean laud julia sky good fast ship jermin too good fellow sailor inch come share praise captain quiet man would never trouble short inducement could think present plash jack end assure beachcomber solemnly now hearty regard principle prevent return board result new crew finally obtain steady new englander second mate three good whalemen harpooner part want ship s larder also supply could place tahiti damage vessel sustain repair mowree authority refuse let put ashore carry sea iron hold eventually become never hear ropey poor poor ropey few day previous fall sick leave ashore sailor hospital townor small place beach papeetee matavai here time breathe last know complaint must die hard time several see inter sand plant rude post mark resting-place cooper rest remain first course compose part julia s new crew account conduct consul captain try hard alter purpose respect ship following statement requisite advance fifteen twenty-five dollar demand sailor shipping tahiti additional sum man ship pay hand government charge port man here exception will ship cruise thus become entitle discharge vessel reach home time create necessity obtain man similar cost now julia s exchequer low-water mark quite empty meet expense good part little oil sell song merchant papeetee sunday tahiti glorious morning captain bob waddle calabooza startle announce boy shippy harre maky sail word julia beach quite quarter altogether uninhabited run cable s length see little jule glide past top-gallant-sails hoisting boy aloft leg throw yard loose fore-royal deck life commotion sailor forecastle sing cheerly man cat anchor gallant jennin bare-headed wont stand bowsprit issue order man helm stand captain guy very quiet gentlemanly smoke cigar soon ship draw reef alter course glide break way thus disappear little jule three week enter harbour more hear chapter xxxix jermin serve good turn friendships polynesia ship way quite anxious know head captain bob could tell further least still consider responsible safe-keeping never put bed more own way day julia left old man come great tribulation say bucket bread longer forthcoming wilson refuse send place take hint disperse quietly business shake easily take malicious pleasure annoy old enemy resolve present stay part act learn consul laughing-stock foreigner ashore frequently twit hopeful protege calabooza beretanee wholly resource long remain island good place captain bob s could select abiding-place heartily love old gentleman could think leave tell give thought wherewithal clothe feed resolve extend systematize forage operation provide greatly assist parting legacy jermin s indebted chest send ashore leave therein place custody petty chief live instruct consul allow take might call make toilet please see mahinee old chief captain bob stoutly insist chattel deliver last solemn procession chest bear native calabooza here dispose quite tastefully make such figure eye old bob friend calabooza beretanee most sumptuously furnish saloon tahiti indeed long remain thus furnish native court district hold judge mahinee associate sit chest culprit spectator throw full length ground building shade tree lean stock gallery worshipful crew julia look canvass proceeding mention previous vessel s departure man barter clothing could possibly spare now resolve more provident content chest most miscellaneous description sew utensil marling-spike strip calico bit rope jack-knives nearly short seaman could think wear apparel little old frock remnant jacket leg trouser now foot stocking valueless poor tahitian european highly esteem come beretanee fenooa pararee britain land wonder enough chest deem exceedingly precious especially unfractured look would absolutely click enable owner walk key scar bruise consider great blemish old fellow smite doctor s large mahogany chest well-filled bye find infinite satisfaction merely sit thereon detect act apply healing ointment shocking scratch impair beauty lid tell love tahitian sailor s trunk ornamental held article furniture hut woman incessantly torment husband bestir make present obtain pier-table just place drawing-room regard delight reason come possession estate time important event islander much rest world news good fortune bring troop tayos friend eager form alliance national custom slight bidding really curious way polynesian habit make bosom friend short possible notice deserve remark people tahitian vitiate sophisticate influence custom most case degenerate mere mercenary relation origin fine instance heroic sentiment formerly entertain father annals island example extravagant friendship unsurpassed story damon pythias truth much more wonderful devotion even life case lead frequently entertain first sight stranger island fill love admiration first white come polynesian could testify warmth emotion more strongly instantaneously make abrupt proffer friendship hence old voyage read chief come shore canoe strange antic expressive desire same way inferior accost seaman thus practice continue island present day small place many day sail tahiti seldom visit shipping vessel touch happen belong course simple-hearted native friend mine poky handsome youth never could enough morning sunrise canoe come load fruit kind empty secure line bowsprit lie day long ready time carry owner ashore errand see indefatigable tell poky day virtuoso shell curiosity kind enough paddle head bay never see again twenty-four hour morning canoe come glide slowly shore full-leaved bough tree sail purpose keep thing dry also build sort platform just prow rail green wicker-work here heap yellow banana cowree shell young cocoa-nut antler red coral two three piece carved wood little pocket-idol black jet roll print tappa give holiday ashore poky course companion guide mortal could good qualify native country large know inch gallanting stop ceremoniously introduce poty s tayo karhowree nuee particular white friend show lion more take see charming lioness young damsel daughter chief reputation charm spread neighbour island even bring suitor therefrom tooboi heir tamatory king eaiatair society isles girl certainly fair look many heaven sunny eye outline arm hers peep forth capricious tappa robe very curve beauty end poky s attention syllable breathe reward sometimes look very know last day come sailing also canoe load gunwale sea stock fruit give could spare chest deck take place windlass anchor weigh poky follow heave same handspike anchor soon bay more twenty shallops tow astern last leave long could see poky stand alone motionless bow canoe part ii chapter xl take friends arrival chest make friend doctor wealthy man party much good see little intimacy native court favour much kooloo candidate friendship comely youth quite buck way accept overture escape importunity rest know little inclined jealousy love matter tahitian will hear rival friendship kooloo run qualification friend first inform mickonaree thus declare communion church way tayo mine express regard assure again love bear nuee nuee nuee infinitesimally extensive sea word nuee significant quantity repetition place cipher right hand numeral more place carry great sum judge kooloo s esteem allusion cipher inappropriate see kooloo s profession turn worthless ala sound brass tinkling cymbal make music clapper silver course few day sailor doctor cajole tayos begin cool quite sensibly remiss become attention could longer rely bring daily supply food faithfully promise kooloo sponge morning play part retrograde lover inform affection undergo change fall love first sight smart sailor just step ashore quite flush lucky whaling-cruise touching interview connection dissolve sadness ensue would soon dissipate sensibility wound indelicately sport gift very soon transfer affection hardly day pass meet broom road air regatta shirt give happier hour such easy saunter too look pleasantly eye merely exchange cold salute road yar onor boyoee mere sidewalk d several experience begin entertain sort respect kooloo quite man world good sooth turn week s time give cut direct lounge even nod must take part landscape chest quite empty grand washing stream good raiment purpose look tidy visit european chapel village sunday morning open divine service member mission officiating first time enter papeetee unattended escort chapel forty people present include officer several ship harbour energetic discourse pulpit cushion pound occupy high seat synagogue stiff flagstaff beloved guardian wilson shall never forget look wonder interesting ward file doorway take seat directly face service wait hope see more sorely annoy sight reconnoitre window never come forth start home chapter xli levy contributions ship scarcely week julia s sailing proverbial restlessness sailor man begin grow weary calabooza beretanee resolve boldly vessel bay offer ship thing try strongly recommend commodore beachcomber end invariably tell captain apply bear equivocal character ashore would answer often repulse pretty nearly give thought leave island way grow domestic again settle quietly captain bob s time whaling-ship regular season cruising begin arrive papeetee course crew frequently visit customary pacific sailor step ashore straightway calabooza sure find poor fellow confinement desertion allege mutiny sort sympathy proffer need tobacco latter most request solace captive invaluable fairly carry day consul captain object even more ordinary interest philanthropist always cordially applaud conduct invariably bring way refreshment occasionally smuggle little pisco occasion quite number present calabash pass pecuniary collection take benefit day newcomer propose two three pay sly nocturnal visit ship engage send freight provision bad idea backward act right night vessel harbour visit rotation forager borrow captain bob s canoe purpose take turn two two course come long ghost sailor invariably link such enterprise somewhat distrust doctor sailor very tall canoe most ticklish navigable thing could help word canoe society islands art build native accomplishment greatly deteriorate now most inelegant most insecure south sea cook s time accord account tahiti royal fleet seventeen hundred twenty large war canoe handsomely carve adorn present use quite small more log hollow sharpen end launch water obviate certain rolling propensity tahitian polynesian attach sailor call outrigger consist pole float parallel canoe connect couple cross stick yard more length thus equip canoe can overturn overcome buoyancy pole lift entirely water now captain bob s gig exceedingly small small such grotesque shape sailor christen pill box appellation always fact sort sulky mean solitary paddler emergency capable float two three outrigger mere switch alternately rise air depress water assume command expedition strength sailor pack long doctor paddle bow shove leap stern thus leave work reserve dignified sinecure steer would paddler make such clumsy work water spatter shower cease continue ply tool quite energetically think would improve let alone bye get wet little storm raise see sign clearing conjure mercy s name stop short let wring suddenly turn canoe give roll outrigger fly overhead moment come rap doctor s skull water fortunately just ledge coral half-a-fathom surface depress end fill canoe let quickly bounce discharge great part content easily bale remainder again embark time comrade coil very small space enjoin draw single unnecessary breath proceed urge canoe astonish docility never speak word stir hand foot secret unable swim case meet second mishap more ledge stand crowning s shabby way world exclaim rally m guilty last ship hand approach much caution wish avoid hail quarter-deck drop silently bow hear low whistle signal agree presently goodly-sized bag lower cut line paddle fast could make good way home here find rest wait impatiently bag turn fill sweet potato boil cube salt beef pork famous sailor pudding call duff make flour water consistence underdone brick delicacy keen appetite moonlight nocturnal picnic chapter xlii motoo-otoo tahitian casuist pill box sometimes employ purpose describe last chapter sometimes a-pleasuring right middle papeetee harbour bright green island circular grove wave palm scarcely hundred yard coral formation many rod bay shallow might wade anywhere water transparent air see coral plant hue shape imaginable antler tuft azure wave reed stalk grain pale green bud moss place look prickly branch snow-white floor sand sprout flinty bulb crawl strange shape bristling spike clad shine coat mail here form spangle eye island call hotoo-otoo hotoo-otoo often paddle white moonlight night pause now admire marine garden place private property queen residence melancholy-looking range bamboo house neglect fall decay tree command harbour majesty could make fortress island margin raise level build low parapet hewn hock coral parapet range wide interval number rusty old cannon fashion calibre mount lame decrepit-looking carriage ready sink useless burden bear indeed two three give ghost altogether piece sustain lie bury bleach bone several cannon spike probably view make more formidable certainly must undertaking fire present pomaree various time captain british armed ship poor old dog war thus toothless turn die formerly bay full pack battle-hounds old england hotoo-otoo strike fancy register vow plant foot soil old bareheaded sentry menace moonlight unsightly musket canoe draw scarcely three inch water could paddle close parapet ground time come old man run push piece forward never clap shoulder think mean frighten last dash canoe right wall purpose leap rash act life never cocoa-nut come get demolish mine stock gun old warder fetch tremendous blow manage dodge fall succeed paddle harm s reach must dumb never word utter grin ear ear white cotton robe stream moonlight look more spook island mortal try effect object attack rear front run place paddle present confounded musket wherever last oblige retreat day vow remain unfulfilled few day repulse wall hotoo-otoo hear curious case casuistry argue most clever intelligent native see tahiti man name arheetoo learn theban doctor right lawful native keep european sabbath preference day set apart such missionary consider islander general must know missionary good ship duff more half-a-century establish tahitian reckoning come hither way cape good hope thus sail eastward lose precious day life get much advance greenwich time reason vessel come cape horn most nowadays find sunday tahiti accord own view matter ought saturday wo n't alter log sailor keep sabbath islander theirs confusion perplex poor native mightily purpose endeavour explain incomprehensible phenomenon see worthy old missionary essay shed light subject understand few word employ could easily get meaning illustration follow here say see circle describe large ground stick very good now see spot here mark point perimeter beretanee england m sail tahiti here follow circle sun snatch stick commission bandy-legged native travel contrary direction now here see arrive tahiti make sudden stop look now bandy legs crowd strenuously maintain bandy legs ought somewhere atmosphere traditionary fact people duff come ashore sun high overhead here old gentleman very good sort man doubtless astronomer oblige give arheetoo casuist allude member church extremely conscientious sabbath keep more liberal matter learning mick-onaree sense man able read cunning use pen desire slight favour forging set paper say would much oblige give good dinner roast pig indian turnip bargain now arheetoo board shipping washing competition very great proud chief disdain solicit custom person work dependant decide course suggest know sailor friend wish manufacture set certificate purport come certain man-of-war merchant captain know visit island recommend good getters fine linen polynesia time arheetoo know two hour make proposition very coolly think presumptuous tell quite impossible convey hint slight impropriety thing resent insult simply decline chapter xliii is judge company keeps novelty life captain bob s pleasant enough time few annoyance connect agreeable soul sensibility prejudice malevolent representation consul many worthy foreigner ashore regard set lawless vagabond truth speak good behave sailor never step island give less trouble native meet respectably-dressed european ten shun side road very unpleasant least certes prey mind give instance fine evening tahiti fine evening may see bevy silk bonnet parasol pass broom road perhaps band pale little white urchin sickly exotics oftener still sedate elderly gentleman cane appearance native here slink hut missionary wife child take family airing sometimes bye take horse ride point venus distance several mile place settle survivor first missionary land old white-headed saint-like man name wilson father friend consul little party foot frequently encounter recall many pleasant recollection home lady really long dress coat beaver might step pay respect situate question occasion receive kind inquisitive glance matron gingham sweet lady forget gown plaid glance hers always bestow evening pass verandah missionary s dwelling dame wife pretty blonde young girl ringlet sit enjoy sea-breeze come cool refreshing spray reef approach old lady peer hard very cap seem convey prim rebuke blue english eye side also bent oh heaven glance receive such beautiful creature mob cap fig care take cavalier ringleted absolutely unendurable resolve courteous salute show good-breeding more happen wear sort turban hereafter particularly alluded take put again dignity rate here difficulty present loose frock voluminous doubt spinal curvature would perceptible good evening lady exclaim last advance winningly delightful air sea lady hysteric hartshorn would think young lady scream old come fainting retreat double-quick time scarcely draw breath safely house calabooza chapter xliv cathedral papoar church cocoa-nuts sunday always attend principal native church outskirt village papeetee calabooza beretanee esteem good specimen architecture tahiti late build place worship more reference durability formerly time less thirty-six island mere barn tie thong destruction very few year build many year style most remarkable structure erect pomaree ii occasion show zeal royal proselyte building seven hundred foot length proportionate width vast ridge-pole interval support row thirty-six cylindrical trunk bread-fruit tree wall-plate rest shaft palm roof steeply incline man s height ground thatch leaf side edifice open thus spacious royal mission chapel papoar dedication three distinct sermon different pulpit preach immense concourse gather part island chapel build king s command nearly great multitude employ construction swarm scaffolding great temple jew much less time expend less three week plant first post last tier palmetto-leaves droop eaves work apportion several chief dependant labour immense greatly facilitate s bring post rafter pole string thatching ready instant use material thus prepare secure thong literally hammer axe tool iron hear house build most singular circumstance connect south sea cathedral remain relate beauty advantage such site islander love dwell mountain stream considerable brook descend hill water valley bridge three place sweep clean chapel flow water accompaniment song sanctuary mingle praise thanksgiving green solitude inland chapel polynesian solomon long desert thousand rafter habiscus decay fall ground now stream murmur bed present metropolitan church tahiti very just describe moderate dimension board painted white furnish also blind sash indeed rustic thatch would remind plain chapel home woodwork foreign carpenter always several papeetee aspect unique can fail interest stranger rafter overhead bind fine matting variegated dye ridge-pole trapping hang pendent alternate bunche tassel deep fringe stained grass floor compose rude plank regular aisle run range native settee bottom cross braid cocoa-nut fibre furnish pulpit make dark lustrous wood stand end most striking object preposterously lofty indeed capital bird's-eye view congregation ought summit church lack gallery run three side support column cocoa-nut tree facing here daub tawdry blue place slight regard uniformity patch same colour may see ardour decorate sanctuary convert must borrow brush full paint zealously daub first surface offer hint general impression extremely curious little light admit being dark colour indefinable indian aspect duskiness strange woody smell also more less pervade considerable edifice polynesia perceptible suggest idea worm-eaten idol pack old lumber-room hand most part congregation attend church compose good wealthy order chief retainer short rank fashion island class infinitely superior personal beauty general healthfulness marenhoar common people latter more expose bad most debasing evil foreign intercourse sundays former invariably array finery thus appear good advantage drive chapel inferior place worship contrary capable maintain handsome exterior possess great intelligence voluntarily respect woodland colonnade support gallery call chapel church cocoa-nut first place christian worship polynesia see impression enter service strong majestic-looking chief father hurl battle-club old man see sacrifice smoking altar oro hark hang bough bread-fruit tree bell strike bar iron native lad same spot blast war-conch often resound proceeding place fill everywhere meet eye gay calico drapery wear great occasion high class form strange contrast pattern colour instance fashioned resemble much possible european garment excessively bad taste coats pantaloon too here see look awkwardly enough take general effect array countenance most strike suffuse peculiar animation polynesian thus collect large number robe rustle limb motion incessant buzz assembly tumult great voice placid old missionary now rise inaudible degree silence length obtain exertion half-a-dozen strap fellow white shirt pantaloon run settee great pain inculcate impropriety make noise create most unnecessary racket part service quite comical most interesting sabbath school connect church scholar vivacious mischievous set part gallery amuse party corner teacher sit end bench meek little fellow side disorderly young martyr receive rap intended probably sample rest might expect n't amend stand body church lean pillar old man appearance very different countryman wear coarse scant mantle fade tappa stare bewildered manner set age bumpkin interior unaccustomed strange sight sound metropolis old worthy sharply reprimand stand thus intercept view comprehend exactly say white-liveried gentry make ceremony grasp shoulder fairly crush seat old missionary pulpit associate never venture interfere leave native management south sea islander assemble number way get chapter xlv missionary s sermon reflections degree order length restore service continue sing choir compose twelve fifteen lady mission occupy long bench left pulpit entire congregation join first air fairly startle brave tune old hundred adapt tahitian psalm graceless scene recently pass circumstance accessory move forcibly many voice great sweetness compass singer also seem enjoy mightily pause now look realize scene more fully truth sing right joyously solemnity tune tahitian much natural talent singing occasion exceedingly fond often hear stave two psalmody hum rakish young fellow snatch opera respect singing most matter tahitian widely differ people sandwich islands parochial flock may say heat sing psalm conclude prayer follow very considerately good old missionary make short congregation become fidgety inattentive soon commence chapter tahitian bible now read text select sermon begin listen more attention anticipate inform various source discourse missionary calculate engage attention simple auditor naturally enough amusing description stranger short much say steamboat lord mayor s coach way fire put london take care provide good interpreter person intelligent hawaiian sailor acquaintance make now jack say enter hear word tell can missionary jack s perhaps critical version discourse time take note say will here venture give remember possible jack s phraseology lose double translation good friend glad see very talk to-day good friend very bad time tahiti make weep pomaree island more wee-wees french wicked priest here too wicked idol woman s clothes brass chain good friend speak look know wo n't belong set robber wicked wee-wee soon bad man make very quick beretanee ship thunder come more bout now speak more good friend many whale-ships here now many bad man come em good sailor living know very come here cause bad keep em home good little girl run sailor harm come good people talk em just dog here talk pomaree drink arva great poofai good friend very small island very wicked very poor two beretanee great island good island send mickonaree poor kannaka beretanee man rich plenty thing buy plenty thing sell house big pomaree s more grand everybody too ride coach big hers wear fine tappa day several luxurious appliance civilization here enumerate describe good friend little eat leave house schooner sydney bring bag flour kannaka bring pig fruit enough mickonaree great deal kannaka kannaka little mickonaree good friend weave plenty cocoa-nut basket fill em bring em to-morrow such substance great part discourse may think specially adapt mind islander susceptible impression thing palpable novel striking dry sermon would dry indeed tahitian can hardly say reflect impulse expound dogma missionary give large type please cut short easy lesson primer hence permanent religious impression seldom never produce fact perhaps race earth less dispose nature monition christianity people south sea assertion make full knowledge call great revival sandwich island year several thousand course few week admit bosom church result bring sober moral conviction instantaneous relapse kind licentiousness soon testify legitimate effect morbid feeling engender sense severe physical want prey mind excessively prone superstition fanatical preaching inflame belief god missionary take vengeance wickedness land noteworthy fact very traits tahitian induce london missionary society regard most promising subject conversion lead selection island very first field missionary labour eventually prove most serious obstruction air softness manner great apparent ingenuousness docility first mislead mere accompaniment indolence bodily mental constitutional voluptuousness aversion least restraint fit luxurious state nature tropic great possible hindrance strict morality christianity add quality inherent polynesian more akin hypocrisy else lead assume most passionate interest matter really feel little none power dread favour court believe affect thus heathen state sandwich islanders actually knock tooth tear hair mangle body shell testify inconsolable grief demise high chief member royal family vancouver relate such occasion happen present apparently most abandon feeling immediately assume utmost light-heartedness receive present penny whistle dutch looking-glass similar instance also come own observation following illustration trait allude occasionally manifest converted polynesian society islands baiatair believe native special reason desire commend particularly favour missionary accordingly divine service many behave manner unaccountable precisely similar behaviour heathen pretend wrought madness preach hear roll eye foam mouth fall fit carry home strange relate deem evidence power most high such herald abroad return church cocoa-nut blessing pronounce congregation disperse enliven broom road wave mantle hand disappear shaded pathway lead main route conduct hamlet grove little marine villa beach considerable hilarity would suppose just old-fashioned hevar jolly heathen dance carry bible swing carelessly arm cord sinnate sabbath ordinary day tahitian work concern scrupulously observe canoe haul beach net spread dry passing hen-coop hut roadside find occupant idle usual less dispose gossip service repose brood whole island valley reach inland look still short sunday taboo day very word formerly express sacredness pagan observance now proclaim sanctity christian sabbath chapter xlvi kannakippers worthy young man formerly friend mine speak kooloo possible courtesy intimacy would impropriety worthy youth genteel notion retirement dwelt maroo boro bread-fruit shade pretty nook wood midway calabooza beretanee church cocoa-nuts hence latter place most regular worshipper kooloo blade stand congregation bravery striped calico shirt skirt rakishly adjust pair white sailor trouser hair anoint cocoa-nut oil ogle lady air supreme satisfaction glance unreturned such look tahitian belle cast frequently turn nose advent new cotton mantle recently import chest amorous sailor occasion observe group young girl tunic course soil sheeting disdainfully point damsel flaming red oee tootai owree say ineffable scorn itai maitai good-for-nothing huzzy good now kooloo commune church censorious young lady eat bread-fruit eucharist know several same night guilty sad dereliction puzzle thing resolve find possible idea entertain religion s spiritual concern delicate stranger meddle work adroitly could farnow old native recently retire active pursuit throw business sort run footman queen settle snug little retreat fifty rod captain bob s select vicinity residence may view advantage afford introduce three daughter polite circle rate averse receive attention devote gallant doctor sister communicant remember kindly extend free permission visit sociably please drop evening find lady home long friend engage favourite two young girl game now hunt stone three pile tappa lounge mat ideea eldest dally grass fan improve knowledge tahitian occasion adapt purpose begin ideea mickonaree oee same drawl bye miss ideea belong church mickonaree reply assertion qualify certain reservation curious can forbear relation mickonaree ena church member here exclaim lay hand mouth strong emphasis adverb same way similar exclamation touch eye hand whole air change instant give understand unmistakable gesture certain respect exactly mickonaree short ideea sad good christian heart very heathen carnal part explanation terminate burst laughter three sister join fear look silly doctor soon good-breeding would permit take leave hypocrisy matter religion apparent polynesian convert most injudiciously nourish tahiti zealous many case coercive superintendence spiritual well-being manifest respect common people superior exempt sunday morning prospect small full house minor church parcel fellow actually send ratan highway byway whipper-in congregation sober fact worthy constitute religious police always know great white diaper wear week day quite busy sunday great terror inhabitant island spy wickedness thereof collector fine levy generally grass mat obstinate non-attendance divine worship offence amenable ecclesiastical judicature missionary old bob call fellow kannakippers corruption fancy word constable bear bitter grudge day draw home learn two just make domiciliary visit house run bush come forth two green bread-fruit hand unseen take shoulder sailor calabooza witness several native intruder sight applaud captain bob s spirit measured term lady present vehemently join indeed kannakippers great enemy latter wonder impertinent varlet pop house hour forever pry peccadillo kooloo time patriotic pensive mourn evil country groan frequently inveigh statute thus authorize utter stranger interfere domestic arrangement quite lady man often annoyed thereby consider kannakippers bore confounded inquisitiveness add insult injury make point dine day hut limit jurisdiction gentleman house meek endurance thing amazing good easy man hospitable possible gentry indefatigable dead night prowling house daytime hunting amorous couple grove instance chase completely baffle thus several week previous arrival island s husband person s wife take mutual fancy walk alarm raise hue cry pursue see again lapse ninety day call calabooza behold great mob inclose lover escort trial village appearance most singular girdle quite naked hair long burn yellow end entangle burr body scratch scar direction seem act love cottage principle right interior throw hut uninhabited valley live unlucky stroll observe capture subsequently condemn make hundred fathom broom road six month work more often seat house converse quietly inmate know betray great confusion sudden announcement kannakipper s sight report official tootai owree general signify bad person disbeliever christianity much dread forefinger titus gates level allege papist islander take sly revenge enter dwelling kannakippers oftentimes volunteer pharisaical prayer-meeting hence secret name boora-artuas literally pray-to-gods chapter xlvii dress tahiti employment make tappa inflict punishment echo cloth-mallet long die listless valley tahiti formerly girl spend morning lady tambour frame now lounge utter indolence true most make own garment comprise stitch two lady mission bye entitle credit teach sew kihee whihenee petticoat mere breadth white cotton calico loosely envelop person waist foot fasten simply single tuck twist upper corner garment frequently become disordered thus afford opportunity coquettishly adjust kihee wear sort gown open front very loose negligent please lady here never dress dinner shall say horrid hat fancy bunch straw plait shape coal-scuttle stick bolt upright crown yard two red ribbon fly kite-strings milliners paris would say make native say first contrive recommend missionary wife report really trust scandal curious relate thing head esteem exceedingly become braiding straw few employment high class minister silly vanity young girl wholly eschew hat leave dowdy old soul mother make fright man aspire european garment seem perception relation subsist various part gentleman s costume wearer coat instance pantaloon mean indispensable bell-crowned hat girdle full dress young sailor kooloo desert present shaggy old pea-jacket button chin tropical sun promenade broom road quite elate doctor long ghost see thus run idea medical treatment time act taking quack call sweat bachelor friend captain bob rejoice possession full european suit often storm lady heart military leaning ornament coat great scarlet patch breast mount also here several regimental button slyly cut uniform parcel drunken marine send ashore holiday man-of-war spite ornament dress exactly thing tightness cloth shoulder elbow project side ungainly rider s ponderous leg jam hard slim nether garment thread seam show step look catastrophe general seem settled style dress male wear can get case awkwardly modify fashion father accord own altered view become ridiculous many now appear foreign habiliment tahitian present different appearance original national costume graceful extreme modest prudish peculiarly adapt climate short kilt dyed tappa tasselled maroes article formerly worn present day prohibit law indecorous reason necklace garland flower woman also forbidden never could learn say associate way forget heathen observance many pleasant seemingly innocent sport pastime likewise interdict old time several athletic game practise such wrestling foot-racing throw javelin archery greatly excel splendid festival institute everyday amusement dance toss football kite-flying flute-playing sing traditional ballad now punishable offence most long disuse nearly forget same way opio festive harvest-home breadfruit suppress describe captain bob seem wholly free immoral tendency tattooing kind severe law abolition national amusement custom willingly acquiesce show frequent violation many statute inhibit especially frequency hevars dance practise secret doubtless thus denationalize tahitian missionary prompt sincere desire good effect lamentable supply amusement place forbidden tahitian require more recreation people sink listlessness indulge sensuality hundred time more pernicious game celebrate temple tanee chapter xlviii tahiti is last few chapter several matter connect general condition native incidentally touch may leave important subject state calculate convey erroneous impression let bestow more mere cursory glance first place let distinctly understand say subject here elsewhere mean harm missionary cause merely desire set forth thing actually exist result flow intercourse foreigner polynesian include attempt civilize christianize missionary tahiti many account obviously fair practical example indeed may now assert experiment christianize tahitian improve social condition introduction foreign custom fully try present generation grow auspex religious instructor may urge labour latter time more less obstruct unprincipled foreigner still wise render tahiti less fair illustration obstacle missionary polynesia must always everywhere struggle nearly sixty year elapse tahitian mission start period receive unceasing prayer contribution friend abroad enterprise kind call forth more devotion part directly employ matter early labourer work strictly conscientious class ignorant many case deplorably bigoted such trait degree characterize pioneer faith zeal disinterestedness missionary now island perhaps inferior predecessor own way least labour hard make christian people charge let now glance most obvious change work condition entire system idolatry several barbarous practice engraft thereon result much ascribe missionary civilizing effect long constant intercourse white nation many year tahiti principal place resort south sea sandwich islands potent institution taboo entire paganism land utterly abolish voluntary act native time previous arrival first missionary most striking change tahitian permanent residence influential respectable foreigner frequent visit ships-of-war recognize nationality island inhabitant longer deem fit subject atrocity practise mere savage hence secure retaliation vessel kind now enter harbour perfect safety let consider result directly ascribable missionary alone case strive hard mitigate evil result commerce white general such attempt injudicious often ineffectual truth barrier insurmountable present disposition people still respect morality islander whole improve presence missionary great achievement latter most hopeful gratifying translate entire bible language island know several able read facility also establish church school child adult latter regret say now much neglect must ascribe great measure disorder grow proceeding french unnecessary here enter diffusely matter connect internal government tahitian church school head information copious enough warrant present details need merely consider general result make apparent moral religious condition island large subject would altogether too assume single individual decide place own random observation may find elsewhere will here present several known author make various circumstance different period comparative late date few very brief extract will enable reader mark progressive improvement take place must overlook authority two first order largely quote right reverend m kussell work compose express purpose impart information subject christian mission polynesia frankly acknowledge such can fail great weight public allude manifold evils entail native foreigner singularly inert condition somewhat too severely denounce undeniable error mission kotzebue russian navigator say religion forbid innocent pleasure cramp annihilates mental power libel divine founder christianity true religion missionary great deal evil effect good restrain vice theft incontinence give birth ignorance hypocrisy hatred mode faith foreign open benevolent character tahitian captain beechy say tahiti see scene must convince great sceptic thoroughly immoral condition people would force conclude turnbull many year previous intercourse european tend debase exalt condition year daniel wheeler honest-hearted quaker prompt motive purest philanthropy visit vessel own most missionary settlement south sea remain time tahiti receive hospitality missionary time time exhort native bewail social condition frankly say religious state certainly appearance unpromising unwilling adopt such conclusion reason apprehend christian principle great rarity such testimony good unbiassed man spot come differ widely impression home simply thus estimate result missionary labour number heathen actually make understand practise measure least precept christianity result unwarrantably infer number understanding thing way induced abandon idolatry conform certain outward observance authority kind exert native chief prompt hope worldly benefit latter appeal reason conversion polynesia most case bring even two instance often hold wonderful example divine power native impulsively burn idol rush water baptism very suddenness change indicate unsoundness williams martyr erromanga relate instance inhabitant island profess christianity voluntarily assemble solemnly revive heathen custom world fact more eloquent word following will show estimation missionary hold present state christianity moral converted polynesian island imeeo attach tahitian mission seminary charge rev mr simpson wife education child missionary exclusively sent home many case very early age finish education pupil here teach rudiment knowledge more may learn native school two race keep possible associate avowed reason preserve young white moral contamination good insure end effort make prevent acquire native language even sandwich islands few year playground child missionary inclose fence many foot high more effectually exclude wicked little hawaiian strange may seem depravity polynesian render precaution necessary measure unknown intercourse white excellent captain wilson take first missionary tahiti affirm people island many thing more refined idea decency vancouver also noteworthy idea subject respect sandwich islanders immorality allude continually increase plainly show numerous severe perpetually violate law licentiousness kind group island hardly expect missionary would send home account state thing hence captain beechy allude polynesian research ellis say author impress reader more elevated idea moral condition tahitian degree civilization attain deserve least fact come observation authorize say intercourse islander fear consequently act impulse natural feeling good enable obtain correct knowledge real disposition habit prom own familiar intercourse native last reflection still more forcibly apply chapter xlix same subject continue glance moral religious condition let see socially respect say way civilize people form habit industry judge principle tahitian less civilize now formerly true constitutional indolence excessive surely spirit christianity unchristian vice ought least partially remedied reverse fact acquire new occupation old discontinue previously remark manufacture tappa nearly obsolete many part island too native tool domestic utensil very few now fabricate superiority european ware make evident would very native apply such occupation would enable supply few article need majority unable obtain european substitute many thing make inevitable consequence see present wretched destitute mode life common people recently primitive valley marquesas aspect most dwelling poor tahitian general habit seem tidy could avoid comparison immeasurably disadvantage partially civilize islander tahiti people idleness everywhere parent vice scarcely say good old quaker wheeler striking pitiable aimless nerveless mode spending life attempt repeatedly make rouse sluggishness vain several year cultivation cotton introduce usual love novelty work great alacrity interest excite quickly subside now pound article raise same time machinery weaving send london factory start afrehitoo imeeo whiz wheel spindles bring volunteer quarter deem privilege admit work six month boy could hire machinery knock pack sydney same way cultivation sugar-cane plant indigenous island peculiarly fit soil climate excellent quality bligh take slip west indie plantation famously native swarm field ant make prodigious stir few plantation now remain own work white would pay drunken sailor eighteen twenty spanish dollar month hire sober native fish tarro worthy remark here evidence civilization south sea island directly pertain foreigner fact such evidence exist usually urge proof elevated condition native thus honolulu capital sandwich island fine dwelling-house several hotel barber-shop ay even billiard-room own use observe white tailor blacksmith carpenter also native fact mechanical agricultural employment civilized life require kind exertion altogether too steady sustain agree indolent people polynesian calculate state nature climate providentially adapt unfit nay race can long exist follow statement speak year captain cook estimate population tahiti two hundred thousand regular census take four five year find nine thousand amazing decrease show malignancy evil necessary produce fact inference unavoidably follow war child murder depopulate cause allege exist former time comparison evil course solely foreign origin say effect drunkenness occasional inroad small-pox thing might mention sufficient allude virulent disease now taint blood least two-thirds common people island form transmit father son first horror consternation early ravage scourge pitiable extreme very name bestow combination horrid unmentionable civilized being distract suffering bring forth sick missionary preach cry lies lie tell salvation behold die want salvation live world save speech pomaree dead die cursed disease will give present virulence disorder individual case somewhat abate poison more widely diffuse dreadful appalling break forth old wheeler consideration intercourse distant nation entail poor untutored islander curse unprecedented unheard annals history view thing can remain blind fact mere temporal felicity concern tahitian bad now formerly circumstance whole better presence missionary benefit confer latter become utterly insignificant confront vast preponderance evil bring mean prospect hopeless can most devoted effort now exempt furnish marked illustration principle history always exemplify year bring stand corrupt barbarism civilization unite exclusion virtue state uncivilized being bring contact european must here remain stationary utterly extinct islander mournfully watch doom several year pomaree ii say tyreman bennet deputy london missionary society come see very bad time ancestor come time man tahiti inhabit come behold just remnant people import prediction teearmoar high-priest paree live hundred year frequently hear chant low sad tone age tahitiana harree ta fow toro ta farraro now ta tararta palm-tree shall grow coral shall spread man shall cease chapter l happens long ghost will now return narrative day julia sail dr johnson pay last call quite bland usual want man s name paper certify receive sundry medicament therein mention voucher endorse captain guy secure pay would obtain sailor sign manual doctor present time now long friend waste love johnson reason own hate heartily same thing sense passion argue object deserve thereof hate cordially left-handed compliment show foolish bitter own part merely feel cool purely incidental passive contempt johnson selfish mercenary apothecary hence often remonstrate long ghost fly heap manner scurrilous epithet professional brother s presence never act thus maintain amiable exterior help joke play now tell story long friend figure physician wish bring too often stage thing actually happen must relate few day johnson present bill mention doctor express regret johnson had apparently play entertainment make money transaction wonder add doctor now can expect receive further pay could induced call again curious coincidence five minute make observation doctor long ghost fall unaccountable fit ask anybody s leave captain bob dispatch boy hot foot johnson meanwhile carry calabooza native assemble number suggest various mode treatment energetic practitioner hold patient shoulder somebody tug foot resuscitatory operation call potata think long comrade sufficiently lengthy additional stretch decline potataing presently physician spy come broom road great rate absorb business locomotion heed imprudence hurry tropical climate profuse perspiration must owe warmth feeling suppose man heart benevolent haste occasion subsequently account merely arise professional curiosity behold case most unusual polynesian practice now certain circumstance sailor generally frolicsome exceedingly particular conduct strict propriety accordingly depute intimate friend sit long ghost s head ready officiate spokesman answer question propound rest keep silent s matter exclaimed johnson breath burst calabooza happen speak quick look long ghost tell fit come singular observe very good enough pulse let place hand heart s froth mouth continue bless look abdomen region thus denominate exhibit most unaccountable symptom low rumble sound hear sort undulation discernible thin cotton frock colic sir suggest bystander colic hang shout physician hear anybody trance colic patient lie stark straight give sign life mention ll bleed cried johnson last run calabash life here sing navy bob just spy sail sun s matter cry physician start appearance mouth jerk side remain fix pr'aps s st witus s hornpipe suggest bob hold calabash lancet moment deed could face become natural sigh heave eyelid quiver open close long ghost twitch roll side breathe audibly degree become sufficiently recover speak try get coherent johnson withdraw evidently disappoint scientific interest case soon departure doctor sit ask earth ail shake head mysteriously deplore hardship invalid such place slight provision comfort awaken compassion good old keeper offer send place would good care long ghost acquiesce mount shoulder four captain bob s man march state grand lama thibet now pretend account remarkable swoon reason suffer thus remove calabooza strongly suspect more desire insure more regularity dinner-hour hope benevolent native would set good table morning envy fortune sudden bolt look decidedly humour hang cry m bad let breakfast lower slender bag ship-stores rafter hand biscuit munch tell story leave here trot valley leave hut old woman live must nurse think ask kill pig bake feel appetite return ha hal oee mattee mattee nuee too sick devil mattee say give eat could night come stay creep corner try sleep purpose old crone must quinsy else keep such wheezing choke last spring grope hobble goblin last soon sun rise make good way here never leave more second fit chapter li wilson give cut departure imeeo three week julia s sailing condition begin little precarious regular supply food arrival ship grow less frequent bad native good old captain bob begin tire wonder oblige live benevolence little enough sometimes drive act marauding such kidnapping pig cook grove proprietor mean please state affair determine march consul body bring strait demand adequate maintenance point start captain bob s man raise most outrageous cry try prevent hitherto stroll wherever please grand conjunction whole force particular expedition seem alarm assure assault village good deal gibberish permit leave straight pritchard residence consul dwelt house refer quite commodious wide verandah glazed window appurtenance civilized mansion lawn front palm-trees stand erect here sentinel consular office small building inclose same picket fence lawn find office close verandah dwelling-house lady perform tonsorial operation head prim-looking elderly european low white cravat most domestic little scene witness leave home bent interview wilson sailor now depute doctor step forward polite inquirer health pair stare very hard advance way disconcert salute gravely inquire consul inform beach proceed direction soon meet native tell apprise vicinity wilson keep way resolve meet pass village suddenly come walk apparently make mind attempt elude would useless want rascals cry greet provoke retort measured term juncture native begin crowd several foreigner stroll caught very act speak such disreputable acquaintance wilson now fidget move rapidly office man follow turning incense bid would more say hurriedly address captain bob tahitian hasten never stop postern pritchard s wicket close good old keeper now highly excite bustle huge petticoat conjure return calabooza little debate acquiesce interview decisive sensible none charge bring would stand unwilling formally withdraw consul now wish get rid altogether suspect encourage escape thus could account conduct party devotion principle truly heroic swear would never leave happen might own part begin long change seem get ship resolve hit expedient first cast comrade course long doctor choose lay head present resolve disclose rest few day previous fall couple yankee lad twin originally desert ship tanning s island uninhabited spot exceedingly prolific fruit kind long residence rove society group last imeeo island immediately adjoin employ two foreigner recently start plantation person say charge send papeetee could two white man field-labourers now prospect dig delve suit exactly opportunity leave island slight hold readiness return planter day two expect visit papeetee boat interview ensue introduce peter paul agree give peter paul fifteen silver dollar month promise more remain permanently want man would stay elude native many exactly understand relation consul might arrest see depart come midnight appoint purpose hour draw nigh disclose intention rest upbraid desert applaud say first opportunity would follow example last bid farewell would now serene sadness think scene never see again dash m'gee s pick doctor s pocket jack-knife very act embrace steal beach shadow grove boat wait delay ship oar pull reef set sail fair wind glide imeeo pleasant trip moon air warm wave musical tropical night purple vault hang soft tremble star channel five league wide hand three great peak tahiti lord range mountain valley equally romantic elevation imeeo high lone peak call companion marling-pike shoot verdant spire planter quite sociable sea-faring man course bond strengthen flask wine produce several procure person french admiral s steward planter former visit papeetee good turn introduce amorous frenchman lady ashore calabash fill wild boar s meat baked yam bread-fruit tombez potato pipes tobacco also produce regale plenty story tell neighbour island last hear roar imeeo reef glide break float expanse smooth young girl s brow beach boat chapter lii valley martair grove open space hear voice light see glimmer bamboo dwelling planter retreat absence several girl keep house assist old native wrap tappa lie corner smoking hasty meal prepare essay nap ala plague little anticipated prevent unknown tahiti mosquito here fairly eddied more anon betimes stroll view country valley martair shut side lofty hill here steep cliff gay flower shrub hang pendulous vine swinge blossom air considerable width sea vale contract run inland terminating distance several mile range most grotesque elevation seem embattle turret tower grow verdure wave tree valley wilderness woodland link stream flash narrow pathway fairly tunnel mass foliage alone wild place abode planter beach sole neighbour few fisherman family dwell small grove cocoa-nut tree root wash sea clear tract occupy comprise thirty acre level prairie part cultivation whole fence stout palisade trunk bough tree stake firmly ground necessary defence wild cattle hog overrun island thus tombez potato principal crop raise ready sale obtain shipping touch papeetee small patch taro indian turnip also yam corner thrifty growth sugar-cane just ripen side inclosure sea house newly build bamboo native style furniture consist couple sea-chest old box few cooking utensil agricultural tool three fowling-piece hang rafter two enormous hammock swinge opposite corner compose dried bullock hide stretch pole whole plantation shut dense forest close house dwarf aoa specie banian-tree purposely leave twist palisade most grotesque manner thus make pleasant shade branch curious tree afford low perch native frequently squat fashion race smoked gossip hour good breakfast fish spear native sunrise reef pudding indian turnip fry banana roast bread-fruit repast new friend quite sociable communicative seem nearly uneducated foreigner reside polynesia time previous desert ship hear good deal money make raise supply whaling-vessels determine embark business stroll intention last come martair think soil would suit set work begin find owner particular spot covet make tayo turn tonoi chief fisherman day exhilarate brandy tear meagre tappa loin give know ally blood pomaree mother come illustrious race pontiff old time sway bamboo crosier pagan imeeo regal right reverend lineage time speak dusky noble decayed circumstance mean unwilling alienate few useless acre equivalent receive stranger two three rheumatic old musket several red woollen shirt promise provide old age always find home planter desirous live cosy footing father-in-law frankly offer two daughter wife such politely decline adventurer averse courting unwilling entangle matrimonial alliance splendid point family tonoi s man fisherman grove sad set secluded great measure ministration missionary give manner lazy wickedness stroll tree morning come nap shady side canoe haul bush lie tree smoking more frequently still gamble pebble little tobacco excepted gamble outlandish game would hard tell idle diversion also seem take great delight fishing employ small part time whole merry indigent godless race tonoi old sinner lean fallen trunk cocoa-nut tree invariably squander morning pebble gray-headed rook native regularly pluck stick tobacco obtain friend planter afternoon stroll abode tarry morning smoking snooze time prate hapless fortune house tonoi easy-going old dotard seem most part perfectly content cheerful board lodging whole valley martair quiet place imaginable could mosquitoes induced emigrate might spend month august quite pleasantly case luckless long ghost will presently see chapter liii farm polynesia planter whole-souled fellow respect possible tall robust yankee hern backwoods maine sallow long face short little cockney first clap eye monument voice zeke yankee twang cracked viol shorty comrade call clip aspirate word beginning latter tall man world good-looking young fellow twenty-five cheek dye fine saxon red burn deeply roving life blue eye open profusion fair hair curl well-shaped head zeke beauty strong ugly man adapt manual labour eye make see ogling compare cockney grave taciturn deal good old humour bottle rest frank good-hearted shrewd resolute shorty quite illiterate curious conjunction pair get famously two man unite enterprise get upper hand most matter zeke own way shorty too imbibe spirit invincible industry heaven know idea make fortune plantation much concern prospect set own person example downright hard labour agreeable now too late repent first day thank fortune treat guest thus doubt think would want delicacy set work compliment occasion morning look business-like put wall b'ys boy say zeke knock ash pipe breakfast must get shorty give peter doctor big hoe paul let s corner shorty bring forth three implement distribute impartially trudge partner take lead shape axe moment leave alone house look quake equip great clumsy piece tree arm end heavy flat mass iron cutlery part especially adapt primitive soil importation sydney handle must domestic manufacture hoe call hear see harmless comparison tool hand s inquired peter lift reply put motion way paul scrape hark call shoulder hoe march destination farther side plantation ground clear part break now set halting ask plough use young wild steer might catch train draught zeke reply such purpose cattle knowledge use part polynesia soil martair obstructed root cross recrossing point kind plough could use advantage heavy sydney hoe thing such land work now previous commence operation endeavour engage yankee little further friendly chat concern nature virgin soil general valley martair particular masterly stratagem make long ghost brighten stand ready join friend say agriculture refer particular part plantation stand communicate enough head enable set work good advantage fall shorty look follow suit surface here present closely amputate branch dense thicket seem purposely leave project furnish handle whereby drag root loosen hard soil dint much thumping pounding yankee jerk root way twist tug horizontally come lend hand cry last run four strain concert tough obstacle convulse surface throe spasm stick fast dumn cried zeke ll get rope run house shorty fetch end attach take plenty room strain more give song shorty say doctor sociable short acquaintance work accomplish way difficult mode enliven toil quite efficacious sailor willing make cheerful possible shorty strike dumbarton marvellously inspire somewhat indecorous windlass chorus last yankee cast damper enthusiasm exclaim pet oh dumn singing keep quiet pull now most uninteresting silence jerk make elbow hum root drag most inelegantly land ground doctor quite exhaust stay delude believe doughty performance would allow cessation toil take hat fan rayther hard customer peter observe yankee s use em hang m dumned hai n't get come hurrah let s get mercy ejaculate doctor rise slowly turn ll death fall hoe again work singly occasion require nooning time come period call planter embrace three hour middle day excessively hot still brood valley shut trade open leeward side island labour sun question use hyperbolical phrase shorty s ot enough melt nose h'off brass monkey return house shorty assist old tonoi cook dinner partake thereof cockney zeke throw hammock invite occupy think bad idea skirmish mosquito manage fall doze planter more accustom nooning present nuptial soon snore great rate tonoi snooze mat corner last rouse zeke s cry b'ys rise shine time get look doctor perceive very plainly decide languid voice tell zeke very indeed time past little rest doubt would recruit yankee thinking valuable service might lose altogether too hard outset beg consult own feeling exert present feel recognize fact comrade claim actually unwell simply suggest tired perhaps swing hammock rest day agreeable might accompany little bullock-hunting excursion neighbour hill proposition gladly acquiesce peter great sportsman put long face musket ammunition forthwith get overhead ready zeke cry tonoi come aramai get want pilot shorty lad look arter thing know s root field thus arrange domestic affair please little shorty s satisfaction think sling powder-horn shoulder start tonoi send advance leave plantation strike path lead mountain hurry thicket time come sunlight open glade just shadow hill here zeke point aloft beetling crag distant bullock horn throw stand statue chapter liv account wild cattle polynesia proceed word two concern wild cattle way come island fifty year vancouver leave several bullock sheep goat various place society group instruct native look animal carefully mean slaughter considerable stock accumulate sheep must die never see solitary fleece part polynesia pair leave ill-assorted couple perhaps separate disgust die issue goat occasionally come black misanthropic ram nibble scant herbage height inaccessible man preference sweet grass valley goat very numerous bullock come prolific ancestry hearty set race island imeeo considerable number tahiti few see former place original pair must scamper interior now thickly populate wild progeny herd private property queen pomaree planter obtain permission shoot own use many please native stand great awe cattle reason excessively timid cross island prefer sail opposite village canoe tonoi abound bullock story most bye spice marvellous following time hill brother now more great bull come bellow wood take heel old chief sprang tree companion fly opposite direction pursue very act reach bough trample underfoot unhappy man gore toss air finally run bull s horn more dead alive tonoi wait make good way home neighbour arm two three musket start recover possible unfortunate brother s remains nightfall return discover trace morning tonoi catch glimpse bullock march mountain s brow long dark object borne aloft horn refer vancouver s attempt colonize island useful quadruped may say concern success hawaii large island whole polynesian archipelago give native name well-known cluster name cook honour lord sandwich hawaii hundred league circuit cover area four thousand mile few year past interior unknown even inhabitant age prevent wander thither certain strange superstition pelee terrific goddess volcano mount eoa mount kea suppose guard pass extensive valley lie base legend chase stream fire several impious adventurer hilo jet-black cliff show vitreous torrent apparently pour sea just cool supernatural eruption inland valley adjoining hillside clothe most luxuriant vegetation vancouver s bullock soon wander unmolested long period multiply vast herd twelve fifteen year native lose sight superstition learn value hide commerce begin hunt creature wear very fearful awkward business novel success small arrival party spanish hunter man regularly train calling plain california work slaughter fairly begin spaniard showy fellow trick gay blanket legging work porcupine quill jingle spur mount trained indian mare hero pursue prey very base burning mountain make profound solitude ring shout fling lasso very nose vixen goddess pelee hilo village coast place resort thither flock rove white island group pupil dashing spaniard many dissipated fellow quaff too freely stirrup-cup ride headlong herd reel saddle unhorse kill year present king tammahamaha iii lad royal impudence lay claim sole property cattle delight idea receive two silver dollar pay hide thought future work extermination madly three year time eighteen thousand bullock slain entirely single island hawaii herd thus nearly destroy sagacious young prince impose rigorous taboo few survive cattle remain force ten year period expire hunting forbidden directly authorize king massacre cattle extend hapless goat year three thousand skin sell merchant honolulu fetch quartila shill sterling apiece digression time run tonoi yankee chapter lv hunt ramble zeke foot mountain steep path rock cleft mantle verdure here green gulf make giddy peep last gain overhanging wooded shelf land crown height path shade run gallery direction scenery enchant low rustle breeze vale leaf quiver sea lie blue serene distance inland surface swell ridge ridge peak peak bathe indian haze tropic dreamy look still valley league repose deep shadow mountain here waterfall lift voice solitude high central marling-spike lift finger hillside small group bullock see quietly browse slowly wind valley direct course slope hill mile two further bullock see cautious keep windward sense smell hearing being wild creature exceedingly acute know might surprise kind game covert pass creep warily wild hog island uncommonly fierce often attack native could help follow tonoi s example peep foliage frequent retrospective glance also serve assure retreat cut clump bush noise crackling dry branch break stillness instant tonoi s hand bough ready spring zeke s finger touch trigger piece again stillness break think high time get ready bring musket shoulder look sharp cry yankee drop knee brush twig presently piece wild snort black bristle boar cherry red lip curl two glittering tusk dashed unharmed path crash opposite thicket salute charge disappear slight notice take civility time tonoi illustrious descendant bishop imeeo twenty foot ground aramai come old fool cry yankee pesky critter s t'other side island afore rayther guess continue begin reload ve spoil sport fire ere tarnal hog bullock hear racket fling tail now keen jump quick paul let s climb rock see s sight none see such distance look ant evening now hand companion propose return home forthwith sound night s rest start morning good day s hunt whole force plantation follow pass descend valley pass nobly wooded land face mountain variety tree particularly attract attention dark mossy stem seventy foot high perfectly branchless many foot ground shoot broad bough laden lustrous leaf deep green low part trunk thin slab-like buttress bark perfectly smooth radiate common centre project ground least two yard natural prop taper upward gradually blend trunk sign wild cattle shelter zeke call canoe tree old time supply navy king tahiti canoe building wood still use extremely dense impervious worm very durable emerge forest half-way hillside come open space cover fern grass few lonely tree cast long shadow setting sun here piece ground hundred foot square cover weed bramble sound hollow tread inclose ruinous wall stone tonoi say forget burial-place great antiquity inter islander christian seal dry deep vault many dead heathen lie here curious prove old man s statement anxious get peep catacomb hermetically overgrow vegetation aperture visible gain level valley pass site village watercourse long desert stone wall rude dismantle foundation house construct same material large tree brushwood grow rankly ask tonoi long live here tammaree boy plenty kannaker man martair reply now poor pehe kannaka fisherman left bear here valley vegetation kind present different aspect high land chief tree plain island ati large lofty massive trunk broad laurel-shaped leaf wood splendid tahiti show narrow polished plank fit make cabinet king take heart tree deep rich scarlet trace yellow vein place cloud hazel same grove regal may see beautiful flower hotoo pyramid shine leaf diversify numberless small white blossom plant tree valley entire length astonished observe very few useful native hundred cocoa-nut bread-fruit tree here tonoi again enlighten sanguinary religious hostility ensue conversion christianity first pomaree war-party tahiti destroy girdle bark entire grove invaluable tree time stand stark leafless sun sad monument fate befall inhabitant valley chapter lvi mosquito night follow hunting trip long ghost valiant defence fly house account mosquito here can avoid relate story rife native concern manner insect introduce island year previous whaling captain touch adjoining bay get difficulty inhabitant last carry complaint native tribunal receive satisfaction deem aggrieved resolve take signal revenge night tow rotten old water-cask ashore leave neglect taro patch ground warm moist hence mosquito try good learn name man hereby can hand posterity coleman nathan cole-man ship belong nantucket torment mosquito find much relief couple word coleman syllable pronounce energetically doctor suggest walk beach long low shed tumble piece open lengthwise current air think might keep mosquito thither ruin partially shelter relic time few day examine much curiosity old war-canoe crumble dust support same rude block apparently year hollow probability never afloat seem originally stain green colour here now change dingy purple prow terminate high blunt beak side cover carving stern long ghost maintain arm royal house pomaree device heraldic look certainly two shark talon hawk claw knot leave project wood canoe least forty foot long two wide four deep upper part consist narrow plank lace cord sinnate many place fall lie decay ground still ample accommodation leave sleeping spring doctor bow stern soon fall asleep wake suddenly cramp joint constrained posture think instant must prematurely screw coffin present compliment long ghost ask fare bad enough reply toss outlandish rubbish lie bottom couch pah old mat smell continue talk exciting strain time last make reply resume certain mathematical reverie induce repose find multiplication table avail summon grayish image chaos sort slide fluidity just fall nap strength hear solitary distinct buzz hour calamity hand blend hum creature dart canoe small swordfish get open air surprise long ghost fan wildly old paddle just make noiseless escape swarm attack own end canoe now propose try water small fishing canoe haul quickly launch paddle good distance drop overboard native contrivance anchor heavy stone attach cable braided bark part island encircle reef close shore leave water smooth extremely shallow blessed thought know sunrise motion aquatic cot awaken look beheld zeke wade shore tow bark cable point reef tell narrow escape true enough water-sprite roll stone noose float chapter lvii second hunt mountains fair dawn hill martair jocund morning hunt prepare overnight arrive house good breakfast spread shorty old tonoi bustle innkeeper several man also attendance accompany calabash food case meet success officiate bearer burden return apprise evening previous meditated sport doctor announce willingness take part therein now subsequent event make regard expedition shrewd device yankee s get pleasure trip face could afterward refuse work enjoy credit give holiday omit assure work play wage run dilapidated old musket tonoi s borrow doctor exceedingly short heavy clumsy lock require strong finger pull trigger try piece fire mark long ghost satisfy could fail execution charge way endeavour negotiate exchange musket shorty cockney proof blandishment last intrust weapon native carry marshal force start head valley path ascend range high land say favourite resort cattle shortly gain height small herd way perceive enter wood hurry divide party four different point white man follow several native soon find dense covert look just emerge clear space hear report bullet knock bark tree same instant trampling crashing five bullock nearly abreast break view opening plunge right spot three islander stand small black vicious-looking creature short sharp horn red nostril eye coal fire come dark woolly head hang time island backer roost tree glance instant discover retreat case emergency raise piece voice cry wood right orns paul right orns barrel range small white tuft forehead headmost let dart side turn again five bullock shoot blast make air eddy wake yankee now burst view salute flank fierce little bull tufted forehead flirt long tail buttock kick hind foot shoot forward full length graze instant sight thicket break rock overhead mark progress action heavy artillery come person long doctor blunderbuss cry breath mile two h'off time reply cockney lord paul ought ve send ailstone little black un excuse want skill could zeke rush forward suddenly exclaim creation bout peter peter incense ill luck ignorantly impute cowardice native auxiliary bring piece bear trembling squire musket-carrier now descend tree pull trigger bullet high head hop ground bellow calf fellow run fast heel could carry rest follow fear trembling form line march anew several hour catch glimpse game report musket hear great distance last mount craggy height obtain wide view country prom place behold three cattle quietly browse green opening wood tree shut general re-examination musket now take place follow hasty lunch calabash start descend mountainside cattle plain sight enter forest lose sight moment see again creep close spot graze bull cow calf cow lie shade edge wood calf sprawl grass lick lip old taurus stand close cast paternal glance domestic little scene conjugally elevate nose air now say zeke whisper let s take poor creeturs huddle crawl b'ys crawl fire mind say word creep very edge open ground kneel clump bush rest levelled barrel branch slight rustling hear taurus turn drop head ground send forth low sullen bellow snuff air cow rise foreknees pitch forward alannedly stand leg calf ear prick get right three now group instant would take bull cry leader fire calf fall clod dam utter cry thrust head thicket turn come moan lifeless calf snuff fiercely bleeding nostril crash wood loud roar announce fly bull soon shot fire cow fall leave native look dead cattle rest hurry bull dreadful bellow guide spot lie wound shoulder fright agony bound wood come sink earth green hollow thrust black muzzle pool own blood toss hide clot yankee bring piece rest instant wild brute sprang air foreleg crouch fall dead island friend now high spirit courage alacrity old tonoi think take poor taurus horn peer glazed eye ship knife request skin cattle hang high cord bark bough tree withdraw covert wait wild hog accord zeke would soon make appearance lure smell blood presently hear come two three different direction moment tear offal piece shot creature could rely intend fire simultaneously somehow doctor s piece hog drop break thicket rest spring resolve shot hazard cockney dart bush few moment hear report musket follow quick cry run see comrade battle young devil boar black night snout partly tear fire game full career come directly shorty assail enraged brute now crunch breech musket try club shorty hold fast barrel finger waist knife advance clap gun boar s head put end contest even now come set work load carrier cattle small stout native could walk entire quarter brush thicket descend rock apparent effort tell truth white man present could thing ease wild hog none islander could induced carry shorty s invincible superstition connect black colour oblige leave spotted sling green thong pole march two young native bearer burden ahead commence return valley half-way home darkness overtake wood torch become necessary stop make dry palm branch send two lad advance purpose gathering fuel feed flambeau continue journey wild sight torch wave aloft flash forest ground admit islander brisk trot bend forward load naked stain blood occasionally run raise wild cry startle hillside chapter lviii hunting-feast visit afrehitoo two bullocks boar bad trophy day s sport torchlight march plantation wild hog rock pole doctor sing old hunting-song tally-ho chorus swell high yell native resolve make night kindle great fire just dwelling hang heifer s quarter limb banian-tree liberty cut broil basket roasted bread-fruit plenty taro pudding bunche banana young cocoa-nut also provide native return fire burn bravely keep mosquito make man s face glow beaker port meat true wild-game flavour impair famous appetite couple flask white brandy zeke produce secret store circulate freely end long comrade s spirit tell story sing song spring foot clasp young damsel grove waist waltz grass s tell prank play night native delight wag emphatically pronounce maitai long midnight ere break rest retire zeke true thrift yankee salt leave meat day sunday request shorty accompany afrehitoo neighbour bay seat mission directly opposite papeetee afrehitoo large church school-house quite dilapidated plant shrubbery fine knoll stand very tasteful cottage command view channel passing catch sight graceful calico skirt disappear piazza doorway place residence missionary trim little sail-boat dance mooring few yard beach straggle low land vicinity several native hut untidy enough much good way most tahiti attend service church find small congregation see papeetee very interesting take place audience curious fidgety look know account ascertain sermon eighth commandment text preach seem live englishman district friend planter cultivate tombez potato papeetee market spite precaution native habit make nocturnal foray inclosure carry potato night fire fowling-piece charge pepper salt several shadow discover steal premise flee season else knave steal again great relish very night catch party act roast basketful potato own cooking-shed last state grievance missionary benefit congregation preach sermon hear now thief martair people valley bribe honest regular business transaction planter consideration many potato hand duly pay abstain depredation plantation security roguery permanent residence premise chief tonoi return martair afternoon find doctor zeke make comfortable latter recline ground pipe mouth watch doctor sit turk large iron kettle slice potato indian turnip now shatter splinter bone turn throw pot make call bullock broth gastronomic affair friend artist way improve knowledge rest day practise might call experimental cookery broiling grilling devil slice meat subject sort igneous operation first fresh beef taste more year oh ll pick arter peter observe zeke night long ghost turn great rib coal d think paul ll get dare say reply want get cheek tan tell truth little pleased see doctor s reputation invalid fade fast especially strength promise such easy time very likely too expense chapter lix murphy doze canoe morning daybreak awaken zeke s hail loudly beach paddle tell canoe arrive overnight papeetee order ship lie supply potato must board vessel noon want assist bring sail-boat long comrade always thrust forth wrong foot foremost rise commit indiscretion limb more less crabbed sullen breakfast vain yankee deplore urgency case oblige call thus early doctor look more glum say reply last way get little enthusiasm occasion yankee exclaim quite spiritedly d say b'ys shall get devil s name reply doctor snap turtle move house ungracious answer probably think gastronomic performance day previous would hardly hang house find shorty ready hoe repair farther side inclosure potato take ground rich tawny soil seem specially adapt crop great yellow murphy roll hill egg nest comrade really surprise zeal apply hoe own part exhilarate cool breath morning work good fellow zeke cockney seem mightily please evidence willingness exert long ere potato turn come bad lug beach distance least quarter mile such thing barrow cart island spinal-marrows broad shoulder know part business would agreeable zeke good put encourage face possible give time indulge despond thought gleefully direct attention pile rude basket make stout stalk provide occasion more ado help heap soon four stagger load first trip arrive beach zeke s enthusiastic cry prove irresistible trip two more shoulder begin grate socket doctor s tall figure acquire obvious stoop presently throw basket protest could stand longer employer bent get work silent appeal moral sense toil pretend notice much say man ve board lodge last three day yesterday earthly eat stand now look work dare thus drive resume employment spite could lag zeke shorty breathe hard perspire pore toil pause cessation wickedly wished would load potato too many gasp own hamper could life help laugh long ghost long neck thrust forward arm twist form shelf basket rest stilt leg give way knee-joint slip way carry more exclaim fling potato boat yankee just stow oh say zeke quite briskly guess paul try barrel-machine come ll fix time say wade ashore hurry house bid follow wonder earth barrel-machine could suspicious limp arrive house find get ready sort sedan-chair more old barrel suspend rope middle stout oar quite ingenious contrivance yankee s proposed arrangement regard mine doctor s shoulder equally now say ready s back-breaking can stand right see jist try politely rest blade oar comrade s right shoulder end mine leave barrel jist thing add stand admiringly remain interesting attitude help broken heart trudge field doctor say mass start loaded barrel few pace get pretty constrain think idea bad long think less five minute come dead halt springing buckling clumsy oar unendurable let s shift end cry doctor relish blade stick cut blade shoulder last stage short frequent manage shamble beach again dump cargo pet make native help ask long ghost rub shoulder native dumned say yankee twenty em ai n't worth white man never mean work chap know too dumned little work em abuse zeke last obliged press few biped service aramai come here shout several recline bank hitherto critical observer proceeding thing particularly amuse performance sedan-chair make fellow load basket yankee fill own drive beach probably see herd panniered mule drive way mount indian great callao lima boat last loaded yankee take couple native hoist sail stand channel papeetee morning breakfast old tonoi run tell voyager return hurry beach see boat gliding doze islander helm zeke stand bow jingle small bag silver proceeds cargo chapter lx thought martair several quiet day now pass just work sufficiently sharpen appetite planter leniently exempt severe toil desire retain become more more evident wonder esteem begin couple civil good-natured fellow would soon become quite at-home slow perceive different common run rover society entertaining instructive couple solitary illiterate man literary point view indeed soon regard emotion envy wonder doctor consider short prodigy cockney find doctor could read book upside even much spell big word yankee twinkling eye receive sum total several arithmetical item state aloud view test extent mathematical lore frequently discoursing man thing long comrade employ such impose phrase occasion actually remain uncovered talk short favourable opinion long ghost particular rise high high day begin indulge manner dream concern advantage derive employ learn labourer project reveal build small craft forty ton purpose trading neighbour island native crew would take turn cruise tranquil pacific touching here caprice suggest collect romantic article commerce beach-de-mer pearl-oyster arrow-root ambergris sandal-wood cocoa-nut oil edible birdnest south sea yachting delightful think straightway doctor announce willingness navigate future schooner clear shoal reef impudence audacious enlarge science navigation treat dissertation mercator s sailing azimuth compass inexplicable explanation lord know plan infallibly settle longitude comrade thus give rein fine fancy treat listen never interfere planter sit mute admiration apparent self-abasement part must consider truly indicative respective merit small concern quickly perceive estimate form long ghost begin rate aught know indeed might privately throw hint concern difference respective station julia else planter must consider illustrious individual certain inscrutable reason incog idea undisguised disinclination work become venial entertain such view extend business count more ultimate value man science mere ditcher humorous doctor forbear foster opinion way advantageous time sake joke assume air superiority laughable enough sometimes annoy tell plain truth thing last come such pass tell notion put pretension play gentleman follow suit would quickly explosion laugh heartily mirthful chat resolve leave valley soon could proper regard politeness supper same evening doctor hint intention much surprise vexed zeke move muscle peter say last very gravely mature deliberation would cooking s easy work need n't else paul s heartier can work field suit long ll more agreeable wo n't shorty shorty assent doubtless proposed arrangement snug especially sinecure doctor mean relish function allot too indefinite final agree intention leave reveal enough present say further yankee must conclude might induce remain redouble endeavour make content state affair morning breakfast set weed potato-patch planter engage house leave now pull weed consider employer easy occupation reason assign garden recreation may pleasant enough still long persist business become excessively irksome toil time doctor height oblige stoop very acute angle suddenly sprang upright hand prop spinal column exclaim oh s joint provide hole drop little oil vain aspiration proposed improvement specie cordially respond thereto vertebra spine articulate sympathy presently sun rise mountain induce deadly morning languor fatal early exertion warm climate could stand longer shoulder hoe move house resolve impose more good-nature planter continue moment longer occupation extremely uncongenial freely tell zeke exceedingly hurt say could think alter determination find unavailing very hospitably urge hurry leave might stay guest time decide future movement thank sincerely reply following morning must turn hill martair chapter lxi prepare journey remainder day loiter talk plan doctor eagerness visit tamai solitary inland village stand bank considerable lake same name embosomed grove afrehitoo place lonely pathway lead wild scenery world much too hear concern lake abound such delicious fish former time angling party occasionally come papeetee bank grow fine fruit island great perfection ve brazilian plum here attain size orange gorgeous arheea red apple tahiti blush deep dye seaward valley tamai dwell most beautiful unsophisticated woman entire society group short village remote coast much less affect recent change place most thing tahitian life here see formerly exist day young otoo boy-king cook s time obtain planter information need decide penetrate village temporary sojourn strike beach again journey taloo harbour opposite side island put travel trim just previous leave tahiti find wardrobe reduce two suit frock trouser much bad wear quilt mutual preservation fashion peculiar sailor engraft red frock blue produce thereby choice variety way clothing extent wardrobe doctor mean improvidence last driven don nautical garb time frock light cotton give replace shorty very generously offer little less rag alms proudly refuse long ghost prefer assume ancient costume tahiti roora garment worn festival dress now seldom meet captain bob often show keep heirloom cloak mantle yellow tappa precisely similar poncho worn south-american spaniard head slip slit middle robe hang person ample drapery tonoi obtain sufficient coarse brown tappa make short mantle description five minute doctor equip zeke eye toga critically remind proprietor many stream ford precipice scale martair tamai travel petticoat hold deficiency utterly shoeless free easy pacific sailor seldom wear shoe mine toss overboard day meet trade two tramp ashore never wear martair would desirable none expedition meditate indispensable zeke owner pair huge dilapidated boot hang rafter saddlebag doctor succeed exchange case-knife last valuable article possession make sandal bullock s hide such wear indian california make minute sole rudely fashion foot confine instep three strap leather headgear deserve passing word comrade s brave old panama hat make grass fine thread silk elastic roll spring perfect shape again set jaunty slouch spanish sombrero doctor long ghost eoora look mendicant grandee own appearance eastern turban less distinguish way come wear hat knock overboard few day reach papeetee oblige mount abominable wad parti-coloured worst sailor call scotch cap know elasticity knit wool caledonian head-dress crown temple effectually confine atmosphere engender prejudicial curl vain try ventilate cap gash make seem heal whole time such continual chafing keep hot sun see dislike thing kooloo worthy friend prevail bestow hint good boiling might restore original brilliancy colour mount turban take new regatta frock doctor s gay calico wind head fold allow sleeve droop thus form good defence sun shower pendent sleeve add much effect doctor call bashaw two tail thus arrayed ready tamai green saloon count create small sensation chapter lxii tamai long sunrise morning sandal lace doctor vault zeke s boot expect see again taloo planter wish pleasant journey parting very generously present pound two sailor call plug tobacco tell cut small change virginian weed principal circulate medium island tamai tell more three four league distant make allowance wild road few hour rest noon determination take journey leisurely count reach shore lake time flush evening several hour slowly wood ravine hill precipice see occasional herd wild cattle often resting find noon very heart island green cool hollow mountain last descend bind place gush hundred spring shade great solemn tree mossy boles moisture stand bead strange say trace bullock here reveal sound hear bird see breath wind stir leaf utter solitude silence oppressive peer shade see rank dark motionless trunk hurry hollow ascend steep mountain opposite midway rest earth gather root three palm thus form pleasant lounge look hollow now dark green tuft woodland foot here bring forth small calabash poee parting present tonoi eat heartily obtain fire two stick throw puff forth fatigue wreath smoke last fall asleep waken sun sink low ray dart foliage start continue journey gain mountain top surprise lie lake village tamai think good league stand yellow sunset still linger valley long shadow steal rippling green lake reflect house tree just stand bank several small canoe moor here post water dance wave solitary fisherman paddle grassy point front house group native see throw full length ground indolently lean bamboo whoop halloo run hill villager soon hurry forth see come draw gather curiosity know bring karhowrees quiet country doctor contrive make understand purely social object visit give true tahitian welcome point dwelling say long choose remain strike appearance people man woman much more healthful inhabitant bay young girl more retire modest more tidy dress fresh more beautiful damsel coast thousand pity think bury charm nook valley night abide house rartoo hospitable old chief right shore lake supper look rustling screen foliage surface starlit water day ramble find happy little community comparatively free many deplorable evil rest countryman subject time too more occupied surprise manufacture tappa several building european calico seldom see many article foreign origin description people tamai nominally christian remote ecclesiastical jurisdiction religion sit lightly tell even many heathenish game dance still secretly linger valley now prospect see old-fashioned hevar tahitian reel inducement bring here find rartoo liberal religious idea disclose desire first demur shrug shoulder frenchman declare could bring dangerous matter attempt might bring concern trouble overcome convinced thing could hevar genuine pagan fandango arrange very night chapter lxiii dance valley ill-natured people tell-tale seem tamai hence deal mystery get dance hour two midnight rartoo enter house throw robe tappa bid follow distance village hood face keenly alive adventure obey last take wide circuit come farthest shore lake wide dewy space light full moon carpet minute specie fern grow closely sweep right water show village opposite glisten grove tree side clear space ruinous pile stone many rod extent formerly stand temple oro present rude hut plant lowermost terrace seem use tappa herree house make native cloth here see light gleam bamboo cast long rod-like shadow ground voice also hear peep dancer get ready ballet twenty number wait hideous old crone might duenna long ghost propose send latter packing rartoo say would never permit remain try effect entrance door fasten noisy discussion old witch guide become fidgety last tell desist would spoil lead distance await performance girl say wish recognize furthermore make promise remain dancer retire wait impatiently last come forth array short tunic white tappa garland flower head follow duenna remain cluster house girl advance few pace instant two tall companion stand side side middle ring form clasped hand rest movement make perfect silence presently two girl join hand overhead cry ahloo ahloo wave fro ring begin circle slowly dancer move sideways arm little drooping soon quicken pace last fly bosom heaving hair streaming flower drop sparkling eye circling seem line light meanwhile pair pass repassing incessantly incline sideways long hair fall glide way foot continually air finger throw forth twirling moonbeam ahloo ahloo again cry dance queen come middle ring more lift arch stand motionless ahloo ahloo link circle break girl deeply breathing stand perfectly still pant hard fast moment two just deep flush die face slowly recede thus enlarge ring again two leader wave hand rest pause now apart stand still moonlight circle fairy presently raise strange chant softly sway gradually quicken movement length few passionate moment throb bosom glow cheek abandon spirit dance apparently lose soon subside again same languid measure become motionless reel forward side eye swimming head join wild chorus sink s arm such lory-lory think call dance backslide girl tamai much could keep doctor rush forward seize partner would give more hevars night rartoo fairly drag canoe haul lake shore reluctantly embark paddle village arrive time good nap sunrise day doctor try hunt overnight dancer think detect late rising never man more mistake first sallying whole village asleep wake concert hour course day come several charge take part hevar prim-looking fellow stand visit elder afrehitoo perhaps girl look embarrass parry charge most skilfully soft dove general lady tamai flavour slight tincture queerly enough call devil show present occasion doctor press hard turn give box ear tell hanree perrar chapter lxiv mysterious little old man most hideous aspect live tamai coarse mantle tappa village dancing singing make face follow wherever unobserved pluck garment make frightful sign somewhere see vain try get rid kick cuff even last resort howl possessed would still haunt last conjure native rid laugh force endure dispensation could fourth night visit return home late pay few call village turn dark corner tree come full goblin friend usual chatter motioning hand doctor vent curse hurry forward impulse stand ground resolve find unaccountable object want see pause creep close peer face retreat beckon follow few moment village guide advance find shadow height overlook farther side valley here guide pause come side side speaking ascend hill presently come wretched hut barely distinguishable shade cast neighbour tree push rude slide door hold thong goblin sign enter look dark pitch give understand must strike light reply disappear darkness grope hear two stick rub directly see spark native taper light stoop enter mere kennel foul old mat broken cocoa-nut shell calabash strewn floor earth overhead catch glimpse star chink roof here thatch fall hang wisp now tell set produce show delay look fearfully dread surprise commence turn rubbish corner last clutch calabash stained black neck break side large hole seem stuff vessel deal poke aperture musty old pair sailor trouser draw forth hold eagerly inquire many piece tobacco would give reply hurry old man chasing shout run gain village here dodge make way home resolve never disclose inglorious adventure purpose morning comrade beseech enlighten preserve mysterious silence occurrence serve good turn long abide tamai old clothesman never trouble forever haunt doctor vain supplicate heaven deliver chapter lxv hegira flight say doctor cry few day adventure goblin absence host morning lounging matting dwelling smoke reed pipe tamai s thriving place settle faith say bad idea paul fancy ll let stay certainly would overjoy couple karhowrees townsman gad re right pleasant fellow ha ha ll put banana-leaf physician london deliver lecture polynesian antiquity teach english five lesson hour establish power-loom manufacture tappa lie public park middle village find festival honour captain cook surely stop take breath observe doctor s project sure visionary cast seriously think prolong stay valley indefinite period understanding turn various plan spend time pleasantly several woman come run house hurriedly besought heree heree make escape cry mickonarees think take act suppression vagrancy fly house spring canoe door paddle might main opposite side lake approach rartoo s dwelling great crowd perceive several native partly european dress certain reside tamai plunge grove thank star thus narrowly escape apprehend runaway seaman march beach least think escape flee village could think prowl vicinity return might risk liberty again determine journey martair set face thitherward reach planter house nightfall give cordial reception hearty supper sit talk late hour now prepare taloo place tamai wish see much island could prefer return martair way beach taloo frequented harbour imeeo lie western side island directly martair shore bay stand village partoowye missionary station vicinity extensive sugar plantation good south sea perhaps work person sydney patrimonial property husband pomaree way delightful retreat partoowye occasional residence court time write permanently fix queen flee thither tahiti partoowye tell mean place papeetee ships seldom touch very few foreigner live ashore solitary whaler report lie harbour wooding watering want man thing consider could help look taloo offer splendid opening adventurer say facility present sea whaler hire day labourer sugar plantation hope entertain promote office high trust emolument person majesty queen expectation altogether quixotic train many polynesian prince rove white frequently find gentleman pensioner state bask tropical sunshine court lead pleasant life world islands little visit foreigner first seaman settle generally domesticate family head chief king frequently discharge function various office elsewhere fill many different individual historiographer instance give native account distant country commissioner art science instruct use jack-knife good way shape bit iron hoop spear-head interpreter majesty facilitate intercourse stranger instruct people generally use most common english phrase civil profane oftener latter man generally marry often hardy hannamanoo wood royal sometimes officiate personal attendant first lord waiting king amboi tonga islands vagabond welshman bend knee cupbearer cannibal majesty mix morning cup arva profound genuflection present cocoa-nut bowl richly carve island same group customary bestow small pain dress hair frizz curious process enormous pope s head old man-of-war's-man fill post barber king majesty very neat mop exceedingly populous jack engage dress head intrust charge busy gently titillate sort skewer actually wear patient s hair special purpose even sandwich island low rabble foreigner keep person tammahammaha purpose minister ease enjoyment billy loon jolly little negro trick soiled blue jacket stud rusty bell button garnish shabby gold lace royal drummer pounder tambourine joe wooden-legged portuguese lose leg whale violinist mordecai call villainous-looking scamp cup ball side pocket divert court jugglery idle rascal receive fixed salary altogether dependent casual bounty master now run score dance house honolulu illustrious tammahammaha iii call settle bill few year auctioneer majesty come add retinue state seem first man practise vocation sandwich island delight sport bidding ware king good customer last beseech man leave follow handsomely provide court auctioneer refuse ivory hammer lose chance borne velvet cushion king crown strolling player footman employ doctor look forward approach introduction court queen tahiti contrary hint expect swell appropriation bread-fruit cocoa-nut civil list fill honourable office gift tell resist usurpation french queen rally person foreigner could partiality english american know additional ground anticipate favourable reception zeke inform queen s counsellor partoowye war aggression invader papeetee seriously think prove true surgeon s commission doctor lieutenancy certainly count sanguine expectation such view such hope project trip taloo most lofty aspiration mean lose sight minor matter might help promotion doctor inform excel play fiddle now suggest soon arrive partoowye endeavour borrow violin could manufacture kind substitute thus equip apply audience queen well-known passion music would secure admittance most favourable auspex bring introduction notice know say waggish comrade throw head perform imaginary air briskly draw arm know may fiddle majesty s good grace become sort rizzio tahitian princess chapter lxvi were get taloo inglorious circumstance somewhat premature departure tamai fill sagacious doctor sundry misgiving future zeke s protection secure impertinent interference concern part native friendless wanderer island run risk apprehend runaway such send tahiti truth reward constantly offer apprehension deserter ship induce native eye stranger suspiciously passport desirable such thing never hear imeeo last long ghost suggest yankee know much respect island endeavour obtain sort paper certify employ also highwayman kidnapper runaway seaman even write english paper would answer purpose unlettered native stand great awe document would dare molest acquaint purport come bad might repair missionary passport explain inform zeke matter seem highly flatter opinion entertain reputation abroad agree oblige doctor offer furnish draught paper refuse say would write rooster s quill bit soiled paper stout heart set work evidently accustom composition literary throe violent doctor suggest sort caesarian operation might necessary precious paper last finish great curiosity much divert reason date here dummed eliminate observe feller ca n't keep run month nohow cause s season summer winter s etarnally thinkin s always july s pesky hot passport provide cast mean get taloo island imeeo very nearly surround regular breakwater coral extend mile less shore smooth canal furnish good mean communication different settlement exception tamai right water indolent imeeose think twenty thirty mile island canoe order reach place quarter distance land hint fear bullock idea journey canoe strike fancy quite pleasantly set charter possible none could obtain pay hire could expect loan inasmuch good-natured owner would probability walk beach paddle order bring property further use last decide commence journey foot trust would soon fall canoe way might take passage planter say would find beaten path follow beach invite might look inland account must stray short long way way taloo interval little hamlet shore lonely fisherman s hut here could get plenty eat pay necessity lie store intend sunrise morning benefit cool part day bid kind host farewell overnight repair beach launch float pallet sleep merrily dawn chapter lxvii journey beach fourth day first month hegira flight tamai now reckon time thus rise bright early valley hartair fisherman even stir early dawn morning show low edge bank purple cloud pierce misty peak tahiti tropical day seem too languid rise sometimes start fitfully deck cloud faint edging pink gray fade leave dim again anon throw thin pale ray grow light light last golden morning sprang east bind dart bright beam hither thither high high send broadcast face heaven balmy grove tahiti come indolent air cool transit water grateful underfoot damp slightly yield beach wave seem just retire doctor famous spirit remove koora splash sea swim few yard wade ashore hop skip jump beach very careful cut caper direction journey say will glow independence feel saddle give first morning flush cheery pedestrian thus exhilarate light-hearted care-free could wish here can refrain laud very superior inducement most intertropical country afford mere rover penniless people generally genial region s want naturally diminish remain easily gratify fuel house-shelter please clothing may entirely dispensed different hard northern latitude lot poor devil twenty degree north tropic cancer indeed pitiable last beach contract hardly yard s width dense thicket dip sea place smooth sand too sharp fragment broken coral make travel exceedingly unpleasant lord foot roar doctor fetch inspection galvanic fling limb sharp splinter thrust flesh hole boot sandal bad sol take sort fossil impression trod turning bold sweep beach come piece fine open ground fisherman s dwelling distance crown knoll roll water hut prove low rude erection very recently throw bamboo still green grass thatch fresh fragrant meadow hay open three side draw domestic arrangement plain sight stir see clumsy old chest native workmanship few calabash bundle tappa hang post heap know dark corner close inspection doctor discover loving old couple lock s arm roll tappa mantle halloa darby cry shake beard darby heed joan wrinkled old body start affright yelled aloud attempt gag presently become quiet stare hard ask unintelligible question proceed rouse still slumber mate ail could tell wake equally vain dear spouse s cuff pinche endearment lie log face snore cavalry trumpeter here good woman say long ghost just let try take patient right nose lift bodily sit position hold eye open event come pass darby look stupefy spring foot corner place become object earnest respectful attention permit dear darby introduce esteemed friend comrade paul say doctor gallanting grimace flourish imaginable darby begin recover faculty surprise little talk few word english could understand expressive aware two karhowrees neighbourhood glad see would eat time come english explain leave time previous denizen papeetee native language broider most classic sailor phrase seem quite proud residence allude same significant way provincial inform time reside capital old fellow dispose garrulous sharp-set tell get breakfast would hear anecdote employ calabash strange antiquated fondness old semi-savages really amusing make doubt say love life just same way young couple home give hearty meal discuss merit assure again expect return attention more liberty stay long please long stay house longer theirs still more slave old lady degree altogether superfluous now tahitian hospitality self-immolation s own hearthstone benefit guest polynesian carry hospitality amazing extent let native waiurar westernmost part tahiti make appearance traveller partoowye most easterly village imeeo perfect stranger inhabitant side accost doorway invite enter make home traveller pass examine house attentively last pause suit exclaim eda maitai will think step make perfectly ease fling mat very probably call nice young cocoa-nut piece toasted breadfruit slice thin brown curious relate stranger carry thus bravely discover house own may thenceforth a-begging lodging karhowrees white man exception rule thus precisely civilized country house land incessantly bore death invitation come live people s house many poor gentleman ink seam coat invitation would really acceptable may sue credit ancient tahitian here observe blemish hospitality recent origin wholly unknown old time tell captain bob polynesia esteem great hit man succeed marry family good part community relate heaven know reason a-travelling great number house more completely service receive paternal benediction old darby joan continue journey resolve stop very place attraction offer long stroll fine walk beach shell come spot tree here land meadow slope water stir sedgy growth reed border margin close little cove wall coral fleet canoe dance few pace distant natural terrace overlook sea several native dwelling newly thatch peep view foliage summer-house draw forth come burst voice presently three gay girl overflow life health youth full spirit mischief array flaunt robe calico long black hair braid two immense tress join end wreathe green tendril vine self-possessed forward air fancy might young lady papeetee visit country relation companion wear mere slip cotton cloth hair dishevel very pretty betray reserve embarrassment characteristic province little gipsy first mention run great cordiality give tahitian salutation open such fire question understanding much less answer hearty welcome loohooloo call hamlet make plain enough meanwhile doctor long ghost gallantly present arm young lady first know make last take kind joke accept civility name three damsel make know exceedingly romantic can forbear particularize comrade s arm hang night morning person farnowar day-born earnoopoo night-born tress very appropriately styled marhar-rarrar wakeful bright-eyed time house empty rest inmate few old man woman several strap young fellow rub eye yawning crowded put question whence come inform acquaintance zeke delighted recognize boot wear doctor keekee zeke maitai cry nuee nuee hanna hanna portarto make plenty potato now little friendly altercation honour entertain stranger last tall old gentleman name marharvai bald head white beard take hand lead dwelling marharvai point staff obsequious assure house long ghost suggest might hand deed draw noon light lunch roasted breadfruit few whiff pipe lively chatting host admonish company lie take everlasting siesta comply social nap chapter lxviii dinner-party imeeo was just middle merry mellow afternoon usher dinner green shelter palm bough open low eaves stoop enter ground strew aromatic fern call nahee freshly gather stir underfoot diffuse sweet odour side row yellow mat inwrought fibre bark stain bright red here seat fashion turk look verdant bank mild blue endless pacific skirt island view tahiti now intercept fern lay several layer broad thick pooroo leaf lap place side side newly-plucked banana leaf least two yard length very wide stalk withdraw make lie flat green cloth set garnish manner following first number pooroo leaf way plate range side rustic nut-bowl half-filled sea-water tahitian roll small bread-fruit roast brown immense flat calabash place centre heap numberless small package moist steam leaf small fish bake earth turn pyramid dish flank side ornamental calabash brim golden-hued poee pudding make red plantain mountain stack cake indian turnip previously macerate mortar knead milk cocoa-nut bake space three dish pile young cocoa-nut strip husk eye open enlarge ready-charged goblet sort side-cloth corner bright buff jacket lie fat banana avees red-ripe guava shadow crimson pulp flush transparent skin come blush orange tinge here berry-brown great jolly melon roll very portliness such heap ruddy ripe burst good cheer tropical soil sprang land orchard cry doctor rapture snatch morsel sort fruit gentleman sanguine temperament remarkably fond namely ripe cherry lip misa day-born stand look marharvai allot seat guest meal begin think hospitality need acknowledgment rise pledge vegetable wine cocoa-nut merely repeat ordinary salutation yar onor boyoee sensible compliment fashion white man pay smile courteous flourish hand bid seat people refine more easy graceful manner imeeose doctor sit host now come special protection lay guest package fish marharvai open commend content particular regard comrade convivial occasion can always take care eat indefinite number pee-hee lee lees small fish own neighbour s bread-fruit help right leave ease accomplished diner-out paul say last n't seem get n't try pepper sauce way example steep morsel food nutful sea-water following suit find quite piquant bitter whole capital substitute salt imeeose invariably use sea-water way deem quite treat consider country surround ocean catsup luxury can deem expensive fish delicious manner cook ground preserve juice render exceedingly sweet tender plantain pudding cloying cake indian turnip quite palatable roast bread-fruit crisp toast meal native lad walk party carry long staff bamboo occasionally tap cloth guest white clotted substance drop forth savour curd prove lownee excellent relish prepare grated meat ripe cocoa-nut moisten cocoa-nut milk salt water keep perfectly tight little past saccharine stage fermentation repast much lively chatting islander conversational power quite exceed young lady too show very expert use tongue contribute much gaiety prevail lively nymph suffer meal languish doctor s throw air much satisfaction spring foot pelt orange guava last put end entertainment hundred whimsical oddity long friend become great favourite people bestow long comical title expressive lank figure koora combine latter bye never fail excite remark everybody encounter give nickname quite passion people tahiti imeeo peculiarity person temper exempt even stranger pompous captain man-of-war visit tahiti second time discover native dignified title atee poee literally poee head pudding head high rank protection first husband present queen commonly know court circle pot belly carry great part person sure gentlemanly george iv title king consort even pomaree royal patronymic originally mere nickname literally signify talk nose first monarch name war party sleep overnight mountain awake morning cold head wag courtier more manner vulgarize thus different volatile polynesian respect grave decorous north american indian former bestow name accordance humorous ignoble trait latter seizes deem most exalted warlike hence red tribe truly patrician appellation white eagles young oaks fiery eye bended bow chapter lxix cocoa-palm doctor native take digestive nap dinner stroll forth peep country could produce generous meal surprise fine strip land vicinity hamlet protect seaward grove cocoa-nut bread-fruit tree high cultivation sweet potato indian turnip yam grow also melons few pine-apple fruit still more pleasing sight young bread-fruit cocoa-nut tree set great care improvident polynesian think posterity instance native thrift come observation ramble tahiti imeeo much strike comparative scarcity tree many place ought abound entire valley martair inexhaustible fertility abandon rankness untamed vegetation alluvial flats border sea water stream mountain over-grown wild scrub guava-bush introduce foreigner spread such fatal rapidity native stand still grow anticipate cover entire island even tract clear land little pain might make wave orchard lie wholly neglect consider unequalled soil climate thus unaccountably slighted often turn amazement native papeetee starve garden run waste island visit similar fertility wholly unreclaimed first-discovered condition spectacle sort present high estimation many fruit-tree hold tahitian imeeose beauty landscape manifold use facility propagate consideration render remissness allude still more unaccountable cocoa-palm example tree most important production nature tropic polynesian emphatically tree life transcend even bread-fruit multifarious use apply very aspect impose assert supremacy erect lofty bearing may say compare tree man inferior creature blessing confer incalculable tear year islander repose shade eating drinking fruit thatch hut bough weave basket carry food cool fan plat young leaflet shield head sun bonnet leaf sometimes clothes cloth-like substance wrap base stalk elastic rod string filbert use taper large nut thin polish furnish beautiful goblet small bowl pipe dry husk kindle fire fibre twist fishing-line cord canoe heal wound balsam compound juice nut oil extract meat embalm body dead noble trunk valueless sawn post uphold islander s dwelling convert charcoal cook food support block stone rail land impel canoe water paddle wood battle club spear same hard material pagan tahiti cocoa-nut branch symbol regal authority laid sacrifice temple make offering sacred priest chastise put flight evil spirit assail supreme majesty oro great god mythology declare cocoa-nut log image rudely carve tonga island stand live tree revere deity even sandwich islands cocoa-palm retain ancient reputation people think adopt national emblem cocoa-nut plant follow select suitable place drop ground fully ripe nut leave few day thin lance-like shoot force minute hole shell pierce husk soon unfold three pale-green leaf air originate same soft white sponge now completely fill nut pair fibrous root push stopper close two hole opposite direction penetrate shell strike vertically ground day two more shell husk last germinating stage nut hard knife will scarcely make impression spontaneously burst force henceforth hardy young plant thrives apace need culture pruning attention sort rapidly advance maturity four five year bear twice many more begin lift head grove wax strong flourish century thus voyager say man drop nut ground may say confer great more certain benefit posterity many life s toil less genial clime fruitfulness tree remarkable long live bear intermission two hundred nut innumerable white blossom may see time whole year require bring germinating point two perhaps time precisely same stage growth tree delight maritime situation great perfection perhaps find right seashore root actually wash such instance meet island swell sea prevent break beach encircle reef saline flavour perceptible nut produce such place bear soil upland bottom flourish vigorously inland frequently observe meet valley tall stem incline seaward pining more genial region curious fact deprive cocoa-nut tree verdant tuft head die allow stand thus trunk alive encase hard bark impervious bullet moulders incredibly short period become dust perhaps partly owe peculiar constitution trunk mere cylinder minute hollow reed closely pack very hard expose top peculiarly fit convey moisture decay entire stem fine orchard cocoa-palm know plantation see island stand right southern shore papeetee bay set first pomaree century soil especially adapt growth noble tree now form magnificent grove nearly mile extent plant scarcely bush see precinct broom road pass entire length noonday grove most beautiful serene witching place see high overhead range green rustling arch sun s ray come sparkle seem wander illimitable hall pillar everywhere catch glimpse stately aisle intersect point strange silence too reign air flush mellow stillness sunset long morning calm sea-breeze come creep top thousand tree nod plume soon breeze freshen hear branch brush flexible trunk begin sway evening whole grove rock fro traveller broom road startle frequent fall nut snap brittle stem come fly air ring juggler ball often bind ground many rod chapter lxx life loohooloo find society loohooloo very pleasant young lady particular extremely sociable love famous good cheer old marharvai acquiesce invitation tarry few day longer might say join small canoe party place league two distant averse exertion people really think prospect thus get rid few mile walking would prevail even inducement people hamlet soon discover form snug little community cousin host seem head marharvai truth petty chief own neighbouring land wealthy most case rejoice numerous kindred family footing everybody visit perhaps ascribable fact lord manor captain bob thing gentleman old school stickler custom past pagan age nowhere else tamai find manner native less vitiate recent change old-fashioned tahitian dinner give day arrival fair sample general mode living time pass delightfully doctor way mine pleasant companion forever stroll inland ostensibly collect botanical specimen most part keep sea sometimes take girl aquatic excursion canoe often fishing doze stupid hook line leap right water chase prey coral rock spear hand spear fish glorious sport imeeose island catch way smooth shallow reef shore low water reef admirably adapt mode capture time day save sacred hour noon may see fish-hunters pursue sport loud halloo brandish spear splash water direction sometimes solitary native see lonely shallow wade slowly eye intent poise spear good sport great reef torch-light native follow recreation much spirit gentleman england chase take full much delight torch more bunch dry reed bind firmly spear long light pole iron head side barb shall never forget night old marharvai rest paddle reef leap midnight coral ledge wave torch spear more mile land sullen ocean thunder rock dash spray face extinguish flambeau eye could reach darkness sky water streak long misty line foam mark course coral barrier wild fisherman flourish weapon yell many demon scare prey sprang ledge ledge sometimes dart spear very midst breaker fish-spearing sport loohooloo right beach mighty old cocoa-nut tree root underwashed wave trunk incline base tuft tree stout cord bark depend end sweep water several yard shore tahitian swing native lad seize hold cord swinge fro quite leisurely send fifty sixty foot water rush air rocket doubt rope-dancer would attempt feat own part head heart send lad aloft additional cord way security construct large basket green bough particular friend mine use swing sea land hour chapter lxxi start taloo bright morning brighter still smile young lady accompany spring sort family canoe wide roomy bid adieu hospitable marharvai tenantry paddle stand beach wave hand cry aroha aroha farewell farewell long hearing very sad part endeavour console society fellow-passengers two old lady say will say old man manage canoe three mischievous dark-eyed young witch lounge stern comfortable old island gondola great deal say first place marhar-rarrar bright-eyed second place romp companion dream take voyage doctor announce intention more madcap frolic short parcel wicked hoyden bent mischief laugh face look sentimental tolerate company make merry expense perpetually awake mirth attribute own remarkable figure doctor increase enjoyment assume part merry andrew cap bell never jingle tune play tom-fool more suspect try play rake home deem auspicious a-wooing epaulet polynesian good dress courting motley fresh breeze spring set sail matting glide tranquilly float inland stream white reef hand green shore soon turn headland encounter canoe paddle might main opposite direction stranger shout tall fellow bow dance crazy man shoot arrow fellow-voyagers shout again again cease paddling accord native kind royal mail-canoe carry message queen friend distant part island pass several shady bower look quite invite propose touch diversify monotony sea-voyage stroll ashore force canoe bush decayed palm lie partly water leave old folk take nap shade gallanted tree here trellis vine creep shrub early part afternoon draw place party solitary house inhabit four five old woman enter gather circle mat eat poee crack calabash seem delighted see companion draw introduce eye distrustfully whisper know answer receive satisfactory treat marked coolness reserve seem desirous break acquaintance girl unwilling stay company disagreeable resolve depart even eat meal inform marhar-rarrar companion evince most lively concern equally unmindful former spirit remonstrance old lady break forth sob lamentation withstood agree tarry leave home would aheharar falling sun word sunset hour arrive much leave-taking see safely embark canoe turn bluff seize paddle hand old man wave silently air mean touching farewell paddle waved thus party separate never more expect meet now continue journey follow beach soon come level lofty overhang bank plant here tree take broad sweep considerable part island fine pathway skirt edge bank often pause admire scenery evening still fair even heavenly climate eye could reach blend blue sky ocean reef-belt still accompany turn turn thunder distant bass ear unbroken roar cataract dash forever coral rampart breaker look distance line rear white charger rein toss white mane bridle foam great natural breakwater admirably design protection land nearly society island defend vast swell pacific break soft alluvial bottom many place border sea soil would soon wash native thus deprive most productive land bank rivulet firm coral barrier answer purpose form harbour group include twenty-four shore tahiti curiously enough opening reef alone vessel enter anchorage invariably opposite mouth run stream advantage fully appreciate mariner touch purpose water ship say fresh water land mix salt hold solution sea act latter resist formation coral hence break here opening sentinelled little fairy islet green emerald wave palm strangely beautifully diversify long line breaker object can strike fancy more vividly pomaree ii taste watering-place truly tahitian select royal retreat pass journey omit several further adventure befall leave party loohooloo must now hurry relate happen just reach place destination chapter lxxii dealer contraband must least tenth day reckon hegira find guest varvy old hermit islander keep house perhaps couple league taloo stone's-cast beach fantastic rock moss-grown deep dell insulate shallow brook divide water flow side united twist root rock gnarl aoa spread overhead wilderness foliage elastic branch-roots depend large bough insinuate cleft thus form support parent stem place pendulous branch half-grown reach rock swinge loose fibrous end air whiplash varvy s hut mere coop bamboo perch level part rock ridge-pole rest end crotch aoa prop fork bough plant fissure cry draw first hint old hermit receive approach doctor s step touch shoulder kneel stone cleaning fish brook leap stare variety uncouth gesture soon make welcome inform same mean deaf dumb motion dwelling throw old mat peered soiled bamboo calabash look uninviting doctor push taloo night sunset length conclude stay good deal bustle decrepit shed old man make appearance supper hand hold flickering taper huge flat calabash scantily fill viand eye dance head look calabash calabash much say lad think pretty good cheer fish indian turnip none good make sorry meal discuss old man try hard make understand sign most excessively ludicrous make doubt perpetrate series pantomimic joke remnant feast remove host leave moment return calabash portly dimension furnish long hooked neck mouth stop wooden plug cover particle earth look just take place underground sundry wink horrible giggle peculiar dumb vegetable demijohn now tap old fellow look cautiously point much intimate contain taboo forbidden aware intoxicate liquor strictly prohibit native now watch entertainer much interest charge cocoa-nut shell toss fill again present goblet dislike smell make face become highly excite much miracle wrought spot snatch cup hand shout karhowree sabbee lee-lee ena arva tee maitai word blockhead white man real stuff could more startle frog leap mouth instant look confuse enough place finger mysteriously mouth contrive make understand time subject suspension power speech deem phenomenon remarkable way doctor desire open mouth might look refuse occurrence make suspicious host could afterward account conduct suppose feign dumbness might way assist nefarious pursuit turn engage conclusion altogether satisfactory oblige last take sip arva tee find very crude strong lucifer curious know whence obtain question light pleasure seize taper lead hut bid follow distance wood come dismantled old shed bough apparently abandon decay see heap decay leaf immense clumsy jar wide-mouthed mean rudely hollow ponderous stone here leave old man place light jar disappear return carry long large bamboo crotched stick throw poke pile rubbish bring rough block wood pierce hole immediately clap top jar plant crotched stick upright two yard distant make sustain end bamboo insert end latter hole block conclude arrangement place old calabash farther end bamboo come now sly significant look point admiringly apparatus exclaim karhowree ena hannahanna arva tee much say see way s contrivance less native still manufacture island poteen disarray find probably intentional security detection leave shed old fellow topple whole concern drag piecemeal disclose secret thus characteristic tootai owrees contemners missionary native presume foreigner oppose ascendancy missionary take pleasure make confidant enactment ruler secretly set nought substance liquor produce call tee large fibrous root yam small green state exceedingly acrid boil bake sweetness sugar-cane subject fire macerate reduce certain stage fermentation tee stir water ready distillation return hut pipe introduce long ghost first relish arva tee little surprise begin wax sociable varvy long absolutely get mellow old toper keep company curious sight know long occasion last strong bond sympathy good feeling man get tipsy earnestly nay movingly brace worthy thus employ will endeavour shed light elucidate mystical idea fancy varvy doctor lovingly tipple brim desire become acquaint doctor politely bent carry conversation language host old hermit persist try talk english result two make such fricassee vowel consonant enough turn s brain morning waking hear voice tomb doctor solemnly pronounce dead man sit hand clasp forehead pale face thousand time paler infernal stuff murder cry heaven head s wheel spring automaton chess-player s paul m poison drink herbal draught concoct host eat light meal noon feel much good much declare ready continue journey come start yankee s boot miss diligent search find enraged measure proprietor say varvy must steal consider hospitality think extremely improbable else impute theft know doctor maintain capable drug innocent traveller arva tee capable vain storm varvy search boot mysterious occurrence varvy s detestable liquor would here recommend traveller beach partoowye stop rock patronize old gentleman more especially entertain gratis chapter lxxiii reception partoowye start last fling sandal time quite worn view keep company doctor now force barefooted recover spirit good time protest boot bore decidedly manly say observed stroll soft carpet grass little moist even midday shade wood pass emerge enter blank sandy tract sun s ray fairly flash make loose gravel foot nigh hot floor oven such yelling leap get ground would hard surpass could cross sunset few small wiry bush grow here now thrust foot cool little judgment necessary select bush choose judiciously chance spring forward again find bush intermediate cooling indispensable would run hack old place again safely pass sahara fiery desert soothe half-blistered foot pleasant walk meadow long grass soon bring sight few straggling house shelter grove outskirt village partoowye comrade enter first come drawing much air pretension least native dwelling hesitate think might residence high chief very extravagant welcome anticipate stand irresolute voice house hail aramai aramai karhowree come come stranger enter warmly greet master house aristocratic-looking islander dress loose linen drawer fine white shirt sash red silk tie waist fashion spaniard chili come free frank air strike chest hand introduce ereemear po-po render christian name again english jeremiah po-po curious combination name people society islands originate following way native baptize patronymic often give offence missionary insist change else objectionable therein jeremiah come font give name narmo-nana po-po equivalent the-darer-of-devils-by-night reverend gentleman officiating tell such heathenish appellation would never substitute must least devil part highly respectable christian appellation submit candidate admission church liberty choose adamo adam nooar noah daveedar david earcobar james eorna john patoora peter ereemear jeremiah etc thus come name jeremiah po-po jeremiah-in-the-dark certainly fancy ridiculousness new cognomen give name return bid seat sit ask great many question mixed english tahitian give direction old man prepare food host s wife large benevolent-looking woman upwards forty also sit soiled travel-stained appearance good lady seem find abundant matter commiseration keep look piteously make mournful exclamation jeremiah spouse inmate mansion corner large native couch elevate post recline nymph half-veiled own long hair make toilet day daughter po-po very beautiful little daughter more fourteen most delightful shape bud just blow large hazel eye call loo name pretty genteel quite appropriate more genteel lady-like little damsel imeeo cold haughty young beauty same little loo never deign notice now let eye float person expression indolent indifference tear loohooloo girl hardly dry sobbing shoulder contemptuous treatment sting little first enter po-po rake smooth carpet dry fern morning newly lay now meal ready spread banana leaf right fragrant floor here lounge ease eat baked pig breadfruit earthen plate use first time many long month real knife fork symptom refinement somewhat abate surprise reserve little loo parent doubtless magnate partoowye heiress inform stay vale martair very curious know errand come taloo merely hint ship lie harbour reason come arfretee po-po s wife right motherly body meal recommend nap wake much refresh lead doorway point tree see gleam water take hint repair thither find deep shaded pool bathe return house hostess now sit look great interest doctor s cloak feel own soiled tattered garment hundredth time exclaim plaintively nuee nuee olee manee olee manee very very old very old arfretee good soul thus address think talk very respectable english word nuee familiar foreigner polynesia often use intercourse native latter suppose common mankind olee manee native pronunciation old man society islanders talk saxon apply indiscriminately age thing person chest fill various european article take two suit new sailor frock trouser present gracious smile push calico screen leave fastidious scruple don garment meal nap bath now come forth couple bridegroom even draw lamp light very simple green melon third full cocoa-nut oil wick twisted tappa float surface night lamp contrivance can excel soft dreamy light shed transparent rind evening advance member household see begin drop slender young dandy gay striped shirt whole fathom bright figure calico tuck waist fall ground wear new straw hat also three distinct ribbon tie crown black green pink shoes stocking none couple delicate olive-cheeked little girl twin mild eye beautiful hair run house half-naked couple gazelle brother somewhat young fine dark boy eye woman s child po-po beget lawful wedlock two three queer-looking old lady wear shabby mantle soiled sheeting fit badly such second-hand look put wearer domestic pauper poor relation support bounty lady arfretee sad meek old body say little ate less keep eye ground lift deferentially semi-civilization island must make forget monee grinning old man prepare meal head shining bald globe little paunch leg cat po-po s factotum cook butler climber bread-fruit cocoa-nut tree add else mighty favourite mistress would sit smoking gossiping hour often see indefatigable monee work great rate drop employment never mind run little distance roll corner take nap jump again fall fresh vigour certain behaviour po-po household lead believe pillar church see tahiti could hardly reconcile such supposition frank cordial unembarrassed air wrong conjecture po-po turn sort elder deacon also account man wealth nearly relate high chief retire entire household gather floor midst read aloud chapter tahitian bible kneel rest offer prayer conclusion separate speaking devotion take place regularly night morning grace too invariably say family eat become familiarize utter destitution practical piety island observe host s house astonish much might po-po truth christian arfretee personally know such native polynesia chapter lxxiv retire night doctor grows devout put bed very pleasantly lie foot po-po s nuptial couch small make koar-wood thin strong cord twist fibre husk cocoa-nut weave exceedingly light sort network form elastic body spread single fine mat roll dry fern pillow strip white tappa sheet couch mine doctor provide corner loo repose alone little settee taper burning side dandy brother swinge overhead sailor s hammock two gazelle frisk mat indigent relation borrow scant corner old butler s pallet snore open door retire po-po place illuminated melon middle apartment slumber morning awaking sun stream brightly open bamboo stir survey fine attitude forgetfulness throw least sleeper attention call general aspect dwelling quite significant superior circumstance host house build simple tasteful native style long regular oval fifty foot length low side cane-work roof thatch palmetto-leaves ridgepole perhaps twenty foot ground foundation bare earth merely cover fern kind carpeting serve very frequently renew become dusty haunt vermin hut poor native couch furniture consist three four sailor chest store fine wearing-apparel household ruffled linen shirt po-po calico dress wife child diver odds end european article string bead ribbon dutch looking-glass knife coarse print bunche key bit crockery metal button chest use bandbox arfretee contain several native hat coal-scuttle same pattern trim variously-coloured ribbon good hostess more proud hat dress sundays abroad dozen time time queen elizabeth different robe po-po reason always give meal rest family serve doctor very discern such matter declare fare much good certain ereemear s guest travel purse portmanteau letter introduction queen could good care day arrival monee old butler bring dinner small pig bake ground savoury lie wooden trencher surround roasted hemisphere breadfruit large calabash fill taro pudding poee follow young dandy overcome customary languor throw cocoa-nut adjoining tree ready household look long ghost devoutly clasp hand fated pig implore blessing hereupon everybody present look exceedingly please po-po come address doctor much warmth arfretee regard maternal affection exclaim delightedly mickonaree tata matai word pious young man just meal bring roll grass sinnate kind sailor sew frame tarpaulin hand needle thread bid begin make hat much need accomplished hand business finish day merely stitch braid arfretee way reward industry own olive hand ornament crown band flame-coloured ribbon two long end stream sailor-fashion still preserve eastern title bestow long ghost chapter lxxv ramble settlement follow morning make toilet carefully don sombrero sally tour mean reveal design court principal object learn chance white man obtain employment queen head true question po-po answer very discouraging determine obtain further information elsewhere first give little description village settlement partoowye more eighty house scatter here midst immense grove tree thin underbrush clear grove flow stream principal avenue cross elastic bridge cocoa-nut trunk lay side side avenue broad serpentine shade end pretty place morning promenade lounger could wish house construct slight regard road peep view tree side look right face pass manner turn occasionally observe rural retreat inclose picket bamboo solitary pane glass massively frame broadside dwelling rude strange-looking door swinge dislocated wooden hinge dwelling build original style native never mind mean filthy may appear look picturesque enough saunter people meet salute pleasantly invite house way make good many brief morning call hour could fashionable partoowye lady invariably dishabille always give cordial reception particularly polite doctor caress amorously hang neck wonderfully take short gay handkerchief wear arfretee morning bestow pious youth exception general appearance native partoowye good inhabitant papeetee circumstance impute restricted intercourse foreigner stroll turn sweep road doctor give start wonder right grove block house regular square frame board furnish window doorway two story high run find fast decay very dingy here cover moss sash door side entire block settle nearly foot basement look clean unbearded timber roof ray light glimmer many chink illuminate cobweb swing whole interior dark close burrow old mat corner parcel gipsy ruin few vagabond native dwelling here curious know earth could thus try improve value real estate partoowye make inquiry learn year previous block throw veritable yankee might know house-carpenter trade bold enterprising fellow nature put ashore ship sick first work get sally chisel plane make generally useful sober steady man seem last obtain confidence several chief soon fill sort idea concern alarming want public spirit people imeeo more especially dwell humiliating fact living paltry hut bamboo magnificent palace board might easily mortise end representation prevail old chief carpenter engage build batch wonderful palace provide plenty man set work build saw-mill mountain fell tree send papeetee nail presto castle rise ala roof hardly yankee s patron speculate mean break piece absolutely unable pay plug tobacco pound failure involve carpenter sail creditor very ship touch harbour native despise rickety palace board often lounge wag head jeering tell queen s residence extreme end village wait doctor procure fiddle suddenly resolve thither learn privy counsellorship vacant now good deal waggish comrade s nonsense say concern expectation court preferment really think advantage might turn quarter approach palace ground find peculiar broad pier hewn coral rock build right water extend grove adjoining eight ten very large native house construct handsomest style inclose low picket bamboo embrace considerable area society islands residence chief mostly find immediate vicinity sea site give full benefit cooling breeze liable annoyance insect enjoy please fine shade afford neighbour grove always most luxuriant water lounge ground sixty eighty handsomely-dressed native man woman reclining shady side house tree small group converse close railing face latter give usual salutation point vault bamboo turn angrily say could enter state earnest desire see queen hint bearer important dispatch purpose little vexed oblige return po-po s effect chapter lxxvi island jilt visit ship arrive home fully lay open po-po motive visit taloo beg friendly advice broken english cheerfully give information need true say queen entertain idea make stand french currently report also several chief borabora huwyenee raiatair tahar leeward island group very time take counsel expediency organize general movement entire cluster view anticipate further encroachment part invader warlike measure actually decide quite certain pomaree would glad enlist foreigner could making officer doctor question already number european know volunteer such concern get immediate access queen po-po tell doubtful live time very retired poor health spirit averse receive call previous misfortune humble deny admittance presence sailor even attend levee dishearten thing conclude kill time partoowye event turn more favourable project very day sally excursion ship lie land-locked bay remain visit pass route long low shed voice hail white man ahoy turning see rosy-cheeked englishman could tell country glance knee shaving plane bench turn runaway ship s carpenter recently tahiti now profitable business imeeo fit dwelling opulent chief cupboard convenience try hand lady s work-box settlement few month already possessed house land bless prosperity high health thing want wife come speak matter countenance fall lean dejectedly plane s too bad sigh wait three long year dear little lullee live same house infernal chief tahar curiosity pique poor carpenter fall love island coquette jilt such case law prohibiting heavy penalty marriage native foreigner latter three year resident island willing affirm settled intention remain life william sad way tell might marry girl half-a-dozen time odious law latterly become less loving more giddy particularly stranger tahar desperately smitten desirous secure hazard propose damsel s friend nice little arrangement introductory marriage would hear pair discover live such footing would liable degrading punishment send work make stone wall open road queen doctor long ghost sympathy bill good fellow say tremulously let talk bill decline offer would even inform charmer live leave disconsolate willie plane plank new zealand pine importation bay islands think lullee way suit prosper end never learn po-po s house anchorage harbour taloo catch glimpse water come deep grove find beach bay consider many voyager most beautiful south seas lie stand side seem deep green river flow mountain pass sea right opposite majestic promontory divide inlet call discoverer captain cook face promontory taloo verdant wall base water lie still fathomless left hand just catch peep widen mouth bay break reef ship enter sea right inlet sweep boldly promontory run land save direction hill close side knee-deep verdure shooting aloft grotesque peak open space lie head bay distance extend broad hazy plain lie foot amphitheatre hill here large sugar plantation previously allude first range hill descry sharp pinnacle interior same silent marling-spike often admire side island alone harbour lie good ship leviathan jump canoe paddle early afternoon quiet mount side find four five sailor lounge forecastle awning give very cordial reception quite hearty appearance seem assume look ill-humour purpose honour arrival much eagerness learn want ship unpleasant account give vessel seem desirous prevent such thing possible ask rest ship s company gruff old fellow make answer boat s crew em davy jones s locker whale last cruise never come starboard watch run last night skipper s ashore kitching em s shipping yer jewel cry curly-pated little belfast sailor come thin arrah livelies jist sail ashore jiffy divil skipper will carry yees sea wid thin darlints steer clear ballyhoo blaze long live murther here day starve bargain here dick lad har poor divil s canow paddle wid yees dear life loiter awhile listen more inducement ship last conclude stay supper sheath-knife never cut good sea-beef find lie kid forecastle bread too hard dry brittle glass plenty mate vessel call come deck voice hear good look face betoken true sailor taskmaster appearance leviathan quite pleasing large comfortable old whaler sort motherly look broad beam flush deck four chubby boat hang breast sail furl loosely yard worn long fit easy shroud swing negligently slack run rigging never work hard dandy ship jam sheaf block chinese slipper too small useful contrary rope run glibly many time travel same road use evening come drop canoe paddle ashore fully convince good ship never deserve name give chapter lxxvii party rover little loo doctor partoowye fall band six veteran rover prowl village harbour just come overland part island few week previous pay papeetee whaling vessel board six month ship single cruise say discharge port cruise famous man step beach tahiti jingle dollar sock weary last shore money leave club purchase sail-boat propose visit certain uninhabited island concern hear strange golden story course never could think sea medicine-chest fill flask spirit small cask same hold case chest give sail hoist flag own give three time three stagger bay papeetee strong breeze muslin could carry even come feeling high spirit way dispose sleep conclude make night hand get tipsy two mast side midnight tune sail sail coast barbaree fortunately worthy could stand hold tiller rest manage crawl hack lanyard rigging break clear fall spar thus employ two sailor get tranquilly side plumb bottom erroneous impression step imaginary wharf get work blow quite gale commodore helm instinctively keep boat wind run opposite island imeeo cross channel miracle straight opening reef shot ledge coral water tolerably smooth here lie morning native come canoe help islander schooner hove beam-ends find bottom knock piece adventurer sell boat trifle chief district ashore roll precious cask spirit content soon evaporate come partoowye day encounter fellow stroll grove neighbourhood come several party native arm clumsy musket rusty cutlass outlandish club beat bush shout aloud apparently try scare somebody pursuit stranger single night set nought law place think decamp daytime po-po s house pleasant lounge could wish stroll see see spend great part morning breakfasting late dine two hour noon sometimes lounge floor fern smoking tell story doctor many half-pay captain army sometimes chat could native day joy po-po bring three volume smollett s novel find chest sailor time previous die island amelia peregrine hero rogue count fathom debt owe know reading romance want sentimental pastime lead doctor period lie siege heart little loo now say daughter po-po most cruelly reserve never deign notice frequently address long face air profound most distant respect vain would n't even turn pretty olive nose s quite plain think know very graceless dog sailor wo n't thus think comrade bent fire cold glitter loo s passionless eye open campaign admirable tact make cautious approach content three day ogle nymph five minute meal fourth day ask question fifth drop nut ointment pick give sixth sit three yard couch lie memorable morn seventh proceed open battery form damsel recline fern hand support cheek listlessly turn leaf tahitian bible doctor approach now chief disadvantage labour complete ignorance love vocabulary island french count say make love delightfully broken english hinder doctor same dulcet tahitian say smile bewitchingly oee mickonaree oee ready biblee answer even look matai very ready biblee mickonaree loo stirring begin read low tone mickonaree biblee ready maitai more observe doctor ingeniously transpose word third time purpose loo give sign pause despairingly would never give throw full length audaciously commenced turn leaf loo give start just little start barely perceptible fumble hand lie perfectly motionless doctor frighten own temerity know last place arm cautiously waist same instant bound foot cry little witch pierce thorn lie just quietly turn leaf read long friend raise siege incontinently make disorderly retreat place recline look pretty sure loo must relate occurrence father come shortly afterward look queerly doctor say ten minute quite affable loo slight change doctor course hold peace chapter lxxviii mr bell day take pensive afternoon stroll many bridle-path wind shady grove neighbourhood taloo startle sunny apparition beautiful young englishwoman charmingly dress mount spirit little white pony switch green branch come canter look see could possibly polynesia palm-tree account lady step side apparition draw make polite obeisance give bold rosy look gay air pat palfrey cry fly willie gallop tree would follow willie s heel make such pattering dry leaf pursuit would useless straight home po-po s relate adventure doctor day inquiry result find stranger island two year come sydney wife mr bell happy dog proprietor sugar plantation previously refer sugar plantation same day country very beautiful level basin verdure surround slope hillside sugar-cane hundred acre various stage cultivation look thrifty considerable tract land seem formerly now abandon place extract saccharine matter immense shed bamboo here see several clumsy piece machinery break cane also great kettle boil sugar present two three native lounge kettle smoking occupy three sailor leviathan playing card converse worthy stranger approach sun-burnt romantic-looking european dress loose suit nankeen fine throat chest expose sport guayaquil hat brim chinese umbrella mr bell very civil show ground take sort arbour surprise offer treat wine people often mr bell more produce bottle spicy sherry drink fresh citron melon delectable goblet wine purchase french tahiti now extremely polite mr bell still come see mrs bell prove phantom indeed leave same morning papeetee visit missionary wife home much chagrin frank curiosity wonderfully pique concern lady first place most beautiful white woman see polynesia say such eye such moss-roses cheek such divine air saddle dying day shall never forget mrs bell sugar-planter young robust handsome merrily may little bells increase multiply make music land imeeo chapter lxxix taloo chapel hold court polynesia partoowye see best-constructed handsome chapel south sea building palace stand artificial pier present semicircular sweep bay chapel build hewn block coral substance extremely friable say harden exposure atmosphere stranger block look extremely curious surface cover strange fossil-like impression seal must set flood very nearly white hew reef coral darkens age several church polynesia now look sooty venerable famed st paul s shape chapel octagon gallery will seat perhaps four hundred people stain tawny red few window embrasure dusky bench gallery tall spectre pulpit look cheerful sunday always worship here family suite po-po course maintain most decorous exterior hence elderly people village doubtless regard pattern young man po-po s seat snug corner particularly snug immediate vicinity palm pillar support gallery invariably lean po-po lady side doctor dandy child poor relation seat loo sit ought good father mother must need run gallery sit parcel giddy creature own age sermon look congregation point giggle queer-looking old lady dowdy bonnet scant tunic loo never guilty impropriety occasionally week afternoon service chapel native say auditor few introductory prayer offer missionary hymn sung communicant rise place exhort pure tahitian wonderful tone gesture deacon po-po talk most would hear much would give understand impassioned burst toss arm overhead stamp scowl glare look very angel vengeance deluded man sigh doctor occasion fear take fanatical view subject thing certain po-po speak listen great deal more could say rest discipline two three could mention audience nap fidget few yawned irritable old gentleman nightcap cocoa-nut leaf use clutch long staff state excessive nervousness stride church make noise could emphasize disgust right adjoin chapel immense rickety building window shutter half-decayed board floor lay trunk palm-tree call school-house such never see occupy often use court-room here attend several trial decayed naval officer young girl fourteen latter charge very naughty particular occasion set forth pleading former aid abet naughtiness misdemeanour foreigner tall military-looking fellow dark cheek black whisker accord own account lose colonial arm brig coast new zealand lead life man town island pacific doctor want know home report loss brig captain crash call incomprehensible reason could talk hour wiser probably discreet man think waive interview lord admiralty time past extremely suspicious character carry illicit trade french wine brandy smuggle man-of-war lately touch tahiti grove anchorage rustic shanty arbour quiet time ship taloo stray native get boozy staggered home catch cocoa-nut tree captain lounge tree warm afternoon pipe mouth thinking perhaps old time occasionally feel shoulder lost epaulet sail ship descry come bay soon drop anchor water day captain crash entertain sailor grove rare time drinking quarrel sociably please occasion crew leviathan make prodigious tumult native indignant insult offer law pluck heart make dash rioter hundred strong sailor fight tiger last overcome carry native tribunal mighty clamour dismiss everybody captain crash assert author disorder charge place confinement come assize judge expect lounge course afternoon wait honour s arrival numerous additional offence prefer culprit mostly old woman bit slip stand implicate young lady thus polynesia elsewhere charge man misdemeanour peccadillo rake assort school-house purpose witness trial din assail ear long way enter building stunned five hundred native present apparently say determine say honour handsome benevolent-looking old man sit cross-legged little platform seemingly resign christian submission uproar hereditary chief quarter island judge life district partoowye several case come captain girl first try mix freely crowd turn matter right address court aught know might argue own case precise moment trial begin would hard say swearing witness regular jury now somebody leap shout might evidence rest meanwhile keep incessant jabbering presently old judge begin get excite spring foot run crowd wag tongue hard anybody tumult last twenty minute end captain crash might see tranquilly regard honour s platform judicial uproar fate decide result girl find guilty latter adjudge make six mat queen former consideration manifold offence deem incorrigible sentence eternal banishment island decree seem originate general hubbub honour appear considerable authority quite plain decision receive approval penalty mean indiscriminately inflict missionary prepare sort penal tariff facilitate judicial proceeding cost many day labour broom road indulge pleasure calabash many fathom stone wall steal musket end catalogue judge provide book matter cunningly arrange thing vastly convenient instance crime prove say bigamy turn letter b bigamy forty day broom road twenty mat queen read passage aloud sentence pronounce take part first trial delinquent present put own also convict culprit seem quite much say rest strange proceeding strictly accordance glorious english principle man try peer find guilty chapter lxxx queen pomaree learn people introduce will here give account pomaree family reader cook s voyage must remember otto navigator s time king large peninsula tahiti subsequently assist musket bounty s man extend rule entire island otto death name change pomaree royal patronymic succeed son pomaree ii most famous prince annals tahiti sad debauchee drunkard even charge unnatural crime great friend missionary very first proselyte religious war hurry zeal new faith defeat expel island short exile return imeeo army eight hundred warrior battle narii route rebellious pagan great slaughter reestablish throne thus force arm christianity finally triumphant tahiti pomaree ii die succeed infant son title pomaree iii young prince survive father six year government descend elder sister aimata present queen commonly call pomaree vahinee first female pomaree majesty must now upwards thirty year age twice marry first husband son old king tahar island hundred mile tahiti prove unhappy alliance pair soon divorce present husband queen chief imeeo reputation pomaree ought also mother long time excommunicate member church former believe still thing conjugal fidelity unquestioned indeed ground chiefly exclude communion church previous misfortunes spend great portion time sail island attend licentious court wherever manner game festivity celebrate arrival always give display several year maintenance regiment household troop draw largely royal exchequer trouserless fellow uniform calico shirt pasteboard hat arm musket shape calibre command great noisy chief strut coat fiery red hero escort mistress abroad time queen receive english sister victoria very showy uneasy head-dress crown probably make order tinman s london idea reserve pretty bauble coronation day come seldom majesty sport appear public show familiarity european custom politely touch foreigner distinction whale captain happen meet evening walk broom road arrival departure royalty always announce palace court artilleryman fat old gentleman prodigious hurry perspiration discharged minute fowling-piece fast could load fire same tahitian princess lead husband hard life poor fellow catch queen tartar marry style address significant pomaree-tanee pomaree s man thing consider appropriate title king-consort could hit henpecked husband man prince day carasposa give audience deputation captain vessel lie papeetee venture make suggestion very displease turn box ear tell beggarly island imeeo want give air cuffed contemned poor tanee fly bottle calabash solace wife mistress drink more ought six seven year american man-of-war lie papeetee town throw great commotion conjugal assault battery make sacred person pomaree intoxicated tanee captain bob tell story way throw more spirit description make oral deficiency old man accompanying action proxy queen tahiti seem sunday morning dismiss contemptuously royal presence tanee accost certain good fellow friend boon companion condole misfortune rail queen finally drag illicit vendor spirit house party get gloriously mellow state pomaree vahinee topic dilate vixen queen probably suggest s infamous say d satisfaction cry third will tanee must hiccough ascertain royal ride mount horse gallop outskirt town cavalcade woman come canter centre object fury smite beast right left dash completely overturn party leave field disperse everybody else pomaree horse dexterously incensed queen heap scandalous epithet could think last enraged tanee leap saddle catch pomaree dress drag earth strike repeatedly face hold meanwhile hair head proceed strangle spot cry frightened attendant bring crowd native rescue bear nearly insensible queen frantic rage sate run palace could prevent demolish valuable supply crockery recent present abroad act perpetrate atrocity seize carry rolling eye foam mouth fair example tahitian passion mild mortal general hard rouse fairly possess thousand devil day follow tanee privately paddle imeeo canoe remain banishment couple week allow return more give domestic adhesion pomaree vahinee jezebel private life public rule say quite lenient forbearing true policy hereditary hostility family always lurk heart many powerful chief descendant old king taiarboo dethrone grandfather otoo chief fact leader party poofai bold able man make secret enmity missionary government control event occur calculate favour hope disaffected turbulent arrival french give most unexpected turn affair sojourn tahiti report rife know originate generally call missionary party poofai chief note actually agree stipulated bribe acquiesce appropriation country subsequent event rebut calumny several very man recently die battle french sovereignty pomarees great chief tahiti baron king john hold feudal sway patrimonial valley account descent warmly beloved people frequently cut royal revenue refuse pay customary tribute vassal truth ascendancy missionary regal office tahiti lose much dignity influence day paganism support power numerous priesthood solemnly connect entire superstitious idolatry land monarch claim sort bye-blow tararroa saturn polynesian mythology cousin-german inferior deity person thrice holy enter ordinary dwelling never mind short time demolish leave common mortal think worthy inhabit afterward m great man king george say incorrigible young otoo first missionary ride horse man such case travel post dominion shoulder subject relay mortal being provide valley ala time change transient human greatness year pomaree vahinee granddaughter proud otoo laundry business publicly solicit agent washing linen belong officer ship touch harbour significant fact worthy record influence english missionary tahiti tend great diminution regal dignity american missionary sandwich islands purposely exert bring contrary result chapter lxxxi visit court was middle second month hegira five week arrival partoowye last obtain admittance residence queen happen thus marquesan train pomaree officiate nurse child accord tahitian custom royal youngster carry require small degree strength stand marbonna just man large muscular make statue arm degenerate tahitian s thigh embark native island sailor board french whaler afterward run ship tahiti see admire pomaree prevail enlist service often visit ground see walk shade carry two handsome boy encircle neck arm marbonna s face tattooed ornate style tribe good picture-book young pomarees delight trace finger outline strange shape delineate first time eye light marquesan know country moment hail own language turn surprise person speaking stranger prove native tior glen nukuheva visit place more island imeeo meet old friend frequent conversation bamboo picket find islander philosopher nature wild heathen moralize vice folly christian court tahiti savage scorn degeneracy people fortune throw amaze national feeling man european abroad could speak country more pride marbonna assure again again soon obtain sufficient money purchase twenty musket many bag powder return place imeeo worthy compare marbonna two unsuccessful attempt last bring admission queen s ground considerable crowd conduct pier old man sit introduce couple karhowrees acquaintance anxious see sight palace venerable chamberlain stare shake head doctor think want fee place plug tobacco hand ingratiate permit pass point enter house marbonna s name shout half-a-dozen different direction oblige withdraw thus leave very threshold shift companion s assurance stand good stead stalk right follow place full woman exhibit surprise expect accost cordially call take souchong express invitation first place would must devour calabash poee several roasted banana pipes light brisk conversation ensue lady court very polished surprisingly free easy manner quite much king charles s beauty arch little miss could converse pretty fluently strive make particularly agreeable view engage service cicerone such turn could desire dispute will place enter ceremony curtain brush mat lift nook corner explore little damsel carry mistress signet open thus know marbonna bearer infant could serviceable house visit large size fine exterior special residence european formerly mate merchant vessel honour marry pomaree family lady wed kinswoman queen become permanent member majesty s household adventurer rise late dress theatrically calico trinket assume dictatorial tone conversation evidently excellent term find recline mat smoke reed-pipe tobacco midst admiring circle chief lady must notice approach rise offer civility talk smoking even condescend look highness feel poee carelessly observe doctor rest company give ordinary salutation guide announce answer earnest request see queen now conduct edifice most spacious inclosure least hundred fifty foot length very wide low eaves exceedingly steep roof pandannas leaf door window side slight post support rafter post curtain fine matting tappa rustle festoon partly withdraw admit light air afford glimpse now push screen enter apartment immense hall long lofty ridge-pole fluttering fringed matting tassel full forty foot ground lounge mat pile extend side here slight screen form many recess group native female recline evening meal advance various party cease buzzing explanation appearance listen few cabalistic word guide whole scene strange most excite surprise incongruous assemblage most costly object quarter globe cheek jowl lie rude native article slight attempt order superb writing-desk rosewood inlaid silver mother-of-pearl decanter goblet cut glass emboss volume plate gilded candelabrum set globe mathematical instrument fine porcelain richly-mounted sabre fowling-piece lace hat sumptuous garment sort numerous matter european manufacture strewn greasy calabash half-filled poee roll old tappa matting paddle fish-spears ordinary furniture tahitian dwelling article first mention doubtless present foreign power more less injured fowling-piece sword rust fine wood scratch folio volume hogarth lie open cocoa-nut shell musty preparation capsize miscellaneous furniture rake s apartment inconsiderate young gentleman measure coat amusing museum curiosity conductor pluck sleeve whisper pomaree pomaree armai kow kow come sup say doctor stare direction indicate say paul suppose step just curtain lift private building few yard distant queen enter unattended wear loose gown blue silk two rich shawl red yellow tie neck royal majesty barefooted ordinary size matronly feature very handsome mouth voluptuous care-worn expression face probably attributable late misfortune appearance would judge forty old queen approach recess attendant hurry escort smooth mat last recline two girl soon appear carry mistress repast surround cut-glass porcelain jar sweetmeat confection pomaree vahinee titular queen tahiti ate fish poee native calabash disdain knife spoon come whisper long ghost let s audience point introduce guide quite alarmed hold implore silence native also interfere press forward raise such outcry pomaree lift eye see first seem surprised offended issue order commanding tone several woman wave house summary dismissal court etiquette doubt require compliance withdraw make profound inclination disappear tappa arras depart ground see marbonna previous vault picket feed pretty guide fashion own look few moment see damsel escort two man seem send trust receive more reprimand day po-po inform strict order issue admit stranger palace precinct chapter lxxxii end book disappoint court determine sea would never longer trespass po-po s hospitality weary somewhat life imeeo sailor ashore last pine billow now crew credit leviathan craft mind see captain uncommonly tall robust fine-looking man prime life deep crimson spot middle sunburnt cheek doubtless effect sea-potations vineyarder native island martha s vineyard adjoining nantucket would swear sailor tyrant previous avoid leviathan s man come ashore now purposely throw way order learn more vessel become acquaint third mate prussian old merchant-seaman right jolly fellow face ruby take po-po s give dinner baked pig breadfruit pipe tobacco dessert account give ship agree own surmise cosy old craft never float captain fine man world plenty eat too sea sit windlass sail bad trait vessel launch baleful star luckless ship fishery drop boat brine often enough frequently get fast whale lance harpoon invariably draw dart man leviathan would sport chase monster none detestable work follow capture hurrah coast japan thither ship bind word now hard story hear first time visit ship idle fiction get sailor purpose frighten oblige captain want more hand lie long pleasant harbour time vineyarder come ashore fling path inform desire sail want know history countryman say leave whaler tahiti time previous most praiseworthy manner employ plantation country sailor belong nation particular occasion yankee look decidedly incredulous freely tell verily believe sydney know here american sea captain pacific mortally afraid sydney gentry tell truth wherever know excessively bad odour mutiny board ship south sea ten sydney man ringleader ashore fellow equally riotous account anxious conceal fact belong julia annoy much thus deny dashing little craft same reason also doctor fib birthplace unfortunately part raiment arfretee s blue frock deem sort collateral evidence curiously enough american sailor generally distinguish red frock english tar blue thus reverse national colour circumstance point captain quickly explain anomaly vain seem inveterately prejudice particular eye doctor most distrustfully way prop tatter s pretension throw hint concern kentucky land tall man vine-yarder turn abruptly desire hear more evident take long ghost exceedingly problematical character perceive resolve see private interview would afternoon find captain smoke pipe dwelling portly old native mai-mai reasonable compensation honour partoowye illustrious stranger guest just rise sumptuous meal baked pig taro pudding remnant repast still visible two reeking bottle also neck wrench lie mat encouraging good dinner feel affluent amiable peculiarly open conviction event find noble vineyarder begin say call purpose set right touch certain opinion concern place nativity american thank heaven want convince fact look eye time reveal obvious unsteadiness own visual organ beg reach forth arm wonder earth useful member matter hand place finger wrist hold moment sprang foot much enthusiasm pronounce yankee beat pulse here mai-mai cry bottle come stroke knife summarily behead command drain bottom tell would come board vessel following morning would find ship s article cabin transom get famously become doctor forthwith make adroit allusion long friend bad useless vineyarder swear would long friend bird sydney would make man little faith believe could help love free-hearted captain indignant most unaccountable prejudice comrade abruptly take leave inform doctor result interview greatly amuse laughingly declare vineyarder must penetrating fellow insist sea ship know anxious leave second thought sailor land man very often compose part whaler s crew quite relish idea occupy position humble short make mind tarry awhile imeeo turn matter last decide quit island impulse urge sea more prospect eventually reach home too much resist especially leviathan comfortable craft now bind last whaling cruise little more year s time would cape horn covenant remain vessel residue voyage would needlessly bind merely stipulate coming cruise leave subsequent movement unrestrained know might change mind prefer journey home short easy stage day paddle ship sign seal step ashore advance fifteen spanish dollar tasseling end neck-handkerchief force silver long ghost little use remainder would give po-po small return kindness know value coin dollar would accept three day time prussian come po-po s tell captain make good number crew ship several islander determine sail land breeze dawn following morning tidings receive afternoon doctor immediately disappear return soon couple flask wine conceal fold frock agency marquesan purchase understrapper court prevail po-po drink parting shell even little loo actually look conscious hopeless admirer leave partoowye sip few drop folded leaf warm-hearted arfretee grief unbounded even besought spend last night own palm-thatch morning would paddle ship would consent remember present roll fine matting tappa gift place hammock afterward find very agreeable warm latitude bind fail awaken most grateful remembrance nightfall break generous-hearted household hurry water mad merry night sailor tap small cask wine procure same way doctor s flask hour two midnight noiseless first streak dawn show mountain sharp voice hail forecastle order ship unmoored anchor come cheerily sail soon set early breath tropical morning fresh fragrant hillside slowly glide bay sweep opening reef presently heave canoe come take islander accompany thus step side shake doctor long heartily hand never see hear crowd sail brace yard square breeze freshening bowl straight land more sailor s cradle rock find roll gait noon island horizon wide
